# Supplementary material for: Proteomic Analysis of Hsp90β-Selective Inhibitors Against Triple-Negative Breast Cancer to Gain a Mechanistic Insight
Source: Mol Cell Proteomics. 2025 Jul 24;24(9):101043. doi: 10.1016/j.mcpro.2025.101043 (PMC12446539; doi:10.1016/j.mcpro.2025.101043)
Supplement: Supplementary Data 2 [file mmc2.xls]

## Sheet: Legend
NDNB1182 Treated Samples
(All expression is Log2 fold-change (L2FC))
HSP90AB1 is sometimes abbreviated as Beta
MCF-10A abbreviated as 10A
MDA-MB-231 abbreviated as 231
MDA-MB-468 abbreviated as 468
Tabs:
all tab (from left to right) shows the results from Ingenuity Pathway Analysis, a search of the results for the 737 previously reported
HSP90AB1 interactors, and the found interactors for each cell line that had a BH-adjusted p-value <0.05 or p<0.2
0.05 tab contains analysis of only proteins that had a BH-adjusted p-value <0.05 and (from left to right)
shows the results from Ingenuity Pathway Analysis, all proteins from the MCF-10A, MDA-MB-231, or MDA-MB-468 samples
with a BH-adjusted p-value <0.05 and log 2 fold-change >|1|, and identification of kinases that were dysregulated and/or HSP90AB1 interactors
0.1 tab contains analysis of only proteins that had a BH-adjusted p-value <0.1
0.2 tab contains analysis of only proteins that had a BH-adjusted p-value <0.2

## Sheet: 1182 all
		Results from Ingenuity Pathway Analysis													Searching for all previously reported HSP90AB1 Interactors in the IPA Results from first table										How many of the 737 previously reported HSP90AB1 interactors were found in the IPA results														How many of the 737 previously reported HSP90AB1 interactors were found in the IPA results
Protein	Gene Name	Accession	L2FC_10A	Expr p-value	L2FC_231	Expr p-value	L2FC_468	Expr p-value	Location	Type	Biomarker Application	Drug(s)			# If Found	Beta Interactor	10A	p-value	231	p-value	468	p-value	ID Found		AND were present with a BH-adjusted p-value <0.05 AND a log 2 fold-change >|0.5|														AND were present with a BH-adjusted p-value <0.2 AND a log 2 fold-change >|0.5|
A2M	alpha-2-macroglobulin	P01023	0.391	0.033	0.012	0.984	0.465	0.315	Extracellular Space	transporter					#N/A	AARS	-0.17	0.293	-0.657	0.349	-0.795	0.204	AAR2			MCF-10A	MDA-MB-231	MDA-MB-468												MCF-10A	MDA-MB-231	MDA-MB-468
A2ML1	alpha-2-macroglobulin like 1	A8K2U0	0.159	0.107			-0.661	0.478	Cytoplasm	other					14	AARSD1	-0.181	0.00537	-0.474	0.436	0.191	0.705	AARSD1		Found	685	578	549											Found	685	578	549
A4GALT	alpha 1,4-galactosyltransferase (P blood group)	Q9NPC4	0.291	0.00719					Cytoplasm	enzyme					26	ABCC1	0.111	0.31	0.119	0.863	0.926	0.219	ABCC1		adj. p<0.05	263	21	22											adj. p<0.2	380	0	99
AAAS	aladin WD repeat nucleoporin	Q9NRG9	-1.531	8.13e-07	-0.829	0.125	-0.919	0.0208	Nucleus	other					52	ABL1	-0.035	0.733	-0.653	0.539	-0.16	0.766	ABL1		LFC >0.5	17	11	6											LFC >0.5	19	0	38
AACS	acetoacetyl-CoA synthetase	Q86V21	0.117	0.131	0.062	0.907	-0.22	0.607	Cytoplasm	enzyme					101	ACSL4	0.138	0.217	-0.24	0.672	0.052	0.932	ACSL4		LFC <-0.5	53	10	16											LFC <-0.5	58	0	60
AADAT	aminoadipate aminotransferase	Q8N5Z0					-0.226	0.77	Cytoplasm	enzyme					107	ACTB	-0.093	0.0987	0.647	0.0784	-0.166	0.631	ACTB		Total	737	737	737											Total	737	737	737
AAGAB	alpha and gamma adaptin binding protein	Q6PD74	0.125	0.42	0.057	0.927	0.404	0.532	Cytoplasm	other					109	ACTG1	0.149	0.47	1.753	0.0892	-0.665	0.53	ACTG1
AAK1	AP2 associated kinase 1	Q2M2I8	0.349	0.000538	0.076	0.954	0.706	0.144	Cytoplasm	kinase					112	ACTN1	0.285	0.055	0.208	0.653	0.317	0.49	ACTN1
AAMDC	adipogenesis associated Mth938 domain containing	Q9H7C9	0.299	0.00365	0.183	0.741	0.078	0.906	Cytoplasm	other					#N/A	ACVR1B	-0.274	0.0118	-0.915	0.146	-1.315	0.0174	ACTR8		HSP90AB1 Interactors Found Only using proteins with a p<0.05													HSP90AB1 Interactors Found Only using proteins with a p<0.2
AAMP	angio associated migratory cell protein	Q13685	-0.054	0.522	-0.168	0.806	0.269	0.521	Plasma Membrane	other					#N/A	ACVR1C	-0.274	0.0118	-0.915	0.146	-1.315	0.0174	ACTR8
AAR2	AAR2 splicing factor	Q9Y312	-0.17	0.293	-0.657	0.349	-0.795	0.204	Other	other					#N/A	ACVR2B	-0.274	0.0118	-0.915	0.146	-1.315	0.0174	ACTR8		Accession	Beta Interactor	10A	p-value	Accession	Beta Interactor	231	p-value	Accession	Beta Interactor	468	p-value		Accession	Beta Interactor	10A	p-value	Accession	Beta Interactor	231	p-value	Accession	Beta Interactor	468	p-value
AARS1	alanyl-tRNA synthetase 1	P49588	-0.393	1.31e-05	0.243	0.55	0.132	0.818	Cytoplasm	enzyme					#N/A	ACVRL1	-0.274	0.0118	-0.915	0.146	-1.315	0.0174	ACTR8		P54762	EPHB1	-1.803	0.00142	Q13470	TNK1	-3.331	0.0204	P68871	HBB	-2.355	0.0432		P54762	EPHB1	-1.803	0.00142	Q13470	TNK1	-3.331	0.0204	Q14624	ITK	-3.564	0.053
AARS2	alanyl-tRNA synthetase 2, mitochondrial	Q5JTZ9	0.128	0.0211	0.091	0.9	0.633	0.188	Cytoplasm	enzyme					#N/A	ADRA2C	0.033	0.6	0.196	0.672	0.136	0.811	ADPRS		Q96RG2	PASK	-1.125	0.000183	Q9BYT3	STK33	-2.51	0.0049	P68871	HBG1	-2.355	0.0432		Q96RG2	PASK	-1.125	0.000183	Q9BYT3	STK33	-2.51	0.0049	P68871	HBB	-2.355	0.0432
AARSD1	alanyl-tRNA synthetase domain containing 1	Q9BTE6	-0.181	0.00537	-0.474	0.436	0.191	0.705	Nucleus	enzyme					#N/A	ADRBK1	0.033	0.6	0.196	0.672	0.136	0.811	ADPRS		Q96GD4	AURKB	-1.051	8.57e-08	Q8N4C8	MINK1	-2.492	0.0226	Q8N4C8	MINK1	-1.699	0.0208		Q96GD4	AURKB	-1.051	8.57e-08	Q8N4C8	MINK1	-2.492	0.0226	P68871	HBG1	-2.355	0.0432
AASDHPPT	aminoadipate-semialdehyde dehydrogenase-phosphopantetheinyl transferase	Q9NRN7	-0.137	0.445	-1.345	0.067	-1.432	0.0136	Cytoplasm	enzyme					#N/A	AICDA	0.279	0.138	-0.434	0.519	-0.753	0.288	AHSG		Q96GD4	AURKC	-1.051	8.57e-08	Q5GLZ8	HERC4	-2.084	0.00605	E9PRG8	C12orf10	-1.521	0.0037		Q96GD4	AURKC	-1.051	8.57e-08	Q9Y575	ASB4	-2.263	0.132	Q8NFG4	FLCN	-1.721	0.11
AASS	aminoadipate-semialdehyde synthase	Q9UDR5	0.392	2.53e-05	0.399	0.323			Cytoplasm	enzyme					222	AIP	0.171	0.11	-0.513	0.241	-0.668	0.283	AIP		Q9NPF0	CD38	-1.023	6.3e-08	Q86WA6	BPIFB4	-1.336	0.0447	Q00535	CDK5R1	-1.449	0.00776		Q9NPF0	CD38	-1.023	6.3e-08	Q5GLZ8	HERC4	-2.084	0.00605	Q8N4C8	MINK1	-1.699	0.0208
AATF	apoptosis antagonizing transcription factor	Q9NY61	-0.257	0.0157	-0.62	0.891			Nucleus	transcription regulator					#N/A	AIPL1	0.171	0.11	-0.513	0.241	-0.668	0.283	AIP		P04818	TYRO3	-1.005	2.6e-06	P37198	NUP62	-1.333	0.0128	Q5GLZ8	HERC4	-1.448	0.0208		P04818	TYRO3	-1.005	2.6e-06	P62987	UBA52	-1.665	0.0645	Q9BQI3	EIF2AK1	-1.601	0.138
ABAT	4-aminobutyrate aminotransferase	P80404	1.109	8.82e-09					Cytoplasm	enzyme					250	AKT1	-0.107	0.289	-0.338	0.72	-0.633	0.421	AKT1		Q13309	SKP2	-0.986	7.38e-05	O95819	MAP4K4	-1.226	0.045	Q15047	SETDB1	-1.444	0.0429		Q13309	SKP2	-0.986	7.38e-05	Q86WA6	BPIFB4	-1.336	0.0447	P15056	BRAF	-1.524	0.175
ABCA1	ATP binding cassette subfamily A member 1	O95477			0.281	0.631			Plasma Membrane	transporter					252	AKT2	0.126	0.183	-0.224	0.804	0.309	0.606	AKT2		P02545	LMNA	-0.979	2.12e-08	P09651	HNRNPA1	-1.181	0.0288	Q9Y5V0	ZNF74	-1.356	0.0474		P02545	LMNA	-0.979	2.12e-08	Q7Z6J0	SH3RF2	-1.334	0.0791	E9PRG8	C12orf10	-1.521	0.0037
ABCA12	ATP binding cassette subfamily A member 12	Q86UK0	0.046	0.722					Plasma Membrane	transporter					275	ALDOA	-0.012	0.922	0.247	0.495	0.311	0.496	ALDOA		O14757	CHEK1	-0.963	6.72e-09	Q13546	RIPK1	-1.076	0.0209	Q99470	SDF2	-1.322	0.0425		O14757	CHEK1	-0.963	6.72e-09	P37198	NUP62	-1.333	0.0128	P02144	MB	-1.455	0.149
ABCA2	ATP binding cassette subfamily A member 2	Q9BZC7	0.256	0.0134					Plasma Membrane	transporter					#N/A	ALK	0.026	0.787	-0.336	0.715	-0.007	0.991	ALG9		P53350	PLK3	-0.922	2.15e-09	Q14739	LCK	-0.984	0.0414	Q9H981	ACVR1B	-1.315	0.0174		P53350	PLK3	-0.922	2.15e-09	O14757	CHEK1	-1.277	0.162	Q00535	CDK5R1	-1.449	0.00776
ABCB10	ATP binding cassette subfamily B member 10	Q9NRK6	0.153	0.114	1.398	0.209	0.681	0.213	Cytoplasm	transporter					#N/A	ALPK1	0.026	0.791					ALOX15B		P51817	PRKX	-0.865	0.000866	Q99816	TSG101	0.783	0.046	Q9H981	ACVR1C	-1.315	0.0174		P51817	PRKX	-0.865	0.000866	P49815	TSC2	-1.262	0.108	Q5GLZ8	HERC4	-1.448	0.0208
ABCB6	ATP binding cassette subfamily B member 6 (Langereis blood group)	Q9NP58	0.227	0.154	0.384	0.653	0.215	0.706	Cytoplasm	transporter					#N/A	AMHR2	-0.011	0.907	0.388	0.285	0.342	0.398	AMFR		P51817	PRKY	-0.865	0.000866	P53990	ISX	0.8	0.0353	Q9H981	ACVR2B	-1.315	0.0174		P51817	PRKY	-0.865	0.000866	O95819	MAP4K4	-1.226	0.045	Q15047	SETDB1	-1.444	0.0429
ABCB7	ATP binding cassette subfamily B member 7	O75027	0.305	0.0193	0.086	0.903	-0.243	0.565	Cytoplasm	transporter	unspecified application				321	ANAPC2	-0.423	0.00728	-0.341	0.452	-0.523	0.403	ANAPC2		Q00534	CDK6	-0.85	9.01e-07	Q8IV38	ANKMY2	0.853	0.0358	Q9H981	ACVRL1	-1.315	0.0174		Q9P2G3	KLHL14	-0.863	0.153	P09651	HNRNPA1	-1.181	0.0288	Q9Y5V0	ZNF74	-1.356	0.0474
ABCB8	ATP binding cassette subfamily B member 8	Q9NUT2	0.029	0.853	1.091	0.587	-0.35	0.381	Cytoplasm	transporter					338	ANKMY2	0.343	0.00286	0.853	0.0358	0.088	0.884	ANKMY2		P00533	EGFR	-0.837	1.98e-07	P05388	RPLP0	1.141	0.0049	Q01973	ROR2	-1.044	0.0206		Q9P2G3	KLHL15	-0.863	0.153	P04626	ERBB2	-1.128	0.0501	Q9P215	POGK	-1.331	0.0744
ABCC1	ATP binding cassette subfamily C member 1	P33527	0.111	0.31	0.119	0.863	0.926	0.219	Plasma Membrane	transporter	prognosis				358	ANLN	-0.687	1.06e-08	0.532	0.315	0.731	0.149	ANLN		Q13163	MAP2K5	-0.806	8.16e-06	P04792	HSPB1	1.218	0.0122	P25098	GRK4	-1.003	0.0369		Q00534	CDK6	-0.85	9.01e-07	P41743	PRKCI	-1.111	0.112	Q05513	PRKCZ	-1.329	0.163
ABCC10	ATP binding cassette subfamily C member 10	Q5T3U5	-0.25	0.0109					Plasma Membrane	transporter					#N/A	ANP32C	-0.139	0.246	0.023	0.977	0.299	0.584	ANP32B		O95819	MAP4K4	-0.805	5.61e-08	Q05639	EEF1A2	1.411	0.00257	O60942	RNGTT	-0.89	0.0174		P00533	EGFR	-0.837	1.98e-07	P41743	PRKCQ	-1.111	0.112	Q99470	SDF2	-1.322	0.0425
ABCC3	ATP binding cassette subfamily C member 3	O15438	-0.243	0.0358	0.817	0.118			Plasma Membrane	transporter	diagnosis,prognosis				#N/A	ANP32D	-0.139	0.246	0.023	0.977	0.299	0.584	ANP32B		Q9UHA3	RSP3	-0.805	2.53e-06	Q14674	ESR1	1.415	0.0282	Q96SB4	SRPK1	0.84	0.0422		Q13163	MAP2K5	-0.806	8.16e-06	Q96T88	UHRF1	-1.1	0.0835	Q9H981	ACVR1B	-1.315	0.0174
ABCC4	ATP binding cassette subfamily C member 4	O15439	-0.065	0.724	0.311	0.799			Plasma Membrane	transporter	prognosis				374	ANXA2	-0.091	0.269	0.525	0.134	-0.336	0.332	ANXA2		Q9UHA3	RSP6	-0.805	2.53e-06	Q96CD0	FBXL8	1.633	0.0226	P36957	DLX6	0.915	0.0432		O95819	MAP4K4	-0.805	5.61e-08	Q13546	RIPK1	-1.076	0.0209	Q9H981	ACVR1C	-1.315	0.0174
ABCC5	ATP binding cassette subfamily C member 5	O15440	0.213	0.138			0.631	0.465	Plasma Membrane	transporter	response to therapy				416	APEX2	-0.576	0.000285					APEX2		Q6UWL6	KIT	-0.794	0.0263	Q96CD0	FBXO10	1.633	0.0226	Q9H334	FOXP2	0.996	0.0222		Q9UHA3	RSP3	-0.805	2.53e-06	Q96GD4	AURKB	-1.057	0.118	Q9H981	ACVR2B	-1.315	0.0174
ABCD1	ATP binding cassette subfamily D member 1	P33897	0.309	0.00208	0.306	0.51	-0.009	0.989	Plasma Membrane	transporter					417	APH1A			0.502	0.386	-0.058	0.943	APH1A		Q01973	ROR2	-0.76	4.74e-06	P68871	HBB	3.483	4.7e-06	Q92597	NDRG1	1.02	0.0136		Q9UHA3	RSP6	-0.805	2.53e-06	Q96GD4	AURKC	-1.057	0.118	Q9H981	ACVRL1	-1.315	0.0174
ABCD3	ATP binding cassette subfamily D member 3	P28288	0.134	0.203	-0.303	0.672	0.244	0.667	Cytoplasm	transporter					#N/A	APOBEC3B	0.247	0.0791	0.25	0.607	0.494	0.272	APOB		Q6ICB0	DET1	-0.756	0.00833	P68871	HBG1	3.483	4.7e-06	Q99497	PARK7	1.316	0.0174		Q6UWL6	KIT	-0.794	0.0263	Q14739	LCK	-0.984	0.0414	Q6PJ69	TRIM7	-1.218	0.121
ABCD4	ATP binding cassette subfamily D member 4	O14678			-0.019	0.981			Cytoplasm	transporter					425	APOBEC3C	0.501	0.111	-0.606	0.871			APOBEC3C		P60520	GABARAPL2	-0.753	1.47e-07					P04792	HSPB1	1.398	0.0136		Q9Y5V0	ZNF74	-0.789	0.0817	Q15418	RPS6KA1	-0.98	0.0501	Q6PJ69	TRIM73	-1.218	0.121
ABCE1	ATP binding cassette subfamily E member 1	P61221	-0.184	0.195	-0.483	0.282	-0.277	0.602	Cytoplasm	transporter					#N/A	APOBEC3G	0.501	0.111	-0.606	0.871			APOBEC3C		Q15831	STK11	-0.722	9.01e-05										Q01973	ROR2	-0.76	4.74e-06	P00533	EGFR	-0.971	0.0767	Q6PJ69	TRIM74	-1.218	0.121
ABCF1	ATP binding cassette subfamily F member 1	Q8NE71	0.066	0.549	-0.134	0.818	0.199	0.735	Cytoplasm	transporter					441	ARAF	-0.35	0.000206	-0.525	0.464	0.06	0.898	ARAF		Q96T88	UHRF1	-0.71	2.06e-06										Q6ICB0	DET1	-0.756	0.00833	Q92993	KAT5	-0.954	0.0931	Q6PJ69	TRIM8	-1.218	0.121
ABCF2	ATP binding cassette subfamily F member 2	Q9UG63	-0.265	0.00518	0.135	0.681	-0.13	0.748	Cytoplasm	transporter					441	ARAF	-0.35	0.000206	-0.525	0.464	0.06	0.898	ARAF		O43353	RIPK3	-0.69	1.25e-08										P60520	GABARAPL2	-0.753	1.47e-07	P50750	CDK9	-0.951	0.168	Q9P0U4	CXXC1	-1.211	0.179
ABCF3	ATP binding cassette subfamily F member 3	Q9NUQ8	0.095	0.172	0.252	0.581	0.286	0.488	Other	transporter					464	ARHGAP1	0.028	0.869	0.051	0.944	0.102	0.873	ARHGAP1		Q9NQW6	ANLN	-0.687	1.06e-08										Q15831	STK11	-0.722	9.01e-05	P08651	NFIC	-0.937	0.0847	O94806	PRKD3	-1.047	0.1
ABHD10	abhydrolase domain containing 10, depalmitoylase	Q9NUJ1	0.341	0.0242	-0.277	0.603	-0.144	0.818	Cytoplasm	enzyme					530	ARMC5	-0.28	0.217					ARMC5		A8MVZ5	BTRC	-0.677	0.0117										Q96T88	UHRF1	-0.71	2.06e-06	Q12962	TAF10	-0.915	0.0835	Q01973	ROR2	-1.044	0.0206
ABHD11	abhydrolase domain containing 11	Q8NFV4	0.001	0.99	-0.086	0.862	-0.035	0.946	Cytoplasm	enzyme					550	ARRB2	-0.147	0.654	-0.151	0.809	0.019	0.986	ARRB2		Q5GLZ8	HERC4	-0.666	1.51e-05										O43353	RIPK3	-0.69	1.25e-08	Q9H981	ACVR1B	-0.915	0.146	P25098	GRK4	-1.003	0.0369
ABHD12	abhydrolase domain containing 12, lysophospholipase	Q8N2K0	0.18	0.0302	-0.243	0.715	0.079	0.921	Plasma Membrane	enzyme					#N/A	ASB17	0.117	0.0814	0.248	0.601			ASAP3		P26358	DNMT1	-0.661	3.15e-09										Q9NQW6	ANLN	-0.687	1.06e-08	Q9H981	ACVR1C	-0.915	0.146	P17252	PRKCA	-0.974	0.0993
ABHD14B	abhydrolase domain containing 14B	Q96IU4	0.19	0.415	-0.328	0.582	0.022	0.977	Cytoplasm	enzyme					#N/A	ASB2	0.117	0.0814	0.248	0.601			ASAP3		P25098	GRK4	-0.622	1.25e-08										A8MVZ5	BTRC	-0.677	0.0117	Q9H981	ACVR2B	-0.915	0.146	P17252	PRKCB	-0.974	0.0993
ABHD16A	abhydrolase domain containing 16A, phospholipase	O95870	0.183	0.0942	-0.008	0.984	-0.169	0.64	Other	enzyme					#N/A	ASB3	0.117	0.0814	0.248	0.601			ASAP3		Q8N4C8	MINK1	-0.622	3.93e-06										Q5GLZ8	HERC4	-0.666	1.51e-05	Q9H981	ACVRL1	-0.915	0.146	O95819	MAP4K4	-0.951	0.156
ABHD17B	abhydrolase domain containing 17B, depalmitoylase	Q5VST6	0.417	0.136	0.386	0.723	0.597	0.537	Plasma Membrane	peptidase					#N/A	ASB4	-0.08	0.791	-2.263	0.132	-0.49	0.586	ASB3/GPR75-ASB3		P17676	CEBPB	-0.607	0.000181										P26358	DNMT1	-0.661	3.15e-09	Q96PQ7	KLHL6	-0.904	0.155	Q7Z624	CAMKMT	-0.91	0.0917
ABHD17C	abhydrolase domain containing 17C, depalmitoylase	Q6PCB6	0.005	0.975					Plasma Membrane	enzyme					562	ASB6	0.136	0.646	-0.275	0.849			ASB6		P17676	CEBPE	-0.607	0.000181										Q309B1	TRIM17	-0.638	0.119	P35613	BSG	-0.899	0.153	Q7Z624	CAMKV	-0.91	0.0917
ABHD3	abhydrolase domain containing 3, phospholipase	Q8WU67					0.898	0.31	Plasma Membrane	enzyme					571	ASL	0.068	0.33	0.539	0.0627	0.312	0.398	ASL		Q13541	EIF4EBP1	-0.599	0.00734										P25098	GRK4	-0.622	1.25e-08	Q13547	HDAC1	-0.862	0.19	Q9UBN7	HDAC6	-0.899	0.108
ABHD4	abhydrolase domain containing 4, N-acyl phospholipase B	Q8TB40	0.756	0.11					Cytoplasm	peptidase					579	ASS1	0.187	0.159	0.371	0.355	-0.34	0.492	ASS1		Q6P4R8	NFRKB	-0.596	0.00167										Q8N4C8	MINK1	-0.622	3.93e-06	P24941	CDK2	-0.844	0.134	O60942	RNGTT	-0.89	0.0174
ABHD5	abhydrolase domain containing 5, lysophosphatidic acid acyltransferase	Q8WTS1	-0.08	0.737	-0.735	0.37	0.102	0.927	Cytoplasm	enzyme					#N/A	ATF3			0.461	0.387	0.226	0.759	ATF2		P20336	RAB3A	-0.588	0.00101										P17676	CEBPB	-0.607	0.000181	Q9UBN7	HDAC6	-0.829	0.188	Q9NVX7	KBTBD4	-0.882	0.128
ABHD6	abhydrolase domain containing 6, acylglycerol lipase	Q9BV23	0.089	0.329	-0.1	0.938			Cytoplasm	enzyme					688	AURKB	-1.051	8.57e-08	-1.057	0.118	-0.345	0.628	AURKB		Q8WY91	THAP4	-0.587	0.000579										P17676	CEBPE	-0.607	0.000181	Q14692	BMX	-0.828	0.162	Q9H000	MKX	-0.867	0.175
ABI1	abl interactor 1	Q8IZP0	0.255	0.00393	0.274	0.734	0.326	0.405	Cytoplasm	other					#N/A	AURKC	-1.051	8.57e-08	-1.057	0.118	-0.345	0.628	AURKB		Q53HC5	KLHL26	-0.585	0.0236										Q13541	EIF4EBP1	-0.599	0.00734	P55957	BID	-0.822	0.164	Q13470	TNK1	-0.85	0.157
ABI2	abl interactor 2	Q9NYB9	0.22	0.00914	-0.711	0.199	-0.035	0.967	Cytoplasm	other					692	AXIN1	-0.121	0.139					AXIN1		Q53HC5	KLHL29	-0.585	0.0236										Q6P4R8	NFRKB	-0.596	0.00167	Q9UHD2	TBK1	-0.815	0.166	Q9Y5Z7	HCK	-0.847	0.179
ABITRAM	actin binding transcription modulator	Q9NX38					-0.39	0.595	Extracellular Space	other					693	AXL	-0.32	0.0016	0.212	0.619			AXL		Q53HC5	KLHL32	-0.585	0.0236										P20336	RAB3A	-0.588	0.00101	P20336	RAB3A	-0.796	0.137	Q9Y5U2	TSSK1B	-0.826	0.155
ABL1	ABL proto-oncogene 1, non-receptor tyrosine kinase	P00519	-0.035	0.733	-0.653	0.539	-0.16	0.766	Nucleus	kinase	efficacy,response to therapy,unspecified application				734	BBX	-0.05	0.735	-0.285	0.601	-0.676	0.176	BBX		Q53HC5	KLHL34	-0.585	0.0236										Q8WY91	THAP4	-0.587	0.000579	P04818	TYRO3	-0.78	0.0791	Q9Y5U2	TSSK2	-0.826	0.155
ABL2	ABL proto-oncogene 2, non-receptor tyrosine kinase	P42684	-0.302	0.00294	-0.28	0.747	-0.743	0.277	Cytoplasm	kinase					#N/A	BCL2	0.083	0.276	-0.034	0.958	0.128	0.801	BCL10		Q9UBZ4	APEX2	-0.576	0.000285										Q53HC5	KLHL26	-0.585	0.0236	P29317	EPHA2	-0.739	0.164	Q9Y5U2	TSSK3	-0.826	0.155
ABLIM1	actin binding LIM protein 1	O14639	0.193	0.00866	-0.544	0.715	-0.141	0.84	Cytoplasm	other					749	BCL2L1	0.153	0.639	-0.391	0.391	-0.171	0.806	BCL2L1		Q14674	ESR1	-0.573	2.54e-05										Q53HC5	KLHL29	-0.585	0.0236	Q9Y5U2	TSSK1B	-0.705	0.175	Q9Y5U2	TSSK4	-0.826	0.155
ABLIM3	actin binding LIM protein family member 3	O94929	-0.438	0.00032	0.519	0.303			Cytoplasm	other					#N/A	BCL6	-0.094	0.108	0.843	0.431	0.32	0.385	BCL3		Q96ME1	FBXL18	-0.57	2.43e-05										Q53HC5	KLHL32	-0.585	0.0236	Q9Y5U2	TSSK2	-0.705	0.175	Q9Y5U2	TSSK6	-0.826	0.155
ABR	ABR activator of RhoGEF and GTPase	Q12979	0.13	0.0552	0.251	0.678	0.4	0.262	Cytoplasm	other					764	BECN1	0.157	0.0231	0.032	0.978	0.799	0.181	BECN1		Q96ME1	FBXL2	-0.57	2.43e-05										Q53HC5	KLHL34	-0.585	0.0236	Q9Y5U2	TSSK3	-0.705	0.175	O14757	CHEK1	-0.769	0.138
ABRACL	ABRA C-terminal like	Q9P1F3	0.189	0.853	-1.306	0.126	-1.299	0.225	Other	other					773	BID	0.659	0.035	-0.822	0.164	-0.279	0.602	BID		P08047	SP1	-0.552	0.000259										Q9UBZ4	APEX2	-0.576	0.000285	Q9Y5U2	TSSK4	-0.705	0.175	P50750	CDK9	-0.749	0.18
ABRAXAS2	abraxas 2, BRISC complex subunit	Q15018	-0.043	0.553	-0.131	0.902	0.33	0.518	Nucleus	other					#N/A	BIRC3	0.118	0.0425	-0.025	0.969	-0.15	0.799	BIRC2		P49761	CLK3	-0.538	0.0226										Q14674	ESR1	-0.573	2.54e-05	Q9Y5U2	TSSK6	-0.705	0.175	P41743	PRKCI	-0.738	0.0617
ABTB2	ankyrin repeat and BTB domain containing 2	Q8N961	-0.164	0.0476			-0.35	0.449	Nucleus	other					#N/A	BLK	-0.24	0.0378	0.08	0.91	-0.195	0.628	BIRC6		P21127	CDK11B	-0.52	3.53e-05										Q96ME1	FBXL18	-0.57	2.43e-05	Q96ME1	FBXL18	-0.701	0.196	P41743	PRKCQ	-0.738	0.0617
ABTB3	ankyrin repeat and BTB domain containing 3	A6QL63	-0.027	0.729					Other	transcription regulator					778	BLM	-0.348	0.000427	1.044	0.254			BLM		Q00535	CDK5R1	-0.518	0.000582										Q96ME1	FBXL2	-0.57	2.43e-05	Q96ME1	FBXL2	-0.701	0.196	P61247	RPS3A	-0.722	0.0518
ACAA1	acetyl-CoA acyltransferase 1	P09110	0.222	0.011	0.232	0.767	0.629	0.177	Cytoplasm	enzyme	unspecified application				798	BMPR1A			0.627	0.571			BMPR1A		Q9GZR7	DDX24	-0.507	4.75e-06										P08047	SP1	-0.552	0.000259	P06753	TPM3	-0.691	0.116	P13473	LAMP2	-0.715	0.146
ACAA2	acetyl-CoA acyltransferase 2	P42765	0.131	0.256	0.227	0.666	0.719	0.103	Cytoplasm	enzyme	unspecified application				#N/A	BMX	0.079	0.456	-0.828	0.162	-0.527	0.302	BMS1		E9PRG8	C12orf10	-0.503	1.93e-06										P49761	CLK3	-0.538	0.0226	Q86UX6	STK32C	-0.683	0.0892	Q96QF0	RAB40A	-0.7	0.151
ACACA	acetyl-CoA carboxylase alpha	Q13085	-0.176	0.073	0.12	0.833	0.099	0.829	Cytoplasm	enzyme					#N/A	BPIFB4	0.174	0.0894	-1.336	0.0447	-0.399	0.693	BPHL		Q06203	PPAT	-0.503	0.000648										P21127	CDK11B	-0.52	3.53e-05	Q8TD19	NEK9	-0.667	0.132	P00533	EGFR	-0.691	0.164
ACAD10	acyl-CoA dehydrogenase family member 10	Q6JQN1	0.322	0.00149					Cytoplasm	enzyme					820	BRAF	-0.016	0.853			-1.524	0.175	BRAF		Q13882	PTK6	-0.502	6.25e-05										Q00535	CDK5R1	-0.518	0.000582	Q5VZL5	ZMYND10	-0.635	0.185	Q8WY36	BBX	-0.676	0.176
ACAD11	acyl-CoA dehydrogenase family member 11	Q709F0	0.196	0.0122					Cytoplasm	enzyme					#N/A	BRCA1	-0.288	0.0201	-0.974	0.289	-0.373	0.381	BRAT1		Q9Y4H2	IRS2	-0.498	2.59e-07										Q9GZR7	DDX24	-0.507	4.75e-06	P36969	GPX4	-0.561	0.179	Q14739	LCK	-0.643	0.156
ACAD8	acyl-CoA dehydrogenase family member 8	Q9UKU7	0.25	0.000438	-0.25	0.684	0.053	0.926	Cytoplasm	enzyme					823	BRCA2			-0.236	0.731			BRCA2		Q92993	KAT5	-0.495	0.0107										Q9Y617	PSAT1	-0.506	0.0839	P02545	LMNA	-0.458	0.113	Q96ME1	FBXL18	-0.641	0.141
ACAD9	acyl-CoA dehydrogenase family member 9	Q9H845	0.137	0.255	-0.04	0.948	0.035	0.953	Cytoplasm	enzyme					827	BRD4	0.101	0.109	0.474	0.265	0.497	0.185	BRD4		P29597	TYK2	-0.458	0.00155										E9PRG8	C12orf10	-0.503	1.93e-06	P04233	CD79A	0.419	0.185	Q96ME1	FBXL2	-0.641	0.141
ACADM	acyl-CoA dehydrogenase medium chain	P11310	0.331	0.0026	0.555	0.173	0.163	0.753	Cytoplasm	enzyme	unspecified application				842	BSG	-0.394	0.0278	-0.899	0.153	-0.257	0.608	BSG		O95382	MAP3K6	-0.455	1.73e-06										Q06203	PPAT	-0.503	0.000648	P04233	CD80	0.419	0.185	Q13547	HDAC1	-0.636	0.177
ACADS	acyl-CoA dehydrogenase short chain	P16219	0.556	6.28e-05	0.606	0.0946	0.023	0.979	Cytoplasm	enzyme	unspecified application				#N/A	BTK	0.095	0.292					BTG1		Q9UJX6	ANAPC2	-0.423	0.00728										Q13882	PTK6	-0.502	6.25e-05	P17096	HMGA1	0.461	0.155	P07947	YES1	-0.634	0.116
ACADSB	acyl-CoA dehydrogenase short/branched chain	P45954	0.42	0.000295	0.128	0.841	0.249	0.511	Cytoplasm	enzyme					#N/A	BTRC	-0.677	0.0117					BTNL10P		P29317	EPHA2	-0.411	3.31e-06										Q9Y4H2	IRS2	-0.498	2.59e-07	O00401	WASL	0.481	0.146	O00165	HBA1	-0.552	0.186
ACADVL	acyl-CoA dehydrogenase very long chain	P49748	0.161	0.165	-0.046	0.943	0.076	0.898	Cytoplasm	enzyme	unspecified application				#N/A	C12orf10	-0.503	1.93e-06	-0.91	0.236	-1.521	0.0037	C11orf98		Q15398	DLK	-0.402	2.54e-05										Q92993	KAT5	-0.495	0.0107	P00558	PGK1	0.486	0.12	Q8IXJ6	SIRT2	-0.543	0.151
ACAP2	ArfGAP with coiled-coil, ankyrin repeat and PH domains 2	Q15057	0.26	0.00112	-0.185	0.849	0.279	0.618	Nucleus	other					#N/A	C20orf194	-0.067	0.637	-0.349	0.595	1.009	0.268	C1QBP		P78527	PRKDC	-0.4	0.00518										Q15349	RPS6KA2	-0.486	0.0539	P49789	FHIT	0.499	0.193	O60885	BRD4	0.497	0.185
ACAP3	ArfGAP with coiled-coil, ankyrin repeat and PH domains 3	Q96P50	-0.189	0.335					Nucleus	transcription regulator					928	C9	0.031	0.908	0.723	0.274			C9		P78527	PRKG2	-0.4	0.00518										P29597	TYK2	-0.458	0.00155	Q13557	CAMK2D	0.506	0.197	P42785	PRDM1	0.537	0.196
ACAT1	acetyl-CoA acetyltransferase 1	P24752	0.098	0.122	0.878	0.11	0.79	0.06	Cytoplasm	enzyme	unspecified application				942	CACYBP	0.094	0.608	-0.219	0.637	0.327	0.531	CACYBP		O15360	FANCA	-0.397	0.000437										O95382	MAP3K6	-0.455	1.73e-06	P17252	PRKCA	0.509	0.165	Q9UGI8	TESK1	0.543	0.177
ACAT2	acetyl-CoA acetyltransferase 2	Q9BWD1	-0.054	0.559	-0.209	0.803	0.125	0.83	Cytoplasm	enzyme					#N/A	CAMK1G			0.162	0.9	0.095	0.846	CAMK1D		Q96LD4	TRIM49	-0.396	0.000563										Q9UJX6	ANAPC2	-0.423	0.00728	P17252	PRKCB	0.509	0.165	Q9UGI8	TESK2	0.543	0.177
ACBD3	acyl-CoA binding domain containing 3	Q9H3P7	0.189	0.00252	0.404	0.528	0.654	0.245	Cytoplasm	other					957	CAMK2A	0.381	0.0438					CAMK2A		P35613	BSG	-0.394	0.0278										P29317	EPHA2	-0.411	3.31e-06	Q15398	DLK	0.517	0.163	P78362	SRPK3	0.55	0.122
ACBD5	acyl-CoA binding domain containing 5	Q5T8D3	0.085	0.288	0.343	0.454	-0.038	0.955	Nucleus	other					958	CAMK2B	0.169	0.145	-0.222	0.681			CAMK2B		P08651	NFIC	-0.389	0.000183										Q15398	DLK	-0.402	2.54e-05	P31948	STIP1	0.522	0.0838	P17096	HMGA1	0.571	0.182
ACBD6	acyl-CoA binding domain containing 6	Q9BR61	-0.215	0.0425	-0.44	0.455	-0.177	0.797	Cytoplasm	other					959	CAMK2D	0.219	0.00452	0.506	0.197	0.364	0.391	CAMK2D		P08581	MET	-0.37	2.87e-06										P78527	PRKDC	-0.4	0.00518	P07355	ANXA2	0.525	0.134	P31948	STIP1	0.579	0.164
ACBD7	acyl-CoA binding domain containing 7	Q8N6N7					-0.048	0.956	Other	other					960	CAMK2G	0.323	0.003	-0.438	0.443	0.203	0.63	CAMK2G		Q86XK2	FBXO17	-0.364	0.0448										P78527	PRKG2	-0.4	0.00518	Q9Y2A7	NCKAP1	0.528	0.178	Q14980	NUMA1	0.58	0.0952
ACD	ACD shelterin complex subunit and telomerase recruitment factor	Q96AP0	-0.247	0.00406					Nucleus	other					#N/A	CAMK4	0.323	0.003	-0.438	0.443	0.203	0.63	CAMK2G		Q86XK2	FBXO18	-0.364	0.0448										O15360	FANCA	-0.397	0.000437	Q99439	CNN2	0.53	0.135	Q96A26	FAM162A	0.622	0.164
ACIN1	apoptotic chromatin condensation inducer 1	Q9UKV3	-0.026	0.793	-0.35	0.695	-0.089	0.89	Nucleus	enzyme					961	CAMKK1	-0.061	0.583					CAMKK1		Q70E73	RAPSN	-0.361	0.000201										Q96LD4	TRIM49	-0.396	0.000563	P04424	ASL	0.539	0.0627	Q99615	DNAJC7	0.64	0.131
ACKR3	atypical chemokine receptor 3	P25106			-0.127	0.891			Plasma Membrane	G-protein coupled receptor					962	CAMKK2	-0.194	0.05	0.419	0.504	-0.443	0.538	CAMKK2		P37198	NUP62	-0.354	0.0389										P35613	BSG	-0.394	0.0278	P63000	RAC1	0.548	0.106	P53350	PLK3	0.652	0.173
ACLY	ATP citrate lyase	P53396	0.106	0.442	0.204	0.582	0.132	0.801	Cytoplasm	enzyme	unspecified application				963	CAMKMT	-0.026	0.728			-0.91	0.0917	CAMKMT		P10398	ARAF	-0.35	0.000206										P08651	NFIC	-0.389	0.000183	P47756	CAR	0.551	0.0557	Q9Y3M8	STARD13	0.655	0.137
ACO1	aconitase 1	P21399	0.012	0.876	-0.34	0.455	-0.163	0.741	Cytoplasm	enzyme					#N/A	CAMKV	-0.026	0.728			-0.91	0.0917	CAMKMT		P10398	ARAF	-0.35	0.000206										P08581	MET	-0.37	2.87e-06	Q15746	MYLK2	0.581	0.0752	Q92615	LARP4B	0.66	0.132
ACO2	aconitase 2	Q99798	0.294	0.0197	-0.023	0.974	0.284	0.592	Cytoplasm	enzyme					975	CAPN1	0.128	0.038	0.192	0.824	0.19	0.741	CAPN1		Q9P215	POGK	-0.35	0.00809										Q86XK2	FBXO17	-0.364	0.0448	Q15746	MYLK3	0.581	0.0752	Q5W111	SPSB1	0.677	0.187
ACOT1	acyl-CoA thioesterase 1	Q86TX2	0.248	0.00447	0.392	0.462	0.377	0.427	Cytoplasm	enzyme					#N/A	CAR	0.033	0.744	0.551	0.0557	-0.061	0.926	CAPZB		P54132	BLM	-0.348	0.000427										Q86XK2	FBXO18	-0.364	0.0448	Q15746	MYLK4	0.581	0.0752	Q5W111	SPSB3	0.677	0.187
ACOT11	acyl-CoA thioesterase 11	Q8WXI4	-0.051	0.528					Cytoplasm	enzyme	unspecified application				992	CARM1	-0.04	0.655	-0.082	0.899	-0.067	0.92	CARM1		Q13546	RIPK1	-0.345	0.000889										Q70E73	RAPSN	-0.361	0.000201	Q14653	IRF3	0.582	0.0837	Q99816	TSG101	0.683	0.0626
ACOT13	acyl-CoA thioesterase 13	Q9NPJ3	0.148	0.137	0.534	0.168	0.387	0.418	Cytoplasm	enzyme					1008	CASP8	-0.019	0.906	-0.216	0.67	0.313	0.403	CASP8		O00221	NFKBIE	-0.345	0.0093										P37198	NUP62	-0.354	0.0389	P10599	TXN	0.596	0.0998	Q9NQW6	ANLN	0.731	0.149
ACOT7	acyl-CoA thioesterase 7	O00154	0.138	0.279	0.321	0.222	0.452	0.189	Cytoplasm	enzyme					1041	CCDC117					-0.18	0.764	CCDC117		O60942	RNGTT	-0.327	1.02e-05										Q86V97	KBTBD7	-0.353	0.064	P63104	YWHAZ	0.63	0.103	Q92598	HSPH1	0.734	0.152
ACOT8	acyl-CoA thioesterase 8	O14734	0.196	0.107	-0.359	0.416	-0.725	0.13	Cytoplasm	enzyme					#N/A	CD38	-1.023	6.3e-08	0.054	0.94	0.382	0.678	CD320		Q02750	MAP2K1	-0.327	0.00981										P10398	ARAF	-0.35	0.000206	P49116	NR2C2	0.639	0.106	Q02108	GUCY1B3	0.775	0.0921
ACOT9	acyl-CoA thioesterase 9	Q9Y305	0.21	0.00217	0.175	0.706	0.368	0.394	Cytoplasm	enzyme					#N/A	CD79A			0.419	0.185			CD74		Q9Y5Z7	HCK	-0.327	0.025										P10398	ARAF	-0.35	0.000206	P60709	ACTB	0.647	0.0784	P27816	MAP4	0.799	0.0563
ACOX1	acyl-CoA oxidase 1	Q15067	0.452	0.00109	0.296	0.763	0.168	0.798	Cytoplasm	enzyme					#N/A	CD80			0.419	0.185			CD74		Q9Y2U5	MAP3K2	-0.321	0.00246										Q9P215	POGK	-0.35	0.00809	P17987	TCP1	0.668	0.065	P27816	MAP4K1	0.799	0.0563
ACOX3	acyl-CoA oxidase 3, pristanoyl	O15254	0.295	0.000614	0.376	0.543	0.126	0.751	Cytoplasm	enzyme					#N/A	CDC25A	-0.077	0.442	0.252	0.454	0.115	0.871	CDC23		Q9H2J7	SLC6A4	-0.321	0.00684										P54132	BLM	-0.348	0.000427	O94913	PCGF1	0.684	0.0999	Q14457	BECN1	0.799	0.181
ACP1	acid phosphatase 1	P24666	0.013	0.934	-0.356	0.623	-0.07	0.9	Cytoplasm	phosphatase					1145	CDC37	0.11	0.237	0.263	0.684	1.097	0.0938	CDC37		P50750	CDK9	-0.32	4.61e-05										Q13546	RIPK1	-0.345	0.000889	O15381	NWD1	0.695	0.166	Q15785	TOMM34	0.818	0.0866
ACP2	acid phosphatase 2, lysosomal	P11117	0.128	0.189	0.114	0.911	0.175	0.762	Cytoplasm	phosphatase					1146	CDC37L1	0.06	0.419	-0.26	0.618	-0.082	0.911	CDC37L1		P30530	AXL	-0.32	0.0016										O00221	NFKBIE	-0.345	0.0093	Q9UKB1	FBXW11	0.704	0.0596	Q96SB4	SRPK1	0.84	0.0422
ACP6	acid phosphatase 6, lysophosphatidic	Q9NPH0	-0.057	0.623	-0.563	0.354	0.356	0.338	Cytoplasm	phosphatase					1177	CDK11B	-0.52	3.53e-05	-0.858	0.207	-0.228	0.706	CDK11B		Q5T5C0	STYK1	-0.312	0.000128										O60942	RNGTT	-0.327	1.02e-05	Q8N5U6	RNF10	0.705	0.119	P78337	PIWIL2	0.848	0.124
ACSF2	acyl-CoA synthetase family member 2	Q96CM8	1.094	5.22e-08	-0.224	0.707	0.094	0.862	Cytoplasm	enzyme					#N/A	CDK14	-0.256	0.000359	0.165	0.903	-0.261	0.707	CDK13		Q9UBN7	HDAC6	-0.311	0.0065										Q02750	MAP2K1	-0.327	0.00981	P24928	POLR2A	0.713	0.106	Q8N5C8	TAB3	0.87	0.0726
ACSF3	acyl-CoA synthetase family member 3	Q4G176	0.318	0.00433	0.192	0.781	1.064	0.0136	Cytoplasm	enzyme					#N/A	CDK15	-0.256	0.000359	0.165	0.903	-0.261	0.707	CDK13		O15067	PFAS	-0.304	0.000315										Q9Y5Z7	HCK	-0.327	0.025	Q9UK99	FBXO3	0.713	0.166	Q16539	MAPK14	0.893	0.0768
ACSL1	acyl-CoA synthetase long chain family member 1	P33121	0.394	0.00192	-0.025	0.97	0.109	0.835	Cytoplasm	enzyme	unspecified application				1182	CDK18	-0.278	0.00705					CDK18		Q8TF40	FNIP1	-0.303	4.1e-05										Q9Y2U5	MAP3K2	-0.321	0.00246	Q9H469	FBXL15	0.749	0.126	Q16539	MAPK15	0.893	0.0768
ACSL3	acyl-CoA synthetase long chain family member 3	O95573	0.023	0.837	0.02	0.978	0.28	0.583	Cytoplasm	enzyme		SM1-71			1184	CDK2	-0.162	0.288	-0.844	0.134	-0.16	0.79	CDK2		Q8TF40	FNIP2	-0.303	4.1e-05										Q9H2J7	SLC6A4	-0.321	0.00684	P28347	TEAD2	0.755	0.175	Q00613	HSF2	0.912	0.0897
ACSL4	acyl-CoA synthetase long chain family member 4	O60488	0.138	0.217	-0.24	0.672	0.052	0.932	Cytoplasm	enzyme					1186	CDK3	0.357	0.438					CDK3		Q5SSJ5	HP1BP3	-0.301	0.00163										P50750	CDK9	-0.32	4.61e-05	P54760	EPHB6	0.773	0.138	P36957	DLX6	0.915	0.0432
ACSL5	acyl-CoA synthetase long chain family member 5	Q9ULC5	0.245	0.262	-0.037	0.943	-0.117	0.961	Cytoplasm	enzyme					1187	CDK4	-0.229	0.0683	-0.039	0.97	-0.367	0.379	CDK4		Q96L91	EPAS1	-0.298	0.001										P30530	AXL	-0.32	0.0016	Q86WV6	STING1	0.776	0.124	P63104	YWHAZ	0.947	0.0785
ACSS1	acyl-CoA synthetase short chain family member 1	Q9NUB1			0.155	0.724			Cytoplasm	enzyme					#N/A	CDK5R1	-0.518	0.000582	-0.704	0.464	-1.449	0.00776	CDK5		Q13418	ILK	-0.289	0.00092										Q5T5C0	STYK1	-0.312	0.000128	Q99816	TSG101	0.783	0.046	Q9H334	FOXP2	0.996	0.0222
ACSS2	acyl-CoA synthetase short chain family member 2	Q9NR19	0.254	0.0102	0.264	0.665	0.544	0.265	Cytoplasm	enzyme					1192	CDK6	-0.85	9.01e-07	-0.837	0.317	-0.559	0.526	CDK6		Q9HCU5	PREB	-0.288	0.000177										Q9UBN7	HDAC6	-0.311	0.0065	P60520	GABARAPL2	0.791	0.193	P60520	GABARAPL2	1.009	0.0588
ACTA1	actin alpha 1, skeletal muscle	P68133	-0.081	0.788	2.383	0.00257	0.681	0.414	Cytoplasm	other					1193	CDK7	-0.273	0.00348	0.779	0.3	0.549	0.246	CDK7		Q6PJG6	BRCA1	-0.288	0.0201										O15067	PFAS	-0.304	0.000315	P53990	ISX	0.8	0.0353	Q92597	NDRG1	1.02	0.0136
ACTA2	actin alpha 2, smooth muscle	P62736			0.969	0.0501			Cytoplasm	other	efficacy				1195	CDK9	-0.32	4.61e-05	-0.951	0.168	-0.749	0.18	CDK9		Q9UBT7	CTNNAL1	-0.285	0.00878										Q8TF40	FNIP1	-0.303	4.1e-05	P61244	MAX	0.804	0.0731	Q03181	PPARD	1.055	0.174
ACTB	actin beta	P60709	-0.093	0.0987	0.647	0.0784	-0.166	0.631	Cytoplasm	other					1200	CDKN2A					-0.165	0.784	CDKN2A		P04626	ERBB2	-0.285	0.0382										Q8TF40	FNIP2	-0.303	4.1e-05	P07948	LYN	0.837	0.106	Q03181	PPARD	1.055	0.174
ACTBL2	actin beta like 2	Q562R1	-0.209	0.234	2.862	4.39e-05	0.453	0.441	Nucleus	other					1216	CEBPB	-0.607	0.000181			-0.641	0.283	CEBPB		P55011	SLC12A3	-0.284	0.00026										Q5SSJ5	HP1BP3	-0.301	0.00163	Q92598	HSPH1	0.842	0.0556	Q16543	CDC37	1.097	0.0938
ACTG1	actin gamma 1	P63261	0.149	0.47	1.753	0.0892	-0.665	0.53	Cytoplasm	other	unspecified application				#N/A	CEBPE	-0.607	0.000181			-0.641	0.283	CEBPB		Q14766	LTBP1	-0.28	0.000658										Q96L91	EPAS1	-0.298	0.001	Q8IV38	ANKMY2	0.853	0.0358	Q99497	PARK7	1.316	0.0174
ACTL6A	actin like 6A	O96019	-0.192	0.0311	0.245	0.535	0.29	0.476	Nucleus	other					#N/A	CFTR	0.254	0.187					CFLAR		P62753	RPS6	-0.279	0.0223										Q13418	ILK	-0.289	0.00092	P53609	PGIS	0.924	0.0791	P04792	HSPB1	1.398	0.0136
ACTMAP	actin maturation protease	Q5BKX5	0.016	0.879	-0.002	0.998	-0.256	0.763	Cytoplasm	peptidase		LYT-200			#N/A	CHAT	-0.132	0.0978	0.317	0.788	-0.127	0.827	CHAMP1		Q8TD19	NEK9	-0.278	0.00408										Q9HCU5	PREB	-0.288	0.000177	Q9NV58	RNF19B	0.954	0.0892
ACTN1	actinin alpha 1	P12814	0.285	0.055	0.208	0.653	0.317	0.49	Nucleus	transcription regulator					1302	CHEK1	-0.963	6.72e-09	-1.277	0.162	-0.769	0.138	CHEK1		Q07002	CDK18	-0.278	0.00705										Q6PJG6	BRCA1	-0.288	0.0201	Q14289	PTK2B	0.957	0.0899
ACTN2	actinin alpha 2	P35609	0.39	0.0122	-0.997	0.349	-1.271	0.326	Nucleus	transcription regulator	unspecified application				1324	CHORDC1	0.406	0.000996	0.369	0.397	0.557	0.291	CHORDC1		Q9H981	ACVR1B	-0.274	0.0118										Q9UBT7	CTNNAL1	-0.285	0.00878	Q9C040	TRIM2	1.025	0.198
ACTN3	actinin alpha 3	Q08043			0.356	0.388			Plasma Membrane	other	unspecified application				1338	CHUK	-0.141	0.0164	-0.598	0.447	-0.326	0.642	CHUK		Q9H981	ACVR1C	-0.274	0.0118										P04626	ERBB2	-0.285	0.0382	Q8WZ42	TTN	1.031	0.0627
ACTN4	actinin alpha 4	O43707	0.531	0.00241	0.351	0.297	0.349	0.515	Cytoplasm	transcription regulator					#N/A	CLCN1	-0.003	0.975	-0.495	0.436	0.536	0.278	CLCC1		Q9H981	ACVR2B	-0.274	0.0118										P55011	SLC12A3	-0.284	0.00026	O60285	NUAK2	1.04	0.153
ACTR10	actin related protein 10	Q9NZ32	0.198	0.149	0.252	0.741	0.492	0.246	Cytoplasm	other					#N/A	CLCN2	-0.003	0.975	-0.495	0.436	0.536	0.278	CLCC1		Q9H981	ACVRL1	-0.274	0.0118										Q14766	LTBP1	-0.28	0.000658	Q08345	DDR1	1.051	0.0656
ACTR1A	actin related protein 1A	P61163	0.059	0.617	0.01	0.985	-0.464	0.349	Cytoplasm	other					1391	CLK2	0.039	0.78					CLK2		P50613	CDK7	-0.273	0.00348										P62753	RPS6	-0.279	0.0223	Q6ICB0	DET1	1.1	0.0974
ACTR1B	actin related protein 1B	P42025	0.132	0.0548	-0.172	0.847	-0.074	0.92	Cytoplasm	other					1392	CLK3	-0.538	0.0226					CLK3		Q12962	TAF10	-0.27	0.00824										Q8TD19	NEK9	-0.278	0.00408	P55055	NR1H3	1.118	0.0561
ACTR2	actin related protein 2	P61160	0.091	0.538	0.059	0.89	0.129	0.832	Plasma Membrane	other		eritoran,GSK1795091,OM 174 lipid,resatorvid			1413	CLU	2.073	3.91e-10	0.01	0.99	0.584	0.245	CLU		Q9UHD2	TBK1	-0.267	0.0106										Q07002	CDK18	-0.278	0.00705	P55055	NR1I2	1.118	0.0561
ACTR3	actin related protein 3	P61158	0.015	0.826	-0.171	0.72	-0.061	0.928	Plasma Membrane	other	diagnosis				1437	CNN2	-0.168	0.0668	0.53	0.135	0.401	0.205	CNN2		P17844	DDX5	-0.263	0.00445										Q9H981	ACVR1B	-0.274	0.0118	P55055	NR1I3	1.118	0.0561
ACTR3B	actin related protein 3B	Q9P1U1	-0.025	0.962					Cytoplasm	other					#N/A	CNR2	0.252	0.00483	-0.177	0.887	0.467	0.392	CNPY4		O96006	ZBED4	-0.257	0.017										Q9H981	ACVR1C	-0.274	0.0118	P05388	RPLP0	1.141	0.0049
ACTR5	actin related protein 5	Q9H9F9	-0.191	0.0548	0.273	0.787	-0.093	0.911	Nucleus	other					#N/A	CPEB1	0.077	0.282	0.067	0.898	0.233	0.552	CPD		Q14004	CDK14	-0.256	0.000359										Q9H981	ACVR2B	-0.274	0.0118	Q99497	PARK7	1.178	0.0837
ACTR6	actin related protein 6	Q9GZN1	0.136	0.31	0.336	0.623	-0.1	0.903	Nucleus	transporter		dulanermin,mapatumumab,trm-1			1562	CPEB2			0.733	0.582			CPEB2		Q14004	CDK15	-0.256	0.000359										Q9H981	ACVRL1	-0.274	0.0118	P04792	HSPB1	1.218	0.0122
ACTR8	actin related protein 8	Q9H981	-0.274	0.0118	-0.915	0.146	-1.315	0.0174	Nucleus	other					1563	CPEB3	0.256	0.07					CPEB3		Q9UMS4	PRPF19	-0.249	0.00399										P50613	CDK7	-0.273	0.00348	Q8NHG7	SVIP	1.325	0.111
ACY1	aminoacylase 1	Q03154	-0.092	0.336	0.908	0.0978	0.067	0.875	Cytoplasm	peptidase	unspecified application				#N/A	CSF1R			-1.062	0.282			CSF1		Q6P2Q9	PRPF8	-0.246	0.0167										Q12962	TAF10	-0.27	0.00824	Q8N5C8	TAB3	1.345	0.0931
ACYP1	acylphosphatase 1	P07311	0.082	0.323	0.402	0.486	-0.687	0.236	Cytoplasm	enzyme					1630	CSNK1A1	-0.053	0.753	-0.195	0.805	0.073	0.896	CSNK1A1		P51610	HCFC1	-0.245	0.00105										Q9UHD2	TBK1	-0.267	0.0106	Q05639	EEF1A2	1.411	0.00257
ACYP2	acylphosphatase 2	P14621	0.434	0.00202	-0.074	0.904	-0.397	0.459	Cytoplasm	enzyme					1664	CTNNAL1	-0.285	0.00878	0.032	0.958			CTNNAL1		P42858	HTT	-0.241	0.00289										P17844	DDX5	-0.263	0.00445	Q14674	ESR1	1.415	0.0282
ADA	adenosine deaminase	P00813	0.358	0.00756	-0.058	0.969	-0.003	0.995	Cytoplasm	enzyme					1665	CTNNB1	0.102	0.405	-0.039	0.958	0.234	0.563	CTNNB1		Q8TBB5	KLHL1	-0.24	0.000509										O96006	ZBED4	-0.257	0.017	Q00613	HSF2	1.497	0.0618
ADAM10	ADAM metallopeptidase domain 10	O14672	0.244	0.0147	-0.035	0.966	-0.189	0.744	Plasma Membrane	peptidase		BMF-219,DS-1594b,DSP-5336,revumenib			1688	CUL1	0.04	0.665	0.257	0.503	-0.061	0.904	CUL1		Q8TBB5	KLHL10	-0.24	0.000509										Q14004	CDK14	-0.256	0.000359	Q5T5C0	STYK1	1.543	0.192
ADAM15	ADAM metallopeptidase domain 15	Q13444	-0.298	7.42e-05	-0.609	0.627	-0.141	0.79	Plasma Membrane	peptidase					1689	CUL2	0.063	0.616	0.057	0.902	-0.079	0.865	CUL2		Q9NR09	BLK	-0.24	0.0378										Q14004	CDK15	-0.256	0.000359	Q96CD0	FBXL8	1.633	0.0226
ADAM17	ADAM metallopeptidase domain 17	P78536	0.113	0.0857	-0.332	0.664	0.124	0.824	Plasma Membrane	peptidase	unspecified application				1690	CUL3	0.025	0.853	0.156	0.818	-0.067	0.904	CUL3		O95625	ZBTB17	-0.239	0.00734										Q9UMS4	PRPF19	-0.249	0.00399	Q96CD0	FBXO10	1.633	0.0226
ADAM8	ADAM metallopeptidase domain 8	P78325			-0.843	0.161			Plasma Membrane	peptidase	diagnosis	CT1812			1691	CUL4A	-0.103	0.471	-0.19	0.715	-0.016	0.984	CUL4A		O95625	ZBTB20	-0.239	0.00734										Q6P2Q9	PRPF8	-0.246	0.0167	P63261	ACTG1	1.753	0.0892
ADAM9	ADAM metallopeptidase domain 9	Q13443	0.038	0.579	-0.084	0.913	0.366	0.429	Plasma Membrane	peptidase	efficacy,prognosis				1692	CUL4B	0.18	0.118	0.123	0.836	0.343	0.546	CUL4B		P27707	DCLK2	-0.236	0.00468										P51610	HCFC1	-0.245	0.00105	P68871	HBB	3.483	4.7e-06
ADAMTS15	ADAM metallopeptidase with thrombospondin type 1 motif 15	Q8TE58			0.778	0.153			Extracellular Space	peptidase					1693	CUL5	0.303	0.0112	0.51	0.231	0.508	0.314	CUL5		Q15014	MOS	-0.234	0.00925										P23443	RPS6KB1	-0.245	0.0802	P68871	HBG1	3.483	4.7e-06
ADAMTSL1	ADAMTS like 1	Q8N6G6	-0.267	0.568					Extracellular Space	other					1708	CXXC1	-0.159	0.00314	-0.774	0.369	-1.211	0.179	CXXC1		O15294	OGT	-0.225	0.000381										P42858	HTT	-0.241	0.00289
ADAP1	ArfGAP with dual PH domains 1	O75689	0.13	0.439					Nucleus	other					#N/A	CYP2E1			0.197	0.814	0.117	0.796	CYP27A1		P43250	GRK6	-0.225	0.00393										Q8TBB5	KLHL1	-0.24	0.000509
ADAR	adenosine deaminase RNA specific	P55265	-0.153	0.023	-0.257	0.592	0.231	0.631	Nucleus	enzyme					#N/A	DAPK2	0.112	0.445	-0.023	0.975	0.328	0.489	DAP3		P43250	GRK7	-0.225	0.00393										Q8TBB5	KLHL10	-0.24	0.000509
ADAT1	adenosine deaminase tRNA specific 1	Q9BUB4					-1.051	0.137	Other	enzyme					1752	DAPK3	-0.15	0.816	0.253	0.594	-0.554	0.302	DAPK3		Q9H334	FOXP2	-0.22	0.00422										Q9NR09	BLK	-0.24	0.0378
ADAT2	adenosine deaminase tRNA specific 2	Q7Z6V5	-0.475	9.48e-05					Nucleus	enzyme					#N/A	DCLK2	-0.236	0.00468	-0.091	0.89	0.329	0.475	DCK		P08069	IGF1R	-0.219	0.0011										O95625	ZBTB17	-0.239	0.00734
ADAT3	adenosine deaminase tRNA specific 3	Q96EY9	-0.117	0.189					Nucleus	enzyme					1805	DDR1	0.297	0.0179	1.051	0.0656	-0.344	0.441	DDR1		Q15007	WTAP	-0.216	0.0226										O95625	ZBTB20	-0.239	0.00734
ADCK1	aarF domain containing kinase 1	Q86TW2	-0.067	0.802					Cytoplasm	kinase		BMS-863233,LY3143921,NMS-1116354,PHA-767491,TAK-931,TQB3824			1806	DDR2	-0.196	0.223					DDR2		P11586	MTHFD1	-0.213	0.00265										P27707	DCLK2	-0.236	0.00468
ADCK5	aarF domain containing kinase 5	Q3MIX3	0.323	0.00378			0.853	0.253	Cytoplasm	kinase					1819	DDX24	-0.507	4.75e-06	-0.315	0.309	0.311	0.459	DDX24		Q14324	MYC	-0.211	0.0359										Q15014	MOS	-0.234	0.00925
ADCY9	adenylate cyclase 9	O60503	-0.014	0.908	-0.374	0.797			Plasma Membrane	enzyme		acalisib,ACP-196/ACP-319,ACP-319,amdizalisib,ASN003,AZD8154,BGB-10188,bimiralisib,BR101801,buparlisib,CLR457,CNIO-PI3Ki,copanlisib,dactolisib,dezapelisib,duvelisib,ETP-45658,GNE-286,GNE-490,GNE-493,GS-649443,GS-9901,GSK2292767,IC87114,idelalisib,idelalisib/ofatumumab,idelalisib/rituximab,INK007,IOA-244,KA2237,leniolisib,linperlisib,nemiralisib,NVS-PI3-3,parsaclisib,PI-103,PI-3065,PI-540,PI-620,pi…			1833	DDX5	-0.263	0.00445	-0.183	0.799	0.028	0.971	DDX5		O60934	NBN	-0.205	0.0056										P49327	FASN	-0.231	0.0805
ADD1	adducin 1	P35611	-0.028	0.717	0.372	0.62	0.62	0.14	Cytoplasm	other					#N/A	DET1	-0.756	0.00833	1.1	0.0974	-0.797	0.25	DESI1		P05388	RPLP0	-0.195	0.0136										P49327	FASTK	-0.231	0.0805
ADD2	adducin 2	P35612	-0.09	0.481	-9.353	0.00904			Cytoplasm	other					1912	DICER1	-0.063	0.409	-0.08	0.947	0.121	0.802	DICER1		Q96PZ0	PUS7	-0.194	0.0427										P11802	CDK4	-0.229	0.0683
ADD3	adducin 3	Q9UEY8	-0.066	0.414	0.22	0.768	0.298	0.374	Cytoplasm	other					#N/A	dJ69B10.1	-0.108	0.41					DISP2		Q96RS0	TH	-0.189	0.0102										O15294	OGT	-0.225	0.000381
ADGRA3	adhesion G protein-coupled receptor A3	Q8IWK6	0.091	0.372					Plasma Membrane	G-protein coupled receptor					#N/A	DLK	-0.402	2.54e-05	0.517	0.163	0.295	0.405	DLGAP5		Q9NZU0	FLT1	-0.187	0.00108										P43250	GRK6	-0.225	0.00393
ADGRB2	adhesion G protein-coupled receptor B2	O60241	0.63	0.594					Plasma Membrane	G-protein coupled receptor					#N/A	DLX6	0.048	0.378	0.587	0.451	0.915	0.0432	DLST		Q9NZU0	FLT4	-0.187	0.00108										P43250	GRK7	-0.225	0.00393
ADGRE5	adhesion G protein-coupled receptor E5	P48960	0.175	0.205	0.045	0.949	1.207	0.0037	Plasma Membrane	G-protein coupled receptor					#N/A	DMPK	0.199	0.00565			0.037	0.961	DMD		Q9BZD4	NUFIP1	-0.186	0.0182										O75923	E2F1	-0.223	0.171
ADGRF5	adhesion G protein-coupled receptor F5	Q8IZF2			0.671	0.5			Plasma Membrane	G-protein coupled receptor					#N/A	DMRTA1	0.199	0.00565			0.037	0.961	DMD		P16591	FER	-0.185	0.00734										O75923	E2F2	-0.223	0.171
ADGRG1	adhesion G protein-coupled receptor G1	Q9Y653	0.01	0.925	-0.365	0.735	0.155	0.844	Plasma Membrane	G-protein coupled receptor					1979	DNAJC7	0.367	0.000365	0.369	0.345	0.64	0.131	DNAJC7		Q9P0J7	KCNA5	-0.185	0.016										Q9H334	FOXP2	-0.22	0.00422
ADGRG6	adhesion G protein-coupled receptor G6	Q86SQ4	0.192	0.016	1.161	0.049			Plasma Membrane	G-protein coupled receptor		TS-4,TX-1918			1989	DNMT1	-0.661	3.15e-09	-0.113	0.808	-0.245	0.668	DNMT1		Q9P0J7	KCNA6	-0.185	0.016										P08069	IGF1R	-0.219	0.0011
ADGRL2	adhesion G protein-coupled receptor L2	O95490	0.424	1.57e-05	2.119	0.126	0.356	0.341	Plasma Membrane	G-protein coupled receptor					#N/A	DRP1	0.027	0.644	0.03	0.972	0.411	0.388	DRG2		Q9P0J7	KCNG1	-0.185	0.016										Q15007	WTAP	-0.216	0.0226
ADGRL3	adhesion G protein-coupled receptor L3	Q9HAR2	0.282	0.015					Plasma Membrane	G-protein coupled receptor					2056	DTX4					0.124	0.807	DTX4		Q9P0J7	KCNH2	-0.185	0.016										Q07912	TNK2	-0.214	0.0682
ADH5	alcohol dehydrogenase 5 (class III), chi polypeptide	P11766	0.201	0.129	0.208	0.69	0.294	0.593	Cytoplasm	enzyme					#N/A	DUOX2	0.018	0.891	-0.353	0.488	-0.243	0.733	DTYMK		O94806	PRKD3	-0.182	0.0496										P11586	MTHFD1	-0.213	0.00265
ADH7	alcohol dehydrogenase 7 (class IV), mu or sigma polypeptide	P40394	-0.084	0.797					Cytoplasm	enzyme					#N/A	DYRK1B	0.066	0.69	0.293	0.91	-0.192	0.744	DYRK1A		Q9BTE6	AARSD1	-0.181	0.00537										Q14324	MYC	-0.211	0.0359
ADI1	acireductone dioxygenase 1	Q9BV57	0.236	0.139	-0.876	0.145	-0.417	0.336	Nucleus	enzyme					#N/A	DYRK2	0.066	0.69	0.293	0.91	-0.192	0.744	DYRK1A		Q96EB6	SIRT1	-0.176	0.00285										Q15599	NHLRC1	-0.21	0.0784
ADIPOR1	adiponectin receptor 1	Q96A54	-0.363	0.00208	-2.073	0.329	-0.196	0.807	Plasma Membrane	transmembrane receptor					#N/A	DYRK3	0.066	0.69	0.293	0.91	-0.192	0.744	DYRK1A		Q9HBH1	PDGFA	-0.175	0.00838										O60934	NBN	-0.205	0.0056
ADIRF	adipogenesis regulatory factor	Q15847	0.187	0.385	1.458	0.353	1.462	0.00468	Nucleus	other					#N/A	DYRK4	0.066	0.69	0.293	0.91	-0.192	0.744	DYRK1A		Q9HBH1	PDGFRB	-0.175	0.00838										Q96BN2	TADA2A	-0.203	0.129
ADISSP	adipose secreted signaling protein	Q9GZN8	-0.056	0.616	-1.094	0.0762	-0.517	0.369	Extracellular Space	other					#N/A	E2F1	-0.223	0.171	-0.183	0.852			DYSF		Q6P0Q8	MAST2	-0.17	0.0157										Q9UKT5	FBXO4	-0.202	0.0716
ADK	adenosine kinase	P55263	0.271	0.168	-0.117	0.782	-0.236	0.665	Nucleus	kinase	unspecified application				#N/A	E2F2	-0.223	0.171	-0.183	0.852			DYSF		Q01167	FOXM1	-0.17	0.0423										Q9UKT5	FBXO40	-0.202	0.0716
ADNP	activity dependent neuroprotector homeobox	Q9H2P0	-0.11	0.0528	-0.068	0.936	0.083	0.862	Nucleus	transcription regulator					2119	EEF1A2	-0.2	0.413	1.411	0.00257	0.369	0.572	EEF1A2		Q14186	TFDP3	-0.169	0.0441										P46777	RPL5	-0.201	0.0596
ADO	2-aminoethanethiol dioxygenase	Q96SZ5	-0.006	0.955	-0.038	0.956	0.385	0.432	Cytoplasm	enzyme					2127	EEF2	-0.242	0.258	-0.315	0.352	-0.331	0.497	EEF2		P54760	EPHB6	-0.164	0.00877										Q8NHG7	SVIP	-0.201	0.107
ADPGK	ADP dependent glucokinase	Q9BRR6	0.217	0.429	-1.06	0.118	-0.54	0.616	Plasma Membrane	kinase					2145	EGFR	-0.837	1.98e-07	-0.971	0.0767	-0.691	0.164	EGFR		Q05397	PTK2	-0.164	0.0119										P05388	RPLP0	-0.195	0.0136
ADPRS	ADP-ribosylserine hydrolase	Q9NX46	0.033	0.6	0.196	0.672	0.136	0.811	Cytoplasm	enzyme					2164	EIF2AK1	0.151	0.74			-1.601	0.138	EIF2AK1		P49815	TSC2	-0.16	0.0199										Q96PZ0	PUS7	-0.194	0.0427
ADRM1	ADRM1 26S proteasome ubiquitin receptor	Q16186	-0.054	0.516	-0.458	0.532	0.338	0.635	Plasma Membrane	other	unspecified application				2165	EIF2AK2	0.382	0.00392	0.129	0.698	-0.129	0.809	EIF2AK2		Q9P0U4	CXXC1	-0.159	0.00314										Q96RR4	CAMKK2	-0.194	0.05
ADSL	adenylosuccinate lyase	P30566	-0.066	0.528	-0.024	0.969	-0.011	0.986	Cytoplasm	enzyme					#N/A	EIF2C3	0.078	0.562	-0.002	0.998	-0.355	0.409	EIF2B5		P62701	RPS4X	-0.159	0.0442										Q96RS0	TH	-0.189	0.0102
ADSS1	adenylosuccinate synthase 1	Q8N142	0.531	0.00891					Cytoplasm	enzyme					#N/A	EIF2C4	0.078	0.562	-0.002	0.998	-0.355	0.409	EIF2B5		P49959	MRE11A	-0.156	0.0335										P07947	YES1	-0.189	0.0657
ADSS2	adenylosuccinate synthase 2	P30520	-0.345	8.59e-06	-0.333	0.581	-0.037	0.962	Cytoplasm	enzyme					2184	EIF3H	0.237	0.109	0.016	0.975	0.342	0.391	EIF3H		Q96S55	WSB2	-0.153	0.00856										Q9NZU0	FLT1	-0.187	0.00108
AEBP2	AE binding protein 2	Q6ZN18	-0.183	0.224					Nucleus	transcription regulator					2196	EIF4EBP1	-0.599	0.00734	-0.425	0.673	-0.114	0.903	EIF4EBP1		Q96S55	WT1	-0.153	0.00856										Q9NZU0	FLT4	-0.187	0.00108
AFAP1	actin filament associated protein 1	Q8N556	-0.063	0.487	-0.11	0.899	0.452	0.278	Cytoplasm	other	disease progression				#N/A	EML4-ALK	-0.032	0.535	-0.278	0.655	0.032	0.967	EML4		Q7L2J0	MEPCE	-0.142	0.0389										Q9BZD4	NUFIP1	-0.186	0.0182
AFAP1L2	actin filament associated protein 1 like 2	Q8N4X5	0.314	6.1e-05	0.163	0.766	0.694	0.232	Cytoplasm	other					2254	ENC1			-0.148	0.752			ENC1		Q7L2J0	MERTK	-0.142	0.0389										P16591	FER	-0.185	0.00734
AFDN	afadin, adherens junction formation factor	P55196	0.083	0.158	0.159	0.776	0.213	0.647	Nucleus	other					#N/A	EPAS1	-0.298	0.001	0.082	0.959	-0.143	0.856	EP400		Q86W56	PARK2	-0.141	0.0133										Q9P0J7	KCNA5	-0.185	0.016
AFF1	ALF transcription elongation factor 1	P51825	-0.032	0.745	-1.061	0.0656			Nucleus	transcription regulator					2286	EPHA1	0.101	0.42					EPHA1		O15111	CHUK	-0.141	0.0164										Q9P0J7	KCNA6	-0.185	0.016
AFF4	ALF transcription elongation factor 4	Q9UHB7	0.04	0.57	-0.703	0.475	0.227	0.584	Nucleus	transcription regulator					2287	EPHA2	-0.411	3.31e-06	-0.739	0.164	-0.752	0.525	EPHA2		O75146	HIPK2	-0.134	0.0347										Q9P0J7	KCNG1	-0.185	0.016
AFG1L	AFG1 like ATPase	Q8WV93	0.329	0.00302	1.635	0.0591			Cytoplasm	other					2288	EPHA4	0.49	0.000299					EPHA4		O75146	HIPK4	-0.134	0.0347										Q9P0J7	KCNH2	-0.185	0.016
AFG2A	AFG2 AAA ATPase homolog A	Q8NB90	-0.021	0.788	0.11	0.839	0.129	0.736	Cytoplasm	other					2290	EPHB1	-1.803	0.00142					EPHB1		O75150	RNF40	-0.133	0.0297										O94806	PRKD3	-0.182	0.0496
AFG2B	AFG2 AAA ATPase homolog B	Q9BVQ7	0.08	0.283	-0.256	0.636	0.238	0.648	Cytoplasm	other					#N/A	EPHB6	-0.164	0.00877	0.773	0.138	-0.414	0.288	EPHB4		O14733	MAP2K7	-0.129	0.0284										Q8N488	RYK	-0.182	0.0597
AFG3L2	AFG3 like matrix AAA peptidase subunit 2	Q9Y4W6	0.032	0.588	0.098	0.841	0.238	0.622	Cytoplasm	peptidase					2302	EPRS1	-0.077	0.617	0.069	0.89	0.167	0.783	EPRS1		Q12933	TRAF2	-0.117	0.0459										Q9BTE6	AARSD1	-0.181	0.00537
AFM	afamin	P43652			-0.766	0.521			Extracellular Space	transporter	unspecified application				2310	ERBB2	-0.285	0.0382	-1.128	0.0501			ERBB2		Q9HCN4	GPN1	-0.116	0.0271										Q96EB6	SIRT1	-0.176	0.00285
AFP	alpha fetoprotein	P02771	0.336	0.00512	0.212	0.812	0.099	0.889	Extracellular Space	transporter	diagnosis,efficacy,safety,unspecified application				2311	ERBB3	0.196	0.147					ERBB3		Q13490	BIRC3	0.118	0.0425										Q9HBH1	PDGFA	-0.175	0.00838
AFTPH	aftiphilin	Q6ULP2	0.148	0.0311	-0.411	0.648	0.623	0.0409	Cytoplasm	other					#N/A	ERBB4	0.196	0.147					ERBB3		P07384	CAPN1	0.128	0.038										Q9HBH1	PDGFRB	-0.175	0.00838
AGA	aspartylglucosaminidase	P20933	0.214	0.0264	0.232	0.657	0.22	0.69	Cytoplasm	enzyme					#N/A	ESR1	-0.573	2.54e-05	1.415	0.0282	-0.706	0.375	ESPL1		Q7Z6J0	SH3RF2	0.148	0.0402										P06753	TPM3	-0.174	0.0876
AGAP1	ArfGAP with GTPase domain, ankyrin repeat and PH domain 1	Q9UPQ3	0.031	0.55	0.094	0.891	-0.455	0.405	Cytoplasm	enzyme					2440	FAM162A	0.099	0.759	0.743	0.21	0.622	0.164	FAM162A		P40925	MDH1	0.156	0.0267										Q6P0Q8	MAST2	-0.17	0.0157
AGAP3	ArfGAP with GTPase domain, ankyrin repeat and PH domain 3	Q96P47	0.018	0.814	0.28	0.767	-0.242	0.727	Nucleus	transcription regulator					2474	FANCA	-0.397	0.000437					FANCA		Q14457	BECN1	0.157	0.0231										Q01167	FOXM1	-0.17	0.0423
AGAP6 (includes others)	ArfGAP with GTPase domain, ankyrin repeat and PH domain 4	Q8TF27	-0.372	0.171					Other	other					2487	FASN	-0.231	0.0805	-0.166	0.727	-0.321	0.514	FASN		Q96AC1	FES	0.159	0.0335										Q14186	TFDP3	-0.169	0.0441
AGFG1	ArfGAP with FG repeats 1	P52594	0.052	0.616	-0.499	0.426	0.302	0.628	Nucleus	other					#N/A	FASTK	-0.231	0.0805	-0.166	0.727	-0.321	0.514	FASN		O14841	OPRM1	0.161	0.011										Q99439	CNN2	-0.168	0.0668
AGFG2	ArfGAP with FG repeats 2	O95081	0.28	0.0022	-0.405	0.616	-0.264	0.572	Other	other					2506	FBXL12	-0.091	0.457			-0.478	0.267	FBXL12		P19838	NFKB1	0.172	0.0139										P54760	EPHB6	-0.164	0.00877
AGGF1	angiogenic factor with G-patch and FHA domains 1	Q8N302			0.647	0.189	-0.653	0.249	Cytoplasm	other					#N/A	FBXL13	-0.091	0.457			-0.478	0.267	FBXL12		P31946	YWHAB	0.175	0.00206										Q05397	PTK2	-0.164	0.0119
AGK	acylglycerol kinase	Q53H12	0.254	0.0112	0.209	0.785	0.581	0.186	Cytoplasm	kinase					#N/A	FBXL14	-0.091	0.457			-0.478	0.267	FBXL12		Q92574	TSC1	0.176	0.0198										P49815	TSC2	-0.16	0.0199
AGL	amylo-alpha-1, 6-glucosidase, 4-alpha-glucanotransferase	P35573	0.117	0.346	-0.169	0.604	-0.25	0.621	Cytoplasm	enzyme					2507	FBXL15	0.006	0.959	0.749	0.126			FBXL15		Q9BTU6	PI4K2A	0.176	0.0271										O75643	SNRNP200	-0.16	0.14
AGMAT	agmatinase	Q9BSE5	0.142	0.161	1.072	0.0779			Cytoplasm	enzyme					2509	FBXL18	-0.57	2.43e-05	-0.701	0.196	-0.641	0.141	FBXL18		Q9Y237	PINK1	0.185	0.0266										Q9P0U4	CXXC1	-0.159	0.00314
AGO1	argonaute RISC component 1	Q9UL18	0.117	0.0548	-0.674	0.496	-0.102	0.839	Cytoplasm	translation regulator					#N/A	FBXL2	-0.57	2.43e-05	-0.701	0.196	-0.641	0.141	FBXL18		P11532	DMPK	0.199	0.00565										P62701	RPS4X	-0.159	0.0442
AGO2	argonaute RISC catalytic component 2	Q9UKV8	-0.008	0.917	0.073	0.922	0.211	0.617	Cytoplasm	translation regulator					#N/A	FBXL3	0.461	0.00165					FBXL20		P11532	DMRTA1	0.199	0.00565										P49959	MRE11A	-0.156	0.0335
AGO3	argonaute RISC catalytic component 3	Q9H9G7	0.018	0.908	-0.621	0.234	-1.224	0.0921	Cytoplasm	translation regulator					2512	FBXL8	0.207	0.0146	1.633	0.0226	0.771	0.257	FBXL8		Q5T447	HECTD3	0.2	0.0134										P36956	SREBF1	-0.155	0.132
AGO4	argonaute RISC component 4	Q9HCK5	-0.123	0.418					Cytoplasm	translation regulator					#N/A	FBXO10	0.207	0.0146	1.633	0.0226	0.771	0.257	FBXL8		Q9UGR2	ZC3H7B	0.205	0.0193										P04049	RAF1	-0.154	0.0753
AGPAT1	1-acylglycerol-3-phosphate O-acyltransferase 1	Q99943	-0.107	0.292	0.721	0.331	0.576	0.253	Cytoplasm	enzyme					#N/A	FBXO17	-0.364	0.0448					FBXO11		Q96CD0	FBXL8	0.207	0.0146										P04049	RAG1	-0.154	0.0753
AGPAT2	1-acylglycerol-3-phosphate O-acyltransferase 2	O15120	0.221	0.0373	0.234	0.473	0.25	0.743	Cytoplasm	enzyme	prognosis				#N/A	FBXO18	-0.364	0.0448					FBXO11		Q96CD0	FBXO10	0.207	0.0146										P04049	RAGE	-0.154	0.0753
AGPAT3	1-acylglycerol-3-phosphate O-acyltransferase 3	Q9NRZ7	0.312	0.00165	0.844	0.134	0.02	0.977	Cytoplasm	enzyme					#N/A	FBXO24	0.025	0.803	0.102	0.922	0.027	0.967	FBXO22		P27361	MAPK4	0.208	0.00667										Q15047	SETDB1	-0.154	0.0855
AGPAT5	1-acylglycerol-3-phosphate O-acyltransferase 5	Q9NUQ2	0.12	0.269	0.952	0.0767	-0.373	0.385	Cytoplasm	enzyme					#N/A	FBXO25	0.025	0.803	0.102	0.922	0.027	0.967	FBXO22		P27361	MAPK6	0.208	0.00667										Q96S55	WSB2	-0.153	0.00856
AGPS	alkylglycerone phosphate synthase	O00116	0.018	0.886	-0.26	0.619	0.153	0.778	Cytoplasm	enzyme					#N/A	FBXO27	0.025	0.803	0.102	0.922	0.027	0.967	FBXO22		P27361	MAPK7	0.208	0.00667										Q96S55	WT1	-0.153	0.00856
AGR2	anterior gradient 2, protein disulphide isomerase family member	O95994	1.632	1.82e-09	0.331	0.412	0.295	0.455	Extracellular Space	other	diagnosis				#N/A	FBXO28	0.025	0.803	0.102	0.922	0.027	0.967	FBXO22		O94953	KDM4B	0.21	0.00211										P52888	THRA	-0.15	0.118
AGRN	agrin	O00468	0.355	2.55e-05	0.093	0.878	-0.253	0.602	Plasma Membrane	other					2517	FBXO3	0.076	0.392	0.713	0.166	0.262	0.61	FBXO3		Q15785	TOMM34	0.214	0.0287										Q969U6	FBXW5	-0.148	0.16
AGTPBP1	ATP/GTP binding carboxypeptidase 1	Q9UPW5	-0.227	0.0425	-1.077	0.403			Nucleus	peptidase					#N/A	FBXO33	-0.11	0.356	0.714	0.446	-0.219	0.797	FBXO30		Q13557	CAMK2D	0.219	0.00452										Q969U6	FBXW7	-0.148	0.16
AGTRAP	angiotensin II receptor associated protein	Q6RW13	0.051	0.622	0.81	0.253	0.962	0.0506	Plasma Membrane	G-protein coupled receptor					#N/A	FBXO34	-0.11	0.356	0.714	0.446	-0.219	0.797	FBXO30		Q8N4N3	KLHL36	0.225	0.0121										Q5VZL5	ZMYND10	-0.145	0.0636
AHCTF1	AT-hook containing transcription factor 1	Q8WYP5	-0.534	4.88e-06	1.826	0.0122			Nucleus	transcription regulator					2519	FBXO38	0.006	0.94					FBXO38		Q8N4N3	KLHL38	0.225	0.0121										Q7L2J0	MEPCE	-0.142	0.0389
AHCY	adenosylhomocysteinase	P23526	-0.064	0.583	-0.05	0.922	0.03	0.965	Cytoplasm	enzyme	unspecified application				2520	FBXO4	-0.202	0.0716			0.185	0.753	FBXO4		P53990	ISX	0.227	0.0226										Q7L2J0	MERTK	-0.142	0.0389
AHCYL1	adenosylhomocysteinase like 1	O43865	0.262	0.021	0.338	0.419	0.144	0.741	Cytoplasm	enzyme	unspecified application				#N/A	FBXO40	-0.202	0.0716			0.185	0.753	FBXO4		Q12968	NFE2L2	0.233	0.0432										Q86W56	PARK2	-0.141	0.0133
AHCYL2	adenosylhomocysteinase like 2	Q96HN2	0.193	0.0658	0.326	0.761	-0.47	0.269	Other	enzyme					2524	FBXO6	0.51	0.0166	-0.527	0.561	-0.343	0.665	FBXO6		P37840	SNCA	0.234	0.0113										O15111	CHUK	-0.141	0.0164
AHDC1	AT-hook DNA binding motif containing 1	Q5TGY3	0.241	0.00181	-0.393	0.392	0.525	0.31	Nucleus	transcription regulator					2526	FBXO9	-0.023	0.91					FBXO9		Q8N5C8	TAB3	0.238	0.0117										P07948	LYN	-0.139	0.0879
AHNAK	AHNAK nucleoprotein	Q09666	-0.251	0.0089	0.195	0.596	0.326	0.448	Nucleus	other		hexachlorophene			2527	FBXW11	0.169	0.195	0.704	0.0596	-0.131	0.831	FBXW11		P50440	GBA	0.24	0.0404										Q9NPE2	NHE1	-0.139	0.157
AHNAK2	AHNAK nucleoprotein 2	Q8IVF2	-0.298	9.63e-05	0.636	0.212	-0.386	0.556	Cytoplasm	other					2528	FBXW2	-0.268	0.269					FBXW2		O60449	LY96	0.241	0.0121										Q9NWS0	PIH1D1	-0.137	0.151
AHR	aryl hydrocarbon receptor	P35869	-0.233	0.0351	-0.638	0.596	-0.933	0.117	Nucleus	ligand-dependent nuclear receptor					2529	FBXW5	-0.148	0.16					FBXW5		Q8N129	CNR2	0.252	0.00483										Q9NWS0	PIK3AP1	-0.137	0.151
AHSA1	activator of HSP90 ATPase activity 1	O95433	0.305	0.0652	0.678	0.116	0.589	0.239	Cytoplasm	other					#N/A	FBXW7	-0.148	0.16					FBXW5		O00401	WASL	0.265	0.00455										O75146	HIPK2	-0.134	0.0347
AHSG	alpha 2-HS glycoprotein	P02765	0.279	0.138	-0.434	0.519	-0.753	0.288	Extracellular Space	other	unspecified application				2546	FER	-0.185	0.00734					FER		Q9BZL6	PRKD2	0.27	0.000209										O75146	HIPK4	-0.134	0.0347
AIDA	axin interactor, dorsalization associated	Q96BJ3	0.251	0.0314	-0.078	0.939	0.263	0.619	Cytoplasm	other					#N/A	FES	0.159	0.0335	0.126	0.824	0.431	0.379	FERMT2		Q9NWT6	HIF3A	0.271	8.98e-05										O75150	RNF40	-0.133	0.0297
AIF1L	allograft inflammatory factor 1 like	Q9BQI0	0.085	0.397			0.584	0.343	Plasma Membrane	other					#N/A	FGF3	0.058	0.603					FGF2		O94916	NFAT5	0.279	0.0123										Q96JM3	CHAT	-0.132	0.0978
AIFM1	apoptosis inducing factor mitochondria associated 1	O95831	0.136	0.0631	-0.167	0.801	0.056	0.942	Cytoplasm	enzyme					2556	FGFR1	0.178	0.687	0.244	0.763			FGFR1		Q9NXV2	KCTD8	0.282	0.0129										O14733	MAP2K7	-0.129	0.0284
AIFM2	apoptosis inducing factor mitochondria associated 2	Q9BRQ8	-0.062	0.493	0.235	0.72			Cytoplasm	enzyme					#N/A	FGFR1OP2-FGFR1	0.084	0.234			-1.04	0.35	FGFR1OP2		Q15208	STK38	0.283	0.00832										Q96S59	RANBP9	-0.129	0.0655
AIMP1	aminoacyl tRNA synthetase complex interacting multifunctional protein 1	Q12904	-0.04	0.643	1.512	0.0295	1.347	0.00776	Extracellular Space	cytokine	diagnosis				#N/A	FGFR3	0.084	0.234			-1.04	0.35	FGFR1OP2		Q13188	STK32B	0.285	0.0178										O75475	PSKH1	-0.128	0.126
AIMP2	aminoacyl tRNA synthetase complex interacting multifunctional protein 2	Q13155	-0.146	0.264	0.434	0.378	0.449	0.265	Plasma Membrane	other					#N/A	FGFR4	0.084	0.234			-1.04	0.35	FGFR1OP2		Q12948	FOXD4L6	0.286	0.000146										O75475	PSKH2	-0.128	0.126
AIP	aryl hydrocarbon receptor interacting protein	O00170	0.171	0.11	-0.513	0.241	-0.668	0.283	Nucleus	transcription regulator					#N/A	FGR	0.084	0.234			-1.04	0.35	FGFR1OP2		P16278	GLB1	0.286	0.0267										Q9H6T3	RPAP3	-0.126	0.0641
AIRIM	AFG2 interacting ribosome maturation factor	Q9NX04	-0.015	0.964					Nucleus	other					2563	FHIT	0.305	0.00366	0.499	0.193	0.783	0.21	FHIT		Q9NSE4	IARS2	0.293	0.0135										O15169	AXIN1	-0.121	0.139
AJUBA	ajuba LIM protein	Q96IF1	0.282	8.98e-05	0.649	0.122	-0.443	0.442	Nucleus	transcription regulator					2586	FKBP4	0.229	0.0752	0.423	0.297	0.512	0.302	FKBP4		P22694	PRKACB	0.295	0.0288										Q12933	TRAF2	-0.117	0.0459
AK1	adenylate kinase 1	P00568	0.185	0.386	-0.48	0.266	-0.381	0.326	Cytoplasm	kinase	unspecified application				2589	FKBP8	0.099	0.265	-0.039	0.943	0.246	0.656	FKBP8		Q08345	DDR1	0.297	0.0179										Q9HCN4	GPN1	-0.116	0.0271
AK2	adenylate kinase 2	P54819	0.109	0.432	0.058	0.922	-0.079	0.884	Cytoplasm	kinase					2591	FKBPL	-0.011	0.927	0.283	0.59			FKBPL		Q93034	CUL5	0.303	0.0112										P61247	RPS3A	-0.114	0.07
AK3	adenylate kinase 3	Q9UIJ7	0.168	0.182	0.177	0.733	-0.266	0.493	Cytoplasm	kinase					2594	FLCN	-0.07	0.784	-0.72	0.286	-1.721	0.11	FLCN		P49789	FHIT	0.305	0.00366										Q9H2C0	GAN	-0.096	0.171
AK4	adenylate kinase 4	P27144	0.197	0.409	0.122	0.784	-0.205	0.766	Cytoplasm	kinase					2597	FLNA	-0.009	0.902	-0.037	0.945	0.265	0.635	FLNA		Q9H3U1	UNC45A	0.314	5.29e-05										P20749	BCL6	-0.094	0.108
AK5	adenylate kinase 5	Q9Y6K8	-0.228	0.363			0.008	0.988	Cytoplasm	kinase					2597	FLNA	-0.009	0.902	-0.037	0.945	0.265	0.635	FLNA		Q9H3U1	UNC45B	0.314	5.29e-05										O60341	KDM1A	-0.094	0.169
AK6	adenylate kinase 6	Q9Y3D8	-0.247	0.00441	0.341	0.173	0.083	0.872	Nucleus	kinase					#N/A	FLT1	-0.187	0.00108					FLRT3		Q9BQ70	TCF25	0.315	0.0254										P60709	ACTB	-0.093	0.0987
AKAP1	A-kinase anchoring protein 1	Q92667	-0.186	0.0238	-1.19	0.353	-0.374	0.401	Cytoplasm	other					#N/A	FLT4	-0.187	0.00108					FLRT3		Q13555	CAMK2G	0.323	0.003										Q9Y6K9	IKBKG	-0.09	0.101
AKAP10	A-kinase anchoring protein 10	O43572	0.272	2.64e-05	0.164	0.783	0.128	0.773	Cytoplasm	other		epirubicin,epirubicin/paclitaxel			2613	FN1	0.158	0.163	-0.294	0.538	0.59	0.246	FN1		Q13555	CAMK4	0.323	0.003										Q9BRZ2	TRIM56	0.093	0.109
AKAP11	A-kinase anchoring protein 11	Q9UKA4	0.248	0.00753	0.105	0.916	0.074	0.949	Cytoplasm	other					2621	FNIP1	-0.303	4.1e-05			-0.481	0.588	FNIP1		Q9Y3M8	STARD13	0.332	0.000315										Q5W111	SPSB1	0.095	0.166
AKAP12	A-kinase anchoring protein 12	Q02952			-0.059	0.927			Cytoplasm	transporter	unspecified application				#N/A	FNIP2	-0.303	4.1e-05			-0.481	0.588	FNIP1		P49754	VPS41	0.332	0.00307										Q5W111	SPSB3	0.095	0.166
AKAP13	A-kinase anchoring protein 13	Q12802	0.19	0.00279	0.123	0.877	0.499	0.189	Cytoplasm	other					#N/A	FOXD4L6	0.286	0.000146			-0.421	0.437	FOXC1		Q8IVU3	HERC6	0.334	0.0286										P10636	MAPT	0.098	0.17
AKAP17A	A-kinase anchoring protein 17A	Q02040	-0.069	0.421	-0.017	0.969	-0.176	0.805	Nucleus	other					#N/A	FOXM1	-0.17	0.0423	0.804	0.554	0.243	0.747	FOXK2		P54619	PRKAG1	0.336	0.00488										P53609	PGIS	0.1	0.137
AKAP8	A-kinase anchoring protein 8	O43823	-0.013	0.861	-0.59	0.503	-0.201	0.658	Nucleus	other					#N/A	FOXP2	-0.22	0.00422	0.82	0.291	0.996	0.0222	FOXP1		Q8IV38	ANKMY2	0.343	0.00286										O60885	BRD4	0.101	0.109
AKAP8L	A-kinase anchoring protein 8 like	Q9ULX6	0.101	0.455	-0.199	0.74	-0.048	0.926	Nucleus	other		aderbasib			2647	FRK	-0.045	0.626			-0.381	0.51	FRK		Q9BSD7	NTRK1	0.35	8.39e-05										Q9P253	VPS18	0.112	0.0719
AKAP9	A-kinase anchoring protein 9	Q99996	0.129	0.0551	0.497	0.8	-3.357	0.00655	Cytoplasm	other					#N/A	FYN	0.051	0.316	-0.027	0.975	-0.525	0.635	FYCO1		Q9BSD7	NTRK2	0.35	8.39e-05										P36969	GPX4	0.117	0.0508
AKIRIN2	akirin 2	Q53H80	-0.586	0.0208					Nucleus	other					#N/A	G2E3			0.53	0.369	-0.362	0.543	FZD7		Q9BSD7	NTRK3	0.35	8.39e-05										Q8TDY4	ASB17	0.117	0.0814
AKR1A1	aldo-keto reductase family 1 member A1	P14550	0.175	0.0101	0.286	0.527	-0.11	0.817	Cytoplasm	enzyme					2690	GABARAP	0.024	0.947	-1.14	0.212			GABARAP		Q9C040	TRIM2	0.351	0.00116										Q8TDY4	ASB2	0.117	0.0814
AKR1B1	aldo-keto reductase family 1 member B	P15121	0.368	0.0502	-0.212	0.635	-0.021	0.974	Cytoplasm	enzyme					2691	GABARAPL1	0.36	0.0813					GABARAPL1		Q14289	PTK2B	0.352	3.24e-05										Q8TDY4	ASB3	0.117	0.0814
AKR1B10	aldo-keto reductase family 1 member B10	O60218	0.39	0.0298			-0.164	0.829	Cytoplasm	enzyme	unspecified application	GS-248,zaloglanstat			2692	GABARAPL2	-0.753	1.47e-07	0.791	0.193	1.009	0.0588	GABARAPL2		Q6UWE0	LRSAM1	0.364	0.000127										Q13490	BIRC3	0.118	0.0425
AKR1B15	aldo-keto reductase family 1 member B15	C9JRZ8	0.17	0.141	7.213	6.45e-05	-0.625	0.0744	Cytoplasm	enzyme					2713	GAN	-0.096	0.171	-0.391	0.396	-0.271	0.758	GAN		Q00987	MDM2	0.366	0.0197										Q96PY6	NEK11	0.119	0.16
AKR1C1/AKR1C2	aldo-keto reductase family 1 member C2	P52895	-0.217	0.444	0.651	0.0892	-1.565	0.0174	Cytoplasm	enzyme					#N/A	GBA	0.24	0.0404					GATM		Q00987	MDM4	0.366	0.0197										Q8IUC6	TIE1	0.12	0.192
AKR1C3	aldo-keto reductase family 1 member C3	P42330	0.437	0.326	-0.185	0.761			Cytoplasm	enzyme					2737	GBP1	0.581	1.53e-05	0.26	0.627	0.234	0.611	GBP1		Q99615	DNAJC7	0.367	0.000365										Q15653	NFKBIB	0.125	0.09
AKR1D1	aldo-keto reductase family 1 member D1	P51857	-0.157	0.345					Cytoplasm	enzyme					2810	GLB1	0.286	0.0267	-0.06	0.945	0.014	0.978	GLB1		Q9UQM7	CAMK2A	0.381	0.0438										P31751	AKT2	0.126	0.183
AKR7A2	aldo-keto reductase family 7 member A2	O43488	0.021	0.821	0.143	0.883	0.556	0.353	Cytoplasm	enzyme	diagnosis				2853	GNAI2	0.453	0.000814	0.179	0.706	0.097	0.879	GNAI2		P19525	EIF2AK2	0.382	0.00392										P07384	CAPN1	0.128	0.038
AKR7L	aldo-keto reductase family 7 like (gene/pseudogene)	Q8NHP1			-0.527	0.365			Cytoplasm	enzyme					2860	GNB2	0.174	0.507	0.133	0.839	0.193	0.74	GNB2		O75874	IDH1	0.387	0.00324										Q16539	MAPK14	0.134	0.13
AKT1	AKT serine/threonine kinase 1	P31749	-0.107	0.289	-0.338	0.72	-0.633	0.421	Cytoplasm	kinase	diagnosis,efficacy,response to therapy				#N/A	GNG2	0.087	0.236	0.46	0.419	0.175	0.765	GNG12		Q8IXJ6	SIRT2	0.394	2.47e-06										Q16539	MAPK15	0.134	0.13
AKT1S1	AKT1 substrate 1	Q96B36	0.047	0.738	-0.575	0.341	-0.202	0.706	Cytoplasm	other	efficacy				2921	GPN1	-0.116	0.0271	-0.36	0.681	-0.304	0.53	GPN1		Q9UHD1	CHORDC1	0.406	0.000996										O43318	MAP3K7IP1	0.139	0.064
AKT2	AKT serine/threonine kinase 2	P31751	0.126	0.183	-0.224	0.804	0.309	0.606	Cytoplasm	kinase					2940	GPX4	0.117	0.0508	-0.561	0.179	-0.298	0.555	GPX4		P42785	PRDM1	0.409	0.000239										O43318	MAP3K8	0.139	0.064
AKT3	AKT serine/threonine kinase 3	Q9Y243	0.061	0.442	-0.158	0.898	-1.43	0.153	Cytoplasm	kinase	efficacy				2947	GRB2	0.104	0.614	0.162	0.644	0.02	0.978	GRB2		P16035	TIMP2	0.412	0.014										O43318	MAP3K9	0.139	0.064
AKTIP	AKT interacting protein	Q9H8T0	0.167	0.127	-0.717	0.164	0.155	0.829	Cytoplasm	other		AMG 193,GSK3326595,JNJ-64619178,MRTX1719,PF-06939999,PRMT5 inhibitor,PRT543,PRT811,SH3765,TNG908			#N/A	GREB1	0.166	0.364			0.054	0.922	GRB7		Q9HAN9	NMNAT2	0.417	0.000264										P55055	NR1H3	0.14	0.0548
ALAD	aminolevulinate dehydratase	P13716	0.238	0.00519	-0.159	0.793	-0.34	0.475	Cytoplasm	enzyme					#N/A	GRK4	-0.622	1.25e-08	-0.903	0.345	-1.003	0.0369	GRK2		P04899	GNAI2	0.453	0.000814										P55055	NR1I2	0.14	0.0548
ALAS1	5'-aminolevulinate synthase 1	P13196	-0.06	0.481	0.477	0.391	0.341	0.584	Cytoplasm	enzyme		CCT245737,cdc25C phosphatase (211-221),CHK1 inhibitor,GDC-0425,GDC-0575,LY2880070,MK-8776,PF 00477736,prexasertib,rabusertib,SB 218078,UCN-01,XL844			2957	GRK6	-0.225	0.00393			0.041	0.976	GRK6		Q96IG2	FBXL3	0.461	0.00165										P55055	NR1I3	0.14	0.0548
ALB	albumin	P02768	0.314	0.00678	0.414	0.478	0.305	0.534	Extracellular Space	transporter	diagnosis,efficacy,prognosis,safety,unspecified application	benufutamab,BI 905711,conatumumab,drozitumab,DS-8273a,dulanermin,IGM-8444,INBRX-109,RO6874813,tigatuzumab			#N/A	GRK7	-0.225	0.00393			0.041	0.976	GRK6		P54764	EPHA4	0.49	0.000299										Q13813	SPTAN1	0.142	0.0733
ALCAM	activated leukocyte cell adhesion molecule	Q13740	0.222	0.00296	0.342	0.48	0.381	0.475	Plasma Membrane	other	prognosis				2959	GRPEL1	0.072	0.808	-0.254	0.408	-0.115	0.766	GRPEL1		Q9NRD1	FBXO6	0.51	0.0166										P16083	NR1D1	0.144	0.0848
ALDH16A1	aldehyde dehydrogenase 16 family member A1	Q8IZ83	-0.183	0.123	-0.229	0.774	-0.335	0.434	Cytoplasm	enzyme					2966	GSK3A	-0.047	0.588	-0.548	0.282	0.097	0.888	GSK3A		Q86WV6	STING1	0.519	1.41e-05										Q16512	PKN1	0.145	0.0739
ALDH18A1	aldehyde dehydrogenase 18 family member A1	P54886	0.06	0.674	0.154	0.709	-0.144	0.772	Cytoplasm	kinase					2967	GSK3B	-0.013	0.888	-0.613	0.308	0.202	0.728	GSK3B		Q9UM47	NOX1	0.532	2.67e-07										Q7Z6J0	SH3RF2	0.148	0.0402
ALDH1A1	aldehyde dehydrogenase 1 family member A1	P00352					0.107	0.829	Cytoplasm	enzyme	diagnosis,disease progression	T 1101			2988	GTF2E2	-0.028	0.806	-0.488	0.6	-0.215	0.661	GTF2E2		Q9UM47	NOX3	0.532	2.67e-07										Q99460	PSMD1	0.148	0.119
ALDH1A3	aldehyde dehydrogenase 1 family member A3	P47895	0.156	0.368	-0.574	0.538	-0.203	0.743	Cytoplasm	enzyme		vesencumab			#N/A	GTF2IRD2	0.021	0.71	0.476	0.204	0.271	0.569	GTF2I		Q9UM47	NOX5	0.532	2.67e-07										P31948	STIP1	0.148	0.197
ALDH1B1	aldehyde dehydrogenase 1 family member B1	P30837	0.01	0.97	-0.437	0.297	-0.37	0.422	Cytoplasm	enzyme					#N/A	GUCY1B3	0.187	0.62			0.775	0.0921	GUCY1A1		P35914	HMGCR	0.575	0.000814										Q92542	NCSTN	0.153	0.154
ALDH1L1	aldehyde dehydrogenase 1 family member L1	O75891	-0.224	0.0496					Cytoplasm	enzyme					#N/A	HBA1	-0.18	0.281	-0.258	0.729	-0.552	0.186	HAX1		Q08380	LGALS3BP	0.579	0.000669										P40925	MDH1	0.156	0.0267
ALDH1L2	aldehyde dehydrogenase 1 family member L2	Q3SY69	-0.298	0.00036			0.243	0.555	Cytoplasm	enzyme					3051	HBB	0.283	0.219	3.483	4.7e-06	-2.355	0.0432	HBB		P32455	GBP1	0.581	1.53e-05										Q14457	BECN1	0.157	0.0231
ALDH2	aldehyde dehydrogenase 2 family member	P05091			0.312	0.49	0.334	0.493	Cytoplasm	enzyme	unspecified application				#N/A	HBG1	0.283	0.219	3.483	4.7e-06	-2.355	0.0432	HBB		P55957	BID	0.659	0.035										Q13049	TRIM32	0.158	0.0516
ALDH3A1	aldehyde dehydrogenase 3 family member A1	P30838	0.878	1.25e-08					Cytoplasm	enzyme	diagnosis,unspecified application				3055	HCFC1	-0.245	0.00105	0.203	0.788	0.296	0.469	HCFC1		P52630	STAT2	0.705	3.24e-06										P02751	FN1	0.158	0.163
ALDH3A2	aldehyde dehydrogenase 3 family member A2	P51648	0.046	0.426	0.186	0.822	0.021	0.976	Cytoplasm	enzyme					#N/A	HCK	-0.327	0.025	-0.483	0.29	-0.847	0.179	HCFC2		P04792	HSPB1	0.797	8.68e-08										Q96AC1	FES	0.159	0.0335
ALDH3B1	aldehyde dehydrogenase 3 family member B1	P43353	0.527	0.000459	0.097	0.888			Cytoplasm	enzyme					3057	HDAC1	-0.011	0.909	-0.862	0.19	-0.636	0.177	HDAC1		P13473	LAMP2	0.843	0.0296										O14841	OPRM1	0.161	0.011
ALDH4A1	aldehyde dehydrogenase 4 family member A1	P30038	0.406	2.44e-06	0.047	0.957	0.5	0.283	Cytoplasm	enzyme					3062	HDAC6	-0.311	0.0065	-0.829	0.188	-0.899	0.108	HDAC6		Q92598	HSPH1	0.896	5.97e-07										Q13554	CAMK2B	0.169	0.145
ALDH5A1	aldehyde dehydrogenase 5 family member A1	P51649	0.347	0.000869	0.966	0.153	0.412	0.384	Cytoplasm	enzyme					3083	HECTD3	0.2	0.0134	0.067	0.944	0.279	0.577	HECTD3		P05107	ITGB2	0.908	7.41e-09										Q9UKB1	FBXW11	0.169	0.195
ALDH6A1	aldehyde dehydrogenase 6 family member A1	Q02252	0.403	8.96e-06	0.532	0.186	0.859	0.0537	Cytoplasm	enzyme	unspecified application				3094	HERC4	-0.666	1.51e-05	-2.084	0.00605	-1.448	0.0208	HERC4		Q07954	LRP1	1.067	2.62e-08										Q8TDX7	NEK8	0.171	0.0787
ALDH7A1	aldehyde dehydrogenase 7 family member A1	P49419	0.251	0.000776	0.499	0.294	0.694	0.144	Cytoplasm	enzyme					3096	HERC6	0.334	0.0286	-0.588	0.213			HERC6		Q5VWX1	KHDRBS2	1.397	0.0124										O00170	AIP	0.171	0.11
ALDH9A1	aldehyde dehydrogenase 9 family member A1	P49189	0.051	0.435	0.232	0.555	0.188	0.721	Cytoplasm	enzyme		BT2,BT2F			3113	HIF1A	-0.102	0.538					HIF1A		P10909	CLU	2.073	3.91e-10										O00170	AIPL1	0.171	0.11
ALDOA	aldolase, fructose-bisphosphate A	P04075	-0.012	0.922	0.247	0.495	0.311	0.496	Cytoplasm	enzyme	unspecified application				#N/A	HIF3A	0.271	8.98e-05	0.107	0.927	-0.091	0.897	HIF1AN															Q8N5U6	RNF10	0.171	0.154
ALDOB	aldolase, fructose-bisphosphate B	P05062	-1.251	0.0221					Cytoplasm	enzyme	unspecified application				#N/A	HIPK2	-0.134	0.0347	-0.028	0.972	0.379	0.383	HIP1R															P19838	NFKB1	0.172	0.0139
ALDOC	aldolase, fructose-bisphosphate C	P09972	0.02	0.852	0.817	0.0185	1.534	0.0315	Cytoplasm	enzyme	unspecified application				#N/A	HIPK4	-0.134	0.0347	-0.028	0.972	0.379	0.383	HIP1R															Q9Y2A7	NCKAP1	0.173	0.0622
ALG1	ALG1 chitobiosyldiphosphodolichol beta-mannosyltransferase	Q9BT22	-0.096	0.525	-0.265	0.673	-0.228	0.619	Cytoplasm	enzyme					3148	HMGA1	0.213	0.0682	0.461	0.155	0.571	0.182	HMGA1															Q86WA6	BPIFB4	0.174	0.0894
ALG11	ALG11 alpha-1,2-mannosyltransferase	Q2TAA5	0.017	0.947					Cytoplasm	enzyme					#N/A	HMGCR	0.575	0.000814	0.278	0.509	0.363	0.464	HMGCL															P31946	YWHAB	0.175	0.00206
ALG12	ALG12 alpha-1,6-mannosyltransferase	Q9BV10	-0.091	0.798					Cytoplasm	enzyme					#N/A	HNF4A	-0.055	0.509	0.04	0.943			HMOX2															Q92574	TSC1	0.176	0.0198
ALG13	ALG13 UDP-N-acetylglucosaminyltransferase subunit	Q9NP73	-0.022	0.944	-1.973	0.0282	1.051	0.562	Cytoplasm	enzyme		auranofin,BMS-345541,herbimycin,IKK inhibitor XII,IKK-2 inhibitor VIII,IKKbeta inhibitor,MLN120B,PHA-408,TPCA-1			3166	HNRNPA1	-0.161	0.56	-1.181	0.0288	-0.608	0.209	HNRNPA1															Q9BTU6	PI4K2A	0.176	0.0271
ALG14	ALG14 UDP-N-acetylglucosaminyltransferase subunit	Q96F25	0.016	0.929			-0.852	0.269	Cytoplasm	enzyme					3192	HP1BP3	-0.301	0.00163	-0.112	0.823	-0.235	0.637	HP1BP3															O43715	TRIM10	0.176	0.143
ALG2	ALG2 alpha-1,3/1,6-mannosyltransferase	Q9H553	0.004	0.987	-1.522	0.183	-0.43	0.398	Cytoplasm	enzyme					#N/A	HSF2	0.035	0.62	1.497	0.0618	0.912	0.0897	HSF1															Q13620	CUL4B	0.18	0.118
ALG3	ALG3 alpha-1,3- mannosyltransferase	Q92685	-0.018	0.965	0.023	0.975	-0.927	0.149	Cytoplasm	enzyme					#N/A	HSPA1A HSPA1B	-0.003	0.98	-0.094	0.863	0.069	0.911	HSPA14															Q9Y237	PINK1	0.185	0.0266
ALG5	ALG5 dolichyl-phosphate beta-glucosyltransferase	Q9Y673	-0.099	0.0934	0.286	0.701	-0.278	0.598	Cytoplasm	enzyme					3241	HSPA9	0.029	0.717	0.417	0.209	0.409	0.395	HSPA9															O75582	RPS6KA5	0.186	0.162
ALG6	ALG6 alpha-1,3-glucosyltransferase	Q9Y672	0.01	0.95	1.556	0.0591	0.475	0.536	Cytoplasm	enzyme					3242	HSPB1	0.797	8.68e-08	1.218	0.0122	1.398	0.0136	HSPB1															P00966	ASS1	0.187	0.159
ALG8	ALG8 alpha-1,3-glucosyltransferase	Q9BVK2	-0.236	0.057	1.236	0.0944	0.731	0.22	Cytoplasm	enzyme					3249	HSPH1	0.896	5.97e-07	0.842	0.0556	0.734	0.152	HSPH1															P21860	ERBB3	0.196	0.147
ALG9	ALG9 alpha-1,2-mannosyltransferase	Q9H6U8	0.026	0.787	-0.336	0.715	-0.007	0.991	Cytoplasm	enzyme					3255	HTT	-0.241	0.00289	-0.189	0.833	0.013	0.985	HTT															P21860	ERBB4	0.196	0.147
ALKBH1	alkB homolog 1, histone H2A dioxygenase	Q13686	-0.005	0.982					Cytoplasm	enzyme					3266	IARS2	0.293	0.0135	0.24	0.57	0.226	0.642	IARS2															P62745	RHOB	0.198	0.0778
ALKBH2	alkB homolog 2, alpha-ketoglutarate dependent dioxygenase	Q6NS38	-0.498	7.75e-05			1.126	0.21	Nucleus	enzyme					#N/A	ICK	-0.088	0.607					ICE2															P62745	RHOBTB1	0.198	0.0778
ALKBH3	alkB homolog 3, alpha-ketoglutarate dependent dioxygenase	Q96Q83	-0.027	0.771	0.137	0.922	0.126	0.843	Nucleus	enzyme					3277	IDH1	0.387	0.00324	0.422	0.236	0.289	0.472	IDH1															P62745	RHOBTB2	0.198	0.0778
ALKBH4	alkB homolog 4, lysine demethylase	Q9NXW9	-0.055	0.402	0.004	0.997	-0.268	0.627	Cytoplasm	enzyme		AKI603,alisertib,AMG 900,AT-9283,aurora A inhibitor I,CYC 116,danusertib,ilorasertib,JAB-2485,JNJ-7706621,MK 5108,MLN8054,SM1-71,SNS 314,TAS-119,tozasertib,TT-00420,TTP607,XMD16-144			#N/A	IDO1			-1.421	0.308			IDNK															P11532	DMPK	0.199	0.00565
ALKBH5	alkB homolog 5, RNA demethylase	Q6P6C2	-0.438	6.52e-06	0.064	0.964	0.671	0.139	Nucleus	enzyme					3317	IGF1R	-0.219	0.0011					IGF1R															P11532	DMRTA1	0.199	0.00565
ALKBH6	alkB homolog 6	Q3KRA9	0.348	0.0215	-0.249	0.69	-0.705	0.41	Nucleus	other					3332	IKBKB	-0.074	0.311	-0.458	0.378	0.026	0.976	IKBKB															Q5T447	HECTD3	0.2	0.0134
ALKBH7	alkB homolog 7	Q9BT30	-0.001	0.995	-0.021	0.992	0.696	0.417	Cytoplasm	other					#N/A	IKBKE	-0.074	0.311	-0.458	0.378	0.026	0.976	IKBKB															Q9UGR2	ZC3H7B	0.205	0.0193
ALKBH8	alkB homolog 8, tRNA methyltransferase	Q96BT7	0.172	0.565	0.849	0.107			Cytoplasm	enzyme					3333	IKBKG	-0.09	0.101	-0.556	0.315	0.036	0.95	IKBKG															Q13131	PRKAA1	0.206	0.0556
ALMS1	ALMS1 centrosome and basal body associated protein	Q8TCU4			-0.051	0.952			Cytoplasm	other					#N/A	IL1B	0.085	0.499	0.279	0.665	-0.028	0.95	IL18															Q96CD0	FBXL8	0.207	0.0146
ALOX15B	arachidonate 15-lipoxygenase type B	O15296	0.026	0.791					Cytoplasm	enzyme	diagnosis,disease progression	SM1-71			3342	ILK	-0.289	0.00092	-0.161	0.772	-0.112	0.79	ILK															Q96CD0	FBXO10	0.207	0.0146
ALPP	alkaline phosphatase, placental	P05187			1.252	0.0551			Plasma Membrane	phosphatase	diagnosis,unspecified application				3374	INSR	-0.111	0.529	0.04	0.935	-0.427	0.455	INSR															P27361	MAPK4	0.208	0.00667
ALS2	alsin Rho guanine nucleotide exchange factor ALS2	Q96Q42	-0.256	0.000305					Cytoplasm	other		bortezomib/dexamethasone/selinexor,dexamethasone/selinexor,eltanexor,felezonexor,leptomycin B,selinexor,WJ01024			#N/A	INSRR	-0.111	0.529	0.04	0.935	-0.427	0.455	INSR															P27361	MAPK6	0.208	0.00667
ALS2CL	ALS2 C-terminal like	Q60I27	0.145	0.00919					Cytoplasm	other					3394	IPO4	-0.059	0.591	0.501	0.221	0.186	0.674	IPO4															P27361	MAPK7	0.208	0.00667
ALYREF	Aly/REF export factor	Q86V81	-0.266	0.0812	0.641	0.28	0.361	0.349	Nucleus	transcription regulator					#N/A	IRAK2	0.002	0.985	0.203	0.872	-0.405	0.245	IRAK1															O94953	KDM4B	0.21	0.00211
AMACR	alpha-methylacyl-CoA racemase	Q9UHK6	0.018	0.886	0.486	0.358	0.173	0.856	Cytoplasm	enzyme	diagnosis,disease progression				#N/A	IRAK3	0.002	0.985	0.203	0.872	-0.405	0.245	IRAK1															P17096	HMGA1	0.213	0.0682
AMBP	alpha-1-microglobulin/bikunin precursor	P02760	0.329	0.0551	-0.723	0.326	0.41	0.635	Extracellular Space	transporter	safety,unspecified application				3410	IRF2					-0.421	0.635	IRF2															Q15785	TOMM34	0.214	0.0287
AMBRA1	autophagy and beclin 1 regulator 1	Q9C0C7	0.388	8.54e-06			-0.383	0.487	Cytoplasm	other					3414	IRF3	-0.048	0.587	0.582	0.0837	0.042	0.93	IRF3															P51580	TPMT	0.217	0.0778
AMD1	adenosylmethionine decarboxylase 1	P17707	-0.265	0.086					Cytoplasm	enzyme					3419	IRS2	-0.498	2.59e-07	-0.437	0.591			IRS2															Q13557	CAMK2D	0.219	0.00452
AMDHD2	amidohydrolase domain containing 2	Q9Y303	-0.013	0.85	-0.665	0.635	0.288	0.568	Nucleus	enzyme					#N/A	ISX	0.227	0.0226	0.8	0.0353	0.167	0.659	IST1															Q8N4N3	KLHL36	0.225	0.0121
AMFR	autocrine motility factor receptor	Q9UKV5	-0.011	0.907	0.388	0.285	0.342	0.398	Plasma Membrane	transmembrane receptor					#N/A	ITAM			-0.081	0.959	0.098	0.877	ISYNA1															Q8N4N3	KLHL38	0.225	0.0121
AMIGO2	adhesion molecule with Ig like domain 2	Q86SJ2			0.752	0.495			Plasma Membrane	other					3438	ITGA2	0.053	0.697	0.033	0.966	0.544	0.267	ITGA2															P53990	ISX	0.227	0.0226
AMMECR1	AMMECR nuclear protein 1	Q9Y4X0	-0.321	0.0171			-0.186	0.801	Nucleus	other					#N/A	ITGAL	-0.129	0.243	-0.032	0.969	0.395	0.375	ITGA6															Q02790	FKBP4	0.229	0.0752
AMMECR1L	AMMECR1 like	Q6DCA0	-0.126	0.17	-1.34	0.0373	-0.116	0.928	Other	other					3445	ITGB2	0.908	7.41e-09	0.603	0.561			ITGB2															Q12968	NFE2L2	0.233	0.0432
AMOT	angiomotin	Q4VCS5	-0.266	0.279			0.054	0.923	Plasma Membrane	other					#N/A	ITK	-0.015	0.942	-0.088	0.972	-3.564	0.053	ITIH4															P37840	SNCA	0.234	0.0113
AMOTL1	angiomotin like 1	Q8IY63	-0.364	0.0159	-0.626	0.285			Plasma Membrane	other					3463	ITPR3	-0.065	0.225	0.022	0.959	-0.213	0.703	ITPR3															O15372	EIF3H	0.237	0.109
AMOTL2	angiomotin like 2	Q9Y2J4	-0.027	0.763	0.244	0.775	-0.348	0.558	Plasma Membrane	other					3479	JAK1	-0.023	0.795	-0.886	0.437	-0.304	0.559	JAK1															Q8N5C8	TAB3	0.238	0.0117
AMPD2	adenosine monophosphate deaminase 2	Q01433	-0.034	0.63	0.239	0.627	0.183	0.692	Cytoplasm	enzyme					3500	KAT5	-0.495	0.0107	-0.954	0.0931	0.617	0.476	KAT5															P50440	GBA	0.24	0.0404
AMZ2	archaelysin family metallopeptidase 2	Q86W34	-0.208	0.0221	0.632	0.238	0.162	0.801	Other	other					3503	KAT8					-0.159	0.903	KAT8															Q8IVT5	KSR1	0.24	0.102
ANAPC1	anaphase promoting complex subunit 1	Q9H1A4	-0.589	1.91e-05	-1.133	0.113	-1.328	0.0122	Nucleus	other					3510	KBTBD4	-0.199	0.355	-2.402	0.328	-0.882	0.128	KBTBD4															Q8IVT5	KSR2	0.24	0.102
ANAPC10	anaphase promoting complex subunit 10	Q9UM13	-0.199	0.0157	-0.058	0.926			Nucleus	other					#N/A	KBTBD7	-0.353	0.064					KBTBD6															O60449	LY96	0.241	0.0121
ANAPC15	anaphase promoting complex subunit 15	P60006	-1.299	0.000766					Nucleus	other					#N/A	KCNA5	-0.185	0.016	0.12	0.873	-0.392	0.449	KCMF1															P04114	APOBEC3B	0.247	0.0791
ANAPC16	anaphase promoting complex subunit 16	Q96DE5	-0.096	0.62	-0.483	0.596			Nucleus	other					#N/A	KCNA6	-0.185	0.016	0.12	0.873	-0.392	0.449	KCMF1															Q8N129	CNR2	0.252	0.00483
ANAPC2	anaphase promoting complex subunit 2	Q9UJX6	-0.423	0.00728	-0.341	0.452	-0.523	0.403	Nucleus	other					#N/A	KCNG1	-0.185	0.016	0.12	0.873	-0.392	0.449	KCMF1															O15519	CFTR	0.254	0.187
ANAPC4	anaphase promoting complex subunit 4	Q9UJX5	-0.531	2.16e-05	-0.602	0.0998	-0.358	0.534	Nucleus	enzyme					#N/A	KCNH2	-0.185	0.016	0.12	0.873	-0.392	0.449	KCMF1															Q8NE35	CPEB3	0.256	0.07
ANAPC5	anaphase promoting complex subunit 5	Q9UJX4	-0.446	0.000434	-0.356	0.806	-0.551	0.239	Nucleus	other					#N/A	KCNQ4	-0.072	0.859					KCNQ2															O00401	WASL	0.265	0.00455
ANAPC7	anaphase promoting complex subunit 7	Q9UJX3	-0.244	0.0145	-0.884	0.196	-0.242	0.706	Nucleus	other					#N/A	KCNS3	-0.004	0.981	0.62	0.409			KCNQ5															Q9BZL6	PRKD2	0.27	0.000209
ANGEL2	angel homolog 2	Q5VTE6	0.059	0.456	-0.583	0.242	-0.023	0.977	Nucleus	other					#N/A	KCTD8	0.282	0.0129	-0.15	0.858			KCTD5															Q9NWT6	HIF3A	0.271	8.98e-05
ANGPT2	angiopoietin 2	O15123			0.391	0.46			Extracellular Space	growth factor	diagnosis,efficacy,prognosis,unspecified application				3532	KDM1A	-0.094	0.169	0.561	0.413	0.136	0.76	KDM1A															O94916	NFAT5	0.279	0.0123
ANGPTL2	angiopoietin like 2	Q9UKU9			-0.453	0.378			Extracellular Space	other		bardoxolone methyl,IKK inhibitor XII			3538	KDM4B	0.21	0.00211	-0.3	0.773	-0.992	0.262	KDM4B															P02765	AICDA	0.279	0.138
ANGPTL4	angiopoietin like 4	Q9BY76	-0.242	0.024					Extracellular Space	other					3546	KEAP1	0.012	0.918	0.289	0.449	0.052	0.916	KEAP1															Q9NXV2	KCTD8	0.282	0.0129
ANK1	ankyrin 1	P16157	-0.634	0.00901	0.377	0.571			Plasma Membrane	other					3549	KHDRBS2	1.397	0.0124					KHDRBS2															Q15208	STK38	0.283	0.00832
ANK2	ankyrin 2	Q01484			-0.616	0.75	-1.136	0.0465	Plasma Membrane	other					#N/A	KIAA0317	0.123	0.438					KIAA0232															Q13188	STK32B	0.285	0.0178
ANK3	ankyrin 3	Q12955	0.285	0.00247			0.302	0.53	Plasma Membrane	other					#N/A	KIT	-0.794	0.0263					KIRREL2															P12814	ACTN1	0.285	0.055
ANKAR	ankyrin and armadillo repeat containing	Q7Z5J8	-0.032	0.908					Nucleus	transcription regulator					#N/A	KLHL1	-0.24	0.000509	0.237	0.651	-0.054	0.912	KLHDC4															Q12948	FOXD4L6	0.286	0.000146
ANKFY1	ankyrin repeat and FYVE domain containing 1	Q9P2R3	0.232	0.0228	-0.07	0.917	0.167	0.742	Cytoplasm	transcription regulator		AMG 780,BI 836880,CVX-060,CVX-241,faricimab,MEDI-3617,nesvacumab,trebananib,vanucizumab,zansecimab			#N/A	KLHL10	-0.24	0.000509	0.237	0.651	-0.054	0.912	KLHDC4															P16278	GLB1	0.286	0.0267
ANKH	ANKH inorganic pyrophosphate transport regulator	Q9HCJ1	-0.245	0.0857					Plasma Membrane	transporter					#N/A	KLHL13	0.011	0.945					KLHL12															Q9NSE4	IARS2	0.293	0.0135
ANKHD1/ANKHD1-EIF4EBP3	ankyrin repeat and KH domain containing 1	Q8IWZ3	-0.032	0.598	0.091	0.878	0.11	0.804	Cytoplasm	other					3609	KLHL14	-0.863	0.153					KLHL14															P22694	PRKACB	0.295	0.0288
ANKIB1	ankyrin repeat and IBR domain containing 1	Q9P2G1	-0.025	0.866	0.16	0.793			Nucleus	transcription regulator					#N/A	KLHL15	-0.863	0.153					KLHL14															Q08345	DDR1	0.297	0.0179
ANKLE2	ankyrin repeat and LEM domain containing 2	Q86XL3	-0.021	0.753	-0.253	0.843	0.047	0.95	Nucleus	transcription regulator					3613	KLHL22	-0.027	0.795	-0.276	0.596	-0.443	0.487	KLHL22															Q93034	CUL5	0.303	0.0112
ANKMY2	ankyrin repeat and MYND domain containing 2	Q8IV38	0.343	0.00286	0.853	0.0358	0.088	0.884	Plasma Membrane	other					#N/A	KLHL23	-0.027	0.795	-0.276	0.596	-0.443	0.487	KLHL22															P49789	FHIT	0.305	0.00366
ANKRD1	ankyrin repeat domain 1	Q15327			1.324	0.0909			Cytoplasm	transcription regulator					#N/A	KLHL25	-0.027	0.795	-0.276	0.596	-0.443	0.487	KLHL22															Q9H3U1	UNC45A	0.314	5.29e-05
ANKRD10	ankyrin repeat domain 10	Q9NXR5	0.222	0.106					Nucleus	transcription regulator					3614	KLHL26	-0.585	0.0236					KLHL26															Q9H3U1	UNC45B	0.314	5.29e-05
ANKRD13A	ankyrin repeat domain 13A	Q8IZ07	0.077	0.232	0.059	0.975	0.169	0.796	Plasma Membrane	other					#N/A	KLHL29	-0.585	0.0236					KLHL26															Q9BQ70	TCF25	0.315	0.0254
ANKRD13D	ankyrin repeat domain 13D	Q6ZTN6			0.365	0.517			Plasma Membrane	other					#N/A	KLHL32	-0.585	0.0236					KLHL26															P54646	PRKAA2	0.321	0.157
ANKRD16	ankyrin repeat domain 16	Q6P6B7	-0.013	0.965					Other	other					#N/A	KLHL34	-0.585	0.0236					KLHL26															Q13555	CAMK2G	0.323	0.003
ANKRD17	ankyrin repeat domain 17	O75179	-0.006	0.949	-0.204	0.705	-0.474	0.276	Nucleus	other					3615	KLHL36	0.225	0.0121					KLHL36															Q13555	CAMK4	0.323	0.003
ANKRD2	ankyrin repeat domain 2	Q9GZV1	0.497	0.00123					Nucleus	transcription regulator	unspecified application				#N/A	KLHL38	0.225	0.0121					KLHL36															Q9Y3M8	STARD13	0.332	0.000315
ANKRD22	ankyrin repeat domain 22	Q5VYY1	0.013	0.951			-0.869	0.168	Nucleus	transcription regulator					#N/A	KLHL6			-0.904	0.155			KLHL5															P49754	VPS41	0.332	0.00307
ANKRD26	ankyrin repeat domain containing 26	Q9UPS8	-0.241	0.359					Nucleus	transcription regulator					3639	KPNA5					0.318	0.842	KPNA5															Q8IVU3	HERC6	0.334	0.0286
ANKRD27	ankyrin repeat domain 27	Q96NW4	0.011	0.89	-0.561	0.666	-0.734	0.151	Cytoplasm	other					3642	KPNB1	0.165	0.364	0.02	0.975	0.346	0.555	KPNB1															P54619	PRKAG1	0.336	0.00488
ANKRD28	ankyrin repeat domain 28	O15084	0.045	0.7	-0.419	0.668	0.273	0.633	Cytoplasm	other					3689	KSR1	0.24	0.102					KSR1															Q8IV38	ANKMY2	0.343	0.00286
ANKRD39	ankyrin repeat domain 39	Q53RE8	-0.21	0.0604	-1.494	0.0346			Other	other					#N/A	KSR2	0.24	0.102					KSR1															Q9BSD7	NTRK1	0.35	8.39e-05
ANKRD40	ankyrin repeat domain 40	Q6AI12	-0.337	0.000196	0.52	0.285			Other	other					3716	LAMP2	0.843	0.0296	0.457	0.252	-0.715	0.146	LAMP2															Q9BSD7	NTRK2	0.35	8.39e-05
ANKRD44	ankyrin repeat domain 44	Q8N8A2	0.009	0.954			-1.52	0.122	Other	other					3731	LARP4B	-0.072	0.435	0.354	0.504	0.66	0.132	LARP4B															Q9BSD7	NTRK3	0.35	8.39e-05
ANKRD50	ankyrin repeat domain containing 50	Q9ULJ7	0.068	0.15	0.099	0.981	0.396	0.583	Other	other					3738	LATS1	-0.12	0.251	-0.434	0.596	0.408	0.466	LATS1															Q9C040	TRIM2	0.351	0.00116
ANKRD52	ankyrin repeat domain 52	Q8NB46	0.052	0.662	-0.059	0.943	0.208	0.789	Nucleus	transcription regulator					#N/A	LATS2	-0.12	0.251	-0.434	0.596	0.408	0.466	LATS1															Q14289	PTK2B	0.352	3.24e-05
ANKRD54	ankyrin repeat domain 54	Q6NXT1	-0.042	0.714	-0.043	0.969	-0.616	0.336	Nucleus	transcription regulator					#N/A	LCK	-0.03	0.888	-0.984	0.0414	-0.643	0.156	LBR															Q9H0R8	GABARAPL1	0.36	0.0813
ANKS1A	ankyrin repeat and sterile alpha motif domain containing 1A	Q92625	0.206	0.06	0.029	0.958	0.336	0.293	Cytoplasm	other					3750	LDHA	0.029	0.934	-0.198	0.486	-0.17	0.823	LDHA															Q6UWE0	LRSAM1	0.364	0.000127
ANKZF1	ankyrin repeat and zinc finger peptidyl tRNA hydrolase 1	Q9H8Y5	-0.254	0.00211	-0.013	0.989	0.774	0.0449	Nucleus	transcription regulator					3765	LGALS3BP	0.579	0.000669	0.077	0.904	-0.19	0.703	LGALS3BP															Q16881	TXNRD1	0.365	0.106
ANLN	anillin, actin binding protein	Q9NQW6	-0.687	1.06e-08	0.532	0.315	0.731	0.149	Cytoplasm	other					3780	LIMK1			0.081	0.893			LIMK1															Q00987	MDM2	0.366	0.0197
ANO1	anoctamin 1	Q5XXA6	-0.358	0.00357			0.02	0.978	Plasma Membrane	ion channel					3781	LIMK2	0.005	0.957					LIMK2															Q00987	MDM4	0.366	0.0197
ANO10	anoctamin 10	Q9NW15	0.212	0.033	0.497	0.134	0.206	0.544	Plasma Membrane	ion channel					3804	LMNA	-0.979	2.12e-08	-0.458	0.113	-0.283	0.593	LMNA															Q99615	DNAJC7	0.367	0.000365
ANO6	anoctamin 6	Q4KMQ2	0.153	0.229	-0.079	0.906	-0.329	0.638	Plasma Membrane	ion channel					#N/A	LMTK3	0.061	0.377	0.199	0.855	0.55	0.286	LMO7															Q9UQM7	CAMK2A	0.381	0.0438
ANO8	anoctamin 8	Q9HCE9					-0.032	0.971	Plasma Membrane	ion channel					#N/A	LNX1	-0.042	0.434	0.089	0.895	0.436	0.328	LNPK															P19525	EIF2AK2	0.382	0.00392
ANOS1	anosmin 1	P23352			0.516	0.285			Extracellular Space	other		talmapimod			#N/A	LOC440248	-0.016	0.942	-0.395	0.369	-0.26	0.628	LOC102724594/U2AF1															O75874	IDH1	0.387	0.00324
ANP32A	acidic nuclear phosphoprotein 32 family member A	P39687	-0.031	0.867	-0.32	0.539	-0.195	0.739	Cytoplasm	other					3836	LRP1	1.067	2.62e-08	0.018	0.975			LRP1															Q8IXJ6	SIRT2	0.394	2.47e-06
ANP32B	acidic nuclear phosphoprotein 32 family member B	Q92688	-0.139	0.246	0.023	0.977	0.299	0.584	Nucleus	other					3839	LRP5	-0.268	0.338	0.04	0.958			LRP5															Q15628	TRADD	0.405	0.0515
ANP32E	acidic nuclear phosphoprotein 32 family member E	Q9BTT0	0.216	0.605	-0.651	0.249	-0.63	0.202	Nucleus	other					3862	LRSAM1	0.364	0.000127	-0.142	0.864	0.482	0.249	LRSAM1															Q9UHD1	CHORDC1	0.406	0.000996
ANPEP	alanyl aminopeptidase, membrane	P15144	0.049	0.789			0.477	0.311	Plasma Membrane	peptidase	safety,unspecified application				3879	LTBP1	-0.28	0.000658			0.509	0.49	LTBP1															P42785	PRDM1	0.409	0.000239
ANTKMT	adenine nucleotide translocase lysine methyltransferase	Q9BQD7	-0.449	0.00507	-2.871	0.013			Cytoplasm	enzyme					#N/A	LY96	0.241	0.0121			-0.422	0.637	LY75															P16035	TIMP2	0.412	0.014
ANTXR1	ANTXR cell adhesion molecule 1	Q9H6X2	0.044	0.717	-0.027	0.969			Plasma Membrane	transmembrane receptor	diagnosis				3896	LYN	-0.139	0.0879	0.837	0.106			LYN															Q9HAN9	NMNAT2	0.417	0.000264
ANTXR2	ANTXR cell adhesion molecule 2	P58335	0.086	0.579	-0.32	0.788			Plasma Membrane	transmembrane receptor	diagnosis				3924	MAFG			-0.057	0.933			MAFG															P04899	GNAI2	0.453	0.000814
ANXA1	annexin A1	P04083	0.258	0.0959	0.56	0.127	0.417	0.402	Plasma Membrane	enzyme	diagnosis,prognosis,unspecified application				#N/A	MAP1LC3A			0.079	0.902			MAP1B															Q96IG2	FBXL3	0.461	0.00165
ANXA10	annexin A10	Q9UJ72	-0.102	0.783	2.648	0.00904			Cytoplasm	other					#N/A	MAP1LC3B			0.079	0.902			MAP1B															P54764	EPHA4	0.49	0.000299
ANXA11	annexin A11	P50995	0.128	0.272	0.336	0.293	-0.116	0.829	Nucleus	other					3957	MAP2K1	-0.327	0.00981	-0.201	0.603	-0.082	0.873	MAP2K1															Q9NRW3	APOBEC3C	0.501	0.111
ANXA2	annexin A2	P07355	-0.091	0.269	0.525	0.134	-0.336	0.332	Plasma Membrane	other	diagnosis,unspecified application				3961	MAP2K5	-0.806	8.16e-06					MAP2K5															Q9NRW3	APOBEC3G	0.501	0.111
ANXA3	annexin A3	P12429	0.11	0.159	0.415	0.31	-0.079	0.902	Cytoplasm	enzyme	diagnosis,unspecified application				3963	MAP2K7	-0.129	0.0284	-0.077	0.97	-0.015	0.979	MAP2K7															Q9NRD1	FBXO6	0.51	0.0166
ANXA4	annexin A4	P09525	0.271	0.00868	0.16	0.729	-0.024	0.976	Plasma Membrane	other					3964	MAP3K1	-0.03	0.763	0.796	0.707	0.03	0.973	MAP3K1															Q86WV6	STING1	0.519	1.41e-05
ANXA5	annexin A5	P08758	0.019	0.938	0.699	0.173	0.266	0.593	Plasma Membrane	transporter	diagnosis,efficacy				3965	MAP3K11			0.179	0.735	-0.123	0.884	MAP3K11															Q9UM47	NOX1	0.532	2.67e-07
ANXA6	annexin A6	P08133	0.164	0.479	-0.186	0.656	-0.228	0.641	Plasma Membrane	ion channel					#N/A	MAP3K12			0.179	0.735	-0.123	0.884	MAP3K11															Q9UM47	NOX3	0.532	2.67e-07
ANXA7	annexin A7	P20073	-0.043	0.785	-0.057	0.922	0.129	0.829	Plasma Membrane	ion channel					#N/A	MAP3K14			0.179	0.735	-0.123	0.884	MAP3K11															Q9UM47	NOX5	0.532	2.67e-07
ANXA8/ANXA8L1	annexin A8	Q5VT79	0.163	0.0897	2.012	0.122	1.721	0.028	Plasma Membrane	other					#N/A	MAP3K15			0.179	0.735	-0.123	0.884	MAP3K11															P35914	HMGCR	0.575	0.000814
AP1AR	adaptor related protein complex 1 associated regulatory protein	Q63HQ0			-0.794	0.162			Cytoplasm	other					3966	MAP3K2	-0.321	0.00246	-0.286	0.512	-0.5	0.346	MAP3K2															Q08380	LGALS3BP	0.579	0.000669
AP1B1	adaptor related protein complex 1 subunit beta 1	Q10567	0.095	0.186	0.067	0.928	0.219	0.65	Cytoplasm	other		belinostat,bortezomib/vorinostat,chidamide,domatinostat,HG146,mocetinostat,purinostat,pyroxamide,trametinib/vorinostat,tributyrin,vorinostat			3969	MAP3K3	-0.061	0.768	-0.547	0.252			MAP3K3															P32455	GBP1	0.581	1.53e-05
AP1G1	adaptor related protein complex 1 subunit gamma 1	O43747	0.204	0.0313	0.095	0.89	0.208	0.677	Cytoplasm	other					3971	MAP3K5	-0.05	0.738			-0.292	0.72	MAP3K5															P55957	BID	0.659	0.035
AP1G2	adaptor related protein complex 1 subunit gamma 2	O75843	0.022	0.841	-0.511	0.39	-0.046	0.937	Cytoplasm	other					3972	MAP3K6	-0.455	1.73e-06	-0.566	0.898	0.279	0.534	MAP3K6															P52630	STAT2	0.705	3.24e-06
AP1M1	adaptor related protein complex 1 subunit mu 1	Q9BXS5	0.192	0.287	-0.121	0.778	-0.01	0.986	Cytoplasm	transporter					#N/A	MAP3K7IP1	0.139	0.064	-1.023	0.235	-0.329	0.476	MAP3K7															P04792	HSPB1	0.797	8.68e-08
AP1M2	adaptor related protein complex 1 subunit mu 2	Q9Y6Q5	0.302	0.00849			-0.311	0.521	Cytoplasm	transporter					#N/A	MAP3K8	0.139	0.064	-1.023	0.235	-0.329	0.476	MAP3K7															P13473	LAMP2	0.843	0.0296
AP1S1	adaptor related protein complex 1 subunit sigma 1	P61966	0.215	0.00149	-0.332	0.687	0.285	0.521	Cytoplasm	transporter					#N/A	MAP3K9	0.139	0.064	-1.023	0.235	-0.329	0.476	MAP3K7															Q92598	HSPH1	0.896	5.97e-07
AP1S2	adaptor related protein complex 1 subunit sigma 2	P56377	0.245	0.0339	-0.527	0.419			Cytoplasm	transporter					3974	MAP4	-0.089	0.279	0.495	0.283	0.799	0.0563	MAP4															P05107	ITGB2	0.908	7.41e-09
AP1S3	adaptor related protein complex 1 subunit sigma 3	Q96PC3	0.692	0.226					Cytoplasm	transporter					#N/A	MAP4K1	-0.089	0.279	0.495	0.283	0.799	0.0563	MAP4															Q07954	LRP1	1.067	2.62e-08
AP2A1	adaptor related protein complex 2 subunit alpha 1	O95782	-0.083	0.537	0	1	0.011	0.986	Cytoplasm	transporter					3975	MAP4K2			-0.186	0.722	0.116	0.884	MAP4K2															Q5VWX1	KHDRBS2	1.397	0.0124
AP2A2	adaptor related protein complex 2 subunit alpha 2	O94973	0.082	0.269	0.253	0.582	0.195	0.617	Cytoplasm	transporter					3977	MAP4K4	-0.805	5.61e-08	-1.226	0.045	-0.951	0.156	MAP4K4															P10909	CLU	2.073	3.91e-10
AP2B1	adaptor related protein complex 2 subunit beta 1	P63010	0.041	0.699	0.046	0.956	0.193	0.713	Plasma Membrane	transporter					3988	MAPK14	0.134	0.13	0.357	0.459	0.893	0.0768	MAPK14
AP2M1	adaptor related protein complex 2 subunit mu 1	Q96CW1	0.062	0.753	0.109	0.795	0.188	0.647	Cytoplasm	other					#N/A	MAPK15	0.134	0.13	0.357	0.459	0.893	0.0768	MAPK14
AP2S1	adaptor related protein complex 2 subunit sigma 1	P53680	0.288	0.342	-0.488	0.722	-1.675	0.0136	Cytoplasm	transporter					#N/A	MAPK4	0.208	0.00667	0.011	0.984	-0.073	0.904	MAPK3
AP3B1	adaptor related protein complex 3 subunit beta 1	O00203	0.083	0.305	0.21	0.716	0.235	0.62	Plasma Membrane	transporter	diagnosis				#N/A	MAPK6	0.208	0.00667	0.011	0.984	-0.073	0.904	MAPK3
AP3B2	adaptor related protein complex 3 subunit beta 2	Q13367	0.142	0.314					Cytoplasm	other		poly rI:rC-RNA,rintatolimod			#N/A	MAPK7	0.208	0.00667	0.011	0.984	-0.073	0.904	MAPK3
AP3D1	adaptor related protein complex 3 subunit delta 1	O14617	0.129	0.259	0.177	0.767	0.176	0.723	Cytoplasm	other					3999	MAPT	0.098	0.17			-1.157	0.291	MAPT
AP3M1	adaptor related protein complex 3 subunit mu 1	Q9Y2T2	0.061	0.585	0.58	0.354	0.833	0.0702	Cytoplasm	transporter					#N/A	MAST1	-0.005	0.95					MARVELD2
AP3M2	adaptor related protein complex 3 subunit mu 2	P53677	-0.222	0.089	0.354	0.874			Cytoplasm	transporter					4012	MAST2	-0.17	0.0157	0.022	0.974			MAST2
AP3S1	adaptor related protein complex 3 subunit sigma 1	Q92572	0.093	0.606	-0.291	0.443	0.198	0.693	Cytoplasm	transporter					#N/A	MATK	-0.022	0.885	-0.48	0.455	0.104	0.875	MAT2B
AP3S2	adaptor related protein complex 3 subunit sigma 2	P59780	0.106	0.447	1.424	0.0356	0.278	0.627	Cytoplasm	transporter					4022	MAX	0.041	0.742	0.804	0.0731	0.317	0.563	MAX
AP4B1	adaptor related protein complex 4 subunit beta 1	Q9Y6B7	0.032	0.742	0.165	0.752	0.061	0.976	Cytoplasm	other					4024	MB			-0.151	0.776	-1.455	0.149	MB
AP4E1	adaptor related protein complex 4 subunit epsilon 1	Q9UPM8	0.173	0.0216	1.211	0.29	0.445	0.393	Cytoplasm	other					4066	MDH1	0.156	0.0267	0.358	0.337	0.256	0.543	MDH1
AP4M1	adaptor related protein complex 4 subunit mu 1	O00189	0.019	0.849	0.612	0.221			Cytoplasm	other					4069	MDM2	0.366	0.0197					MDM2
AP4S1	adaptor related protein complex 4 subunit sigma 1	Q9Y587	-0.183	0.513					Cytoplasm	other					#N/A	MDM4	0.366	0.0197					MDM2
AP5B1	adaptor related protein complex 5 subunit beta 1	Q2VPB7	-0.194	0.279					Cytoplasm	other					4119	MEPCE	-0.142	0.0389	-0.316	0.715	0.149	0.808	MEPCE
AP5S1	adaptor related protein complex 5 subunit sigma 1	Q9NUS5	-0.297	0.0987					Cytoplasm	other		AR-12,BX-795,BX-912,GSK2334470			#N/A	MERTK	-0.142	0.0389	-0.316	0.715	0.149	0.808	MEPCE
AP5Z1	adaptor related protein complex 5 subunit zeta 1	O43299	-0.419	0.0228	-0.6	0.51	0.45	0.398	Nucleus	other					4122	MET	-0.37	2.87e-06	-0.222	0.943			MET
APAF1	apoptotic peptidase activating factor 1	O14727	-0.181	0.0325	-0.664	0.553	-0.423	0.521	Cytoplasm	other	diagnosis	avibactam			4198	MINK1	-0.622	3.93e-06	-2.492	0.0226	-1.699	0.0208	MINK1
APBA3	amyloid beta precursor protein binding family A member 3	O96018	-0.072	0.642	0.543	0.302			Cytoplasm	transporter					#N/A	MKX	0.047	0.747	-0.263	0.886	-0.867	0.175	MKRN2
APBB1IP	amyloid beta precursor protein binding family B member 1 interacting protein	Q7Z5R6			-0.236	0.735			Cytoplasm	other					#N/A	MLLT3	-0.044	0.637	-0.385	0.31	-0.43	0.231	MLLT1
APBB2	amyloid beta precursor protein binding family B member 2	Q92870	-0.157	0.0106	0.815	0.329			Cytoplasm	other					#N/A	MOS	-0.234	0.00925	0.124	0.843	0.221	0.65	MORF4L2
APC	APC regulator of WNT signaling pathway	P25054	0.205	0.000766	0.466	0.321	-0.217	0.829	Nucleus	enzyme	diagnosis,disease progression,efficacy,prognosis,safety,unspecified application				#N/A	MRE11A	-0.156	0.0335	-0.093	0.865	-0.331	0.383	MRE11
APEH	acylaminoacyl-peptide hydrolase	P13798	-0.087	0.275	0.031	0.954	-0.241	0.596	Cytoplasm	peptidase		betamethasone/clotrimazole,clotrimazole,senicapoc			#N/A	MSR1	-0.097	0.425	-0.071	0.886	0.043	0.953	MSN
APEX1	apurinic/apyrimidinic endodeoxyribonuclease 1	P27695	-0.023	0.856	-0.422	0.544	0.482	0.475	Nucleus	enzyme					4394	MTA1	-0.047	0.612	0.171	0.847	0.1	0.848	MTA1
APEX2	apurinic/apyrimidinic endodeoxyribonuclease 2	Q9UBZ4	-0.576	0.000285					Nucleus	enzyme		5-azacytidine,5-azacytidine/cedazuridine,5-azacytidine/cytarabine/decitabine,5-azacytidine/decitabine,5-azacytidine/lenalidomide,5-azacytidine/midostaurin			4418	MTHFD1	-0.213	0.00265	0.051	0.922	0.094	0.863	MTHFD1
APH1A	aph-1 homolog A, gamma-secretase subunit	Q96BI3			0.502	0.386	-0.058	0.943	Cytoplasm	peptidase					4439	MTOR	0.022	0.749	0.164	0.843	0.423	0.31	MTOR
API5	apoptosis inhibitor 5	Q9BZZ5	-0.023	0.788	-0.018	0.981	0.285	0.555	Cytoplasm	other					#N/A	MUSK	0.032	0.791	-1.342	0.324	0.199	0.826	MUL1
APIP	APAF1 interacting protein	Q96GX9	0.044	0.64	0.39	0.43	0.325	0.422	Cytoplasm	enzyme					#N/A	MYC	-0.211	0.0359					MYBPC2
APLF	aprataxin and PNKP like factor	Q8IW19			-0.03	0.976			Cytoplasm	enzyme					4483	MYH9	-0.111	0.383	0.075	0.863	0.29	0.59	MYH9
APLP2	amyloid beta precursor like protein 2	Q06481	0.204	0.00806	0.12	0.816	0.361	0.285	Cytoplasm	other					#N/A	MYLK2			0.581	0.0752			MYLK
APMAP	adipocyte plasma membrane associated protein	Q9HDC9	0.089	0.47	0.077	0.833	0.077	0.888	Plasma Membrane	enzyme					#N/A	MYLK3			0.581	0.0752			MYLK
APOA1	apolipoprotein A1	P02647	0.461	0.354	-1.19	0.166	0.176	0.898	Extracellular Space	transporter	diagnosis,efficacy,unspecified application				#N/A	MYLK4			0.581	0.0752			MYLK
APOB	apolipoprotein B	P04114	0.247	0.0791	0.25	0.607	0.494	0.272	Extracellular Space	transporter	diagnosis,efficacy				#N/A	MYO3B	-0.39	0.29					MYO1F
APOBEC3C	apolipoprotein B mRNA editing enzyme catalytic subunit 3C	Q9NRW3	0.501	0.111	-0.606	0.871			Other	enzyme					4516	NAA10	-0.076	0.493	0.219	0.527	0.067	0.889	NAA10
APOC3	apolipoprotein C3	P02656	0.142	0.604	-0.057	0.969	1.155	0.108	Extracellular Space	transporter	diagnosis,efficacy				4546	NANS	0.027	0.887	-0.154	0.763	0.09	0.884	NANS
APOE	apolipoprotein E	P02649			0.504	0.416	0.132	0.858	Extracellular Space	transporter	diagnosis,efficacy,prognosis,unspecified application				4557	NASP	-0.119	0.358	0.025	0.973	0.142	0.787	NASP
APOH	apolipoprotein H	P02749	0.301	0.0732					Extracellular Space	transporter	unspecified application				4571	NBN	-0.205	0.0056	-0.416	0.436	-0.571	0.241	NBN
APOL2	apolipoprotein L2	Q9BQE5	0.453	0.000331	0.096	0.883	-0.365	0.301	Plasma Membrane	ion channel					4589	NCKAP1	0.173	0.0622	0.528	0.178	0.272	0.472	NCKAP1
APOL3	apolipoprotein L3	O95236			0.125	0.83	-0.444	0.448	Cytoplasm	transporter					4605	NCSTN	0.153	0.154	-0.075	0.911	0.22	0.658	NCSTN
APOM	apolipoprotein M	O95445			1.096	0.102			Plasma Membrane	transporter					4613	NDRG1	-0.026	0.887	0.039	0.953	1.02	0.0136	NDRG1
APOO	apolipoprotein O	Q9BUR5	0.095	0.154	-0.408	0.451	0.152	0.813	Extracellular Space	other					#N/A	NEK11	0.119	0.16			-0.677	0.291	NEK1
APOOL	apolipoprotein O like	Q6UXV4	0.36	0.00132	-0.43	0.553	0.325	0.374	Extracellular Space	other					#N/A	NEK8	0.171	0.0787	-0.282	0.587	0.165	0.755	NEK7
APP	amyloid beta precursor protein	P05067	0.329	0.00432	-0.187	0.764	0.36	0.39	Plasma Membrane	other	diagnosis,efficacy,unspecified application				4683	NEK9	-0.278	0.00408	-0.667	0.132	-0.321	0.339	NEK9
APPBP2	amyloid beta precursor protein binding protein 2	Q92624	0.054	0.821					Cytoplasm	other					4699	NFAT5	0.279	0.0123	0.248	0.886	-0.377	0.618	NFAT5
APPL1	adaptor protein, phosphotyrosine interacting with PH domain and leucine zipper 1	Q9UKG1	0.023	0.785	-0.037	0.964	0.282	0.568	Cytoplasm	other					#N/A	NFE2L2	0.233	0.0432			0.158	0.84	NFATC3
APPL2	adaptor protein, phosphotyrosine interacting with PH domain and leucine zipper 2	Q8NEU8	0.295	0.00804	0.129	0.906	-0.347	0.492	Cytoplasm	other					4705	NFIC	-0.389	0.000183	-0.937	0.0847	-0.75	0.226	NFIC
APRT	adenine phosphoribosyltransferase	P07741	-0.079	0.438	-0.02	0.976	-0.074	0.909	Cytoplasm	enzyme					4708	NFKB1	0.172	0.0139	-0.327	0.488	-0.143	0.747	NFKB1
APTX	aprataxin	Q7Z2E3	0.012	0.912	0.011	0.986	0.21	0.854	Nucleus	phosphatase					4711	NFKBIB	0.125	0.09	0.246	0.623	-0.025	0.973	NFKBIB
AQR	aquarius intron-binding spliceosomal factor	O60306	-0.226	0.00308	-0.096	0.927	0.241	0.557	Nucleus	enzyme					4712	NFKBIE	-0.345	0.0093	-0.062	0.94	0.144	0.89	NFKBIE
ARAF	A-Raf proto-oncogene, serine/threonine kinase	P10398	-0.35	0.000206	-0.525	0.464	0.06	0.898	Cytoplasm	kinase					4713	NFRKB	-0.596	0.00167	0.064	0.983	-0.141	0.808	NFRKB
ARAP1	ArfGAP with RhoGAP domain, ankyrin repeat and PH domain 1	Q96P48	0.113	0.0386	-0.818	0.171	-0.527	0.41	Cytoplasm	other					#N/A	NHE1	-0.139	0.157	-0.308	0.644	-0.813	0.242	NGRN
ARAP2	ArfGAP with RhoGAP domain, ankyrin repeat and PH domain 2	Q8WZ64	0.121	0.121					Cytoplasm	other					#N/A	NHLRC1	-0.21	0.0784	-0.523	0.395	-0.19	0.765	NHERF2
ARAP3	ArfGAP with RhoGAP domain, ankyrin repeat and PH domain 3	Q8WWN8	-0.023	0.734	-0.122	0.829			Cytoplasm	other					#N/A	NMNAT2	0.417	0.000264	-0.019	0.976	0.58	0.235	NMNAT1
ARCN1	archain 1	P48444	0.082	0.51	0.244	0.508	-0.061	0.919	Cytoplasm	other					4805	NOTCH1	0.16	0.272					NOTCH1
AREG	amphiregulin	P15514	-1.185	5.51e-07					Extracellular Space	growth factor	diagnosis,efficacy,prognosis,response to therapy				#N/A	NOX1	0.532	2.67e-07			0.52	0.308	NOTCH3
ARF1	ADP ribosylation factor 1	P84077	0.295	0.51	0.529	0.319	0.284	0.567	Cytoplasm	enzyme					#N/A	NOX3	0.532	2.67e-07			0.52	0.308	NOTCH3
ARF3	ADP ribosylation factor 3	P61204	0.147	0.379	0.565	0.128			Cytoplasm	enzyme					#N/A	NOX5	0.532	2.67e-07			0.52	0.308	NOTCH3
ARF4	ADP ribosylation factor 4	P18085	0.122	0.364	0.375	0.622	0.048	0.95	Cytoplasm	enzyme					#N/A	NPR2					0.05	0.955	NPNT
ARF5	ADP ribosylation factor 5	P84085	0.167	0.0434	0.161	0.879	0.705	0.126	Cytoplasm	enzyme					#N/A	NR1D1	0.144	0.0848	0.187	0.712	0.416	0.343	NQO2
ARF6	ADP ribosylation factor 6	P62330	0.114	0.692	0.452	0.415	0.508	0.331	Plasma Membrane	transporter					#N/A	NR1H3	0.14	0.0548	1.118	0.0561			NR1H2
ARFGAP1	ADP ribosylation factor GTPase activating protein 1	Q8N6T3	-0.045	0.737	-0.086	0.89	0.245	0.635	Cytoplasm	enzyme					#N/A	NR1I2	0.14	0.0548	1.118	0.0561			NR1H2
ARFGAP2	ADP ribosylation factor GTPase activating protein 2	Q8N6H7	-0.05	0.488	-0.012	0.983	0.166	0.774	Nucleus	other		takinib			#N/A	NR1I3	0.14	0.0548	1.118	0.0561			NR1H2
ARFGAP3	ADP ribosylation factor GTPase activating protein 3	Q9NP61	-0.028	0.736	-0.092	0.88	-0.011	0.986	Cytoplasm	transporter					4824	NR2C2	0.015	0.836	0.639	0.106	-0.294	0.586	NR2C2
ARFGEF1	ADP ribosylation factor guanine nucleotide exchange factor 1	Q9Y6D6	0.36	0.00392	-0.512	0.589	0.389	0.348	Cytoplasm	other					4829	NR3C2	-0.062	0.789					NR3C2
ARFGEF2	ADP ribosylation factor guanine nucleotide exchange factor 2	Q9Y6D5	0.257	0.0114	0.096	0.884	0.206	0.633	Cytoplasm	other		GSK2983559,GSK583,OD38,SC-204303			#N/A	NTRK1	0.35	8.39e-05	0.382	0.607	0.651	0.212	NTPCR
ARFGEF3	ARFGEF family member 3	Q5TH69	0.214	0.00561	-1.168	0.049	0.309	0.565	Other	other					#N/A	NTRK2	0.35	8.39e-05	0.382	0.607	0.651	0.212	NTPCR
ARFIP1	ADP ribosylation factor interacting protein 1	P53367	0.071	0.169	0.087	0.916	0.584	0.263	Cytoplasm	other					#N/A	NTRK3	0.35	8.39e-05	0.382	0.607	0.651	0.212	NTPCR
ARFIP2	ADP ribosylation factor interacting protein 2	P53365	0.136	0.239	0.678	0.0697	0.438	0.188	Cytoplasm	other					#N/A	NUAK2			1.04	0.153			NUAK1
ARFRP1	ADP ribosylation factor related protein 1	Q13795	-0.022	0.857	0.151	0.91	0.819	0.0708	Cytoplasm	enzyme					4883	NUDC	-0.058	0.747	-0.024	0.969	0.311	0.611	NUDC
ARG1	arginase 1	P05089	-0.199	0.507	0.935	0.166			Cytoplasm	enzyme	unspecified application				#N/A	NUFIP1	-0.186	0.0182	-0.094	0.887	0.439	0.336	NUF2
ARG2	arginase 2	P78540	-0.863	0.0344			0.32	0.521	Cytoplasm	enzyme					4907	NUMA1	-0.001	0.989	0.277	0.75	0.58	0.0952	NUMA1
ARGLU1	arginine and glutamate rich 1	Q9NWB6	-0.184	0.382	-0.252	0.735	-0.268	0.597	Other	other					4926	NUP62	-0.354	0.0389	-1.333	0.0128	-0.069	0.942	NUP62
ARHGAP1	Rho GTPase activating protein 1	Q07960	0.028	0.869	0.051	0.944	0.102	0.873	Cytoplasm	other					#N/A	NWD1	-0.199	0.226	0.695	0.166	0.284	0.584	NVL
ARHGAP10	Rho GTPase activating protein 10	A1A4S6	-0.025	0.808	-0.552	0.271	0.077	0.949	Cytoplasm	other					4962	OGT	-0.225	0.000381	0.16	0.752	0.156	0.746	OGT
ARHGAP12	Rho GTPase activating protein 12	Q8IWW6	0.033	0.661	0.175	0.759	-0.079	0.911	Cytoplasm	other					#N/A	OPRM1	0.161	0.011	0.995	0.718			OPLAH
ARHGAP17	Rho GTPase activating protein 17	Q68EM7	0.043	0.492	0.09	0.915	0.384	0.416	Cytoplasm	other					#N/A	P2RX7	-0.039	0.918					P2RX6
ARHGAP18	Rho GTPase activating protein 18	Q8N392	0.17	0.0715	0.352	0.332	0.289	0.534	Cytoplasm	other					5045	PAFAH1B1	0.006	0.962	-0.203	0.656	-0.074	0.9	PAFAH1B1
ARHGAP21	Rho GTPase activating protein 21	Q5T5U3	0.242	0.00222	-0.167	0.794	-0.456	0.381	Cytoplasm	other					5059	PAK6	-0.016	0.962					PAK6
ARHGAP22	Rho GTPase activating protein 22	Q7Z5H3			0.204	0.751			Cytoplasm	other					#N/A	PARK2	-0.141	0.0133	-0.272	0.843	-0.277	0.628	PARG
ARHGAP23	Rho GTPase activating protein 23	Q9P227	0.373	0.0309	0.007	0.989			Cytoplasm	other					5083	PARK7	0.02	0.886	1.178	0.0837	1.316	0.0174	PARK7
ARHGAP26	Rho GTPase activating protein 26	Q9UNA1	-0.27	0.499	-0.509	0.271			Cytoplasm	other					5096	PASK	-1.125	0.000183					PASK
ARHGAP27	Rho GTPase activating protein 27	Q6ZUM4	0.109	0.0987	-0.285	0.489	-0.339	0.636	Cytoplasm	other					#N/A	PCGF1	-0.035	0.481	0.684	0.0999	0.202	0.594	PCF11
ARHGAP29	Rho GTPase activating protein 29	Q52LW3	0.244	0.0029	-0.113	0.845	0.218	0.666	Cytoplasm	other		anti-CD133-PE38-KDEL fusion protein			#N/A	PCGF3			0.353	0.473			PCGF2
ARHGAP31	Rho GTPase activating protein 31	Q2M1Z3			0.734	0.77			Cytoplasm	other					5125	PCGF6	-0.248	0.673	-0.404	0.503	-0.425	0.583	PCGF6
ARHGAP32	Rho GTPase activating protein 32	A7KAX9	0.049	0.439	0.336	0.336	0.215	0.63	Cytoplasm	other					#N/A	PDGFA	-0.175	0.00838	0.583	0.275			PDF
ARHGAP35	Rho GTPase activating protein 35	Q9NRY4	0.388	5.06e-06	0.221	0.72	0.366	0.381	Nucleus	transcription regulator					#N/A	PDGFRB	-0.175	0.00838	0.583	0.275			PDF
ARHGAP42	Rho GTPase activating protein 42	A6NI28			0.898	0.452			Other	other					#N/A	PDIK1L	0.122	0.455	0.219	0.698	0.394	0.468	PDIA6
ARHGAP44	Rho GTPase activating protein 44	Q17R89			0.055	0.973			Cytoplasm	other					5220	PFAS	-0.304	0.000315	-0.369	0.484	-0.199	0.684	PFAS
ARHGAP45	Rho GTPase activating protein 45	Q92619	-0.176	0.14	-0.324	0.726			Cytoplasm	transporter					#N/A	PGIS	0.1	0.137	0.924	0.0791	0.193	0.782	PGGT1B
ARHGAP5	Rho GTPase activating protein 5	Q13017	0.135	0.127	-0.523	0.241	-0.081	0.868	Cytoplasm	enzyme					5242	PGK1	0.084	0.421	0.486	0.12	0.053	0.943	PGK1
ARHGAP8/PRR5-ARHGAP8	Rho GTPase activating protein 8	P85298	0.137	0.014			-0.095	0.875	Cytoplasm	other					5288	PI4K2A	0.176	0.0271	-0.414	0.48	0.192	0.663	PI4K2A
ARHGDIA	Rho GDP dissociation inhibitor alpha	P52565	-0.321	0.108	-0.021	0.981	0.837	0.205	Cytoplasm	other	unspecified application				5309	PIH1D1	-0.137	0.151	-0.43	0.405	-0.192	0.765	PIH1D1
ARHGDIB	Rho GDP dissociation inhibitor beta	P52566	0.322	0.00906	-0.077	0.911	-0.208	0.713	Cytoplasm	enzyme	diagnosis				#N/A	PIK3AP1	-0.137	0.151	-0.43	0.405	-0.192	0.765	PIH1D1
ARHGEF1	Rho guanine nucleotide exchange factor 1	Q92888	0.056	0.585	0.199	0.612	0.397	0.401	Cytoplasm	other	unspecified application				#N/A	PIM2	0.056	0.421	0.387	0.553			PIKFYVE
ARHGEF10	Rho guanine nucleotide exchange factor 10	O15013	-0.399	7.2e-06	-0.654	0.531			Cytoplasm	enzyme					#N/A	PIM3	0.056	0.421	0.387	0.553			PIKFYVE
ARHGEF10L	Rho guanine nucleotide exchange factor 10 like	Q9HCE6	0.183	0.29			0.168	0.765	Cytoplasm	enzyme					#N/A	PINK1	0.185	0.0266	0.181	0.747	-0.074	0.933	PIN4
ARHGEF11	Rho guanine nucleotide exchange factor 11	O15085	0.272	0.00679	-0.611	0.481	0.01	0.986	Cytoplasm	other					#N/A	PIWIL2					0.848	0.124	PITX1
ARHGEF12	Rho guanine nucleotide exchange factor 12	Q9NZN5	0.148	0.0299	0.459	0.228	0.201	0.636	Cytoplasm	other		acetazolamide,benzthiazide,chlorothiazide,chlorthalidone,hydrochlorothiazide,methazolamide,sulfacetamide,topiramate,trichloromethiazide			#N/A	PKM2	0.067	0.694	0.201	0.478	0.324	0.381	PKM
ARHGEF16	Rho guanine nucleotide exchange factor 16	Q5VV41	0.148	0.0484			0.183	0.638	Cytoplasm	other					5352	PKN1	0.145	0.0739	-0.334	0.455	-0.307	0.519	PKN1
ARHGEF17	Rho guanine nucleotide exchange factor 17	Q96PE2	0.092	0.504	0.855	0.522	-0.109	0.903	Cytoplasm	other					5353	PKN2	0.053	0.402	-0.124	0.858	0.11	0.845	PKN2
ARHGEF18	Rho/Rac guanine nucleotide exchange factor 18	Q6ZSZ5	0.137	0.0811	0.614	0.363			Cytoplasm	other					5373	PLCG2			-0.472	0.312	-0.194	0.602	PLCG2
ARHGEF2	Rho/Rac guanine nucleotide exchange factor 2	Q92974	-0.127	0.0245	-0.073	0.906	0.283	0.566	Cytoplasm	other					#N/A	PLK3	-0.922	2.15e-09	0.355	0.57	0.652	0.173	PLK1
ARHGEF28	Rho guanine nucleotide exchange factor 28	Q8N1W1	0.297	0.000914	-0.404	0.555	-0.261	0.764	Cytoplasm	other					#N/A	PNCK	0.012	0.955	-0.349	0.445	0.073	0.9	PMVK
ARHGEF35	Rho guanine nucleotide exchange factor 35	A5YM69	-0.089	0.919					Other	other					5456	POGK	-0.35	0.00809	0.033	0.96	-1.331	0.0744	POGK
ARHGEF37	Rho guanine nucleotide exchange factor 37	A1IGU5	0.414	3.12e-05			0.24	0.584	Other	other					5485	POLR2A	0.04	0.6	0.713	0.106	0.463	0.247	POLR2A
ARHGEF4	Rho guanine nucleotide exchange factor 4	Q9NR80	0.152	0.18					Cytoplasm	other					5529	PPARD					1.055	0.174	PPARD
ARHGEF40	Rho guanine nucleotide exchange factor 40	Q8TER5	-0.088	0.385	0.284	0.398	-0.505	0.477	Cytoplasm	other		birabresib			5529	PPARD					1.055	0.174	PPARD
ARHGEF5	Rho guanine nucleotide exchange factor 5	Q12774	0.171	0.00359	-0.263	0.787	0.479	0.333	Cytoplasm	other					5530	PPAT	-0.503	0.000648	-0.555	0.282	0.003	0.996	PPAT
ARHGEF6	Rac/Cdc42 guanine nucleotide exchange factor 6	Q15052	0.198	0.374	-0.099	0.876	0.171	0.738	Cytoplasm	other					5543	PPID	0.03	0.761	0.338	0.369	0.32	0.558	PPID
ARHGEF7	Rho guanine nucleotide exchange factor 7	Q14155	0.178	0.147	-0.057	0.922	0.234	0.526	Cytoplasm	other		AGS-1C4D4			5610	PPP5C	-0.081	0.235	-0.11	0.823	0.044	0.945	PPP5C
ARID1A	AT-rich interaction domain 1A	O14497	-0.218	0.00548	-0.196	0.783	-0.28	0.556	Nucleus	transcription regulator					#N/A	PRDM1	0.409	0.000239	0.321	0.523	0.537	0.196	PRCP
ARID1B	AT-rich interaction domain 1B	Q8NFD5	-0.041	0.578	1.25	0.0419	-0.099	0.861	Nucleus	transcription regulator					5632	PREB	-0.288	0.000177	-0.667	0.467	0.168	0.829	PREB
ARID2	AT-rich interaction domain 2	Q68CP9	-0.733	2.02e-05	-0.527	0.268	-1.216	0.0402	Nucleus	transcription regulator					5638	PRKAA1	0.206	0.0556	-0.263	0.574	-0.065	0.907	PRKAA1
ARID4A	AT-rich interaction domain 4A	P29374			-0.236	0.656			Nucleus	transcription regulator					5639	PRKAA2	0.321	0.157					PRKAA2
ARID4B	AT-rich interaction domain 4B	Q4LE39	0.055	0.685	0.262	0.805	0.282	0.526	Nucleus	transcription regulator					5643	PRKACB	0.295	0.0288	-0.375	0.488	-0.088	0.877	PRKACB
ARID5B	AT-rich interaction domain 5B	Q14865	0.311	0.00024			-0.323	0.686	Nucleus	transcription regulator					5645	PRKAG1	0.336	0.00488	-0.338	0.501	0.279	0.556	PRKAG1
ARIH1	ariadne RBR E3 ubiquitin protein ligase 1	Q9Y4X5	0.227	0.000683	-0.024	0.981	1.044	0.12	Cytoplasm	enzyme					5651	PRKCA	-0.013	0.852	0.509	0.165	-0.974	0.0993	PRKCA
ARIH2	ariadne RBR E3 ubiquitin protein ligase 2	O95376	0.038	0.743	-0.621	0.459	-0.982	0.19	Nucleus	enzyme	unspecified application				#N/A	PRKCB	-0.013	0.852	0.509	0.165	-0.974	0.0993	PRKCA
ARK2N	arkadia (RNF111) N-terminal like PKA signaling regulator 2N	Q96B23	-0.019	0.821	0.341	0.63	0.148	0.884	Nucleus	other					5653	PRKCE	0.069	0.852	-0.03	0.975			PRKCE
ARL1	ADP ribosylation factor like GTPase 1	P40616	0.343	0.103	1.55	0.0998	0.177	0.766	Cytoplasm	enzyme					#N/A	PRKCG	0.069	0.852	-0.03	0.975			PRKCE
ARL14EP	ADP ribosylation factor like GTPase 14 effector protein	Q8N8R7	-0.375	0.00998					Other	other					5654	PRKCH			0.16	0.691			PRKCH
ARL15	ADP ribosylation factor like GTPase 15	Q9NXU5	0.21	0.0037					Cytoplasm	other					5655	PRKCI	-0.133	0.456	-1.111	0.112	-0.738	0.0617	PRKCI
ARL2	ADP ribosylation factor like GTPase 2	P36404	-0.244	0.105	0.225	0.606	0.143	0.823	Cytoplasm	enzyme					#N/A	PRKCQ	-0.133	0.456	-1.111	0.112	-0.738	0.0617	PRKCI
ARL2BP	ADP ribosylation factor like GTPase 2 binding protein	Q9Y2Y0	-0.119	0.141	0.097	0.825	-0.537	0.406	Cytoplasm	transcription regulator					5657	PRKCZ	0.098	0.334			-1.329	0.163	PRKCZ
ARL3	ADP ribosylation factor like GTPase 3	P36405	0.238	0.159	-0.182	0.741	-0.531	0.409	Cytoplasm	enzyme					5658	PRKD1	0.136	0.577					PRKD1
ARL4A	ADP ribosylation factor like GTPase 4A	P40617	-0.257	0.0158					Nucleus	enzyme					5659	PRKD2	0.27	0.000209	0.368	0.863	0.235	0.703	PRKD2
ARL4C	ADP ribosylation factor like GTPase 4C	P56559	-0.296	0.035	-0.044	0.976	0.515	0.554	Nucleus	enzyme					5660	PRKD3	-0.182	0.0496	1.816	0.221	-1.047	0.1	PRKD3
ARL4D	ADP ribosylation factor like GTPase 4D	P49703	-0.526	0.0111					Nucleus	enzyme					5661	PRKDC	-0.4	0.00518	-0.218	0.619	-0.403	0.398	PRKDC
ARL5B	ADP ribosylation factor like GTPase 5B	Q96KC2			-1.178	0.451			Other	enzyme					#N/A	PRKG2	-0.4	0.00518	-0.218	0.619	-0.403	0.398	PRKDC
ARL6	ADP ribosylation factor like GTPase 6	Q9H0F7	0.135	0.513			0.242	0.826	Cytoplasm	transporter					5664	PRKX	-0.865	0.000866					PRKX
ARL6IP1	ADP ribosylation factor like GTPase 6 interacting protein 1	Q15041	-0.276	0.356	-0.589	0.48	-1.469	0.259	Cytoplasm	other					#N/A	PRKY	-0.865	0.000866					PRKX
ARL6IP4	ADP ribosylation factor like GTPase 6 interacting protein 4	Q66PJ3	0.21	0.357	0.125	0.79	0.256	0.516	Nucleus	other					5680	PRPF19	-0.249	0.00399	0.045	0.956	0.349	0.437	PRPF19
ARL6IP5	ADP ribosylation factor like GTPase 6 interacting protein 5	O75915	0.151	0.114	-0.037	0.967	-0.018	0.977	Cytoplasm	other					5691	PRPF8	-0.246	0.0167	-0.133	0.819	0.313	0.52	PRPF8
ARL6IP6	ADP ribosylation factor like GTPase 6 interacting protein 6	Q8N6S5			-1.29	0.21			Nucleus	other					5717	PSAT1	-0.506	0.0839	0.044	0.936	0.419	0.333	PSAT1
ARL8A	ADP ribosylation factor like GTPase 8A	Q96BM9	0.741	0.253	-0.401	0.48	0.164	0.783	Cytoplasm	enzyme					#N/A	PSKH1	-0.128	0.126	0.036	0.954	0.361	0.445	PSIP1
ARL8B	ADP ribosylation factor like GTPase 8B	Q9NVJ2	-0.028	0.903	-0.105	0.764	0.797	0.252	Plasma Membrane	enzyme					#N/A	PSKH2	-0.128	0.126	0.036	0.954	0.361	0.445	PSIP1
ARMC1	armadillo repeat containing 1	Q9NVT9	0.048	0.609	0.142	0.903	0.529	0.265	Cytoplasm	other					5734	PSMB5	0.168	0.33	-0.414	0.504	-0.61	0.273	PSMB5
ARMC10	armadillo repeat containing 10	Q8N2F6	0.388	0.00175	1.41	0.0373	0.52	0.159	Cytoplasm	other					5746	PSMD1	0.148	0.119	0.312	0.438	0.473	0.226	PSMD1
ARMC5	armadillo repeat containing 5	Q96C12	-0.28	0.217					Cytoplasm	other					5793	PTGS2	0.171	0.219					PTGS2
ARMC6	armadillo repeat containing 6	Q6NXE6	-0.463	0.000324	0.212	0.735	0.484	0.376	Cytoplasm	other					5794	PTK2	-0.164	0.0119	0.103	0.763	-0.393	0.293	PTK2
ARMC8	armadillo repeat containing 8	Q8IUR7	0.028	0.738	-0.299	0.729	-0.746	0.125	Nucleus	other					5795	PTK2B	0.352	3.24e-05	0.957	0.0899			PTK2B
ARMC9	armadillo repeat containing 9	Q7Z3E5	0.36	0.0615	0.241	0.528			Cytoplasm	other					5796	PTK6	-0.502	6.25e-05					PTK6
ARMCX1	armadillo repeat containing X-linked 1	Q9P291			0.219	0.856			Other	other					#N/A	PTPN22			0.233	0.676			PTPN21
ARMCX2	armadillo repeat containing X-linked 2	Q7L311			0.594	0.873			Other	other					5844	PUS7	-0.194	0.0427	-0.443	0.403	0.013	0.982	PUS7
ARMCX3	armadillo repeat containing X-linked 3	Q9UH62			0.023	0.979			Cytoplasm	other					#N/A	PXR	0.093	0.219	0.007	0.988	0.242	0.63	PXN
ARMH3	armadillo like helical domain containing 3	Q5T2E6	0.303	0.0203	-0.122	0.926	-0.2	0.747	Other	other					5918	RAB3A	-0.588	0.00101	-0.796	0.137			RAB3A
ARMT1	acidic residue methyltransferase 1	Q9H993	0.136	0.284	0.571	0.702	1.169	0.0376	Other	enzyme					#N/A	RAB40A	0.09	0.413	-0.51	0.807	-0.7	0.151	RAB3IP
ARNT	aryl hydrocarbon receptor nuclear translocator	P27540	0.07	0.428	-0.272	0.571	-0.168	0.77	Nucleus	transcription regulator					5951	RAC1	-0.026	0.741	0.548	0.106	0.319	0.369	RAC1
ARPC1A	actin related protein 2/3 complex subunit 1A	Q92747	0.233	0.0831	0.101	0.836	-0.086	0.829	Extracellular Space	other					5962	RAD50	-0.091	0.216	-0.049	0.927	-0.27	0.597	RAD50
ARPC1B	actin related protein 2/3 complex subunit 1B	O15143	0.173	0.182	-0.096	0.863	-0.185	0.742	Cytoplasm	other					5969	RAF1	-0.154	0.0753	-0.069	0.91	-0.224	0.65	RAF1
ARPC2	actin related protein 2/3 complex subunit 2	O15144	0.278	0.368	0.051	0.935	-0.255	0.549	Cytoplasm	other					#N/A	RAG1	-0.154	0.0753	-0.069	0.91	-0.224	0.65	RAF1
ARPC3	actin related protein 2/3 complex subunit 3	O15145	0.161	0.0249	-0.419	0.6	-0.723	0.0584	Cytoplasm	other					#N/A	RAGE	-0.154	0.0753	-0.069	0.91	-0.224	0.65	RAF1
ARPC4	actin related protein 2/3 complex subunit 4	P59998	0.226	0.464	-0.226	0.744	-0.789	0.0786	Cytoplasm	other					5989	RANBP9	-0.129	0.0655	0.012	0.984	0.065	0.919	RANBP9
ARPC5	actin related protein 2/3 complex subunit 5	O15511	0.051	0.493	1.469	0.00904	0.368	0.344	Cytoplasm	other	unspecified application				#N/A	RAPSN	-0.361	0.000201	-0.359	0.612	0.349	0.472	RAPH1
ARPC5L	actin related protein 2/3 complex subunit 5 like	Q9BPX5	-0.038	0.652	0.35	0.514	-0.419	0.277	Cytoplasm	other					#N/A	RCBTB1	-0.127	0.536					RCAN3
ARPIN/ARPIN-AP3S2	ARPIN-AP3S2 readthrough	Q7Z6K5	0.061	0.406	0.348	0.446	0.292	0.442	Plasma Membrane	other					#N/A	RCBTB2	-0.127	0.536					RCAN3
ARPP19	cAMP regulated phosphoprotein 19	P56211	-0.032	0.883	-0.123	0.752	-0.342	0.614	Cytoplasm	transporter					#N/A	RDBP			0.18	0.906			RCSD1
ARRB1	arrestin beta 1	P49407			0.148	0.847	0.123	0.852	Cytoplasm	transcription regulator					#N/A	REST	-0.989	0.212					RESF1
ARRB2	arrestin beta 2	P32121	-0.147	0.654	-0.151	0.809	0.019	0.986	Cytoplasm	other					#N/A	RET	-0.989	0.212					RESF1
ARRDC1	arrestin domain containing 1	Q8N5I2	-0.523	3.29e-06	-0.684	0.2	-0.386	0.644	Cytoplasm	other					#N/A	REV1	-0.156	0.277	-0.603	0.305	-0.244	0.626	RETSAT
ARSA	arylsulfatase A	P15289	0.371	0.00135			0.327	0.513	Cytoplasm	enzyme					6132	RFWD3	-0.338	0.304			-0.93	0.298	RFWD3
ARSB	arylsulfatase B	P15848	0.047	0.64	-0.497	0.411			Cytoplasm	enzyme					#N/A	RGS11	0.011	0.931	-0.384	0.479	0.222	0.654	RGS10
ARV1	ARV1 homolog, fatty acid homeostasis modulator	Q9H2C2	0.204	0.0968	-0.862	0.271	-0.026	0.976	Cytoplasm	transporter					#N/A	RGS6	-0.023	0.733	-0.016	0.979	-0.61	0.26	RGS3
ARVCF	ARVCF delta catenin family member	O00192	0.395	0.000639			0.267	0.559	Plasma Membrane	other					#N/A	RGS7	-0.023	0.733	-0.016	0.979	-0.61	0.26	RGS3
AS3MT	arsenite methyltransferase	Q9HBK9	0	0.998	-0.643	0.465			Cytoplasm	enzyme					#N/A	RGS9	-0.023	0.733	-0.016	0.979	-0.61	0.26	RGS3
ASAH1	N-acylsphingosine amidohydrolase 1	Q13510	0.294	0.00272	-0.279	0.579	-0.083	0.885	Cytoplasm	enzyme	unspecified application				6154	RHOB	0.198	0.0778	0.695	0.69	-1.847	0.26	RHOB
ASAP1	ArfGAP with SH3 domain, ankyrin repeat and PH domain 1	Q9ULH1	0.08	0.141	0.308	0.596	0.038	0.966	Plasma Membrane	other					#N/A	RHOBTB1	0.198	0.0778	0.695	0.69	-1.847	0.26	RHOB
ASAP2	ArfGAP with SH3 domain, ankyrin repeat and PH domain 2	O43150	0.068	0.378	0.01	0.991	0.588	0.168	Nucleus	other					#N/A	RHOBTB2	0.198	0.0778	0.695	0.69	-1.847	0.26	RHOB
ASAP3	ArfGAP with SH3 domain, ankyrin repeat and PH domain 3	Q8TDY4	0.117	0.0814	0.248	0.601			Plasma Membrane	other					6185	RIPK1	-0.345	0.000889	-1.076	0.0209	-0.352	0.381	RIPK1
ASB3/GPR75-ASB3	ankyrin repeat and SOCS box containing 3	Q9Y575	-0.08	0.791	-2.263	0.132	-0.49	0.586	Cytoplasm	transcription regulator					#N/A	RIPK3	-0.69	1.25e-08					RIPK2
ASB6	ankyrin repeat and SOCS box containing 6	Q9NWX5	0.136	0.646	-0.275	0.849			Nucleus	transcription regulator					6207	RNF10	0.171	0.154	0.705	0.119			RNF10
ASB9	ankyrin repeat and SOCS box containing 9	Q96DX5	0.446	0.0164					Nucleus	transcription regulator					#N/A	RNF111	0.2	0.253					RNF11
ASCC1	activating signal cointegrator 1 complex subunit 1	Q8N9N2	-0.121	0.356	-0.029	0.974	-0.089	0.92	Nucleus	transcription regulator					#N/A	RNF19B			0.954	0.0892			RNF19A
ASCC2	activating signal cointegrator 1 complex subunit 2	Q9H1I8	0.051	0.666	-1.753	0.0946	0.05	0.93	Nucleus	other					6238	RNF40	-0.133	0.0297	-0.449	0.441	0.464	0.272	RNF40
ASCC3	activating signal cointegrator 1 complex subunit 3	Q8N3C0	-0.158	0.029	0.403	0.807	-0.473	0.233	Cytoplasm	enzyme					6243	RNGTT	-0.327	1.02e-05	-0.979	0.226	-0.89	0.0174	RNGTT
ASDURF	ASNSD1 upstream open reading frame	L0R819	-0.062	0.546	-0.478	0.308	0.134	0.821	Other	other					#N/A	ROR2	-0.76	4.74e-06	-0.947	0.271	-1.044	0.0206	ROR1
ASF1A	anti-silencing function 1A histone chaperone	Q9Y294	0.134	0.49	0.178	0.917	-0.573	0.337	Nucleus	other					6265	RPAP3	-0.126	0.0641	-0.439	0.432	0.351	0.433	RPAP3
ASF1B	anti-silencing function 1B histone chaperone	Q9NVP2	-0.749	0.000178	0.559	0.728	0.858	0.0707	Nucleus	other					6309	RPL5	-0.201	0.0596	-0.366	0.379	-0.343	0.526	RPL5
ASH2L	ASH2 like, histone lysine methyltransferase complex subunit	Q9UBL3	-0.131	0.106	-0.955	0.398	-0.275	0.593	Nucleus	transcription regulator					6311	RPL7	-0.096	0.634	0.144	0.688	-0.005	0.992	RPL7
ASL	argininosuccinate lyase	P04424	0.068	0.33	0.539	0.0627	0.312	0.398	Cytoplasm	enzyme					6316	RPLP0	-0.195	0.0136	1.141	0.0049	0.451	0.303	RPLP0
ASMTL	acetylserotonin O-methyltransferase like	O95671	0.172	0.0629	-0.492	0.231	0.026	0.961	Cytoplasm	enzyme					6357	RPS3A	-0.114	0.07	0.02	0.973	-0.722	0.0518	RPS3A
ASNS	asparagine synthetase (glutamine-hydrolyzing)	P08243	-0.901	9.07e-09	0.188	0.656	0.179	0.666	Cytoplasm	enzyme					6358	RPS4X	-0.159	0.0442	0.203	0.559	0.014	0.984	RPS4X
ASNSD1	asparagine synthetase domain containing 1	Q9NWL6	-0.457	0.18					Other	enzyme					6361	RPS6	-0.279	0.0223	-0.22	0.635	0.156	0.765	RPS6
ASPH	aspartate beta-hydroxylase	Q12797	0.33	0.00184	0.113	0.91	0.847	0.115	Cytoplasm	enzyme					6362	RPS6KA1	-0.114	0.538	-0.98	0.0501	0.036	0.959	RPS6KA1
ASPM	assembly factor for spindle microtubules	Q8IZT6			-0.527	0.682	0.019	0.98	Nucleus	other					6363	RPS6KA2	-0.486	0.0539					RPS6KA2
ASPSCR1	ASPSCR1 tether for SLC2A4, UBX domain containing	Q9BZE9	0.092	0.152	0.031	0.97	0.477	0.28	Cytoplasm	other					6364	RPS6KA3	0.013	0.925	0.106	0.861	0.075	0.903	RPS6KA3
ASRGL1	asparaginase and isoaspartyl peptidase 1	Q7L266					0.166	0.742	Cytoplasm	enzyme		HTH-01-015,MRT68921,narazaciclib			6366	RPS6KA5	0.186	0.162	-0.022	0.988	-0.488	0.365	RPS6KA5
ASS1	argininosuccinate synthase 1	P00966	0.187	0.159	0.371	0.355	-0.34	0.492	Cytoplasm	enzyme					6367	RPS6KA6	0.417	0.632					RPS6KA6
ASXL1	ASXL transcriptional regulator 1	Q8IXJ9			0.625	0.29			Nucleus	transcription regulator	unspecified application				6368	RPS6KB1	-0.245	0.0802	-0.478	0.467			RPS6KB1
ASXL2	ASXL transcriptional regulator 2	Q76L83	-0.033	0.752			-0.349	0.656	Extracellular Space	other					6370	RPS6KC1	0.016	0.936	0.615	0.7			RPS6KC1
ATAD1	ATPase family AAA domain containing 1	Q8NBU5	0.165	0.486	-0.189	0.756	-0.001	0.999	Plasma Membrane	enzyme					#N/A	RPS6KL1	0.016	0.936	0.615	0.7			RPS6KC1
ATAD3A	ATPase family AAA domain containing 3A	Q9NVI7	-0.101	0.251	0.478	0.221	-0.492	0.239	Cytoplasm	other					6374	RPSA	0.04	0.878	-0.115	0.821	-0.246	0.642	RPSA
ATAD3B	ATPase family AAA domain containing 3B	Q5T9A4	-0.012	0.938	0.566	0.51	-0.391	0.447	Nucleus	other					#N/A	RSP3	-0.805	2.53e-06					RSL24D1
ATAD3C	ATPase family AAA domain containing 3C	Q5T2N8	0.149	0.491					Cytoplasm	other					#N/A	RSP6	-0.805	2.53e-06					RSL24D1
ATAT1	alpha tubulin acetyltransferase 1	Q5SQI0	0.543	0.00883	-0.126	0.923	0.217	0.806	Cytoplasm	enzyme					6433	RUVBL1	-0.093	0.366	-0.358	0.449	-0.316	0.519	RUVBL1
ATE1	arginyltransferase 1	O95260	-0.083	0.226	-0.053	0.969	0.003	0.997	Nucleus	enzyme					6434	RUVBL2	-0.07	0.311	0.164	0.696	-0.251	0.554	RUVBL2
ATF1	activating transcription factor 1	P18846	-0.034	0.655	0.478	0.622	-0.298	0.636	Nucleus	transcription regulator					#N/A	RYK	-0.182	0.0597	-0.32	0.84	0.342	0.577	RYBP
ATF2	activating transcription factor 2	P15336			0.461	0.387	0.226	0.759	Nucleus	transcription regulator	prognosis				#N/A	S100A1	0.125	0.599					RYR3
ATF6	activating transcription factor 6	P18850	-0.046	0.539	0.261	0.524	0.244	0.656	Cytoplasm	transcription regulator	efficacy	bomedemstat,CC-90011,GSK-2879552,iadademstat,INCB059872,JBI-802,seclidemstat,SYHA1807,TAS1440			6508	SCAP	0.114	0.245					SCAP
ATF6B	activating transcription factor 6 beta	Q99941	-0.195	0.187	1.195	0.252			Nucleus	transcription regulator					6545	SDF2	0.128	0.578	-0.364	0.759	-1.322	0.0425	SDF2
ATF7	activating transcription factor 7	P17544	0.112	0.561	-0.151	0.783			Nucleus	transcription regulator					6652	SETDB1	-0.154	0.0855	-0.353	0.774	-1.444	0.0429	SETDB1
ATF7IP	activating transcription factor 7 interacting protein	Q6VMQ6	-0.442	0.000328	-0.834	0.47	0.36	0.422	Nucleus	transcription regulator					6663	SF3B3	-0.002	0.987	-0.107	0.847	-0.269	0.584	SF3B3
ATG101	autophagy related 101	Q9BSB4	-0.052	0.677					Cytoplasm	other					#N/A	SGK1	-0.149	0.606	0.612	0.422	0.145	0.862	SGF29
ATG12	autophagy related 12	O94817	0.157	0.57	-0.373	0.804	-0.24	0.741	Cytoplasm	other					#N/A	SGK2	-0.149	0.606	0.612	0.422	0.145	0.862	SGF29
ATG13	autophagy related 13	O75143	-0.126	0.015	-0.657	0.279	-0.699	0.175	Cytoplasm	other					#N/A	SGK223	-0.149	0.606	0.612	0.422	0.145	0.862	SGF29
ATG14	autophagy related 14	Q6ZNE5	-0.036	0.815	0.201	0.752			Cytoplasm	other					#N/A	SGK3	-0.149	0.606	0.612	0.422	0.145	0.862	SGF29
ATG16L1	autophagy related 16 like 1	Q676U5	0.051	0.767	-0.292	0.612	0.101	0.847	Cytoplasm	enzyme					#N/A	SH3RF2	0.148	0.0402	-1.334	0.0791	-0.429	0.337	SH3RF1
ATG2A	autophagy related 2A	Q2TAZ0	-0.618	0.0127	-0.627	0.384	1.209	0.253	Cytoplasm	transporter					#N/A	SIM2	0.136	0.333	-0.216	0.823	0.233	0.735	SIL1
ATG2B	autophagy related 2B	Q96BY7	-0.308	0.00051	-0.71	0.438			Cytoplasm	transporter		CDX 1401,MEN1309			6745	SIRT1	-0.176	0.00285	-0.293	0.863	0.403	0.216	SIRT1
ATG3	autophagy related 3	Q9NT62	-0.211	0.00312	-0.316	0.568	0.211	0.711	Cytoplasm	enzyme					6746	SIRT2	0.394	2.47e-06	0.074	0.94	-0.543	0.151	SIRT2
ATG4A	autophagy related 4A cysteine peptidase	Q8WYN0	0.208	0.00641	0.687	0.623	-0.326	0.663	Cytoplasm	peptidase					6762	SKP2	-0.986	7.38e-05	-0.888	0.205	0.527	0.336	SKP2
ATG4B	autophagy related 4B cysteine peptidase	Q9Y4P1	0.17	0.0313	0.791	0.146	0.226	0.727	Cytoplasm	peptidase					#N/A	SLC12A3	-0.284	0.00026	-0.582	0.447	0.058	0.919	SLC12A2
ATG4C	autophagy related 4C cysteine peptidase	Q96DT6					-0.408	0.653	Cytoplasm	peptidase					#N/A	SLC1A2			-0.308	0.684	-0.403	0.6	SLC19A2
ATG5	autophagy related 5	Q9H1Y0	-0.042	0.78	-0.193	0.729	-0.304	0.583	Cytoplasm	other					#N/A	SLC34A1	0.223	0.215	0.016	0.986	0.239	0.645	SLC33A1
ATG7	autophagy related 7	O95352	-0.135	0.0187	-0.211	0.829	-0.308	0.593	Cytoplasm	enzyme					#N/A	SLC6A14	0.176	0.378					SLC6A11
ATG9A	autophagy related 9A	Q7Z3C6	-0.001	0.987	0.01	0.989	0.12	0.859	Cytoplasm	transporter					#N/A	SLC6A4	-0.321	0.00684					SLC6A15
ATIC	5-aminoimidazole-4-carboxamide ribonucleotide formyltransferase/IMP cyclohydrolase	P31939	-0.048	0.468	0.084	0.903	0.22	0.661	Cytoplasm	enzyme					6884	SLFN11	-0.154	0.211			-0.251	0.639	SLFN11
ATL1	atlastin GTPase 1	Q8WXF7	0.375	0.00797	-0.124	0.927	-0.147	0.906	Cytoplasm	enzyme					6947	SMURF1	-0.044	0.779					SMURF1
ATL2	atlastin GTPase 2	Q8NHH9	0	0.999	0.14	0.824	0.131	0.842	Cytoplasm	other		supinoxin			6949	SMYD2	0.125	0.263	0.765	0.216	-0.336	0.619	SMYD2
ATL3	atlastin GTPase 3	Q6DD88	0.111	0.489	0.281	0.557	0.33	0.465	Cytoplasm	other					6957	SNCA	0.234	0.0113					SNCA
ATM	ATM serine/threonine kinase	Q13315	-0.298	0.000362	-0.496	0.705			Nucleus	kinase	diagnosis				6963	SNRNP200	-0.16	0.14	-0.138	0.824	0.157	0.772	SNRNP200
ATMIN	ATM interactor	O43313	-0.445	0.0531					Nucleus	transcription regulator					#N/A	SOCS6	0.173	0.368	-0.301	0.66	0.197	0.839	SOAT1
ATN1	atrophin 1	P54259	0.06	0.659	-0.12	0.898	-0.315	0.682	Nucleus	transcription regulator					7029	SP1	-0.552	0.000259	-0.333	0.799	-0.123	0.842	SP1
ATOX1	antioxidant 1 copper chaperone	O00244	-0.02	0.926	-0.687	0.319	-1.166	0.076	Cytoplasm	transporter					7035	SPAG1	-0.008	0.954	-0.074	0.899	-0.085	0.874	SPAG1
ATP11A	ATPase phospholipid transporting 11A	P98196	0.128	0.42	0.053	0.97	0.26	0.7	Plasma Membrane	transporter					#N/A	SPSB1	0.095	0.166	-0.248	0.807	0.677	0.187	SPRYD7
ATP11B	ATPase phospholipid transporting 11B (putative)	Q9Y2G3	0.192	0.14	-0.481	0.701	-0.599	0.268	Plasma Membrane	transporter					#N/A	SPSB3	0.095	0.166	-0.248	0.807	0.677	0.187	SPRYD7
ATP11C	ATPase phospholipid transporting 11C	Q8NB49	0.112	0.0707	0.038	0.969			Plasma Membrane	transporter		PCLX-001			7082	SPTAN1	0.142	0.0733	0.098	0.868	0.101	0.865	SPTAN1
ATP12A	ATPase H+/K+ transporting non-gastric alpha2 subunit	P54707	0.068	0.571			-1.112	0.34	Plasma Membrane	transporter					7099	SREBF1	-0.155	0.132					SREBF1
ATP13A1	ATPase 13A1	Q9HD20	-0.106	0.0938	0.232	0.643	0.187	0.715	Extracellular Space	transporter					#N/A	SREBP1	-0.003	0.994					SREBF2
ATP13A2	ATPase cation transporting 13A2	Q9NQ11	-0.611	0.000804	-0.754	0.459	0.306	0.651	Cytoplasm	transporter					#N/A	SREBP2	-0.003	0.994					SREBF2
ATP13A3	ATPase 13A3	Q9H7F0	-0.219	0.0866	-0.035	0.972	-0.525	0.445	Extracellular Space	transporter					7116	SRPK1	0.003	0.975	0.223	0.821	0.84	0.0422	SRPK1
ATP1A1	ATPase Na+/K+ transporting subunit alpha 1	P05023	0.134	0.0511	0.401	0.226	0.277	0.533	Plasma Membrane	transporter					#N/A	SRPK3	0.093	0.395	-0.002	0.997	0.55	0.122	SRPK2
ATP1A2	ATPase Na+/K+ transporting subunit alpha 2	P50993	0.69	0.0215	0.53	0.295	0.293	0.545	Plasma Membrane	transporter		OM 174 lipid,tomaralimab,XS15			7170	STARD13	0.332	0.000315	0.397	0.695	0.655	0.137	STARD13
ATP1A3	ATPase Na+/K+ transporting subunit alpha 3	P13637	0.402	0.454	2.708	0.0124			Plasma Membrane	transporter					7177	STAT1	0.123	0.318	0.12	0.845	0.232	0.636	STAT1
ATP1B1	ATPase Na+/K+ transporting subunit beta 1	P05026	0.004	0.973	-0.201	0.719	-0.007	0.99	Plasma Membrane	transporter					7178	STAT2	0.705	3.24e-06	0.046	0.959	-0.128	0.856	STAT2
ATP1B3	ATPase Na+/K+ transporting subunit beta 3	P54709	0.149	0.356	-0.205	0.603	-0.272	0.542	Plasma Membrane	transporter					7179	STAT3	0.058	0.531	0.281	0.546	0.452	0.234	STAT3
ATP2A2	ATPase sarcoplasmic/endoplasmic reticulum Ca2+ transporting 2	P16615	0.093	0.245	0.721	0.0216	0.522	0.139	Cytoplasm	transporter					7180	STAT5A	0.073	0.395	-0.455	0.589	-0.332	0.5	STAT5A
ATP2A3	ATPase sarcoplasmic/endoplasmic reticulum Ca2+ transporting 3	Q93084					0.564	0.346	Cytoplasm	transporter					7193	STING1	0.519	1.41e-05	0.776	0.124	0.085	0.877	STING1
ATP2B1	ATPase plasma membrane Ca2+ transporting 1	P20020	0.001	0.994	0.263	0.687	0.617	0.103	Plasma Membrane	transporter					7194	STIP1	0.148	0.197	0.522	0.0838	0.579	0.164	STIP1
ATP2B3	ATPase plasma membrane Ca2+ transporting 3	Q16720			1.438	0.012			Plasma Membrane	transporter					7196	STK11	-0.722	9.01e-05	-0.541	0.327			STK11
ATP2B4	ATPase plasma membrane Ca2+ transporting 4	P23634	0.19	0.0344	0.041	0.956	-0.004	0.995	Plasma Membrane	transporter					#N/A	STK32B	0.285	0.0178	0.308	0.417	0.016	0.976	STK3
ATP2C1	ATPase secretory pathway Ca2+ transporting 1	P98194	0.415	3.39e-06	0.876	0.131	0.431	0.32	Cytoplasm	transporter		AZD1480,baricitinib,baricitinib/methotrexate,bevacizumab/entrectinib,BMS-911543,CHZ868,entrectinib,erlotinib/ruxolitinib,EXEL-8232,fedratinib,filgotinib,flonoltinib,gandotinib,INCB-16562,JAK inhibitor I,jak2 inhibitor,JAK2 inhibitor V,jaktinib,methotrexate/ruxolitinib/vincristine,methotrexate/tofacitinib,momelotinib,NS-018,oclacitinib,pacritinib,pralsetinib,ruxolitinib,SD-1008,tofacitinib,TQ05105…			7205	STK32C			-0.683	0.0892			STK32C
ATP5F1A	ATP synthase F1 subunit alpha	P25705	0.107	0.481	0.562	0.0557	0.279	0.462	Cytoplasm	transporter					7206	STK33			-2.51	0.0049			STK33
ATP5F1B	ATP synthase F1 subunit beta	P06576	0.167	0.55	0.235	0.507	0.035	0.955	Cytoplasm	transporter					7207	STK36	-0.211	0.591					STK36
ATP5F1C	ATP synthase F1 subunit gamma	P36542	0.134	0.428	0.389	0.167	0.064	0.889	Cytoplasm	transporter					7208	STK38	0.283	0.00832	-0.323	0.598	-0.183	0.707	STK38
ATP5F1D	ATP synthase F1 subunit delta	P30049	0.281	0.256	-0.548	0.679	0.669	0.146	Cytoplasm	transporter					7209	STK38L	0.102	0.328	-0.044	0.969	0.208	0.783	STK38L
ATP5IF1	ATP synthase inhibitory factor subunit 1	Q9UII2	-0.464	0.0752	1.088	0.0818	0.374	0.539	Cytoplasm	other					#N/A	STYK1	-0.312	0.000128	1.543	0.192	-0.618	0.283	STXBP5
ATP5ME	ATP synthase membrane subunit e	P56385	-0.084	0.715	0.694	0.0627	0.557	0.152	Cytoplasm	transporter					7258	SUGT1	0.054	0.694	0.027	0.972	0.217	0.741	SUGT1
ATP5MF	ATP synthase membrane subunit f	P56134	-0.122	0.592	-1.308	0.0837	-1.599	0.0174	Cytoplasm	transporter					#N/A	SUV39H1					0.061	0.942	SUSD2
ATP5MG	ATP synthase membrane subunit g	O75964	0.183	0.158	0.082	0.856	-0.41	0.362	Cytoplasm	enzyme					7288	SVIP	-0.201	0.107	1.325	0.111	-0.306	0.664	SVIP
ATP5MGL	ATP synthase membrane subunit g like	Q7Z4Y8	-1.131	0.0102					Cytoplasm	other					7295	SYK					-0.247	0.618	SYK
ATP5MJ	ATP synthase membrane subunit j	P56378	-0.009	0.973	0.438	0.578	-0.352	0.49	Cytoplasm	other					7319	TAB2	0.069	0.244	-0.375	0.759	-0.519	0.391	TAB2
ATP5MK	ATP synthase membrane subunit k	Q96IX5	0.282	0.0322	-0.087	0.91	0.21	0.672	Cytoplasm	other					7320	TAB3	0.238	0.0117	1.345	0.0931	0.87	0.0726	TAB3
ATP5PB	ATP synthase peripheral stalk-membrane subunit b	P24539	0.186	0.164	0.297	0.365	0.223	0.636	Cytoplasm	transporter					#N/A	TADA2A	-0.203	0.129			0.626	0.299	TADA1
ATP5PD	ATP synthase peripheral stalk subunit d	O75947	0.094	0.414	-0.369	0.478	0.226	0.692	Cytoplasm	enzyme					7329	TAF10	-0.27	0.00824	-0.915	0.0835	-0.062	0.946	TAF10
ATP5PF	ATP synthase peripheral stalk subunit F6	P18859	-0.134	0.475	1.579	0.167	0.962	0.0835	Cytoplasm	transporter					7357	TAOK3	0.071	0.695	-0.502	0.387	-0.261	0.562	TAOK3
ATP5PO	ATP synthase peripheral stalk subunit OSCP	P48047	0.159	0.0228	0.147	0.666	0.215	0.635	Cytoplasm	transporter					7364	TARDBP	-0.039	0.779	-0.366	0.517	-0.2	0.766	TARDBP
ATP6AP1	ATPase H+ transporting accessory protein 1	Q15904	0.16	0.0142	-0.609	0.475	-0.051	0.945	Cytoplasm	transporter					7403	TBK1	-0.267	0.0106	-0.815	0.166	-0.4	0.346	TBK1
ATP6AP2	ATPase H+ transporting accessory protein 2	O75787	0.181	0.0378	-0.34	0.571	-0.641	0.0457	Cytoplasm	transporter					#N/A	TBX22	0.104	0.597	-0.598	0.439	0.164	0.783	TBRG4
ATP6V0A1	ATPase H+ transporting V0 subunit a1	Q93050	0.386	0.00246	-0.267	0.692	0.396	0.454	Cytoplasm	transporter					7412	TBXAS1			-0.435	0.328			TBXAS1
ATP6V0A2	ATPase H+ transporting V0 subunit a2	Q9Y487	0.203	0.0682	0.719	0.126	0.934	0.0387	Cytoplasm	transporter					7423	TCF25	0.315	0.0254	-0.516	0.478	0.36	0.569	TCF25
ATP6V0A4	ATPase H+ transporting V0 subunit a4	Q9HBG4			1.275	0.0493	-0.642	0.283	Cytoplasm	transporter	unspecified application				7428	TCP1	0.072	0.501	0.668	0.065	0.519	0.228	TCP1
ATP6V0C	ATPase H+ transporting V0 subunit c	P27449	0.034	0.941	0.709	0.797	-1.812	0.0479	Cytoplasm	transporter					#N/A	TEAD2	0.033	0.808	0.755	0.175	0.089	0.937	TEAD1
ATP6V0D1	ATPase H+ transporting V0 subunit d1	P61421	0.497	2.54e-05	0.021	0.975	-0.104	0.856	Cytoplasm	transporter					#N/A	TESK1	0.087	0.288	0.055	0.906	0.543	0.177	TES
ATP6V1A	ATPase H+ transporting V1 subunit A	P38606	0.307	0.11	0.056	0.926	0.082	0.872	Plasma Membrane	transporter					#N/A	TESK2	0.087	0.288	0.055	0.906	0.543	0.177	TES
ATP6V1B1	ATPase H+ transporting V1 subunit B1	P15313	0.591	0.000324			0.134	0.787	Cytoplasm	transporter					#N/A	TFDP3	-0.169	0.0441	-1.432	0.376	-0.709	0.325	TFDP1
ATP6V1B2	ATPase H+ transporting V1 subunit B2	P21281	0.247	0.0252	0.015	0.981	0.277	0.589	Cytoplasm	transporter	unspecified application				7479	TFRC	-0.004	0.978	-0.283	0.455	0.058	0.937	TFRC
ATP6V1C1	ATPase H+ transporting V1 subunit C1	P21283	0.268	0.00107	0.319	0.552	0.263	0.606	Cytoplasm	transporter					7485	TGFBR1	-0.115	0.226	-1.067	0.609			TGFBR1
ATP6V1D	ATPase H+ transporting V1 subunit D	Q9Y5K8	0.247	0.0666	-0.614	0.39	0.519	0.151	Cytoplasm	transporter		AX15839,AX15910,AZD5153,BI 894999,JAB-8263,NUV-868,PLX2853,PLX51107,SF2523,SYHA1801			#N/A	TH	-0.189	0.0102	0.484	0.301			TGS1
ATP6V1E1	ATPase H+ transporting V1 subunit E1	P36543	0.252	0.0517	0.207	0.672	0.457	0.249	Cytoplasm	transporter					7496	THAP4	-0.587	0.000579					THAP4
ATP6V1F	ATPase H+ transporting V1 subunit F	Q16864	0.496	0.000297	-0.068	0.955	0.294	0.615	Cytoplasm	enzyme					#N/A	THRA	-0.15	0.118	-0.478	0.323	-0.328	0.537	THOP1
ATP6V1G1	ATPase H+ transporting V1 subunit G1	O75348	0.152	0.0756	0.201	0.807	-0.102	0.872	Cytoplasm	transporter					#N/A	TIE1	0.12	0.192					TICAM1
ATP6V1G2	ATPase H+ transporting V1 subunit G2	O95670					2.272	0.00899	Cytoplasm	transporter		tegavivint			7540	TIMP2	0.412	0.014	-0.48	0.398			TIMP2
ATP6V1H	ATPase H+ transporting V1 subunit H	Q9UI12	0.179	0.034	0.591	0.336	0.266	0.541	Cytoplasm	transporter					7565	TLR4	-0.208	0.83					TLR4
ATP7A	ATPase copper transporting alpha	Q04656	0.383	0.000178	0.829	0.455	0.613	0.17	Plasma Membrane	transporter					#N/A	TLR7	-0.208	0.83					TLR4
ATP7B	ATPase copper transporting beta	P35670	-0.477	0.0992	0.838	0.112	-0.446	0.438	Cytoplasm	transporter					#N/A	TLR9	-0.208	0.83					TLR4
ATP8A1	ATPase phospholipid transporting 8A1	Q9Y2Q0			1.125	0.138			Cytoplasm	transporter					7683	TNFAIP3	-0.028	0.833					TNFAIP3
ATP9A	ATPase phospholipid transporting 9A (putative)	O75110	0.41	0.00474			0.252	0.632	Cytoplasm	transporter					7695	TNK1	-0.214	0.728	-3.331	0.0204	-0.85	0.157	TNK1
ATP9B	ATPase phospholipid transporting 9B (putative)	O43861	-0.185	0.397					Cytoplasm	transporter					7696	TNK2	-0.214	0.0682	0.565	0.347			TNK2
ATPAF1	ATP synthase mitochondrial F1 complex assembly factor 1	Q5TC12	0.245	0.0526	-1.161	0.428	0.367	0.396	Cytoplasm	other					#N/A	TNNI3K	-0.002	0.984	-0.037	0.965	0.33	0.534	TNKS1BP1
ATPAF2	ATP synthase mitochondrial F1 complex assembly factor 2	Q8N5M1	0.383	0.023	0.57	0.22	0.891	0.113	Cytoplasm	other					7717	TOMM34	0.214	0.0287	0.162	0.797	0.818	0.0866	TOMM34
ATR	ATR serine/threonine kinase	Q13535	-0.619	8.57e-08	-0.263	0.825	-0.238	0.647	Nucleus	kinase					7738	TP53	0.101	0.22	-0.255	0.648	0.111	0.84	TP53
ATRIP	ATR interacting protein	Q8WXE1	-0.806	2.21e-09	-0.55	0.527	-0.97	0.222	Nucleus	kinase					7743	TP53RK	0.064	0.414	-0.351	0.625	-0.043	0.956	TP53RK
ATRN	attractin	O75882	0.193	0.0308	0.152	0.943	0.045	0.95	Extracellular Space	other					7745	TP73					-0.166	0.757	TP73
ATRX	ATRX chromatin remodeler	P46100	0.099	0.251	-0.581	0.445	-0.754	0.177	Nucleus	transcription regulator	unspecified application				7755	TPM3	-0.174	0.0876	-0.691	0.116	-0.154	0.743	TPM3
ATXN1	ataxin 1	P54253			-0.073	0.938	-0.017	0.979	Nucleus	transcription regulator					7757	TPMT	0.217	0.0778	0.054	0.957	-0.535	0.336	TPMT
ATXN10	ataxin 10	Q9UBB4	0.367	0.000531	0.656	0.216	0.821	0.134	Cytoplasm	other					7772	TRADD	0.405	0.0515	0.075	0.916	-0.225	0.672	TRADD
ATXN1L	ataxin 1 like	P0C7T5	-0.069	0.412					Nucleus	other					7774	TRAF2	-0.117	0.0459	0.242	0.758	-0.205	0.647	TRAF2
ATXN2	ataxin 2	Q99700	-0.029	0.605	-0.07	0.919	0.337	0.32	Nucleus	other					7776	TRAF3IP2	-0.06	0.376					TRAF3IP2
ATXN2L	ataxin 2 like	Q8WWM7	-0.129	0.01	-0.036	0.969	0.364	0.419	Nucleus	other					#N/A	TRIM10	0.176	0.143	0.055	0.972	-0.407	0.468	TRIAP1
ATXN3	ataxin 3	P54252	0.056	0.468	-0.176	0.813	0.18	0.734	Nucleus	peptidase					#N/A	TRIM17	-0.638	0.119					TRIM16L
ATXN7L3B	ataxin 7 like 3B	Q96GX2	0.008	0.951	0.48	0.464	0.621	0.337	Cytoplasm	other					7804	TRIM2	0.351	0.00116	1.025	0.198			TRIM2
AUH	AU RNA binding methylglutaconyl-CoA hydratase	Q13825	0.11	0.118	0.224	0.766	0.365	0.336	Cytoplasm	enzyme					7814	TRIM32	0.158	0.0516	-0.313	0.641	-0.028	0.959	TRIM32
AUP1	AUP1 lipid droplet regulating VLDL assembly factor	Q9Y679	0.05	0.57	-0.124	0.834	0.265	0.513	Cytoplasm	other		vantictumab			7816	TRIM36	-0.12	0.821	-0.724	0.223			TRIM36
AURKA	aurora kinase A	O14965	-0.779	7.69e-08	0.114	0.903	0.354	0.519	Nucleus	kinase	efficacy				#N/A	TRIM37	-0.12	0.821	-0.724	0.223			TRIM36
AURKAIP1	aurora kinase A interacting protein 1	Q9NWT8	0.064	0.747	1.379	0.013	-0.102	0.871	Nucleus	enzyme					#N/A	TRIM41	-0.045	0.615	-0.449	0.655	0.492	0.283	TRIM4
AURKB	aurora kinase B	Q96GD4	-1.051	8.57e-08	-1.057	0.118	-0.345	0.628	Nucleus	kinase		belumosudil,CCT129524,fasudil,GSK-269962A,H89,ripasudil,RKI 1447			#N/A	TRIM49	-0.396	0.000563	-0.449	0.355	-0.266	0.578	TRIM47
AVEN	apoptosis and caspase activation inhibitor	Q9NQS1	-0.176	0.00817	-0.274	0.655	-0.057	0.965	Nucleus	other					7822	TRIM56	0.093	0.109	-0.352	0.56	0.021	0.973	TRIM56
AVL9	AVL9 cell migration associated	Q8NBF6	-0.094	0.139	0.573	0.226	0.167	0.735	Cytoplasm	other					#N/A	TRIM7	-0.201	0.204			-1.218	0.121	TRIM65
AVPI1	arginine vasopressin induced 1	Q5T686	-0.004	0.987					Other	other					#N/A	TRIM73	-0.201	0.204			-1.218	0.121	TRIM65
AXIN1	axin 1	O15169	-0.121	0.139					Cytoplasm	other					#N/A	TRIM74	-0.201	0.204			-1.218	0.121	TRIM65
AXL	AXL receptor tyrosine kinase	P30530	-0.32	0.0016	0.212	0.619			Plasma Membrane	kinase					#N/A	TRIM8	-0.201	0.204			-1.218	0.121	TRIM65
AZGP1	alpha-2-glycoprotein 1, zinc-binding	P25311	0.274	0.0119	0.816	0.294	-0.749	0.135	Extracellular Space	transporter	unspecified application				7860	TSC1	0.176	0.0198	-0.65	0.42	-0.326	0.635	TSC1
AZI2	5-azacytidine induced 2	Q9H6S1	0.191	0.0341	0.023	0.984			Cytoplasm	other					7861	TSC2	-0.16	0.0199	-1.262	0.108	-0.453	0.417	TSC2
B2M	beta-2-microglobulin	P61769	-0.013	0.888	-1.368	0.271	-1.558	0.0208	Plasma Membrane	transmembrane receptor	disease progression,efficacy,safety,unspecified application				7871	TSG101	-0.009	0.936	0.783	0.046	0.683	0.0626	TSG101
B3GALNT1	beta-1,3-N-acetylgalactosaminyltransferase 1 (globoside blood group)	O75752	-0.532	0.0203	0.046	0.969			Cytoplasm	enzyme					#N/A	TSSK1B	0.046	0.776	-0.705	0.175	-0.826	0.155	TSSC4
B3GALT6	beta-1,3-galactosyltransferase 6	Q96L58	0.038	0.743			-0.059	0.972	Cytoplasm	enzyme					#N/A	TSSK2	0.046	0.776	-0.705	0.175	-0.826	0.155	TSSC4
B3GAT3	beta-1,3-glucuronyltransferase 3	O94766	0.036	0.749	-0.243	0.9	0.173	0.793	Cytoplasm	enzyme					#N/A	TSSK3	0.046	0.776	-0.705	0.175	-0.826	0.155	TSSC4
B3GLCT	beta 3-glucosyltransferase	Q6Y288	0.287	0.014			0.048	0.979	Cytoplasm	enzyme					#N/A	TSSK4	0.046	0.776	-0.705	0.175	-0.826	0.155	TSSC4
B3GNT2	UDP-GlcNAc:betaGal beta-1,3-N-acetylglucosaminyltransferase 2	Q9NY97	0.166	0.378					Cytoplasm	enzyme					#N/A	TSSK6	0.046	0.776	-0.705	0.175	-0.826	0.155	TSSC4
B3GNT3	UDP-GlcNAc:betaGal beta-1,3-N-acetylglucosaminyltransferase 3	Q9Y2A9	-0.036	0.758			0.236	0.68	Cytoplasm	enzyme					7893	TTC1	0.033	0.724	0.016	0.98	0.274	0.635	TTC1
B4GALT1	beta-1,4-galactosyltransferase 1	P15291	0.176	0.455	0.009	0.988	-0.202	0.718	Cytoplasm	enzyme	diagnosis				7920	TTN	0.056	0.495	1.031	0.0627	-0.563	0.339	TTN
B4GALT3	beta-1,4-galactosyltransferase 3	O60512	-0.264	0.043			-2.133	0.0495	Cytoplasm	enzyme					7960	TXN	0.109	0.614	0.596	0.0998	-0.272	0.4	TXN
B4GALT4	beta-1,4-galactosyltransferase 4	O60513	0.068	0.688					Cytoplasm	enzyme					7973	TXNRD1	0.365	0.106	0.286	0.371	0.292	0.476	TXNRD1
B4GALT5	beta-1,4-galactosyltransferase 5	O43286	0.274	0.0529	0.18	0.752			Cytoplasm	enzyme	unspecified application				7976	TYK2	-0.458	0.00155	-0.348	0.447	-0.434	0.297	TYK2
B4GALT7	beta-1,4-galactosyltransferase 7	Q9UBV7	0.011	0.961	-0.505	0.553	-0.699	0.254	Cytoplasm	enzyme					#N/A	TYRO3	-1.005	2.6e-06	-0.78	0.0791	0.036	0.96	TYMS
B4GAT1	beta-1,4-glucuronyltransferase 1	O43505	0.032	0.768	0.01	0.986			Cytoplasm	enzyme					7988	UBA1	0.041	0.511	0.06	0.916	0.397	0.441	UBA1
B9D1	B9 domain containing 1	Q9UPM9	0.19	0.00453					Plasma Membrane	other					7992	UBA52	-0.209	0.696	-1.665	0.0645			UBA52
BABAM1	BRISC and BRCA1 A complex member 1	Q9NWV8	0.059	0.398	0.186	0.807	0.442	0.262	Nucleus	other					8085	UHRF1	-0.71	2.06e-06	-1.1	0.0835	-0.048	0.932	UHRF1
BABAM2	BRISC and BRCA1 A complex member 2	Q9NXR7	0.136	0.224	-0.581	0.324	-0.2	0.692	Cytoplasm	other					8090	ULK1	0.155	0.492					ULK1
BACE2	beta-secretase 2	Q9Y5Z0			0.98	0.0414	-0.07	0.926	Cytoplasm	peptidase					8100	UNC45A	0.314	5.29e-05	0.395	0.452	0.465	0.285	UNC45A
BACH1	BTB domain and CNC homolog 1	O14867	-0.275	0.126					Nucleus	transcription regulator					#N/A	UNC45B	0.314	5.29e-05	0.395	0.452	0.465	0.285	UNC45A
BAD	BCL2 associated agonist of cell death	Q92934	0.185	0.133	-0.31	0.713	-0.276	0.612	Cytoplasm	other	efficacy				8125	URI1	-0.077	0.283	0.11	0.845	0.383	0.343	URI1
BAG1	BAG cochaperone 1	Q99933	0.49	0.00428	0.297	0.672	0.143	0.663	Cytoplasm	other		BI 905681,BI-905677			8214	VIM	-0.036	0.606	-0.144	0.78	0.909	0.249	VIM
BAG2	BAG cochaperone 2	O95816			0.269	0.528	-0.049	0.932	Cytoplasm	other					8229	VPS18	0.112	0.0719	-0.432	0.437	-0.454	0.298	VPS18
BAG3	BAG cochaperone 3	O95817	0.758	1.92e-05	0.455	0.355	0.851	0.0507	Cytoplasm	other					8245	VPS41	0.332	0.00307	0.481	0.436	-0.212	0.829	VPS41
BAG4	BAG cochaperone 4	O95429	0.172	0.0425	-0.513	0.847	-0.429	0.483	Cytoplasm	other					8281	WASL	0.265	0.00455	0.481	0.146	-0.071	0.899	WASL
BAG5	BAG cochaperone 5	Q9UL15	0.324	0.0542	0.168	0.87	0.117	0.847	Cytoplasm	other					#N/A	WNK4	-0.037	0.833	0.298	0.538	-0.296	0.678	WNK3
BAG6	BAG cochaperone 6	P46379	-0.17	0.00403	-0.287	0.568	0.134	0.83	Nucleus	enzyme					#N/A	WSB2	-0.153	0.00856	-0.222	0.651	0.142	0.78	WRNIP1
BAIAP2	BAR/IMD domain containing adaptor protein 2	Q9UQB8	-0.029	0.717	0.597	0.17	0.127	0.751	Plasma Membrane	kinase					#N/A	WT1	-0.153	0.00856	-0.222	0.651	0.142	0.78	WRNIP1
BAIAP2L1	BAR/IMD domain containing adaptor protein 2 like 1	Q9UHR4	-0.181	0.00859	-0.005	0.995	0.542	0.266	Cytoplasm	other					8349	WTAP	-0.216	0.0226	-0.524	0.84			WTAP
BAIAP2L2	BAR/IMD domain containing adaptor protein 2 like 2	Q6UXY1	-0.406	0.0283					Cytoplasm	other					8354	WWP1	0.071	0.482	0.052	0.963			WWP1
BAK1	BCL2 antagonist/killer 1	Q16611	-0.006	0.97	0.203	0.777	0.155	0.853	Cytoplasm	transporter	efficacy				8366	XPO1	0.166	0.279	0.195	0.705	0.202	0.605	XPO1
BANF1	BAF nuclear assembly factor 1	O75531	0.295	0.00314	-0.184	0.857	-0.131	0.854	Nucleus	other					8366	XPO1	0.166	0.279	0.195	0.705	0.202	0.605	XPO1
BAP1	BRCA1 associated protein 1	Q92560	-0.158	0.157	0.348	0.464	-1.065	0.149	Nucleus	peptidase	unspecified application				8394	YES1	-0.189	0.0657	0.517	0.504	-0.634	0.116	YES1
BASP1	brain abundant membrane attached signal protein 1	P80723	0.816	1.96e-06	-0.126	0.899			Nucleus	transcription regulator					8414	YWHAB	0.175	0.00206	0.061	0.903	0.439	0.4	YWHAB
BAX	BCL2 associated X, apoptosis regulator	Q07812	0.149	0.0278	0.169	0.827	0.399	0.418	Cytoplasm	transporter	efficacy,prognosis,unspecified application				8419	YWHAZ	0.017	0.826	0.63	0.103	0.947	0.0785	YWHAZ
BAZ1A	bromodomain adjacent to zinc finger domain 1A	Q9NRL2	-0.202	0.0015	0.757	0.69	-0.616	0.22	Nucleus	other					#N/A	ZBED4	-0.257	0.017			-0.923	0.216	ZBED1
BAZ1B	bromodomain adjacent to zinc finger domain 1B	Q9UIG0			0.064	0.946			Nucleus	transcription regulator					#N/A	ZBTB17	-0.239	0.00734	-0.186	0.705			ZBTB11
BBOX1	gamma-butyrobetaine hydroxylase 1	O75936	0.582	8.94e-06			-0.812	0.222	Cytoplasm	enzyme					#N/A	ZBTB20	-0.239	0.00734	-0.186	0.705			ZBTB11
BBS1	Bardet-Biedl syndrome 1	Q8NFJ9	0.212	0.475					Extracellular Space	other					8427	ZBTB7A	0.157	0.228	1.793	0.528			ZBTB7A
BBS7	Bardet-Biedl syndrome 7	Q8IWZ6			-0.338	0.518			Cytoplasm	other					8443	ZC3H7B	0.205	0.0193	-0.196	0.824	-0.285	0.698	ZC3H7B
BBX	BBX high mobility group box domain containing	Q8WY36	-0.05	0.735	-0.285	0.601	-0.676	0.176	Nucleus	transcription regulator					#N/A	ZMYND10	-0.145	0.0636	-0.635	0.185	-0.549	0.22	ZMYM4
BCAM	basal cell adhesion molecule (Lutheran blood group)	P50895			0.157	0.854	0.3	0.567	Plasma Membrane	transmembrane receptor	diagnosis				#N/A	ZNF215	-0.056	0.59	-0.101	0.903	-0.115	0.866	ZNF207
BCAP29	B cell receptor associated protein 29	Q9UHQ4	0.105	0.192	-0.214	0.735	-0.771	0.109	Cytoplasm	transporter					#N/A	ZNF509	0.144	0.695					ZNF484
BCAP31	B cell receptor associated protein 31	P51572	0.112	0.253	0.48	0.282	0.096	0.836	Cytoplasm	transporter					#N/A	ZNF74	-0.789	0.0817	-0.771	0.337	-1.356	0.0474	ZNF706
BCAR1	BCAR1 scaffold protein, Cas family member	P56945	-0.228	0.000829	0.383	0.524	0.337	0.572	Cytoplasm	other	prognosis
BCAR3	BCAR3 adaptor protein, NSP family member	O75815	-0.255	0.0024	-0.266	0.509	-0.338	0.516	Cytoplasm	other
BCAS2	BCAS2 pre-mRNA processing factor	O75934	-0.028	0.703	0.055	0.957	0.321	0.583	Nucleus	other		DCC-3116,MRT68921,SBI-0206965,WZ3105
BCAS3	BCAS3 microtubule associated cell migration factor	Q9H6U6	0.165	0.0543	-0.601	0.11			Nucleus	other
BCAT1	branched chain amino acid transaminase 1	P54687			0.015	0.986			Cytoplasm	enzyme
BCAT2	branched chain amino acid transaminase 2	O15382	0.191	0.355	-0.115	0.873	0.853	0.196	Cytoplasm	enzyme
BCCIP	BRCA2 and CDKN1A interacting protein	Q9P287	-0.033	0.834	-0.07	0.871	-0.139	0.763	Nucleus	other
BCKDHA	branched chain keto acid dehydrogenase E1 subunit alpha	P12694	0.644	4.72e-08	1.146	0.00605	0.342	0.332	Cytoplasm	enzyme
BCKDHB	branched chain keto acid dehydrogenase E1 subunit beta	P21953	0.281	0.0879	0.186	0.713	-0.378	0.472	Cytoplasm	enzyme
BCKDK	branched chain keto acid dehydrogenase kinase	O14874	0.167	0.139	-0.608	0.351	-0.493	0.384	Cytoplasm	kinase
BCL10	BCL10 immune signaling adaptor	O95999	0.083	0.276	-0.034	0.958	0.128	0.801	Cytoplasm	transcription regulator
BCL2L1	BCL2 like 1	Q07817	0.153	0.639	-0.391	0.391	-0.171	0.806	Cytoplasm	other	efficacy,prognosis
BCL2L12	BCL2 like 12	Q9HB09	0.018	0.785	1.003	0.166	0.366	0.612	Nucleus	other
BCL2L13	BCL2 like 13	Q9BXK5	0.241	0.156	-0.38	0.672	0.336	0.528	Cytoplasm	other
BCL2L2	BCL2 like 2	Q92843	0.127	0.429					Cytoplasm	other
BCL3	BCL3 transcription coactivator	P20749	-0.094	0.108	0.843	0.431	0.32	0.385	Nucleus	transcription regulator
BCL7B	BAF chromatin remodeling complex subunit BCL7B	Q9BQE9	-0.109	0.182	0.343	0.666	0.333	0.783	Nucleus	other
BCL7C	BAF chromatin remodeling complex subunit BCL7C	Q8WUZ0	-0.631	0.0127	0.315	0.601			Nucleus	other
BCL9	BCL9 transcription coactivator	O00512			-1.485	0.0322	-0.338	0.752	Nucleus	other
BCL9L	BCL9 like	Q86UU0	0.089	0.226	-0.058	0.932	0.487	0.297	Cytoplasm	other
BCLAF1	BCL2 associated transcription factor 1	Q9NYF8	0.029	0.806	-0.355	0.404	-0.332	0.529	Nucleus	transcription regulator
BCOR	BCL6 corepressor	Q6W2J9	-0.182	0.0891	-0.805	0.348	-0.411	0.475	Nucleus	transcription regulator
BCR	BCR activator of RhoGEF and GTPase	P11274	0.084	0.0892	0.084	0.885	0.108	0.808	Cytoplasm	kinase	safety
BCS1L	BCS1 homolog, ubiquinol-cytochrome c reductase complex chaperone	Q9Y276	0.108	0.406	0.35	0.727	0.168	0.807	Cytoplasm	enzyme
BDH1	3-hydroxybutyrate dehydrogenase 1	Q02338	0.121	0.143	0.211	0.795	0.115	0.817	Cytoplasm	enzyme
BDH2	3-hydroxybutyrate dehydrogenase 2	Q9BUT1	0.374	0.000538	0.193	0.823	0.356	0.385	Cytoplasm	enzyme
BECN1	beclin 1	Q14457	0.157	0.0231	0.032	0.978	0.799	0.181	Cytoplasm	other	efficacy
BEND3	BEN domain containing 3	Q5T5X7	-0.317	0.0602			-0.71	0.289	Nucleus	other
BET1	Bet1 golgi vesicular membrane trafficking protein	O15155	0.109	0.798	-0.529	0.357	0.412	0.39	Cytoplasm	transporter
BET1L	Bet1 golgi vesicular membrane trafficking protein like	Q9NYM9	-0.154	0.119	-0.554	0.241	0.06	0.967	Cytoplasm	transporter
BICC1	BicC family RNA binding protein 1	Q9H694	-0.398	0.0989	0.37	0.455			Other	other
BICD1	BICD cargo adaptor 1	Q96G01	0.041	0.526	0.1	0.902			Cytoplasm	other
BICD2	BICD cargo adaptor 2	Q8TD16	0.018	0.84	-0.07	0.903	0.255	0.625	Cytoplasm	other
BICDL2	BICD family like cargo adaptor 2	A1A5D9					0.103	0.92	Other	other
BICRA	BRD4 interacting chromatin remodeling complex associated protein	Q9NZM4	-0.118	0.337	-0.39	0.477			Nucleus	transcription regulator
BID	BH3 interacting domain death agonist	P55957	0.659	0.035	-0.822	0.164	-0.279	0.602	Cytoplasm	other		APG-5918,MAK683
BIN1	bridging integrator 1	O00499	0.229	0.00246	-0.225	0.705	-0.009	0.99	Nucleus	other
BIN3	bridging integrator 3	Q9NQY0	0.288	9.26e-05	-0.218	0.609	-0.518	0.283	Cytoplasm	other		H3B-8800
BIRC2	baculoviral IAP repeat containing 2	Q13490	0.118	0.0425	-0.025	0.969	-0.15	0.799	Cytoplasm	enzyme
BIRC6	baculoviral IAP repeat containing 6	Q9NR09	-0.24	0.0378	0.08	0.91	-0.195	0.628	Cytoplasm	enzyme
BLM	BLM RecQ like helicase	P54132	-0.348	0.000427	1.044	0.254			Nucleus	enzyme
BLMH	bleomycin hydrolase	Q13867	-0.011	0.969	-0.493	0.389	-0.236	0.669	Cytoplasm	peptidase
BLOC1S1	biogenesis of lysosomal organelles complex 1 subunit 1	P78537	-0.013	0.91	0.179	0.767	-0.567	0.293	Cytoplasm	other
BLOC1S2	biogenesis of lysosomal organelles complex 1 subunit 2	Q6QNY1	-0.051	0.81	0.408	0.434	-0.333	0.667	Cytoplasm	other		BI-905677
BLOC1S3	biogenesis of lysosomal organelles complex 1 subunit 3	Q6QNY0	0.015	0.893	-0.955	0.209	-0.247	0.626	Cytoplasm	transporter	diagnosis	fasudil,H89,RMM-64
BLOC1S4	biogenesis of lysosomal organelles complex 1 subunit 4	Q9NUP1	0.038	0.675	0.124	0.94	-0.844	0.231	Cytoplasm	other
BLOC1S5	biogenesis of lysosomal organelles complex 1 subunit 5	Q8TDH9	0.174	0.0316	-0.44	0.401	-0.679	0.11	Extracellular Space	other
BLOC1S6	biogenesis of lysosomal organelles complex 1 subunit 6	Q9UL45	0.105	0.867			-0.615	0.358	Cytoplasm	other
BLTP2	bridge-like lipid transfer protein family member 2	Q14667	-0.099	0.354	-1.193	0.437			Extracellular Space	other
BLTP3A	bridge-like lipid transfer protein family member 3A	Q6BDS2	-0.827	2.47e-06	-0.124	0.927	-0.371	0.476	Cytoplasm	other
BLTP3B	bridge-like lipid transfer protein family member 3B	A0JNW5	-0.385	0.000102	-0.209	0.534	0.109	0.795	Cytoplasm	transporter
BLVRA	biliverdin reductase A	P53004	0.408	0.0634	-0.014	0.981	-0.254	0.632	Cytoplasm	enzyme
BLVRB	biliverdin reductase B	P30043	0.472	0.0934	-0.29	0.478	-0.571	0.391	Cytoplasm	enzyme
BLZF1	basic leucine zipper nuclear factor 1	Q9H2G9			0.892	0.146			Cytoplasm	transcription regulator
BMAL1	basic helix-loop-helix ARNT like 1	O00327	-0.24	0.0224					Nucleus	transcription regulator
BMAL2	basic helix-loop-helix ARNT like 2	Q8WYA1			-0.944	0.355			Nucleus	transcription regulator
BMI1	BMI1 proto-oncogene, polycomb ring finger	P35226	0.086	0.449	-0.285	0.557			Nucleus	transcription regulator	diagnosis,efficacy,prognosis
BMP1	bone morphogenetic protein 1	P13497	0.396	0.0668					Extracellular Space	peptidase	efficacy	APIO-EE-07
BMP2K	BMP2 inducible kinase	Q9NSY1	-0.075	0.338	-0.329	0.687			Nucleus	kinase
BMP4	bone morphogenetic protein 4	P12644			-0.396	0.436			Extracellular Space	growth factor
BMPR1A	bone morphogenetic protein receptor type 1A	P36894			0.627	0.571			Plasma Membrane	kinase	diagnosis,unspecified application
BMPR2	bone morphogenetic protein receptor type 2	Q13873	0.268	0.0227	0.062	0.922			Plasma Membrane	kinase	diagnosis,unspecified application
BMS1	BMS1 ribosome biogenesis factor	Q14692	0.079	0.456	-0.828	0.162	-0.527	0.302	Nucleus	other
BNC1	basonuclin zinc finger protein 1	Q01954	-0.076	0.597					Nucleus	transcription regulator
BNIP1	BCL2 interacting protein 1	Q12981	-0.011	0.907	0.305	0.651	0.155	0.779	Cytoplasm	transporter
BNIP2	BCL2 interacting protein 2	Q12982	-0.314	0.152					Cytoplasm	other
BNIP3	BCL2 interacting protein 3	Q12983			-1.04	0.0957			Cytoplasm	other
BNIP3L	BCL2 interacting protein 3 like	O60238			-0.48	0.348			Cytoplasm	other
BOD1	biorientation of chromosomes in cell division 1	Q96IK1	-0.08	0.392	0.541	0.337	0.381	0.445	Nucleus	other
BOD1L1	biorientation of chromosomes in cell division 1 like 1	Q8NFC6	0.087	0.124	-0.487	0.421	-0.009	0.986	Nucleus	other
BOLA1	bolA family member 1	Q9Y3E2	0.077	0.363			0.073	0.912	Cytoplasm	other
BOLA3	bolA family member 3	Q53S33	-0.116	0.273	0.823	0.114	0.502	0.447	Cytoplasm	other
BOP1	BOP1 ribosomal biogenesis factor	Q14137	-0.689	2.39e-07	-0.129	0.909			Nucleus	other
BORCS5	BLOC-1 related complex subunit 5	Q969J3	0.016	0.887	0.405	0.529	-0.342	0.554	Cytoplasm	other
BORCS6	BLOC-1 related complex subunit 6	Q96GS4	0.325	0.00178	0.244	0.724	0.102	0.875	Cytoplasm	other
BORCS7	BLOC-1 related complex subunit 7	Q96B45	0.167	0.0771	0.538	0.27	0.349	0.533	Cytoplasm	other
BORCS8	BLOC-1 related complex subunit 8	Q96FH0			-0.491	0.672			Cytoplasm	other
BPGM	bisphosphoglycerate mutase	P07738	0.159	0.465	-0.419	0.663	0.409	0.383	Extracellular Space	phosphatase
BPHL	biphenyl hydrolase like	Q86WA6	0.174	0.0894	-1.336	0.0447	-0.399	0.693	Cytoplasm	enzyme
BPNT1	3'(2'), 5'-bisphosphate nucleotidase 1	O95861	0.208	0.0314	0.224	0.634	0.314	0.548	Nucleus	phosphatase
BPNT2	3'(2'), 5'-bisphosphate nucleotidase 2	Q9NX62	0.107	0.342	-0.046	0.947	0.294	0.58	Cytoplasm	enzyme
BPTF	bromodomain PHD finger transcription factor	Q12830	0.027	0.757	-0.007	0.993	-0.189	0.824	Nucleus	transcription regulator	unspecified application
BRAF	B-Raf proto-oncogene, serine/threonine kinase	P15056	-0.016	0.853			-1.524	0.175	Cytoplasm	kinase	diagnosis,prognosis,response to therapy,unspecified application
BRAP	BRCA1 associated protein	Q7Z569	0.155	0.00355	0.259	0.861	-0.207	0.717	Cytoplasm	enzyme
BRAT1	BRCA1 associated ATM activator 1	Q6PJG6	-0.288	0.0201	-0.974	0.289	-0.373	0.381	Nucleus	other
BRCA2	BRCA2 DNA repair associated	P51587			-0.236	0.731			Nucleus	transcription regulator	diagnosis,efficacy,response to therapy
BRCC3	BRCA1/BRCA2-containing complex subunit 3	P46736	0.094	0.577	-0.205	0.815	0.086	0.861	Nucleus	enzyme
BRD2	bromodomain containing 2	P25440	-0.11	0.145	-1.096	0.335	0.072	0.928	Nucleus	kinase
BRD3	bromodomain containing 3	Q15059	0.229	0.0638	-0.091	0.936	-0.291	0.584	Nucleus	kinase		BAY1436032,DS-1001,HMPL-306,IDH1 inhibitor,IDH305,ivosidenib,KY100001,LY3410738,olutasidenib
BRD4	bromodomain containing 4	O60885	0.101	0.109	0.474	0.265	0.497	0.185	Nucleus	kinase
BRD7	bromodomain containing 7	Q9NPI1	-0.478	1.7e-05	-0.694	0.179	-0.463	0.617	Nucleus	transcription regulator
BRD8	bromodomain containing 8	Q9H0E9	-0.176	0.019	0.606	0.603	-0.527	0.267	Nucleus	transcription regulator
BRD9	bromodomain containing 9	Q9H8M2	0.014	0.969	-1.067	0.051			Nucleus	other
BRF1	BRF1 RNA polymerase III transcription initiation factor subunit	Q92994	-0.1	0.159	-0.523	0.484			Nucleus	transcription regulator
BRI3BP	BRI3 binding protein	Q8WY22	0.032	0.896	-0.383	0.712	-0.002	0.998	Extracellular Space	other
BRIP1	BRCA1 interacting helicase 1	Q9BX63	-0.204	0.436	0.009	0.994			Nucleus	enzyme
BRIX1	biogenesis of ribosomes BRX1	Q8TDN6	-0.457	0.112	0.027	0.973	-1.15	0.099	Nucleus	other
BRK1	BRICK1 subunit of SCAR/WAVE actin nucleating complex	Q8WUW1	-0.052	0.888	-0.193	0.731	-0.011	0.986	Cytoplasm	other
BRMS1	BRMS1 transcriptional repressor and anoikis regulator	Q9HCU9	-0.011	0.91			0.134	0.872	Nucleus	transcription regulator
BRMS1L	BRMS1 like transcriptional repressor	Q5PSV4	-0.28	0.401	0.3	0.561			Other	other		FRAX-1036,FRAX-597,FRAX120,FRAX355,FRAX486
BROX	BRO1 domain and CAAX motif containing	Q5VW32	0.3	0.000489	0.21	0.696	0.481	0.279	Cytoplasm	other
BRPF3	bromodomain and PHD finger containing 3	Q9ULD4	0.722	0.0788					Nucleus	other
BSCL2	BSCL2 lipid droplet biogenesis associated, seipin	Q96G97					0.336	0.609	Cytoplasm	other
BSDC1	BSD domain containing 1	Q9NW68	0.213	0.0607	0.373	0.558	0.137	0.823	Other	other
BSG	basigin (Ok blood group)	P35613	-0.394	0.0278	-0.899	0.153	-0.257	0.608	Plasma Membrane	transporter	disease progression,prognosis,response to therapy
BSPRY	B-box and SPRY domain containing	Q5W0U4					-0.587	0.285	Cytoplasm	other
BST2	bone marrow stromal cell antigen 2	Q10589			0.182	0.766	-0.009	0.99	Plasma Membrane	other
BTAF1	B-TFIID TATA-box binding protein associated factor 1	O14981	-0.141	0.125	-0.089	0.909	0.399	0.294	Nucleus	transcription regulator
BTBD1	BTB domain containing 1	Q9H0C5	-0.269	0.305					Cytoplasm	other
BTBD10	BTB domain containing 10	Q9BSF8			0.249	0.598			Cytoplasm	other
BTBD2	BTB domain containing 2	Q9BX70	-0.019	0.837	0.051	0.943	0.409	0.511	Cytoplasm	other
BTBD8	BTB domain containing 8	Q5XKL5	0.052	0.715	-0.526	0.514			Nucleus	other
BTBD9	BTB domain containing 9	Q96Q07	0.372	0.00674	-0.149	0.847			Plasma Membrane	other
BTD	biotinidase	P43251	0.286	0.00331	0.026	0.977			Extracellular Space	enzyme
BTF3	basic transcription factor 3	P20290	-0.166	0.228	0.548	0.44	0.598	0.295	Nucleus	transcription regulator
BTF3L4	basic transcription factor 3 like 4	Q96K17	0.031	0.903	-0.072	0.931	0.286	0.59	Other	other
BTG1	BTG anti-proliferation factor 1	P62324	0.095	0.292					Nucleus	transcription regulator
BTN2A1	butyrophilin subfamily 2 member A1	Q7KYR7	0.073	0.428	-0.202	0.7	0.12	0.853	Plasma Membrane	other
BTN3A1	butyrophilin subfamily 3 member A1	O00481			0.821	0.113			Extracellular Space	other	unspecified application
BTN3A3	butyrophilin subfamily 3 member A3	O00478			0.687	0.149			Plasma Membrane	other
BTNL10P	--	A8MVZ5	-0.677	0.0117					Other	other
BUB1	BUB1 mitotic checkpoint serine/threonine kinase	O43683	-1.286	2.28e-06	-0.787	0.445	-2.408	0.0548	Nucleus	kinase
BUB1B	BUB1 mitotic checkpoint serine/threonine kinase B	O60566	-0.431	1.31e-06	-0.063	0.902	0.079	0.899	Nucleus	kinase
BUB3	BUB3 mitotic checkpoint protein	O43684	-0.084	0.292	0.021	0.973	0.029	0.957	Nucleus	other
BUD13	BUD13 homolog	Q9BRD0	-0.479	0.0617	-0.755	0.449	-0.515	0.297	Nucleus	other
BUD23	BUD23 rRNA methyltransferase and ribosome maturation factor	O43709	-0.73	9.29e-09	0.055	0.953	0.377	0.495	Nucleus	enzyme
BUD31	BUD31 homolog	P41223	-0.378	0.0108	-0.825	0.322	0.195	0.755	Nucleus	transcription regulator		ambrisentan/tadalafil,AR1001,aspirin/dipyridamole,aspirin/dipyridamole/telmisartan,avanafil,cGMP phosphodiesterase inhibitor,dipyridamole,dyphylline,pentoxifylline,sildenafil,simmerafil,tadalafil,theophylline,tolbutamide,udenafil,vardenafil
BYSL	bystin like	Q13895	-0.328	0.0118	-1.27	0.0282	-0.376	0.464	Nucleus	other
BZW1	basic leucine zipper and W2 domains 1	Q7L1Q6	0.171	0.0225	0.442	0.282	0.421	0.34	Cytoplasm	translation regulator
BZW2	basic leucine zipper and W2 domains 2	Q9Y6E2	-0.009	0.915	0.597	0.12	0.347	0.468	Cytoplasm	translation regulator
C11orf52	chromosome 11 open reading frame 52	Q96A22					0.086	0.857	Cytoplasm	other
C11orf54	chromosome 11 open reading frame 54	Q9H0W9	0.181	0.0401	-0.434	0.55	0.273	0.65	Nucleus	enzyme
C11orf58	chromosome 11 open reading frame 58	O00193	-0.094	0.591	0.115	0.881	-0.137	0.866	Other	other
C11orf68	chromosome 11 open reading frame 68	Q9H3H3	0.035	0.615	-0.124	0.844	-0.371	0.431	Other	other
C11orf98	chromosome 11 open reading frame 98	E9PRG8	-0.503	1.93e-06	-0.91	0.236	-1.521	0.0037	Other	other
C12orf4	chromosome 12 open reading frame 4	Q9NQ89	-0.102	0.549			0.005	0.996	Cytoplasm	other
C12orf43	chromosome 12 open reading frame 43	Q96C57	-0.109	0.238	-0.021	0.986	-0.507	0.339	Other	other
C12orf54	chromosome 12 open reading frame 54	Q6X4T0	-0.776	0.133					Other	other
C12orf57	chromosome 12 open reading frame 57	Q99622	-0.234	0.0372	-0.426	0.759	0.096	0.927	Cytoplasm	other
C12orf75	chromosome 12 open reading frame 75	Q8TAD7	0.684	0.000245	1.075	0.0591			Other	other
C15orf39	chromosome 15 open reading frame 39	Q6ZRI6	-0.48	0.0233			1.445	0.136	Cytoplasm	other
C15orf40	chromosome 15 open reading frame 40	Q8WUR7	0.076	0.627	-0.08	0.941	0.695	0.421	Other	other		KSQ-4279
C15orf48	chromosome 15 open reading frame 48	Q9C002	0.911	0.0157	0.255	0.883			Nucleus	other
C16orf87	chromosome 16 open reading frame 87	Q6PH81					0.211	0.865	Other	other		kb-NB 142-70,SM1-71
C17orf49	chromosome 17 open reading frame 49	Q8IXM2	-0.031	0.722	0.419	0.338	-0.309	0.471	Nucleus	other
C17orf75	chromosome 17 open reading frame 75	Q9HAS0	0.146	0.158	-0.078	0.912	-0.362	0.354	Extracellular Space	other
C17orf80	chromosome 17 open reading frame 80	Q9BSJ5	0.039	0.809			-1.142	0.0983	Cytoplasm	other
C18orf21	chromosome 18 open reading frame 21	Q32NC0	-0.199	0.015	-0.066	0.929			Other	other
C18orf32	chromosome 18 open reading frame 32	Q8TCD1			-0.201	0.715	-0.572	0.253	Other	other
C19orf12	chromosome 19 open reading frame 12	Q9NSK7	0.091	0.525	0.974	0.116			Cytoplasm	other
C19orf25	chromosome 19 open reading frame 25	Q9UFG5	-0.187	0.311	0.116	0.934	0.145	0.85	Other	other
C19orf33	chromosome 19 open reading frame 33	Q9GZP8	0.045	0.771	-0.556	0.405			Nucleus	other
C19orf47	chromosome 19 open reading frame 47	Q8N9M1	-0.524	0.000183					Nucleus	other
C19orf53	chromosome 19 open reading frame 53	Q9UNZ5	-0.418	0.0468	0.96	0.0832	-0.159	0.889	Nucleus	other
C1D	C1D nuclear receptor corepressor	Q13901	-0.133	0.504	1.587	0.00601			Nucleus	transcription regulator
C1GALT1	core 1 synthase, glycoprotein-N-acetylgalactosamine 3-beta-galactosyltransferase 1	Q9NS00	-0.194	0.0502	-0.177	0.822	0.107	0.879	Plasma Membrane	enzyme
C1GALT1C1	C1GALT1 specific chaperone 1	Q96EU7	-0.027	0.886	-1.105	0.212	0.542	0.405	Cytoplasm	other
C1orf116	chromosome 1 open reading frame 116	Q9BW04	0.393	3.19e-05			0.51	0.416	Cytoplasm	other
C1orf122	chromosome 1 open reading frame 122	Q6ZSJ8	0.137	0.182	-0.592	0.562	-0.161	0.83	Other	other
C1orf174	chromosome 1 open reading frame 174	Q8IYL3	-0.223	0.0392	-0.954	0.143	-0.233	0.678	Nucleus	other
C1orf198	chromosome 1 open reading frame 198	Q9H425	-0.41	0.00987	-0.102	0.956	0.311	0.476	Cytoplasm	other
C1orf35	chromosome 1 open reading frame 35	Q9BU76	-0.178	0.0859	-0.18	0.725	-0.645	0.219	Other	other
C1orf43	chromosome 1 open reading frame 43	Q9BWL3	-0.039	0.853	-1.17	0.0791			Other	other
C1orf50	chromosome 1 open reading frame 50	Q9BV19	0.167	0.0516	0.168	0.863	0.666	0.198	Other	other
C1orf52	chromosome 1 open reading frame 52	Q8N6N3	0.145	0.493	-0.317	0.619	-0.063	0.943	Nucleus	other
C1QBP	complement C1q binding protein	Q07021	-0.067	0.637	-0.349	0.595	1.009	0.268	Cytoplasm	transcription regulator
C21orf91	chromosome 21 open reading frame 91	Q9NYK6	0.024	0.937					Other	other
C2CD2	C2 calcium dependent domain containing 2	Q9Y426	0.103	0.144	-0.254	0.916	-0.132	0.899	Cytoplasm	other
C2CD2L	C2CD2 like	O14523			-0.46	0.709	-0.526	0.327	Cytoplasm	transporter
C2CD3	C2 domain containing 3 centriole elongation regulator	Q4AC94	-0.209	0.282					Cytoplasm	other		BHQ880,DKN-01
C2CD5	C2 calcium dependent domain containing 5	Q86YS7	-0.048	0.543	0.089	0.929	-0.4	0.434	Cytoplasm	other
C2orf49	chromosome 2 open reading frame 49	Q9BVC5	0.13	0.11	-0.92	0.545	0.176	0.779	Nucleus	other
C2orf69	chromosome 2 open reading frame 69	Q8N8R5	0.129	0.138	-0.089	0.898			Cytoplasm	other
C2orf76	chromosome 2 open reading frame 76	Q3KRA6	0.083	0.619			-0.487	0.264	Other	other
C3	complement C3	P01024	0.985	2.12e-08	0.291	0.443	0.571	0.253	Extracellular Space	peptidase	efficacy
C3orf38	chromosome 3 open reading frame 38	Q5JPI3	0.066	0.351	0.672	0.0855	-0.667	0.311	Nucleus	peptidase		telaglenastat
C4A/C4B	complement C4A (Rodgers blood group)	P0C0L4	0.333	0.000348	0.317	0.638	0.446	0.413	Extracellular Space	other	unspecified application
C5	complement C5	P01031					0.377	0.531	Extracellular Space	cytokine
C5orf15	chromosome 5 open reading frame 15	Q8NC54	0.173	0.148	0.744	0.231	0.145	0.801	Other	other
C5orf22	chromosome 5 open reading frame 22	Q49AR2	-0.031	0.678	0.315	0.689	1.056	0.0208	Other	other
C6orf120	chromosome 6 open reading frame 120	Q7Z4R8	-0.298	0.185	-0.161	0.95			Cytoplasm	other
C6orf132	chromosome 6 open reading frame 132	Q5T0Z8	0.282	0.000444	0.089	0.934	0.464	0.275	Other	other
C6orf136	chromosome 6 open reading frame 136	Q5SQH8	0.052	0.874					Cytoplasm	other
C6orf47	chromosome 6 open reading frame 47	O95873	-0.214	0.391	0.011	0.986	-0.535	0.346	Cytoplasm	other
C6orf89	chromosome 6 open reading frame 89	Q6UWU4	-0.564	0.00507	0.592	0.42			Cytoplasm	other
C7	complement C7	P10643			-0.029	0.976			Extracellular Space	other
C7orf25	chromosome 7 open reading frame 25	Q9BPX7	-0.098	0.347	-0.081	0.934	0.391	0.559	Other	other
C7orf50	chromosome 7 open reading frame 50	Q9BRJ6	-0.184	0.0444	-0.824	0.188	-0.223	0.754	Other	other
C8orf33	chromosome 8 open reading frame 33	Q9H7E9	-0.161	0.0373	-0.106	0.909	0.309	0.56	Other	other
C8orf82	chromosome 8 open reading frame 82	Q6P1X6	0.281	0.082	-0.31	0.566	-0.262	0.668	Cytoplasm	other
C9	complement C9	P02748	0.031	0.908	0.723	0.274			Extracellular Space	other	unspecified application
C9orf40	chromosome 9 open reading frame 40	Q8IXQ3	-0.742	0.000185	-1.516	0.252	-0.753	0.253	Other	other
C9orf72	C9orf72-SMCR8 complex subunit	Q96LT7	-0.132	0.132					Cytoplasm	other
C9orf78	chromosome 9 open reading frame 78	Q9NZ63	-0.248	0.00181	-0.183	0.701	0.191	0.735	Nucleus	other
CA12	carbonic anhydrase 12	O43570	-0.083	0.714	-0.542	0.407			Plasma Membrane	enzyme
CA13	carbonic anhydrase 13	Q8N1Q1	-0.062	0.716	-0.333	0.572			Cytoplasm	enzyme
CA2	carbonic anhydrase 2	P00918	0.195	0.347					Cytoplasm	enzyme	diagnosis,unspecified application
CA9	carbonic anhydrase 9	Q16790	-0.416	0.0138			0.145	0.812	Nucleus	enzyme	diagnosis,efficacy,prognosis,unspecified application
CAAP1	caspase activity and apoptosis inhibitor 1	Q9H8G2	-0.201	0.14	0.419	0.578	-0.024	0.985	Nucleus	other
CAB39	calcium binding protein 39	Q9Y376	0.17	0.408	-0.301	0.572	0.139	0.795	Cytoplasm	enzyme
CAB39L	calcium binding protein 39 like	Q9H9S4	-0.115	0.689			-0.415	0.59	Cytoplasm	kinase
CACNB3	calcium voltage-gated channel auxiliary subunit beta 3	P54284	-0.03	0.938					Plasma Membrane	ion channel
CACTIN	cactin, spliceosome C complex subunit	Q8WUQ7	0.19	0.0936	0.242	0.652	-0.322	0.784	Nucleus	other
CACUL1	CDK2 associated cullin domain 1	Q86Y37	-0.002	0.984	0.566	0.364	0.638	0.104	Other	other
CACYBP	calcyclin binding protein	Q9HB71	0.094	0.608	-0.219	0.637	0.327	0.531	Nucleus	other
CAD	carbamoyl-phosphate synthetase 2, aspartate transcarbamylase, and dihydroorotase	P27708	-0.386	0.000294	0.056	0.922	0.048	0.939	Cytoplasm	enzyme
CADM4	cell adhesion molecule 4	Q8NFZ8					0.691	0.0948	Plasma Membrane	other
CADPS2	calcium dependent secretion activator 2	Q86UW7					-0.072	0.918	Plasma Membrane	other
CAGE1	cancer antigen 1	Q8TC20					-0.557	0.609	Other	other
CALB2	calbindin 2	P22676	0.133	0.288	0.165	0.703	-0.014	0.983	Cytoplasm	other	unspecified application
CALCOCO1	calcium binding and coiled-coil domain 1	Q9P1Z2	0.206	0.0158	-0.673	0.744	-0.41	0.538	Nucleus	transcription regulator
CALCOCO2	calcium binding and coiled-coil domain 2	Q13137	0.111	0.0855	-0.373	0.505	0.368	0.513	Nucleus	other
CALD1	caldesmon 1	Q05682	-0.01	0.931	-0.174	0.729	0.302	0.591	Cytoplasm	other
CALML5	calmodulin like 5	Q9NZT1	0.322	0.0806			0.978	0.0615	Cytoplasm	other
CALR	calreticulin	P27797	-0.026	0.921	-0.11	0.842	-0.046	0.957	Cytoplasm	transcription regulator	efficacy,unspecified application
CALR3	calreticulin 3	Q96L12			-0.293	0.572			Cytoplasm	other
CALU	calumenin	O43852	0.217	0.39	-0.86	0.061	-0.32	0.628	Cytoplasm	other
CAMK1	calcium/calmodulin dependent protein kinase I	Q14012			0.024	0.984			Cytoplasm	kinase
CAMK1D	calcium/calmodulin dependent protein kinase ID	Q8IU85			0.162	0.9	0.095	0.846	Cytoplasm	kinase
CAMK2A	calcium/calmodulin dependent protein kinase II alpha	Q9UQM7	0.381	0.0438					Cytoplasm	kinase
CAMK2B	calcium/calmodulin dependent protein kinase II beta	Q13554	0.169	0.145	-0.222	0.681			Cytoplasm	kinase
CAMK2D	calcium/calmodulin dependent protein kinase II delta	Q13557	0.219	0.00452	0.506	0.197	0.364	0.391	Cytoplasm	kinase
CAMK2G	calcium/calmodulin dependent protein kinase II gamma	Q13555	0.323	0.003	-0.438	0.443	0.203	0.63	Cytoplasm	kinase
CAMKK1	calcium/calmodulin dependent protein kinase kinase 1	Q8N5S9	-0.061	0.583					Cytoplasm	kinase
CAMKK2	calcium/calmodulin dependent protein kinase kinase 2	Q96RR4	-0.194	0.05	0.419	0.504	-0.443	0.538	Cytoplasm	kinase
CAMKMT	calmodulin-lysine N-methyltransferase	Q7Z624	-0.026	0.728			-0.91	0.0917	Nucleus	enzyme
CAMLG	calcium modulating ligand	P49069	0.166	0.0136	0.59	0.14	-0.218	0.703	Cytoplasm	other
CAMSAP1	calmodulin regulated spectrin associated protein 1	Q5T5Y3	0.053	0.423	-0.134	0.845	0.075	0.906	Cytoplasm	other
CAMSAP2	calmodulin regulated spectrin associated protein family member 2	Q08AD1	0.066	0.201	-0.511	0.378	-0.075	0.882	Cytoplasm	other
CAMSAP3	calmodulin regulated spectrin associated protein family member 3	Q9P1Y5	0.421	4.31e-06			-0.099	0.857	Cytoplasm	other
CAND1	cullin associated and neddylation dissociated 1	Q86VP6	0.132	0.13	0.275	0.489	0.378	0.398	Cytoplasm	transcription regulator		JPI-547,STP1002
CAND2	cullin associated and neddylation dissociated 2 (putative)	O75155			0.504	0.579			Nucleus	transcription regulator
CANT1	calcium activated nucleotidase 1	Q8WVQ1	0.228	0.0507	-0.401	0.473	0.26	0.635	Extracellular Space	enzyme		lupartumab amadotin
CANX	calnexin	P27824	-0.005	0.987	-0.022	0.969	-0.142	0.848	Cytoplasm	other	efficacy
CAP1	cyclase associated actin cytoskeleton regulatory protein 1	Q01518	0.047	0.6	0.755	0.104	0.804	0.0897	Plasma Membrane	other
CAP2	cyclase associated actin cytoskeleton regulatory protein 2	P40123	0.542	2.75e-07	0.648	0.126	0.733	0.0708	Plasma Membrane	other	disease progression
CAPG	capping actin protein, gelsolin like	P40121	0.012	0.905	-0.481	0.249	0.222	0.61	Nucleus	other
CAPN1	calpain 1	P07384	0.128	0.038	0.192	0.824	0.19	0.741	Cytoplasm	peptidase
CAPN13	calpain 13	Q6MZZ7					-1.142	0.108	Other	other
CAPN15	calpain 15	O75808	-0.28	0.0206					Other	peptidase
CAPN2	calpain 2	P17655	-0.004	0.985	-0.129	0.816	0.116	0.874	Cytoplasm	peptidase
CAPN7	calpain 7	Q9Y6W3	-0.08	0.221	-0.009	0.994	-0.432	0.28	Cytoplasm	peptidase
CAPNS1	calpain small subunit 1	P04632	0.038	0.888	0.182	0.691	0.064	0.903	Cytoplasm	peptidase
CAPNS2	calpain small subunit 2	Q96L46	0.167	0.463	-1.269	0.0956			Cytoplasm	peptidase
CAPRIN1	cell cycle associated protein 1	Q14444	-0.198	0.0179	-0.108	0.821	0.046	0.95	Cytoplasm	translation regulator
CAPS	calcyphosine	Q13938	1.065	6.63e-08			0.043	0.965	Cytoplasm	other
CAPZA1	capping actin protein of muscle Z-line subunit alpha 1	P52907	0.234	0.0863	-0.387	0.394	0.06	0.942	Cytoplasm	other
CAPZA2	capping actin protein of muscle Z-line subunit alpha 2	P47755	0.225	0.143	0.001	0.999	0.239	0.658	Cytoplasm	other
CAPZB	capping actin protein of muscle Z-line subunit beta	P47756	0.033	0.744	0.551	0.0557	-0.061	0.926	Cytoplasm	other
CARD10	caspase recruitment domain family member 10	Q9BWT7	0.101	0.162	1.395	0.0468	-0.238	0.673	Cytoplasm	other
CARD16	caspase recruitment domain family member 16	Q5EG05	0.251	0.084			0.578	0.198	Other	other
CARD19	caspase recruitment domain family member 19	Q96LW7	0.324	0.0229	-0.162	0.833			Cytoplasm	other
CARD6	caspase recruitment domain family member 6	Q9BX69	0.538	0.00138	0.508	0.46			Cytoplasm	other
CARHSP1	calcium regulated heat stable protein 1	Q9Y2V2	0.098	0.674	-0.798	0.279	0.155	0.775	Cytoplasm	transcription regulator
CARM1	coactivator associated arginine methyltransferase 1	Q86X55	-0.04	0.655	-0.082	0.899	-0.067	0.92	Nucleus	enzyme
CARMIL1	capping protein regulator and myosin 1 linker 1	Q5VZK9	0.258	0.000357	-0.026	0.975	0.329	0.49	Cytoplasm	enzyme
CARNMT1	carnosine N-methyltransferase 1	Q8N4J0	0.01	0.894	0.778	0.124	0.912	0.218	Cytoplasm	enzyme
CARS1	cysteinyl-tRNA synthetase 1	P49589	-0.212	0.0513	0.177	0.735	0.45	0.341	Cytoplasm	enzyme
CARS2	cysteinyl-tRNA synthetase 2, mitochondrial	Q9HA77	0.161	0.0315	-0.295	0.581	-0.002	0.998	Cytoplasm	enzyme
CASC3	CASC3 exon junction complex subunit	O15234	-0.075	0.426	-0.169	0.904	0.075	0.902	Nucleus	other
CASK	calcium/calmodulin dependent serine protein kinase	O14936	0.246	0.00332	0.206	0.681	0.211	0.598	Plasma Membrane	kinase
CASKIN2	CASK interacting protein 2	Q8WXE0	-0.031	0.754	-0.075	0.984	0.175	0.714	Cytoplasm	other
CASP1	caspase 1	P29466	0.394	0.000441			0.274	0.602	Cytoplasm	peptidase
CASP10	caspase 10	Q92851	0.471	0.0218	0.855	0.175	0.153	0.804	Cytoplasm	peptidase
CASP14	caspase 14	P31944	0.327	0.00513			-0.28	0.577	Cytoplasm	peptidase
CASP2	caspase 2	P42575	0.01	0.947	0.169	0.94	-0.307	0.66	Cytoplasm	peptidase		lifastuzumab vedotin,upifitamab rilsodotin,upinitatug,XMT-1592
CASP3	caspase 3	P42574	-0.026	0.674	-0.018	0.972	-0.021	0.976	Cytoplasm	peptidase	diagnosis,disease progression,efficacy,unspecified application
CASP4	caspase 4	P49662	0.393	0.00149	0.619	0.3	-0.115	0.807	Cytoplasm	peptidase
CASP6	caspase 6	P55212	0.162	0.456	-0.246	0.843	-0.553	0.505	Cytoplasm	peptidase
CASP7	caspase 7	P55210	0.311	0.0178	0.198	0.663	-0.042	0.947	Cytoplasm	peptidase
CASP8	caspase 8	Q14790	-0.019	0.906	-0.216	0.67	0.313	0.403	Nucleus	peptidase	diagnosis,efficacy,prognosis
CASP9	caspase 9	P55211	0.328	0.179					Cytoplasm	peptidase	diagnosis,efficacy
CAST	calpastatin	P20810	0.065	0.372	0.214	0.708	0.81	0.0934	Cytoplasm	peptidase
CASTOR2	cytosolic arginine sensor for mTORC1 subunit 2	A6NHX0	0.076	0.558					Cytoplasm	other		probucol
CASZ1	castor zinc finger 1	Q86V15	-0.108	0.629	-0.109	0.891	0.037	0.956	Nucleus	enzyme
CAT	catalase	P04040	0.336	3.22e-05	-0.04	0.96	-0.551	0.232	Cytoplasm	enzyme	diagnosis
CAV1	caveolin 1	Q03135	0.042	0.616	-0.972	0.354	-0.821	0.0921	Plasma Membrane	transmembrane receptor	diagnosis
CAV2	caveolin 2	P51636	0.028	0.949	-0.226	0.88			Plasma Membrane	other
CAVIN1	caveolae associated protein 1	Q6NZI2	0.013	0.889	0.277	0.593	0.172	0.781	Nucleus	transcription regulator
CAVIN2	caveolae associated protein 2	O95810	-0.135	0.0537	0.109	0.902			Plasma Membrane	other
CAVIN3	caveolae associated protein 3	Q969G5	0.152	0.103	-0.476	0.286			Cytoplasm	other
CBFA2T2	CBFA2/RUNX1 partner transcriptional co-repressor 2	O43439	-1.835	0.000538	-0.031	0.969			Nucleus	transcription regulator
CBFB	core-binding factor subunit beta	Q13951	-0.052	0.493	-0.169	0.878	0.68	0.163	Nucleus	transcription regulator
CBL	Cbl proto-oncogene	P22681	0.083	0.182	-0.471	0.435	0.119	0.862	Nucleus	enzyme
CBLB	Cbl proto-oncogene B	Q13191	0.432	1.18e-05	0.691	0.806			Nucleus	enzyme
CBLC	Cbl proto-oncogene C	Q9ULV8	-0.643	1.85e-05			-0.458	0.287	Nucleus	enzyme	unspecified application
CBLL1	Cbl proto-oncogene like 1	Q75N03	-0.264	0.291	-0.105	0.878	-0.037	0.976	Nucleus	enzyme
CBR1	carbonyl reductase 1	P16152	0.113	0.206	0.137	0.772	0.029	0.965	Cytoplasm	enzyme
CBR3	carbonyl reductase 3	O75828	0.146	0.0251	0.132	0.825	0.315	0.534	Cytoplasm	enzyme
CBR4	carbonyl reductase 4	Q8N4T8	0.199	0.00599	-0.406	0.431	0.107	0.817	Cytoplasm	enzyme
CBX1	chromobox 1	P83916	0.129	0.211	1.464	0.12	1.132	0.0208	Nucleus	transcription regulator
CBX2	chromobox 2	Q14781	-0.633	0.0311			-0.558	0.431	Nucleus	transcription regulator
CBX3	chromobox 3	Q13185	0.135	0.569	-0.252	0.622	-0.143	0.853	Nucleus	transcription regulator
CBX4	chromobox 4	O00257	-0.241	0.0224	0.501	0.323			Nucleus	transcription regulator	prognosis
CBX5	chromobox 5	P45973	0.475	5.64e-06	0.566	0.229	0.602	0.153	Nucleus	transcription regulator
CBX8	chromobox 8	Q9HC52	-1.279	0.0883					Nucleus	other
CBY1	chibby 1, beta catenin antagonist	Q9Y3M2	-0.463	0.0845					Cytoplasm	other
CC2D1A	coiled-coil and C2 domain containing 1A	Q6P1N0	0.179	0.0355	-0.025	0.972	-0.034	0.959	Cytoplasm	transcription regulator
CC2D1B	coiled-coil and C2 domain containing 1B	Q5T0F9	-0.021	0.793	0.635	0.22	0.405	0.319	Nucleus	transcription regulator
CCAR1	cell division cycle and apoptosis regulator 1	Q8IX12	0.186	0.0108	0.388	0.419	0.3	0.421	Nucleus	transcription regulator
CCAR2	cell cycle and apoptosis regulator 2	Q8N163	-0.191	0.0111	-0.104	0.902	0.063	0.922	Cytoplasm	peptidase
CCDC102A	coiled-coil domain containing 102A	Q96A19			0.607	0.238			Other	other
CCDC115	coiled-coil domain containing 115	Q96NT0	0.279	0.00925	0.023	0.982	-0.669	0.134	Cytoplasm	other
CCDC117	coiled-coil domain containing 117	Q8IWD4					-0.18	0.764	Other	other
CCDC12	coiled-coil domain containing 12	Q8WUD4	-0.184	0.0291	0.046	0.954	0.101	0.861	Nucleus	other
CCDC120	coiled-coil domain containing 120	Q96HB5					0.045	0.976	Plasma Membrane	other		zoledronic acid
CCDC124	coiled-coil domain containing 124	Q96CT7	-0.002	0.984	-0.383	0.411	-0.383	0.388	Other	other
CCDC127	coiled-coil domain containing 127	Q96BQ5	0.215	0.0456	0.513	0.358	-0.316	0.548	Other	other
CCDC134	coiled-coil domain containing 134	Q9H6E4	0.212	0.187	1.039	0.265	1.395	0.0149	Cytoplasm	other
CCDC137	coiled-coil domain containing 137	Q6PK04	-0.314	0.00268	-0.858	0.0976	-0.127	0.801	Nucleus	other
CCDC146	coiled-coil domain containing 146	Q8IYE0	0.51	0.123					Cytoplasm	other
CCDC15	coiled-coil domain containing 15	Q0P6D6	-0.113	0.705					Cytoplasm	other
CCDC167	coiled-coil domain containing 167	Q9P0B6	0.053	0.777	-0.15	0.807	-0.444	0.241	Other	other
CCDC168	coiled-coil domain containing 168	Q8NDH2	0.261	0.0476			-0.426	0.623	Other	other
CCDC186	coiled-coil domain containing 186	Q7Z3E2	0.398	1.53e-05	0.481	0.715	0.207	0.874	Cytoplasm	other		MK-4621
CCDC22	coiled-coil domain containing 22	O60826	0.047	0.374	0.339	0.609	0.113	0.813	Cytoplasm	other
CCDC25	coiled-coil domain containing 25	Q86WR0	0.233	0.00276	-0.134	0.788	-0.116	0.829	Cytoplasm	other
CCDC28A	coiled-coil domain containing 28A	Q8IWP9	-0.172	0.353					Other	other
CCDC30	coiled-coil domain containing 30	Q5VVM6	-1.316	6.93e-05					Cytoplasm	other
CCDC32	coiled-coil domain containing 32	Q9BV29	-0.047	0.895	-1.262	0.318	-1.405	0.141	Other	other
CCDC43	coiled-coil domain containing 43	Q96MW1	0.224	0.0556	0.382	0.353	0.536	0.239	Cytoplasm	other		GNE-495,NCB-0846,PF-06260933
CCDC47	coiled-coil domain containing 47	Q96A33	-0.069	0.587	0.043	0.946	0.344	0.346	Extracellular Space	other
CCDC50	coiled-coil domain containing 50	Q8IVM0	-0.197	0.0278	-0.395	0.452	-0.235	0.655	Cytoplasm	other
CCDC51	coiled-coil domain containing 51	Q96ER9	0.101	0.232	0.055	0.969	-1.185	0.134	Cytoplasm	transporter
CCDC57	coiled-coil domain containing 57	Q2TAC2	-0.213	0.506					Cytoplasm	other
CCDC59	coiled-coil domain containing 59	Q9P031	-0.332	0.0145	0.419	0.543	0.052	0.942	Nucleus	other
CCDC6	coiled-coil domain containing 6	Q16204	0.094	0.135	-0.203	0.733	0.157	0.792	Cytoplasm	other
CCDC8	coiled-coil domain containing 8	Q9H0W5			-1.237	0.43			Plasma Membrane	other		N-(3-benzylthiazol-2(3H)-ylidene)-1H-pyrrolo[2,3-b]pyridine-3-carboxamide,TDI-011536
CCDC82	coiled-coil domain containing 82	Q8N4S0			-0.614	0.196			Other	other
CCDC83	coiled-coil domain containing 83	Q8IWF9	-0.294	0.011	0.192	0.724			Other	other
CCDC85B	coiled-coil domain containing 85B	Q15834			4.033	0.00162			Cytoplasm	other
CCDC85C	coiled-coil domain containing 85C	A6NKD9	0.163	0.0575	-0.091	0.94	0.455	0.682	Plasma Membrane	other
CCDC86	coiled-coil domain containing 86	Q9H6F5	-0.254	0.0511	-1.767	0.0185			Nucleus	other
CCDC88A	coiled-coil domain containing 88A	Q3V6T2	0.044	0.556	-0.008	0.99			Cytoplasm	other
CCDC88C	coiled-coil domain containing 88C	Q9P219	0.115	0.0818	0.153	0.823	0.313	0.602	Cytoplasm	other
CCDC9	coiled-coil domain containing 9	Q9Y3X0	0.123	0.309	0.198	0.729	0.758	0.19	Extracellular Space	other
CCDC90B	coiled-coil domain containing 90B	Q9GZT6	0.145	0.119	0.271	0.547	0.203	0.684	Cytoplasm	other
CCDC91	coiled-coil domain containing 91	Q7Z6B0	0.12	0.064	0.031	0.973	-0.746	0.169	Cytoplasm	other
CCDC92	coiled-coil domain containing 92	Q53HC0			-4.879	0.00352			Cytoplasm	other
CCDC93	coiled-coil domain containing 93	Q567U6	0.155	0.0489	0.156	0.741	0.34	0.361	Extracellular Space	other
CCDC97	coiled-coil domain containing 97	Q96F63	0.161	0.0834	0.589	0.229	-0.403	0.319	Other	other
CCDC9B	coiled-coil domain containing 9B	Q6ZUT6	0.093	0.23	0.241	0.697	-0.449	0.37	Other	other
CCHCR1	coiled-coil alpha-helical rod protein 1	Q8TD31	-1.031	0.0286	-1.058	0.126	-0.676	0.278	Cytoplasm	other
CCM2	CCM2 scaffold protein	Q9BSQ5	0.242	0.0111	-0.706	0.489	-0.467	0.418	Cytoplasm	other
CCN1	cellular communication network factor 1	O00622	0.271	0.0439	-0.031	0.969	-0.014	0.984	Extracellular Space	other	unspecified application
CCN2	cellular communication network factor 2	P29279			0.151	0.784	0.01	0.989	Extracellular Space	growth factor
CCNA2	cyclin A2	P20248	-1.389	4.05e-10	-0.151	0.884	0.449	0.4	Nucleus	other	efficacy,prognosis
CCNB1	cyclin B1	P14635	-1.531	2.78e-10	-0.108	0.867	0.855	0.0506	Cytoplasm	other
CCNB2	cyclin B2	O95067	-1.423	7.41e-10	-0.394	0.332	-1.201	0.0144	Cytoplasm	other
CCND1	cyclin D1	P24385	0.797	4.02e-06	0.507	0.464			Nucleus	transcription regulator	diagnosis,efficacy,prognosis,response to therapy,unspecified application
CCND3	cyclin D3	P30281	0.11	0.305	0.086	0.916			Nucleus	kinase	prognosis
CCNDBP1	cyclin D1 binding protein 1	O95273	1.047	1.5e-07	0.942	0.284	0.173	0.809	Nucleus	other
CCNE1	cyclin E1	P24864	0.5	0.0689					Nucleus	transcription regulator		FRAX120,FRAX355,KPT-9274,PF-3758309,SM1-71
CCNH	cyclin H	P51946	-0.185	0.0166	0.219	0.756	0.232	0.654	Nucleus	transcription regulator	prognosis	CCT-241533,PHI-101,rabusertib,XL844
CCNK	cyclin K	O75909	-0.373	5.65e-05	-1.263	0.0697	-0.712	0.22	Nucleus	kinase
CCNL1	cyclin L1	Q9UK58	0.172	0.274	0.569	0.244			Nucleus	other
CCNL2	cyclin L2	Q96S94	0.052	0.821	1.124	0.0517	1.957	0.0208	Nucleus	other		KTX-1001
CCNT1	cyclin T1	O60563	-0.179	0.062	-1.574	0.143	-0.356	0.483	Nucleus	transcription regulator
CCNT2	cyclin T2	O60583	0.145	0.556					Nucleus	transcription regulator		nedosiran
CCNY	cyclin Y	Q8ND76	0.286	0.0749	-0.745	0.404	0.721	0.204	Nucleus	other		chlorpropamide,disulfiram
CCNYL1	cyclin Y like 1	Q8N7R7	0.146	0.396			0.122	0.865	Plasma Membrane	other
CCP110	centriolar coiled-coil protein 110	O43303	-0.079	0.457					Cytoplasm	other
CCPG1	cell cycle progression 1	Q9ULG6			0.072	0.922			Other	other		carmustine,carmustine/prednisone
CCRL2	C-C motif chemokine receptor like 2	O00421			-0.063	0.922			Plasma Membrane	G-protein coupled receptor
CCS	copper chaperone for superoxide dismutase	O14618	0.221	0.23	0.19	0.759	-0.073	0.903	Cytoplasm	enzyme		tofersen
CCT2	chaperonin containing TCP1 subunit 2	P78371	0.06	0.476	0.389	0.189	0.321	0.49	Cytoplasm	kinase		copper
CCT3	chaperonin containing TCP1 subunit 3	P49368	0.009	0.939	0.342	0.4	0.399	0.336	Cytoplasm	other		forodesine,PD 141955,purine nucleoside phosphorylase inhibitor
CCT4	chaperonin containing TCP1 subunit 4	P50991	0.027	0.887	0.381	0.273	0.31	0.468	Cytoplasm	other		6-mercaptopurine,6-mercaptopurine/methotrexate,6-mercaptopurine/methotrexate/tretinoin,6-mercaptopurine/prednisone,6-mercaptopurine/prednisone/thioguanine,6-mercaptopurine/vincristine,azathioprine,cyclophosphamide/cytarabine/6-mercaptopurine,cytarabine/daunorubicin/thioguanine,cytarabine/thioguanine,dasatinib/6-mercaptopurine/methotrexate,daunorubicin/etoposide/6-mercaptopurine/mitoxantrone/predn…
CCT5	chaperonin containing TCP1 subunit 5	P48643	-0.047	0.72	0.879	0.0355	0.439	0.246	Cytoplasm	other
CCT6A	chaperonin containing TCP1 subunit 6A	P40227	0.053	0.493	0.234	0.564	0.244	0.618	Cytoplasm	other		ABL1 inhibitor,blinatumomab/dasatinib,blinatumomab/imatinib,bosutinib,bosutinib/hydroxyurea/ponatinib,bosutinib/imatinib,bosutinib/ponatinib,bosutinib/rituximab,clofarabine/cyclophosphamide/etoposide/imatinib,corticosteroid/dasatinib,corticosteroid/imatinib,corticosteroid/ponatinib,cyclophosphamide/daunorubicin/imatinib/prednisolone/vincristine,cyclophosphamide/daunorubicin/imatinib/prednisone/vi…
CCT6B	chaperonin containing TCP1 subunit 6B	Q92526	0.101	0.231	-0.102	0.91	0.334	0.594	Cytoplasm	other		111In-panitumumab,11C-osimertinib,18F-PEG6-IPQA,4-[(3-bromophenyl)amino]-6,7-diethoxyquinazoline,89Zr-DFO-nimotuzumab,89Zr-panitumumab,ABBV-637,ABT-414,ABY-029,AEE 788,AF8c,afatinib,afatinib/cetuximab,afatinib/dasatinib,afatinib/osimertinib,afatinib/paclitaxel,AFM24,alflutinib,allitinib,AMG 595,AMG 596,amivantamab,anastrozole/lapatinib,anastrozole/lapatinib/trastuzumab,anti-EGFR antibody,anti-EGF…
CCT7	chaperonin containing TCP1 subunit 7	Q99832	-0.042	0.511	0.932	0.0638	0.837	0.0785	Cytoplasm	other		CBR-470-1
CCT8	chaperonin containing TCP1 subunit 8	P50990	-0.059	0.416	0.324	0.277	0.305	0.544	Cytoplasm	other
CD109	CD109 molecule	Q6YHK3	0.272	0.0232			0.238	0.572	Plasma Membrane	other		argatroban,aspirin/bivalirudin,aspirin/dabigatran etexilate,aspirin/eptifibatide/heparin,bivalirudin,dabigatran,dabigatran etexilate,desirudin,efegatran,enoxaparin,heparin,lepirudin,thrombin inhibitor,tinzaparin,ulinastatin,ximelagatran
CD14	CD14 molecule	P08571	0.203	0.00385			-0.018	0.979	Plasma Membrane	transmembrane receptor	efficacy,unspecified application	activated recombinant human factor VII,emicizumab,F8,rivaroxaban
CD151	CD151 molecule (Raph blood group)	P48509	0.099	0.574	0.104	0.892	-1.578	0.0208	Plasma Membrane	other		6-aminocaproic acid,aprotinin,PLAT,reteplase,tenecteplase,tranexamic acid
CD274	CD274 molecule	Q9NZQ7			-0.867	0.215			Plasma Membrane	transmembrane receptor	efficacy,unspecified application
CD276	CD276 molecule	Q5ZPR3	-0.114	0.241	0.35	0.715	0.852	0.0449	Plasma Membrane	other	prognosis	6-aminocaproic acid
CD2AP	CD2 associated protein	Q9Y5K6	0.276	0.036	-0.279	0.531	0.033	0.962	Cytoplasm	other		IONIS-FB-LRx
CD2BP2	CD2 cytoplasmic tail binding protein 2	O95400	-0.199	0.00909	-0.095	0.894	0.425	0.393	Cytoplasm	other		adenosine deaminase inhibitor,alemtuzumab/pentostatin,aspirin/dipyridamole,aspirin/dipyridamole/telmisartan,cyclophosphamide/pentostatin/rituximab,dipyridamole,pentostatin,pentostatin/recombinant interferon,pentostatin/rituximab,vidarabine
CD302	CD302 molecule	Q8IX05			-0.687	0.331			Plasma Membrane	transmembrane receptor
CD320	CD320 molecule	Q9NPF0	-1.023	6.3e-08	0.054	0.94	0.382	0.678	Plasma Membrane	transmembrane receptor		acetazolamide,benzthiazide,brimonidine/brinzolamide,brinzolamide,chlorothiazide,chlorothiazide/reserpine,chlorthalidone,diazoxide,dichlorphenamide,dorzolamide,dorzolamide/timolol,ethoxyzolamide,hydrochlorothiazide,methazolamide,phentermine/topiramate,quinethazone,sulfacetamide,topiramate,trichloromethiazide
CD40	CD40 molecule	P25942			0.576	0.663			Plasma Membrane	transmembrane receptor	efficacy,unspecified application
CD44	CD44 molecule (Indian blood group)	P16070	-0.211	0.00432	0.077	0.836	-0.419	0.297	Plasma Membrane	other	diagnosis,disease progression,prognosis,unspecified application
CD46	CD46 molecule	P15529	0.084	0.47	-0.071	0.903	0.112	0.837	Plasma Membrane	transmembrane receptor		ardeparin,aspirin/enoxaparin,aspirin/eptifibatide/heparin,dalteparin,enoxaparin,enoxaparin/warfarin,fondaparinux,fondaparinux/warfarin,glucuronyl glucosamine glycan sulfate,heparin,low molecular weight heparin,nadroparin,semuloparin,SR-123781A
CD47	CD47 molecule	Q08722	0.175	0.107	0.846	0.0704	-0.096	0.856	Plasma Membrane	transmembrane receptor	unspecified application
CD55	CD55 molecule (Cromer blood group)	P08174	0.163	0.0756	0.61	0.21	-0.303	0.583	Plasma Membrane	other
CD58	CD58 molecule	P19256	-0.007	0.941	-0.062	0.954	-0.2	0.735	Plasma Membrane	transmembrane receptor		efdamrofusp alfa,IGG (complex),pegcetacoplan
CD59	CD59 molecule (CD59 blood group)	P13987	0.459	0.0956	-0.406	0.561	-0.207	0.814	Plasma Membrane	other		avacincaptad pegol,cemdisiran,eculizumab,IFX-1,IGG (complex),pozelimab,ravulizumab,zilucoplan
CD63	CD63 molecule	P08962	0.139	0.477	0.424	0.355	0.679	0.155	Plasma Membrane	other
CD74	CD74 molecule	P04233			0.419	0.185			Plasma Membrane	transmembrane receptor
CD81	CD81 molecule	P60033	-0.039	0.779	1.19	0.138	1.093	0.0174	Plasma Membrane	other
CD82	CD82 molecule	P27701	0.253	0.203	0.246	0.702	0.873	0.187	Plasma Membrane	other
CD9	CD9 molecule	P21926	0.209	0.747	0.213	0.822	0.561	0.476	Plasma Membrane	other	efficacy
CD99	CD99 molecule (Xg blood group)	P14209	-0.036	0.922	-0.307	0.622	0.012	0.986	Plasma Membrane	other
CD99L2	CD99 molecule like 2	Q8TCZ2			-0.323	0.756	-0.467	0.489	Plasma Membrane	other		ISIS 2503
CDA	cytidine deaminase	P32320	0.363	0.0224	-0.352	0.707			Nucleus	enzyme		adagrasib,ARS-1620,AZD4785,BI 1823911,BPI-421286,chelerythrine,D-1553,D3S-001,GDC-6036,GFH925,GH35,HBI-2438,HS-10370,JAB-21822,JDQ443,JNJ-74699157,KRAS inhibitor,LY3499446,LY3537982,MK-1084,sotorasib,YL-15293
CDAN1	codanin 1	Q8IWY9	-0.196	0.0367	-0.456	0.503	-0.464	0.437	Nucleus	other		iodine I 131 iodocholesterol
CDC123	cell division cycle 123	O75794	-0.177	0.0138	0.085	0.898	0.587	0.157	Cytoplasm	other
CDC16	cell division cycle 16	Q13042	0.009	0.937	0.632	0.0864	0.522	0.33	Nucleus	other		AVID200,cotsiranib,dalantercept,fresolimumab,HB-002T,LY2109761,LY3200882,MSB0011359C,NIS793,SHR1701,SRK-181,STP707,YL-13027
CDC20	cell division cycle 20	Q12834	-1.071	1.15e-08	0.103	0.862	0.235	0.462	Nucleus	other		BI 836845,MEDI-573
CDC23	cell division cycle 23	Q9UJX2	-0.077	0.442	0.252	0.454	0.115	0.871	Nucleus	enzyme
CDC25B	cell division cycle 25B	P30305	-0.468	7.68e-05	-0.37	0.843			Nucleus	phosphatase
CDC25C	cell division cycle 25C	P30307	-0.488	0.000211	-0.207	0.806			Nucleus	phosphatase
CDC26	cell division cycle 26	Q8NHZ8	-0.138	0.429	-0.41	0.695	-1.486	0.0507	Nucleus	other		apolizumab
CDC27	cell division cycle 27	P30260	-0.099	0.105	0.096	0.911	0.577	0.106	Nucleus	other
CDC34	cell division cycle 34, ubiqiutin conjugating enzyme	P49427	0.058	0.665	-0.214	0.626	-0.409	0.393	Nucleus	enzyme
CDC37	cell division cycle 37, HSP90 cochaperone	Q16543	0.11	0.237	0.263	0.684	1.097	0.0938	Cytoplasm	other		collagenase
CDC37L1	cell division cycle 37 like 1, HSP90 cochaperone	Q7L3B6	0.06	0.419	-0.26	0.618	-0.082	0.911	Cytoplasm	other		collagenase
CDC40	cell division cycle 40	O60508					0.012	0.986	Nucleus	other		collagenase
CDC42	cell division cycle 42	P60953	0.094	0.594	-0.19	0.791	-1.453	0.0101	Cytoplasm	enzyme		collagenase
CDC42BPA	CDC42 binding protein kinase alpha	Q5VT25	-0.001	0.993	-0.309	0.603	-0.168	0.743	Cytoplasm	kinase
CDC42BPB	CDC42 binding protein kinase beta	Q9Y5S2	-0.166	0.0422	-0.166	0.607	-0.444	0.236	Cytoplasm	kinase
CDC42BPG	CDC42 binding protein kinase gamma	Q6DT37	-0.112	0.0482			-0.599	0.194	Cytoplasm	kinase
CDC42EP1	CDC42 effector protein 1	Q00587	-0.385	0.000721	0.057	0.953	0.503	0.335	Extracellular Space	other
CDC42EP2	CDC42 effector protein 2	O14613	0.211	0.0517	0.704	0.353			Plasma Membrane	other		pelacarsen
CDC42EP3	CDC42 effector protein 3	Q9UKI2	0.18	0.067	-0.057	0.957	0.128	0.849	Cytoplasm	other
CDC42EP4	CDC42 effector protein 4	Q9H3Q1	0.337	0.00637	0.403	0.443	0.801	0.0345	Cytoplasm	other		volanesorsen
CDC42EP5	CDC42 effector protein 5	Q6NZY7	-0.694	0.0498					Cytoplasm	other
CDC42SE1	CDC42 small effector 1	Q9NRR8			-0.502	0.312	-2.137	0.027	Plasma Membrane	other
CDC42SE2	CDC42 small effector 2	Q9NRR3	-0.051	0.821	-0.036	0.969	-0.242	0.697	Plasma Membrane	other
CDC45	cell division cycle 45	O75419	-0.565	1.24e-05			-0.503	0.47	Nucleus	other		AS1409,bifikafusp alfa,dodekin,iodine I 131 anti-fibronectin antibody fragment L19-SIP,L19-IL2 monoclonal antibody-cytokine fusion protein/L19TNFalpha,L19TNFalpha,ocriplasmin
CDC5L	cell division cycle 5 like	Q99459	-0.225	0.0157	0.436	0.39	0.739	0.0934	Nucleus	transcription regulator		tinlarebant
CDC7	cell division cycle 7	O00311			1.265	0.0501			Nucleus	kinase
CDC73	cell division cycle 73	Q6P1J9	-0.247	0.000516	0.148	0.797	0.348	0.452	Nucleus	other	diagnosis
CDCA2	cell division cycle associated 2	Q69YH5	-0.215	0.201					Nucleus	other		aldoxorubicin,gadofosveset trisodium,GSK3128349,HPN328,NM21-1480,platinum
CDCA3	cell division cycle associated 3	Q99618	-0.983	1.34e-05	0.239	0.709	0.435	0.629	Cytoplasm	other
CDCA5	cell division cycle associated 5	Q96FF9	-1.37	0.000557	0.52	0.867	0.573	0.351	Nucleus	other
CDCA7L	cell division cycle associated 7 like	Q96GN5					-0.555	0.379	Nucleus	other		CALAA-01,CX-2029,monoclonal antibody A27.15,oxaliplatin-encapsulated transferrin-conjugated N-glutaryl phosphatidylethanolamine liposome
CDCA8	cell division cycle associated 8	Q53HL2			0.717	0.408	0.162	0.685	Nucleus	other		ferric carboxymaltose,MORAb-066,NKP-1339,platinum,TLD-1433
CDCP1	CUB domain containing protein 1	Q9H5V8	0.119	0.188	-0.206	0.743	0.232	0.618	Plasma Membrane	other
CDH1	cadherin 1	P12830	0.185	0.0122	0.911	0.416	0.528	0.209	Plasma Membrane	other	diagnosis,disease progression,efficacy,prognosis
CDH11	cadherin 11	P55287			0.099	0.893			Plasma Membrane	other	efficacy,prognosis
CDH13	cadherin 13	P55290	0.276	0.00734					Plasma Membrane	other	diagnosis,disease progression,prognosis
CDH2	cadherin 2	P19022	0.255	0.109					Plasma Membrane	other	diagnosis,prognosis
CDH23	cadherin related 23	Q9H251	-0.381	0.255					Plasma Membrane	transporter
CDH3	cadherin 3	P22223	0.157	0.0318			-0.225	0.632	Plasma Membrane	other	diagnosis,efficacy,prognosis
CDIPT	CDP-diacylglycerol--inositol 3-phosphatidyltransferase	O14735	0.03	0.873	0.967	0.0967	0.591	0.126	Cytoplasm	enzyme
CDK1	cyclin dependent kinase 1	P06493	-1.693	9.24e-09	-1.54	0.00551	-0.975	0.0316	Nucleus	kinase	efficacy	asundexian,milvexian,xisomab 3G3
CDK11B	cyclin dependent kinase 11B	P21127	-0.52	3.53e-05	-0.858	0.207	-0.228	0.706	Nucleus	kinase
CDK12	cyclin dependent kinase 12	Q9NYV4	-0.377	0.000316	-1.152	0.224	-0.518	0.263	Nucleus	kinase
CDK13	cyclin dependent kinase 13	Q14004	-0.256	0.000359	0.165	0.903	-0.261	0.707	Nucleus	kinase		fomepizole
CDK16	cyclin dependent kinase 16	Q00536	-0.011	0.912	-0.351	0.728	-1.657	0.00544	Cytoplasm	kinase		1-(3-(1,4-dihydroimidazo[4,5-c]pyrazol-5-yl)-4-methylphenyl)-3-(3-(4-methyl-1H-imidazol-1-yl)-5-(trifluoromethyl)phenyl)urea,5-azacytidine/sorafenib,belvarafenib,binimetinib/cetuximab/encorafenib,binimetinib/encorafenib,binimetinib/encorafenib/panitumumab,binimetinib/vemurafenib,bortezomib/sorafenib,c-raf antisense oligonucleotide liposome,CCT239065,cetuximab/dabrafenib/trametinib,cetuximab/encor…
CDK17	cyclin dependent kinase 17	Q00537	-0.299	0.000227	-0.698	0.759			Cytoplasm	kinase
CDK18	cyclin dependent kinase 18	Q07002	-0.278	0.00705					Cytoplasm	kinase
CDK19	cyclin dependent kinase 19	Q9BWU1			-0.514	0.318	-0.934	0.157	Nucleus	kinase
CDK2	cyclin dependent kinase 2	P24941	-0.162	0.288	-0.844	0.134	-0.16	0.79	Nucleus	kinase
CDK2AP1	cyclin dependent kinase 2 associated protein 1	O14519	-0.298	0.00527	0.572	0.241			Nucleus	other
CDK3	cyclin dependent kinase 3	Q00526	0.357	0.438					Other	kinase		acyclovir/hydrocortisone,cytarabine/hydrocortisone/methotrexate,dasatinib/hydrocortisone,hydrocortisone,hydrocortisone/imatinib,hydrocortisone/mitoxantrone,hydrocortisone/prednisone
CDK4	cyclin dependent kinase 4	P11802	-0.229	0.0683	-0.039	0.97	-0.367	0.379	Nucleus	kinase	diagnosis	mipomersen
CDK5	cyclin dependent kinase 5	Q00535	-0.518	0.000582	-0.704	0.464	-1.449	0.00776	Nucleus	kinase	unspecified application	11beta hydrocortisone acetate,21-deacetyldeflazacort,6-mercaptopurine/prednisone,6-mercaptopurine/prednisone/thioguanine,acetaminophen/cetirizine/prednisolone,acetaminophen/diphenhydramine/methylprednisolone,acetaminophen/diphenhydramine/prednisolone,acyclovir/hydrocortisone,alclometasone,alclometasone dipropionate,amcinonide,aprepitant/dexamethasone,aprepitant/dexamethasone/granisetron,aprepitan…
CDK5RAP1	CDK5 regulatory subunit associated protein 1	Q96SZ6	-0.395	2.4e-06	-0.181	0.878	-0.044	0.943	Extracellular Space	enzyme
CDK5RAP2	CDK5 regulatory subunit associated protein 2	Q96SN8	-0.108	0.039	-0.326	0.877			Cytoplasm	other		manganese
CDK5RAP3	CDK5 regulatory subunit associated protein 3	Q96JB5	0.064	0.468	0.508	0.412	0.167	0.752	Nucleus	other
CDK6	cyclin dependent kinase 6	Q00534	-0.85	9.01e-07	-0.837	0.317	-0.559	0.526	Nucleus	kinase
CDK7	cyclin dependent kinase 7	P50613	-0.273	0.00348	0.779	0.3	0.549	0.246	Nucleus	kinase		milatuzumab,milatuzumab-doxorubicin antibody-drug conjugate
CDK8	cyclin dependent kinase 8	P49336	-0.125	0.0793					Nucleus	kinase
CDK9	cyclin dependent kinase 9	P50750	-0.32	4.61e-05	-0.951	0.168	-0.749	0.18	Nucleus	kinase
CDKAL1	CDK5 regulatory subunit associated protein 1 like 1	Q5VV42	-0.019	0.813	-0.218	0.701	-0.137	0.752	Cytoplasm	enzyme		6-mercaptopurine/vincristine,ABT-751,bevacizumab/docetaxel,bevacizumab/docetaxel/prednisone/thalidomide/zoledronic acid,bevacizumab/paclitaxel,bevacizumab/paclitaxel/pemetrexed,bevacizumab/paclitaxel/topotecan,BMS-275183,capecitabine/docetaxel,capecitabine/docetaxel/gemcitabine,capecitabine/docetaxel/oxaliplatin/trastuzumab,cevipabulin,colchicine,colchicine/probenecid,cyclophosphamide/daunorubici…
CDKL3	cyclin dependent kinase like 3	Q8IVW4			-0.344	0.772			Cytoplasm	kinase
CDKN1A	cyclin dependent kinase inhibitor 1A	P38936	0.619	9.08e-07	0.066	0.922			Nucleus	kinase	diagnosis,efficacy,prognosis,response to therapy
CDKN1B	cyclin dependent kinase inhibitor 1B	P46527	0.56	0.000177	-0.472	0.472			Nucleus	other	diagnosis,disease progression,efficacy,prognosis,response to therapy	tebentafusp
CDKN2A	cyclin dependent kinase inhibitor 2A	P42771					-0.165	0.784	Nucleus	transcription regulator	diagnosis,disease progression,efficacy,prognosis,response to therapy,safety,unspecified application	188Re-NM02,5-fluorouracil/irinotecan/trastuzumab,5-fluorouracil/oxaliplatin/trastuzumab,5-fluorouracil/trastuzumab,68GaNOTA-anti-HER2 VHH1,89Zr-trastuzumab,99m-Tc-NM-02,99mTc-ADAPT6,99mTc-HPArk2,99mTc-MIRC213,[68Ga]ABY-025,A166,ADCT-502,AF8c,afatinib,afatinib/cetuximab,afatinib/dasatinib,afatinib/osimertinib,afatinib/paclitaxel,AG 879,AIP-303,allitinib,alpelisib/trastuzumab emtansine,anastrozole/…
CDKN2AIP	CDKN2A interacting protein	Q9NXV6	0.05	0.401	-0.15	0.819	0.216	0.585	Nucleus	transcription regulator
CDKN2AIPNL	CDKN2A interacting protein N-terminal like	Q96HQ2	-0.512	0.0888					Other	other		ALT-801,azurin 50-77,BI 907828,cenersen,CGM097,COTI-2,eprenetapopt,kevetrin,PC14586
CDKN2C	cyclin dependent kinase inhibitor 2C	P42773			0.574	0.539			Nucleus	transcription regulator
CDKN3	cyclin dependent kinase inhibitor 3	Q16667	-0.258	0.326					Cytoplasm	phosphatase
CDON	cell adhesion associated, oncogene regulated	Q4KMG0			-0.879	0.124			Plasma Membrane	other
CDPF1	cysteine rich DPF motif domain containing 1	Q6NVV7	-0.38	0.203					Extracellular Space	other
CDR2	cerebellar degeneration related protein 2	Q01850			0.849	0.126			Cytoplasm	other		1843U89,5-fluorouracil,5-fluorouracil/gemcitabine,5-fluorouracil/imiquimod,5-fluorouracil/irinotecan,5-fluorouracil/irinotecan/oxaliplatin,5-fluorouracil/irinotecan/trastuzumab,5-fluorouracil/oxaliplatin,5-fluorouracil/oxaliplatin/trastuzumab,5-fluorouracil/trastuzumab,bevacizumab/5-fluorouracil,bevacizumab/5-fluorouracil/irinotecan/oxaliplatin,bevacizumab/capecitabine,bevacizumab/capecitabine/ir…
CDR2L	cerebellar degeneration related protein 2 like	Q86X02	0.26	0.0213	-0.414	0.527	-0.063	0.944	Other	other
CDS1	CDP-diacylglycerol synthase 1	Q92903	0.448	0.0476			0.448	0.445	Cytoplasm	enzyme
CDS2	CDP-diacylglycerol synthase 2	O95674	0.276	0.023	-0.321	0.797	0.035	0.953	Cytoplasm	enzyme
CDSN	corneodesmosin	Q15517	0.122	0.706	1.446	0.158	1.52	0.422	Plasma Membrane	other
CDV3	CDV3 homolog	Q9UKY7	-0.016	0.876	-0.567	0.378	0.42	0.539	Cytoplasm	other		acetyldigitoxin derivative,bretylium,ciclopirox olamine,digitoxin,digoxin,ethacrynic acid,ouabain,perphenazine,reserpine/trichloromethiazide,trichloromethiazide
CDYL	chromodomain Y like	Q9Y232	-0.36	0.000132	-0.283	0.64	-0.704	0.175	Nucleus	transcription regulator
CEACAM1	CEA cell adhesion molecule 1	P13688	0.396	0.000368			-0.156	0.884	Plasma Membrane	transporter	diagnosis,efficacy
CEACAM6	CEA cell adhesion molecule 6	P40199					1.518	0.00224	Plasma Membrane	other	diagnosis,prognosis	aducanumab,bapineuzumab,florbetaben F,florbetapir F18,flutemetamol,itanapraced,lecanemab
CEBPB	CCAAT enhancer binding protein beta	P17676	-0.607	0.000181			-0.641	0.283	Nucleus	transcription regulator
CEBPZ	CCAAT enhancer binding protein zeta	Q03701	-0.23	0.0863	-0.342	0.501	-0.62	0.147	Nucleus	transcription regulator		ANS-6637,chlorpropamide,disulfiram,disulfiram/gemcitabine
CELF1	CUGBP Elav-like family member 1	Q92879	-0.128	0.419	0.419	0.241	-0.808	0.0208	Cytoplasm	translation regulator		abciximab,cilengitide,eptifibatide,RUC-4,tirofiban,TP 9201
CELF2	CUGBP Elav-like family member 2	O95319			0.51	0.286			Nucleus	other	safety
CELSR1	cadherin EGF LAG seven-pass G-type receptor 1	Q9NYQ6	0.177	0.00207			-0.498	0.434	Plasma Membrane	G-protein coupled receptor
CELSR2	cadherin EGF LAG seven-pass G-type receptor 2	Q9HCU4	0.477	5.45e-05			-0.335	0.49	Plasma Membrane	G-protein coupled receptor
CEMIP	cell migration inducing hyaluronidase 1	Q8WUJ3			-0.173	0.774			Cytoplasm	enzyme
CEMIP2	cell migration inducing hyaluronidase 2	Q9UHN6	0.053	0.321	0.949	0.0946	0.102	0.886	Cytoplasm	enzyme		ACT001,drotrecogin alfa,TM5614
CENPB	centromere protein B	P07199	-0.89	2.4e-06	-0.989	0.0837	-0.21	0.739	Nucleus	other		clodronic acid
CENPE	centromere protein E	Q02224	-0.449	0.00314	-0.253	0.724	0.099	0.886	Nucleus	other	unspecified application
CENPF	centromere protein F	P49454	-0.573	8.03e-06	0.426	0.421	0.145	0.847	Nucleus	other
CENPH	centromere protein H	Q9H3R5	-0.647	0.000171					Nucleus	other
CENPJ	centromere protein J	Q9HC77	-0.678	0.00888					Nucleus	transcription regulator
CENPM	centromere protein M	Q9NSP4	-0.505	7.64e-05			-0.124	0.906	Cytoplasm	other		zinc sulfate
CENPU	centromere protein U	Q71F23					0.02	0.979	Nucleus	other
CEP120	centrosomal protein 120	Q8N960	-0.152	0.366					Cytoplasm	other
CEP131	centrosomal protein 131	Q9UPN4	-0.032	0.623	-0.249	0.744	0.257	0.598	Cytoplasm	other		pentosan polysulfate
CEP135	centrosomal protein 135	Q66GS9			0.799	0.238			Cytoplasm	other		BI-505,tyroserleutide
CEP170	centrosomal protein 170	Q5SW79	-0.054	0.492	0.082	0.894	0.156	0.718	Nucleus	other
CEP170B	centrosomal protein 170B	Q9Y4F5	-0.024	0.71	-0.327	0.55	0.26	0.589	Other	other
CEP192	centrosomal protein 192	Q8TEP8	-0.262	0.00507	-0.101	0.861			Cytoplasm	other
CEP20	centrosomal protein 20	Q96NB1	-0.189	0.165	-0.076	0.92			Cytoplasm	other
CEP250	centrosomal protein 250	Q9BV73	-0.056	0.57	-0.349	0.521			Nucleus	other
CEP290	centrosomal protein 290	O15078			-0.094	0.878			Cytoplasm	transcription regulator
CEP350	centrosomal protein 350	Q5VT06	-0.1	0.348	0.36	0.464	-0.408	0.42	Cytoplasm	other
CEP41	centrosomal protein 41	Q9BYV8	0.077	0.494	-0.637	0.0491	-0.038	0.959	Cytoplasm	other
CEP43	centrosomal protein 43	O95684	-0.091	0.216	0.843	0.35	0.063	0.914	Cytoplasm	other
CEP44	centrosomal protein 44	Q9C0F1	-0.1	0.0878	0.371	0.417	0.768	0.49	Cytoplasm	other		ardeparin,glucuronyl glucosamine glycan sulfate
CEP55	centrosomal protein 55	Q53EZ4	-0.602	1.73e-06	0.035	0.945	-0.29	0.577	Cytoplasm	other
CEP63	centrosomal protein 63	Q96MT8	-0.13	0.377					Cytoplasm	other		OS2966
CEP76	centrosomal protein 76	Q8TAP6	0.024	0.931					Cytoplasm	other
CEP78	centrosomal protein 78	Q5JTW2	-0.6	1.56e-06					Cytoplasm	other
CEP85	centrosomal protein 85	Q6P2H3	-0.274	0.00266	-0.142	0.881	-0.527	0.294	Nucleus	other
CEP89	centrosomal protein 89	Q96ST8	-0.525	0.00672					Cytoplasm	other
CEP97	centrosomal protein 97	Q8IW35	-0.066	0.513	-0.271	0.821	-0.635	0.376	Cytoplasm	other		ABDP,alogliptin/INS,alogliptin/INS/metformin,BMS-536924,BMS-754807,canakinumab/INS,ceritinib,dapagliflozin/INS,dapagliflozin/INS/metformin,dulaglutide/INS,exenatide/INS,exenatide/INS/metformin,exenatide/INS/metformin/pioglitazone,exenatide/INS/pioglitazone,GSK1838705A,GSK1904529A,INS,INS/linagliptin,INS/linagliptin/metformin,INS/lixisenatide,INS/metformin,INS/metformin/pioglitazone,INS/metformin/…
CEPT1	choline/ethanolamine phosphotransferase 1	Q9Y6K0	-0.307	0.176	-0.22	0.775	-0.439	0.543	Cytoplasm	enzyme		migalastat
CERS2	ceramide synthase 2	Q96G23	-0.068	0.766	-0.632	0.436	-1.506	0.0322	Nucleus	transcription regulator	diagnosis
CERS4	ceramide synthase 4	Q9HA82					0.431	0.578	Cytoplasm	transcription regulator	diagnosis
CERS5	ceramide synthase 5	Q8N5B7	-0.039	0.773	0.181	0.89			Cytoplasm	transcription regulator	diagnosis
CERS6	ceramide synthase 6	Q6ZMG9	0.262	0.145	-0.109	0.903	-0.766	0.239	Nucleus	transcription regulator		(2S)-2-{[9-(propan-2-yl)-6-({[4-(pyridin-2-yl)phenyl]methyl}amino)-9H-purin-2-yl]amino}butan-1-ol,AG 024322,aloisine A,alvocidib,aminopurvalanol A,avotaciclib,AZD5438,BAI,CGP 74514A,dinaciclib,JNJ-7706621,milciclib,NU-6027,NU6102,riviciclib,RO-4584820,roniciclib,staurosporine,terameprocol,zotiraciclib
CERT1	ceramide transporter 1	Q9Y5P4	0.093	0.139	-0.028	0.973	0.026	0.968	Cytoplasm	kinase
CES1	carboxylesterase 1	P23141					0.106	0.869	Cytoplasm	enzyme
CES2	carboxylesterase 2	O00748	0.143	0.123					Cytoplasm	enzyme
CETN2	centrin 2	P41208	0.009	0.948	-0.104	0.868	0.069	0.911	Nucleus	enzyme		ISIS 183750
CETN3	centrin 3	O15182	-0.782	0.000919	-0.843	0.404	-0.823	0.238	Cytoplasm	other
CFAP100	cilia and flagella associated protein 100	Q494V2			0.032	0.977			Cytoplasm	other
CFAP20	cilia and flagella associated protein 20	Q9Y6A4	-0.167	0.216	-0.274	0.603	-0.069	0.919	Cytoplasm	other
CFAP298	cilia and flagella associated protein 298	P57076	-0.337	0.0229	0.179	0.894	-0.151	0.841	Cytoplasm	other		5-azacytidine/cytarabine/decitabine,arsenic trioxide/cytarabine/methotrexate,cladribine/cytarabine/daunorubicin,cladribine/cytarabine/decitabine,cladribine/cytarabine/filgrastim,cladribine/cytarabine/filgrastim/idarubicin,cladribine/cytarabine/filgrastim/idarubicin/plerixafor,cladribine/cytarabine/filgrastim/mitoxantrone,clofarabine,clofarabine/cyclophosphamide,clofarabine/cyclophosphamide/etopos…
CFAP36	cilia and flagella associated protein 36	Q96G28	0.043	0.666	0.551	0.891			Extracellular Space	other
CFAP410	cilia and flagella associated protein 410	O43822	-0.176	0.383	0.328	0.473			Cytoplasm	other		AZD-7451
CFAP74	cilia and flagella associated protein 74	Q9C0B2	-0.198	0.0647			-0.942	0.0752	Cytoplasm	other		68Ga-NOTA-BBN-RGD,abciximab,abituzumab,cilengitide,etaracizumab,fluciclatide F 18,intetumumab
CFAP97	cilia and flagella associated protein 97	Q9P2B7	-0.034	0.82	0.902	0.137			Other	other
CFB	complement factor B	P00751					0.627	0.283	Extracellular Space	peptidase	unspecified application
CFDP1	craniofacial development protein 1	Q9UEE9	0.085	0.314	0.036	0.977	0.429	0.464	Extracellular Space	other
CFH	complement factor H	P08603	-1.312	0.0475	-0.767	0.572			Extracellular Space	other	unspecified application
CFI	complement factor I	P05156	0.364	0.0251	0.484	0.369	0.288	0.647	Extracellular Space	peptidase
CFL1	cofilin 1	P23528	0.133	0.58	0.206	0.538	-0.081	0.877	Nucleus	other
CFL2	cofilin 2	Q9Y281	0.108	0.248	0.746	0.0762	-0.387	0.398	Extracellular Space	other
CFLAR	CASP8 and FADD like apoptosis regulator	O15519	0.254	0.187					Cytoplasm	other	prognosis,unspecified application
CGAS	cyclic GMP-AMP synthase	Q8N884	-0.041	0.842	-1.289	0.285			Cytoplasm	enzyme
CGGBP1	CGG triplet repeat binding protein 1	Q9UFW8	-0.101	0.143	0.062	0.912	-0.368	0.359	Nucleus	transcription regulator
CGN	cingulin	Q9P2M7	0.217	0.00828			0.185	0.651	Plasma Membrane	other
CGREF1	cell growth regulator with EF-hand domain 1	Q99674	-0.332	0.0107					Extracellular Space	other
CHAC2	ChaC glutathione specific gamma-glutamylcyclotransferase 2	Q8WUX2	-0.098	0.128			-1.277	0.179	Cytoplasm	enzyme
CHAF1A	chromatin assembly factor 1 subunit A	Q13111	-0.306	0.0207	-0.649	0.0786	-0.175	0.781	Nucleus	other
CHAF1B	chromatin assembly factor 1 subunit B	Q13112	-0.628	1.58e-07	-0.642	0.31	-1.041	0.0174	Nucleus	other	unspecified application	alicapistat,BLD-2660
CHAMP1	chromosome alignment maintaining phosphoprotein 1	Q96JM3	-0.132	0.0978	0.317	0.788	-0.127	0.827	Nucleus	other		allopurinol/colchicine,anakinra/colchicine,canakinumab/colchicine,colchicine,ixabepilone
CHCHD1	coiled-coil-helix-coiled-coil-helix domain containing 1	Q96BP2	0.04	0.712	0.402	0.49	0.845	0.0888	Nucleus	other
CHCHD10	coiled-coil-helix-coiled-coil-helix domain containing 10	Q8WYQ3	-0.244	0.297					Cytoplasm	other
CHCHD2	coiled-coil-helix-coiled-coil-helix domain containing 2	Q9Y6H1	-0.374	0.00161	-0.326	0.589	-0.181	0.686	Cytoplasm	other
CHCHD3	coiled-coil-helix-coiled-coil-helix domain containing 3	Q9NX63	0.197	0.0242	0.113	0.82	0.082	0.891	Cytoplasm	transcription regulator
CHCHD4	coiled-coil-helix-coiled-coil-helix domain containing 4	Q8N4Q1	0.118	0.594	-0.637	0.337	0.072	0.949	Cytoplasm	enzyme
CHCHD5	coiled-coil-helix-coiled-coil-helix domain containing 5	Q9BSY4	0.076	0.501	-0.809	0.495			Other	other		cathepsin L inhibitor
CHCHD6	coiled-coil-helix-coiled-coil-helix domain containing 6	Q9BRQ6	0.208	0.00215	0.093	0.909	-0.411	0.456	Cytoplasm	other
CHCHD7	coiled-coil-helix-coiled-coil-helix domain containing 7	Q9BUK0	-0.079	0.677					Cytoplasm	other
CHD1	chromodomain helicase DNA binding protein 1	O14646	-0.116	0.105	0.075	0.97	-0.278	0.597	Nucleus	enzyme
CHD1L	chromodomain helicase DNA binding protein 1 like	Q86WJ1	-0.027	0.707	0.314	0.639	-0.113	0.841	Nucleus	enzyme
CHD2	chromodomain helicase DNA binding protein 2	O14647	0.223	0.0442	0.275	0.582			Nucleus	enzyme
CHD3	chromodomain helicase DNA binding protein 3	Q12873	0.068	0.462	0.498	0.366	-1.316	0.0376	Nucleus	enzyme		alvespimycin,cisplatin,luminespib,pimitespib,retaspimycin
CHD4	chromodomain helicase DNA binding protein 4	Q14839	-0.126	0.124	-0.164	0.691	-0.132	0.801	Nucleus	enzyme
CHD5	chromodomain helicase DNA binding protein 5	Q8TDI0	-0.101	0.779	-0.352	0.622			Nucleus	enzyme
CHD6	chromodomain helicase DNA binding protein 6	Q8TD26	0.004	0.987					Nucleus	enzyme
CHD7	chromodomain helicase DNA binding protein 7	Q9P2D1	0.167	0.427					Nucleus	enzyme
CHD8	chromodomain helicase DNA binding protein 8	Q9HCK8	-0.092	0.105	-0.295	0.715	0.654	0.125	Nucleus	enzyme		afatinib/dasatinib,blinatumomab/dasatinib,CH6953755,corticosteroid/dasatinib,cytarabine/dasatinib,cytarabine/dasatinib/dexamethasone/methotrexate,cytarabine/dasatinib/filgrastim/fludarabine phosphate,cytarabine/dasatinib/filgrastim/fludarabine phosphate/idarubicin,dasatinib,dasatinib/6-mercaptopurine/methotrexate,dasatinib/dexamethasone,dasatinib/dexamethasone/vincristine,dasatinib/erlotinib,dasa…
CHD9	chromodomain helicase DNA binding protein 9	Q3L8U1	-0.182	0.00754					Cytoplasm	other		bafetinib,bosutinib,bosutinib/corticosteroid,bosutinib/dexamethasone/vincristine,bosutinib/imatinib,bosutinib/rituximab,docetaxel/nintedanib,JNJ-26483327,KICG2576,nintedanib,PD 173958,rebastinib,SM1-71,staurosporine,tolimidone
CHDH	choline dehydrogenase	Q8NE62	0.094	0.266					Cytoplasm	enzyme
CHEK1	checkpoint kinase 1	O14757	-0.963	6.72e-09	-1.277	0.162	-0.769	0.138	Nucleus	kinase	efficacy
CHEK2	checkpoint kinase 2	O96017	-0.029	0.753			0.235	0.619	Nucleus	kinase
CHERP	calcium homeostasis endoplasmic reticulum protein	Q8IWX8	-0.005	0.966	0.454	0.452	0.115	0.82	Cytoplasm	other
CHFR	checkpoint with forkhead and ring finger domains	Q96EP1			0.822	0.122	-0.998	0.124	Nucleus	enzyme
CHIC2	cysteine rich hydrophobic domain 2	Q9UKJ5			1.413	0.0467	0.765	0.381	Plasma Membrane	other		[111In]-FPI-1547,[225Ac]-FPI-1434,[I-124]-CPD-1028,ABDP,AVE1642,AZ12253801,AZD3463,BIIB022,BMS-536924,BMS-754807,brigatinib,ceritinib,cixutumumab,dalotuzumab,ganitumab,GSK1838705A,GSK1904529A,IGF-1R inhibitor,IGF-methotrexate conjugate,IGF1,insulin glargine,insulin glargine/insulin lispro,insulin glargine/lixisenatide/metformin,insulin glargine/metformin,insulin glargine/metformin/sulfonylurea,is…
CHID1	chitinase domain containing 1	Q9BWS9	0.211	0.0898	-0.325	0.596	0.476	0.222	Extracellular Space	other		collagenase
CHKA	choline kinase alpha	P35790			-0.107	0.931	0.02	0.98	Cytoplasm	kinase
CHKB	choline kinase beta	Q9Y259	-0.115	0.111	-1.16	0.0591			Cytoplasm	kinase
CHM	CHM Rab escort protein	P24386	-0.113	0.226	0.22	0.685	0.408	0.536	Cytoplasm	enzyme		LM11A-31
CHML	CHM like Rab escort protein	P26374	-0.175	0.0179	0.663	0.396	0.346	0.663	Cytoplasm	enzyme
CHMP1A	charged multivesicular body protein 1A	Q9HD42	0.138	0.12	0.928	0.00551	0.205	0.554	Extracellular Space	peptidase
CHMP1B	charged multivesicular body protein 1B	Q7LBR1	0.164	0.0796	0.555	0.119	0.166	0.721	Plasma Membrane	enzyme		aldosterone receptor antagonist,AZD9977,beta-estradiol/progesterone,drospirenone,drospirenone/ethinyl estradiol,eplerenone,finerenone,fludrocortisone,fludrocortisone acetate,hydrochlorothiazide/spironolactone,mineralocorticoid,ocedurenone,progesterone,spironolactone
CHMP2A	charged multivesicular body protein 2A	O43633	0.241	0.0958	0.64	0.0731	0.209	0.639	Cytoplasm	other
CHMP2B	charged multivesicular body protein 2B	Q9UQN3	-0.157	0.026	0.514	0.327	-0.272	0.509	Cytoplasm	other
CHMP3	charged multivesicular body protein 3	Q9Y3E7	0.121	0.383	0.276	0.559	-0.277	0.454	Cytoplasm	other		alvespimycin,cisplatin,pimitespib,retaspimycin
CHMP4A	charged multivesicular body protein 4A	Q9BY43	0.097	0.204	-0.151	0.861	0.326	0.529	Cytoplasm	other
CHMP4B	charged multivesicular body protein 4B	Q9H444	0.125	0.0554	0.21	0.704	0.226	0.642	Cytoplasm	other
CHMP4C	charged multivesicular body protein 4C	Q96CF2	0.128	0.181			-0.345	0.686	Cytoplasm	other
CHMP5	charged multivesicular body protein 5	Q9NZZ3	0.208	0.143	0.723	0.198	0.753	0.0507	Cytoplasm	other
CHMP6	charged multivesicular body protein 6	Q96FZ7	0.152	0.011	-0.321	0.648	-0.566	0.369	Cytoplasm	other		gemopatrilat,LBQ657,neprilysin inhibitor,sacubitril,sacubitril/valsartan
CHMP7	charged multivesicular body protein 7	Q8WUX9	-0.04	0.644	0.522	0.151	0.556	0.151	Cytoplasm	other
CHN1	chimerin 1	P15882	-0.203	0.446	0.314	0.509			Cytoplasm	other	unspecified application
CHORDC1	cysteine and histidine rich domain containing 1	Q9UHD1	0.406	0.000996	0.369	0.397	0.557	0.291	Other	other
CHP1	calcineurin like EF-hand protein 1	Q99653	-0.074	0.671	-0.348	0.563	-0.236	0.628	Nucleus	transcription regulator		collagenase
CHPF	chondroitin polymerizing factor	Q8IZ52	0.035	0.863	1.128	0.0589			Cytoplasm	enzyme
CHPF2	chondroitin polymerizing factor 2	Q9P2E5	0.287	0.00712	0.882	0.209	-0.425	0.37	Cytoplasm	enzyme
CHPT1	choline phosphotransferase 1	Q8WUD6	-0.111	0.233	0.33	0.484	-0.113	0.867	Cytoplasm	enzyme		ABBV-400,ABN401,ABT-700,AL2846,altiratinib,AMG 208,AMG 337,amivantamab,amuvatinib,anti-c-MET monoclonal antibody,antibody-drug conjugate ABBV-399,ARGX-111,BMS 777607,bozitinib,BPI-9016M,BYON3521,c-MET inhibitor,cabozantinib,cabozantinib/crizotinib,cabozantinib/erlotinib,cabozantinib/nivolumab,cabozantinib/tyrosine kinase inhibitor,capmatinib,capmatinib/gefitinib,crizotinib,crizotinib/erlotinib,cr…
CHRAC1	chromatin accessibility complex subunit 1	Q9NRG0	-0.106	0.311	0.507	0.429	0.141	0.834	Nucleus	enzyme		SC-005,SGN-CD228A
CHRD	chordin	Q9H2X0					-0.272	0.831	Extracellular Space	other		GT103
CHST11	carbohydrate sulfotransferase 11	Q9NPF2			-0.611	0.216			Cytoplasm	enzyme
CHST14	carbohydrate sulfotransferase 14	Q8NCH0	-0.072	0.278	-0.101	0.88	-0.183	0.683	Cytoplasm	enzyme
CHST3	carbohydrate sulfotransferase 3	Q7LGC8	-0.094	0.272	0.256	0.861			Cytoplasm	enzyme
CHSY1	chondroitin sulfate synthase 1	Q86X52	-0.073	0.522	-0.127	0.809	0.249	0.743	Cytoplasm	enzyme		pritumumab
CHTF18	chromosome transmission fidelity factor 18	Q8WVB6	-0.144	0.0325	-0.033	0.973	-0.228	0.727	Nucleus	enzyme
CHTF8	chromosome transmission fidelity factor 8	P0CG13	-0.182	0.0994			-2.077	0.0469	Cytoplasm	other
CHTOP	chromatin target of PRMT1	Q9Y3Y2	-0.323	0.00183	-1.219	0.315	-0.859	0.0726	Nucleus	other
CHUK	component of inhibitor of nuclear factor kappa B kinase complex	O15111	-0.141	0.0164	-0.598	0.447	-0.326	0.642	Cytoplasm	kinase	prognosis
CHURC1	churchill domain containing 1	Q8WUH1	0.269	0.0655			0.544	0.273	Nucleus	transcription regulator
CIAO1	cytosolic iron-sulfur assembly component 1	O76071	0.102	0.499	-0.284	0.68	-0.227	0.735	Nucleus	transcription regulator
CIAO2A	cytosolic iron-sulfur assembly component 2A	Q9H5X1	-0.051	0.821	-0.41	0.559	0	1	Extracellular Space	other
CIAO2B	cytosolic iron-sulfur assembly component 2B	Q9Y3D0	-0.018	0.955	-0.949	0.294	-0.317	0.756	Cytoplasm	other		irosustat
CIAO3	cytosolic iron-sulfur assembly component 3	Q9H6Q4	0.026	0.781	0.932	0.106	-0.066	0.916	Cytoplasm	other
CIAPIN1	cytokine induced apoptosis inhibitor 1	Q6FI81	0.087	0.465	-0.064	0.904	0.123	0.845	Cytoplasm	other
CIB1	calcium and integrin binding 1	Q99828	0.026	0.788	0.975	0.549	0.001	1	Nucleus	other
CIBAR1	CBY1 interacting BAR domain containing 1	A1XBS5			-0.101	0.885			Cytoplasm	other
CIC	capicua transcriptional repressor	Q96RK0	-0.042	0.617	0.024	0.986	0.771	0.0409	Nucleus	transcription regulator	unspecified application	CP-547632,necuparanib,pentosan polysulfate,RC28-E,sucralfate,suradista
CINP	cyclin dependent kinase 2 interacting protein	Q9BW66	0.183	0.336	0.364	0.457			Nucleus	other
CIP2A	cellular inhibitor of PP2A	Q8TCG1	-0.243	0.00203	0.255	0.544	-0.193	0.646	Cytoplasm	other		trimetazidine
CIRBP	cold inducible RNA binding protein	Q14011	-0.114	0.323	-0.707	0.144	-1.25	0.0937	Nucleus	translation regulator
CISD1	CDGSH iron sulfur domain 1	Q9NZ45	0	1	-0.436	0.785	-1.051	0.164	Cytoplasm	enzyme		zeaxanthin
CISD2	CDGSH iron sulfur domain 2	Q8N5K1	0.045	0.733	-0.423	0.441	0.021	0.976	Cytoplasm	other
CISD3	CDGSH iron sulfur domain 3	P0C7P0	-0.098	0.408	0.097	0.885			Cytoplasm	other		OTX008
CIT	citron rho-interacting serine/threonine kinase	O14578	-0.235	0.000168	0.264	0.659	0.611	0.294	Cytoplasm	kinase
CIZ1	CDKN1A interacting zinc finger protein 1	Q9ULV3			-0.377	0.507			Nucleus	transporter	unspecified application
CKAP2	cytoskeleton associated protein 2	Q8WWK9	-0.533	9.84e-07	0.083	0.916	0.361	0.417	Cytoplasm	other
CKAP2L	cytoskeleton associated protein 2 like	Q8IYA6	-0.739	5.64e-06	0.22	0.689			Cytoplasm	other
CKAP4	cytoskeleton associated protein 4	Q07065	-0.019	0.798	-0.092	0.854	0.24	0.628	Cytoplasm	other
CKAP5	cytoskeleton associated protein 5	Q14008	0.099	0.265	0.251	0.622	0.556	0.212	Nucleus	transcription regulator
CKB	creatine kinase B	P12277	-0.69	0.0892	-0.104	0.887	0.063	0.899	Cytoplasm	kinase	safety
CKS1B	CDC28 protein kinase regulatory subunit 1B	P61024	-1.33	4.21e-07	-0.374	0.491			Other	kinase
CKS2	CDC28 protein kinase regulatory subunit 2	P33552	-1.151	0.000269	-1.811	0.112	-0.215	0.849	Other	kinase
CLASP1	cytoplasmic linker associated protein 1	Q7Z460	0.165	0.00875	0.011	0.987	0.308	0.452	Cytoplasm	other
CLASP2	cytoplasmic linker associated protein 2	O75122	-0.003	0.956	0.377	0.414	0.365	0.282	Cytoplasm	other
CLASRP	CLK4 associating serine/arginine rich protein	Q8N2M8	-0.138	0.143					Nucleus	other		tin mesoporphyrin
CLCA2	chloride channel accessory 2	Q9UQC9	0.284	0.0062			0.062	0.933	Plasma Membrane	ion channel		lacnotuzumab,PD-360324
CLCC1	chloride channel CLIC like 1	Q96S66	-0.003	0.975	-0.495	0.436	0.536	0.278	Cytoplasm	ion channel		hexachlorophene
CLCN3	chloride voltage-gated channel 3	P51790	0.122	0.463	-0.217	0.725	0.387	0.632	Plasma Membrane	ion channel
CLCN6	chloride voltage-gated channel 6	P51797			0.283	0.697			Plasma Membrane	ion channel
CLCN7	chloride voltage-gated channel 7	P51798	-0.063	0.594	0.397	0.473	0.043	0.953	Plasma Membrane	ion channel
CLDN1	claudin 1	O95832	0.961	7.5e-05			-0.362	0.571	Plasma Membrane	other	prognosis
CLDN10	claudin 10	P78369					-0.261	0.629	Plasma Membrane	other		BAT8003,BIO-106,BL-M02D1,datopotamab deruxtecan,JS108,PF-06664178,sacituzumab govitecan,SKB264
CLDN12	claudin 12	P56749	0.024	0.819					Plasma Membrane	other		2X-121,[18F]fluorthanatrace,ABT-767,amelparib,AMXI-5001,AZD9574,CEP-9722,fluzoparib,IDX-1197,iniparib,niraparib,olaparib,poly ADP ribose polymerase 1 inhibitor,RP12146,rucaparib,SC10914,senaparib,simmiparib,talazoparib,TQB3823,veliparib
CLDN23	claudin 23	Q96B33					0.721	0.187	Plasma Membrane	other		alemtuzumab/cyclophosphamide/fludarabine phosphate,alemtuzumab/cyclophosphamide/fludarabine phosphate/mitoxantrone,alemtuzumab/cyclophosphamide/fludarabine phosphate/rituximab,alemtuzumab/fludarabine phosphate,bortezomib/cladribine/rituximab,chlorambucil/fludarabine phosphate,cladribine,cladribine/cytarabine/daunorubicin,cladribine/cytarabine/decitabine,cladribine/cytarabine/filgrastim,cladribine…
CLDN3	claudin 3	O15551	0.31	0.315	1.498	0.00149	0.724	0.106	Plasma Membrane	transmembrane receptor	diagnosis,unspecified application
CLDN4	claudin 4	O14493	0.736	0.0285			1.014	0.072	Plasma Membrane	transmembrane receptor	diagnosis,efficacy,prognosis,unspecified application
CLDN7	claudin 7	O95471	-0.087	0.826			-0.39	0.761	Plasma Membrane	other	unspecified application	furin inhibitor,hexa-D-arginine,nona-D-arginine amide
CLDN8	claudin 8	P56748					-0.657	0.35	Plasma Membrane	other
CLDND1	claudin domain containing 1	Q9NY35	0.341	0.00302	-0.333	0.549	-0.219	0.782	Plasma Membrane	other
CLEC16A	C-type lectin domain containing 16A	Q2KHT3	0.084	0.312	-0.383	0.286	0.399	0.407	Cytoplasm	other		efdamrofusp alfa,IGG (complex)
CLEC3B	C-type lectin domain family 3 member B	P05452	0.269	0.364	0.379	0.517	0.36	0.544	Extracellular Space	other
CLGN	calmegin	O14967			-0.42	0.534			Cytoplasm	peptidase
CLIC1	chloride intracellular channel 1	O00299	-0.098	0.152	1.207	0.0049	0.513	0.367	Nucleus	ion channel
CLIC3	chloride intracellular channel 3	O95833	1.06	8.97e-08	0.152	0.818			Nucleus	ion channel
CLIC4	chloride intracellular channel 4	Q9Y696	0.038	0.746	-0.3	0.612	0.497	0.443	Plasma Membrane	ion channel
CLIC6	chloride intracellular channel 6	Q96NY7			-0.676	0.388			Plasma Membrane	ion channel
CLINT1	clathrin interactor 1	Q14677	0.348	0.00258	-0.087	0.885	0.057	0.953	Cytoplasm	other
CLIP1	CAP-Gly domain containing linker protein 1	P30622	0.24	0.000869	0.05	0.937	0.407	0.399	Cytoplasm	other
CLIP2	CAP-Gly domain containing linker protein 2	Q9UDT6	0.332	0.00122	0.056	0.919	-0.837	0.164	Cytoplasm	transcription regulator
CLIP4	CAP-Gly domain containing linker protein family member 4	Q8N3C7	0.955	1.66e-09	-0.738	0.154			Other	other
CLK2	CDC like kinase 2	P49760	0.039	0.78					Nucleus	kinase
CLK3	CDC like kinase 3	P49761	-0.538	0.0226					Nucleus	kinase
CLMN	calmin	Q96JQ2	-0.082	0.18	0.371	0.419	-0.157	0.782	Cytoplasm	other
CLMP	CXADR like membrane protein	Q9H6B4	-0.316	0.00766	0.435	0.398			Plasma Membrane	other
CLN3	CLN3 lysosomal/endosomal transmembrane protein, battenin	Q13286	0.415	0.134	-0.554	0.843	-0.51	0.432	Cytoplasm	other
CLN5	CLN5 intracellular trafficking protein	O75503	0.05	0.795					Cytoplasm	enzyme
CLN6	CLN6 transmembrane ER protein	Q9NWW5	-0.044	0.947	-0.97	0.105			Cytoplasm	other
CLN8	CLN8 transmembrane ER and ERGIC protein	Q9UBY8	0.127	0.37					Cytoplasm	other
CLNS1A	chloride nucleotide-sensitive channel 1A	P54105	-0.068	0.589	-0.292	0.534	-0.536	0.168	Plasma Membrane	ion channel
CLOCK	clock circadian regulator	O15516	-0.119	0.36					Nucleus	transcription regulator
CLP1	cleavage factor polyribonucleotide kinase subunit 1	Q92989	-0.08	0.563	0.372	0.418	-0.108	0.806	Nucleus	kinase
CLPB	ClpB family mitochondrial disaggregase	Q9H078	0.162	0.00461	0.049	0.94	0.348	0.521	Nucleus	transcription regulator
CLPP	caseinolytic mitochondrial matrix peptidase proteolytic subunit	Q16740	0.063	0.511	-0.237	0.727	0.907	0.0762	Cytoplasm	peptidase
CLPTM1	CLPTM1 regulator of GABA type A receptor forward trafficking	O96005	0.045	0.777	0.897	0.0177	0.516	0.175	Plasma Membrane	other		acarbose,acarbose/orlistat,miglitol
CLPTM1L	CLPTM1 like	Q96KA5	0.248	0.387	-0.117	0.875	-0.714	0.0676	Cytoplasm	transporter
CLPX	caseinolytic mitochondrial matrix peptidase chaperone subunit X	O76031	-0.033	0.739	-0.013	0.983	0.264	0.611	Cytoplasm	enzyme
CLSPN	claspin	Q9HAW4	-1.626	7.53e-06	-2.67	0.0837	-0.558	0.279	Nucleus	other		binimetinib/vemurafenib,cetuximab/irinotecan/vemurafenib,cetuximab/vemurafenib,crizotinib/vemurafenib,dabrafenib/trametinib/vemurafenib,ipilimumab/vemurafenib,irinotecan/panitumumab/vemurafenib,MLN2480,trametinib/vemurafenib,vemurafenib,XP-102
CLSTN1	calsyntenin 1	O94985	0.098	0.183	0.443	0.414			Plasma Membrane	other	diagnosis
CLTA	clathrin light chain A	P09496	-0.046	0.719	-0.238	0.68	-0.007	0.992	Plasma Membrane	other
CLTB	clathrin light chain B	P09497	-0.043	0.715	0.082	0.89	0.145	0.781	Plasma Membrane	other
CLTC	clathrin heavy chain	Q00610	0.258	0.229	-0.014	0.977	-0.187	0.746	Plasma Membrane	other
CLTCL1	clathrin heavy chain like 1	P53675	0.204	0.214	1.153	0.357	0.104	0.935	Plasma Membrane	other	disease progression	PX-12
CLU	clusterin	P10909	2.073	3.91e-10	0.01	0.99	0.584	0.245	Cytoplasm	other	efficacy,unspecified application
CLUH	clustered mitochondria homolog	O75153	-0.179	0.0789	0.019	0.976	-0.108	0.835	Cytoplasm	translation regulator
CLYBL	citramalyl-CoA lyase	Q8N0X4	0.272	7.75e-05			0.177	0.661	Cytoplasm	enzyme
CMAS	cytidine monophosphate N-acetylneuraminic acid synthetase	Q8NFW8	0.368	2.83e-05	0.282	0.607	0.545	0.235	Nucleus	enzyme		gosuranemab
CMBL	carboxymethylenebutenolidase homolog	Q96DG6	0.199	0.0611	-0.203	0.774			Cytoplasm	enzyme
CMC1	C-X9-C motif containing 1	Q7Z7K0	0.117	0.17	-0.521	0.545	0.19	0.721	Cytoplasm	other
CMC2	C-X9-C motif containing 2	Q9NRP2	-0.048	0.771	-0.611	0.394	0.034	0.968	Cytoplasm	other
CMC4	C-X9-C motif containing 4	P56277	0.24	0.132	-0.064	0.969	-1.7	0.0145	Cytoplasm	other
CMIP	c-Maf inducing protein	Q8IY22	0.426	0.00574	0.319	0.603	-0.223	0.586	Cytoplasm	other
CMPK1	cytidine/uridine monophosphate kinase 1	P30085	0.07	0.596	-0.262	0.571	-0.414	0.533	Nucleus	kinase		AB-16B5,clusterin antisense oligonucleotide
CMPK2	cytidine/uridine monophosphate kinase 2	Q5EBM0					0.168	0.807	Cytoplasm	kinase	unspecified application	PAT-SM6,SHetA2
CMSS1	cms1 ribosomal small subunit homolog	Q9BQ75	-0.469	0.000235	0.049	0.959	0.192	0.808	Other	other
CMTM4	CKLF like MARVEL transmembrane domain containing 4	Q8IZR5	-0.209	0.093					Extracellular Space	cytokine
CMTM6	CKLF like MARVEL transmembrane domain containing 6	Q9NX76	-0.248	0.242	0.594	0.426	0.842	0.132	Extracellular Space	cytokine		estramustine
CMTM7	CKLF like MARVEL transmembrane domain containing 7	Q96FZ5	-0.307	0.173	-0.037	0.982			Extracellular Space	cytokine		SHetA2
CMTM8	CKLF like MARVEL transmembrane domain containing 8	Q8IZV2					0.49	0.696	Extracellular Space	cytokine		alogliptin/INS/metformin,alogliptin/metformin,alogliptin/metformin/pioglitazone,BAY-876,canagliflozin/metformin,canakinumab/metformin,canakinumab/metformin/sulfonylurea,dapagliflozin/INS/metformin,dapagliflozin/metformin,dapagliflozin/metformin/saxagliptin,empagliflozin/linagliptin/metformin,empagliflozin/metformin,ertugliflozin/metformin,exenatide/INS/metformin,exenatide/INS/metformin/pioglitazo…
CMTR1	cap methyltransferase 1	Q8N1G2	-0.165	0.0198	0.011	0.987	0.613	0.194	Nucleus	enzyme
CMTR2	cap methyltransferase 2	Q8IYT2	-0.31	0.0901					Other	enzyme
CNBP	CCHC-type zinc finger nucleic acid binding protein	P62633	0.058	0.806	-0.876	0.155	-0.268	0.65	Nucleus	transcription regulator		bevacizumab/gimeracil/irinotecan/oxonic acid/tegafur,cetuximab/gimeracil/irinotecan/oxonic acid/tegafur,gimeracil/irinotecan/oxonic acid/tegafur,gimeracil/oxonic acid/tegafur,oxonic acid,pyrazofurin
CNDP2	carnosine dipeptidase 2	Q96KP4	0.116	0.171	0.327	0.455	0.797	0.0822	Cytoplasm	peptidase
CNEP1R1	CTD nuclear envelope phosphatase 1 regulatory subunit 1	Q8N9A8			1.392	0.0447			Nucleus	other
CNIH4	cornichon family AMPA receptor auxiliary protein 4	Q9P003	0.339	0.364	0.163	0.903	-0.619	0.294	Plasma Membrane	other
CNKSR1	connector enhancer of kinase suppressor of Ras 1	Q969H4	0.331	0.00108			-0.883	0.301	Cytoplasm	other
CNKSR3	CNKSR family member 3	Q6P9H4			1.212	0.0497			Plasma Membrane	kinase
CNN2	calponin 2	Q99439	-0.168	0.0668	0.53	0.135	0.401	0.205	Cytoplasm	other
CNN3	calponin 3	Q15417	0.148	0.0618	0.377	0.343	0.838	0.0506	Cytoplasm	other		BCR targeting agent
CNNM1	cyclin and CBS domain divalent metal cation transport mediator 1	Q9NRU3			2.463	0.517	-0.171	0.865	Plasma Membrane	other
CNNM3	cyclin and CBS domain divalent metal cation transport mediator 3	Q8NE01	-0.015	0.845	-0.891	0.189	-0.103	0.848	Other	other		SAR428926
CNNM4	cyclin and CBS domain divalent metal cation transport mediator 4	Q6P4Q7	0.161	0.163	-0.371	0.75	0.609	0.17	Plasma Membrane	transporter
CNOT1	CCR4-NOT transcription complex subunit 1	A5YKK6	0.1	0.108	0.536	0.121	0.27	0.538	Cytoplasm	enzyme		3D185,5-azacytidine/sorafenib,ASP5878,bortezomib/sorafenib,clofarabine/cytarabine/sorafenib,cytarabine/idarubicin/sorafenib,debio 1347,decitabine/sorafenib,derazantinib,dexamethasone/lenalidomide/sorafenib,docetaxel/nintedanib,erdafitinib,everolimus/lenvatinib,everolimus/sorafenib,fgfr1 inhibitor,FIIN-2,futibatinib,GSK3052230,imatinib/sorafenib,infigratinib,lapatinib/pazopanib,lenvatinib,lenvatin…
CNOT10	CCR4-NOT transcription complex subunit 10	Q9H9A5	0.086	0.263	-0.092	0.935	0.409	0.317	Cytoplasm	other		5-fluorouracil/irinotecan,5-fluorouracil/irinotecan/oxaliplatin,5-fluorouracil/irinotecan/trastuzumab,aflibercept/irinotecan,batracylin,BAY 56-3722,belotecan,beta-lapachone,bevacizumab/5-fluorouracil/irinotecan/oxaliplatin,bevacizumab/capecitabine/irinotecan,bevacizumab/capecitabine/irinotecan/oxaliplatin,bevacizumab/gimeracil/irinotecan/oxonic acid/tegafur,bevacizumab/irinotecan,bevacizumab/irin…
CNOT11	CCR4-NOT transcription complex subunit 11	Q9UKZ1	0.044	0.738	-0.389	0.759	0.376	0.473	Cytoplasm	other		alemtuzumab/cyclophosphamide/fludarabine phosphate/mitoxantrone,AQ4N,arsenic trioxide/daunorubicin/tretinoin,arsenic trioxide/idarubicin/tretinoin,becatecarin,bevacizumab/etoposide,bortezomib/dexamethasone/doxorubicin,bortezomib/doxorubicin,capecitabine/epirubicin/oxaliplatin,carboplatin/doxorubicin,chlorambucil/epirubicin,chlorambucil/mitoxantrone/prednisone,chlorambucil/mitoxantrone/prednisone/…
CNOT2	CCR4-NOT transcription complex subunit 2	Q9NZN8	0.002	0.962	-0.267	0.743	0.69	0.136	Nucleus	transcription regulator
CNOT3	CCR4-NOT transcription complex subunit 3	O75175	-0.067	0.337	-0.062	0.958	0.433	0.28	Cytoplasm	other
CNOT4	CCR4-NOT transcription complex subunit 4	O95628	0.031	0.767	1.387	0.197	-0.36	0.504	Cytoplasm	enzyme		1,25-dihydroxyergocalciferol,2-(3-hydroxypropoxy)calcitriol,alendronate/cholecalciferol,alfacalcidol,betamethasone dipropionate/calcipotriene,calcifediol,calcipotriene,calcitriol,calcium carbonate/cholecalciferol,cholecalciferol,doxercalciferol,ergocalciferol,ILX-23-7553,inecalcitol,paricalcitol,seocalcitol
CNOT6	CCR4-NOT transcription complex subunit 6	Q9ULM6	-0.291	0.0572					Nucleus	enzyme
CNOT6L	CCR4-NOT transcription complex subunit 6 like	Q96LI5	-0.083	0.524	0.193	0.715	-1.006	0.162	Cytoplasm	enzyme		manganese
CNOT7	CCR4-NOT transcription complex subunit 7	Q9UIV1	0.117	0.241	0.425	0.414	-0.415	0.448	Nucleus	transcription regulator		casimersen,golodirsen
CNOT8	CCR4-NOT transcription complex subunit 8	Q9UFF9	0.116	0.427	-0.149	0.799	-0.247	0.722	Nucleus	transcription regulator
CNOT9	CCR4-NOT transcription complex subunit 9	Q92600	0.174	0.00976	-0.102	0.929	0.375	0.489	Cytoplasm	transcription regulator		avalglucosidase alfa
CNP	2',3'-cyclic nucleotide 3' phosphodiesterase	P09543	0.138	0.245	-0.233	0.632	-0.11	0.849	Cytoplasm	enzyme		N6022
CNPY2	canopy FGF signaling regulator 2	Q9Y2B0	0.06	0.588	-0.041	0.947	0.398	0.47	Plasma Membrane	other		abemaciclib,abemaciclib/anastrozole,abemaciclib/aromatase inhibitor,abemaciclib/aromatase inhibitor/GnRH analog,abemaciclib/exemestane,abemaciclib/fulvestrant,abemaciclib/fulvestrant/GnRH analog,abemaciclib/letrozole,AG 024322,alvocidib,anastrozole/palbociclib,anastrozole/ribociclib,BPI-1178,BPI-16350,CINK4,CS3002,cyclin dependent kinase 4 inhibitor,dalpiciclib,everolimus/ribociclib,exemestane/pa…
CNPY3	canopy FGF signaling regulator 3	Q9BT09	0.207	0.016	-0.175	0.835	0.242	0.597	Cytoplasm	other
CNPY4	canopy FGF signaling regulator 4	Q8N129	0.252	0.00483	-0.177	0.887	0.467	0.392	Other	other
CNST	consortin, connexin sorting protein	Q6PJW8	0.124	0.417	0.652	0.385	0.354	0.58	Cytoplasm	other
CNTNAP3	contactin associated protein family member 3	Q9BZ76	0.2	0.077					Extracellular Space	other		AOH1996
COA1	cytochrome c oxidase assembly factor 1	Q9GZY4	0.35	0.0943	0.862	0.0562	0.685	0.374	Cytoplasm	other
COA3	cytochrome c oxidase assembly factor 3	Q9Y2R0	0.034	0.739	0.514	0.189	-0.178	0.784	Cytoplasm	other
COA4	cytochrome c oxidase assembly factor 4 homolog	Q9NYJ1	-0.18	0.249	-0.285	0.852	0.461	0.38	Cytoplasm	other
COA6	cytochrome c oxidase assembly factor 6	Q5JTJ3	0.032	0.798	-0.029	0.971	0.731	0.191	Cytoplasm	other		collagenase
COA7	cytochrome c oxidase assembly factor 7	Q96BR5	-0.155	0.0495	-0.143	0.874	-0.904	0.125	Cytoplasm	other		collagenase
COASY	Coenzyme A synthase	Q13057	0.258	0.185	-0.348	0.484	-0.41	0.45	Cytoplasm	kinase		collagenase
COBL	cordon-bleu WH2 repeat protein	O75128	0.47	6.07e-05					Plasma Membrane	other		clodronic acid
COBLL1	cordon-bleu WH2 repeat protein like 1	Q53SF7	0.15	0.00924			0.687	0.0921	Extracellular Space	other		clodronic acid
COG1	component of oligomeric golgi complex 1	Q8WTW3	0.248	0.000295	0.426	0.316	0.183	0.559	Cytoplasm	transporter		argatroban,drotrecogin alfa
COG2	component of oligomeric golgi complex 2	Q14746	0.301	0.00066	-0.157	0.854	0.435	0.304	Cytoplasm	other	efficacy,safety	6-mercaptopurine/prednisone/thioguanine,cytarabine/daunorubicin/thioguanine,cytarabine/thioguanine,IFNA2B/ribavirin,imatinib/thioguanine,interferon alfacon-1/ribavirin,methylprednisolone/mycophenolate mofetil,mycophenolate mofetil,mycophenolate mofetil/prednisone,mycophenolic acid,pegintron/ribavirin,ribavirin,thioguanine,VX-944
COG3	component of oligomeric golgi complex 3	Q96JB2	0.257	0.00502	0.097	0.953	0.459	0.199	Cytoplasm	other
COG4	component of oligomeric golgi complex 4	Q9H9E3	0.088	0.124	0.166	0.79	0.33	0.442	Cytoplasm	transporter
COG5	component of oligomeric golgi complex 5	Q9UP83	0.185	0.0182	0.157	0.788	-0.011	0.984	Cytoplasm	transporter
COG6	component of oligomeric golgi complex 6	Q9Y2V7	0.084	0.177	1.161	0.0474	0.033	0.948	Cytoplasm	transporter
COG7	component of oligomeric golgi complex 7	P83436	0.189	0.0307	-0.163	0.822	0.244	0.591	Cytoplasm	transporter
COG8	component of oligomeric golgi complex 8	Q96MW5	0.126	0.105	-0.139	0.827	0.167	0.729	Cytoplasm	transporter
COIL	coilin	P38432	0.311	0.00129	-0.474	0.324	0.208	0.812	Nucleus	enzyme
COL12A1	collagen type XII alpha 1 chain	Q99715	0.505	1.39e-07	0.93	0.0176			Extracellular Space	other
COL13A1	collagen type XIII alpha 1 chain	Q5TAT6			0.109	0.915			Plasma Membrane	other
COL14A1	collagen type XIV alpha 1 chain	Q05707			3.444	0.0847			Extracellular Space	other
COL17A1	collagen type XVII alpha 1 chain	Q9UMD9	-0.4	2.98e-05					Extracellular Space	other
COL18A1	collagen type XVIII alpha 1 chain	P39060			-1.078	0.378	0.446	0.645	Extracellular Space	other	diagnosis
COL1A1	collagen type I alpha 1 chain	P02452			0.813	0.306			Extracellular Space	other	diagnosis	AZ12672857,AZD0424,AZM-475271,blinatumomab/dasatinib,bosutinib,bosutinib/corticosteroid,bosutinib/dexamethasone/vincristine,bosutinib/imatinib,bosutinib/rituximab,CCT239065,CGP77675,corticosteroid/dasatinib,cytarabine/dasatinib/dexamethasone/methotrexate,dasatinib,dasatinib/dexamethasone,dasatinib/dexamethasone/vincristine,dasatinib/inotuzumab ozogamicin,dasatinib/rituximab,docetaxel/nintedanib,K…
COL1A2	collagen type I alpha 2 chain	P08123			0.896	0.124			Extracellular Space	other
COL2A1	collagen type II alpha 1 chain	P02458			0.722	0.166			Extracellular Space	other	efficacy
COL3A1	collagen type III alpha 1 chain	P02461					1.285	0.253	Extracellular Space	other	diagnosis,efficacy
COL4A1	collagen type IV alpha 1 chain	P02462	-0.112	0.351					Extracellular Space	other	diagnosis
COL4A2	collagen type IV alpha 2 chain	P08572	0.001	0.995	0.183	0.884			Extracellular Space	other
COL5A1	collagen type V alpha 1 chain	P20908			0.012	0.987			Extracellular Space	other		givosiran
COL6A1	collagen type VI alpha 1 chain	P12109	0.317	0.0131	-0.431	0.478	-0.646	0.259	Extracellular Space	other
COL6A2	collagen type VI alpha 2 chain	P12110			0.207	0.681			Extracellular Space	other
COL6A3	collagen type VI alpha 3 chain	P12111			0.877	0.729			Extracellular Space	other
COL6A5	collagen type VI alpha 5 chain	A8TX70			-0.217	0.788			Extracellular Space	other
COL7A1	collagen type VII alpha 1 chain	Q02388	0.092	0.171	-0.058	0.97			Extracellular Space	other
COL9A2	collagen type IX alpha 2 chain	Q14055			-0.668	0.597	-0.332	0.602	Extracellular Space	other		BB-10901
COLGALT1	collagen beta(1-O)galactosyltransferase 1	Q8NBJ5	-0.078	0.181	0.087	0.873	0.207	0.723	Cytoplasm	enzyme		6-mercaptopurine/methotrexate/tretinoin,acitretin,adapalene,AGN 190299,alitretinoin,arsenic trioxide/daunorubicin/tretinoin,arsenic trioxide/gemtuzumab ozogamicin/tretinoin,arsenic trioxide/idarubicin/tretinoin,arsenic trioxide/tretinoin,cytarabine/daunorubicin/gemtuzumab ozogamicin/tretinoin,cytarabine/daunorubicin/tretinoin,cytarabine/idarubicin/tretinoin,daunorubicin/tretinoin,doxorubicin/tret…
COLGALT2	collagen beta(1-O)galactosyltransferase 2	Q8IYK4	-0.158	0.49	-0.017	0.986			Cytoplasm	enzyme		digoxin,ethacrynic acid,perphenazine
COMMD1	copper metabolism domain containing 1	Q8N668	0.13	0.0194	0.584	0.323	0.379	0.367	Nucleus	transporter		MDNA55,tagraxofusp
COMMD10	COMM domain containing 10	Q9Y6G5	0.063	0.428	-0.114	0.898	0.224	0.539	Nucleus	other
COMMD2	COMM domain containing 2	Q86X83	0.12	0.219	-0.532	0.324	-0.917	0.0402	Other	other
COMMD3	COMM domain containing 3	Q9UBI1	0.277	0.0919	-1.113	0.217	-0.958	0.0367	Extracellular Space	other
COMMD4	COMM domain containing 4	Q9H0A8	0.255	0.103	0.715	0.386	0.018	0.982	Cytoplasm	other
COMMD5	COMM domain containing 5	Q9GZQ3	0.143	0.202	-0.661	0.273	-0.253	0.638	Nucleus	other
COMMD6	COMM domain containing 6	Q7Z4G1	0.01	0.931	0.205	0.757	0.02	0.977	Other	other		anti-CEACAM1 monoclonal antibody CM-24
COMMD7	COMM domain containing 7	Q86VX2	0.359	0.0356	0.291	0.852	0.02	0.979	Cytoplasm	other
COMMD8	COMM domain containing 8	Q9NX08	0.19	0.171	-0.573	0.568	-0.17	0.743	Other	other		delta-aminolevulinic acid
COMMD9	COMM domain containing 9	Q9P000	0.223	0.00705	-0.259	0.655	0.326	0.475	Cytoplasm	other		ALT-836,MRG004A,tisotumab vedotin,XB002
COMP	cartilage oligomeric matrix protein	P49747			-0.142	0.883	-0.369	0.567	Extracellular Space	other	diagnosis,efficacy,unspecified application
COMT	catechol-O-methyltransferase	P21964	0.284	0.412	-0.864	0.0752	-0.376	0.512	Cytoplasm	enzyme	diagnosis,efficacy,prognosis,unspecified application
COMTD1	catechol-O-methyltransferase domain containing 1	Q86VU5	-0.068	0.776	1.135	0.317	0.21	0.748	Plasma Membrane	enzyme
COPA	COPI coat complex subunit alpha	P53621	0.116	0.316	-0.041	0.944	0.092	0.89	Cytoplasm	transporter
COPB1	COPI coat complex subunit beta 1	P53618	0.168	0.195	0.515	0.134	0.355	0.331	Cytoplasm	transporter
COPB2	COPI coat complex subunit beta 2	P35606	0.254	0.0977	0.231	0.537	0.103	0.853	Cytoplasm	transporter
COPE	COPI coat complex subunit epsilon	O14579	0.329	0.309	-0.357	0.324	-0.266	0.602	Cytoplasm	transporter
COPG1	COPI coat complex subunit gamma 1	Q9Y678	0.194	0.202	0.238	0.549	0.149	0.759	Cytoplasm	transporter		sotagliflozin,YG1699
COPG2	COPI coat complex subunit gamma 2	Q9UBF2	0.26	0.0685	0.264	0.477	0.095	0.865	Cytoplasm	transporter
COPRS	coordinator of PRMT5 and differentiation stimulator	Q9NQ92	0.185	0.114	0.255	0.707			Nucleus	other
COPS2	COP9 signalosome subunit 2	P61201	0.088	0.701	-0.329	0.484	-0.369	0.398	Cytoplasm	other
COPS3	COP9 signalosome subunit 3	Q9UNS2	-0.064	0.511	0.397	0.523	0.662	0.0744	Cytoplasm	other
COPS4	COP9 signalosome subunit 4	Q9BT78	0.093	0.252	0.498	0.408	0.41	0.255	Cytoplasm	peptidase		imalumab
COPS5	COP9 signalosome subunit 5	Q92905	0.21	0.186	0.079	0.867	0.318	0.576	Nucleus	transcription regulator
COPS6	COP9 signalosome subunit 6	Q7L5N1	0.158	0.376	-0.128	0.826	-0.818	0.0432	Nucleus	other		bevacizumab/rilotumumab,MP0250,necuparanib,rilotumumab,SCH 900105,TAK-701
COPS7A	COP9 signalosome subunit 7A	Q9UBW8	-0.017	0.878	-0.092	0.878	0.012	0.986	Cytoplasm	other
COPS7B	COP9 signalosome subunit 7B	Q9H9Q2	0.308	0.000657	0.096	0.921	0.099	0.893	Cytoplasm	other
COPS8	COP9 signalosome subunit 8	Q99627	0.009	0.936	0.281	0.759	1.003	0.0874	Nucleus	other		alendronate/cholecalciferol,alendronic acid,docetaxel/zoledronic acid,ibandronic acid,minodronate,pamidronic acid,risedronic acid,zoledronic acid
COPZ1	COPI coat complex subunit zeta 1	P61923	-0.035	0.844	1.201	0.209	0.852	0.227	Cytoplasm	transporter
COPZ2	COPI coat complex subunit zeta 2	Q9P299			-0.529	0.294			Cytoplasm	transporter		aldose reductase inhibitor
COQ10B	coenzyme Q10B	Q9H8M1	-0.253	0.13	-0.18	0.716			Cytoplasm	other		CAP-232,TP-1454
COQ2	coenzyme Q2, polyprenyltransferase	Q96H96	0.01	0.973					Cytoplasm	enzyme
COQ3	coenzyme Q3, methyltransferase	Q9NZJ6	0.219	0.145	0.21	0.845	0.676	0.246	Cytoplasm	enzyme		alvespimycin,cisplatin,retaspimycin
COQ5	coenzyme Q5, methyltransferase	Q5HYK3	0.312	0.0452	0.056	0.939	-0.386	0.579	Cytoplasm	enzyme
COQ6	coenzyme Q6, monooxygenase	Q9Y2Z9	0.307	0.0351	0.601	0.256	-0.611	0.286	Cytoplasm	enzyme
COQ7	coenzyme Q7, hydroxylase	Q99807	0.041	0.513			0.247	0.619	Cytoplasm	enzyme
COQ8A	coenzyme Q8A	Q8NI60	0.071	0.366	1.465	0.488	0.718	0.285	Cytoplasm	kinase		bacitracin
COQ8B	coenzyme Q8B	Q96D53	0.349	0.0118	0.096	0.9	-0.619	0.264	Cytoplasm	kinase
COQ9	coenzyme Q9	O75208	0.217	0.0969	0.721	0.161	0.827	0.0208	Cytoplasm	other
CORO1A	coronin 1A	P31146	0.144	0.106	-0.959	0.0821	0.453	0.39	Cytoplasm	other
CORO1B	coronin 1B	Q9BR76	0.324	0.00126	-0.224	0.624	-0.24	0.643	Cytoplasm	other
CORO1C	coronin 1C	Q9ULV4	0.261	0.00564	-0.121	0.811	0.343	0.546	Cytoplasm	other
CORO2A	coronin 2A	Q92828	0.455	0.000538	0.083	0.905			Cytoplasm	other
CORO2B	coronin 2B	Q9UQ03	0.149	0.56					Plasma Membrane	other
CORO7/CORO7-PAM16	coronin 7	P57737	0.048	0.623	-0.804	0.188	-0.226	0.638	Cytoplasm	other		5-azacytidine/sorafenib,885-A,ABM-1310,ARQ 736,ASN003,AZ 628,belvarafenib,BGB-3245,binimetinib/cetuximab/encorafenib,binimetinib/encorafenib,binimetinib/encorafenib/panitumumab,binimetinib/vemurafenib,bortezomib/sorafenib,BRAF inhibitor,CCT239065,CEP-32496,cetuximab/dabrafenib/trametinib,cetuximab/encorafenib,cetuximab/irinotecan/vemurafenib,cetuximab/vemurafenib,CFT1946,clofarabine/cytarabine/so…
COTL1	coactosin like F-actin binding protein 1	Q14019	-0.351	0.0777	0.404	0.275	0.246	0.584	Cytoplasm	other		manganese
COX10	cytochrome c oxidase assembly factor heme A:farnesyltransferase COX10	Q12887	0.464	0.00785					Cytoplasm	enzyme		sorbinil
COX11	cytochrome c oxidase copper chaperone COX11	Q9Y6N1	0.351	0.116	-0.279	0.906			Cytoplasm	enzyme		68Ga-HX01,CNGRC peptide-TNF alpha conjugate,truncated tissue factor/NGR peptide
COX15	cytochrome c oxidase assembly homolog COX15	Q7KZN9	0.17	0.468	-0.366	0.528	-0.257	0.713	Cytoplasm	enzyme		NTX-1088
COX16	cytochrome c oxidase assembly factor COX16	Q9P0S2	0.046	0.787	0.923	0.112			Cytoplasm	other
COX17	cytochrome c oxidase copper chaperone COX17	Q14061	0.113	0.584	0.539	0.634	1.289	0.0474	Cytoplasm	enzyme
COX18	cytochrome c oxidase assembly factor COX18	Q8N8Q8	-0.034	0.888	-0.061	0.941			Cytoplasm	other
COX19	cytochrome c oxidase assembly factor COX19	Q49B96	-0.078	0.591	0.066	0.915	-0.016	0.988	Cytoplasm	other		interferon gamma-1b
COX20	cytochrome c oxidase assembly factor COX20	Q5RI15	0.038	0.742	-0.169	0.901	-1.368	0.0409	Cytoplasm	other
COX4I1	cytochrome c oxidase subunit 4I1	P13073	0.108	0.566	-0.145	0.752	0.281	0.512	Cytoplasm	enzyme
COX5A	cytochrome c oxidase subunit 5A	P20674	0.115	0.48	0.668	0.067	0.486	0.164	Cytoplasm	enzyme
COX5B	cytochrome c oxidase subunit 5B	P10606	-0.001	0.996	1.152	0.0332	0.352	0.405	Cytoplasm	enzyme
COX6A1	cytochrome c oxidase subunit 6A1	P12074	0.225	0.754					Cytoplasm	enzyme
COX6B1	cytochrome c oxidase subunit 6B1	P14854	0.433	0.209	-0.975	0.125	-0.444	0.482	Cytoplasm	enzyme
COX6C	cytochrome c oxidase subunit 6C	P09669	0.252	0.0261	-0.423	0.683	-0.662	0.107	Cytoplasm	enzyme		farletuzumab ecteribulin
COX7A2	cytochrome c oxidase subunit 7A2	P14406	0.576	0.109	-0.94	0.301	-0.521	0.351	Cytoplasm	enzyme
COX7A2L	cytochrome c oxidase subunit 7A2 like	O14548	0.129	0.308	-0.011	0.984	-0.196	0.706	Cytoplasm	enzyme		glycyrrhetinic acid
COX7C	cytochrome c oxidase subunit 7C	P15954	0.098	0.699	0.681	0.346	-0.302	0.703	Cytoplasm	enzyme		EPO/sargramostim,mavrilimumab,rituximab/sargramostim,sargramostim
CP	ceruloplasmin	P00450					-0.686	0.233	Extracellular Space	enzyme	efficacy
CPA4	carboxypeptidase A4	Q9UI42	0.709	2.34e-07	0.466	0.232			Extracellular Space	peptidase		FOR46
CPD	carboxypeptidase D	O75976	0.077	0.282	0.067	0.898	0.233	0.552	Extracellular Space	peptidase
CPEB2	cytoplasmic polyadenylation element binding protein 2	Q7Z5Q1			0.733	0.582			Cytoplasm	translation regulator
CPEB3	cytoplasmic polyadenylation element binding protein 3	Q8NE35	0.256	0.07					Cytoplasm	translation regulator
CPEB4	cytoplasmic polyadenylation element binding protein 4	Q17RY0	0.23	0.0476	-1.129	0.514	0.057	0.926	Plasma Membrane	other
CPED1	cadherin like and PC-esterase domain containing 1	A4D0V7	-0.375	0.757					Cytoplasm	other
CPLX1	complexin 1	O14810	-0.104	0.47					Plasma Membrane	transporter
CPNE1	copine 1	Q99829	0.24	0.116	-0.142	0.753	-0.249	0.607	Cytoplasm	peptidase
CPNE2	copine 2	Q96FN4	-0.079	0.438	-0.747	0.343	-0.506	0.269	Cytoplasm	other
CPNE3	copine 3	O75131	0.062	0.737	0.058	0.91	0.146	0.783	Cytoplasm	kinase
CPNE4	copine 4	Q96A23	0.145	0.232					Cytoplasm	other
CPNE5	copine 5	Q9HCH3	-0.613	0.505	-1.21	0.134			Plasma Membrane	other
CPNE7	copine 7	Q9UBL6	-0.214	0.0286					Cytoplasm	other
CPNE8	copine 8	Q86YQ8	-0.046	0.588	0.063	0.953	-0.533	0.465	Cytoplasm	other		anti-CD3/MUC1 bispecific antibody,anti-TA-MUC1 antibody,epitumomab,GO-203-2C,M1231,pankomab,yttrium y 90 clivatuzumab tetraxetan
CPOX	coproporphyrinogen oxidase	P36551	0.21	0.314	-0.742	0.113	-0.444	0.421	Cytoplasm	enzyme
CPPED1	calcineurin like phosphoesterase domain containing 1	Q9BRF8	0.294	0.0404	0.075	0.926	-0.073	0.909	Cytoplasm	enzyme
CPQ	carboxypeptidase Q	Q9Y646	0.017	0.943					Extracellular Space	peptidase		A6 peptide,AMC303,anti-CD44v7 antibody,CA102N,RO5429083,SPL-108
CPS1	carbamoyl-phosphate synthase 1	P31327	0.27	0.000175					Cytoplasm	enzyme	unspecified application	caricotamide
CPSF1	cleavage and polyadenylation specific factor 1	Q10570	-0.238	0.000448	-0.201	0.883	-0.649	0.267	Nucleus	other
CPSF2	cleavage and polyadenylation specific factor 2	Q9P2I0	-0.769	2.08e-07	-0.698	0.346	-0.546	0.325	Nucleus	other
CPSF3	cleavage and polyadenylation specific factor 3	Q9UKF6	-0.506	2.4e-06	-0.41	0.544	0.042	0.943	Nucleus	enzyme
CPSF4	cleavage and polyadenylation specific factor 4	O95639	-0.2	0.0281	0.731	0.393	-0.287	0.747	Nucleus	other
CPSF6	cleavage and polyadenylation specific factor 6	Q16630	-0.016	0.851	0.107	0.737	0.051	0.925	Nucleus	other
CPSF7	cleavage and polyadenylation specific factor 7	Q8N684	-0.013	0.88	-0.056	0.921	-0.163	0.736	Nucleus	other
CPT1A	carnitine palmitoyltransferase 1A	P50416	-0.159	0.127	-0.283	0.701	-0.16	0.734	Cytoplasm	enzyme	unspecified application
CPT2	carnitine palmitoyltransferase 2	P23786	0.414	0.00096	0.246	0.578	0.069	0.876	Cytoplasm	enzyme	unspecified application	cyclosporin A,cyclosporin A/methotrexate,methylprednisolone/tacrolimus,pimecrolimus,prednisone/tacrolimus,tacrolimus,voclosporin
CPTP	ceramide-1-phosphate transfer protein	Q5TA50	-0.015	0.909	0.038	0.965	-0.489	0.49	Cytoplasm	transporter
CPVL	carboxypeptidase vitellogenic like	Q9H3G5	0.157	0.031			0.51	0.394	Cytoplasm	peptidase
CR1	complement C3b/C4b receptor 1 (Knops blood group)	P17927			1.942	0.0119			Plasma Membrane	transmembrane receptor
CRABP2	cellular retinoic acid binding protein 2	P29373	1.259	5.04e-08	1.06	0.0214	0.6	0.175	Cytoplasm	transporter
CRACDL	CRACD like	Q6NV74	0.328	0.00248	-1.803	0.11	0	1	Other	other
CRACR2A	calcium release activated channel regulator 2A	Q9BSW2			-0.804	0.167			Cytoplasm	enzyme		adecatumumab,catumaxomab,edrecolomab,ING-1,M701,monoclonal antibody 3622W94,solitomab,tucotuzumab celmoleukin,vicinium
CRADD	CASP2 and RIPK1 domain containing adaptor with death domain	P78560	-0.005	0.959	-0.014	0.984	0.064	0.938	Cytoplasm	other		carboplatin/doxorubicin,cisplatin/doxorubicin,cisplatin/doxorubicin/ifosfamide,cisplatin/doxorubicin/ifosfamide/methotrexate,cisplatin/doxorubicin/methotrexate,dacarbazine/doxorubicin,dacarbazine/doxorubicin/ifosfamide,daunorubicin,daunorubicin/tretinoin,doxorubicin,doxorubicin/ifosfamide,doxorubicin/streptozocin,doxorubicin/tretinoin,nitazoxanide,nitazoxanide/peginterferon alfa-2a/ribavirin
CRAT	carnitine O-acetyltransferase	P43155	0.607	0.00168	0.136	0.75	0.272	0.609	Cytoplasm	enzyme		O6-alkylguanine-DNA alkyltransferase inhibitor,O6-benzylguanine
CRBN	cereblon	Q96SW2	0.119	0.163	0.186	0.891	0.432	0.434	Cytoplasm	enzyme		lorlatinib
CRCP	CGRP receptor component	O75575	0.18	0.377					Plasma Membrane	transmembrane receptor
CREB1	cAMP responsive element binding protein 1	P16220	-0.163	0.236	0.25	0.782	0.141	0.785	Nucleus	transcription regulator
CREB3L1	cAMP responsive element binding protein 3 like 1	Q96BA8			-5.196	0.0767			Nucleus	transcription regulator	unspecified application
CREBBP	CREB binding protein	Q92793	0.02	0.852	-0.091	0.965	-0.187	0.774	Nucleus	transcription regulator
CREG1	cellular repressor of E1A stimulated genes 1	O75629	0.059	0.651	-0.502	0.826	-0.007	0.992	Nucleus	transcription regulator
CRELD1	cysteine rich with EGF like domains 1	Q96HD1	0.416	0.000219	0.556	0.113			Other	other
CRELD2	cysteine rich with EGF like domains 2	Q6UXH1	-0.064	0.339	-1.059	0.386	-0.278	0.708	Other	other
CRIM1	cysteine rich transmembrane BMP regulator 1	Q9NZV1	-0.019	0.808	0.526	0.441	-0.111	0.884	Extracellular Space	kinase	unspecified application
CRIP2	cysteine rich protein 2	P52943	0.449	0.00426	-0.827	0.426	-0.821	0.233	Nucleus	other
CRIPT	CXXC repeat containing interactor of PDZ3 domain	Q9P021	-0.235	0.179	0.248	0.619	0.109	0.865	Cytoplasm	other
CRISP3	cysteine rich secretory protein 3	P54108					-0.95	0.0917	Extracellular Space	other	unspecified application
CRISPLD2	cysteine rich secretory protein LCCL domain containing 2	Q9H0B8			0.187	0.745			Cytoplasm	other
CRK	CRK proto-oncogene, adaptor protein	P46108	0.18	0.218	-0.141	0.75	-0.7	0.0606	Cytoplasm	other
CRKL	CRK like proto-oncogene, adaptor protein	P46109	-0.023	0.843	-0.152	0.83	0.109	0.818	Cytoplasm	kinase		aprinocarsen,Go 6976,Go6983,ingenol mebutate,L-threo-safingol,midostaurin,Ro31-8220
CRLF3	cytokine receptor like factor 3	Q8IUI8	-0.186	0.0643	-0.563	0.247	-0.616	0.187	Cytoplasm	transcription regulator
CRNKL1	crooked neck pre-mRNA splicing factor 1	Q9BZJ0	0.019	0.817	0.288	0.598	0.386	0.315	Nucleus	other
CROCC	ciliary rootlet coiled-coil, rootletin	Q5TZA2	0.026	0.798	0.095	0.878			Plasma Membrane	other		acid sphingomyelinase inhibitor
CROT	carnitine O-octanoyltransferase	Q9UKG9	0.433	1.15e-06			0.521	0.35	Cytoplasm	enzyme
CRTAP	cartilage associated protein	O75718	0.113	0.231	0.392	0.544	0.375	0.382	Extracellular Space	other
CRTC1	CREB regulated transcription coactivator 1	Q6UUV9	0.118	0.188	0.845	0.208	0.34	0.339	Nucleus	transcription regulator
CRTC2	CREB regulated transcription coactivator 2	Q53ET0	0.076	0.522	0.125	0.844	-0.492	0.466	Nucleus	other
CRTC3	CREB regulated transcription coactivator 3	Q6UUV7	-0.184	0.291			0.293	0.635	Nucleus	other
CRYAB	crystallin alpha B	P02511	2.155	3.91e-10			0.439	0.357	Nucleus	other	diagnosis,disease progression,prognosis,unspecified application	alicapistat,BLD-2660
CRYBG1	crystallin beta-gamma domain containing 1	Q9Y4K1	-0.143	0.0662	-0.112	0.921	0.576	0.228	Extracellular Space	other	diagnosis,disease progression,prognosis
CRYBG2	crystallin beta-gamma domain containing 2	Q8N1P7	0.433	5.17e-07			0.776	0.06	Extracellular Space	other
CRYBG3	crystallin beta-gamma domain containing 3	Q68DQ2	-0.02	0.738	0.186	0.721			Other	other		JNJ-78306358,TTX-080
CRYL1	crystallin lambda 1	Q9Y2S2	0.344	0.00999					Cytoplasm	enzyme		ABBV-CLS-484
CRYZ	crystallin zeta	Q08257	0.609	0.00457	0.337	0.448	0.119	0.842	Cytoplasm	enzyme
CRYZL1	crystallin zeta like 1	O95825	0.111	0.305	0.101	0.91	0.404	0.328	Cytoplasm	enzyme		cytidine triphosphate synthetase inhibitor
CS	citrate synthase	O75390	0.205	0.362	0.285	0.368	0.165	0.734	Cytoplasm	enzyme		carotuximab
CSDE1	cold shock domain containing E1	O75534	-0.168	0.0764	-0.013	0.982	0.04	0.957	Cytoplasm	enzyme
CSE1L	chromosome segregation 1 like	P55060	0.092	0.478	0.172	0.701	0.265	0.611	Nucleus	transporter
CSF1	colony stimulating factor 1	P09603			-1.062	0.282			Extracellular Space	cytokine	diagnosis,disease progression,efficacy,prognosis,unspecified application
CSF2RA	colony stimulating factor 2 receptor subunit alpha	P15509			0.151	0.904			Plasma Membrane	transmembrane receptor
CSK	C-terminal Src kinase	P41240	-0.117	0.058	-0.282	0.488	-0.206	0.66	Cytoplasm	kinase		GB1211,GCS-100,GM-CT-01,GR-MD-02
CSNK1A1	casein kinase 1 alpha 1	P48729	-0.053	0.753	-0.195	0.805	0.073	0.896	Cytoplasm	kinase
CSNK1D	casein kinase 1 delta	P48730	-0.047	0.648	0.019	0.985	0.71	0.231	Cytoplasm	kinase
CSNK1E	casein kinase 1 epsilon	P49674	0.11	0.257	-0.294	0.783	-0.174	0.705	Cytoplasm	kinase
CSNK1G2	casein kinase 1 gamma 2	P78368	-0.695	0.0965	0.905	0.0867			Cytoplasm	kinase		protein tyrosine phosphatase 1B inhibitor,trodusquemine
CSNK1G3	casein kinase 1 gamma 3	Q9Y6M4	0.001	0.989	0.536	0.253			Cytoplasm	kinase
CSNK2A1	casein kinase 2 alpha 1	P68400	0.093	0.706	-0.261	0.595	-0.37	0.367	Nucleus	kinase
CSNK2A2	casein kinase 2 alpha 2	P19784	0.166	0.114	-0.698	0.264	-0.609	0.168	Cytoplasm	kinase
CSNK2B	casein kinase 2 beta	P67870	0.099	0.627	0.053	0.953	-0.029	0.973	Cytoplasm	kinase		cilengitide
CSPG4	chondroitin sulfate proteoglycan 4	Q6UVK1			0.123	0.89			Plasma Membrane	other	unspecified application
CSPP1	centrosome and spindle pole associated protein 1	Q1MSJ5	-0.234	0.168					Cytoplasm	other
CSRP1	cysteine and glycine rich protein 1	P21291	0.326	0.139	-0.622	0.224	-0.303	0.615	Nucleus	other
CSRP2	cysteine and glycine rich protein 2	Q16527	0.14	0.0248	0.125	0.885	0.466	0.359	Nucleus	other		5-alpha-reductase inhibitor,dutasteride,dutasteride/tamsulosin,estradiol/levonorgestrel,ethinyl estradiol/levonorgestrel,finasteride,levonorgestrel
CST1	cystatin SN	P01037			-0.303	0.666			Extracellular Space	other
CST3	cystatin C	P01034	-0.019	0.859	-0.42	0.433			Extracellular Space	other	diagnosis,efficacy,prognosis,safety,unspecified application
CST4	cystatin S	P01036			-1.27	0.0578			Extracellular Space	other		rilonacept
CSTA	cystatin A	P01040	0.22	0.0588	0.912	0.0837	0.627	0.559	Cytoplasm	other
CSTB	cystatin B	P04080	0.022	0.888	0.096	0.903	0.106	0.858	Cytoplasm	peptidase	diagnosis
CSTF1	cleavage stimulation factor subunit 1	Q05048	-0.027	0.65	-0.269	0.488	-0.123	0.81	Nucleus	other
CSTF2	cleavage stimulation factor subunit 2	P33240	-0.208	0.00481	-0.327	0.566	0.026	0.967	Nucleus	other
CSTF2T	cleavage stimulation factor subunit 2 tau variant	Q9H0L4	-0.216	0.0236	0.131	0.796	0.172	0.682	Nucleus	other
CSTF3	cleavage stimulation factor subunit 3	Q12996	0.085	0.237	-0.111	0.863	0.408	0.373	Nucleus	other
CTBP1	C-terminal binding protein 1	Q13363	0.218	0.0729	-0.384	0.549	-0.042	0.959	Nucleus	enzyme		indatuximab ravtansine
CTBP2	C-terminal binding protein 2	P56545	0.12	0.377	-0.056	0.922	-0.346	0.497	Nucleus	transcription regulator
CTBS	chitobiase	Q01459	0.179	0.127					Cytoplasm	enzyme
CTC1	CST telomere replication complex component 1	Q2NKJ3	-0.068	0.739					Nucleus	other
CTCF	CCCTC-binding factor	P49711	-0.307	0.0818	-0.169	0.783	0.907	0.169	Nucleus	transcription regulator
CTDNEP1	CTD nuclear envelope phosphatase 1	O95476	-0.018	0.907	0.68	0.242	0.398	0.499	Extracellular Space	phosphatase
CTDP1	CTD phosphatase subunit 1	Q9Y5B0	-0.002	0.979	-0.717	0.436	0.509	0.277	Nucleus	phosphatase
CTDSP1	CTD small phosphatase 1	Q9GZU7	-0.099	0.424	1.13	0.0651			Nucleus	phosphatase
CTDSPL	CTD small phosphatase like	O15194	-0.054	0.808	0.641	0.519			Nucleus	other	unspecified application
CTH	cystathionine gamma-lyase	P32929	-0.389	0.000327	0.96	0.0122	0.362	0.63	Cytoplasm	enzyme		N-ac-CHAVC-NH2
CTIF	cap binding complex dependent translation initiation factor	O43310	0.075	0.336	0.753	0.106	-0.548	0.338	Cytoplasm	other
CTNNA1	catenin alpha 1	P35221	0.134	0.0113	0.39	0.464	-0.291	0.543	Plasma Membrane	other	diagnosis
CTNNA2	catenin alpha 2	P26232	0.158	0.36	0.172	0.876			Plasma Membrane	other
CTNNAL1	catenin alpha like 1	Q9UBT7	-0.285	0.00878	0.032	0.958			Plasma Membrane	other		AGRO 100,IPP-204106N
CTNNB1	catenin beta 1	P35222	0.102	0.405	-0.039	0.958	0.234	0.563	Nucleus	transcription regulator	diagnosis,disease progression,efficacy,prognosis
CTNNBIP1	catenin beta interacting protein 1	Q9NSA3	0.185	0.072	0.363	0.446			Cytoplasm	other
CTNNBL1	catenin beta like 1	Q8WYA6	-0.098	0.503	-0.174	0.715	-1.054	0.0116	Nucleus	other
CTNND1	catenin delta 1	O60716	0.077	0.36	0.079	0.921	0.144	0.802	Nucleus	other
CTNND2	catenin delta 2	Q9UQB3	0.017	0.959					Plasma Membrane	other
CTPS1	CTP synthase 1	P17812	-0.116	0.479	-0.027	0.969	-0.046	0.944	Nucleus	enzyme		GSK2862277
CTPS2	CTP synthase 2	Q9NRF8	0.068	0.444	-0.676	0.437	-0.029	0.961	Cytoplasm	enzyme
CTR9	CTR9 homolog, Paf1/RNA polymerase II complex component	Q6PD62	-0.142	0.142	-0.416	0.396	-0.158	0.754	Nucleus	other
CTSA	cathepsin A	P10619	0.395	0.0104	0.138	0.882	0.016	0.98	Cytoplasm	peptidase
CTSB	cathepsin B	P07858	0.314	0.0476	-0.32	0.587	-0.746	0.163	Cytoplasm	peptidase
CTSC	cathepsin C	P53634	-0.125	0.54	0.199	0.89	1.464	0.0422	Cytoplasm	peptidase	unspecified application	etavopivat,mitapivat
CTSD	cathepsin D	P07339	0.08	0.266	0.581	0.212	1.095	0.0208	Cytoplasm	peptidase	diagnosis,unspecified application
CTSH	cathepsin H	P09668	0.508	0.000126	1.344	0.22	0.674	0.0917	Cytoplasm	peptidase
CTSL	cathepsin L	P07711	-0.105	0.241	-1.509	0.0161			Cytoplasm	peptidase		amiloride,amiloride/hydrochlorothiazide
CTSS	cathepsin S	P25774			0.404	0.616	0.357	0.429	Cytoplasm	peptidase
CTSV	cathepsin V	O60911	-0.116	0.119					Cytoplasm	peptidase		acitretin,alitretinoin,bexarotene,daunorubicin/tretinoin,doxorubicin/tretinoin,etretinate,idarubicin/tretinoin,theophylline/tretinoin/valproic acid,tretinoin
CTSZ	cathepsin Z	Q9UBR2	0.192	0.0271	-0.183	0.771	0.27	0.663	Cytoplasm	peptidase
CTTN	cortactin	Q14247	0.032	0.726	0.019	0.976	0.153	0.771	Plasma Membrane	other	efficacy
CTTNBP2NL	CTTNBP2 N-terminal like	Q9P2B4	0.236	0.000445	0.512	0.197	0.383	0.265	Cytoplasm	other		bortezomib/dexamethasone/thalidomide,bortezomib/thalidomide,dexamethasone/thalidomide,prednisone/thalidomide,rituximab/thalidomide,thalidomide,triflusal
CTU1	cytosolic thiouridylase subunit 1	Q7Z7A3	-0.203	0.00472	0.361	0.89	0.217	0.808	Cytoplasm	other
CTU2	cytosolic thiouridylase subunit 2	Q2VPK5	-0.281	0.00592	0.124	0.759	0.27	0.562	Cytoplasm	other		tipiracil
CUEDC1	CUE domain containing 1	Q9NWM3			-0.89	0.198			Other	other
CUEDC2	CUE domain containing 2	Q9H467	-0.15	0.334	0.329	0.459	-0.052	0.937	Extracellular Space	other
CUL1	cullin 1	Q13616	0.04	0.665	0.257	0.503	-0.061	0.904	Nucleus	enzyme	diagnosis
CUL2	cullin 2	Q13617	0.063	0.616	0.057	0.902	-0.079	0.865	Nucleus	enzyme
CUL3	cullin 3	Q13618	0.025	0.853	0.156	0.818	-0.067	0.904	Nucleus	enzyme
CUL4A	cullin 4A	Q13619	-0.103	0.471	-0.19	0.715	-0.016	0.984	Nucleus	enzyme
CUL4B	cullin 4B	Q13620	0.18	0.118	0.123	0.836	0.343	0.546	Nucleus	other
CUL5	cullin 5	Q93034	0.303	0.0112	0.51	0.231	0.508	0.314	Nucleus	ion channel
CUL7	cullin 7	Q14999	0.366	0.000294	0.293	0.606	0.124	0.863	Cytoplasm	enzyme
CUL9	cullin 9	Q8IWT3	0.118	0.289	0.245	0.825			Cytoplasm	enzyme
CUTA	cutA divalent cation tolerance homolog	O60888	0.198	0.185	0.089	0.903	0.308	0.621	Cytoplasm	other
CUTC	cutC copper transporter	Q9NTM9	-0.012	0.911	0.389	0.416	0.286	0.546	Cytoplasm	other
CUX1	cut like homeobox 1	P39880	0.041	0.501	0.104	0.882	0.369	0.398	Nucleus	transcription regulator		bortezomib,bortezomib/cladribine/rituximab,bortezomib/dexamethasone,bortezomib/dexamethasone/doxorubicin,bortezomib/dexamethasone/lenalidomide,bortezomib/dexamethasone/pomalidomide,bortezomib/dexamethasone/rituximab,bortezomib/dexamethasone/thalidomide,bortezomib/doxorubicin,bortezomib/fulvestrant,bortezomib/lenalidomide,bortezomib/paclitaxel,bortezomib/prednisone,bortezomib/rituximab,bortezomib/…
CUX2	cut like homeobox 2	O14529	-0.235	0.0554	1.794	0.0226			Nucleus	transcription regulator		alglucosidase alfa
CWC15	CWC15 spliceosome associated protein homolog	Q9P013	0.001	0.99	-0.136	0.893	0.038	0.947	Nucleus	other
CWC22	CWC22 spliceosome associated protein homolog	Q9HCG8	0.062	0.475	-0.418	0.667	-0.388	0.432	Nucleus	other
CWC25	CWC25 spliceosome associated protein homolog	Q9NXE8	-0.168	0.66	-1.785	0.106	0.639	0.302	Nucleus	other
CWC27	CWC27 spliceosome associated cyclophilin	Q6UX04	0.131	0.0231	-0.478	0.6	0.095	0.833	Nucleus	enzyme
CWF19L1	CWF19 like cell cycle control factor 1	Q69YN2	-0.108	0.153	-0.135	0.873	0.123	0.826	Other	other
CWF19L2	CWF19 like cell cycle control factor 2	Q2TBE0	-0.049	0.77			-0.52	0.285	Nucleus	other
CXADR	CXADR Ig-like cell adhesion molecule	P78310	0.339	5.32e-05	-0.444	0.553	0.119	0.845	Plasma Membrane	transmembrane receptor		6-mercaptopurine/prednisone/thioguanine,cytarabine/daunorubicin/thioguanine,cytarabine/thioguanine,IFNA2B/ribavirin,imatinib/thioguanine,interferon alfacon-1/ribavirin,methylprednisolone/mycophenolate mofetil,mycophenolate mofetil,mycophenolate mofetil/prednisone,mycophenolic acid,nitazoxanide/peginterferon alfa-2a/ribavirin,PEG-interferon alfa-2a/ribavirin,pegintron/ribavirin,ribavirin,thioguani…
CXorf38	chromosome X open reading frame 38	Q8TB03	0.195	0.131	0.161	0.807	-0.158	0.784	Other	other		collagenase
CXXC1	CXXC finger protein 1	Q9P0U4	-0.159	0.00314	-0.774	0.369	-1.211	0.179	Nucleus	transcription regulator
CYB561D2	cytochrome b561 family member D2	O14569	0.299	0.153	-0.156	0.738	-1.066	0.257	Cytoplasm	enzyme
CYB5A	cytochrome b5 type A	P00167	0.085	0.399	-0.452	0.58	-0.157	0.848	Cytoplasm	enzyme
CYB5B	cytochrome b5 type B	O43169	0.23	0.38	-0.192	0.774	-0.767	0.251	Cytoplasm	enzyme
CYB5R1	cytochrome b5 reductase 1	Q9UHQ9	0.318	0.0103	0.24	0.553	0.265	0.489	Cytoplasm	enzyme
CYB5R2	cytochrome b5 reductase 2	Q6BCY4	0.129	0.231			0.125	0.866	Cytoplasm	enzyme		gallium nitrate
CYB5R3	cytochrome b5 reductase 3	P00387	0.203	0.351	0.426	0.253	0.51	0.174	Cytoplasm	enzyme
CYB5R4	cytochrome b5 reductase 4	Q7L1T6	0.029	0.821	0.284	0.558	-0.657	0.273	Cytoplasm	enzyme
CYBA	cytochrome b-245 alpha chain	P13498			-0.576	0.78	-0.421	0.635	Cytoplasm	enzyme
CYBC1	cytochrome b-245 chaperone 1	Q9BQA9	0.149	0.321			0.06	0.931	Cytoplasm	other
CYBRD1	cytochrome b reductase 1	Q53TN4	0.513	5.74e-05	0.612	0.256	-0.962	0.291	Cytoplasm	enzyme		benzphetamine,CX-1370,dextroamphetamine,fenfluramine/phentermine,iproniazid,isocarboxazid,ladostigil,MAO-A inhibitor,methamphetamine,moclobemide,N-(2-indanyl)glycinamide,phenelzine,phentermine,phentermine/topiramate,procainamide,tranylcypromine
CYC1	cytochrome c1	P08574	0.304	0.0329	0.244	0.508	0.388	0.278	Cytoplasm	enzyme
CYCS	cytochrome c, somatic	P99999	0.025	0.812	-0.657	0.213	-0.681	0.308	Cytoplasm	enzyme
CYFIP1	cytoplasmic FMR1 interacting protein 1	Q7L576	0.241	0.0445	0.254	0.539	0.057	0.919	Cytoplasm	translation regulator
CYFIP2	cytoplasmic FMR1 interacting protein 2	Q96F07	0.803	7.01e-05					Cytoplasm	other		AK119,ATG-037,BMS-986179,CPI-006,GS-1423,HLX23,IBI325,INCA00186,IPH5301,JAB-BX102,LY3475070,MEDI9447,NMN,NZV930,ORIC-533,PT199,quemliclustat,Sym024,TJ004309
CYGB	cytoglobin	Q8WWM9			0.503	0.332			Cytoplasm	transporter	diagnosis
CYLD	CYLD lysine 63 deubiquitinase	Q9NQC7	0.175	0.0388					Nucleus	transcription regulator
CYP1B1	cytochrome P450 family 1 subfamily B member 1	Q16678			0.361	0.421	0.287	0.434	Cytoplasm	enzyme	diagnosis,efficacy,prognosis,unspecified application
CYP20A1	cytochrome P450 family 20 subfamily A member 1	Q6UW02	-0.033	0.712	-0.367	0.549	-0.888	0.263	Other	enzyme		dantrolene
CYP27A1	cytochrome P450 family 27 subfamily A member 1	Q02318			0.197	0.814	0.117	0.796	Cytoplasm	enzyme		afatinib,AV-203,BDTX-189,BL-B01D1,CDX-3379,elgemtumab,FCN-411,GSK2849330,HMBD-001,istiratumab,ISU104,lumretuzumab,MEHD7945A,MM-111,neratinib,osimertinib,patritumab,patritumab deruxtecan,REGN1400,sapitinib,seribantumab,SI-B001,SIBP-03,sym013,YL202,zenocutuzumab,zirconium-89-GSK2849330,zirconium-89-labeled RO5479599
CYP2J2	cytochrome P450 family 2 subfamily J member 2	P51589					0.025	0.984	Cytoplasm	enzyme
CYP2U1	cytochrome P450 family 2 subfamily U member 1	Q7Z449	-0.292	0.0318	-0.91	0.572			Cytoplasm	enzyme		KBA1412
CYP4F11	cytochrome P450 family 4 subfamily F member 11	Q9HBI6	0.399	0.0706					Cytoplasm	enzyme
CYP4F3	cytochrome P450 family 4 subfamily F member 3	Q08477	0.335	0.0312					Cytoplasm	enzyme		carbidopa/entacapone/levodopa,carbidopa/levodopa/tolcapone,entacapone,nebicapone,opicapone,tolcapone,tyrphostin AG 1288
CYP4X1	cytochrome P450 family 4 subfamily X member 1	Q8N118	-0.158	0.0595			-0.415	0.347	Cytoplasm	enzyme
CYP4Z1	cytochrome P450 family 4 subfamily Z member 1	Q86W10					-0.828	0.0503	Cytoplasm	enzyme		cyanocobalamin,hydroxocobalamin
CYP51A1	cytochrome P450 family 51 subfamily A member 1	Q16850	-0.511	0.000223	-0.075	0.925	-0.048	0.941	Cytoplasm	enzyme
CYRIA	CYFIP related Rac1 interactor A	Q9H0Q0	0.776	0.000402	-0.333	0.919	0.215	0.723	Other	other
CYRIB	CYFIP related Rac1 interactor B	Q9NUQ9	0.159	0.166	0.254	0.576	0.312	0.477	Extracellular Space	other
CYSRT1	cysteine rich tail 1	A8MQ03	-0.449	0.186					Cytoplasm	other
CYTH1	cytohesin 1	Q15438			-0.143	0.843			Cytoplasm	other	unspecified application	bevacizumab/erlotinib/pemetrexed,bevacizumab/paclitaxel/pemetrexed,bevacizumab/pemetrexed,gemcitabine/pemetrexed,lometrexol,pelitrexol,pembrolizumab/pemetrexed,pemetrexed,pemetrexed polyglutamate
CYTH2	cytohesin 2	Q99418	0.111	0.403	-0.141	0.89	-1.348	0.00926	Cytoplasm	other		FF21101,PCA062,PF-06671008,PF-3732010
CYTH3	cytohesin 3	O43739	0.184	0.0738	0.889	0.111	-0.369	0.402	Cytoplasm	other
CZIB	CXXC motif containing zinc binding protein	Q9NWV4	0.127	0.462	-1.171	0.0194	-1.171	0.0389	Cytoplasm	other
D2HGDH	D-2-hydroxyglutarate dehydrogenase	Q8N465	0.153	0.144	0.18	0.752	0.524	0.554	Cytoplasm	enzyme		MLN7243
DAAM1	dishevelled associated activator of morphogenesis 1	Q9Y4D1	0.242	0.00832	0.538	0.162	-0.057	0.919	Cytoplasm	other
DAB2	DAB adaptor protein 2	P98082	0.391	0.00518	1.115	0.0627			Plasma Membrane	other		RBS2418
DAB2IP	DAB2 interacting protein	Q5VWQ8	0.229	0.000766	0.621	0.128	0.233	0.619	Plasma Membrane	other
DAD1	defender against cell death 1	P61803	-0.097	0.731	0.208	0.619	0.015	0.983	Cytoplasm	other
DAG1	dystroglycan 1	Q14118	0.302	0.0227	-0.058	0.94	0.366	0.498	Plasma Membrane	transmembrane receptor
DAGLB	diacylglycerol lipase beta	Q8NCG7	0.004	0.964	0.032	0.97	0.017	0.979	Plasma Membrane	enzyme
DALRD3	DALR anticodon binding domain containing 3	Q5D0E6	-0.715	2.08e-06					Other	other
DAP	death associated protein	P51397	0.211	0.17	-2.609	0.196			Cytoplasm	transcription regulator
DAP3	death associated protein 3	P51398	0.112	0.445	-0.023	0.975	0.328	0.489	Cytoplasm	other
DAPK3	death associated protein kinase 3	O43293	-0.15	0.816	0.253	0.594	-0.554	0.302	Cytoplasm	kinase
DAPP1	dual adaptor of phosphotyrosine and 3-phosphoinositides 1	Q9UN19	0.008	0.961					Cytoplasm	other
DARS1	aspartyl-tRNA synthetase 1	P14868	0.089	0.484	0.341	0.352	-0.181	0.739	Cytoplasm	enzyme
DARS2	aspartyl-tRNA synthetase 2, mitochondrial	Q6PI48	0.046	0.738	-0.364	0.587	0.25	0.647	Cytoplasm	enzyme
DAXX	death domain associated protein	Q9UER7	-0.237	0.509	-0.537	0.666	-0.692	0.209	Nucleus	transcription regulator
DAZAP1	DAZ associated protein 1	Q96EP5	0.058	0.697	-0.643	0.359	-0.72	0.0595	Other	other
DBI	diazepam binding inhibitor, acyl-CoA binding protein	P07108	0.047	0.791	-0.21	0.703	0.465	0.548	Cytoplasm	other
DBN1	drebrin 1	Q16643	0.966	7.5e-07	0.338	0.421	-0.003	0.996	Cytoplasm	other
DBNL	drebrin like	Q9UJU6	0.027	0.788	-0.094	0.881	0.181	0.697	Cytoplasm	other	diagnosis
DBR1	debranching RNA lariats 1	Q9UK59	-0.066	0.548	-0.03	0.966	0.278	0.433	Nucleus	enzyme
DBT	dihydrolipoamide branched chain transacylase E2	P11182	0.339	0.000201	0.12	0.858	0.422	0.283	Cytoplasm	enzyme
DCAF1	DDB1 and CUL4 associated factor 1	Q9Y4B6	-0.505	2.1e-06	-0.727	0.113	-0.465	0.359	Nucleus	kinase
DCAF10	DDB1 and CUL4 associated factor 10	Q5QP82	0.075	0.412	0.341	0.471	-0.046	0.937	Nucleus	other		8Z,11Z,14Z-eicosatrienoic acid,acetaminophen,acetaminophen/aspirin/caffeine,acetaminophen/aspirin/codeine,acetaminophen/butalbital,acetaminophen/butalbital/caffeine,acetaminophen/butalbital/caffeine/codeine,acetaminophen/caffeine/chlorpheniramine/hydrocodone/phenylephrine,acetaminophen/caffeine/dihydrocodeine,acetaminophen/cetirizine/prednisolone,acetaminophen/clemastine/pseudoephedrine,acetamino…
DCAF11	DDB1 and CUL4 associated factor 11	Q8TEB1	0.275	0.000953	0.166	0.854	0.297	0.475	Nucleus	other
DCAF13	DDB1 and CUL4 associated factor 13	Q9NV06	-0.289	0.0158					Nucleus	other
DCAF16	DDB1 and CUL4 associated factor 16	Q9NXF7			-0.772	0.414			Nucleus	other		6-mercaptopurine/vincristine,bevacizumab/docetaxel,bevacizumab/docetaxel/prednisone/thalidomide/zoledronic acid,bevacizumab/paclitaxel,bevacizumab/paclitaxel/pemetrexed,bevacizumab/paclitaxel/topotecan,capecitabine/docetaxel,capecitabine/docetaxel/gemcitabine,capecitabine/docetaxel/oxaliplatin/trastuzumab,cevipabulin,colchicine,colchicine/probenecid,cyclophosphamide/daunorubicin/imatinib/predniso…
DCAF5	DDB1 and CUL4 associated factor 5	Q96JK2	0.281	6.57e-05	-0.526	0.397			Cytoplasm	other
DCAF6	DDB1 and CUL4 associated factor 6	Q58WW2	0.095	0.199	0.02	0.986	-0.671	0.269	Nucleus	transcription regulator
DCAF7	DDB1 and CUL4 associated factor 7	P61962	0.04	0.679	-0.181	0.705	-0.37	0.39	Cytoplasm	other
DCAF8	DDB1 and CUL4 associated factor 8	Q5TAQ9	-0.01	0.89	-0.145	0.93	0.158	0.832	Nucleus	other
DCAKD	dephospho-CoA kinase domain containing	Q8WVC6	0.266	0.171			0.034	0.959	Cytoplasm	other
DCBLD1	discoidin, CUB and LCCL domain containing 1	Q8N8Z6	-0.125	0.143					Extracellular Space	other
DCBLD2	discoidin, CUB and LCCL domain containing 2	Q96PD2	-0.193	0.014	-0.872	0.223			Plasma Membrane	other		H89,PF-4708671
DCD	dermcidin	P81605	0.054	0.871	1.292	0.0899	0.845	0.186	Extracellular Space	other		abrocitinib,AZD4205,baricitinib,baricitinib/methotrexate,brepocitinib,erlotinib/ruxolitinib,filgotinib,INCB-16562,INCB052793,INCB054707,itacitinib,ivarmacitinib,JAK inhibitor I,JAK1 inhibitor,jaktinib,methotrexate/ruxolitinib/vincristine,methotrexate/tofacitinib,momelotinib,oclacitinib,pralsetinib,ruxolitinib,SAR-20347,solcitinib,tofacitinib,upadacitinib
DCK	deoxycytidine kinase	P27707	-0.236	0.00468	-0.091	0.89	0.329	0.475	Nucleus	kinase	efficacy,response to therapy
DCP1A	decapping mRNA 1A	Q9NPI6	0.144	0.0151	0.333	0.84	0.391	0.504	Nucleus	other
DCP1B	decapping mRNA 1B	Q8IZD4			-1.293	0.0438			Cytoplasm	other
DCP2	decapping mRNA 2	Q8IU60	-0.074	0.743			-0.412	0.718	Nucleus	enzyme
DCPS	decapping enzyme, scavenger	Q96C86	-0.012	0.957	-0.487	0.301	-0.176	0.797	Nucleus	enzyme
DCTD	dCMP deaminase	P32321	0.059	0.631	-0.29	0.574	-0.332	0.691	Cytoplasm	enzyme		3-deazaaristeromycin,3-deazaneplanocin,6'-C-methylneplanocin A,9-(2',3'-dihydroxycyclopent-4'-enyl)adenine,cyanovirin-N,neplanocin A
DCTN1	dynactin subunit 1	Q14203	0.092	0.205	0.213	0.674	0.454	0.336	Cytoplasm	other
DCTN2	dynactin subunit 2	Q13561	0.087	0.229	0.155	0.794	0.287	0.555	Cytoplasm	other
DCTN3	dynactin subunit 3	O75935	0.018	0.879	0.356	0.417	-0.061	0.887	Nucleus	other
DCTN4	dynactin subunit 4	Q9UJW0	0.032	0.818	-0.334	0.502	0.052	0.924	Nucleus	other
DCTN5	dynactin subunit 5	Q9BTE1	0.014	0.892	0.734	0.148	0.878	0.0785	Cytoplasm	other		perhexiline
DCTN6	dynactin subunit 6	O00399	0.038	0.833	0.273	0.357	0.092	0.832	Cytoplasm	enzyme
DCTPP1	dCTP pyrophosphatase 1	Q9H773	-0.171	0.385	-0.913	0.119	-0.189	0.719	Cytoplasm	enzyme		5-fluorouracil/gemcitabine,alemtuzumab/cyclophosphamide/fludarabine phosphate,alemtuzumab/cyclophosphamide/fludarabine phosphate/mitoxantrone,alemtuzumab/cyclophosphamide/fludarabine phosphate/rituximab,alemtuzumab/fludarabine phosphate,bevacizumab/gemcitabine,bortezomib/cladribine/rituximab,bosutinib/hydroxyurea/ponatinib,capecitabine/docetaxel/gemcitabine,capecitabine/gemcitabine,cetuximab/gemc…
DCUN1D1	defective in cullin neddylation 1 domain containing 1	Q96GG9	0.167	0.377	-0.559	0.356	-0.498	0.288	Nucleus	other		arsenic trioxide,arsenic trioxide/cytarabine/methotrexate,arsenic trioxide/daunorubicin/tretinoin,arsenic trioxide/gemtuzumab ozogamicin/tretinoin,arsenic trioxide/idarubicin/tretinoin,arsenic trioxide/tretinoin
DCUN1D3	defective in cullin neddylation 1 domain containing 3	Q8IWE4	-0.026	0.892	-0.457	0.469			Cytoplasm	other
DCUN1D4	defective in cullin neddylation 1 domain containing 4	Q92564					-0.339	0.691	Nucleus	other
DCUN1D5	defective in cullin neddylation 1 domain containing 5	Q9BTE7	-0.11	0.291	0.042	0.943	0.346	0.4	Nucleus	other
DCXR	dicarbonyl and L-xylulose reductase	Q7Z4W1	0.027	0.755	-0.53	0.638	0.075	0.906	Cytoplasm	enzyme
DDA1	DET1 and DDB1 associated 1	Q9BW61	-0.244	0.0041	-0.319	0.511	0.053	0.96	Nucleus	other
DDAH1	dimethylarginine dimethylaminohydrolase 1	O94760	0.219	0.0855	0.535	0.275	0.575	0.17	Cytoplasm	enzyme		dazmegrel,ridogrel
DDAH2	DDAH family member 2, ADMA-independent	O95865	0.296	0.000116	-0.168	0.752	-0.374	0.456	Cytoplasm	enzyme
DDB1	damage specific DNA binding protein 1	Q16531	0.07	0.5	0.419	0.167	0.016	0.978	Nucleus	other		ingenol mebutate
DDB2	damage specific DNA binding protein 2	Q92466	-0.087	0.235	0.47	0.332	0.29	0.632	Nucleus	transcription regulator
DDHD1	DDHD domain containing 1	Q8NEL9	-0.078	0.383	1.156	0.0551			Extracellular Space	enzyme		131I-tenatumomab,F16-IL2 fusion protein,iodine I 131 monoclonal antibody F16SIP
DDHD2	DDHD domain containing 2	O94830	-0.141	0.0509	0.313	0.574	-0.669	0.276	Cytoplasm	enzyme
DDI1	DNA damage inducible 1 homolog 1	Q8WTU0	-0.32	0.115					Other	other
DDI2	DNA damage inducible 1 homolog 2	Q5TDH0	0.025	0.909	-0.162	0.822	0.259	0.572	Plasma Membrane	transporter
DDIT4	DNA damage inducible transcript 4	Q9NX09	-0.689	3.93e-06	-0.244	0.669			Cytoplasm	other		(2S)-2-{[9-(propan-2-yl)-6-({[4-(pyridin-2-yl)phenyl]methyl}amino)-9H-purin-2-yl]amino}butan-1-ol,AG 024322,aloisine A,alvocidib,AZD5438,BAI,BLU-222,BMS-387032,CaM kinase II inhibitor,cdk2 inhibitor II,CVT-2454,CVT-313,CYC065,dinaciclib,FN-1501,JNJ-7706621,milciclib,NCB-0846,NU-6027,NU6102,NU6140,NUV-422,olomoucine II,PF-07104091,RGT-419B,RO-4584820,roniciclib,roscovitine,SU 9516,zotiraciclib
DDOST	dolichyl-diphosphooligosaccharide--protein glycosyltransferase non-catalytic subunit	P39656	0.244	0.244	-0.115	0.877	-0.71	0.151	Cytoplasm	enzyme
DDR1	discoidin domain receptor tyrosine kinase 1	Q08345	0.297	0.0179	1.051	0.0656	-0.344	0.441	Plasma Membrane	kinase	diagnosis	3-({[4-methyl-5-(pyridin-4-yl)-4H-1,2,4-triazol-3-yl]methyl}amino)-N-[2-(trifluoromethyl)benzyl]benzamide,CCG258747
DDR2	discoidin domain receptor tyrosine kinase 2	Q16832	-0.196	0.223					Plasma Membrane	kinase
DDRGK1	DDRGK domain containing 1	Q96HY6	0.153	0.516	-0.322	0.589	-0.589	0.235	Extracellular Space	other
DDT	D-dopachrome tautomerase	P30046	0.048	0.662	-0.681	0.328	-0.442	0.312	Cytoplasm	enzyme
DDX1	DEAD-box helicase 1	Q92499	0.084	0.545	0.013	0.984	-0.001	0.999	Nucleus	enzyme
DDX10	DEAD-box helicase 10	Q13206	-0.234	0.00729	-0.662	0.471	-0.815	0.131	Nucleus	enzyme
DDX11L8	DEAD/H-box helicase 11 like 8 (pseudogene)	A8MPP1	-0.355	0.112					Other	other
DDX17	DEAD-box helicase 17	Q92841	0.19	0.0155	0.042	0.958	0.293	0.555	Nucleus	enzyme	unspecified application	neomycin
DDX18	DEAD-box helicase 18	Q9NVP1	-0.471	0.000196	0.283	0.649	-0.303	0.377	Nucleus	enzyme		BI 894999,JAB-8263
DDX19A	DEAD-box helicase 19A	Q9NUU7	-0.088	0.0795	0.287	0.568	0.745	0.103	Nucleus	enzyme		APO010,monoclonal antibody 7C11
DDX19B	DEAD-box helicase 19B	Q9UMR2	-0.295	0.0834	0.195	0.922	0.814	0.159	Nucleus	enzyme
DDX20	DEAD-box helicase 20	Q9UHI6	-0.45	8.79e-07	0.448	0.514	0.273	0.456	Nucleus	transcription regulator
DDX21	DExD-box helicase 21	Q9NR30	-0.673	8.13e-07	0.387	0.604	1.053	0.0208	Nucleus	enzyme
DDX23	DEAD-box helicase 23	Q9BUQ8	0.007	0.925	-0.336	0.471	-0.262	0.523	Nucleus	enzyme
DDX24	DEAD-box helicase 24	Q9GZR7	-0.507	4.75e-06	-0.315	0.309	0.311	0.459	Nucleus	enzyme
DDX27	DEAD-box helicase 27	Q96GQ7	-0.319	0.00243	-0.013	0.986	0.034	0.956	Nucleus	enzyme
DDX28	DEAD-box helicase 28	Q9NUL7	-0.024	0.747	-0.391	0.61	-0.007	0.991	Nucleus	enzyme
DDX31	DEAD-box helicase 31	Q9H8H2	-0.415	0.000279	-1.047	0.357			Nucleus	enzyme
DDX39A	DExD-box helicase 39A	O00148	-0.505	0.0128	-0.301	0.644	-0.1	0.84	Nucleus	enzyme
DDX39B	DExD-box helicase 39B	Q13838	-0.296	0.0401	-0.235	0.346	-0.778	0.0626	Nucleus	enzyme	safety
DDX3X	DEAD-box helicase 3 X-linked	O00571	-0.318	0.0607	-0.028	0.978	0.154	0.765	Cytoplasm	enzyme	diagnosis	ABBV-428,ABBV-927,anti-CD40 monoclonal antibody,bleselumab,CDX-1140,chi lob 7/4,CP-870893,dacetuzumab,FFP104,iscalimab,lucatumumab,LVGN7409,mitazalimab,ravagalimab,RO7009789,SEA-CD40,SL-172154,sotigalimab
DDX3Y	DEAD-box helicase 3 Y-linked	O15523	-0.053	0.566	-0.134	0.758			Cytoplasm	enzyme
DDX41	DEAD-box helicase 41	Q9UJV9	-0.136	0.0388	-0.112	0.847	0.082	0.879	Nucleus	enzyme
DDX42	DEAD-box helicase 42	Q86XP3	0.015	0.863	-0.07	0.917	0.025	0.974	Cytoplasm	enzyme
DDX43	DEAD-box helicase 43	Q9NXZ2	0.051	0.936					Other	enzyme
DDX46	DEAD-box helicase 46	Q7L014	-0.05	0.688	-0.047	0.926	-0.169	0.741	Nucleus	enzyme
DDX47	DEAD-box helicase 47	Q9H0S4	-0.224	0.126	-0.907	0.161	-0.4	0.429	Nucleus	enzyme
DDX49	DEAD-box helicase 49	Q9Y6V7	-0.249	0.00566	0.75	0.132	0.354	0.659	Nucleus	enzyme
DDX5	DEAD-box helicase 5	P17844	-0.263	0.00445	-0.183	0.799	0.028	0.971	Nucleus	enzyme	unspecified application
DDX50	DExD-box helicase 50	Q9BQ39	-0.185	0.0152	0.276	0.9	0.119	0.911	Nucleus	enzyme		4'-thio-2'-deoxycytidine,5-azacytidine,5-azacytidine/cytarabine/decitabine,5-azacytidine/decitabine,5-azacytidine/lenalidomide,5-azacytidine/sorafenib,cladribine/cytarabine/decitabine,decitabine,decitabine/imatinib,decitabine/sorafenib,fluorocyclopentenylcytosine,MG 98,NTX-301
DDX51	DEAD-box helicase 51	Q8N8A6	-1.078	1.45e-08	-1.145	0.532	-0.356	0.581	Other	enzyme	diagnosis
DDX52	DExD-box helicase 52	Q9Y2R4	-0.21	0.0503	1.052	0.0241	-0.051	0.961	Nucleus	enzyme
DDX54	DEAD-box helicase 54	Q8TDD1	-0.385	0.000286	-0.269	0.735			Nucleus	transcription regulator
DDX55	DEAD-box helicase 55	Q8NHQ9	-0.01	0.927	-0.322	0.863			Nucleus	enzyme
DDX56	DEAD-box helicase 56	Q9NY93	-0.338	0.00306	-0.22	0.642	-0.404	0.452	Nucleus	enzyme
DDX59	DEAD-box helicase 59	Q5T1V6	-0.034	0.755	1.243	0.354	0.473	0.205	Other	enzyme
DDX6	DEAD-box helicase 6	P26196	-0.188	0.255	-0.102	0.824	-0.467	0.417	Nucleus	enzyme
DDX60	DExD/H-box helicase 60	Q8IY21	-0.299	0.00662	0.459	0.128			Cytoplasm	enzyme
DDX60L	DExD/H-box 60 like	Q5H9U9			-0.817	0.11			Other	other
DECR1	2,4-dienoyl-CoA reductase 1	Q16698	0.316	0.107	-0.086	0.87	0.306	0.519	Cytoplasm	enzyme	unspecified application
DECR2	2,4-dienoyl-CoA reductase 2	Q9NUI1	0.07	0.148	0.772	0.0697	0.238	0.663	Cytoplasm	enzyme
DEF6	DEF6 guanine nucleotide exchange factor	Q9H4E7	0.013	0.837	0.27	0.421			Extracellular Space	other
DEF8	differentially expressed in FDCP 8 homolog	Q6ZN54	-0.205	0.207					Other	other
DEGS1	delta 4-desaturase, sphingolipid 1	O15121	0.406	0.37	-1.341	0.104			Plasma Membrane	enzyme
DEK	DEK proto-oncogene	P35659	0.007	0.961	-0.254	0.583	-0.227	0.617	Nucleus	transcription regulator		benzphetamine,dextroamphetamine,fenfluramine/phentermine,isocarboxazid,ladostigil,levodopa/rasagiline,MAO-B inhibitor,methamphetamine,pargyline,phenelzine,phentermine,phentermine/topiramate,procainamide,rasagiline,safinamide,selegiline,tranylcypromine
DENND10	DENN domain containing 10	Q8TCE6	0.277	0.0306	0.119	0.903	0.064	0.939	Cytoplasm	other
DENND1A	DENN domain containing 1A	Q8TEH3	-0.019	0.886	-0.019	0.975			Plasma Membrane	other		(Z)-3-(2-aminoethyl)-5-(4-ethoxybenzylidene)thiazolidine-2,4-dione,ASN007,ASTX029,ATG-017,FR 180204,HE3286,HH2710,JSI-1187,KO-947,SM1-71,temuterkib,tyrphostin AG 1288,ulixertinib,Vx-11e,ZSET 1446
DENND1B	DENN domain containing 1B	Q6P3S1	0.224	0.232					Other	other		cdc25C phosphatase (211-221)
DENND2D	DENN domain containing 2D	Q9H6A0	0.152	0.485			-0.793	0.293	Cytoplasm	other
DENND3	DENN domain containing 3	A2RUS2	0.096	0.495					Cytoplasm	other		alogliptin,alogliptin/INS,alogliptin/INS/metformin,alogliptin/metformin,alogliptin/metformin/pioglitazone,alogliptin/pioglitazone,begelomab,bisegliptin,dapagliflozin/metformin/saxagliptin,dapagliflozin/saxagliptin,DPP-4 inhibitor,empagliflozin/linagliptin/metformin,ertugliflozin/sitagliptin,evogliptin,INS/linagliptin,INS/linagliptin/metformin,INS/metformin/saxagliptin,INS/metformin/sitagliptin,IN…
DENND4A	DENN domain containing 4A	Q7Z401	-0.027	0.763	-0.304	0.503			Nucleus	other
DENND4B	DENN domain containing 4B	O75064	-0.445	0.0306			0.317	0.642	Extracellular Space	other
DENND4C	DENN domain containing 4C	Q5VZ89	0.068	0.28	-0.373	0.709	-0.718	0.0983	Cytoplasm	other
DENND5B	DENN domain containing 5B	Q6ZUT9	0.198	0.00502	-0.237	0.891			Cytoplasm	other		E 3330,lucanthone
DENND6A	DENN domain containing 6A	Q8IWF6	-0.463	8.18e-05	-0.113	0.874	0.023	0.98	Cytoplasm	other
DENR	density regulated re-initiation and release factor	O43583	-0.116	0.22	-0.203	0.646	0.076	0.893	Other	other		alemtuzumab/fludarabine phosphate,chlorambucil/cladribine,cladribine,cladribine/cyclophosphamide,cladribine/cytarabine/daunorubicin,cladribine/cytarabine/filgrastim,cladribine/cytarabine/filgrastim/mitoxantrone,cladribine/rituximab,cytarabine/dasatinib/filgrastim/fludarabine phosphate,cytarabine/dasatinib/filgrastim/fludarabine phosphate/idarubicin,cytarabine/daunorubicin/fludarabine phosphate,cy…
DEPDC5	DEP domain containing 5, GATOR1 subcomplex subunit	O75140	-0.01	0.957					Cytoplasm	other
DEPDC7	DEP domain containing 7	Q96QD5	-0.184	0.273					Cytoplasm	other
DERA	deoxyribose-phosphate aldolase	Q9Y315	0.004	0.985	-0.908	0.0951	-0.32	0.482	Cytoplasm	enzyme
DERL1	derlin 1	Q9BUN8	0.134	0.531	0.752	0.0438	-0.634	0.127	Cytoplasm	other
DERL2	derlin 2	Q9GZP9	0.32	0.064	0.445	0.48	0.305	0.611	Cytoplasm	other
DERPC	DERPC proline and glycine rich nuclear protein	P0CG12	-0.135	0.167	-0.076	0.954	-0.253	0.646	Nucleus	other		GNF362
DES	desmin	P17661	-0.316	0.0291					Cytoplasm	other	unspecified application	carfilzomib,carfilzomib/dexamethasone,carfilzomib/dexamethasone/lenalidomide,carfilzomib/dexamethasone/rituximab,M3258,zetomipzomib
DESI1	desumoylating isopeptidase 1	Q6ICB0	-0.756	0.00833	1.1	0.0974	-0.797	0.25	Cytoplasm	peptidase		carfilzomib,carfilzomib/dexamethasone,carfilzomib/dexamethasone/lenalidomide,carfilzomib/dexamethasone/rituximab,zetomipzomib
DFFA	DNA fragmentation factor subunit alpha	O00273	0.066	0.698	-0.079	0.883	-0.159	0.789	Nucleus	enzyme
DFFB	DNA fragmentation factor subunit beta	O76075	-0.025	0.867			0.034	0.977	Nucleus	enzyme
DGAT1	diacylglycerol O-acyltransferase 1	O75907	0.527	0.0161	0.348	0.549	-0.69	0.498	Cytoplasm	enzyme
DGCR8	DGCR8 microprocessor complex subunit	Q8WYQ5	-0.251	0.0255	0.352	0.51	0.748	0.202	Nucleus	enzyme
DGKA	diacylglycerol kinase alpha	P23743	0.129	0.0389					Cytoplasm	kinase		bortezomib,bortezomib/cladribine/rituximab,bortezomib/dexamethasone,bortezomib/dexamethasone/doxorubicin,bortezomib/dexamethasone/lenalidomide,bortezomib/dexamethasone/pomalidomide,bortezomib/dexamethasone/rituximab,bortezomib/dexamethasone/thalidomide,bortezomib/doxorubicin,bortezomib/fulvestrant,bortezomib/lenalidomide,bortezomib/paclitaxel,bortezomib/prednisone,bortezomib/rituximab,bortezomib/…
DGKE	diacylglycerol kinase epsilon	P52429	-0.681	0.000581					Cytoplasm	kinase
DGKH	diacylglycerol kinase eta	Q86XP1	-0.194	0.014					Cytoplasm	kinase
DGKQ	diacylglycerol kinase theta	P52824	0.159	0.231	-0.801	0.244			Cytoplasm	kinase
DGKZ	diacylglycerol kinase zeta	Q13574	-0.082	0.209	-0.091	0.88	-0.594	0.263	Cytoplasm	kinase
DGLUCY	D-glutamate cyclase	Q7Z3D6	0.411	0.000119	-0.198	0.854	-0.116	0.914	Cytoplasm	enzyme		copper,PXS-5505
DGUOK	deoxyguanosine kinase	Q16854	0.376	0.0289	-0.768	0.162			Cytoplasm	kinase
DHCR24	24-dehydrocholesterol reductase	Q15392	0.212	0.122	-0.227	0.715	0.069	0.922	Cytoplasm	enzyme		cladribine/cytarabine/daunorubicin,cladribine/cytarabine/filgrastim,cladribine/cytarabine/filgrastim/mitoxantrone,clofarabine,clofarabine/cyclophosphamide,clofarabine/cyclophosphamide/etoposide,clofarabine/cyclophosphamide/etoposide/imatinib,clofarabine/cytarabine/filgrastim,clofarabine/filgrastim,cyclophosphamide/cytarabine/6-mercaptopurine,cytarabine,cytarabine/daunorubicin,cytarabine/daunorubi…
DHCR7	7-dehydrocholesterol reductase	Q9UBM7	0.175	0.279	0.448	0.481	0.56	0.299	Cytoplasm	enzyme	diagnosis
DHDDS	dehydrodolichyl diphosphate synthase subunit	Q86SQ9	-0.155	0.118	1.749	0.0222			Cytoplasm	enzyme
DHODH	dihydroorotate dehydrogenase (quinone)	Q02127	-0.041	0.395	-0.146	0.867	0.09	0.859	Cytoplasm	enzyme		(5Z)-3-(2-aminoethyl)-5-[(4-phenylmethoxyphenyl)methylidene]-1,3-thiazolidine-2,4-dione,(5Z)-3-(2-aminoethyl)-5-[[4-(2-methylpropoxy)phenyl]methylidene]-1,3-thiazolidine-2,4-dione,(Z)-3-(2-aminoethyl)-5-(4-ethoxybenzylidene)thiazolidine-2,4-dione,ASN007,ASTX029,ATG-017,binimetinib,CAY10561,FR 180204,HE3286,HH2710,JSI-1187,KO-947,LY-3007113,MAP kinase1 inhibitor,pexmetinib,rineterkib,SM1-71,temute…
DHPS	deoxyhypusine synthase	P49366	0.008	0.948	0.052	0.931	-0.084	0.868	Cytoplasm	enzyme	efficacy
DHRS1	dehydrogenase/reductase 1	Q96LJ7	0.293	0.0313	0.104	0.9	0.007	0.991	Cytoplasm	enzyme		6-mercaptopurine/methotrexate/tretinoin,acitretin,adapalene,alitretinoin,arsenic trioxide/daunorubicin/tretinoin,arsenic trioxide/gemtuzumab ozogamicin/tretinoin,arsenic trioxide/idarubicin/tretinoin,arsenic trioxide/tretinoin,bexarotene,cytarabine/daunorubicin/gemtuzumab ozogamicin/tretinoin,cytarabine/daunorubicin/tretinoin,cytarabine/idarubicin/tretinoin,daunorubicin/tretinoin,doxorubicin/tret…
DHRS11	dehydrogenase/reductase 11	Q6UWP2	0.022	0.827	0.229	0.643	0.57	0.151	Other	enzyme
DHRS13	dehydrogenase/reductase 13	Q6UX07	-0.081	0.73			0.158	0.787	Other	enzyme
DHRS3	dehydrogenase/reductase 3	O75911	0.439	0.000307			0.968	0.253	Cytoplasm	enzyme		AG01
DHRS4	dehydrogenase/reductase 4	Q9BTZ2	0.243	0.00108	0.893	0.0119	0.104	0.81	Cytoplasm	enzyme
DHRS7	dehydrogenase/reductase 7	Q9Y394	0.029	0.837	0.514	0.678	0.482	0.357	Cytoplasm	enzyme
DHRS7B	dehydrogenase/reductase 7B	Q6IAN0	0.014	0.89	0.117	0.871	0.544	0.122	Cytoplasm	enzyme
DHRSX	dehydrogenase/reductase X-linked	Q8N5I4	0.049	0.733	1.654	0.0288			Extracellular Space	enzyme
DHTKD1	dehydrogenase E1 and transketolase domain containing 1	Q96HY7	0.115	0.251	0.276	0.374	0.421	0.363	Cytoplasm	enzyme
DHX15	DEAH-box helicase 15	O43143	-0.191	0.00307	0.097	0.847	0.369	0.32	Nucleus	enzyme
DHX16	DEAH-box helicase 16	O60231	-0.067	0.36	-0.116	0.854	0.082	0.891	Nucleus	enzyme
DHX29	DExH-box helicase 29	Q7Z478	0.074	0.319	0.173	0.807	0.39	0.336	Cytoplasm	enzyme
DHX30	DExH-box helicase 30	Q7L2E3	0.008	0.934	-0.066	0.906	0.173	0.702	Nucleus	enzyme		pamrevlumab
DHX32	DEAH-box helicase 32 (putative)	Q7L7V1	-0.095	0.4	-0.227	0.746			Other	enzyme		afatinib/dasatinib,blinatumomab/dasatinib,BT5528,corticosteroid/dasatinib,cytarabine/dasatinib,cytarabine/dasatinib/dexamethasone/methotrexate,cytarabine/dasatinib/filgrastim/fludarabine phosphate,cytarabine/dasatinib/filgrastim/fludarabine phosphate/idarubicin,dasatinib,dasatinib/6-mercaptopurine/methotrexate,dasatinib/dexamethasone,dasatinib/dexamethasone/vincristine,dasatinib/erlotinib,dasatin…
DHX34	DExH-box helicase 34	Q14147	-0.188	0.00838	-0.276	0.895	0.176	0.842	Other	enzyme		ALW-II-38-3,ALW-II-49-7,SM1-71
DHX35	DEAH-box helicase 35	Q9H5Z1	0.024	0.888	0.315	0.529			Nucleus	enzyme		SC-43
DHX36	DEAH-box helicase 36	Q9H2U1	0.038	0.675	-0.688	0.273	-0.721	0.136	Cytoplasm	enzyme
DHX37	DEAH-box helicase 37	Q8IY37	-0.056	0.55	0.092	0.878	0.173	0.713	Nucleus	enzyme
DHX38	DEAH-box helicase 38	Q92620	-0.006	0.94	-0.751	0.606	0.357	0.476	Nucleus	enzyme
DHX40	DEAH-box helicase 40	Q8IX18	0.098	0.552	-0.185	0.935	0.351	0.654	Other	enzyme
DHX57	DExH-box helicase 57	Q6P158	-0.034	0.642	0.873	0.437	0.081	0.9	Extracellular Space	other
DHX8	DEAH-box helicase 8	Q14562	-0.083	0.202	0.628	0.363	1.221	0.00655	Nucleus	enzyme		caspase 1 inhibitor
DHX9	DExH-box helicase 9	Q08211	0.043	0.733	-0.041	0.943	0.004	0.996	Nucleus	enzyme
DIABLO	diablo IAP-binding mitochondrial protein	Q9NR28	0.199	0.0606	-0.071	0.899	-0.533	0.231	Cytoplasm	other
DIAPH1	diaphanous related formin 1	O60610	-0.04	0.742	0.369	0.308	0.095	0.845	Plasma Membrane	other		arsenic trioxide
DIAPH2	diaphanous related formin 2	O60879	0.199	0.231	-0.229	0.716	-0.092	0.898	Cytoplasm	other		baricitinib,baricitinib/methotrexate,brepocitinib,deucravacitinib,filgotinib,JAK inhibitor I,momelotinib,oclacitinib,ropsacitinib,ruxolitinib,SAR-20347,tofacitinib,VTX958,zasocitinib
DIAPH3	diaphanous related formin 3	Q9NSV4	-0.275	0.000252	-0.361	0.459	-0.208	0.637	Cytoplasm	enzyme
DICER1	dicer 1, ribonuclease III	Q9UPY3	-0.063	0.409	-0.08	0.947	0.121	0.802	Cytoplasm	enzyme
DIDO1	death inducer-obliterator 1	Q9BTC0	-0.313	0.000234	-0.567	0.239	-0.259	0.576	Nucleus	other		BIO-11006
DIMT1	DIM1 rRNA methyltransferase and ribosome maturation factor	Q9UNQ2	-0.186	0.154	-0.688	0.189	-0.084	0.864	Cytoplasm	enzyme
DIP2A	disco interacting protein 2 homolog A	Q14689	0.022	0.81	0.502	0.745	-0.385	0.554	Nucleus	transcription regulator
DIP2B	disco interacting protein 2 homolog B	Q9P265	0.28	0.000486	0.57	0.118	0.27	0.41	Cytoplasm	other
DIP2C	disco interacting protein 2 homolog C	Q9Y2E4	-0.176	0.696	0.513	0.294	0.285	0.659	Other	other
DIPK2A	divergent protein kinase domain 2A	Q8NDZ4	-0.247	0.428	0.328	0.697	0.003	0.997	Cytoplasm	other
DIS3	DIS3 homolog, exosome endoribonuclease and 3'-5' exoribonuclease	Q9Y2L1	0.089	0.39	-0.265	0.619	0.243	0.662	Nucleus	enzyme
DIS3L	DIS3 like exosome 3'-5' exoribonuclease	Q8TF46	0.007	0.948	0.651	0.189			Cytoplasm	enzyme		auranofin
DIS3L2	DIS3 like 3'-5' exoribonuclease 2	Q8IYB7	0.063	0.176	-0.043	0.969	0.966	0.361	Cytoplasm	enzyme
DISP2	dispatched RND transporter family member 2	A7MBM2	-0.108	0.41					Plasma Membrane	other
DKC1	dyskerin pseudouridine synthase 1	O60832	-0.264	0.00174	-0.733	0.555	0.277	0.528	Nucleus	enzyme
DKK1	dickkopf WNT signaling pathway inhibitor 1	O94907	0.306	0.0145	0.127	0.915			Extracellular Space	growth factor	efficacy,prognosis,unspecified application
DLAT	dihydrolipoamide S-acetyltransferase	P10515	0.072	0.276	0.625	0.231	0.626	0.151	Cytoplasm	enzyme
DLC1	DLC1 Rho GTPase activating protein	Q96QB1			0.808	0.596			Cytoplasm	other	diagnosis,disease progression
DLD	dihydrolipoamide dehydrogenase	P09622	0.277	0.00932	0.027	0.959	-0.205	0.654	Cytoplasm	enzyme
DLG1	discs large MAGUK scaffold protein 1	Q12959	0.23	0.0135	0.147	0.785	0.153	0.752	Cytoplasm	other
DLG2	discs large MAGUK scaffold protein 2	Q15700	0.192	0.888	-1.669	0.324			Plasma Membrane	kinase
DLG3	discs large MAGUK scaffold protein 3	Q92796	0.39	0.00097	1.762	0.00684	0.077	0.93	Plasma Membrane	kinase
DLG5	discs large MAGUK scaffold protein 5	Q8TDM6	0.075	0.284	-0.026	0.982	-0.026	0.959	Plasma Membrane	other
DLGAP4	DLG associated protein 4	Q9Y2H0	0.17	0.0238	0.415	0.226	0.339	0.504	Plasma Membrane	other
DLGAP5	DLG associated protein 5	Q15398	-0.402	2.54e-05	0.517	0.163	0.295	0.405	Nucleus	other
DLST	dihydrolipoamide S-succinyltransferase	P36957	0.048	0.378	0.587	0.451	0.915	0.0432	Cytoplasm	enzyme
DMAC1	distal membrane arm assembly component 1	Q96GE9	0.801	0.00365			0.899	0.331	Cytoplasm	other
DMAC2	distal membrane arm assembly component 2	Q9NW81	-0.008	0.955	-0.143	0.825	0.418	0.536	Cytoplasm	other
DMAC2L	distal membrane arm assembly component 2 like	Q99766	0.134	0.265	0.598	0.112			Cytoplasm	transporter
DMAP1	DNA methyltransferase 1 associated protein 1	Q9NPF5	-0.451	1.78e-05	-0.683	0.598	-0.129	0.795	Nucleus	transcription regulator		PCLX-001
DMD	dystrophin	P11532	0.199	0.00565			0.037	0.961	Plasma Membrane	other
DMTN	dematin actin binding protein	Q08495	0.289	0.00371					Plasma Membrane	other		tin mesoporphyrin
DMWD	DM1 locus, WD repeat containing	Q09019	-0.347	0.00592					Nucleus	other		adenylosuccinate synthetase inhibitor,alanosine
DMXL1	Dmx like 1	Q9Y485	-0.503	1.9e-07			-0.862	0.115	Extracellular Space	other	diagnosis	BA3011,bemcentinib,bosutinib,bosutinib/imatinib,bosutinib/rituximab,BPI-9016M,cabozantinib,cabozantinib/nivolumab,cabozantinib/tyrosine kinase inhibitor,CH5451098,DP-3975,DS-1205c,dubermatinib,gilteritinib,HH30134,humax-AXL-ADC,INCB081776,KC1036,mipasetamab uzoptirine,ningetinib,ONO-7475,PF-07265807,Q702,RXDX-106,sitravatinib,SKI-G-801,SLC-391,tilvestamab
DMXL2	Dmx like 2	Q8TDJ6	-0.835	0.00258					Cytoplasm	other
DNAAF10	dynein axonemal assembly factor 10	Q96MX6	0.063	0.366	-0.457	0.461	-0.227	0.635	Other	other		alprazolam,CGS-8216,chlordiazepoxide,clonazepam,clorazepate,dexamethasone/olanzapine,diazepinomicin,estazolam,eszopiclone,flumazenil,flunitrazepam,fluoxetine/olanzapine,flurazepam,lorazepam,midazolam,olanzapine,PK 11195,SSR180575,temazepam,triazolam,zaleplon,zolpidem
DNAAF2	dynein axonemal assembly factor 2	Q9NVR5	0.04	0.856	-2.089	0.126	-0.651	0.424	Cytoplasm	other
DNAAF5	dynein axonemal assembly factor 5	Q86Y56	-0.047	0.771	0.201	0.759	0.582	0.194	Cytoplasm	other		AG-946,mitapivat
DNAAF9	dynein axonemal assembly factor 9	Q5TEA3	-0.268	0.706					Nucleus	other
DNAH12	dynein axonemal heavy chain 12	Q6ZR08	-0.081	0.887					Cytoplasm	other
DNAH17	dynein axonemal heavy chain 17	Q9UFH2	0.087	0.833					Cytoplasm	other
DNAH2	dynein axonemal heavy chain 2	Q9P225	-0.946	0.0545					Cytoplasm	other
DNAH8	dynein axonemal heavy chain 8	Q96JB1	0.279	0.553					Cytoplasm	enzyme
DNAI4	dynein axonemal intermediate chain 4	Q5VTH9	0.196	0.0788					Cytoplasm	other
DNAJA1	DnaJ heat shock protein family (Hsp40) member A1	P31689	0.72	0.00679	0.682	0.121	0.78	0.168	Nucleus	other
DNAJA2	DnaJ heat shock protein family (Hsp40) member A2	O60884	0.121	0.599	0.053	0.931	0.358	0.436	Nucleus	enzyme
DNAJA3	DnaJ heat shock protein family (Hsp40) member A3	Q96EY1	0.022	0.877	0.296	0.666	0.364	0.396	Cytoplasm	other
DNAJB1	DnaJ heat shock protein family (Hsp40) member B1	P25685	0.988	1.88e-08	1.14	0.0183	1.063	0.0744	Nucleus	transcription regulator
DNAJB11	DnaJ heat shock protein family (Hsp40) member B11	Q9UBS4	0.067	0.531	-0.098	0.871	0.014	0.983	Cytoplasm	other
DNAJB12	DnaJ heat shock protein family (Hsp40) member B12	Q9NXW2	0.001	0.991	-0.062	0.936	0.476	0.367	Cytoplasm	other	unspecified application
DNAJB14	DnaJ heat shock protein family (Hsp40) member B14	Q8TBM8	0.302	0.00407	0.262	0.826	0.213	0.791	Cytoplasm	enzyme
DNAJB2	DnaJ heat shock protein family (Hsp40) member B2	P25686	0.431	2.19e-05	0.307	0.527	0.416	0.256	Nucleus	other		AG-270,IDE397
DNAJB4	DnaJ heat shock protein family (Hsp40) member B4	Q9UDY4	1.038	9.24e-09	1.192	0.00605	1.359	0.00626	Nucleus	other
DNAJB5	DnaJ heat shock protein family (Hsp40) member B5	O75953	0.721	6.03e-05	0.791	0.118	1.354	0.0208	Cytoplasm	other
DNAJB6	DnaJ heat shock protein family (Hsp40) member B6	O75190	0.448	4.28e-05	0.863	0.0244	-0.13	0.743	Nucleus	transcription regulator		N-carbamyl-L-glutamate
DNAJC1	DnaJ heat shock protein family (Hsp40) member C1	Q96KC8	-0.26	0.000438	-0.422	0.578	0.189	0.706	Cytoplasm	other		5-fluorouracil/gemcitabine,alemtuzumab/cyclophosphamide/fludarabine phosphate,alemtuzumab/cyclophosphamide/fludarabine phosphate/mitoxantrone,alemtuzumab/cyclophosphamide/fludarabine phosphate/rituximab,alemtuzumab/fludarabine phosphate,bevacizumab/gemcitabine,bortezomib/cladribine/rituximab,capecitabine/docetaxel/gemcitabine,capecitabine/gemcitabine,chlorambucil/fludarabine phosphate,cladribine,…
DNAJC10	DnaJ heat shock protein family (Hsp40) member C10	Q8IXB1	0.156	0.0401	-0.365	0.569	0.047	0.941	Cytoplasm	enzyme
DNAJC11	DnaJ heat shock protein family (Hsp40) member C11	Q9NVH1	0.172	0.0521	0.427	0.529	0.255	0.49	Cytoplasm	other
DNAJC13	DnaJ heat shock protein family (Hsp40) member C13	O75165	0.11	0.259	-0.294	0.464	0.1	0.853	Cytoplasm	other
DNAJC15	DnaJ heat shock protein family (Hsp40) member C15	Q9Y5T4	-0.768	0.000159					Cytoplasm	other
DNAJC16	DnaJ heat shock protein family (Hsp40) member C16	Q9Y2G8	0.256	0.035	0.277	0.436			Cytoplasm	other		A-443654,AKT inhibitor XIII,archexin,BAY1125976,borussertib,capivasertib,CCT129524,enzastaurin,GSK690693,ipatasertib,LY2503029,LY2780301,miransertib,MK2206,MPT0E028,perifosine,triciribine,triciribine phosphate,uprosertib,vevorisertib
DNAJC17	DnaJ heat shock protein family (Hsp40) member C17	Q9NVM6	-0.035	0.773	0.545	0.581	0.92	0.0602	Other	other		AKT inhibitor XIII,BAY1125976,capivasertib,CCT128930,CCT129524,enzastaurin,GSK690693,LY2503029,triciribine,triciribine phosphate
DNAJC19	DnaJ heat shock protein family (Hsp40) member C19	Q96DA6	-0.035	0.785	0.314	0.69	0.561	0.309	Cytoplasm	other
DNAJC2	DnaJ heat shock protein family (Hsp40) member C2	Q99543	-0.019	0.771	-0.197	0.741	0.481	0.396	Nucleus	transcription regulator
DNAJC21	DnaJ heat shock protein family (Hsp40) member C21	Q5F1R6	0.036	0.657	-0.232	0.771	0.12	0.8	Other	other		gemcitabine/pemetrexed,pembrolizumab/pemetrexed,pemetrexed
DNAJC25	DnaJ heat shock protein family (Hsp40) member C25	Q9H1X3	-0.039	0.635	0.444	0.416			Other	other
DNAJC3	DnaJ heat shock protein family (Hsp40) member C3	Q13217	0.064	0.637	0.21	0.514	0.147	0.739	Cytoplasm	other
DNAJC30	DnaJ heat shock protein family (Hsp40) member C30	Q96LL9	-0.128	0.417					Cytoplasm	other
DNAJC5	DnaJ heat shock protein family (Hsp40) member C5	Q9H3Z4	0.296	0.0807	0.286	0.699	0.014	0.986	Plasma Membrane	other
DNAJC6	DnaJ heat shock protein family (Hsp40) member C6	O75061			0.226	0.61	-0.142	0.832	Cytoplasm	other
DNAJC7	DnaJ heat shock protein family (Hsp40) member C7	Q99615	0.367	0.000365	0.369	0.345	0.64	0.131	Cytoplasm	other		lavendustin C
DNAJC8	DnaJ heat shock protein family (Hsp40) member C8	O75937	0.097	0.468	0.139	0.841	0.117	0.846	Nucleus	other
DNAJC9	DnaJ heat shock protein family (Hsp40) member C9	Q8WXX5	-0.188	0.00643	-0.426	0.468	0.035	0.967	Nucleus	other
DNASE2	deoxyribonuclease 2, lysosomal	O00115	0.08	0.445	0.112	0.891	-0.448	0.456	Cytoplasm	enzyme
DNLZ	DNL-type zinc finger	Q5SXM8	0.235	0.0176	0.752	0.172			Cytoplasm	other
DNM1	dynamin 1	Q05193			0.548	0.208			Cytoplasm	enzyme
DNM1L	dynamin 1 like	O00429	0.1	0.292	-0.108	0.863	-0.473	0.26	Cytoplasm	enzyme		5-azacytidine/cedazuridine,cedazuridine,cedazuridine/decitabine,cytidine deaminase inhibitor
DNM2	dynamin 2	P50570	0.053	0.65	0.185	0.621	0.286	0.489	Plasma Membrane	enzyme		tetrahydrouridine
DNM3	dynamin 3	Q9UQ16	0.123	0.474	0.341	0.813	-0.592	0.358	Cytoplasm	enzyme
DNMBP	dynamin binding protein	Q6XZF7	0.051	0.426	-0.316	0.495			Cytoplasm	other
DNMT1	DNA methyltransferase 1	P26358	-0.661	3.15e-09	-0.113	0.808	-0.245	0.668	Nucleus	enzyme	diagnosis
DNPEP	aspartyl aminopeptidase	Q9ULA0	0.197	0.041	-0.017	0.981	0.349	0.465	Cytoplasm	peptidase
DNPH1	2'-deoxynucleoside 5'-phosphate N-hydrolase 1	O43598	0.081	0.79	-0.567	0.395	-0.615	0.204	Nucleus	enzyme
DNTT	DNA nucleotidylexotransferase	P04053	-0.197	0.792	-4.596	0.0588	-1.281	0.402	Nucleus	enzyme	unspecified application
DNTTIP1	deoxynucleotidyltransferase terminal interacting protein 1	Q9H147	-0.216	0.00452	-0.602	0.362	-0.176	0.782	Nucleus	ligand-dependent nuclear receptor
DNTTIP2	deoxynucleotidyltransferase terminal interacting protein 2	Q5QJE6	-0.239	0.0711	0.064	0.931	0.159	0.758	Nucleus	other
DOCK1	dedicator of cytokinesis 1	Q14185	0.212	0.0103	-0.709	0.241	-0.172	0.927	Cytoplasm	other
DOCK11	dedicator of cytokinesis 11	Q5JSL3	-0.417	0.169	-0.129	0.807	-0.446	0.544	Cytoplasm	other
DOCK2	dedicator of cytokinesis 2	Q92608			0.429	0.838			Cytoplasm	other
DOCK4	dedicator of cytokinesis 4	Q8N1I0	0.078	0.47	-0.126	0.902			Plasma Membrane	other
[truncated: 6,575 more rows]

## Sheet: 1182 0.05
		Results from Ingenuity Pathway Analysis													All proteins from the MCF-10A samples with a BH-adjusted p-value <0.05 and log 2 fold-change >|1|							All proteins from the MDA-MB-231 samples with a BH-adjusted p-value <0.05 and log 2 fold-change >|1|							All proteins from the MDA-MB-468 samples with a BH-adjusted p-value <0.05 and log 2 fold-change >|1|							Previously reported HSP90AB1 Interactors			All kinases identified in the Ingenuity Pathway Analysis results
Protein	Gene Name	Accession	L2FC_10A	Expr p-value	L2FC_231	Expr p-value	L2FC_468	Expr p-value	Location	Type	Biomarker Application	Drug(s)			Beta Interactor?	Protein	Gene Name	Accession	MCF-10A Log2(Fold change)	Adj. p-value		Beta Interactor?	Protein	Gene Name	Accession	MDA-MB-231 Log2(Fold change)	Adj. p-value		Beta Interactor?	Protein	Gene Name	Accession	MDA-MB-468 Log2(Fold change)	Adj. p-value		BioGRID Beta Interactors	Picard Beta Interactors		Beta Interactor	Protein	Gene Name	Accession	L2FC_10A	Expr p-value	L2FC_231	Expr p-value	L2FC_468	Expr p-value	Type
HENMT1	HEN methyltransferase 1	Q5T8I9			-9.512	0.000762		0.808	Cytoplasm	enzyme					No	CBFA2T2	CBFA2/RUNX1 partner transcriptional co-repressor 2	O43439	-1.835	0.000538		No	HENMT1	HEN methyltransferase 1	Q5T8I9	-9.512	0.000762		No	WDR7	WD repeat domain 7	Q9Y4E6	-3.797	0.00776		AAR2	AARS		177	EPHB1	EPH receptor B1	P54762	-1.803	0.00142					kinase
ADD2	adducin 2	P35612		0.481	-9.353	0.00904			Cytoplasm	other					No	UBE2T	ubiquitin conjugating enzyme E2 T	Q9NPD8	-1.81	1.04e-09		No	ADD2	adducin 2	P35612	-9.353	0.00904		No	AKAP9	A-kinase anchoring protein 9	Q99996	-3.357	0.00655		AARS	AARSD1		#N/A	CDK1	cyclin dependent kinase 1	P06493	-1.693	9.24e-09	-1.54	0.00551	-0.975	0.0316	kinase
MYT1	myelin transcription factor 1	Q01538			-5.057	0.0268			Nucleus	transcription regulator					Yes	EPHB1	EPH receptor B1	P54762	-1.803	0.00142		No	MYT1	myelin transcription factor 1	Q01538	-5.057	0.0268		No	VMP1	vacuole membrane protein 1	Q96GC9	-3.17	0.00776		AASS	ABCC1		#N/A	CKS1B	CDC28 protein kinase regulatory subunit 1B	P61024	-1.33	4.21e-07		0.491			kinase
UTP14C	UTP14C small subunit processome component	Q5TAP6		0.121	-4.993	0.000465			Nucleus	other					No	RRM2	ribonucleotide reductase regulatory subunit M2	P31350	-1.709	1.04e-09		No	UTP14C	UTP14C small subunit processome component	Q5TAP6	-4.993	0.000465		No	NUPR1	nuclear protein 1, transcriptional regulator	O60356	-2.686	0.0208		ABL2	ABL1		#N/A	BUB1	BUB1 mitotic checkpoint serine/threonine kinase	O43683	-1.286	2.28e-06		0.445		0.0548	kinase
CCDC92	coiled-coil domain containing 92	Q53HC0			-4.879	0.00352			Cytoplasm	other					No	PCLAF	PCNA clamp associated factor	Q15004	-1.698	2.63e-10		No	CCDC92	coiled-coil domain containing 92	Q53HC0	-4.879	0.00352		No	WWTR1	WW domain containing transcription regulator 1	Q9GZV5	-2.554	0.027		ACD	ACSL4		#N/A	UHMK1	U2AF homology motif kinase 1	Q8TAS1	-1.168	0.0382					kinase
TNK1	tyrosine kinase non receptor 1	Q13470		0.728	-3.331	0.0204		0.157	Cytoplasm	kinase					No	CDK1	cyclin dependent kinase 1	P06493	-1.693	9.24e-09		Yes	TNK1	tyrosine kinase non receptor 1	Q13470	-3.331	0.0204		Yes	ISG15	ISG15 ubiquitin like modifier	P05161	-2.537	0.0122		ACE2	ACTB		#N/A	CKS2	CDC28 protein kinase regulatory subunit 2	P33552	-1.151	0.000269		0.112		0.849	kinase
LRRC42	leucine rich repeat containing 42	Q9Y546	-0.729	1.72e-05	-3.191	0.012	-1.785	0.0367	Other	other					No	CLSPN	claspin	Q9HAW4	-1.626	7.53e-06		No	LRRC42	leucine rich repeat containing 42	Q9Y546	-3.191	0.012		No	RPL36AL	ribosomal protein L36a like	Q969Q0	-2.431	0.0283		ACIN1	ACTG1		472	PASK	PAS domain containing serine/threonine kinase	Q96RG2	-1.125	0.000183					kinase
TMEM209	transmembrane protein 209	Q96SK2	-0.836	3.67e-06	-3.12	0.0479		0.113	Other	other					No	AAAS	aladin WD repeat nucleoporin	Q9NRG9	-1.531	8.13e-07		No	TMEM209	transmembrane protein 209	Q96SK2	-3.12	0.0479		No	OFD1	OFD1 centriole and centriolar satellite protein	O75665	-2.356	0.0336		ACP2	ACTN1		48	AURKB	aurora kinase B	Q96GD4	-1.051	8.57e-08		0.118		0.628	kinase
FAM234A	family with sequence similarity 234 member A	Q9H0X4	0.264	0.0049	-3.082	0.0128		0.775	Plasma Membrane	other					No	CCNB1	cyclin B1	P14635	-1.531	2.78e-10		No	FAM234A	family with sequence similarity 234 member A	Q9H0X4	-3.082	0.0128		Yes	HBB	hemoglobin subunit beta	P68871	-2.355	0.0432		ACTB	ACVR1B		#N/A	TK1	thymidine kinase 1	P04183	-1.045	5.04e-08		0.517		0.766	kinase
ANTKMT	adenine nucleotide translocase lysine methyltransferase	Q9BQD7	-0.449	0.00507	-2.871	0.013			Cytoplasm	enzyme					No	PPP1R35	protein phosphatase 1 regulatory subunit 35	Q8TAP8	-1.531	3.76e-07		No	ANTKMT	adenine nucleotide translocase lysine methyltransferase	Q9BQD7	-2.871	0.013		No	UQCR10	ubiquinol-cytochrome c reductase, complex III subunit X	Q9UDW1	-2.236	0.0452		ACTG1	ACVR1C		112	CHEK1	checkpoint kinase 1	O14757	-0.963	6.72e-09		0.162		0.138	kinase
MCC	MCC regulator of WNT signaling pathway	P23508	0.241	0.00267	-2.587	0.0049			Cytoplasm	other					No	POLR1F	RNA polymerase I subunit F	Q3B726	-1.427	5.06e-06		No	MCC	MCC regulator of WNT signaling pathway	P23508	-2.587	0.0049		No	CDC42SE1	CDC42 small effector 1	Q9NRR8	-2.137	0.027		ACTN1	ACVR2B		#N/A	PLK1	polo like kinase 1	P53350	-0.922	2.15e-09		0.57		0.173	kinase
HMGN5	high mobility group nucleosome binding domain 5	P82970	0.482	2.47e-05	-2.516	0.0122			Nucleus	transcription regulator					No	CCNB2	cyclin B2	O95067	-1.423	7.41e-10		No	HMGN5	high mobility group nucleosome binding domain 5	P82970	-2.516	0.0122		Yes	B4GALT3	beta-1,4-galactosyltransferase 3	O60512	-2.133	0.0495		ACTN4	ACVRL1		#N/A	PKMYT1	protein kinase, membrane associated tyrosine/threonine 1	Q99640	-0.9	2.54e-07		0.107		0.964	kinase
STK33	serine/threonine kinase 33	Q9BYT3			-2.51	0.0049			Cytoplasm	kinase					No	LMNB1	lamin B1	P20700	-1.408	1.82e-09		Yes	STK33	serine/threonine kinase 33	Q9BYT3	-2.51	0.0049		Yes	RC3H2	ring finger and CCCH-type domains 2	Q9HBD1	-2.102	0.0208		ADCK1	ADRA2C		#N/A	HKDC1	hexokinase domain containing 1	Q2TB90	-0.873	0.0476		0.135			kinase
TTC28	tetratricopeptide repeat domain 28	Q96AY4			-2.5	0.00605			Cytoplasm	other					No	CCNA2	cyclin A2	P20248	-1.389	4.05e-10		No	TTC28	tetratricopeptide repeat domain 28	Q96AY4	-2.5	0.00605		No	TUBB1	tubulin beta 1 class VI	Q9H4B7	-2.096	0.0136		ADIPOR2	ADRBK1		521	PRKX	protein kinase cAMP-dependent X-linked catalytic subunit	P51817	-0.865	0.000866					kinase
MINK1	misshapen like kinase 1	Q8N4C8	-0.622	3.93e-06	-2.492	0.0226	-1.699	0.0208	Cytoplasm	kinase					No	TEDC1	tubulin epsilon and delta complex 1	Q86SX3	-1.389	6.33e-07		Yes	MINK1	misshapen like kinase 1	Q8N4C8	-2.492	0.0226		No	PRKRIP1	PRKR interacting protein 1	Q9H875	-2.092	0.0328		ADRBK1	AICDA		104	CDK6	cyclin dependent kinase 6	Q00534	-0.85	9.01e-07		0.317		0.526	kinase
SIAH1	siah E3 ubiquitin protein ligase 1	Q8IUQ4			-2.413	0.000389			Nucleus	enzyme					No	CDCA5	cell division cycle associated 5	Q96FF9	-1.37	0.000557		No	SIAH1	siah E3 ubiquitin protein ligase 1	Q8IUQ4	-2.413	0.000389		No	CHTF8	chromosome transmission fidelity factor 8	P0CG13	-2.077	0.0469		ADRM1	AIP		164	EGFR	epidermal growth factor receptor	P00533	-0.837	1.98e-07		0.0767		0.164	kinase
GKAP1	G kinase anchoring protein 1	Q5VSY0			-2.4	0.0119		0.733	Cytoplasm	other					No	SRRD	SRR1 domain containing	Q9UH36	-1.34	3.61e-06		No	GKAP1	G kinase anchoring protein 1	Q5VSY0	-2.4	0.0119		No	DTX2	deltex E3 ubiquitin ligase 2	Q86UW9	-1.948	0.0484		AGO1	AIPL1		#N/A	ATRIP	ATR interacting protein	Q8WXE1	-0.806	2.21e-09		0.527		0.222	kinase
TECPR1	tectonin beta-propeller repeat containing 1	Q7Z6L1			-2.334	0.012			Cytoplasm	other					No	CKS1B	CDC28 protein kinase regulatory subunit 1B	P61024	-1.33	4.21e-07		No	TECPR1	tectonin beta-propeller repeat containing 1	Q7Z6L1	-2.334	0.012		Yes	SENP3	SUMO specific peptidase 3	Q9H4L4	-1.93	0.0174		AGO2	AKT1		374	MAP2K5	mitogen-activated protein kinase kinase 5	Q13163	-0.806	8.16e-06					kinase
EBP	EBP cholestenol delta-isomerase	Q15125		0.316	-2.308	0.0221		0.083	Cytoplasm	enzyme		dusquetide			No	CCDC30	coiled-coil domain containing 30	Q5VVM6	-1.316	6.93e-05		No	EBP	EBP cholestenol delta-isomerase	Q15125	-2.308	0.0221		No	GNPTAB	N-acetylglucosamine-1-phosphate transferase subunits alpha and beta	Q3T906	-1.818	0.0465		AGO3	AKT2		391	MAP4K4	mitogen-activated protein kinase kinase kinase kinase 4	O95819	-0.805	5.61e-08	-1.226	0.045		0.156	kinase
SDHC	succinate dehydrogenase complex subunit C	Q99643	0.644	0.0191	-2.256	0.0463			Cytoplasm	enzyme					No	CFH	complement factor H	P08603	-1.312	0.0475		No	SDHC	succinate dehydrogenase complex subunit C	Q99643	-2.256	0.0463		No	ATP6V0C	ATPase H+ transporting V0 subunit c	P27449	-1.812	0.0479		AGO4	ALDOA		#N/A	AURKA	aurora kinase A	O14965	-0.779	7.69e-08		0.903		0.519	kinase
EPHA5	EPH receptor A5	P54756		0.609	-2.173	0.0426			Plasma Membrane	kinase					No	ANAPC15	anaphase promoting complex subunit 15	P60006	-1.299	0.000766		No	EPHA5	EPH receptor A5	P54756	-2.173	0.0426		No	KRT75	keratin 75	O95678	-1.798	0.00468		AGR2	ALK		#N/A	RPS6KB2	ribosomal protein S6 kinase B2	Q9UBS0	-0.765	2.87e-05				0.0934	kinase
MCM10	minichromosome maintenance 10 replication initiation factor	Q7L590			-2.132	0.00718		0.919	Nucleus	other					No	BUB1	BUB1 mitotic checkpoint serine/threonine kinase	O43683	-1.286	2.28e-06		No	MCM10	minichromosome maintenance 10 replication initiation factor	Q7L590	-2.132	0.00718		No	LRRC42	leucine rich repeat containing 42	Q9Y546	-1.785	0.0367		AGRN	ALPK1		#N/A	ROR1	receptor tyrosine kinase like orphan receptor 1	Q01973	-0.76	4.74e-06		0.271	-1.044	0.0206	kinase
JAK2	Janus kinase 2	O60674		0.276	-2.099	0.0048			Cytoplasm	kinase	efficacy,prognosis,unspecified application				No	FANCG	FA complementation group G	O15287	-1.26	5.73e-05		Yes	JAK2	Janus kinase 2	O60674	-2.099	0.0048		No	CMC4	C-X9-C motif containing 4	P56277	-1.7	0.0145		AHCYL1	AMHR2		631	STK11	serine/threonine kinase 11	Q15831	-0.722	9.01e-05		0.327			kinase
HERC4	HECT and RLD domain containing E3 ubiquitin protein ligase 4	Q5GLZ8	-0.666	1.51e-05	-2.084	0.00605	-1.448	0.0208	Cytoplasm	enzyme					No	ALDOB	aldolase, fructose-bisphosphate B	P05062	-1.251	0.0221		Yes	HERC4	HECT and RLD domain containing E3 ubiquitin protein ligase 4	Q5GLZ8	-2.084	0.00605		Yes	MINK1	misshapen like kinase 1	Q8N4C8	-1.699	0.0208		AHNAK	ANAPC2		#N/A	RIPK2	receptor interacting serine/threonine kinase 2	O43353	-0.69	1.25e-08					kinase
ALG13	ALG13 UDP-N-acetylglucosaminyltransferase subunit	Q9NP73		0.944	-1.973	0.0282		0.562	Cytoplasm	enzyme		auranofin,BMS-345541,herbimycin,IKK inhibitor XII,IKK-2 inhibitor VIII,IKKbeta inhibitor,MLN120B,PHA-408,TPCA-1			No	DYNC2I2	dynein 2 intermediate chain 2	Q96EX3	-1.242	3.55e-06		No	ALG13	ALG13 UDP-N-acetylglucosaminyltransferase subunit	Q9NP73	-1.973	0.0282		No	AP2S1	adaptor related protein complex 2 subunit sigma 1	P53680	-1.675	0.0136		AHSA1	ANKMY2		#N/A	DGKE	diacylglycerol kinase epsilon	P52429	-0.681	0.000581					kinase
HAUS2	HAUS augmin like complex subunit 2	Q9NVX0	-0.206	0.0283	-1.949	0.0119			Cytoplasm	other					No	LMNB2	lamin B2	Q03252	-1.24	5.71e-09		No	HAUS2	HAUS augmin like complex subunit 2	Q9NVX0	-1.949	0.0119		No	RPAP1	RNA polymerase II associated protein 1	Q9BWH6	-1.662	0.0361		AICDA	ANLN		#N/A	UCK2	uridine-cytidine kinase 2	Q9BZX2	-0.628	1.11e-06		0.956		0.41	kinase
SH3RF3	SH3 domain containing ring finger 3	Q8TEJ3	-0.267	0.015	-1.941	0.00532			Other	enzyme					No	UBE2S	ubiquitin conjugating enzyme E2 S	Q16763	-1.217	1.15e-08		No	SH3RF3	SH3 domain containing ring finger 3	Q8TEJ3	-1.941	0.00532		No	CDK16	cyclin dependent kinase 16	Q00536	-1.657	0.00544		AIMP2	ANP32C		409	MINK1	misshapen like kinase 1	Q8N4C8	-0.622	3.93e-06	-2.492	0.0226	-1.699	0.0208	kinase
UBE2L5	ubiquitin conjugating enzyme E2 L5	A0A1B0GUS4		0.701	-1.933	0.0226			Other	other					Yes	RPLP0P6	ribosomal protein lateral stalk subunit P0 pseudogene 6	Q8NHW5	-1.2	0.000125		No	UBE2L5	ubiquitin conjugating enzyme E2 L5	A0A1B0GUS4	-1.933	0.0226		No	IK	IK cytokine	Q13123	-1.645	0.0208		AIP	ANP32D		#N/A	GRK2	G protein-coupled receptor kinase 2	P25098	-0.622	1.25e-08		0.345	-1.003	0.0369	kinase
XIRP2	xin actin binding repeat containing 2	A4UGR9		0.452	-1.927	0.0145			Cytoplasm	other					No	PTTG1	PTTG1 regulator of sister chromatid separation, securin	O95997	-1.187	5.26e-06		No	XIRP2	xin actin binding repeat containing 2	A4UGR9	-1.927	0.0145		No	ATP5MF	ATP synthase membrane subunit f	P56134	-1.599	0.0174		AIRE	ANXA2		#N/A	ATR	ATR serine/threonine kinase	Q13535	-0.619	8.57e-08		0.825		0.647	kinase
RPL7L1	ribosomal protein L7 like 1	Q6DKI1	-0.312	0.00582	-1.91	0.0123			Cytoplasm	transcription regulator					No	AREG	amphiregulin	P15514	-1.185	5.51e-07		No	RPL7L1	ribosomal protein L7 like 1	Q6DKI1	-1.91	0.0123		No	RPL27	ribosomal protein L27	P61353	-1.596	0.00734		AKT1	APEX2		#N/A	HUS1	HUS1 checkpoint clamp component	O60921	-0.554	0.00758		0.373		0.237	kinase
FAAP100	FA core complex associated protein 100	Q0VG06	-0.504	1.51e-05	-1.887	0.012			Nucleus	other		ezurpimtrostat			No	ZFP62	ZFP62 zinc finger protein	Q8NB50	-1.174	0.00387		No	FAAP100	FA core complex associated protein 100	Q0VG06	-1.887	0.012		No	CD151	CD151 molecule (Raph blood group)	P48509	-1.578	0.0208		AKT3	APH1A		118	CLK3	CDC like kinase 3	P49761	-0.538	0.0226					kinase
MBOAT2	membrane bound O-acyltransferase domain containing 2	Q6ZWT7	0.348	0.0467	-1.812	0.0395		0.174	Cytoplasm	enzyme					No	RADX	RPA1 related single stranded DNA binding protein, X-linked	Q6NSI4	-1.17	0.000869		No	MBOAT2	membrane bound O-acyltransferase domain containing 2	Q6ZWT7	-1.812	0.0395		No	AKR1C1/AKR1C2	aldo-keto reductase family 1 member C2	P52895	-1.565	0.0174		ALDH1B1	APOBEC3B		#N/A	MLKL	mixed lineage kinase domain like pseudokinase	Q8NB16	-0.521	1.98e-05		0.603		0.472	kinase
FAM83D	family with sequence similarity 83 member D	Q9H4H8	-0.48	8.39e-05	-1.798	0.0387		0.726	Cytoplasm	other					No	UHMK1	U2AF homology motif kinase 1	Q8TAS1	-1.168	0.0382		No	FAM83D	family with sequence similarity 83 member D	Q9H4H8	-1.798	0.0387		No	B2M	beta-2-microglobulin	P61769	-1.558	0.0208		ALDOA	APOBEC3C		96	CDK11B	cyclin dependent kinase 11B	P21127	-0.52	3.53e-05		0.207		0.706	kinase
CCDC86	coiled-coil domain containing 86	Q9H6F5		0.0511	-1.767	0.0185			Nucleus	other					No	TF	transferrin	P02787	-1.166	0.0377		No	CCDC86	coiled-coil domain containing 86	Q9H6F5	-1.767	0.0185		No	NCAPH2	non-SMC condensin II complex subunit H2	Q6IBW4	-1.54	0.0136		AMHR2	APOBEC3G		#N/A	CDK5	cyclin dependent kinase 5	Q00535	-0.518	0.000582		0.464	-1.449	0.00776	kinase
USP46	ubiquitin specific peptidase 46	P62068			-1.734	0.044			Plasma Membrane	peptidase					No	RTEL1	regulator of telomere elongation helicase 1	Q9NZ71	-1.164	0.0406		No	USP46	ubiquitin specific peptidase 46	P62068	-1.734	0.044		No	C11orf98	chromosome 11 open reading frame 98	E9PRG8	-1.521	0.0037		ANK3	ARAF		#N/A	DCAF1	DDB1 and CUL4 associated factor 1	Q9Y4B6	-0.505	2.1e-06		0.113		0.359	kinase
NUP35	nucleoporin 35	Q8NFH5	-0.611	4.21e-07	-1.713	0.0395		0.402	Nucleus	transporter					No	HPS3	HPS3 biogenesis of lysosomal organelles complex 2 subunit 1	Q969F9	-1.163	6.79e-07		No	NUP35	nucleoporin 35	Q8NFH5	-1.713	0.0395		No	CERS2	ceramide synthase 2	Q96G23	-1.506	0.0322		ANKK1	ARAF		533	PTK6	protein tyrosine kinase 6	Q13882	-0.502	6.25e-05					kinase
GTF3C1	general transcription factor IIIC subunit 1	Q12789	-0.722	5.71e-09	-1.653	0.0214		0.546	Nucleus	transcription regulator					No	RAD51AP1	RAD51 associated protein 1	Q96B01	-1.157	3.71e-08		No	GTF3C1	general transcription factor IIIC subunit 1	Q12789	-1.653	0.0214		No	RNF2	ring finger protein 2	Q99496	-1.496	0.0208		ANKRD55	ARHGAP1		706	TYK2	tyrosine kinase 2	P29597	-0.458	0.00155		0.447		0.297	kinase
LDAH	lipid droplet associated hydrolase	Q9H6V9			-1.618	0.0384		0.362	Cytoplasm	enzyme					No	CKS2	CDC28 protein kinase regulatory subunit 2	P33552	-1.151	0.000269		No	LDAH	lipid droplet associated hydrolase	Q9H6V9	-1.618	0.0384		No	CDC42	cell division cycle 42	P60953	-1.453	0.0101		ANLN	ARMC5		384	MAP3K6	mitogen-activated protein kinase kinase kinase 6	O95382	-0.455	1.73e-06		0.898		0.534	kinase
RING1	ring finger protein 1	Q06587		0.728	-1.556	0.048		0.0981	Nucleus	transcription regulator					No	SPRR1A	small proline rich protein 1A	P35321	-1.148	0.0045		No	RING1	ring finger protein 1	Q06587	-1.556	0.048		No	TRIM22	tripartite motif containing 22	Q8IYM9	-1.451	0.0242		ANXA1	ARRB2		#N/A	MAP3K21	mitogen-activated protein kinase kinase kinase 21	Q5TCX8	-0.451	0.041					kinase
VRK3	VRK serine/threonine kinase 3	Q8IV63		0.11	-1.548	0.0226		0.369	Nucleus	kinase					No	ATP5MGL	ATP synthase membrane subunit g like	Q7Z4Y8	-1.131	0.0102		No	VRK3	VRK serine/threonine kinase 3	Q8IV63	-1.548	0.0226		Yes	CDK5	cyclin dependent kinase 5	Q00535	-1.449	0.00776		Apc2	ASB17		#N/A	BUB1B	BUB1 mitotic checkpoint serine/threonine kinase B	O60566	-0.431	1.31e-06		0.902		0.899	kinase
CDK1	cyclin dependent kinase 1	P06493	-1.693	9.24e-09	-1.54	0.00551	-0.975	0.0316	Nucleus	kinase	efficacy	asundexian,milvexian,xisomab 3G3			Yes	PASK	PAS domain containing serine/threonine kinase	Q96RG2	-1.125	0.000183		No	CDK1	cyclin dependent kinase 1	P06493	-1.54	0.00551		Yes	HERC4	HECT and RLD domain containing E3 ubiquitin protein ligase 4	Q5GLZ8	-1.448	0.0208		AR	ASB2		#N/A	MELK	maternal embryonic leucine zipper kinase	Q14680	-0.429	7.76e-06		0.465		0.926	kinase
PDZD11	PDZ domain containing 11	Q5EBL8		0.798	-1.535	0.0483		0.916	Extracellular Space	other					No	MID1IP1	MID1 interacting protein 1	Q9NPA3	-1.121	9.78e-09		No	PDZD11	PDZ domain containing 11	Q5EBL8	-1.535	0.0483		Yes	SETDB1	SET domain bifurcated histone lysine methyltransferase 1	Q15047	-1.444	0.0429		ARAF	ASB3		#N/A	NEK3	NIMA related kinase 3	P51956	-0.426	0.00311					kinase
CTSL	cathepsin L	P07711		0.241	-1.509	0.0161			Cytoplasm	peptidase		amiloride,amiloride/hydrochlorothiazide			No	SLC7A11	solute carrier family 7 member 11	Q9UPY5	-1.095	4.81e-07		No	CTSL	cathepsin L	P07711	-1.509	0.0161		No	AASDHPPT	aminoadipate-semialdehyde dehydrogenase-phosphopantetheinyl transferase	Q9NRN7	-1.432	0.0136		ARF1	ASB4		175	EPHA2	EPH receptor A2	P29317	-0.411	3.31e-06		0.164		0.525	kinase
GLMP	glycosylated lysosomal membrane protein	Q8WWB7		0.699	-1.508	0.0282			Cytoplasm	transcription regulator					No	UBE2C	ubiquitin conjugating enzyme E2 C	O00762	-1.095	1.07e-06		No	GLMP	glycosylated lysosomal membrane protein	Q8WWB7	-1.508	0.0282		No	SUMO1	small ubiquitin like modifier 1	P63165	-1.43	0.00468		ARFGAP2	ASB6		#N/A	EIF2AK3	eukaryotic translation initiation factor 2 alpha kinase 3	Q9NZJ5	-0.402	2.81e-05		0.975		0.483	kinase
ANKRD39	ankyrin repeat domain 39	Q53RE8		0.0604	-1.494	0.0346			Other	other					No	KIF22	kinesin family member 22	Q14807	-1.093	1.04e-09		No	ANKRD39	ankyrin repeat domain 39	Q53RE8	-1.494	0.0346		No	NDUFA6	NADH:ubiquinone oxidoreductase subunit A6	P56556	-1.399	0.0431		ARHGAP24	ASL		#N/A	ROCK1	Rho associated coiled-coil containing protein kinase 1	Q13464	-0.401	1.24e-05		0.113		0.885	kinase
BCL9	BCL9 transcription coactivator	O00512			-1.485	0.0322		0.752	Nucleus	other					No	FANCI	FA complementation group I	Q9NVI1	-1.081	2.63e-10		No	BCL9	BCL9 transcription coactivator	O00512	-1.485	0.0322		No	NEDD8	NEDD8 ubiquitin like modifier	Q15843	-1.374	0.0409		ARL5A	ASS1		519	PRKDC	protein kinase, DNA-activated, catalytic subunit	P78527	-0.4	0.00518		0.619		0.398	kinase
NAB2	NGFI-A binding protein 2	Q15742		0.953	-1.445	0.0387			Nucleus	transcription regulator					No	DDX51	DEAD-box helicase 51	Q8N8A6	-1.078	1.45e-08		No	NAB2	NGFI-A binding protein 2	Q15742	-1.445	0.0387		No	COX20	cytochrome c oxidase assembly factor COX20	Q5RI15	-1.368	0.0409		ARMC5	ATF3		#N/A	CDK12	cyclin dependent kinase 12	Q9NYV4	-0.377	0.000316		0.224		0.263	kinase
NUP160	nucleoporin 160	Q12769	-0.51	5.69e-05	-1.414	0.0329		0.105	Nucleus	other					No	SPRY4	sprouty RTK signaling antagonist 4	Q9C004	-1.076	2.59e-06		No	NUP160	nucleoporin 160	Q12769	-1.414	0.0329		Yes	PTP4A2	protein tyrosine phosphatase 4A2	Q12974	-1.358	0.0101		ARRB2	AURKB		#N/A	VRK2	VRK serine/threonine kinase 2	Q86Y07	-0.376	7.84e-05				0.822	kinase
LYRM7	LYR motif containing 7	Q5U5X0		0.771	-1.414	0.046		0.315	Cytoplasm	other					No	CDC20	cell division cycle 20	Q12834	-1.071	1.15e-08		No	LYRM7	LYR motif containing 7	Q5U5X0	-1.414	0.046		No	ZNF706	zinc finger protein 706	Q9Y5V0	-1.356	0.0474		ASAP2	AURKC		#N/A	CCNK	cyclin K	O75909	-0.373	5.65e-05		0.0697		0.22	kinase
SS18L1	SS18L1 subunit of BAF chromatin remodeling complex	O75177			-1.413	0.0329		0.262	Nucleus	transcription regulator					No	H1-1	H1.1 linker histone, cluster member	Q02539	-1.061	9.51e-09		No	SS18L1	SS18L1 subunit of BAF chromatin remodeling complex	O75177	-1.413	0.0329		No	CYTH2	cytohesin 2	Q99418	-1.348	0.00926		ASXL1	AXIN1		#N/A	PBK	PDZ binding kinase	Q96KB5	-0.373	0.00236		0.294		0.0921	kinase
TBC1D2B	TBC1 domain family member 2B	Q9UPU7		0.151	-1.404	0.00367			Cytoplasm	other					Yes	AURKB	aurora kinase B	Q96GD4	-1.051	8.57e-08		No	TBC1D2B	TBC1 domain family member 2B	Q9UPU7	-1.404	0.00367		No	ANAPC1	anaphase promoting complex subunit 1	Q9H1A4	-1.328	0.0122		ASXL2	AXL		408	MET	MET proto-oncogene, receptor tyrosine kinase	P08581	-0.37	2.87e-06		0.943			kinase
RPA3	replication protein A3	P35244		0.793	-1.376	0.043		0.175	Nucleus	other					No	TK1	thymidine kinase 1	P04183	-1.045	5.04e-08		Yes	RPA3	replication protein A3	P35244	-1.376	0.043		Yes	SDF2	stromal cell derived factor 2	Q99470	-1.322	0.0425		ASXL3	BBX		#N/A	PANK4	pantothenate kinase 4 (inactive)	Q9NVE7	-0.369	0.00116		0.157		0.552	kinase
PLEK2	pleckstrin 2	Q9NYT0	-0.775	2.59e-06	-1.368	0.0307			Plasma Membrane	other					No	CCHCR1	coiled-coil alpha-helical rod protein 1	Q8TD31	-1.031	0.0286		No	PLEK2	pleckstrin 2	Q9NYT0	-1.368	0.0307		No	TUBA4B	tubulin alpha 4b	Q9H853	-1.319	0.00468		ATG16L1	BCL2		#N/A	RPS6KA4	ribosomal protein S6 kinase A4	O75676	-0.362	5.79e-05		0.324		0.742	kinase
AMMECR1L	AMMECR1 like	Q6DCA0		0.17	-1.34	0.0373		0.928	Other	other					No	TPR	translocated promoter region, nuclear basket protein	P12270	-1.029	3.95e-06		No	AMMECR1L	AMMECR1 like	Q6DCA0	-1.34	0.0373		Yes	CHD3	chromodomain helicase DNA binding protein 3	Q12873	-1.316	0.0376		ATG7	BCL2L1		#N/A	MAP4K5	mitogen-activated protein kinase kinase kinase kinase 5	Q9Y4K4	-0.361	0.00198		0.245		0.957	kinase
EPPK1	epiplakin 1	P58107		0.475	-1.337	0.00605		0.462	Cytoplasm	other					No	CD320	CD320 molecule	Q9NPF0	-1.023	6.3e-08		No	EPPK1	epiplakin 1	P58107	-1.337	0.00605		No	ACTR8	actin related protein 8	Q9H981	-1.315	0.0174		ATP5A1	BCL6		35	ARAF	A-Raf proto-oncogene, serine/threonine kinase	P10398	-0.35	0.000206		0.464		0.898	kinase
BPHL	biphenyl hydrolase like	Q86WA6		0.0894	-1.336	0.0447		0.693	Cytoplasm	enzyme					No	NCR3LG1	natural killer cell cytotoxicity receptor 3 ligand 1	Q68D85	-1.019	0.00106		No	BPHL	biphenyl hydrolase like	Q86WA6	-1.336	0.0447		No	IFT25	intraflagellar transport 25	Q9Y547	-1.314	0.0213		ATP5B	BECN1		560	RIPK1	receptor interacting serine/threonine kinase 1	Q13546	-0.345	0.000889	-1.076	0.0209		0.381	kinase
NUP62	nucleoporin 62	P37198	-0.354	0.0389	-1.333	0.0128		0.942	Nucleus	transporter					No	TFAP2A	transcription factor AP-2 alpha	P05549	-1.013	0.000617		Yes	NUP62	nucleoporin 62	P37198	-1.333	0.0128		No	GLT8D1	glycosyltransferase 8 domain containing 1	Q68CQ7	-1.313	0.0452		ATP5C1	BID		#N/A	NOL9	nucleolar protein 9	Q5SY16	-0.342	0.0253		0.936		0.838	kinase
NPAT	nuclear protein, coactivator of histone transcription	Q14207			-1.332	0.0338			Nucleus	transcription regulator					Yes	UBE2D3	ubiquitin conjugating enzyme E2 D3	P61077	-1.013	0.00453		No	NPAT	nuclear protein, coactivator of histone transcription	Q14207	-1.332	0.0338		No	SEC11A	SEC11 homolog A, signal peptidase complex subunit	P67812	-1.291	0.0166		ATP5F1	BIRC3		#N/A	PTK7	protein tyrosine kinase 7 (inactive)	Q13308	-0.337	2.54e-05		0.354		0.339	kinase
UBE2T	ubiquitin conjugating enzyme E2 T	Q9NPD8	-1.81	1.04e-09	-1.327	0.0395		0.576	Nucleus	enzyme					No	TYMS	thymidylate synthetase	P04818	-1.005	2.6e-06		No	UBE2T	ubiquitin conjugating enzyme E2 T	Q9NPD8	-1.327	0.0395		No	TMEM70	transmembrane protein 70	Q9BUB7	-1.291	0.00745		ATP5I	BLK		373	MAP2K1	mitogen-activated protein kinase kinase 1	Q02750	-0.327	0.00981		0.603		0.873	kinase
PDLIM3	PDZ and LIM domain 3	Q53GG5			-1.327	0.0344			Cytoplasm	other					No	CRYAB	crystallin alpha B	P02511	2.155	3.91e-10		No	PDLIM3	PDZ and LIM domain 3	Q53GG5	-1.327	0.0344		No	NUCB2	nucleobindin 2	P80303	-1.255	0.00827		ATP6V1B2	BLM		#N/A	PCK2	phosphoenolpyruvate carboxykinase 2, mitochondrial	Q16822	-0.327	0.000666		0.959		0.614	kinase
RBBP7	RB binding protein 7, chromatin remodeling factor	Q16576		0.97	-1.319	0.044		0.0639	Nucleus	transcription regulator					Yes	CLU	clusterin	P10909	2.073	3.91e-10		No	RBBP7	RB binding protein 7, chromatin remodeling factor	Q16576	-1.319	0.044		No	SCAMP2	secretory carrier membrane protein 2	O15127	-1.254	0.0208		ATP6V1G1	BMPR1A		#N/A	RIOK1	RIO kinase 1	Q9BRS2	-0.326	0.000227		0.922		0.756	kinase
DCP1B	decapping mRNA 1B	Q8IZD4			-1.293	0.0438			Cytoplasm	other					No	LY6D	lymphocyte antigen 6 family member D	Q14210	1.956	2.63e-10		No	DCP1B	decapping mRNA 1B	Q8IZD4	-1.293	0.0438		Yes	LGALS3	galectin 3	P17931	-1.242	0.0409		ATXN3	BMX		#N/A	IRAK4	interleukin 1 receptor associated kinase 4	Q9NWZ3	-0.323	0.00146					kinase
TRAPPC4	trafficking protein particle complex subunit 4	Q9Y296		0.499	-1.274	0.0124		0.278	Cytoplasm	other					Yes	AGR2	anterior gradient 2, protein disulphide isomerase family member	O95994	1.632	1.82e-09		No	TRAPPC4	trafficking protein particle complex subunit 4	Q9Y296	-1.274	0.0124		No	RPL26	ribosomal protein L26	P61254	-1.236	0.0373		AURKA	BPIFB4		381	MAP3K2	mitogen-activated protein kinase kinase kinase 2	Q9Y2U5	-0.321	0.00246		0.512		0.346	kinase
BYSL	bystin like	Q13895	-0.328	0.0118	-1.27	0.0282		0.464	Nucleus	other					Yes	KHDRBS2	KH RNA binding domain containing, signal transduction associated 2	Q5VWX1	1.397	0.0124		No	BYSL	bystin like	Q13895	-1.27	0.0282		No	ING1	inhibitor of growth family member 1	Q9UK53	-1.222	0.0208		AURKB	BRAF		51	AXL	AXL receptor tyrosine kinase	P30530	-0.32	0.0016		0.619			kinase
MAP4K4	mitogen-activated protein kinase kinase kinase kinase 4	O95819	-0.805	5.61e-08	-1.226	0.045		0.156	Cytoplasm	kinase					No	TJP3	tight junction protein 3	O95049	1.381	1.66e-09		Yes	MAP4K4	mitogen-activated protein kinase kinase kinase kinase 4	O95819	-1.226	0.045		No	LRCH4	leucine rich repeats and calponin homology domain containing 4	O75427	-1.22	0.0228		AURKC	BRCA1		106	CDK9	cyclin dependent kinase 9	P50750	-0.32	4.61e-05		0.168		0.18	kinase
HNRNPA1	heterogeneous nuclear ribonucleoprotein A1	P09651		0.56	-1.181	0.0288		0.209	Nucleus	other					No	SELENBP1	selenium binding protein 1	Q13228	1.344	1.53e-09		Yes	HNRNPA1	heterogeneous nuclear ribonucleoprotein A1	P09651	-1.181	0.0288		No	ARID2	AT-rich interaction domain 2	Q68CP9	-1.216	0.0402		AXL	BRCA2		#N/A	PANK1	pantothenate kinase 1	Q8TE04	-0.318	0.0489				0.718	kinase
CZIB	CXXC motif containing zinc binding protein	Q9NWV4		0.462	-1.171	0.0194	-1.171	0.0389	Cytoplasm	other					No	PACSIN1	protein kinase C and casein kinase substrate in neurons 1	Q9BY11	1.333	0.00432		No	CZIB	CXXC motif containing zinc binding protein	Q9NWV4	-1.171	0.0194		No	CCNB2	cyclin B2	O95067	-1.201	0.0144		B3GNT2	BRD4		#N/A	PAK3	p21 (RAC1) activated kinase 3	O75914	-0.308	0.00474					kinase
ARFGEF3	ARFGEF family member 3	Q5TH69	0.214	0.00561	-1.168	0.049		0.565	Other	other					No	CRABP2	cellular retinoic acid binding protein 2	P29373	1.259	5.04e-08		No	ARFGEF3	ARFGEF family member 3	Q5TH69	-1.168	0.049		No	H1-0	H1.0 linker histone	P07305	-1.2	0.0144		B4GALT1	BSG		#N/A	PI4K2B	phosphatidylinositol 4-kinase type 2 beta	Q8TCG2	-0.307	0.0411		0.975		0.636	kinase
UBE2L3	ubiquitin conjugating enzyme E2 L3	P68036		0.818	-1.087	0.0331		0.379	Nucleus	enzyme		NCB-0846,SM1-71			No	PAQR7	progestin and adipoQ receptor family member 7	Q86WK9	1.214	3.4e-05		No	UBE2L3	ubiquitin conjugating enzyme E2 L3	P68036	-1.087	0.0331		No	FDX2	ferredoxin 2	Q6P4F2	-1.191	0.0136		B4GALT3	BTK		#N/A	ABL2	ABL proto-oncogene 2, non-receptor tyrosine kinase	P42684	-0.302	0.00294		0.747		0.277	kinase
RPL15	ribosomal protein L15	P61313		0.92	-1.079	0.0327		0.621	Cytoplasm	other					No	RARRES1	retinoic acid receptor responder 1	P49788	1.211	1.27e-07		No	RPL15	ribosomal protein L15	P61313	-1.079	0.0327		No	RPS9	ribosomal protein S9	P46781	-1.174	0.0284		Bag2	BTRC		#N/A	PI4KA	phosphatidylinositol 4-kinase alpha	P42356	-0.302	0.00288		0.986		0.548	kinase
RIPK1	receptor interacting serine/threonine kinase 1	Q13546	-0.345	0.000889	-1.076	0.0209		0.381	Plasma Membrane	kinase					No	PSCA	prostate stem cell antigen	O43653	1.208	0.000421		Yes	RIPK1	receptor interacting serine/threonine kinase 1	Q13546	-1.076	0.0209		No	CZIB	CXXC motif containing zinc binding protein	Q9NWV4	-1.171	0.0389		BAG3	C12orf10		#N/A	MAP2K6	mitogen-activated protein kinase kinase 6	P52564	-0.301	0.000869		0.725		0.34	kinase
SNX12	sorting nexin 12	Q9UMY4		0.788	-1.028	0.0484		0.717	Cytoplasm	transporter					No	LXN	latexin	Q9BS40	1.155	9.61e-05		No	AKR1B15	aldo-keto reductase family 1 member B15	C9JRZ8	7.213	6.45e-05		No	ANK2	ankyrin 2	Q01484	-1.136	0.0465		BAI3	C20orf194		#N/A	CDK17	cyclin dependent kinase 17	Q00537	-0.299	0.000227		0.759			kinase
LBR	lamin B receptor	Q14739		0.888	-0.984	0.0414		0.156	Nucleus	enzyme					No	ABAT	4-aminobutyrate aminotransferase	P80404	1.109	8.82e-09		No	POTEE/POTEF	POTE ankyrin domain family member F	A5A3E0	5.72	6.45e-05		No	NFIX	nuclear factor I X	Q14938	-1.133	0.00655		BAP1	C9		#N/A	ATM	ATM serine/threonine kinase	Q13315	-0.298	0.000362		0.705			kinase
THOC5	THO complex subunit 5	Q13769		0.152	-0.982	0.0282		0.214	Cytoplasm	other					No	ACSF2	acyl-CoA synthetase family member 2	Q96CM8	1.094	5.22e-08		No	OSTC	oligosaccharyltransferase complex non-catalytic subunit	Q9NRP0	4.216	0.0135		No	PADI2	peptidyl arginine deiminase 2	Q9Y2J8	-1.117	0.016		BASP1	CACYBP		298	ILK	integrin linked kinase	Q13418	-0.289	0.00092		0.772		0.79	kinase
HERPUD2	HERPUD family member 2	Q9BSE4		0.43	-0.952	0.0379			Other	other					No	GLUL	glutamate-ammonia ligase	P15104	1.083	4.02e-08		No	CCDC85B	coiled-coil domain containing 85B	Q15834	4.033	0.00162		No	PNPLA6	patatin like phospholipase domain containing 6	Q8IY17	-1.113	0.0109		BAZ2B	CAMK1G		#N/A	MAP4K3	mitogen-activated protein kinase kinase kinase kinase 3	Q8IVH8	-0.289	0.00621		0.653		0.117	kinase
MCM3	minichromosome maintenance complex component 3	P25205	-0.335	0.000404	-0.94	0.045		0.781	Nucleus	enzyme					Yes	LRP1	LDL receptor related protein 1	Q07954	1.067	2.62e-08		Yes	HBB	hemoglobin subunit beta	P68871	3.483	4.7e-06		No	EPN3	epsin 3	Q9H201	-1.088	0.0422		BCAP31	CAMK2A		180	ERBB2	erb-b2 receptor tyrosine kinase 2	P04626	-0.285	0.0382		0.0501			kinase
RPS2	ribosomal protein S2	P15880		0.856	-0.932	0.0194		0.849	Cytoplasm	other					No	CAPS	calcyphosine	Q13938	1.065	6.63e-08		No	TAF1B	TATA-box binding protein associated factor, RNA polymerase I subunit B	Q53T94	3.239	0.00619		No	MRPS24	mitochondrial ribosomal protein S24	Q96EL2	-1.067	0.0443		BCKDK	CAMK2B		#N/A	PALS2	protein associated with LIN7 2, MAGUK p55 family member	Q9NZW5	-0.284	0.00705		0.713		0.27	kinase
TPR	translocated promoter region, nuclear basket protein	P12270	-1.029	3.95e-06	-0.926	0.0438		0.214	Nucleus	other					No	CLIC3	chloride intracellular channel 3	O95833	1.06	8.97e-08		No	HMMR	hyaluronan mediated motility receptor	O75330	3.15	0.00248		No	RETREG3	reticulophagy regulator family member 3	Q86VR2	-1.063	0.0222		BGLT3	CAMK2D		99	CDK18	cyclin dependent kinase 18	Q07002	-0.278	0.00705					kinase
NUP98	nucleoporin 98 and 96 precursor	P52948	-0.505	6.3e-08	-0.872	0.0353		0.237	Nucleus	enzyme					No	CCNDBP1	cyclin D1 binding protein 1	O95273	1.047	1.5e-07		No	RAB6C/RAB6D	RAB6C, member RAS oncogene family	Q9H0N0	3.087	0.00097		No	TYSND1	trypsin like peroxisomal matrix peptidase 1	Q2T9J0	-1.057	0.0402		BIRC3	CAMK2G		434	NEK9	NIMA related kinase 9	Q8TD19	-0.278	0.00408		0.132		0.339	kinase
KNOP1	lysine rich nucleolar protein 1	Q1ED39		0.0564	-0.843	0.0395		0.337	Other	other					No	DNAJB4	DnaJ heat shock protein family (Hsp40) member B4	Q9UDY4	1.038	9.24e-09		No	ACTBL2	actin beta like 2	Q562R1	2.862	4.39e-05		No	FTH1	ferritin heavy chain 1	P02794	-1.054	0.0144		BLK	CAMK4		#N/A	TTK	TTK protein kinase	P33981	-0.278	0.000796		0.455		0.276	kinase
GGCX	gamma-glutamyl carboxylase	P38435		0.655	-0.804	0.049		0.475	Cytoplasm	enzyme												No	ATP1A3	ATPase Na+/K+ transporting subunit alpha 3	P13637	2.708	0.0124		No	CTNNBL1	catenin beta like 1	Q8WYA6	-1.054	0.0116		Bmpr1a	CAMKK1		105	CDK7	cyclin dependent kinase 7	P50613	-0.273	0.00348		0.3		0.246	kinase
CEP41	centrosomal protein 41	Q9BYV8		0.494	-0.637	0.0491		0.959	Cytoplasm	other												No	ANXA10	annexin A10	Q9UJ72	2.648	0.00904		No	GATD1	glutamine amidotransferase class 1 domain containing 1	Q8NB37	-1.05	0.0322		BMX	CAMKK2		649	TBK1	TANK binding kinase 1	Q9UHD2	-0.267	0.0106		0.166		0.346	kinase
HSD17B12	hydroxysteroid 17-beta dehydrogenase 12	Q53GQ0		0.472	0.561	0.0427		0.705	Cytoplasm	enzyme		gamitrinib-TPP-OH										No	EVI2A	ecotropic viral integration site 2A	P22794	2.581	0.0222		No	PCLAF	PCNA clamp associated factor	Q15004	-1.047	0.0432		BRAF	CAMKMT		#N/A	PIK3C2A	phosphatidylinositol-4-phosphate 3-kinase catalytic subunit type 2 alpha	O00443	-0.266	8.77e-05		0.0907		0.0967	kinase
PPIL1	peptidylprolyl isomerase like 1	Q9Y3C6		0.374	0.589	0.0219		0.421	Plasma Membrane	enzyme												No	MIS18A	MIS18 kinetochore protein A	Q9NYP9	2.55	0.0226		No	ROR1	receptor tyrosine kinase like orphan receptor 1	Q01973	-1.044	0.0206		BRCA1	CAMKV		#N/A	CDK13	cyclin dependent kinase 13	Q14004	-0.256	0.000359		0.903		0.707	kinase
RPL7A	ribosomal protein L7a	P62424		0.733	0.599	0.0334		0.743	Cytoplasm	other												No	ACTA1	actin alpha 1, skeletal muscle	P68133	2.383	0.00257		No	CHAF1B	chromatin assembly factor 1 subunit B	Q13112	-1.041	0.0174		BRCA2	CAPN1		#N/A	AK6	adenylate kinase 6	Q9Y3D8	-0.247	0.00441		0.173		0.872	kinase
PSMB7	proteasome 20S subunit beta 7	Q99436		0.804	0.643	0.0272		0.796	Cytoplasm	peptidase												No	FAM53C	family with sequence similarity 53 member C	Q9NYF3	2.153	0.0217		No	PABPN1	poly(A) binding protein nuclear 1	Q86U42	-1.021	0.0069		BRD4	CAR		#N/A	DCK	deoxycytidine kinase	P27707	-0.236	0.00468		0.89		0.475	kinase
ENO3	enolase 3	P13929		0.76	0.66	0.0438		0.894	Cytoplasm	enzyme	unspecified application											No	ZNF106	zinc finger protein 106	Q9H2Y7	2.043	0.0338		No	MRPL16	mitochondrial ribosomal protein L16	Q9NX20	-1.016	0.0465		BSG	CARM1		#N/A	CIT	citron rho-interacting serine/threonine kinase	O14578	-0.235	0.000168		0.659		0.294	kinase
SEC61A1	SEC61 translocon subunit alpha 1	P61619		0.746	0.666	0.0332		0.72	Cytoplasm	transporter												No	PTS	6-pyruvoyltetrahydropterin synthase	Q03393	2.001	0.0334		No	GRK2	G protein-coupled receptor kinase 2	P25098	-1.003	0.0369		BTF3	CASP8		256	GRK6	G protein-coupled receptor kinase 6	P43250	-0.225	0.00393				0.976	kinase
GAPDHS	glyceraldehyde-3-phosphate dehydrogenase, spermatogenic	O14556			0.703	0.049			Cytoplasm	enzyme												No	NDST2	N-deacetylase and N-sulfotransferase 2	P52849	1.957	0.0473		No	MAP2K3	mitogen-activated protein kinase kinase 3	P46734	-1	0.0422		BTG3	CCDC117		#N/A	TRMT2A	tRNA methyltransferase 2 homolog A	Q8IZ69	-0.219	0.041		0.981		0.926	kinase
HSP90AB1	heat shock protein 90 alpha family class B member 1	P08238		0.128	0.713	0.0183		0.327	Cytoplasm	enzyme												No	CR1	complement C3b/C4b receptor 1 (Knops blood group)	P17927	1.942	0.0119		No	SPOUT1	SPOUT domain containing methyltransferase 1	Q5T280	3.028	0.0116		BTK	CD38		#N/A	MAP2K3	mitogen-activated protein kinase kinase 3	P46734	-0.207	0.0195		0.305	-1	0.0422	kinase
GCDH	glutaryl-CoA dehydrogenase	Q92947		0.849	0.715	0.00687		0.399	Cytoplasm	enzyme												No	PABPC1L	poly(A) binding protein cytoplasmic 1 like	Q4VXU2	1.899	0.0103		No	LSM5	LSM5 homolog, U6 small nuclear RNA and mRNA degradation associated	Q9Y4Y9	2.752	0.000224		BTRC	CD79A		#N/A	ROCK2	Rho associated coiled-coil containing protein kinase 2	O75116	-0.195	0.0102		0.268		0.472	kinase
NDUFAB1	NADH:ubiquinone oxidoreductase subunit AB1	O14561		0.753	0.717	0.0416		0.102	Cytoplasm	enzyme												No	HINT3	histidine triad nucleotide binding protein 3	Q9NQE9	1.898	0.0479		No	SECISBP2L	SECIS binding protein 2 like	Q93073	2.445	0.0174		C12orf10	CD80		#N/A	DGKH	diacylglycerol kinase eta	Q86XP1	-0.194	0.014					kinase
ATP2A2	ATPase sarcoplasmic/endoplasmic reticulum Ca2+ transporting 2	P16615		0.245	0.721	0.0216		0.139	Cytoplasm	transporter												No	AHCTF1	AT-hook containing transcription factor 1	Q8WYP5	1.826	0.0122		No	FPGS	folylpolyglutamate synthase	Q05932	2.437	0.0389		C5orf22	CDC25A		215	FER	FER tyrosine kinase	P16591	-0.185	0.00734					kinase
EIF4A2	eukaryotic translation initiation factor 4A2	Q14240		0.125	0.733	0.0048		0.63	Cytoplasm	translation regulator												No	CUX2	cut like homeobox 2	O14529	1.794	0.0226		No	SRCAP	Snf2 related CREBBP activator protein	Q6ZRS2	2.388	0.0345		C9orf78	CDC37		518	PRKD3	protein kinase D3	O94806	-0.182	0.0496		0.221		0.1	kinase
GOLM2	golgi membrane protein 2	Q6P4E1	0.293	0.000101	0.745	0.0373		0.68	Cytoplasm	other												No	SIGMAR1	sigma non-opioid intracellular receptor 1	Q99720	1.774	0.00605		No	ATP6V1G2	ATPase H+ transporting V1 subunit G2	O95670	2.272	0.00899		CACYBP	CDC37L1		#N/A	NEK6	NIMA related kinase 6	Q9HC98	-0.181	0.0196		0.711			kinase
DERL1	derlin 1	Q9BUN8		0.531	0.752	0.0438		0.127	Cytoplasm	other												No	DLG3	discs large MAGUK scaffold protein 3	Q92796	1.762	0.00684		No	UNC50	unc-50 inner nuclear membrane RNA binding protein	Q53HI1	2.079	0.0136		CALCOCO2	CDK11B		399	MAST2	microtubule associated serine/threonine kinase 2	Q6P0Q8	-0.17	0.0157		0.974			kinase
HSPD1	heat shock protein family D (Hsp60) member 1	P10809	0.311	0.0033	0.762	0.0332		0.0917	Cytoplasm	enzyme	diagnosis,prognosis											No	DHDDS	dehydrodolichyl diphosphate synthase subunit	Q86SQ9	1.749	0.0222		No	MUC15	mucin 15, cell surface associated	Q8N387	2.054	0.0174		Calml3	CDK14		#N/A	CDC42BPB	CDC42 binding protein kinase beta	Q9Y5S2	-0.166	0.0422		0.607		0.236	kinase
PFKFB4	6-phosphofructo-2-kinase/fructose-2,6-biphosphatase 4	Q16877		0.598	0.77	0.00934			Cytoplasm	kinase												No	PRPF38A	pre-mRNA processing factor 38A	Q8NAV1	1.749	0.0226		No	MICOS13	mitochondrial contact site and cristae organizing system subunit 13	Q5XKP0	2.048	0.00237		CALR	CDK15		#N/A	EPHB4	EPH receptor B4	P54760	-0.164	0.00877		0.138		0.288	kinase
RWDD1	RWD domain containing 1	Q9H446		0.905	0.773	0.0395		0.333	Cytoplasm	other												No	RBM23	RNA binding motif protein 23	Q86U06	1.694	0.0282		No	SSR3	signal sequence receptor subunit 3	Q9UNL2	1.968	0.0208		CAMK2A	CDK18		531	PTK2	protein tyrosine kinase 2	Q05397	-0.164	0.0119		0.763		0.293	kinase
PLEKHA2	pleckstrin homology domain containing A2	Q9HB19	0.288	8.62e-05	0.775	0.0327		0.369	Cytoplasm	other												No	DHRSX	dehydrogenase/reductase X-linked	Q8N5I4	1.654	0.0288		No	CCNL2	cyclin L2	Q96S94	1.957	0.0208		CAMKMT	CDK2		#N/A	XYLB	xylulokinase	O75191	-0.161	0.0411		0.854			kinase
RAB13	RAB13, member RAS oncogene family	P51153	0.38	0.00188	0.776	0.0294		0.468	Plasma Membrane	enzyme												No	SRSF8	serine and arginine rich splicing factor 8	Q9BRL6	1.648	0.0453		No	KRT10	keratin 10	P13645	1.916	0.0174		CAND1	CDK3		#N/A	TAOK1	TAO kinase 1	Q7L7X3	-0.158	0.0227		0.705		0.916	kinase
REEP4	receptor accessory protein 4	Q9H6H4	-0.165	0.0454	0.78	0.0221		0.925	Cytoplasm	other												No	UNC50	unc-50 inner nuclear membrane RNA binding protein	Q53HI1	1.643	0.0315		No	ZFAND2B	zinc finger AN1-type containing 2B	Q8WV99	1.765	0.00468		CAP1	CDK4		114	CHUK	component of inhibitor of nuclear factor kappa B kinase complex	O15111	-0.141	0.0164		0.447		0.642	kinase
TSG101	tumor susceptibility 101	Q99816		0.936	0.783	0.046		0.0626	Cytoplasm	transcription regulator												Yes	FBXL8	F-box and leucine rich repeat protein 8	Q96CD0	1.633	0.0226		No	NAP1L1	nucleosome assembly protein 1 like 1	P55209	1.747	0.0101		CAP2	CDK5R1		375	MAP2K7	mitogen-activated protein kinase kinase 7	O14733	-0.129	0.0284		0.97		0.979	kinase
SCP2	sterol carrier protein 2	P22307	0.313	0.00222	0.785	0.0282		0.211	Cytoplasm	transporter												No	POTEI	POTE ankyrin domain family member I	P0CG38	1.628	0.00409		No	RPS26P11	ribosomal protein S26 pseudogene 11	Q5JNZ5	1.738	0.038		CAPZB	CDK6		#N/A	CDC42BPG	CDC42 binding protein kinase gamma	Q6DT37	-0.112	0.0482				0.194	kinase
SLC12A4	solute carrier family 12 member 4	Q9UP95		0.0626	0.792	0.0344		0.985	Plasma Membrane	transporter												No	MYO10	myosin X	Q9HD67	1.607	0.0226		No	ANXA8/ANXA8L1	annexin A8	Q5VT79	1.721	0.028		CARM1	CDK7		#N/A	WNK1	WNK lysine deficient protein kinase 1	Q9H4A3	0.122	0.0384		0.744		0.394	kinase
HARS2	histidyl-tRNA synthetase 2, mitochondrial	P49590	0.287	0.00018	0.796	0.0322		0.18	Cytoplasm	enzyme												No	C1D	C1D nuclear receptor corepressor	Q13901	1.587	0.00601		No	UFM1	ubiquitin fold modifier 1	P61960	1.714	0.00831		CAST	CDK9		#N/A	PRAG1	PEAK1 related, kinase-activating pseudokinase 1	Q86YV5	0.123	0.0465		0.598		0.175	kinase
IST1	IST1 factor associated with ESCRT-III	P53990	0.227	0.0226	0.8	0.0353		0.659	Cytoplasm	other		camoteskimab										No	STARD3	StAR related lipid transfer domain containing 3	Q14849	1.54	0.0379		No	SLC35F2	solute carrier family 35 member F2	Q8IXU6	1.702	0.000224		CC2D1A	CDKN2A		#N/A	STK25	serine/threonine kinase 25	O00506	0.123	0.0396		0.133		0.754	kinase
PTPN1	protein tyrosine phosphatase non-receptor type 1	P18031	0.177	0.0497	0.8	0.00551		0.907	Cytoplasm	phosphatase	prognosis											No	PNMA1	PNMA family member 1	Q8ND90	1.523	0.0282		Yes	HSPA1L	heat shock protein family A (Hsp70) member 1 like	P34931	1.615	0.00468		CCAR1	CEBPB		#N/A	DGKA	diacylglycerol kinase alpha	P23743	0.129	0.0389					kinase
PTPN2	protein tyrosine phosphatase non-receptor type 2	P17706		0.542	0.8	0.0479		0.607	Cytoplasm	phosphatase												No	S100A3	S100 calcium binding protein A3	P33764	1.519	0.0294		No	PTRH2	peptidyl-tRNA hydrolase 2	Q9Y3E5	1.55	0.0144		CCAR2	CEBPE		#N/A	ITPKC	inositol-trisphosphate 3-kinase C	Q96DU7	0.162	0.0231		0.913		0.991	kinase
SMIM20	small integral membrane protein 20	Q8N5G0		0.0845	0.814	0.0485		0.787	Cytoplasm	other												No	VIRMA	vir like m6A methyltransferase associated	Q69YN4	1.513	0.0299		No	TOMM22	translocase of outer mitochondrial membrane 22	Q9NS69	1.548	0.0174		CCDC117	CFTR		#N/A	NME6	NME/NM23 nucleoside diphosphate kinase 6	O75414	0.172	0.0335		0.284			kinase
ALDOC	aldolase, fructose-bisphosphate C	P09972		0.852	0.817	0.0185	1.534	0.0315	Cytoplasm	enzyme	unspecified application											No	AIMP1	aminoacyl tRNA synthetase complex interacting multifunctional protein 1	Q12904	1.512	0.0295		No	ALDOC	aldolase, fructose-bisphosphate C	P09972	1.534	0.0315		CCDC8	CHAT		#N/A	TJP2	tight junction protein 2	Q9UDY2	0.174	0.0466		0.614		0.838	kinase
PRDX6	peroxiredoxin 6	P30041	0.183	0.0181	0.817	0.0124		0.839	Cytoplasm	enzyme	unspecified application											No	CLDN3	claudin 3	O15551	1.498	0.00149		No	CEACAM6	CEA cell adhesion molecule 6	P40199	1.518	0.00224		CCNF	CHEK1		482	PI4K2A	phosphatidylinositol 4-kinase type 2 alpha	Q9BTU6	0.176	0.0271		0.48		0.663	kinase
IQGAP2	IQ motif containing GTPase activating protein 2	Q13576		0.543	0.822	0.0117		0.461	Cytoplasm	other												No	VASN	vasorin	Q6EMK4	1.493	0.00601		Yes	YAF2	YY1 associated factor 2	Q8IY57	1.484	0.0369		CCT2	CHORDC1		#N/A	NCK1	NCK adaptor protein 1	P16333	0.178	0.0256		0.847		0.754	kinase
MRPS26	mitochondrial ribosomal protein S26	Q9BYN8		0.911	0.823	0.0414		0.753	Cytoplasm	other												No	SLC25A36	solute carrier family 25 member 36	Q96CQ1	1.472	0.0282		No	CTSC	cathepsin C	P53634	1.464	0.0422		CCT3	CHUK		#N/A	TKFC	triokinase and FMN cyclase	Q3LXA3	0.194	0.0226		0.987		0.369	kinase
NDUFB11	NADH:ubiquinone oxidoreductase subunit B11	Q9NX14		0.156	0.825	0.0426		0.556	Cytoplasm	enzyme												No	ARPC5	actin related protein 2/3 complex subunit 5	O15511	1.469	0.00904		No	ADIRF	adipogenesis regulatory factor	Q15847	1.462	0.00468		CCT4	CLCN1		#N/A	MAPK3	mitogen-activated protein kinase 3	P27361	0.208	0.00667		0.984		0.904	kinase
LIX1L	limb and CNS expressed 1 like	Q8IVB5			0.825	0.0435			Other	other												No	ATP2B3	ATPase plasma membrane Ca2+ transporting 3	Q16720	1.438	0.012		No	SLC31A2	solute carrier family 31 member 2	O15432	1.419	0.034		CCT5	CLCN2		78	CAMK2D	calcium/calmodulin dependent protein kinase II delta	Q13557	0.219	0.00452		0.197		0.391	kinase
TIMM10	translocase of inner mitochondrial membrane 10	P62072		0.082	0.826	0.0373		0.666	Cytoplasm	transporter												Yes	RAB1A	RAB1A, member RAS oncogene family	P62820	1.434	0.0366		No	RSRC2	arginine and serine rich coiled-coil 2	Q7L4I2	1.407	0.00211		CD4	CLK2		#N/A	THNSL1	threonine synthase like 1	Q8IYQ7	0.221	0.0124		0.596		0.835	kinase
FAM8A1	family with sequence similarity 8 member A1	Q9UBU6	0.516	1.56e-05	0.828	0.0465		0.277	Other	other												No	AP3S2	adaptor related protein complex 3 subunit sigma 2	P59780	1.424	0.0356		Yes	HSPB1	heat shock protein family B (small) member 1	P04792	1.398	0.0136		CDC34	CLK3		#N/A	PRKAG2	protein kinase AMP-activated non-catalytic subunit gamma 2	Q9UGJ0	0.241	0.035		0.198			kinase
ZMIZ1	zinc finger MIZ-type containing 1	Q9ULJ6		0.051	0.836	0.0482		0.428	Nucleus	transcription regulator												No	OXNAD1	oxidoreductase NAD binding domain containing 1	Q96HP4	1.419	0.0373		No	CCDC134	coiled-coil domain containing 134	Q9H6E4	1.395	0.0149		CDC37	CLU		#N/A	CASK	calcium/calmodulin dependent serine protein kinase	O14936	0.246	0.00332		0.681		0.598	kinase
ANKMY2	ankyrin repeat and MYND domain containing 2	Q8IV38	0.343	0.00286	0.853	0.0358		0.884	Plasma Membrane	other												No	ESPL1	extra spindle pole bodies like 1, separase	Q14674	1.415	0.0282		Yes	HSPA8	heat shock protein family A (Hsp70) member 8	P11142	1.394	0.00926		CDC37L1	CNN2		#N/A	NCK2	NCK adaptor protein 2	O43639	0.247	0.0153		0.322		0.749	kinase
ZNF281	zinc finger protein 281	Q9Y2X9		0.657	0.853	0.0379		0.922	Nucleus	transcription regulator												No	CHIC2	cysteine rich hydrophobic domain 2	Q9UKJ5	1.413	0.0467		Yes	SNW1	SNW domain containing 1	Q13573	1.373	0.00655		CDC5L	CNR2		#N/A	AGK	acylglycerol kinase	Q53H12	0.254	0.0112		0.785		0.186	kinase
DNAJB6	DnaJ heat shock protein family (Hsp40) member B6	O75190	0.448	4.28e-05	0.863	0.0244		0.743	Nucleus	transcription regulator		N-carbamyl-L-glutamate										Yes	EEF1A2	eukaryotic translation elongation factor 1 alpha 2	Q05639	1.411	0.00257		No	MRPL12	mitochondrial ribosomal protein L12	P52815	1.369	0.0174		CDC73	CPEB1		#N/A	TBCK	TBC1 domain containing kinase	Q8TEA7	0.261	0.00357		0.885		0.626	kinase
PSMA4	proteasome 20S subunit alpha 4	P25789		0.329	0.867	0.0435		0.264	Cytoplasm	peptidase												No	ARMC10	armadillo repeat containing 10	Q8N2F6	1.41	0.0373		No	DNAJB4	DnaJ heat shock protein family (Hsp40) member B4	Q9UDY4	1.359	0.00626		CDH1	CPEB2		#N/A	PANK3	pantothenate kinase 3	Q9H999	0.264	0.00453		0.128			kinase
TACSTD2	tumor associated calcium signal transducer 2	P09758	0.362	0.0126	0.878	0.0219		0.909	Plasma Membrane	other												No	CARD10	caspase recruitment domain family member 10	Q9BWT7	1.395	0.0468		No	HPDL	4-hydroxyphenylpyruvate dioxygenase like	Q96IR7	1.359	0.0213		CDK10	CPEB3		#N/A	BMPR2	bone morphogenetic protein receptor type 2	Q13873	0.268	0.0227		0.922			kinase
CCT5	chaperonin containing TCP1 subunit 5	P48643		0.72	0.879	0.0355		0.246	Cytoplasm	other												No	CNEP1R1	CTD nuclear envelope phosphatase 1 regulatory subunit 1	Q8N9A8	1.392	0.0447		No	WNT6	Wnt family member 6	Q9Y6F9	1.357	0.0357		CDK11A	CSF1R		517	PRKD2	protein kinase D2	Q9BZL6	0.27	0.000209		0.863		0.703	kinase
DHRS4	dehydrogenase/reductase 4	Q9BTZ2	0.243	0.00108	0.893	0.0119		0.81	Cytoplasm	enzyme												No	PRUNE1	prune exopolyphosphatase 1	Q86TP1	1.385	0.0373		No	DNAJB5	DnaJ heat shock protein family (Hsp40) member B5	O75953	1.354	0.0208		CDK13	CSNK1A1		#N/A	PIK3CB	phosphatidylinositol-4,5-bisphosphate 3-kinase catalytic subunit beta	P42338	0.278	0.011		0.666		0.958	kinase
TXNDC17	thioredoxin domain containing 17	Q9BRA2	0.217	0.0074	0.894	0.0444		0.735	Cytoplasm	enzyme												No	AURKAIP1	aurora kinase A interacting protein 1	Q9NWT8	1.379	0.013		No	AIMP1	aminoacyl tRNA synthetase complex interacting multifunctional protein 1	Q12904	1.347	0.00776		CDK15	CTNNAL1		636	STK38	serine/threonine kinase 38	Q15208	0.283	0.00832		0.598		0.707	kinase
HSP90AA1	heat shock protein 90 alpha family class A member 1	P07900	0.852	0.000408	0.896	0.0282		0.272	Cytoplasm	enzyme	safety,unspecified application											No	TUBB3	tubulin beta 3 class III	Q13509	1.376	0.00275		No	MRS2	magnesium transporter MRS2	Q9HD23	1.342	0.0144		CDK18	CTNNB1		#N/A	STK3	serine/threonine kinase 3	Q13188	0.285	0.0178		0.417		0.976	kinase
CLPTM1	CLPTM1 regulator of GABA type A receptor forward trafficking	O96005		0.777	0.897	0.0177		0.175	Plasma Membrane	other		acarbose,acarbose/orlistat,miglitol										No	GSTP1	glutathione S-transferase pi 1	P09211	1.371	0.0313		No	GLRX	glutaredoxin	P35754	1.33	0.0292		CDK2	CUL1		#N/A	NRBP1	nuclear receptor binding protein 1	Q9UHY1	0.287	0.00712		0.229		0.0507	kinase
VDAC1	voltage dependent anion channel 1	P21796	0.368	0.00052	0.901	0.0316		0.977	Cytoplasm	ion channel												No	SPINT1	serine peptidase inhibitor, Kunitz type 1	O43278	1.366	0.0395		No	KPNA4	karyopherin subunit alpha 4	O00629	1.326	0.0494		CDK20	CUL2		#N/A	NME3	NME/NM23 nucleoside diphosphate kinase 3	Q13232	0.291	0.0365		0.77		0.678	kinase
PSMD14	proteasome 26S subunit, non-ATPase 14	O00487		0.611	0.904	0.0395	0.857	0.0409	Cytoplasm	peptidase												No	TMEM258	transmembrane protein 258	P61165	1.363	0.049		Yes	RPLP0P6	ribosomal protein lateral stalk subunit P0 pseudogene 6	Q8NHW5	1.318	0.0208		CDK3	CUL3		506	PRKACB	protein kinase cAMP-activated catalytic subunit beta	P22694	0.295	0.0288		0.488		0.877	kinase
PNPT1	polyribonucleotide nucleotidyltransferase 1	Q8TCS8		0.606	0.912	0.0194		0.39	Cytoplasm	enzyme		AZD7624										No	POSTN	periostin	Q15063	1.349	0.0109		Yes	PARK7	Parkinsonism associated deglycase	Q99497	1.316	0.0174		CDK4	CUL4A		140	DDR1	discoidin domain receptor tyrosine kinase 1	Q08345	0.297	0.0179		0.0656		0.441	kinase
UQCRFS1	ubiquinol-cytochrome c reductase, Rieske iron-sulfur polypeptide 1	P47985		0.188	0.916	0.0387		0.165	Cytoplasm	enzyme												No	SEC22A	SEC22 homolog A, vesicle trafficking protein	Q96IW7	1.348	0.0414		No	KRT1	keratin 1	P04264	1.313	0.0378		CDK5	CUL4B		#N/A	PIK3R2	phosphoinositide-3-kinase regulatory subunit 2	O00459	0.313	3.75e-05		0.439		0.502	kinase
NRAS	NRAS proto-oncogene, GTPase	P01111		0.635	0.926	0.0145		0.786	Plasma Membrane	enzyme	efficacy,response to therapy											Yes	HSPA8	heat shock protein family A (Hsp70) member 8	P11142	1.34	0.000696		No	UBAP1	ubiquitin associated protein 1	Q9NZ09	1.297	0.00899		CDK6	CUL5		#N/A	ADCK5	aarF domain containing kinase 5	Q3MIX3	0.323	0.00378				0.253	kinase
CHMP1A	charged multivesicular body protein 1A	Q9HD42		0.12	0.928	0.00551		0.554	Extracellular Space	peptidase												Yes	HSPE1	heat shock protein family E (Hsp10) member 1	P61604	1.336	0.00769		No	MAGEA3/MAGEA6	MAGE family member A6	P43357	1.295	0.0432		CDK7	CXXC1		79	CAMK2G	calcium/calmodulin dependent protein kinase II gamma	Q13555	0.323	0.003		0.443		0.63	kinase
COL12A1	collagen type XII alpha 1 chain	Q99715	0.505	1.39e-07	0.93	0.0176			Extracellular Space	other												No	SRF	serum response factor	P11831	1.306	0.0325		No	COX17	cytochrome c oxidase copper chaperone COX17	Q14061	1.289	0.0474		CDK9	CYP2E1		507	PRKAG1	protein kinase AMP-activated non-catalytic subunit gamma 1	P54619	0.336	0.00488		0.501		0.556	kinase
TPI1	triosephosphate isomerase 1	P60174		0.829	0.932	0.00409		0.783	Cytoplasm	enzyme	diagnosis,unspecified application											No	GMFG	glia maturation factor gamma	O60234	1.298	0.0185		No	UBE2G1	ubiquitin conjugating enzyme E2 G1	P62253	1.272	0.0208		CDKL4	DAPK2		#N/A	AAK1	AP2 associated kinase 1	Q2M2I8	0.349	0.000538		0.954		0.144	kinase
GLOD4	glyoxalase domain containing 4	Q9HC38		0.88	0.933	0.00605		0.0874	Cytoplasm	enzyme												No	GINM1	glycosylated integral membrane protein 1	Q9NU53	1.288	0.0438		No	DUS3L	dihydrouridine synthase 3 like	Q96G46	1.231	0.00468		CDKN2A	DAPK3		#N/A	COQ8B	coenzyme Q8B	Q96D53	0.349	0.0118		0.9		0.264	kinase
UBQLN4	ubiquilin 4	Q9NRR5		0.564	0.933	0.00651		0.256	Cytoplasm	other												Yes	KRAS	KRAS proto-oncogene, GTPase	P01116	1.285	0.0302		No	UBE2G2	ubiquitin conjugating enzyme E2 G2	P60604	1.231	0.034		Cebpb	DCLK2		532	PTK2B	protein tyrosine kinase 2 beta	Q14289	0.352	3.24e-05		0.0899			kinase
CTH	cystathionine gamma-lyase	P32929	-0.389	0.000327	0.96	0.0122		0.63	Cytoplasm	enzyme		N-ac-CHAVC-NH2										Yes	HSPA1L	heat shock protein family A (Hsp70) member 1 like	P34931	1.276	0.00755		No	DHX8	DEAH-box helicase 8	Q14562	1.221	0.00655		CENPF	DDR1		#N/A	PRKAB1	protein kinase AMP-activated non-catalytic subunit beta 1	Q9Y478	0.373	0.0231		0.455			kinase
BACE2	beta-secretase 2	Q9Y5Z0			0.98	0.0414		0.926	Cytoplasm	peptidase												No	ATP6V0A4	ATPase H+ transporting V0 subunit a4	Q9HBG4	1.275	0.0493		No	ADGRE5	adhesion G protein-coupled receptor E5	P48960	1.207	0.0037		CEP250	DDR2		#N/A	DGUOK	deoxyguanosine kinase	Q16854	0.376	0.0289		0.162			kinase
GAMT	guanidinoacetate N-methyltransferase	Q14353			1.002	0.0444			Cytoplasm	enzyme												No	PTPN6	protein tyrosine phosphatase non-receptor type 6	P29350	1.273	0.0453		No	MTPN	myotrophin	P58546	1.2	0.0409		CEP76	DDX24		76	CAMK2A	calcium/calmodulin dependent protein kinase II alpha	Q9UQM7	0.381	0.0438					kinase
HMGCS1	3-hydroxy-3-methylglutaryl-CoA synthase 1	Q01581		0.645	1.01	0.00352		0.65	Cytoplasm	enzyme												No	RHOD	ras homolog family member D	O00212	1.26	0.0049		No	PRCC	proline rich mitotic checkpoint control factor	Q92733	1.196	0.0166		CFTR	DDX5		#N/A	PIK3CD	phosphatidylinositol-4,5-bisphosphate 3-kinase catalytic subunit delta	O00329	0.381	0.0182					kinase
SNRNP27	small nuclear ribonucleoprotein U4/U6.U5 subunit 27	Q8WVK2		0.375	1.019	0.0395		0.249	Nucleus	other												No	ARID1B	AT-rich interaction domain 1B	Q8NFD5	1.25	0.0419		No	MEAF6	MYST/Esa1 associated factor 6	Q9HAF1	1.191	0.00776		CHD2	DET1		166	EIF2AK2	eukaryotic translation initiation factor 2 alpha kinase 2	P19525	0.382	0.00392		0.698		0.809	kinase
KRT81	keratin 81	Q14533		0.363	1.037	0.00798		0.246	Cytoplasm	other												No	S100A4	S100 calcium binding protein A4	P26447	1.242	0.014		No	ECHDC3	enoyl-CoA hydratase domain containing 3	Q96DC8	1.174	0.0136		CHD3	DICER1		#N/A	DLG3	discs large MAGUK scaffold protein 3	Q92796	0.39	0.00097	1.762	0.00684		0.93	kinase
DDX52	DExD-box helicase 52	Q9Y2R4		0.0503	1.052	0.0241		0.961	Nucleus	enzyme												No	USP22	ubiquitin specific peptidase 22	Q9UPT9	1.234	0.0496		No	SLC49A4	solute carrier family 49 member 4	Q96SL1	1.173	0.0174		CHMP4B	dJ69B10.1		#N/A	GNE	glucosamine (UDP-N-acetyl)-2-epimerase/N-acetylmannosamine kinase	Q9Y223	0.464	0.000109		0.666		0.975	kinase
NT5C3B	5'-nucleotidase, cytosolic IIIB	Q969T7		0.591	1.056	0.0222			Cytoplasm	phosphatase												No	HSPA2	heat shock protein family A (Hsp70) member 2	P54652	1.228	0.00547		No	ARMT1	acidic residue methyltransferase 1	Q9H993	1.169	0.0376		CHMP4C	DLK		#N/A	PDK3	pyruvate dehydrogenase kinase 3	Q15120	0.485	0.000254		0.759		0.977	kinase
CRABP2	cellular retinoic acid binding protein 2	P29373	1.259	5.04e-08	1.06	0.0214		0.175	Cytoplasm	transporter												Yes	HSPB1	heat shock protein family B (small) member 1	P04792	1.218	0.0122		No	RANBP6	RAN binding protein 6	O60518	1.147	0.0409		Chordc1	DLX6		#N/A	SCYL3	SCY1 like pseudokinase 3	Q8IZE3	0.487	0.0016		0.268		0.921	kinase
ECI1	enoyl-CoA delta isomerase 1	P42126		0.399	1.061	0.0161		0.584	Cytoplasm	enzyme												No	CNKSR3	CNKSR family member 3	Q6P9H4	1.212	0.0497		No	RPLP1	ribosomal protein lateral stalk subunit P1	P05386	1.142	0.0496		CHRAC1	DMPK		176	EPHA4	EPH receptor A4	P54764	0.49	0.000299					kinase
NECAB3	N-terminal EF-hand calcium binding protein 3	Q96P71			1.072	0.0491			Cytoplasm	other												No	CLIC1	chloride intracellular channel 1	O00299	1.207	0.0049		No	NECAP1	NECAP endocytosis associated 1	Q8NC96	1.138	0.0122		CHUK	DMRTA1		#N/A	MARK4	microtubule affinity regulating kinase 4	Q96L34	0.51	0.00241					kinase
TOR3A	torsin family 3 member A	Q9H497		0.391	1.073	0.0194		0.246	Cytoplasm	enzyme												No	YIPF3	Yip1 domain family member 3	Q9GZM5	1.207	0.000181		No	TPX2	TPX2 microtubule nucleation factor	Q9ULW0	1.134	0.0136		CIC	DNAJC7		#N/A	PRKAR1B	protein kinase cAMP-dependent type I regulatory subunit beta	P31321	0.52	0.000482		0.924		0.272	kinase
PDCD5	programmed cell death 5	O14737	-0.237	0.0314	1.082	0.0216		0.63	Nucleus	other												No	NEDD9	neural precursor cell expressed, developmentally down-regulated 9	Q14511	1.203	0.0131		No	CBX1	chromobox 1	P83916	1.132	0.0208		CIT	DNMT1		#N/A	RIPK4	receptor interacting serine/threonine kinase 4	P57078	0.54	6.57e-05					kinase
LYPLAL1	lysophospholipase like 1	Q5VWZ2	0.235	0.00984	1.086	0.043		0.388	Cytoplasm	enzyme												No	ITPR2	inositol 1,4,5-trisphosphate receptor type 2	Q14571	1.198	0.049		No	UBFD1	ubiquitin family domain containing 1	O14562	1.128	0.00831		CKAP5	DRP1		#N/A	CDKN1A	cyclin dependent kinase inhibitor 1A	P38936	0.619	9.08e-07		0.922			kinase
HM13	histocompatibility minor 13	Q8TCT9		0.425	1.112	0.00298		0.837	Cytoplasm	peptidase												No	DNAJB4	DnaJ heat shock protein family (Hsp40) member B4	Q9UDY4	1.192	0.00605		No	TMEM263	transmembrane protein 263	Q8WUH6	1.123	0.0409		CLIC4	DTX4		#N/A	PRKAR1A	protein kinase cAMP-dependent type I regulatory subunit alpha	P10644	0.723	1.93e-07		0.193		0.0685	kinase
ROMO1	reactive oxygen species modulator 1	P60602		0.0841	1.13	0.0222		0.21	Cytoplasm	other												No	RPL18	ribosomal protein L18	Q07020	1.191	0.00605		No	RSL1D1	ribosomal L1 domain containing 1	O76021	1.108	0.0208		CLIP1	DUOX2		#N/A	PDK2	pyruvate dehydrogenase kinase 2	Q15119	0.926	0.000953		0.559			kinase
DNAJB1	DnaJ heat shock protein family (Hsp40) member B1	P25685	0.988	1.88e-08	1.14	0.0183		0.0744	Nucleus	transcription regulator												No	NUDCD1	NudC domain containing 1	Q96RS6	1.166	0.0128		No	CTSD	cathepsin D	P07339	1.095	0.0208		CLK3	DYRK1B		#N/A	PACSIN1	protein kinase C and casein kinase substrate in neurons 1	Q9BY11	1.333	0.00432				0.323	kinase
RPLP0	ribosomal protein lateral stalk subunit P0	P05388	-0.195	0.0136	1.141	0.0049		0.303	Cytoplasm	other												No	ADGRG6	adhesion G protein-coupled receptor G6	Q86SQ4	1.161	0.049		No	CD81	CD81 molecule	P60033	1.093	0.0174		CLUAP1	DYRK2		669	TNK1	tyrosine kinase non receptor 1	Q13470		0.728	-3.331	0.0204		0.157	kinase
HSBP1	heat shock factor binding protein 1	O75506		0.676	1.141	0.0193		0.937	Nucleus	other												No	COG6	component of oligomeric golgi complex 6	Q9Y2V7	1.161	0.0474		No	ILF2	interleukin enhancer binding factor 2	Q12905	1.092	0.0469		CNPY2	DYRK3		634	STK33	serine/threonine kinase 33	Q9BYT3			-2.51	0.0049			kinase
BCKDHA	branched chain keto acid dehydrogenase E1 subunit alpha	P12694	0.644	4.72e-08	1.146	0.00605		0.332	Cytoplasm	enzyme												No	SCD	stearoyl-CoA desaturase	O00767	1.16	0.0455		No	SAMD4B	sterile alpha motif domain containing 4B	Q5PRF9	1.09	0.00655		COL16A1	DYRK4		#N/A	EPHA5	EPH receptor A5	P54756		0.609	-2.173	0.0426			kinase
COX5B	cytochrome c oxidase subunit 5B	P10606		0.996	1.152	0.0332		0.405	Cytoplasm	enzyme												No	COX5B	cytochrome c oxidase subunit 5B	P10606	1.152	0.0332		No	UBQLN1	ubiquilin 1	Q9UMX0	1.088	0.0208		COPE	E2F1		#N/A	JAK2	Janus kinase 2	O60674		0.276	-2.099	0.0048			kinase
SCD	stearoyl-CoA desaturase	O00767		0.691	1.16	0.0455		0.32	Cytoplasm	enzyme	diagnosis											No	BCKDHA	branched chain keto acid dehydrogenase E1 subunit alpha	P12694	1.146	0.00605		No	MFSD6	major facilitator superfamily domain containing 6	Q6ZSS7	1.081	0.0369		COPS2	E2F2		#N/A	VRK3	VRK serine/threonine kinase 3	Q8IV63		0.11	-1.548	0.0226		0.369	kinase
ADGRG6	adhesion G protein-coupled receptor G6	Q86SQ4	0.192	0.016	1.161	0.049			Plasma Membrane	G-protein coupled receptor		TS-4,TX-1918										Yes	RPLP0	ribosomal protein lateral stalk subunit P0	P05388	1.141	0.0049		No	TXNDC15	thioredoxin domain containing 15	Q96J42	1.075	0.0409		COPS3	EEF1A2		#N/A	PFKFB4	6-phosphofructo-2-kinase/fructose-2,6-biphosphatase 4	Q16877		0.598	0.77	0.00934			kinase
COG6	component of oligomeric golgi complex 6	Q9Y2V7		0.177	1.161	0.0474		0.948	Cytoplasm	transporter												No	HSBP1	heat shock factor binding protein 1	O75506	1.141	0.0193		No	SDC4	syndecan 4	P31431	1.073	0.0496		COPS4	EEF2		#N/A	CNKSR3	CNKSR family member 3	Q6P9H4			1.212	0.0497			kinase
NUDCD1	NudC domain containing 1	Q96RS6		0.635	1.166	0.0128		0.109	Nucleus	other												No	DNAJB1	DnaJ heat shock protein family (Hsp40) member B1	P25685	1.14	0.0183		No	PEG10	paternally expressed 10	Q86TG7	1.069	0.00655		COPS5	EGFR		#N/A	CDK16	cyclin dependent kinase 16	Q00536		0.912		0.728	-1.657	0.00544	kinase
RPL18	ribosomal protein L18	Q07020		0.271	1.191	0.00605		0.785	Cytoplasm	other												No	ROMO1	reactive oxygen species modulator 1	P60602	1.13	0.0222		No	ACSF3	acyl-CoA synthetase family member 3	Q4G176	1.064	0.0136		COPS6	EIF2AK1		622	SRPK1	SRSF protein kinase 1	Q96SB4		0.975		0.821	0.84	0.0422	kinase
DNAJB4	DnaJ heat shock protein family (Hsp40) member B4	Q9UDY4	1.038	9.24e-09	1.192	0.00605	1.359	0.00626	Nucleus	other												No	HM13	histocompatibility minor 13	Q8TCT9	1.112	0.00298		Yes	C5orf22	chromosome 5 open reading frame 22	Q49AR2	1.056	0.0208		COPS7A	EIF2AK2		#N/A	STK26	serine/threonine kinase 26	Q9P289		0.543		0.616	0.978	0.0217	kinase
ITPR2	inositol 1,4,5-trisphosphate receptor type 2	Q14571		0.0651	1.198	0.049		0.611	Cytoplasm	ion channel												No	LYPLAL1	lysophospholipase like 1	Q5VWZ2	1.086	0.043		No	DDX21	DExD-box helicase 21	Q9NR30	1.053	0.0208		COPS7B	EIF2C3		431	NDRG1	N-myc downstream regulated 1	Q92597		0.887		0.953	1.02	0.0136	kinase
NEDD9	neural precursor cell expressed, developmentally down-regulated 9	Q14511			1.203	0.0131			Nucleus	other												No	PDCD5	programmed cell death 5	O14737	1.082	0.0216		No	IVL	involucrin	P07476	1.05	0.027		COPS8	EIF2C4		#N/A	MARK3	microtubule affinity regulating kinase 3	P27448		0.865		0.994	1.038	0.0136	kinase
CLIC1	chloride intracellular channel 1	O00299		0.152	1.207	0.0049		0.367	Nucleus	ion channel												No	TOR3A	torsin family 3 member A	Q9H497	1.073	0.0194		No	MARK3	microtubule affinity regulating kinase 3	P27448	1.038	0.0136		CPOX	EIF3H		4	ABL1	ABL proto-oncogene 1, non-receptor tyrosine kinase	P00519		0.733		0.539		0.766	kinase
YIPF3	Yip1 domain family member 3	Q9GZM5		0.529	1.207	0.000181		0.1	Cytoplasm	other												No	NECAB3	N-terminal EF-hand calcium binding protein 3	Q96P71	1.072	0.0491		Yes	NDRG1	N-myc downstream regulated 1	Q92597	1.02	0.0136		CRBN	EIF4EBP1		#N/A	ADCK1	aarF domain containing kinase 1	Q86TW2		0.802					kinase
CNKSR3	CNKSR family member 3	Q6P9H4			1.212	0.0497			Plasma Membrane	kinase												No	ECI1	enoyl-CoA delta isomerase 1	P42126	1.061	0.0161		No	PAM16	presequence translocase associated motor 16	Q9Y3D7	1.005	0.0174		CRISPLD2	EML4-ALK		#N/A	ADK	adenosine kinase	P55263		0.168		0.782		0.665	kinase
HSPB1	heat shock protein family B (small) member 1	P04792	0.797	8.68e-08	1.218	0.0122	1.398	0.0136	Cytoplasm	other	diagnosis,efficacy											No	CRABP2	cellular retinoic acid binding protein 2	P29373	1.06	0.0214		No	DSC3	desmocollin 3	Q14574	1.004	0.0168		CRK	ENC1		#N/A	ADPGK	ADP dependent glucokinase	Q9BRR6		0.429		0.118		0.616	kinase
HSPA2	heat shock protein family A (Hsp70) member 2	P54652	0.501	1.03e-05	1.228	0.00547		0.189	Cytoplasm	other												No	NT5C3B	5'-nucleotidase, cytosolic IIIB	Q969T7	1.056	0.0222									CRY2	EPAS1		#N/A	AK1	adenylate kinase 1	P00568		0.386		0.266		0.326	kinase
USP22	ubiquitin specific peptidase 22	Q9UPT9		0.0944	1.234	0.0496			Nucleus	peptidase												No	DDX52	DExD-box helicase 52	Q9Y2R4	1.052	0.0241									CRYL1	EPHA1		#N/A	AK2	adenylate kinase 2	P54819		0.432		0.922		0.884	kinase
S100A4	S100 calcium binding protein A4	P26447	0.352	0.0115	1.242	0.014		0.842	Cytoplasm	other	disease progression											No	KRT81	keratin 81	Q14533	1.037	0.00798									CSK	EPHA2		#N/A	AK3	adenylate kinase 3	Q9UIJ7		0.182		0.733		0.493	kinase
ARID1B	AT-rich interaction domain 1B	Q8NFD5		0.578	1.25	0.0419		0.861	Nucleus	transcription regulator												No	SNRNP27	small nuclear ribonucleoprotein U4/U6.U5 subunit 27	Q8WVK2	1.019	0.0395									CSNK1A1	EPHA4		#N/A	AK4	adenylate kinase 4	P27144		0.409		0.784		0.766	kinase
RHOD	ras homolog family member D	O00212	0.256	0.000321	1.26	0.0049			Cytoplasm	enzyme												No	HMGCS1	3-hydroxy-3-methylglutaryl-CoA synthase 1	Q01581	1.01	0.00352									CSNK1G2	EPHB1		#N/A	AK5	adenylate kinase 5	Q9Y6K8		0.363				0.988	kinase
PTPN6	protein tyrosine phosphatase non-receptor type 6	P29350	0.456	4.81e-07	1.273	0.0453		0.414	Cytoplasm	phosphatase												No	GAMT	guanidinoacetate N-methyltransferase	Q14353	1.002	0.0444									CSNK2A1	EPHB6		18	AKT1	AKT serine/threonine kinase 1	P31749		0.289		0.72		0.421	kinase
ATP6V0A4	ATPase H+ transporting V0 subunit a4	Q9HBG4			1.275	0.0493		0.283	Cytoplasm	transporter	unspecified application																									CSNK2A2	EPRS1		19	AKT2	AKT serine/threonine kinase 2	P31751		0.183		0.804		0.606	kinase
HSPA1L	heat shock protein family A (Hsp70) member 1 like	P34931	0.596	0.000713	1.276	0.00755	1.615	0.00468	Cytoplasm	other	safety																									CTCF	ERBB2		#N/A	AKT3	AKT serine/threonine kinase 3	Q9Y243		0.442		0.898		0.153	kinase
KRAS	KRAS proto-oncogene, GTPase	P01116		0.73	1.285	0.0302		0.352	Cytoplasm	enzyme	diagnosis,efficacy,prognosis,response to therapy,unspecified application																									CTNNB1	ERBB3		#N/A	ALDH18A1	aldehyde dehydrogenase 18 family member A1	P54886		0.674		0.709		0.772	kinase
GINM1	glycosylated integral membrane protein 1	Q9NU53			1.288	0.0438			Cytoplasm	other																										CUL1	ERBB4		#N/A	BAIAP2	BAR/IMD domain containing adaptor protein 2	Q9UQB8		0.717		0.17		0.751	kinase
GMFG	glia maturation factor gamma	O60234			1.298	0.0185			Cytoplasm	growth factor																										CUL2	ESR1		#N/A	BCKDK	branched chain keto acid dehydrogenase kinase	O14874		0.139		0.351		0.384	kinase
SRF	serum response factor	P11831			1.306	0.0325			Nucleus	transcription regulator																										CUL3	FAM162A		#N/A	BCR	BCR activator of RhoGEF and GTPase	P11274		0.0892		0.885		0.808	kinase
HSPE1	heat shock protein family E (Hsp10) member 1	P61604	0.276	0.036	1.336	0.00769		0.207	Cytoplasm	enzyme																										CUL4A	FANCA		#N/A	BMP2K	BMP2 inducible kinase	Q9NSY1		0.338		0.687			kinase
HSPA8	heat shock protein family A (Hsp70) member 8	P11142	0.583	5.14e-07	1.34	0.000696	1.394	0.00926	Cytoplasm	enzyme	diagnosis																									CUL4B	FASN		61	BMPR1A	bone morphogenetic protein receptor type 1A	P36894				0.571			kinase
SEC22A	SEC22 homolog A, vesicle trafficking protein	Q96IW7	-0.217	0.0327	1.348	0.0414		0.658	Cytoplasm	transporter																										CUL5	FASTK		64	BRAF	B-Raf proto-oncogene, serine/threonine kinase	P15056		0.853				0.175	kinase
POSTN	periostin	Q15063		0.637	1.349	0.0109		0.362	Extracellular Space	other	unspecified application																									CUL7	FBXL12		#N/A	BRD2	bromodomain containing 2	P25440		0.145		0.335		0.928	kinase
TMEM258	transmembrane protein 258	P61165		0.0877	1.363	0.049		0.743	Cytoplasm	other																										CYLD	FBXL13		#N/A	BRD3	bromodomain containing 3	Q15059		0.0638		0.936		0.584	kinase
SPINT1	serine peptidase inhibitor, Kunitz type 1	O43278	0.376	0.00167	1.366	0.0395		0.922	Extracellular Space	other																										CYP17A1	FBXL14		67	BRD4	bromodomain containing 4	O60885		0.109		0.265		0.185	kinase
GSTP1	glutathione S-transferase pi 1	P09211		0.724	1.371	0.0313		0.321	Cytoplasm	enzyme	diagnosis,efficacy,prognosis,safety,unspecified application																									CYTH4	FBXL15		#N/A	CAB39L	calcium binding protein 39 like	Q9H9S4		0.689				0.59	kinase
TUBB3	tubulin beta 3 class III	Q13509		0.455	1.376	0.00275		0.991	Cytoplasm	other	response to therapy																									DARS	FBXL18		#N/A	CAMK1	calcium/calmodulin dependent protein kinase I	Q14012				0.984			kinase
AURKAIP1	aurora kinase A interacting protein 1	Q9NWT8		0.747	1.379	0.013		0.871	Nucleus	enzyme																										DBN1	FBXL2		#N/A	CAMK1D	calcium/calmodulin dependent protein kinase ID	Q8IU85				0.9		0.846	kinase
PRUNE1	prune exopolyphosphatase 1	Q86TP1	0.254	0.000725	1.385	0.0373		0.621	Nucleus	enzyme																										DCAF4	FBXL3		77	CAMK2B	calcium/calmodulin dependent protein kinase II beta	Q13554		0.145		0.681			kinase
CNEP1R1	CTD nuclear envelope phosphatase 1 regulatory subunit 1	Q8N9A8			1.392	0.0447			Nucleus	other																										DCAF7	FBXL8		81	CAMKK1	calcium/calmodulin dependent protein kinase kinase 1	Q8N5S9		0.583					kinase
CARD10	caspase recruitment domain family member 10	Q9BWT7		0.162	1.395	0.0468		0.673	Cytoplasm	other																										DCTN2	FBXO10		82	CAMKK2	calcium/calmodulin dependent protein kinase kinase 2	Q96RR4		0.05		0.504		0.538	kinase
ARMC10	armadillo repeat containing 10	Q8N2F6	0.388	0.00175	1.41	0.0373		0.159	Cytoplasm	other																										DCUN1D1	FBXO17		#N/A	CCND3	cyclin D3	P30281		0.305		0.916			kinase
EEF1A2	eukaryotic translation elongation factor 1 alpha 2	Q05639		0.413	1.411	0.00257		0.572	Cytoplasm	translation regulator	prognosis,unspecified application																									DDI2	FBXO18		#N/A	CCT2	chaperonin containing TCP1 subunit 2	P78371		0.476		0.189		0.49	kinase
CHIC2	cysteine rich hydrophobic domain 2	Q9UKJ5			1.413	0.0467		0.381	Plasma Membrane	other		[111In]-FPI-1547,[225Ac]-FPI-1434,[I-124]-CPD-1028,ABDP,AVE1642,AZ12253801,AZD3463,BIIB022,BMS-536924,BMS-754807,brigatinib,ceritinib,cixutumumab,dalotuzumab,ganitumab,GSK1838705A,GSK1904529A,IGF-1R inhibitor,IGF-methotrexate conjugate,IGF1,insulin glargine,insulin glargine/insulin lispro,insulin glargine/lixisenatide/metformin,insulin glargine/metformin,insulin glargine/metformin/sulfonylurea,is…																								DDOST	FBXO24		#N/A	CDC42BPA	CDC42 binding protein kinase alpha	Q5VT25		0.993		0.603		0.743	kinase
ESPL1	extra spindle pole bodies like 1, separase	Q14674	-0.573	2.54e-05	1.415	0.0282		0.375	Nucleus	peptidase																										DDR2	FBXO25		#N/A	CDC7	cell division cycle 7	O00311				0.0501			kinase
OXNAD1	oxidoreductase NAD binding domain containing 1	Q96HP4		0.509	1.419	0.0373		0.741	Cytoplasm	transporter																										DDRGK1	FBXO27		#N/A	CDK19	cyclin dependent kinase 19	Q9BWU1				0.318		0.157	kinase
AP3S2	adaptor related protein complex 3 subunit sigma 2	P59780		0.447	1.424	0.0356		0.627	Cytoplasm	transporter																										DDX24	FBXO28		100	CDK2	cyclin dependent kinase 2	P24941		0.288		0.134		0.79	kinase
RAB1A	RAB1A, member RAS oncogene family	P62820		0.131	1.434	0.0366		0.0994	Cytoplasm	enzyme																										DDX39B	FBXO3		101	CDK3	cyclin dependent kinase 3	Q00526		0.438					kinase
ATP2B3	ATPase plasma membrane Ca2+ transporting 3	Q16720			1.438	0.012			Plasma Membrane	transporter																										DDX46	FBXO33		102	CDK4	cyclin dependent kinase 4	P11802		0.0683		0.97		0.379	kinase
ARPC5	actin related protein 2/3 complex subunit 5	O15511		0.493	1.469	0.00904		0.344	Cytoplasm	other	unspecified application																									DDX59	FBXO34		#N/A	CDK8	cyclin dependent kinase 8	P49336		0.0793					kinase
SLC25A36	solute carrier family 25 member 36	Q96CQ1		0.635	1.472	0.0282		0.0955	Cytoplasm	transporter																										DERL2	FBXO38		#N/A	CDKL3	cyclin dependent kinase like 3	Q8IVW4				0.772			kinase
VASN	vasorin	Q6EMK4			1.493	0.00601		0.265	Plasma Membrane	other																										DET1	FBXO4		#N/A	CERT1	ceramide transporter 1	Q9Y5P4		0.139		0.973		0.968	kinase
CLDN3	claudin 3	O15551		0.315	1.498	0.00149		0.106	Plasma Membrane	transmembrane receptor	diagnosis,unspecified application																									DHX15	FBXO40		#N/A	CHEK2	checkpoint kinase 2	O96017		0.753				0.619	kinase
AIMP1	aminoacyl tRNA synthetase complex interacting multifunctional protein 1	Q12904		0.643	1.512	0.0295	1.347	0.00776	Extracellular Space	cytokine	diagnosis																									DICER1	FBXO6		#N/A	CHKA	choline kinase alpha	P35790				0.931		0.98	kinase
VIRMA	vir like m6A methyltransferase associated	Q69YN4		0.619	1.513	0.0299			Nucleus	other		dociparstat,heparanase inhibitor PI-88,necuparanib,PG 545,roneparstat																								DIRAS2	FBXO9		#N/A	CHKB	choline kinase beta	Q9Y259		0.111		0.0591			kinase
S100A3	S100 calcium binding protein A3	P33764			1.519	0.0294		0.874	Nucleus	transporter																										DMXL2	FBXW11		#N/A	CKB	creatine kinase B	P12277		0.0892		0.887		0.899	kinase
PNMA1	PNMA family member 1	Q8ND90			1.523	0.0282			Nucleus	other																										DNAH2	FBXW2		117	CLK2	CDC like kinase 2	P49760		0.78					kinase
STARD3	StAR related lipid transfer domain containing 3	Q14849			1.54	0.0379			Cytoplasm	transporter																										DNAJA2	FBXW5		#N/A	CLP1	cleavage factor polyribonucleotide kinase subunit 1	Q92989		0.563		0.418		0.806	kinase
C1D	C1D nuclear receptor corepressor	Q13901		0.504	1.587	0.00601			Nucleus	transcription regulator																										DNAJB6	FBXW7		#N/A	CMPK1	cytidine/uridine monophosphate kinase 1	P30085		0.596		0.571		0.533	kinase
MYO10	myosin X	Q9HD67		0.398	1.607	0.0226		0.747	Cytoplasm	enzyme																										DNAJC7	FER		#N/A	CMPK2	cytidine/uridine monophosphate kinase 2	Q5EBM0						0.807	kinase
POTEI	POTE ankyrin domain family member I	P0CG38		0.829	1.628	0.00409		0.804	Extracellular Space	other																										DNM2	FES		#N/A	COASY	Coenzyme A synthase	Q13057		0.185		0.484		0.45	kinase
FBXL8	F-box and leucine rich repeat protein 8	Q96CD0	0.207	0.0146	1.633	0.0226		0.257	Cytoplasm	other																										DOCK7	FGF3		#N/A	COQ8A	coenzyme Q8A	Q8NI60		0.366		0.488		0.285	kinase
UNC50	unc-50 inner nuclear membrane RNA binding protein	Q53HI1		0.526	1.643	0.0315	2.079	0.0136	Cytoplasm	other																										DPYSL2	FGFR1		#N/A	CPNE3	copine 3	O75131		0.737		0.91		0.783	kinase
SRSF8	serine and arginine rich splicing factor 8	Q9BRL6		0.197	1.648	0.0453			Nucleus	other																										DSP	FGFR1OP2-FGFR1		#N/A	CRIM1	cysteine rich transmembrane BMP regulator 1	Q9NZV1		0.808		0.441		0.884	kinase
DHRSX	dehydrogenase/reductase X-linked	Q8N5I4		0.733	1.654	0.0288			Extracellular Space	enzyme																										DTNA	FGFR3		#N/A	CRKL	CRK like proto-oncogene, adaptor protein	P46109		0.843		0.83		0.818	kinase
RBM23	RNA binding motif protein 23	Q86U06		0.394	1.694	0.0282		0.359	Nucleus	other																										DYNC1I2	FGFR4		#N/A	CSK	C-terminal Src kinase	P41240		0.058		0.488		0.66	kinase
DHDDS	dehydrodolichyl diphosphate synthase subunit	Q86SQ9		0.118	1.749	0.0222			Cytoplasm	enzyme																										DYNLL1	FGR		126	CSNK1A1	casein kinase 1 alpha 1	P48729		0.753		0.805		0.896	kinase
PRPF38A	pre-mRNA processing factor 38A	Q8NAV1		0.438	1.749	0.0226		0.187	Nucleus	other																										DYRK1B	FHIT		#N/A	CSNK1D	casein kinase 1 delta	P48730		0.648		0.985		0.231	kinase
DLG3	discs large MAGUK scaffold protein 3	Q92796	0.39	0.00097	1.762	0.00684		0.93	Plasma Membrane	kinase																										DYRK4	FKBP4		#N/A	CSNK1E	casein kinase 1 epsilon	P49674		0.257		0.783		0.705	kinase
SIGMAR1	sigma non-opioid intracellular receptor 1	Q99720		0.925	1.774	0.00605	0.874	0.0389	Plasma Membrane	transmembrane receptor																										ECT2	FKBP8		#N/A	CSNK1G2	casein kinase 1 gamma 2	P78368		0.0965		0.0867			kinase
CUX2	cut like homeobox 2	O14529		0.0554	1.794	0.0226			Nucleus	transcription regulator		alglucosidase alfa																								EDRF1	FKBPL		#N/A	CSNK1G3	casein kinase 1 gamma 3	Q9Y6M4		0.989		0.253			kinase
AHCTF1	AT-hook containing transcription factor 1	Q8WYP5	-0.534	4.88e-06	1.826	0.0122			Nucleus	transcription regulator																										EED	FLCN		#N/A	CSNK2A1	casein kinase 2 alpha 1	P68400		0.706		0.595		0.367	kinase
HINT3	histidine triad nucleotide binding protein 3	Q9NQE9	0.13	0.0146	1.898	0.0479		0.638	Cytoplasm	enzyme																										EEF2	FLNA		#N/A	CSNK2A2	casein kinase 2 alpha 2	P19784		0.114		0.264		0.168	kinase
PABPC1L	poly(A) binding protein cytoplasmic 1 like	Q4VXU2		0.773	1.899	0.0103			Cytoplasm	other																										EFHC2	FLNA		#N/A	CSNK2B	casein kinase 2 beta	P67870		0.627		0.953		0.973	kinase
CR1	complement C3b/C4b receptor 1 (Knops blood group)	P17927			1.942	0.0119			Plasma Membrane	transmembrane receptor																										EFTUD2	FLT1		138	DAPK3	death associated protein kinase 3	O43293		0.816		0.594		0.302	kinase
NDST2	N-deacetylase and N-sulfotransferase 2	P52849			1.957	0.0473			Cytoplasm	enzyme																										EGFR	FLT4		141	DDR2	discoidin domain receptor tyrosine kinase 2	Q16832		0.223					kinase
PTS	6-pyruvoyltetrahydropterin synthase	Q03393		0.94	2.001	0.0334		0.894	Cytoplasm	enzyme																										EGLN1	FN1		#N/A	DGKQ	diacylglycerol kinase theta	P52824		0.231		0.244			kinase
ZNF106	zinc finger protein 106	Q9H2Y7			2.043	0.0338			Cytoplasm	other																										EIF2AK1	FNIP1		#N/A	DGKZ	diacylglycerol kinase zeta	Q13574		0.209		0.88		0.263	kinase
FAM53C	family with sequence similarity 53 member C	Q9NYF3		0.781	2.153	0.0217			Other	other																										EIF3E	FNIP2		#N/A	DLG2	discs large MAGUK scaffold protein 2	Q15700		0.888		0.324			kinase
ACTA1	actin alpha 1, skeletal muscle	P68133		0.788	2.383	0.00257		0.414	Cytoplasm	other																										EIF3F	FOXD4L6		#N/A	DOK1	docking protein 1	Q99704				0.699			kinase
MIS18A	MIS18 kinetochore protein A	Q9NYP9			2.55	0.0226		0.453	Nucleus	other																										EIF3H	FOXM1		#N/A	DTYMK	deoxythymidylate kinase	P23919		0.891		0.488		0.733	kinase
EVI2A	ecotropic viral integration site 2A	P22794			2.581	0.0222			Plasma Membrane	transmembrane receptor																										EIF4A1	FOXP2		#N/A	DYRK1A	dual specificity tyrosine phosphorylation regulated kinase 1A	Q13627		0.69		0.91		0.744	kinase
ANXA10	annexin A10	Q9UJ72		0.783	2.648	0.00904			Cytoplasm	other																										EMC4	FRK		#N/A	EEF2K	eukaryotic elongation factor 2 kinase	O00418		0.129		0.542		0.772	kinase
ATP1A3	ATPase Na+/K+ transporting subunit alpha 3	P13637		0.454	2.708	0.0124			Plasma Membrane	transporter																										ENDOD1	FYN		#N/A	EFNB2	ephrin B2	P52799		0.0638		0.589			kinase
ACTBL2	actin beta like 2	Q562R1		0.234	2.862	4.39e-05		0.441	Nucleus	other																										ENO1	G2E3		#N/A	EFNB3	ephrin B3	Q15768		0.518					kinase
RAB6C/RAB6D	RAB6C, member RAS oncogene family	Q9H0N0		0.269	3.087	0.00097		0.187	Cytoplasm	enzyme																										EPB41L2	GABARAP		165	EIF2AK1	eukaryotic translation initiation factor 2 alpha kinase 1	Q9BQI3		0.74				0.138	kinase
HMMR	hyaluronan mediated motility receptor	O75330	-0.458	1.09e-06	3.15	0.00248		0.611	Plasma Membrane	transmembrane receptor																										EPHB6	GABARAPL1		#N/A	EIF2AK4	eukaryotic translation initiation factor 2 alpha kinase 4	Q9P2K8		0.619		0.404		0.327	kinase
TAF1B	TATA-box binding protein associated factor, RNA polymerase I subunit B	Q53T94		0.595	3.239	0.00619			Nucleus	transcription regulator																										ERBB2	GABARAPL2		174	EPHA1	EPH receptor A1	P21709		0.42					kinase
HBB	hemoglobin subunit beta	P68871		0.219	3.483	4.7e-06	-2.355	0.0432	Cytoplasm	transporter																										ERBB3	GAN		#N/A	EPHB2	EPH receptor B2	P29323		0.31		0.816		0.904	kinase
CCDC85B	coiled-coil domain containing 85B	Q15834			4.033	0.00162			Cytoplasm	other																										ERC1	GBA		#N/A	EPHB3	EPH receptor B3	P54753		0.662				0.968	kinase
OSTC	oligosaccharyltransferase complex non-catalytic subunit	Q9NRP0		0.147	4.216	0.0135		0.103	Cytoplasm	enzyme																										ERO1L	GBP1		181	ERBB3	erb-b2 receptor tyrosine kinase 3	P21860		0.147					kinase
POTEE/POTEF	POTE ankyrin domain family member F	A5A3E0		0.388	5.72	6.45e-05		0.535	Extracellular Space	other																										ERP29	GLB1		#N/A	ETNK1	ethanolamine kinase 1	Q9HBU6		0.311					kinase
AKR1B15	aldo-keto reductase family 1 member B15	C9JRZ8		0.141	7.213	6.45e-05		0.0744	Cytoplasm	enzyme																										ESR1	GNAI2		#N/A	EXOSC10	exosome component 10	Q01780		0.0575		0.787		0.0955	kinase
IK	IK cytokine	Q13123	-0.323	0.0061		0.165	-1.645	0.0208	Extracellular Space	cytokine		TP-5801																								ESRRB	GNB2		#N/A	FCSK	fucose kinase	Q8N0W3		0.278					kinase
FAM3C	FAM3 metabolism regulating signaling molecule C	Q92520	0.176	0.034		0.922		0.797	Extracellular Space	cytokine																										EXOSC3	GNG2		218	FGFR1	fibroblast growth factor receptor 1	P11362		0.687		0.763			kinase
IL1RN	interleukin 1 receptor antagonist	P18510	0.614	0.00782					Extracellular Space	cytokine	efficacy																									EXOSC9	GPN1		#N/A	FN3K	fructosamine 3 kinase	Q9H479				0.859		0.297	kinase
C5	complement C5	P01031						0.531	Extracellular Space	cytokine																										EZH2	GPX4		#N/A	FN3KRP	fructosamine 3 kinase related protein	Q9HA64		0.57		0.335		0.866	kinase
CMTM4	CKLF like MARVEL transmembrane domain containing 4	Q8IZR5		0.093					Extracellular Space	cytokine																										FAF1	GRB2		238	FRK	fyn related Src family tyrosine kinase	P42685		0.626				0.51	kinase
CMTM6	CKLF like MARVEL transmembrane domain containing 6	Q9NX76		0.242		0.426		0.132	Extracellular Space	cytokine		estramustine																								FANCA	GREB1		#N/A	FXN	frataxin	Q16595		0.351		0.724		0.964	kinase
CMTM7	CKLF like MARVEL transmembrane domain containing 7	Q96FZ5		0.173		0.982			Extracellular Space	cytokine		SHetA2																								FANCD2	GRK4		#N/A	GAK	cyclin G associated kinase	O14976		0.661		0.685		0.23	kinase
CMTM8	CKLF like MARVEL transmembrane domain containing 8	Q8IZV2						0.696	Extracellular Space	cytokine		alogliptin/INS/metformin,alogliptin/metformin,alogliptin/metformin/pioglitazone,BAY-876,canagliflozin/metformin,canakinumab/metformin,canakinumab/metformin/sulfonylurea,dapagliflozin/INS/metformin,dapagliflozin/metformin,dapagliflozin/metformin/saxagliptin,empagliflozin/linagliptin/metformin,empagliflozin/metformin,ertugliflozin/metformin,exenatide/INS/metformin,exenatide/INS/metformin/pioglitazo…																								FASN	GRK6		#N/A	GALK1	galactokinase 1	P51570		0.901		0.929		0.639	kinase
CSF1	colony stimulating factor 1	P09603				0.282			Extracellular Space	cytokine	diagnosis,disease progression,efficacy,prognosis,unspecified application																									FBP1	GRK7		#N/A	GALK2	galactokinase 2	Q01415		0.754		0.946		0.128	kinase
FBRS	fibrosin	Q9HAH7		0.727					Extracellular Space	cytokine																										FBXL4	GRPEL1		#N/A	GOLGA5	golgin A5	Q8TBA6		0.0896		0.885		0.341	kinase
IL18	interleukin 18	Q14116		0.499		0.665		0.95	Extracellular Space	cytokine	efficacy,unspecified application																									FBXL6	GSK3A		259	GSK3A	glycogen synthase kinase 3 alpha	P49840		0.588		0.282		0.888	kinase
MIF	macrophage migration inhibitory factor	P14174		0.082		0.14		0.775	Extracellular Space	cytokine	diagnosis,prognosis,response to therapy																									FBXO6	GSK3B		260	GSK3B	glycogen synthase kinase 3 beta	P49841		0.888		0.308		0.728	kinase
MYDGF	myeloid derived growth factor	Q969H8		0.062		0.277		0.563	Extracellular Space	cytokine																										FCHSD2	GTF2E2		#N/A	GUK1	guanylate kinase 1	Q16774		0.373		0.549		0.967	kinase
NAMPT	nicotinamide phosphoribosyltransferase	P43490		0.661		0.919		0.959	Extracellular Space	cytokine	diagnosis,prognosis																									FER	GTF2IRD2		#N/A	HK1	hexokinase 1	P19367		0.572		0.267		0.951	kinase
TIMP1	TIMP metallopeptidase inhibitor 1	P01033		0.618		0.0864			Extracellular Space	cytokine	diagnosis,disease progression,efficacy,prognosis,unspecified application																									FGD5	GUCY1B3		#N/A	HK2	hexokinase 2	P52789		0.151		0.634		0.315	kinase
TNFSF10	TNF superfamily member 10	P50591				0.473		0.519	Extracellular Space	cytokine	efficacy	AMG44,GSK2656157,HC-5404-FU,NMS-03597812,SM1-71																								FGF11	HBA1		#N/A	HSPB8	heat shock protein family B (small) member 8	Q9UJY1				0.0707			kinase
TRIP6	thyroid hormone receptor interactor 6	Q15654		0.944		0.722		0.921	Extracellular Space	cytokine																										FGFR1	HBB		294	IKBKB	inhibitor of nuclear factor kappa B kinase subunit beta	O14920		0.311		0.378		0.976	kinase
TXLNA	taxilin alpha	P40222		0.112		0.447		0.584	Extracellular Space	cytokine																										FGFR3	HBG1		296	IKBKG	inhibitor of nuclear factor kappa B kinase regulatory subunit gamma	Q9Y6K9		0.101		0.315		0.95	kinase
VAV3	vav guanine nucleotide exchange factor 3	Q9UKW4						0.987	Extracellular Space	cytokine																										FGFR4	HCFC1		299	INSR	insulin receptor	P06213		0.529		0.935		0.455	kinase
UQCR10	ubiquinol-cytochrome c reductase, complex III subunit X	Q9UDW1		0.0973		0.245	-2.236	0.0452	Cytoplasm	enzyme																										FGR	HCK		#N/A	IP6K1	inositol hexakisphosphate kinase 1	Q92551		0.456		0.525		0.442	kinase
B4GALT3	beta-1,4-galactosyltransferase 3	O60512	-0.264	0.043			-2.133	0.0495	Cytoplasm	enzyme																										FKBP4	HDAC1		#N/A	IPMK	inositol polyphosphate multikinase	Q8NFU5		0.207					kinase
RC3H2	ring finger and CCCH-type domains 2	Q9HBD1		0.996		0.68	-2.102	0.0208	Plasma Membrane	enzyme																										FKBP5	HDAC6		#N/A	IRAK1	interleukin 1 receptor associated kinase 1	P51617		0.985		0.872		0.245	kinase
GNPTAB	N-acetylglucosamine-1-phosphate transferase subunits alpha and beta	Q3T906		0.925			-1.818	0.0465	Cytoplasm	enzyme																										FKBP6	HECTD3		#N/A	ITPK1	inositol-tetrakisphosphate 1-kinase	Q13572		0.562		0.989		0.959	kinase
AKR1C1/AKR1C2	aldo-keto reductase family 1 member C2	P52895		0.444		0.0892	-1.565	0.0174	Cytoplasm	enzyme																										FKBP8	HERC4		#N/A	ITPKB	inositol-trisphosphate 3-kinase B	P27987		0.944					kinase
CDC42	cell division cycle 42	P60953		0.594		0.791	-1.453	0.0101	Cytoplasm	enzyme		collagenase																								FKBPL	HERC6		314	JAK1	Janus kinase 1	P23458		0.795		0.437		0.559	kinase
SETDB1	SET domain bifurcated histone lysine methyltransferase 1	Q15047		0.0855		0.774	-1.444	0.0429	Nucleus	enzyme																										FLNA	HIF1A		349	KSR1	kinase suppressor of ras 1	Q8IVT5		0.102					kinase
AASDHPPT	aminoadipate-semialdehyde dehydrogenase-phosphopantetheinyl transferase	Q9NRN7		0.445		0.067	-1.432	0.0136	Cytoplasm	enzyme																										FLT4	HIF3A		353	LATS1	large tumor suppressor kinase 1	O95835		0.251		0.596		0.466	kinase
SUMO1	small ubiquitin like modifier 1	P63165	-0.535	0.00078		0.124	-1.43	0.00468	Nucleus	enzyme																										FN1	HIPK2		358	LIMK1	LIM domain kinase 1	P53667				0.893			kinase
NDUFA6	NADH:ubiquinone oxidoreductase subunit A6	P56556	0.394	0.0121		0.59	-1.399	0.0431	Cytoplasm	enzyme																										FNDC3A	HIPK4		359	LIMK2	LIM domain kinase 2	P53671		0.957					kinase
NEDD8	NEDD8 ubiquitin like modifier	Q15843		0.571		0.0762	-1.374	0.0409	Nucleus	enzyme																										FOLR1	HMGA1		369	LYN	LYN proto-oncogene, Src family tyrosine kinase	P07948		0.0879		0.106			kinase
SDF2	stromal cell derived factor 2	Q99470		0.578		0.759	-1.322	0.0425	Extracellular Space	enzyme																										FUS	HMGCR		#N/A	MAGI3	membrane associated guanylate kinase, WW and PDZ domain containing 3	Q5TCQ9		0.447		0.168		0.247	kinase
CHD3	chromodomain helicase DNA binding protein 3	Q12873		0.462		0.366	-1.316	0.0376	Nucleus	enzyme		alvespimycin,cisplatin,luminespib,pimitespib,retaspimycin																								FYN	HNF4A		#N/A	MAP2K2	mitogen-activated protein kinase kinase 2	P36507		0.756		0.995		0.149	kinase
GLT8D1	glycosyltransferase 8 domain containing 1	Q68CQ7		0.947		0.87	-1.313	0.0452	Cytoplasm	enzyme																										FZR1	HNRNPA1		#N/A	MAP2K4	mitogen-activated protein kinase kinase 4	P45985		0.943		0.175		0.32	kinase
PADI2	peptidyl arginine deiminase 2	Q9Y2J8	0.609	0.00346			-1.117	0.016	Cytoplasm	enzyme																										GABARAP	HP1BP3		376	MAP3K1	mitogen-activated protein kinase kinase kinase 1	Q13233		0.763		0.707		0.973	kinase
PNPLA6	patatin like phospholipase domain containing 6	Q8IY17		0.513		0.435	-1.113	0.0109	Cytoplasm	enzyme																										GABARAPL1	HSF2		377	MAP3K11	mitogen-activated protein kinase kinase kinase 11	Q16584				0.735		0.884	kinase
FTH1	ferritin heavy chain 1	P02794	0.264	0.0231		0.984	-1.054	0.0144	Cytoplasm	enzyme	unspecified application																									GABARAPL2	HSPA1A HSPA1B		#N/A	MAP3K20	mitogen-activated protein kinase kinase kinase 20	Q9NYL2		0.0919		0.759		0.705	kinase
PABPN1	poly(A) binding protein nuclear 1	Q86U42		0.11		0.302	-1.021	0.0069	Nucleus	enzyme																										GABRA1	HSPA9		382	MAP3K3	mitogen-activated protein kinase kinase kinase 3	Q99759		0.768		0.252			kinase
SUMO2	small ubiquitin like modifier 2	P61956	-0.458	0.00592		0.535	-0.904	0.0449	Nucleus	enzyme																										GALE	HSPB1		#N/A	MAP3K4	mitogen-activated protein kinase kinase kinase 4	Q9Y6R4		0.967		0.887		0.911	kinase
SULT2B1	sulfotransferase family 2B member 1	O00204		0.232			-0.87	0.0208	Cytoplasm	enzyme																										GAN	HSPH1		383	MAP3K5	mitogen-activated protein kinase kinase kinase 5	Q99683		0.738				0.72	kinase
RHOT2	ras homolog family member T2	Q8IXI1		0.685		0.359	-0.77	0.0373	Cytoplasm	enzyme																										GAPDH	HTT		#N/A	MAP3K7	mitogen-activated protein kinase kinase kinase 7	O43318		0.064		0.235		0.476	kinase
ILVBL	ilvB acetolactate synthase like	A1L0T0		0.887		0.821	0.704	0.0422	Cytoplasm	enzyme																										GBF1	IARS2		390	MAP4K2	mitogen-activated protein kinase kinase kinase kinase 2	Q12851				0.722		0.884	kinase
POLR2D	RNA polymerase II subunit D	O15514		0.488		0.898	0.772	0.0409	Nucleus	enzyme																										GBP2	ICK		#N/A	MAPK1	mitogen-activated protein kinase 1	P28482		0.495		0.0804		0.773	kinase
EXT2	exostosin glycosyltransferase 2	Q93063		0.09		0.709	0.822	0.0284	Cytoplasm	enzyme																										GET4	IDH1		#N/A	MAPK10	mitogen-activated protein kinase 10	P53779		0.485					kinase
KYAT3	kynurenine aminotransferase 3	Q6YP21		0.228		0.312	0.839	0.0336	Cytoplasm	enzyme																										GIPC2	IDO1		#N/A	MAPK12	mitogen-activated protein kinase 12	P53778		0.69		0.579			kinase
DLST	dihydrolipoamide S-succinyltransferase	P36957		0.378		0.451	0.915	0.0432	Cytoplasm	enzyme																										GLDC	IGF1R		#N/A	MAPK13	mitogen-activated protein kinase 13	O15264		0.935		0.582		0.829	kinase
PAPOLA	poly(A) polymerase alpha	P51003	0.116	0.0236		0.438	0.927	0.0208	Nucleus	enzyme																										GLI1	IKBKB		392	MAPK14	mitogen-activated protein kinase 14	Q16539		0.13		0.459		0.0768	kinase
PTGR2	prostaglandin reductase 2	Q8N8N7	0.313	0.00335		0.352	0.964	0.0116	Cytoplasm	enzyme																										GNAI2	IKBKE		#N/A	MAPK8	mitogen-activated protein kinase 8	P45983		0.534		0.564		0.951	kinase
HIBADH	3-hydroxyisobutyrate dehydrogenase	P31937	0.317	3.88e-06		0.194	0.987	0.0124	Cytoplasm	enzyme		bortezomib/cladribine/rituximab,cladribine,cladribine/cytarabine/daunorubicin,cladribine/cytarabine/decitabine,cladribine/cytarabine/filgrastim,cladribine/cytarabine/filgrastim/idarubicin,cladribine/cytarabine/filgrastim/idarubicin/plerixafor,cladribine/cytarabine/filgrastim/mitoxantrone,cladribine/peginterferon alfa-2a,cladribine/recombinant interferon,cladribine/rituximab,clofarabine,clofarabin…																								GNB2	IKBKG		#N/A	MAPK9	mitogen-activated protein kinase 9	P45984		0.57		0.874		0.233	kinase
DDX21	DExD-box helicase 21	Q9NR30	-0.673	8.13e-07		0.604	1.053	0.0208	Nucleus	enzyme																										GOLGA8Q	IL1B		#N/A	MAPKAPK2	MAPK activated protein kinase 2	P49137		0.0548		0.353		0.617	kinase
[truncated: 8,276 more rows]

## Sheet: 1182 0.1
Protein	Gene Name	Accession	L2FC_10A	Expr p-value	L2FC_231	Expr p-value	L2FC_468	Expr p-value	Location	Type	Biomarker Application	Drug(s)
[truncated: 8,573 more rows]

[truncated: 1 more sheets: 1182 0.2]
