# Supplementary material for: Proteomic Analysis of Hsp90β-Selective Inhibitors Against Triple-Negative Breast Cancer to Gain a Mechanistic Insight
Source: Mol Cell Proteomics. 2025 Jul 24;24(9):101043. doi: 10.1016/j.mcpro.2025.101043 (PMC12446539; doi:10.1016/j.mcpro.2025.101043)
Supplement: Supplementary Data 3 [file mmc3.xlsx]

## Sheet: Legend
logFC	Log2 fold change between WT and appropriate comparison (based on file name)
CI.L	95% confidence interval lower limit of LogFC
CI.R	95% confidence interval upper limit of LogFC
AveExpr	Average log2 expression value between all biological replicates, median normalized
t	moderated t.statistic
P.Value	Unadjusted p-value
adj.P.Val	Benjamini-Hochberg corrected p-value
B	log-odds that protein is differentially expressed
Accession	Protein or protein group accession
corrected_z	Calculated test statistic (z-score) based on adjusted p-value
error	95% confidence interval range based on corrected z-score
gene	gene name (if applicable) corresponding to protein accession
proteinName	protein name (if applicable) corresponding to protein accession

## Sheet: MCF-10A
logFC	CI.L	CI.R	AveExpr	t	P.Value	adj.P.Val	B	Accession	corrected_z	error	gene	proteinName
2.44639	2.29619	2.59659	6.29031	34.8086	2e-15	1.58e-11	25.1249	P0DMV8;P0DMV9	6.91865	0.693042	HSPA1A;HSPA1B	HS71A_HUMAN;HS71B_HUMAN
1.95637	1.79789	2.11485	-0.275924	26.3815	1.07e-13	2.63e-10	21.6398	Q14210	6.47127	0.592539	LY6D	LY6D_HUMAN
-1.69755	-1.83671	-1.5584	-3.19654	-26.071	1.26e-13	2.63e-10	21.4847	Q15004	6.47127	0.51415	PCLAF	PAF15_HUMAN
-1.08061	-1.16953	-0.991684	-0.38867	-25.9709	1.33e-13	2.63e-10	21.4342	Q9NVI1	6.47127	0.327291	FANCI	FANCI_HUMAN
-1.5305	-1.65896	-1.40205	-0.477117	-25.4632	1.77e-13	2.78e-10	21.1743	P14635	6.46169	0.464241	CCNB1	CCNB1_HUMAN
2.0731	1.89108	2.25513	-1.53165	24.3399	3.36e-13	3.91e-10	20.5764	P10909	6.40573	0.63432	CLU	CLUS_HUMAN
2.15469	1.96505	2.34433	3.37459	24.2825	3.47e-13	3.91e-10	20.545	P02511	6.40573	0.659284	CRYAB	CRYAB_HUMAN
-1.38928	-1.51301	-1.26554	-1.88546	-23.9951	4.11e-13	4.05e-10	20.3862	P20248	6.3998	0.425479	CCNA2	CCNA2_HUMAN
-1.4232	-1.55656	-1.28984	-1.13302	-22.8068	8.46e-13	7.41e-10	19.7052	O95067	6.29921	0.44283	CCNB2	CCNB2_HUMAN
-1.09255	-1.1982	-0.986888	-2.65421	-22.0987	1.32e-12	1.04e-09	19.2794	Q14807	6.24236	0.343042	KIF22	KIF22_HUMAN
-1.80988	-1.98712	-1.63264	0.0998744	-21.823	1.58e-12	1.04e-09	19.1094	Q9NPD8	6.24236	0.568274	UBE2T	UBE2T_HUMAN
-0.776537	-0.852949	-0.700124	1.10141	-21.7184	1.69e-12	1.04e-09	19.0442	Q9NU22	6.24236	0.24382	MDN1	MDN1_HUMAN
0.957016	0.862543	1.05149	4.8075	21.6492	1.77e-12	1.04e-09	19.001	P17066	6.24236	0.300487	HSPA6	HSP76_HUMAN
-1.7088	-1.87874	-1.53886	1.38532	-21.4894	1.97e-12	1.04e-09	18.9004	P31350	6.24236	0.536536	RRM2	RIR2_HUMAN
1.33148	1.19901	1.46395	-1.62374	21.4809	1.98e-12	1.04e-09	18.895	P05187;P10696	6.24236	0.418063	ALPP;ALPG	PPB1_HUMAN;PPBN_HUMAN
1.34437	1.20626	1.48247	0.902294	20.804	3.11e-12	1.53e-09	18.4592	Q13228	6.17645	0.426614	SELENBP1	SBP1_HUMAN
0.954922	0.855784	1.05406	-1.0926	20.5855	3.61e-12	1.66e-09	18.3151	Q8N3C7	6.16274	0.303704	CLIP4	CLIP4_HUMAN
1.38128	1.23738	1.52518	-1.59924	20.514	3.79e-12	1.66e-09	18.2676	O95049	6.16274	0.439303	TJP3	ZO3_HUMAN
-1.40833	-1.55691	-1.25976	3.47187	-20.2576	4.52e-12	1.82e-09	18.0957	P20700	6.14697	0.449056	LMNB1	LMNB1_HUMAN
1.63211	1.45968	1.80454	0.438408	20.2286	4.61e-12	1.82e-09	18.0761	O95994	6.14697	0.520408	AGR2	AGR2_HUMAN
-0.922123	-1.02105	-0.823195	-0.598715	-19.9206	5.73e-12	2.15e-09	17.866	P53350	6.11823	0.295406	PLK1	PLK1_HUMAN
-0.80647	-0.893446	-0.719493	-1.26081	-19.816	6.17e-12	2.21e-09	17.7939	Q8WXE1	6.11348	0.258557	ATRIP	ATRIP_HUMAN
-0.660841	-0.734164	-0.587518	2.7836	-19.2612	9.19e-12	3.15e-09	17.4041	P26358	6.05211	0.214016	DNMT1	DNMT1_HUMAN
-0.971374	-1.08384	-0.858909	-0.900453	-18.4586	1.67e-11	5.48e-09	16.8183	Q86UD0	5.9551	0.319708	SAPCD2	SAPC2_HUMAN
-1.23972	-1.38448	-1.09496	0.86805	-18.3026	1.88e-11	5.71e-09	16.7012	Q03252	5.94771	0.408535	LMNB2	LMNB2_HUMAN
-0.72191	-0.806223	-0.637596	1.84243	-18.2985	1.89e-11	5.71e-09	16.6981	Q12789	5.94771	0.237897	GTF3C1	TF3C1_HUMAN
-0.963482	-1.07763	-0.849338	1.79478	-18.0393	2.3e-11	6.72e-09	16.5012	O14757	5.91911	0.319039	CHEK1	CHK1_HUMAN
0.907738	0.79915	1.01633	-1.39349	17.8653	2.63e-11	7.41e-09	16.3674	P05107	5.90154	0.301475	ITGB2	ITB2_HUMAN
-0.724799	-0.812039	-0.637559	0.819422	-17.7554	2.87e-11	7.8e-09	16.2822	Q9Y5Q8	5.89247	0.241088	GTF3C5	TF3C5_HUMAN
1.10894	0.973951	1.24393	0.966432	17.5566	3.36e-11	8.82e-09	16.1266	P80404	5.87052	0.370243	ABAT	GABT_HUMAN
-0.900684	-1.0108	-0.790571	1.4907	-17.4809	3.57e-11	9.07e-09	16.0669	P08243	5.86562	0.300964	ASNS	ASNS_HUMAN
-1.69272	-1.9005	-1.48495	2.21908	-17.4111	3.77e-11	9.24e-09	16.0116	P06493	5.86236	0.565939	CDK1	CDK1_HUMAN
1.03827	0.910601	1.16594	0.896189	17.3798	3.87e-11	9.24e-09	15.9867	Q9UDY4	5.86236	0.347132	DNAJB4	DNJB4_HUMAN
-0.730452	-0.8205	-0.640404	-0.386673	-17.3359	4.01e-11	9.29e-09	15.9517	O43709	5.86139	0.244257	BUD23	BUD23_HUMAN
-1.06089	-1.19217	-0.929609	1.07298	-17.27	4.23e-11	9.51e-09	15.8991	Q02539	5.85711	0.355013	H1-1	H11_HUMAN
-1.12079	-1.26034	-0.981236	-1.45141	-17.1637	4.61e-11	9.78e-09	15.8136	Q9NPA3	5.85214	0.375376	MID1IP1	M1IP1_HUMAN
-0.911294	-1.02489	-0.797702	3.39565	-17.1452	4.67e-11	9.78e-09	15.7987	Q15758	5.85214	0.305211	SLC1A5	AAAT_HUMAN
-0.673614	-0.757633	-0.589594	0.209451	-17.134	4.72e-11	9.78e-09	15.7897	Q9UKN8	5.85214	0.225607	GTF3C4	TF3C4_HUMAN
-0.622166	-0.700253	-0.544079	0.61895	-17.0277	5.14e-11	1.04e-08	15.7036	P52732	5.84128	0.208763	KIF11	KIF11_HUMAN
-0.686967	-0.773447	-0.600486	0.0036599	-16.9764	5.36e-11	1.06e-08	15.6619	Q9NQW6	5.83831	0.230624	ANLN	ANLN_HUMAN
0.867799	0.757902	0.977695	-0.744817	16.8758	5.83e-11	1.12e-08	15.5795	P32456	5.8279	0.291852	GBP2	GBP2_HUMAN
-1.21685	-1.37152	-1.06218	0.538968	-16.8136	6.13e-11	1.15e-08	15.5284	Q16763	5.82301	0.409587	UBE2S	UBE2S_HUMAN
-1.07141	-1.20783	-0.934983	-0.862348	-16.7839	6.28e-11	1.15e-08	15.504	Q12834	5.82283	0.360642	CDC20	CDC20_HUMAN
0.878461	0.765567	0.991354	-0.248836	16.6296	7.14e-11	1.25e-08	15.3762	P30838	5.80835	0.296432	ALDH3A1	AL3A1_HUMAN
-0.689505	-0.778245	-0.600765	-0.631943	-16.6053	7.29e-11	1.25e-08	15.3559	O43353	5.80835	0.23267	RIPK2	RIPK2_HUMAN
-0.770898	-0.870195	-0.6716	0.169812	-16.5916	7.37e-11	1.25e-08	15.3445	Q9Y6A5	5.80835	0.260136	TACC3	TACC3_HUMAN
-0.621612	-0.701747	-0.541477	0.0929158	-16.5778	7.46e-11	1.25e-08	15.3329	P25098	5.80835	0.20976	GRK2	ARBK1_HUMAN
0.807916	0.703523	0.912309	0.731979	16.5396	7.7e-11	1.25e-08	15.301	Q15262	5.80835	0.272627	PTPRK	PTPRK_HUMAN
0.65084	0.566697	0.734983	-0.562773	16.5305	7.76e-11	1.25e-08	15.2934	Q86SQ0	5.80835	0.219623	PHLDB2	PHLB2_HUMAN
-0.94327	-1.06557	-0.82097	-0.471657	-16.483	8.08e-11	1.27e-08	15.2536	Q9NRZ9	5.80481	0.318496	HELLS	HELLS_HUMAN
-1.07763	-1.21885	-0.936417	-1.28064	-16.3086	9.36e-11	1.45e-08	15.1062	Q8N8A6	5.78176	0.365314	DDX51	DDX51_HUMAN
-0.888191	-1.00537	-0.771016	-1.89956	-16.1994	1.03e-10	1.56e-08	15.0132	Q6SJ93	5.76844	0.301789	FAM111B	F111B_HUMAN
-0.764129	-0.865568	-0.662691	-0.303444	-16.0988	1.12e-10	1.66e-08	14.9269	Q6ZRV2	5.75627	0.260185	FAM83H	FA83H_HUMAN
-0.930242	-1.05422	-0.806268	-0.897155	-16.0359	1.18e-10	1.72e-08	14.8726	Q9BW19	5.74982	0.317101	KIFC1	KIFC1_HUMAN
0.988124	0.855451	1.1208	4.11909	15.917	1.31e-10	1.88e-08	14.7695	P25685	5.73444	0.337735	DNAJB1	DNJB1_HUMAN
-0.780175	-0.885529	-0.674821	-0.167	-15.8259	1.42e-10	2e-08	14.6901	Q9UHR6	5.72329	0.267179	ZNHIT2	ZNHI2_HUMAN
0.671266	0.580142	0.76239	1.45532	15.7432	1.52e-10	2.11e-08	14.6174	Q9H8H3	5.7133	0.230284	TMT1A	TMT1A_HUMAN
0.984778	0.850722	1.11883	0.552803	15.6994	1.58e-10	2.12e-08	14.5789	P01024	5.7122	0.337902	C3	CO3_HUMAN
-0.97883	-1.1121	-0.845564	4.9938	-15.697	1.59e-10	2.12e-08	14.5768	P02545	5.7122	0.335861	LMNA	LMNA_HUMAN
-0.683112	-0.777775	-0.588448	-0.0905427	-15.4219	2.03e-10	2.62e-08	14.3319	Q5K4L6	5.67339	0.235996	SLC27A3	S27A3_HUMAN
1.06727	0.919352	1.21518	-0.0794593	15.4204	2.03e-10	2.62e-08	14.3305	Q07954	5.67339	0.368711	LRP1	LRP1_HUMAN
0.721706	0.621232	0.822179	-1.30928	15.3511	2.16e-10	2.74e-08	14.2681	P80217	5.66532	0.249685	IFI35	IN35_HUMAN
-0.608232	-0.692994	-0.523469	2.22952	-15.3354	2.19e-10	2.74e-08	14.254	Q9BY44	5.66532	0.210427	EIF2A	EIF2A_HUMAN
-0.56323	-0.642366	-0.484095	-0.798662	-15.2105	2.45e-10	3.01e-08	14.1407	P54277	5.64748	0.195473	PMS1	PMS1_HUMAN
-0.478176	-0.545665	-0.410687	1.28238	-15.142	2.61e-10	3.16e-08	14.0782	P35658	5.63889	0.166207	NUP214	NU214_HUMAN
-1.157	-1.32241	-0.991589	-2.28542	-14.9486	3.11e-10	3.71e-08	13.9003	Q96B01	5.60901	0.404299	RAD51AP1	R51A1_HUMAN
0.630056	0.539499	0.720614	0.339702	14.8691	3.34e-10	3.93e-08	13.8264	P10586	5.59821	0.22059	PTPRF	PTPRF_HUMAN
1.08313	0.927029	1.23924	3.0099	14.8284	3.47e-10	4.02e-08	13.7885	P15104	5.59398	0.379505	GLUL	GLNA_HUMAN
0.644197	0.550161	0.738234	0.437472	14.6403	4.14e-10	4.72e-08	13.6119	P12694	5.56407	0.226925	BCKDHA	ODBA_HUMAN
1.25895	1.07409	1.44381	2.09379	14.5543	4.48e-10	5.04e-08	13.5304	P29373	5.55185	0.444453	CRABP2	RABP2_HUMAN
-1.04531	-1.19895	-0.891673	-0.846924	-14.5402	4.54e-10	5.04e-08	13.517	P04183	5.55185	0.369033	TK1	KITH_HUMAN
1.09406	0.932684	1.25543	0.381719	14.4889	4.77e-10	5.22e-08	13.4681	Q96CM8	5.54541	0.38669	ACSF2	ACSF2_HUMAN
-0.804509	-0.923934	-0.685084	0.736511	-14.3968	5.2e-10	5.61e-08	13.3799	O95819	5.53163	0.285058	MAP4K4	M4K4_HUMAN
0.712626	0.60633	0.818923	1.01985	14.3276	5.56e-10	5.92e-08	13.3133	Q9HB40	5.52181	0.252951	SCPEP1	RISC_HUMAN
-1.02321	-1.17684	-0.869589	-0.755513	-14.2343	6.07e-10	6.3e-08	13.223	Q9NPF0	5.50986	0.363983	CD320	CD320_HUMAN
-0.504992	-0.580816	-0.429167	0.949978	-14.2333	6.08e-10	6.3e-08	13.2221	P52948	5.50986	0.179638	NUP98	NUP98_HUMAN
0.989799	0.84043	1.13917	0.930403	14.1617	6.51e-10	6.63e-08	13.1524	P50225	5.50036	0.352705	SULT1A1	ST1A1_HUMAN
1.06547	0.90459	1.22634	0.126528	14.1539	6.56e-10	6.63e-08	13.1447	Q13938	5.50036	0.379668	CAPS	CAYP1_HUMAN
-0.77938	-0.89846	-0.6603	-1.27236	-13.9875	7.71e-10	7.69e-08	12.9814	O14965	5.47228	0.279149	AURKA	AURKA_HUMAN
0.648468	0.549197	0.747739	-1.54458	13.9603	7.91e-10	7.79e-08	12.9546	Q9UPQ0	5.46965	0.232373	LIMCH1	LIMC1_HUMAN
-0.733296	-0.845667	-0.620925	-1.39234	-13.9462	8.02e-10	7.81e-08	12.9406	Q9ULW0	5.46939	0.262782	TPX2	TPX2_HUMAN
-0.619099	-0.714769	-0.523429	0.0945599	-13.8297	8.99e-10	8.57e-08	12.8248	Q13535	5.45168	0.22258	ATR	ATR_HUMAN
-1.0506	-1.21299	-0.888206	-1.95534	-13.8261	9.03e-10	8.57e-08	12.8212	Q96GD4	5.45168	0.377714	AURKB	AURKB_HUMAN
0.68002	0.574763	0.785278	0.762416	13.807	9.2e-10	8.63e-08	12.8022	O00161	5.45039	0.244541	SNAP23	SNP23_HUMAN
0.797382	0.673799	0.920964	6.49366	13.7892	9.36e-10	8.68e-08	12.7844	P04792	5.4493	0.286802	HSPB1	HSPB1_HUMAN
1.06036	0.895479	1.22525	2.23959	13.7438	9.79e-10	8.97e-08	12.7389	O95833	5.443	0.381832	CLIC3	CLIC3_HUMAN
-0.629457	-0.727478	-0.531436	0.816384	-13.7239	9.98e-10	9.04e-08	12.7189	P46013	5.44144	0.22673	MKI67	KI67_HUMAN
1.21145	1.0179	1.40501	-0.216714	13.3761	1.41e-09	1.27e-07	12.3652	P49788	5.37697	0.441596	RARRES1	TIG1_HUMAN
0.699717	0.587304	0.812129	0.730466	13.3026	1.52e-09	1.35e-07	12.2893	Q96NY8	5.36477	0.255639	NECTIN4	NECT4_HUMAN
0.505144	0.423737	0.58655	0.388869	13.2612	1.59e-09	1.39e-07	12.2464	Q99715	5.35881	0.184758	COL12A1	COCA1_HUMAN
0.712828	0.597558	0.828098	-1.08017	13.216	1.66e-09	1.44e-07	12.1993	O95425	5.35201	0.26105	SVIL	SVIL_HUMAN
-0.716329	-0.832307	-0.600351	-0.22866	-13.1998	1.69e-09	1.45e-07	12.1825	Q9H0H5	5.35092	0.262386	RACGAP1	RGAP1_HUMAN
-0.75332	-0.8755	-0.63114	0.472981	-13.1768	1.73e-09	1.47e-07	12.1585	P60520	5.34846	0.276062	GABARAPL2	GBRL2_HUMAN
-0.758352	-0.881472	-0.635232	0.12212	-13.1635	1.76e-09	1.47e-07	12.1446	Q99661	5.3479	0.277935	KIF2C	KIF2C_HUMAN
1.04744	0.877046	1.21783	-0.636383	13.1375	1.8e-09	1.5e-07	12.1175	O95273	5.34478	0.384108	CCNDBP1	CCDB1_HUMAN
-0.62837	-0.731096	-0.525644	-1.02572	-13.0727	1.93e-09	1.58e-07	12.0495	Q13112	5.33389	0.230902	CHAF1B	CAF1B_HUMAN
0.496632	0.414323	0.578941	-1.9737	12.8949	2.32e-09	1.88e-07	11.8614	Q7Z7M0	5.30002	0.183659	MEGF8	MEGF8_HUMAN
-0.502547	-0.585969	-0.419126	-0.416205	-12.8744	2.37e-09	1.9e-07	11.8395	Q9Y485	5.29785	0.185923	DMXL1	DMXL1_HUMAN
0.722551	0.602411	0.842691	1.83845	12.8532	2.42e-09	1.93e-07	11.8168	P10644	5.29549	0.267435	PRKAR1A	KAP0_HUMAN
-0.836526	-0.975989	-0.697064	1.58612	-12.8189	2.51e-09	1.98e-07	11.7802	P00533	5.29045	0.309915	EGFR	EGFR_HUMAN
-0.941731	-1.09921	-0.784254	-1.11045	-12.7803	2.61e-09	2.04e-07	11.7388	Q14493	5.28447	0.349286	SLBP	SLBP_HUMAN
-0.769021	-0.897913	-0.640128	-0.166493	-12.7509	2.69e-09	2.08e-07	11.7073	Q9P2I0	5.28035	0.285451	CPSF2	CPSF2_HUMAN
-0.595319	-0.696051	-0.494587	1.45034	-12.6303	3.06e-09	2.34e-07	11.5769	Q99567	5.25752	0.221934	NUP88	NUP88_HUMAN
0.709157	0.589089	0.829224	-1.37987	12.6225	3.09e-09	2.34e-07	11.5685	Q9UI42	5.25752	0.264373	CPA4	CBPA4_HUMAN
-0.558238	-0.652833	-0.463644	0.0601826	-12.612	3.12e-09	2.34e-07	11.5571	P09884	5.2572	0.208124	POLA1	DPOLA_HUMAN
0.802365	0.666115	0.938614	-1.47434	12.5854	3.21e-09	2.39e-07	11.5281	Q8WWW0	5.2535	0.29935	RASSF5	RASF5_HUMAN
-0.688544	-0.805566	-0.571522	0.768186	-12.5746	3.25e-09	2.39e-07	11.5164	Q14137	5.25309	0.256905	BOP1	BOP1_HUMAN
-0.829626	-0.971391	-0.687861	-1.38853	-12.5067	3.49e-09	2.54e-07	11.4423	Q14146	5.24144	0.310233	URB2	URB2_HUMAN
-0.900279	-1.05418	-0.746381	-0.813755	-12.5018	3.51e-09	2.54e-07	11.4369	Q99640	5.24144	0.336653	PKMYT1	PMYT1_HUMAN
-0.498373	-0.583762	-0.412984	-0.605991	-12.4733	3.62e-09	2.59e-07	11.4057	Q9Y4H2	5.23722	0.186513	IRS2	IRS2_HUMAN
0.532177	0.440737	0.623616	-1.28071	12.438	3.76e-09	2.67e-07	11.3669	Q9UM47	5.23152	0.199381	NOTCH3	NOTC3_HUMAN
0.541779	0.448412	0.635147	0.0242897	12.401	3.91e-09	2.75e-07	11.3261	P40123	5.22542	0.203216	CAP2	CAP2_HUMAN
-0.578478	-0.678354	-0.478602	0.573125	-12.3781	4.01e-09	2.8e-07	11.3009	Q8TD30	5.22231	0.21711	GPT2	ALAT2_HUMAN
-0.818011	-0.960115	-0.675907	-1.78604	-12.3022	4.35e-09	3.01e-07	11.2167	O60318	5.20778	0.307866	MCM3AP	GANP_HUMAN
-0.644389	-0.75655	-0.532228	1.4872	-12.2782	4.47e-09	3.06e-07	11.1901	P28340	5.20435	0.242682	POLD1	DPOD1_HUMAN
-0.606796	-0.712776	-0.500815	0.57601	-12.2362	4.68e-09	3.18e-07	11.1433	O95239	5.197	0.228847	KIF4A	KIF4A_HUMAN
-0.829569	-0.974739	-0.684398	-1.11235	-12.2125	4.8e-09	3.2e-07	11.1168	O95551	5.19573	0.312941	TDP2	TYDP2_HUMAN
-0.730166	-0.85798	-0.602351	-0.915066	-12.2088	4.82e-09	3.2e-07	11.1126	Q8WUA4	5.19573	0.275442	GTF3C2	TF3C2_HUMAN
0.789465	0.65125	0.92768	-0.176065	12.2069	4.83e-09	3.2e-07	11.1106	Q96AQ6	5.19573	0.297812	PBXIP1	PBIP1_HUMAN
-0.505515	-0.594389	-0.416641	-0.371239	-12.1559	5.11e-09	3.35e-07	11.0534	Q13416	5.1863	0.191044	ORC2	ORC2_HUMAN
0.872421	0.717578	1.02726	-0.181946	12.0411	5.8e-09	3.76e-07	10.9239	O60487	5.16355	0.331157	MPZL2	MPZL2_HUMAN
-1.53086	-1.78779	-1.27394	-2.01747	-12.8187	5.82e-09	3.76e-07	11.0252	Q8TAP8	5.16355	0.581091	PPP1R35	PPR35_HUMAN
0.818558	0.67262	0.964497	-0.246253	11.987	6.15e-09	3.94e-07	10.8626	Q8IUC4	5.1541	0.311281	RHPN2	RHPN2_HUMAN
-0.654539	-0.771732	-0.537346	-0.125202	-11.9361	6.51e-09	4.14e-07	10.8046	P49642	5.14442	0.249376	PRIM1	PRI1_HUMAN
-0.610612	-0.720197	-0.501027	-0.189921	-11.9081	6.72e-09	4.21e-07	10.7727	Q8NFH5	5.14106	0.232792	NUP35	NUP35_HUMAN
-1.33038	-1.55625	-1.10451	-2.03773	-12.672	6.73e-09	4.21e-07	10.8537	P61024	5.14106	0.5072	CKS1B	CKS1_HUMAN
-0.770918	-0.910686	-0.631149	-1.16507	-11.7877	7.69e-09	4.77e-07	10.6343	Q9BXS6	5.11589	0.295354	NUSAP1	NUSAP_HUMAN
-0.677075	-0.799953	-0.554197	-1.47932	-11.7759	7.79e-09	4.8e-07	10.6207	A8CG34	5.11479	0.259457	POM121C	P121C_HUMAN
0.456413	0.37352	0.539305	0.187854	11.7672	7.87e-09	4.81e-07	10.6106	P29350	5.11439	0.174912	PTPN6	PTN6_HUMAN
-1.09495	-1.29396	-0.895944	-1.00336	-11.7586	7.94e-09	4.81e-07	10.6008	Q9UPY5	5.11401	0.419651	SLC7A11	XCT_HUMAN
-0.668404	-0.790018	-0.54679	-0.20353	-11.7459	8.06e-09	4.85e-07	10.586	P57740	5.11265	0.256241	NUP107	NU107_HUMAN
0.583019	0.476407	0.689631	6.72588	11.6871	8.61e-09	5.14e-07	10.5178	P11142	5.1008	0.224027	HSPA8	HSP7C_HUMAN
-0.663962	-0.785546	-0.542378	-0.128495	-11.6707	8.77e-09	5.17e-07	10.4988	Q9BW27	5.09975	0.255182	NUP85	NUP85_HUMAN
0.432825	0.353556	0.512094	0.0707636	11.6692	8.79e-09	5.17e-07	10.497	Q8N1P7	5.09975	0.166349	CRYBG2	CRBG2_HUMAN
0.692151	0.565304	0.818999	1.39875	11.6613	8.87e-09	5.18e-07	10.4879	O76070	5.09944	0.266032	SNCG	SYUG_HUMAN
-0.566372	-0.670297	-0.462447	1.59331	-11.6469	9.01e-09	5.22e-07	10.4711	P52701	5.09764	0.217765	MSH6	MSH6_HUMAN
-1.18516	-1.40365	-0.966674	-0.981482	-11.5927	9.59e-09	5.51e-07	10.4078	P15514	5.08665	0.456668	AREG	AREG_HUMAN
-0.726451	-0.861108	-0.591794	0.447799	-11.5294	1.03e-08	5.88e-07	10.3335	Q99848	5.07349	0.280644	EBNA1BP2	EBP2_HUMAN
0.896334	0.729924	1.06274	4.78589	11.5112	1.05e-08	5.97e-07	10.312	Q92598	5.07073	0.346462	HSPH1	HS105_HUMAN
-0.632913	-0.750813	-0.515013	-0.921005	-11.4725	1.1e-08	6.15e-07	10.2665	Q9UMY1	5.06444	0.244945	NOL7	UTP16_HUMAN
-0.470097	-0.557673	-0.38252	3.26171	-11.4717	1.1e-08	6.15e-07	10.2655	P42166	5.06444	0.181933	TMPO	LAP2A_HUMAN
-0.765807	-0.908785	-0.622829	1.60659	-11.4467	1.13e-08	6.29e-07	10.2359	Q9BRP1	5.06002	0.296636	PDCD2L	PDD2L_HUMAN
-1.38899	-1.5843	-1.19368	-1.79763	-15.7336	1.15e-08	6.33e-07	10.5615	Q86SX3	5.05883	0.538152	TEDC1	TEDC1_HUMAN
-1.16324	-1.37062	-0.955859	0.963077	-12.0677	1.24e-08	6.79e-07	10.2264	Q969F9	5.04451	0.451966	HPS3	HPS3_HUMAN
-0.838138	-0.996502	-0.679774	-0.120936	-11.3107	1.33e-08	7.21e-07	10.0741	Q9UFC0	5.03224	0.326445	LRWD1	LRWD1_HUMAN
0.966014	0.782846	1.14918	0.551844	11.271	1.39e-08	7.5e-07	10.0267	Q16643	5.02423	0.376851	DBN1	DREB_HUMAN
0.612376	0.496074	0.728677	-0.571821	11.2528	1.42e-08	7.61e-07	10.0048	Q460N5	5.02127	0.239034	PARP14	PAR14_HUMAN
-0.673313	-0.801929	-0.544697	1.62757	-11.188	1.53e-08	8.13e-07	9.92682	Q9NR30	5.00761	0.263538	DDX21	DDX21_HUMAN
-0.643421	-0.766454	-0.520388	-0.432696	-11.1764	1.55e-08	8.13e-07	9.91289	Q12980	5.00761	0.251838	NPRL3	NPRL3_HUMAN
0.40617	0.328481	0.483859	0.417155	11.1732	1.56e-08	8.13e-07	9.90896	P11137	5.00761	0.158977	MAP2	MTAP2_HUMAN
-1.5305	-1.82325	-1.23775	0.601649	-11.1729	1.56e-08	8.13e-07	9.90859	Q9NRG9	5.00761	0.599044	AAAS	AAAS_HUMAN
0.565091	0.456451	0.673731	-1.46983	11.1163	1.67e-08	8.64e-07	9.84007	P09601	4.9953	0.221724	HMOX1	HMOX1_HUMAN
-0.719715	-0.858207	-0.581223	-2.73294	-11.1062	1.69e-08	8.68e-07	9.82784	P28749	4.99421	0.282456	RBL1	RBL1_HUMAN
-0.450164	-0.53691	-0.363417	0.54503	-11.0904	1.72e-08	8.79e-07	9.80865	Q9UHI6	4.99171	0.176757	DDX20	DDX20_HUMAN
-0.568797	-0.678508	-0.459086	-0.623721	-11.0799	1.74e-08	8.84e-07	9.79586	Q6P1Q9	4.99049	0.223393	METTL2B	MET2B_HUMAN
-0.793167	-0.946412	-0.639923	-1.83317	-11.0614	1.78e-08	8.98e-07	9.77334	Q8N531	4.98731	0.311713	FBXL6	FBXL6_HUMAN
-0.850449	-1.01489	-0.686008	0.676414	-11.0527	1.8e-08	9.01e-07	9.76274	Q00534	4.98651	0.334278	CDK6	CDK6_HUMAN
0.618634	0.498892	0.738376	-0.47351	11.0412	1.82e-08	9.08e-07	9.74877	P38936	4.98502	0.243233	CDKN1A	CDN1A_HUMAN
-0.704481	-0.84136	-0.567602	0.22877	-10.9992	1.91e-08	9.48e-07	9.69743	Q9UET6	4.97605	0.277486	FTSJ1	TRM7_HUMAN
-0.533089	-0.637005	-0.429173	-1.61484	-10.9634	2e-08	9.84e-07	9.65358	Q8WWK9	4.96856	0.210293	CKAP2	CKAP2_HUMAN
-0.596274	-0.712888	-0.47966	0.774211	-10.9276	2.08e-08	1.02e-06	9.60956	P49643	4.96102	0.235576	PRIM2	PRI2_HUMAN
-1.09543	-1.31049	-0.880365	0.2836	-10.8854	2.19e-08	1.07e-06	9.55756	O00762	4.95186	0.433582	UBE2C	UBE2C_HUMAN
0.565908	0.454708	0.677108	0.314707	10.876	2.22e-08	1.07e-06	9.54592	Q15678	4.9508	0.224041	PTPN14	PTN14_HUMAN
-0.458253	-0.548481	-0.368024	-0.480214	-10.854	2.28e-08	1.09e-06	9.51869	O75330	4.94694	0.181562	HMMR	HMMR_HUMAN
-0.67039	-0.802433	-0.538348	-0.540623	-10.8504	2.29e-08	1.09e-06	9.51419	Q92546	4.94694	0.265612	RGP1	RGP1_HUMAN
-0.439331	-0.525982	-0.35268	0.152007	-10.8354	2.33e-08	1.11e-06	9.4957	Q5JSH3	4.94448	0.174152	WDR44	WDR44_HUMAN
-0.812073	-0.972426	-0.65172	-1.52479	-10.823	2.36e-08	1.11e-06	9.48028	Q8WVK7	4.94381	0.321951	SKA2	SKA2_HUMAN
-0.628031	-0.752045	-0.504017	0.0231095	-10.8228	2.36e-08	1.11e-06	9.48007	Q9BZX2	4.94381	0.248986	UCK2	UCK2_HUMAN
0.99949	0.801889	1.19709	4.03056	10.8098	2.4e-08	1.12e-06	9.46393	Q53EL6	4.9418	0.396415	PDCD4	PDCD4_HUMAN
0.432951	0.34714	0.518761	-1.11849	10.7827	2.48e-08	1.15e-06	9.43018	Q9UKG9	4.93661	0.171896	CROT	OCTC_HUMAN
-0.553468	-0.663199	-0.443737	0.394246	-10.7794	2.49e-08	1.15e-06	9.42604	Q9Y5Q9	4.93661	0.219746	GTF3C3	TF3C3_HUMAN
-0.510406	-0.61212	-0.408692	-1.33952	-10.7242	2.66e-08	1.22e-06	9.35721	Q6AI08	4.92395	0.203169	HEATR6	HEAT6_HUMAN
0.596457	0.477237	0.715677	-0.633548	10.692	2.77e-08	1.26e-06	9.31696	O14545	4.91703	0.237757	TRAFD1	TRAD1_HUMAN
-0.923333	-1.10849	-0.738173	-2.13911	-10.6571	2.89e-08	1.31e-06	9.27315	O75496	4.90937	0.368628	GMNN	GEMI_HUMAN
-0.431457	-0.518028	-0.344886	-1.29137	-10.6512	2.91e-08	1.31e-06	9.26566	O60566	4.90905	0.172265	BUB1B	BUB1B_HUMAN
0.66573	0.530721	0.800739	1.07856	10.5381	3.34e-08	1.5e-06	9.12294	Q96N66	4.88132	0.267311	MBOAT7	MBOA7_HUMAN
0.531626	0.423713	0.639538	0.254953	10.5285	3.38e-08	1.51e-06	9.11066	P55268	4.88001	0.213521	LAMB2	LAMB2_HUMAN
-0.43291	-0.520915	-0.344906	1.33758	-10.5129	3.45e-08	1.53e-06	9.09088	P35250	4.87717	0.173975	RFC2	RFC2_HUMAN
-0.600388	-0.722743	-0.478033	-1.27881	-10.4867	3.56e-08	1.56e-06	9.05764	Q5JTW2	4.87218	0.241526	CEP78	CEP78_HUMAN
-0.450134	-0.541888	-0.358381	0.559986	-10.4845	3.57e-08	1.56e-06	9.05482	Q13671	4.87218	0.181082	RIN1	RIN1_HUMAN
0.600301	0.477366	0.723235	-1.0538	10.4358	3.79e-08	1.65e-06	8.99261	O00214	4.86068	0.242063	LGALS8	LEG8_HUMAN
-0.798087	-0.954109	-0.642065	-2.42045	-11.0049	3.88e-08	1.68e-06	9.05161	Q9H6R7	4.85727	0.322043	WDCP	WDCP_HUMAN
-0.859222	-1.0356	-0.682841	-1.94223	-10.4108	3.91e-08	1.68e-06	8.96065	Q9GZN7	4.85727	0.346712	ROGDI	ROGDI_HUMAN
-0.45242	-0.545323	-0.359517	-0.693758	-10.4074	3.93e-08	1.68e-06	8.95629	Q9Y6X9	4.85727	0.18256	MORC2	MORC2_HUMAN
-0.590213	-0.711459	-0.468966	0.04337	-10.4032	3.95e-08	1.68e-06	8.95098	Q96P11	4.85727	0.238162	NSUN5	NSUN5_HUMAN
0.398425	0.316557	0.480292	-0.933024	10.4008	3.96e-08	1.68e-06	8.94778	O95453	4.85727	0.160772	PARN	PARN_HUMAN
-0.454562	-0.548226	-0.360898	-0.670688	-10.3717	4.11e-08	1.73e-06	8.91045	O95382	4.85078	0.18367	MAP3K6	M3K6_HUMAN
-0.601706	-0.725747	-0.477666	-0.147613	-10.3669	4.13e-08	1.73e-06	8.90438	Q53EZ4	4.85067	0.24313	CEP55	CEP55_HUMAN
0.873373	0.693225	1.05352	0.0406009	10.361	4.16e-08	1.74e-06	8.89674	Q96B54	4.85022	0.352934	ZNF428	ZN428_HUMAN
-0.429211	-0.517875	-0.340547	-0.695737	-10.3455	4.25e-08	1.76e-06	8.87683	Q13823	4.84727	0.173552	GNL2	NOG2_HUMAN
0.586876	0.47095	0.702803	-1.54788	10.8914	4.41e-08	1.82e-06	8.9204	Q9Y2W6	4.84032	0.237645	TDRKH	TDRKH_HUMAN
-0.578801	-0.698873	-0.45873	2.50524	-10.3019	4.48e-08	1.84e-06	8.82061	Q8N1F7	4.83799	0.234488	NUP93	NUP93_HUMAN
-0.458581	-0.549696	-0.367466	-1.52788	-10.8279	4.74e-08	1.93e-06	8.84653	P48067	4.82835	0.186155	SLC6A9	SC6A9_HUMAN
-0.503313	-0.60818	-0.398447	2.28508	-10.2573	4.74e-08	1.93e-06	8.76283	E9PRG8	4.82835	0.204313	C11orf98	CK098_HUMAN
-0.766936	-0.926995	-0.606877	-1.5154	-10.2402	4.84e-08	1.96e-06	8.74065	Q06609	4.82489	0.31155	RAD51	RAD51_HUMAN
0.815505	0.645222	0.985788	2.21839	10.2349	4.88e-08	1.96e-06	8.73382	P80723	4.82457	0.331302	BASP1	BASP1_HUMAN
-0.523329	-0.632659	-0.413998	-1.26836	-10.2297	4.91e-08	1.96e-06	8.72703	Q8NEC7	4.82442	0.212611	GSTCD	GSTCD_HUMAN
0.760925	0.601904	0.919945	-1.46804	10.2263	4.93e-08	1.96e-06	8.72261	Q03169	4.82442	0.309138	TNFAIP2	TNAP2_HUMAN
-0.624847	-0.755768	-0.493927	0.504381	-10.1999	5.1e-08	2.02e-06	8.68829	Q14978	4.81845	0.254169	NOLC1	NOLC1_HUMAN
-0.839239	-1.01533	-0.663151	-0.658211	-10.1855	5.19e-08	2.04e-06	8.66957	Q9BTX1	4.81567	0.341574	NDC1	NDC1_HUMAN
-0.644291	-0.779585	-0.508997	0.25508	-10.1773	5.24e-08	2.06e-06	8.65881	P49790	4.81452	0.262292	NUP153	NU153_HUMAN
-0.710441	-0.859732	-0.56115	-0.223878	-10.1701	5.29e-08	2.06e-06	8.64938	Q96T88	4.81363	0.289275	UHRF1	UHRF1_HUMAN
-0.714869	-0.858321	-0.571418	-1.50368	-10.7211	5.35e-08	2.08e-06	8.72139	Q5D0E6	4.81247	0.291149	DALRD3	DALD3_HUMAN
-0.47799	-0.578577	-0.377403	3.84171	-10.1556	5.39e-08	2.08e-06	8.63052	P52292	4.81185	0.194699	KPNA2	IMA1_HUMAN
-0.505222	-0.611642	-0.398802	-0.402913	-10.1459	5.46e-08	2.1e-06	8.61777	Q9Y4B6	4.81027	0.205859	DCAF1	DCAF1_HUMAN
0.454761	0.358807	0.550715	-0.670639	10.1286	5.58e-08	2.13e-06	8.5952	Q9BY89	4.80694	0.185426	KIAA1671	K1671_HUMAN
0.591992	0.467048	0.716935	1.40623	10.1259	5.6e-08	2.13e-06	8.59157	O00469	4.80694	0.241381	PLOD2	PLOD2_HUMAN
-0.610772	-0.734075	-0.48747	0.151269	-10.6568	5.76e-08	2.18e-06	8.6455	A6NCE7;Q9GZQ8	4.80205	0.249292	MAP1LC3B2;MAP1LC3B	MP3B2_HUMAN;MLP3B_HUMAN
-0.446433	-0.541108	-0.351758	-0.9813	-10.0775	5.95e-08	2.24e-06	8.52806	P23610	4.79677	0.182416	F8A3	HAP40_HUMAN
0.375138	0.295578	0.454698	1.37834	10.0769	5.96e-08	2.24e-06	8.52728	Q96DC8	4.79677	0.153284	ECHDC3	ECHD3_HUMAN
-0.387398	-0.469639	-0.305158	1.29833	-10.067	6.03e-08	2.25e-06	8.51434	Q9NTJ3	4.79512	0.158349	SMC4	SMC4_HUMAN
-1.28574	-1.55902	-1.01247	2.50638	-10.055	6.13e-08	2.28e-06	8.49846	O43683	4.79285	0.525795	BUB1	BUB1_HUMAN
0.593667	0.467393	0.71994	-1.48403	10.0475	6.19e-08	2.29e-06	8.48868	Q13332	4.79184	0.242827	PTPRS	PTPRS_HUMAN
-0.395163	-0.479582	-0.310743	-0.276534	-10.0037	6.54e-08	2.4e-06	8.43087	Q96SZ6	4.78145	0.161984	CDK5RAP1	CK5P1_HUMAN
-0.506209	-0.61437	-0.398048	0.293777	-10.0021	6.56e-08	2.4e-06	8.42864	Q9UKF6	4.78145	0.207504	CPSF3	CPSF3_HUMAN
0.651706	0.512364	0.791048	-1.36904	9.99539	6.61e-08	2.4e-06	8.41981	P15428	4.78144	0.267146	HPGD	PGDH_HUMAN
-0.890285	-1.08065	-0.699922	-1.56649	-9.99482	6.62e-08	2.4e-06	8.41905	P07199	4.78144	0.364944	CENPB	CENPB_HUMAN
0.405503	0.318655	0.492351	1.53449	9.9785	6.76e-08	2.44e-06	8.39744	P30038	4.77796	0.166344	ALDH4A1	AL4A1_HUMAN
-0.826843	-1.00416	-0.649523	-1.90058	-9.96539	6.87e-08	2.47e-06	8.38007	Q6BDS2	4.77566	0.339348	BLTP3A	BLT3A_HUMAN
0.393612	0.30918	0.478044	0.357639	9.96301	6.89e-08	2.47e-06	8.3769	Q8IXJ6	4.77566	0.161544	SIRT2	SIR2_HUMAN
0.419951	0.329819	0.510084	-1.28235	9.95739	6.94e-08	2.48e-06	8.36945	O00635	4.77509	0.172375	TRIM38	TRI38_HUMAN
-0.805163	-0.978321	-0.632005	-1.13996	-9.93735	7.12e-08	2.53e-06	8.34283	Q9UHA3	4.77055	0.330804	RSL24D1	RLP24_HUMAN
0.442634	0.347249	0.538019	-0.097367	9.91731	7.31e-08	2.58e-06	8.31616	Q8TDB6	4.766	0.182031	DTX3L	DTX3L_HUMAN
-1.07597	-1.29766	-0.854283	-2.04386	-10.4418	7.38e-08	2.59e-06	8.38896	Q9C004	4.76518	0.442566	SPRY4	SPY4_HUMAN
-0.775126	-0.942328	-0.607924	-0.0430356	-9.90742	7.4e-08	2.59e-06	8.30299	Q9NYT0	4.76518	0.318822	PLEK2	PLEK2_HUMAN
-0.573448	-0.69721	-0.449685	0.467593	-9.90229	7.45e-08	2.6e-06	8.29615	Q9H0X9	4.76471	0.235892	OSBPL5	OSBL5_HUMAN
-0.618779	-0.752415	-0.485142	0.21163	-9.89553	7.52e-08	2.6e-06	8.28714	Q9UNS1	4.76461	0.254545	TIMELESS	TIM_HUMAN
-1.00516	-1.22225	-0.788064	0.500982	-9.89508	7.52e-08	2.6e-06	8.28654	P04818	4.76461	0.413488	TYMS	TYSY_HUMAN
-0.421394	-0.512714	-0.330073	4.39703	-9.86166	7.86e-08	2.7e-06	8.2419	O43175	4.7563	0.17365	PHGDH	SERA_HUMAN
0.480622	0.376426	0.584818	-0.16819	9.85785	7.89e-08	2.7e-06	8.23679	Q86SK9	4.75617	0.198062	SCD5	SCD5_HUMAN
0.721017	0.56465	0.877383	1.41601	9.85444	7.93e-08	2.7e-06	8.23223	Q9UHB6	4.75616	0.297129	LIMA1	LIMA1_HUMAN
-0.766463	-0.933546	-0.59938	-1.70131	-9.80366	8.47e-08	2.87e-06	8.16415	Q9NZJ0	4.74344	0.316704	DTL	DTL_HUMAN
-0.496287	-0.60454	-0.388034	0.778312	-9.79767	8.54e-08	2.87e-06	8.15609	Q9NRX1	4.74344	0.205067	PNO1	PNO1_HUMAN
-0.370325	-0.45112	-0.28953	0.85989	-9.79558	8.56e-08	2.87e-06	8.15328	P08581	4.74344	0.153019	MET	MET_HUMAN
-0.492675	-0.600163	-0.385186	-1.68181	-9.7955	8.56e-08	2.87e-06	8.15318	P49848	4.74344	0.203574	TAF6	TAF6_HUMAN
-0.727743	-0.886722	-0.568764	0.397664	-9.7829	8.7e-08	2.91e-06	8.13623	O76021	4.74083	0.300871	RSL1D1	RL1D1_HUMAN
-0.648438	-0.791097	-0.50578	3.31087	-9.71408	9.52e-08	3.15e-06	8.04335	P06400	4.72317	0.269086	RB1	RB_HUMAN
-0.683637	-0.834047	-0.533227	-1.76358	-9.71356	9.53e-08	3.15e-06	8.04264	Q9H0W8	4.72317	0.283693	SMG9	SMG9_HUMAN
0.705285	0.549721	0.86085	1.05626	9.6891	9.84e-08	3.24e-06	8.00951	P52630	4.71717	0.293049	STAT2	STAT2_HUMAN
-0.522568	-0.638006	-0.40713	0.0742308	-9.67436	1e-07	3.29e-06	7.98951	Q8N5I2	4.71389	0.21728	ARRDC1	ARRD1_HUMAN
-0.410862	-0.501701	-0.320023	1.18093	-9.66611	1.01e-07	3.31e-06	7.97831	P29317	4.71245	0.170885	EPHA2	EPHA2_HUMAN
0.415226	0.323238	0.507214	0.307691	9.64682	1.04e-07	3.39e-06	7.95208	P98194	4.70787	0.172869	ATP2C1	AT2C1_HUMAN
-0.797367	-0.974154	-0.62058	-1.09345	-9.63912	1.05e-07	3.41e-06	7.9416	O95229	4.70657	0.332055	ZWINT	ZWINT_HUMAN
-1.2415	-1.51775	-0.965261	-2.64562	-9.60475	1.1e-07	3.55e-06	7.89475	Q96EX3	4.69766	0.517991	DYNC2I2	DC2I2_HUMAN
0.474862	0.36898	0.580745	-0.476571	9.58457	1.13e-07	3.61e-06	7.86718	O15230	4.69375	0.198291	LAMA5	LAMA5_HUMAN
-0.57289	-0.700676	-0.445105	-0.721854	-9.58119	1.13e-07	3.61e-06	7.86255	Q9NZM5	4.69375	0.239225	NOP53	NOP53_HUMAN
-1.34007	-1.63899	-1.04115	-1.88651	-9.58086	1.13e-07	3.61e-06	7.8621	Q9UH36	4.69375	0.559582	SRRD	SRR1L_HUMAN
0.551981	0.428829	0.675134	-1.74222	9.57878	1.14e-07	3.61e-06	7.85926	P10253	4.69375	0.230494	GAA	LYAG_HUMAN
-0.592158	-0.724391	-0.459926	-2.60423	-9.57037	1.15e-07	3.64e-06	7.84775	O43379	4.69221	0.247353	WDR62	WDR62_HUMAN
-0.529516	-0.647899	-0.411132	0.652346	-9.55911	1.17e-07	3.67e-06	7.83233	Q9NSI2	4.69059	0.221263	SLX9	SLX9_HUMAN
-0.836248	-1.02323	-0.649271	-2.03061	-9.55821	1.17e-07	3.67e-06	7.8311	Q96SK2	4.69059	0.349433	TMEM209	TM209_HUMAN
-0.674869	-0.825803	-0.523935	0.0463567	-9.55567	1.17e-07	3.67e-06	7.82762	Q8TAA5	4.69059	0.281999	GRPEL2	GRPE2_HUMAN
-0.635918	-0.778528	-0.493309	0.0207434	-9.52978	1.21e-07	3.78e-06	7.7921	Q14181	4.684	0.266097	POLA2	DPOA2_HUMAN
0.316887	0.245659	0.388116	0.844862	9.50785	1.25e-07	3.88e-06	7.76195	P31937	4.67853	0.132755	HIBADH	3HIDH_HUMAN
-0.622331	-0.762401	-0.482261	-1.00826	-9.49524	1.27e-07	3.93e-06	7.74459	Q8N4C8	4.67573	0.260872	MINK1	MINK1_HUMAN
-0.688622	-0.843681	-0.533563	0.588724	-9.49102	1.28e-07	3.93e-06	7.73878	Q9NX09	4.67536	0.288683	DDIT4	DDIT4_HUMAN
-1.02865	-1.26044	-0.796864	1.60972	-9.4844	1.29e-07	3.95e-06	7.72966	P12270	4.6743	0.431328	TPR	TPR_HUMAN
0.796766	0.616954	0.976577	-1.43554	9.46984	1.32e-07	4.02e-06	7.70957	P24385	4.67092	0.334337	CCND1	CCND1_HUMAN
0.482945	0.373895	0.591996	0.401519	9.46455	1.32e-07	4.03e-06	7.70227	P21397	4.67022	0.202683	MAOA	AOFA_HUMAN
0.511294	0.395558	0.627029	-1.68152	9.44134	1.37e-07	4.14e-06	7.6702	Q5T2T1	4.66431	0.214852	MPP7	MPP7_HUMAN
-0.475412	-0.583358	-0.367467	-0.463105	-9.41229	1.42e-07	4.29e-06	7.62997	Q8IX90	4.65668	0.200101	SKA3	SKA3_HUMAN
0.420985	0.325328	0.516643	1.34433	9.40542	1.43e-07	4.31e-06	7.62044	Q9P1Y5	4.65551	0.177238	CAMSAP3	CAMP3_HUMAN
-0.539534	-0.66244	-0.416629	-1.27827	-9.38158	1.48e-07	4.43e-06	7.58735	Q96IY1	4.64936	0.227448	NSL1	NSL1_HUMAN
-0.519638	-0.638071	-0.401205	-0.488635	-9.37686	1.49e-07	4.45e-06	7.58078	O43818	4.6488	0.219087	RRP9	U3IP2_HUMAN
0.40606	0.313362	0.498758	-0.0235125	9.36159	1.52e-07	4.52e-06	7.55954	Q9NUY8	4.64514	0.171336	TBC1D23	TBC23_HUMAN
-0.603615	-0.74177	-0.465461	1.14937	-9.33737	1.57e-07	4.65e-06	7.52579	Q9BUR4	4.63883	0.25504	WRAP53	TCAB1_HUMAN
-0.424899	-0.522327	-0.32747	-0.466807	-9.32028	1.61e-07	4.74e-06	7.50194	Q9H9Y6	4.63482	0.179684	POLR1B	RPA2_HUMAN
-0.75981	-0.934072	-0.585549	-2.29066	-9.31821	1.61e-07	4.74e-06	7.49905	Q01973	4.63482	0.321313	ROR1	ROR1_HUMAN
-0.506733	-0.623	-0.390465	0.615827	-9.3143	1.62e-07	4.75e-06	7.49358	Q9GZR7	4.63448	0.214306	DDX24	DDX24_HUMAN
-0.393537	-0.483999	-0.303074	-1.12723	-9.29707	1.66e-07	4.84e-06	7.46949	Q9BT25	4.63028	0.166584	HAUS8	HAUS8_HUMAN
0.573658	0.441756	0.70556	-0.153417	9.29463	1.66e-07	4.84e-06	7.46607	Q96CV9	4.63028	0.24283	OPTN	OPTN_HUMAN
-0.6283	-0.772921	-0.48368	-1.46107	-9.28467	1.69e-07	4.88e-06	7.45213	Q8NEM2	4.62842	0.266067	SHCBP1	SHCBP_HUMAN
-0.534046	-0.656995	-0.411098	-0.943775	-9.28294	1.69e-07	4.88e-06	7.4497	Q8WYP5	4.62842	0.226153	AHCTF1	ELYS_HUMAN
0.599915	0.461734	0.738096	-1.28208	9.27837	1.7e-07	4.89e-06	7.4433	O15117	4.62786	0.254077	FYB1	FYB1_HUMAN
0.453786	0.348993	0.558579	-1.18034	9.25438	1.76e-07	5.04e-06	7.40964	Q86YH6	4.62153	0.192452	PDSS2	DLP1_HUMAN
0.388063	0.298379	0.477747	-0.127856	9.24734	1.77e-07	5.06e-06	7.39976	Q9NRY4	4.62053	0.164614	ARHGAP35	RHG35_HUMAN
-1.42683	-1.75663	-1.09702	-1.19857	-9.24569	1.78e-07	5.06e-06	7.39743	Q3B726	4.62053	0.605251	POLR1F	RPA43_HUMAN
-0.347793	-0.428365	-0.267222	1.23327	-9.22506	1.83e-07	5.18e-06	7.36842	Q9Y6I9	4.61517	0.147703	TEX264	TX264_HUMAN
-1.18673	-1.46205	-0.911416	-0.256029	-9.21191	1.86e-07	5.26e-06	7.3499	O95997	4.61202	0.504333	PTTG1	PTTG1_HUMAN
0.475252	0.364341	0.586162	-0.616046	9.15759	2.01e-07	5.64e-06	7.27319	P45973	4.59666	0.202646	CBX5	CBX5_HUMAN
-0.738745	-0.911186	-0.566304	-1.33793	-9.15552	2.01e-07	5.64e-06	7.27027	Q8IYA6	4.59666	0.314998	CKAP2L	CKP2L_HUMAN
-0.415444	-0.51246	-0.318428	1.73416	-9.15164	2.02e-07	5.65e-06	7.26478	Q9BVP2	4.59628	0.177159	GNL3	GNL3_HUMAN
-0.500625	-0.617901	-0.38335	1.36683	-9.12294	2.1e-07	5.86e-06	7.22409	P00374	4.58839	0.21385	DHFR	DYR_HUMAN
-0.743207	-0.910405	-0.576009	-2.0931	-9.5631	2.13e-07	5.89e-06	7.29342	O95407	4.58722	0.317554	TNFRSF6B	TNF6B_HUMAN
-0.526848	-0.650388	-0.403307	1.85159	-9.11394	2.13e-07	5.89e-06	7.21131	Q9BV38	4.58722	0.225109	WDR18	WDR18_HUMAN
-0.527177	-0.651133	-0.403221	-1.66859	-9.08905	2.2e-07	6.07e-06	7.17593	Q9BVN2	4.58044	0.225582	RUSC1	RUSC1_HUMAN
-0.437942	-0.54154	-0.334344	0.244316	-9.03428	2.38e-07	6.52e-06	7.09782	Q6P6C2	4.56476	0.188042	ALKBH5	ALKB5_HUMAN
0.577695	0.440994	0.714397	0.124056	9.03142	2.39e-07	6.52e-06	7.09372	Q96GA7	4.56476	0.248049	SDSL	SDSL_HUMAN
-0.717672	-0.887522	-0.547822	1.17546	-9.03007	2.39e-07	6.52e-06	7.09179	Q8IZL8	4.56476	0.308152	PELP1	PELP1_HUMAN
0.40243	0.30712	0.49774	-1.26737	9.02363	2.41e-07	6.55e-06	7.08258	Q08499	4.56355	0.17284	PDE4D	PDE4D_HUMAN
-0.525296	-0.649815	-0.400777	-1.17242	-9.01568	2.44e-07	6.6e-06	7.07121	Q9Y5N6	4.56188	0.225692	ORC6	ORC6_HUMAN
0.560741	0.432914	0.688568	-2.90595	9.43755	2.49e-07	6.71e-06	7.13038	P15907	4.55819	0.241116	ST6GAL1	SIAT1_HUMAN
-0.376441	-0.465881	-0.287	0.512733	-8.99482	2.51e-07	6.75e-06	7.04131	Q8N201	4.55699	0.161911	INTS1	INT1_HUMAN
-0.804966	-0.996369	-0.613564	0.181167	-8.98793	2.53e-07	6.79e-06	7.03143	O15446	4.55562	0.346327	POLR1G	RPA34_HUMAN
-0.521679	-0.645989	-0.397368	-0.05228	-8.9686	2.6e-07	6.95e-06	7.00368	Q9GZL7	4.55042	0.224702	WDR12	WDR12_HUMAN
-0.723391	-0.896192	-0.550591	-0.429822	-8.94659	2.68e-07	7.14e-06	6.97201	Q15050	4.54437	0.312001	RRS1	RRS1_HUMAN
-0.399401	-0.494893	-0.30391	0.357092	-8.93871	2.71e-07	7.2e-06	6.96066	O15013	4.54268	0.172327	ARHGEF10	ARHGA_HUMAN
-1.62561	-1.96329	-1.28792	-2.86022	-10.5335	2.85e-07	7.53e-06	7.31394	Q9HAW4	4.53253	0.70296	CLSPN	CLSPN_HUMAN
-0.433159	-0.537244	-0.329074	1.24808	-8.89386	2.89e-07	7.61e-06	6.89593	P35249	4.53025	0.187405	RFC4	RFC4_HUMAN
-0.428542	-0.531707	-0.325377	-1.08339	-8.8775	2.96e-07	7.76e-06	6.87226	Q14680	4.52589	0.185586	MELK	MELK_HUMAN
-0.709527	-0.880401	-0.538654	-2.05905	-8.87411	2.97e-07	7.76e-06	6.86735	Q96BD8	4.52579	0.307277	SKA1	SKA1_HUMAN
-0.427325	-0.530256	-0.324394	-1.445	-8.87243	2.98e-07	7.76e-06	6.86491	Q9NWK9	4.52579	0.185063	ZNHIT6	BCD1_HUMAN
0.516414	0.391946	0.640881	0.0719293	8.86688	3e-07	7.8e-06	6.85688	Q969T9	4.5248	0.223694	WBP2	WBP2_HUMAN
-0.57302	-0.711487	-0.434552	-2.68861	-8.84406	3.1e-07	8.03e-06	6.82378	P49454	4.51839	0.248566	CENPF	CENPF_HUMAN
-0.805849	-0.984689	-0.627009	-1.45696	-9.76967	3.16e-07	8.16e-06	7.00964	Q13163	4.51472	0.349848	MAP2K5	MP2K5_HUMAN
-0.488028	-0.606397	-0.36966	-1.67943	-8.81128	3.24e-07	8.35e-06	6.77613	Q16594	4.50956	0.212113	TAF9	TAF9_HUMAN
0.491461	0.372177	0.610746	-0.864679	8.80513	3.27e-07	8.39e-06	6.76717	Q6P1M3	4.50835	0.213662	LLGL2	L2GL2_HUMAN
-0.432456	-0.537491	-0.327422	-0.378737	-8.79912	3.3e-07	8.44e-06	6.75842	Q96B70	4.50719	0.188058	LENG9	LENG9_HUMAN
0.628278	0.47564	0.780916	-1.12204	8.79668	3.31e-07	8.44e-06	6.75486	Q9Y3D2	4.50715	0.273216	MSRB2	MSRB2_HUMAN
0.387857	0.293513	0.482202	-1.78119	8.78586	3.36e-07	8.54e-06	6.73909	Q9C0C7	4.50446	0.168766	AMBRA1	AMRA1_HUMAN
-0.505581	-0.628641	-0.382521	0.339785	-8.78019	3.39e-07	8.58e-06	6.73081	Q9H2H9	4.50339	0.220043	SLC38A1	S38A1_HUMAN
0.342592	0.259169	0.426014	-0.335857	8.77653	3.41e-07	8.59e-06	6.72548	Q8IZH2	4.50329	0.149109	XRN1	XRN1_HUMAN
-0.344924	-0.428926	-0.260922	2.82196	-8.77533	3.41e-07	8.59e-06	6.72372	P30520	4.50329	0.150124	ADSS2	PURA2_HUMAN
0.749618	0.566885	0.932351	-2.17804	8.76703	3.45e-07	8.66e-06	6.71159	Q8WWA1	4.50138	0.3264	TMEM40	TMM40_HUMAN
0.523905	0.39591	0.6519	-1.7529	8.74764	3.55e-07	8.87e-06	6.68324	Q8WVF1	4.49595	0.228395	OSCP1	OSCP1_HUMAN
0.582152	0.439808	0.724497	0.126584	8.74027	3.58e-07	8.94e-06	6.67247	O75936	4.49432	0.25388	BBOX1	BODG_HUMAN
0.402535	0.304064	0.501006	1.92383	8.73624	3.6e-07	8.96e-06	6.66656	Q02252	4.49375	0.17557	ALDH6A1	MMSA_HUMAN
-0.383494	-0.477685	-0.289303	-0.54951	-8.7012	3.79e-07	9.39e-06	6.61517	Q8NI36	4.4833	0.167655	WDR36	WDR36_HUMAN
-0.52841	-0.65853	-0.39829	-2.37387	-8.67873	3.91e-07	9.66e-06	6.58213	Q9UG01	4.47683	0.231343	IFT172	IF172_HUMAN
0.390239	0.293949	0.486528	-1.0479	8.66125	4.01e-07	9.87e-06	6.55639	O43295	4.47193	0.171037	SRGAP3	SRGP3_HUMAN
-0.326956	-0.407872	-0.246041	-0.792596	-8.63549	4.16e-07	1.02e-05	6.51839	O60942	4.46515	0.143519	RNGTT	MCE1_HUMAN
-0.3629	-0.452738	-0.273062	-0.295229	-8.63289	4.18e-07	1.02e-05	6.51454	P40692	4.46515	0.159297	MLH1	MLH1_HUMAN
-0.397408	-0.495804	-0.299012	1.84667	-8.63156	4.18e-07	1.02e-05	6.51258	Q96HA7	4.46515	0.174444	TONSL	TONSL_HUMAN
-0.426455	-0.532045	-0.320866	-0.887269	-8.63143	4.18e-07	1.02e-05	6.51238	O95235	4.46515	0.187195	KIF20A	KI20A_HUMAN
-0.648622	-0.809292	-0.487952	-1.23435	-8.62752	4.21e-07	1.02e-05	6.50662	Q9BXW9	4.46458	0.284752	FANCD2	FACD2_HUMAN
0.501453	0.377129	0.625778	5.82286	8.61993	4.25e-07	1.03e-05	6.4954	P54652	4.46283	0.22023	HSPA2	HSP72_HUMAN
0.431514	0.323262	0.539765	1.17544	8.51905	4.92e-07	1.18e-05	6.34561	Q13191	4.43076	0.190885	CBLB	CBLB_HUMAN
-0.50228	-0.628392	-0.376169	0.520585	-8.51178	4.97e-07	1.19e-05	6.33476	Q9GZS1	4.42908	0.222274	POLR1E	RPA49_HUMAN
0.379442	0.283944	0.47494	0.249677	8.49143	5.11e-07	1.22e-05	6.30439	Q16625	4.4231	0.168141	OCLN	OCLN_HUMAN
-0.56505	-0.70217	-0.427929	-1.93339	-8.86552	5.2e-07	1.24e-05	6.36567	O75419	4.42072	0.250524	CDC45	CDC45_HUMAN
-0.401093	-0.502176	-0.30001	0.808136	-8.48	5.2e-07	1.24e-05	6.2873	Q13464	4.42072	0.177831	ROCK1	ROCK1_HUMAN
-0.393025	-0.492559	-0.293491	2.51575	-8.43873	5.52e-07	1.31e-05	6.22547	P49588	4.40781	0.174765	AARS1	SYAC_HUMAN
-0.471071	-0.590632	-0.351511	1.06216	-8.42031	5.67e-07	1.34e-05	6.1978	Q92522	4.40255	0.209719	H1-10	H1X_HUMAN
-0.982817	-1.23231	-0.733325	-2.18077	-8.41872	5.68e-07	1.34e-05	6.1954	Q99618	4.40255	0.437547	CDCA3	CDCA3_HUMAN
0.579344	0.432115	0.726574	-1.5809	8.40951	5.76e-07	1.35e-05	6.18156	Q9BXS4	4.40018	0.258061	TMEM59	TMM59_HUMAN
0.518563	0.386307	0.650819	-0.760604	8.37947	6.02e-07	1.41e-05	6.13631	Q86WV6	4.39087	0.231477	STING1	STING_HUMAN
-0.323308	-0.405855	-0.24076	1.0764	-8.37034	6.1e-07	1.43e-05	6.12253	Q15021	4.3885	0.144396	NCAPD2	CND1_HUMAN
-0.590697	-0.741618	-0.439776	0.417783	-8.36457	6.15e-07	1.43e-05	6.11383	Q9Y4W2	4.38726	0.263893	LAS1L	LAS1L_HUMAN
-0.503729	-0.632993	-0.374464	-2.70048	-8.32813	6.48e-07	1.51e-05	6.05872	Q0VG06	4.37574	0.225632	FAAP100	FP100_HUMAN
-0.513942	-0.64587	-0.382014	-1.54776	-8.32544	6.51e-07	1.51e-05	6.05465	O43474	4.37562	0.230213	KLF4	KLF4_HUMAN
-0.665916	-0.836889	-0.494942	1.21003	-8.32377	6.53e-07	1.51e-05	6.05212	Q5GLZ8	4.37562	0.298288	HERC4	HERC4_HUMAN
0.580712	0.431427	0.729997	0.201806	8.31329	6.63e-07	1.53e-05	6.03623	P32455	4.37286	0.260286	GBP1	GBP1_HUMAN
-0.578693	-0.727491	-0.429896	-1.16058	-8.31155	6.64e-07	1.53e-05	6.0336	Q8N543	4.37286	0.259381	OGFOD1	OGFD1_HUMAN
0.397646	0.295351	0.499941	-0.9489	8.30754	6.68e-07	1.53e-05	6.02752	Q7Z3E2	4.37218	0.17826	CCDC186	CC186_HUMAN
-0.451427	-0.567756	-0.335098	-0.201549	-8.29332	6.82e-07	1.56e-05	6.00593	Q15054	4.36837	0.202546	POLD3	DPOD3_HUMAN
0.516443	0.383343	0.649543	-1.01238	8.29227	6.83e-07	1.56e-05	6.00433	Q9UBU6	4.36837	0.231718	FAM8A1	FA8A1_HUMAN
-0.661559	-0.832275	-0.490843	-0.218539	-8.28179	6.94e-07	1.57e-05	5.9884	Q92621	4.3661	0.296982	NUP205	NU205_HUMAN
0.424245	0.314766	0.533724	-0.67161	8.28163	6.94e-07	1.57e-05	5.98816	O95490	4.3661	0.190449	ADGRL2	AGRL2_HUMAN
-0.452597	-0.569659	-0.335535	-1.83887	-8.26275	7.14e-07	1.61e-05	5.95943	Q17RS7	4.36038	0.203443	GEN1	GEN_HUMAN
-0.783321	-0.986102	-0.58054	-0.471533	-8.25548	7.21e-07	1.62e-05	5.94836	O95478	4.35858	0.35225	NSA2	NSA2_HUMAN
-0.478275	-0.60257	-0.353979	-2.30428	-8.22337	7.56e-07	1.7e-05	5.89938	Q9NPI1	4.34833	0.215581	BRD7	BRD7_HUMAN
-0.72931	-0.91913	-0.539489	-2.65928	-8.21105	7.7e-07	1.72e-05	5.88055	Q9Y546	4.3448	0.329002	LRRC42	LRC42_HUMAN
-0.451449	-0.569339	-0.33356	-1.14991	-8.18394	8.02e-07	1.78e-05	5.83905	Q9NPF5	4.33688	0.204027	DMAP1	DMAP1_HUMAN
0.613456	0.453225	0.773687	-2.81781	8.18214	8.04e-07	1.78e-05	5.8363	Q9Y4K0	4.33688	0.277244	LOXL2	LOXL2_HUMAN
-0.441789	-0.557181	-0.326396	1.79061	-8.18214	8.04e-07	1.78e-05	5.83629	P48449	4.33688	0.199661	LSS	LSS_HUMAN
0.47091	0.347478	0.594342	3.75441	8.15341	8.39e-07	1.85e-05	5.7922	P07602	4.32896	0.213212	PSAP	SAP_HUMAN
-0.643381	-0.812021	-0.474742	-1.38341	-8.15338	8.39e-07	1.85e-05	5.79216	Q9ULV8	4.32896	0.2913	CBLC	CBLC_HUMAN
0.510261	0.376514	0.644009	-1.42626	8.15335	8.39e-07	1.85e-05	5.79211	Q53GL7	4.32896	0.231028	PARP10	PAR10_HUMAN
-0.438592	-0.553636	-0.323548	0.937238	-8.14753	8.46e-07	1.86e-05	5.78317	Q9Y6Y0	4.3276	0.198641	IVNS1ABP	NS1BP_HUMAN
-0.589218	-0.744163	-0.434272	-0.525171	-8.12692	8.72e-07	1.91e-05	5.75146	Q9H1A4	4.32115	0.267259	ANAPC1	APC1_HUMAN
0.757659	0.558292	0.957026	2.6187	8.12176	8.79e-07	1.92e-05	5.74351	O95817	4.32002	0.343751	BAG3	BAG3_HUMAN
0.411208	0.302958	0.519459	-1.04981	8.11821	8.84e-07	1.92e-05	5.73804	Q9NP74	4.31943	0.186591	PALMD	PALMD_HUMAN
-0.418387	-0.528664	-0.308109	-0.339847	-8.10814	8.97e-07	1.95e-05	5.72252	Q9Y248	4.31659	0.189973	GINS2	PSF2_HUMAN
-0.52348	-0.661578	-0.385382	-1.2138	-8.10105	9.07e-07	1.96e-05	5.71158	Q6IBW4	4.31478	0.237792	NCAPH2	CNDH2_HUMAN
-0.628239	-0.794167	-0.462311	-1.51039	-8.0916	9.2e-07	1.98e-05	5.69699	Q15043	4.31265	0.28552	SLC39A14	S39AE_HUMAN
-0.521424	-0.659148	-0.383701	-0.282793	-8.09121	9.2e-07	1.98e-05	5.69639	Q8NB16	4.31265	0.236976	MLKL	MLKL_HUMAN
-0.73291	-0.926858	-0.538963	-1.48936	-8.07599	9.41e-07	2.02e-05	5.67288	Q68CP9	4.30801	0.33345	ARID2	ARID2_HUMAN
-0.428929	-0.542649	-0.315209	-0.450576	-8.06078	9.63e-07	2.06e-05	5.64933	Q9H9B1	4.30335	0.19536	EHMT1	EHMT1_HUMAN
-0.811405	-1.01952	-0.603293	-1.63647	-8.38805	9.88e-07	2.11e-05	5.69869	Q9UNX4	4.29806	0.370017	WDR3	WDR3_HUMAN
-0.369118	-0.467295	-0.27094	-0.400377	-8.03493	1e-06	2.13e-05	5.60928	Q8NG31	4.29561	0.168421	KNL1	KNL1_HUMAN
-0.699466	-0.885745	-0.513187	-1.97366	-8.02476	1.02e-06	2.16e-05	5.59349	Q96HE9	4.29294	0.319351	PRR11	PRR11_HUMAN
0.576409	0.422862	0.729956	-2.27748	8.02265	1.02e-06	2.16e-05	5.59022	P08473	4.29294	0.263168	MME	NEP_HUMAN
-0.297903	-0.377268	-0.218539	2.00077	-8.0219	1.02e-06	2.16e-05	5.58905	Q9BW71	4.29294	0.136012	HIRIP3	HIRP3_HUMAN
-0.531199	-0.672825	-0.389574	-0.264919	-8.01577	1.03e-06	2.16e-05	5.57953	Q9UJX5	4.292	0.242579	ANAPC4	APC4_HUMAN
0.358698	0.263063	0.454334	1.53538	8.01567	1.03e-06	2.16e-05	5.57938	O43813	4.292	0.163804	LANCL1	LANC1_HUMAN
0.430674	0.315702	0.545645	-0.103434	8.00549	1.05e-06	2.19e-05	5.56355	P25686	4.28906	0.196808	DNAJB2	DNJB2_HUMAN
-0.377929	-0.478905	-0.276953	-1.28638	-7.99876	1.06e-06	2.21e-05	5.55308	Q14691	4.28732	0.172775	GINS1	PSF1_HUMAN
0.738902	0.541133	0.93667	-1.07349	7.98471	1.08e-06	2.25e-05	5.5312	Q7Z7L7	4.28301	0.338138	ZER1	ZER1_HUMAN
-0.807096	-1.02365	-0.590539	3.10048	-7.96495	1.11e-06	2.31e-05	5.50039	P16403	4.27667	0.369892	H1-2	H12_HUMAN
0.491762	0.359774	0.62375	0.47113	7.96251	1.12e-06	2.31e-05	5.49659	O75381	4.27643	0.225388	PEX14	PEX14_HUMAN
-0.597115	-0.757423	-0.436808	0.310747	-7.96037	1.12e-06	2.32e-05	5.49325	P46087	4.27629	0.273683	NOP2	NOP2_HUMAN
0.48576	0.355178	0.616343	-0.134344	7.94999	1.14e-06	2.35e-05	5.47703	Q6UX71	4.27324	0.222803	PLXDC2	PXDC2_HUMAN
-0.377602	-0.479269	-0.275935	1.02065	-7.93747	1.16e-06	2.38e-05	5.45747	P18858	4.26943	0.173349	LIG1	DNLI1_HUMAN
-0.570462	-0.724325	-0.4166	-0.959312	-7.92363	1.18e-06	2.43e-05	5.43581	Q96ME1	4.26514	0.26215	FBXL18	FXL18_HUMAN
-0.404278	-0.513436	-0.29512	5.02748	-7.91508	1.2e-06	2.45e-05	5.42241	Q15149	4.26271	0.185888	PLEC	PLEC_HUMAN
0.482288	0.351969	0.612607	-0.468417	7.90913	1.21e-06	2.47e-05	5.41309	P82970	4.26121	0.221835	HMGN5	HMGN5_HUMAN
-0.451378	-0.573396	-0.329361	1.68354	-7.90584	1.22e-06	2.47e-05	5.40794	Q13428	4.26065	0.207645	TCOF1	TCOF_HUMAN
0.392401	0.28612	0.498681	-0.188365	7.89052	1.24e-06	2.53e-05	5.38389	Q9UDR5	4.25581	0.180719	AASS	AASS_HUMAN
-0.43755	-0.556103	-0.318997	-0.571077	-7.88759	1.25e-06	2.53e-05	5.3793	O95602	4.25537	0.201533	POLR1A	RPA1_HUMAN
-0.336683	-0.427961	-0.245404	0.459547	-7.88279	1.26e-06	2.54e-05	5.37175	Q13308	4.25495	0.155089	PTK7	PTK7_HUMAN
-0.401816	-0.510755	-0.292877	-0.126351	-7.88268	1.26e-06	2.54e-05	5.37158	Q15398	4.25495	0.185093	DLGAP5	DLGP5_HUMAN
0.496779	0.362071	0.631487	1.80829	7.88135	1.26e-06	2.54e-05	5.36949	P61421	4.25495	0.228836	ATP6V0D1	VA0D1_HUMAN
-0.57338	-0.723684	-0.423077	-2.35135	-8.20715	1.27e-06	2.54e-05	5.43887	Q14674	4.25432	0.264161	ESPL1	ESPL1_HUMAN
0.355176	0.258764	0.451589	0.586844	7.87302	1.28e-06	2.55e-05	5.3564	O00468	4.25318	0.163677	AGRN	AGRIN_HUMAN
-0.542233	-0.689584	-0.394882	-0.803676	-7.86434	1.29e-06	2.58e-05	5.34276	O00220	4.25068	0.250025	TNFRSF10A	TR10A_HUMAN
0.271602	0.197651	0.345553	-0.721753	7.84908	1.32e-06	2.64e-05	5.31873	O43572	4.24581	0.12538	AKAP10	AKA10_HUMAN
0.356628	0.259459	0.453796	1.95775	7.84368	1.34e-06	2.65e-05	5.31022	Q9NQH7	4.24447	0.164682	XPNPEP3	XPP3_HUMAN
-0.770361	-0.965482	-0.575239	-1.93041	-8.56011	1.36e-06	2.68e-05	5.49633	O75712	4.24151	0.355983	GJB3	CXB3_HUMAN
-0.705457	-0.898477	-0.512437	1.60339	-7.81082	1.4e-06	2.77e-05	5.25836	P01130	4.23402	0.326568	LDLR	LDLR_HUMAN
0.690373	0.50145	0.879295	0.478976	7.80961	1.41e-06	2.77e-05	5.25645	P28799	4.23402	0.319586	GRN	GRN_HUMAN
-0.402	-0.512149	-0.291851	-2.75182	-7.79965	1.43e-06	2.81e-05	5.2407	Q9NZJ5	4.23102	0.186225	EIF2AK3	E2AK3_HUMAN
-0.353856	-0.450851	-0.256862	0.182084	-7.7967	1.44e-06	2.81e-05	5.23602	Q9UJA5	4.23054	0.163941	TRMT6	TRM6_HUMAN
0.367716	0.266838	0.468595	0.288411	7.79013	1.45e-06	2.83e-05	5.22563	Q8NFW8	4.22876	0.170434	CMAS	NEUA_HUMAN
-0.408056	-0.520101	-0.296011	0.24754	-7.78321	1.47e-06	2.86e-05	5.21467	Q9Y4P3	4.22684	0.189217	TBL2	TBL2_HUMAN
-0.765202	-0.975452	-0.554952	0.0770066	-7.77805	1.48e-06	2.87e-05	5.2065	Q9UBS0	4.22556	0.354934	RPS6KB2	KS6B2_HUMAN
-0.844164	-1.07631	-0.612021	-0.826358	-7.77141	1.49e-06	2.89e-05	5.19597	O00488	4.22374	0.391729	ZNF593	ZN593_HUMAN
-0.444115	-0.566363	-0.321867	-0.440685	-7.76395	1.51e-06	2.92e-05	5.18415	Q96EA4	4.22163	0.206192	SPDL1	SPDLY_HUMAN
0.836422	0.606038	1.06681	-0.797783	7.75895	1.52e-06	2.94e-05	5.1762	Q9UK22	4.22039	0.388444	FBXO2	FBX2_HUMAN
0.454122	0.32897	0.579274	-0.132866	7.7547	1.53e-06	2.95e-05	5.16947	P98160	4.21944	0.210948	HSPG2	PGBM_HUMAN
-0.399727	-0.510015	-0.289438	2.18449	-7.74576	1.55e-06	2.98e-05	5.15526	Q9UMD9	4.21677	0.185797	COL17A1	COHA1_HUMAN
-0.673919	-0.860341	-0.487497	-2.56271	-7.72574	1.6e-06	3.07e-05	5.12342	Q9P2W1	4.21006	0.313744	PSMC3IP	HOP2_HUMAN
-0.360384	-0.460129	-0.260639	2.36881	-7.72153	1.61e-06	3.08e-05	5.11674	Q9HAV4	4.20911	0.167815	XPO5	XPO5_HUMAN
-0.380204	-0.485485	-0.274922	-0.312206	-7.71777	1.62e-06	3.09e-05	5.11074	Q96BP3	4.20831	0.177078	PPWD1	PPWD1_HUMAN
-0.52727	-0.673434	-0.381106	-1.50531	-7.70943	1.64e-06	3.12e-05	5.09746	Q9HAD4	4.20599	0.245709	WDR41	WDR41_HUMAN
0.414331	0.299457	0.529205	0.114721	7.70826	1.64e-06	3.12e-05	5.09559	A1IGU5	4.20599	0.193079	ARHGEF37	ARH37_HUMAN
0.393057	0.283842	0.502271	0.822136	7.69138	1.69e-06	3.19e-05	5.06868	Q9BW04	4.20061	0.1834	SARG	SARG_HUMAN
0.510105	0.368349	0.65186	-2.16852	7.69042	1.69e-06	3.19e-05	5.06714	Q9HCH5	4.20061	0.238014	SYTL2	SYTL2_HUMAN
0.335752	0.242353	0.429151	2.16489	7.68258	1.71e-06	3.22e-05	5.05463	P04040	4.19831	0.156747	CAT	CATA_HUMAN
0.352495	0.25438	0.45061	0.292278	7.67797	1.72e-06	3.24e-05	5.04726	Q14289	4.19719	0.164608	PTK2B	FAK2_HUMAN
-0.394691	-0.504774	-0.284608	0.521443	-7.66243	1.76e-06	3.31e-05	5.02242	P43246	4.19205	0.184538	MSH2	MSH2_HUMAN
-0.628427	-0.803979	-0.452875	-0.418342	-7.6503	1.8e-06	3.36e-05	5.003	Q8WV24	4.18816	0.294095	PHLDA1	PHLA1_HUMAN
1.21435	0.88574	1.54297	-1.81811	7.9502	1.82e-06	3.4e-05	5.06288	Q86WK9	4.18561	0.568647	PAQR7	PAQR7_HUMAN
-0.520454	-0.666504	-0.374404	0.967521	-7.61573	1.9e-06	3.53e-05	4.94757	P21127	4.1768	0.244228	CDK11B	CD11B_HUMAN
0.445808	0.320692	0.570923	-1.56707	7.61492	1.9e-06	3.53e-05	4.94627	P19438	4.1768	0.209199	TNFRSF1A	TNR1A_HUMAN
-0.496293	-0.635778	-0.356807	-0.291347	-7.60393	1.93e-06	3.58e-05	4.92861	Q86U86	4.17341	0.233079	PBRM1	PB1_HUMAN
0.333055	0.239433	0.426676	-0.96434	7.60273	1.93e-06	3.58e-05	4.92668	P78324	4.17341	0.156416	SIRPA	SHPS1_HUMAN
-0.509989	-0.653388	-0.366589	-0.219525	-7.60049	1.94e-06	3.58e-05	4.92307	Q9NV88	4.17341	0.239511	INTS9	INT9_HUMAN
0.595496	0.428035	0.762957	-0.624587	7.59969	1.94e-06	3.58e-05	4.92178	Q9Y625	4.17341	0.279669	GPC6	GPC6_HUMAN
-0.337006	-0.431811	-0.2422	-2.14179	-7.59685	1.95e-06	3.58e-05	4.91722	Q15751	4.17341	0.158271	HERC1	HERC1_HUMAN
-0.492609	-0.631191	-0.354027	-0.289712	-7.59672	1.95e-06	3.58e-05	4.91701	P49005	4.17341	0.231349	POLD2	DPOD2_HUMAN
0.446374	0.32066	0.572088	-0.786389	7.5883	1.98e-06	3.62e-05	4.90347	P32004	4.17084	0.209764	L1CAM	L1CAM_HUMAN
-0.690276	-0.884945	-0.495607	-0.720476	-7.57801	2.01e-06	3.67e-05	4.8869	Q9BYI3	4.16758	0.324635	HYCC1	HYCCI_HUMAN
0.38116	0.273585	0.488736	0.0968199	7.57225	2.03e-06	3.69e-05	4.87761	Q9P0J1	4.16599	0.179327	PDP1	PDP1_HUMAN
0.313386	0.224804	0.401968	-0.610242	7.56071	2.07e-06	3.75e-05	4.85901	O00459	4.16224	0.147573	PIK3R2	P85B_HUMAN
-0.300177	-0.38513	-0.215223	1.75889	-7.55138	2.1e-06	3.79e-05	4.84396	Q9Y5P6	4.15968	0.14144	GMPPB	GMPPB_HUMAN
0.488327	0.350116	0.626538	-0.359969	7.55088	2.1e-06	3.79e-05	4.84314	Q14693	4.15968	0.230095	LPIN1	LPIN1_HUMAN
-0.627294	-0.80523	-0.449358	1.16353	-7.53421	2.15e-06	3.88e-05	4.81621	Q8TEQ6	4.15425	0.295961	GEMIN5	GEMI5_HUMAN
0.372271	0.266663	0.477879	1.52448	7.53342	2.16e-06	3.88e-05	4.81494	P28062	4.15425	0.17564	PSMB8	PSB8_HUMAN
0.423283	0.303146	0.543421	-2.57954	7.52978	2.17e-06	3.89e-05	4.80905	O75038	4.15343	0.199747	PLCH2	PLCH2_HUMAN
0.370287	0.264984	0.475589	-0.643545	7.51497	2.22e-06	3.97e-05	4.78509	Q8IXQ6	4.14843	0.174948	PARP9	PARP9_HUMAN
-0.598807	-0.769368	-0.428247	-1.0599	-7.50304	2.26e-06	4.03e-05	4.76576	Q9H4L4	4.14476	0.283168	SENP3	SENP3_HUMAN
-0.464311	-0.596576	-0.332046	-1.46698	-7.50229	2.26e-06	4.03e-05	4.76454	Q5T3I0	4.14476	0.219566	GPATCH4	GPTC4_HUMAN
-0.30277	-0.38916	-0.216381	-0.0994675	-7.49	2.31e-06	4.1e-05	4.74461	Q8TF40	4.14068	0.143317	FNIP1	FNIP1_HUMAN
0.384366	0.274381	0.494351	-1.40875	7.46865	2.38e-06	4.23e-05	4.70994	O15455	4.13317	0.182271	TLR3	TLR3_HUMAN
-0.739059	-0.950647	-0.52747	0.0500106	-7.46476	2.4e-06	4.25e-05	4.70362	Q8NFH4	4.13225	0.350549	NUP37	NUP37_HUMAN
0.448407	0.319922	0.576893	0.0207651	7.45844	2.42e-06	4.28e-05	4.69333	O75190	4.1304	0.212783	DNAJB6	DNJB6_HUMAN
0.357581	0.25507	0.460092	-1.43386	7.45478	2.44e-06	4.3e-05	4.68738	Q9UJF2	4.12955	0.169718	RASAL2	NGAP_HUMAN
-0.396745	-0.51072	-0.282771	1.84339	-7.43932	2.5e-06	4.39e-05	4.66221	P49792	4.12423	0.188549	RANBP2	RBP2_HUMAN
-0.427655	-0.55097	-0.304341	-1.22871	-7.41157	2.61e-06	4.57e-05	4.61694	O14772	4.11472	0.203709	FPGT	FPGT_HUMAN
-0.287726	-0.370693	-0.204759	0.59007	-7.41145	2.61e-06	4.57e-05	4.61675	Q2NKX8	4.11472	0.137055	ERCC6L	ERC6L_HUMAN
-0.310472	-0.400043	-0.220902	-1.80334	-7.40776	2.62e-06	4.59e-05	4.61073	Q9C0B7	4.11385	0.147921	TANGO6	TNG6_HUMAN
0.510737	0.363299	0.658174	-1.1931	7.40319	2.64e-06	4.61e-05	4.60326	Q9H1P3	4.11274	0.243401	OSBPL2	OSBL2_HUMAN
-0.319538	-0.411795	-0.227281	0.69998	-7.40205	2.65e-06	4.61e-05	4.60139	P50750	4.11274	0.152282	CDK9	CDK9_HUMAN
-0.768047	-0.989909	-0.546184	-1.30074	-7.39832	2.66e-06	4.62e-05	4.59531	O60294	4.11185	0.366105	LCMT2	TYW4_HUMAN
-0.521177	-0.672152	-0.370202	-1.47349	-7.37752	2.75e-06	4.77e-05	4.56127	O00268	4.10444	0.248879	TAF4	TAF4_HUMAN
-0.809087	-1.04354	-0.574637	4.3648	-7.37522	2.76e-06	4.77e-05	4.5575	P16402	4.10409	0.386398	H1-3	H13_HUMAN
0.584195	0.413752	0.754637	2.67819	7.32504	2.99e-06	5.16e-05	4.47514	Q9BRX8	4.08533	0.280276	PRXL2A	PXL2A_HUMAN
-0.449526	-0.580863	-0.318189	-0.37119	-7.31471	3.04e-06	5.23e-05	4.45815	Q9C0J8	4.08188	0.215849	WDR33	WDR33_HUMAN
0.314428	0.222455	0.406401	1.55159	7.30619	3.08e-06	5.29e-05	4.44412	Q9H3U1	4.07911	0.151082	UNC45A	UN45A_HUMAN
-0.405743	-0.524465	-0.28702	-1.22844	-7.30379	3.09e-06	5.3e-05	4.44016	Q9P2D0	4.07877	0.194974	IBTK	IBTK_HUMAN
-0.454715	-0.587788	-0.321641	-0.738835	-7.30257	3.1e-06	5.3e-05	4.43816	Q96GM8	4.07877	0.218507	TOE1	TOE1_HUMAN
0.339234	0.239901	0.438567	-1.20352	7.29855	3.12e-06	5.32e-05	4.43154	P78310	4.07774	0.163056	CXADR	CXAR_HUMAN
-0.541945	-0.700872	-0.383017	0.954084	-7.28761	3.18e-06	5.4e-05	4.4135	P51532	4.07402	0.260728	SMARCA4	SMCA4_HUMAN
0.265055	0.187267	0.342843	0.913587	7.28208	3.2e-06	5.44e-05	4.40437	Q8N271	4.0724	0.127568	PROM2	PROM2_HUMAN
0.477456	0.337287	0.617625	-0.694639	7.27967	3.22e-06	5.45e-05	4.40039	Q9HCU4	4.07199	0.229817	CELSR2	CELR2_HUMAN
-0.419829	-0.543316	-0.296342	-0.824674	-7.26576	3.29e-06	5.56e-05	4.37743	Q9Y448	4.06711	0.202322	KNSTRN	SKAP_HUMAN
-0.373373	-0.483372	-0.263374	0.760043	-7.25413	3.35e-06	5.65e-05	4.35819	O75909	4.0631	0.180112	CCNK	CCNK_HUMAN
-0.509966	-0.660329	-0.359602	-0.288617	-7.24817	3.38e-06	5.69e-05	4.34833	Q12769	4.0613	0.246112	NUP160	NU160_HUMAN
-0.387011	-0.50116	-0.272862	-0.0806638	-7.24573	3.39e-06	5.7e-05	4.3443	Q8WUM0	4.06087	0.186793	NUP133	NU133_HUMAN
-1.25996	-1.62063	-0.899299	-2.90161	-7.51577	3.42e-06	5.73e-05	4.40815	O15287	4.05974	0.608298	FANCG	FANCG_HUMAN
0.513244	0.361734	0.664754	-1.25001	7.23955	3.43e-06	5.74e-05	4.33407	Q53TN4	4.0595	0.247804	CYBRD1	CYBR1_HUMAN
0.52198	0.367843	0.676117	0.0873354	7.23729	3.44e-06	5.74e-05	4.33033	Q9H4G0	4.05931	0.252033	EPB41L1	E41L1_HUMAN
-0.411982	-0.533651	-0.290312	-0.015479	-7.23644	3.45e-06	5.74e-05	4.32891	Q9UKX7	4.05931	0.198921	NUP50	NUP50_HUMAN
-0.362437	-0.469577	-0.255297	0.785968	-7.22954	3.48e-06	5.79e-05	4.31748	O75676	4.05713	0.175093	RPS6KA4	KS6A4_HUMAN
-0.264036	-0.342212	-0.18586	-0.57883	-7.21807	3.55e-06	5.89e-05	4.29846	Q96EK7	4.05316	0.127681	FAM120B	F120B_HUMAN
-0.522952	-0.677849	-0.368056	-0.547511	-7.21522	3.56e-06	5.9e-05	4.29373	Q5SRE5	4.05255	0.252924	NUP188	NU188_HUMAN
0.721393	0.507278	0.935507	-2.35318	7.20038	3.65e-06	6.03e-05	4.2691	O75953	4.04725	0.349356	DNAJB5	DNJB5_HUMAN
0.469782	0.330234	0.60933	-2.6706	7.19453	3.69e-06	6.07e-05	4.25936	O75128	4.04546	0.227607	COBL	COBL_HUMAN
0.313672	0.22044	0.406904	-0.991613	7.19017	3.71e-06	6.1e-05	4.25213	Q8N4X5	4.04426	0.152017	AFAP1L2	AF1L2_HUMAN
-0.502193	-0.651787	-0.352599	-1.94146	-7.17441	3.81e-06	6.25e-05	4.22591	Q13882	4.03856	0.243725	PTK6	PTK6_HUMAN
0.556374	0.39054	0.722208	0.759096	7.17006	3.83e-06	6.28e-05	4.21866	P16219	4.03735	0.270101	ACADS	ACADS_HUMAN
0.561778	0.394221	0.729334	-0.802361	7.16528	3.86e-06	6.31e-05	4.21069	P00973	4.03598	0.272817	OAS1	OAS1_HUMAN
0.325435	0.228304	0.422566	-1.56886	7.16039	3.89e-06	6.35e-05	4.20255	Q7Z4F1	4.03456	0.158097	LRP10	LRP10_HUMAN
-0.372952	-0.48432	-0.261584	2.45834	-7.15687	3.92e-06	6.37e-05	4.19669	Q9UI30	4.03367	0.181221	TRMT112	TR112_HUMAN
-0.320792	-0.416627	-0.224958	-1.40529	-7.15371	3.93e-06	6.39e-05	4.19142	Q7Z6J9	4.03293	0.155905	TSEN54	SEN54_HUMAN
0.384041	0.269195	0.498886	1.0683	7.1465	3.98e-06	6.45e-05	4.17938	Q14574	4.03058	0.186752	DSC3	DSC3_HUMAN
0.539875	0.37816	0.701591	0.124627	7.13462	4.06e-06	6.57e-05	4.15956	P57078	4.02638	0.262806	RIPK4	RIPK4_HUMAN
0.280502	0.19646	0.364544	-1.61299	7.13291	4.07e-06	6.57e-05	4.1567	Q96JK2	4.02621	0.136551	DCAF5	DCAF5_HUMAN
0.327002	0.228858	0.425147	0.0437128	7.12058	4.15e-06	6.69e-05	4.13609	Q15434	4.02181	0.159362	RBMS2	RBMS2_HUMAN
0.28692	0.200712	0.373129	-0.0706783	7.11282	4.2e-06	6.76e-05	4.1231	Q8WXH0	4.01923	0.139918	SYNE2	SYNE2_HUMAN
0.249633	0.174595	0.32467	0.328424	7.10969	4.22e-06	6.78e-05	4.11788	Q15811	4.01849	0.121757	ITSN1	ITSN1_HUMAN
-0.353089	-0.459447	-0.246732	1.09424	-7.09491	4.33e-06	6.93e-05	4.09312	Q9H6R4	4.0131	0.172449	NOL6	NOL6_HUMAN
-1.31557	-1.71193	-0.919203	1.6221	-7.09328	4.34e-06	6.93e-05	4.09038	Q5VVM6	4.01294	0.64255	CCDC30	CCD30_HUMAN
-0.657205	-0.855255	-0.459155	-0.997369	-7.09178	4.35e-06	6.94e-05	4.08788	O43502	4.01285	0.321	RAD51C	RA51C_HUMAN
0.803324	0.56098	1.04567	-0.787951	7.08416	4.4e-06	7.01e-05	4.07511	Q96F07	4.0103	0.392618	CYFIP2	CYFP2_HUMAN
0.313372	0.218603	0.408141	-1.17887	7.06678	4.53e-06	7.19e-05	4.04594	O00562	4.00384	0.153405	PITPNM1	PITM1_HUMAN
0.405564	0.282863	0.528266	-0.977884	7.06382	4.55e-06	7.21e-05	4.04096	Q8N584	4.00316	0.19857	TTC39C	TT39C_HUMAN
-0.383085	-0.499111	-0.267058	1.09696	-7.05615	4.61e-06	7.29e-05	4.02808	O75792	4.00058	0.187684	RNASEH2A	RNH2A_HUMAN
-0.985653	-1.28457	-0.686738	-1.35268	-7.04702	4.68e-06	7.38e-05	4.01272	Q13309	3.9974	0.483284	SKP2	SKP2_HUMAN
-0.297704	-0.388045	-0.207364	1.36247	-7.04262	4.71e-06	7.42e-05	4.00532	Q13444	3.99613	0.146016	ADAM15	ADA15_HUMAN
0.961123	0.669145	1.2531	0.288524	7.03491	4.77e-06	7.5e-05	3.99234	O95832	3.99368	0.471696	CLDN1	CLD1_HUMAN
0.404518	0.281616	0.527421	-0.655828	7.03407	4.78e-06	7.5e-05	3.99092	P50336	3.99368	0.198528	PPOX	PPOX_HUMAN
0.393313	0.273704	0.512922	-0.923659	7.02756	4.83e-06	7.56e-05	3.97997	Q86TG7	3.99155	0.193132	PEG10	PEG10_HUMAN
-0.504742	-0.648936	-0.360548	-1.7432	-7.58949	4.89e-06	7.64e-05	4.11491	Q9NSP4	3.9888	0.248018	CENPM	CENPM_HUMAN
0.4279	0.297596	0.558204	-0.681161	7.01803	4.9e-06	7.65e-05	3.96389	O75955	3.98869	0.210266	FLOT1	FLOT1_HUMAN
-0.46761	-0.610085	-0.325135	-0.676655	-7.01415	4.93e-06	7.68e-05	3.95736	P30305	3.98761	0.229841	CDC25B	MPIP2_HUMAN
-0.353906	-0.461791	-0.24602	-1.44836	-7.0106	4.96e-06	7.7e-05	3.95136	Q8IV20	3.98696	0.173981	LACC1	LACC1_HUMAN
0.385001	0.267628	0.502373	-1.07705	7.01011	4.97e-06	7.7e-05	3.95054	P61018	3.98696	0.189268	RAB4B	RAB4B_HUMAN
0.271707	0.188812	0.354601	-1.98092	7.00496	5.01e-06	7.75e-05	3.94185	Q8N0X4	3.98557	0.133618	CLYBL	CLYBL_HUMAN
-0.497538	-0.649345	-0.34573	-1.191	-7.00426	5.01e-06	7.75e-05	3.94066	Q6NS38	3.98557	0.244676	ALKBH2	ALKB2_HUMAN
-0.375963	-0.490815	-0.26111	-2.27969	-6.99576	5.08e-06	7.84e-05	3.92632	Q86Y07	3.98261	0.185026	VRK2	VRK2_HUMAN
0.726036	0.503926	0.948146	-0.255188	6.98586	5.17e-06	7.95e-05	3.90959	Q9H3M7	3.97917	0.35762	TXNIP	TXNIP_HUMAN
-0.572064	-0.747095	-0.397033	-1.74189	-6.98487	5.17e-06	7.95e-05	3.90792	O94761	3.97917	0.281778	RECQL4	RECQ4_HUMAN
0.313553	0.217598	0.409508	0.498672	6.98349	5.19e-06	7.95e-05	3.90559	Q5T5P2	3.9791	0.154448	KIAA1217	SKT_HUMAN
0.315098	0.218625	0.411572	-1.22734	6.98021	5.21e-06	7.98e-05	3.90003	Q9P260	3.97825	0.155242	RELCH	RELCH_HUMAN
0.469982	0.325906	0.614057	0.930176	6.9714	5.29e-06	8.08e-05	3.88514	Q96RQ3	3.97515	0.23173	MCCC1	MCCA_HUMAN
-0.691372	-0.89756	-0.485183	-1.04285	-7.21384	5.37e-06	8.18e-05	3.93863	O43542	3.97205	0.341156	XRCC3	XRCC3_HUMAN
-0.463214	-0.605419	-0.321009	-1.13852	-6.96142	5.38e-06	8.18e-05	3.86823	Q8IWF6	3.97205	0.228572	DENND6A	DEN6A_HUMAN
-0.387582	-0.506632	-0.268531	0.989969	-6.95765	5.41e-06	8.21e-05	3.86185	O43172	3.971	0.191302	PRPF4	PRP4_HUMAN
0.424572	0.294042	0.555102	-1.01234	6.95137	5.47e-06	8.28e-05	3.8512	Q9Y2H5	3.96892	0.209669	PLEKHA6	PKHA6_HUMAN
0.552484	0.382597	0.722372	-0.495695	6.95006	5.48e-06	8.28e-05	3.84899	Q9NQZ2	3.96887	0.272841	UTP3	SAS10_HUMAN
0.35026	0.242415	0.458105	1.4738	6.94098	5.56e-06	8.39e-05	3.83358	Q9BSD7	3.96581	0.173107	NTPCR	NTPCR_HUMAN
-0.479821	-0.627573	-0.332068	-0.570976	-6.94022	5.57e-06	8.39e-05	3.8323	Q9H4H8	3.96581	0.237139	FAM83D	FA83D_HUMAN
0.589604	0.407854	0.771354	-1.2918	6.93291	5.63e-06	8.47e-05	3.81988	Q9NNX1	3.9633	0.291582	TUFT1	TUFT1_HUMAN
0.56184	0.388433	0.735247	0.448494	6.92428	5.71e-06	8.58e-05	3.80524	Q969S9	3.96025	0.278065	GFM2	RRF2M_HUMAN
-0.406379	-0.53185	-0.280908	0.346541	-6.92178	5.74e-06	8.59e-05	3.80099	Q8IV48	3.9597	0.201153	ERI1	ERI1_HUMAN
-0.509307	-0.666613	-0.352001	-0.838907	-6.91933	5.76e-06	8.61e-05	3.79683	Q96CB8	3.95917	0.252134	INTS12	INT12_HUMAN
0.287508	0.198687	0.376329	-0.0245856	6.91775	5.78e-06	8.62e-05	3.79414	Q9HB19	3.95899	0.142338	PLEKHA2	PKHA2_HUMAN
0.839927	0.580341	1.09951	0.633497	6.91496	5.8e-06	8.64e-05	3.7894	Q9UIV8	3.95832	0.415897	SERPINB13	SPB13_HUMAN
-0.437061	-0.572225	-0.301897	0.362537	-6.91051	5.84e-06	8.69e-05	3.78183	Q92797	3.95697	0.216489	SYMPK	SYMPK_HUMAN
-0.266101	-0.348477	-0.183724	-0.293954	-6.90354	5.91e-06	8.77e-05	3.76997	O00443	3.95458	0.131887	PIK3C2A	P3C2A_HUMAN
0.281726	0.194318	0.369134	0.111697	6.8882	6.06e-06	8.98e-05	3.74385	Q96IF1	3.94882	0.139835	AJUBA	AJUBA_HUMAN
0.270627	0.186651	0.354603	1.14828	6.88724	6.07e-06	8.98e-05	3.74222	Q9NWT6	3.94882	0.134326	HIF1AN	HIF1N_HUMAN
-0.721614	-0.939384	-0.503844	-1.94016	-7.12896	6.11e-06	9.01e-05	3.80444	Q15831	3.94783	0.358264	STK11	STK11_HUMAN
0.529442	0.365004	0.69388	0.241986	6.88092	6.14e-06	9.04e-05	3.73145	P63096	3.94716	0.2629	GNAI1	GNAI1_HUMAN
0.496663	0.342159	0.651167	1.18853	6.86992	6.25e-06	9.19e-05	3.71268	Q8IWA5	3.94309	0.246877	SLC44A2	CTL2_HUMAN
0.287576	0.198035	0.377117	0.127495	6.86373	6.31e-06	9.26e-05	3.70213	Q9NQY0	3.94101	0.143022	BIN3	BIN3_HUMAN
0.416207	0.286555	0.545859	-1.06364	6.86057	6.35e-06	9.29e-05	3.69673	O75147	3.94017	0.207038	OBSL1	OBSL1_HUMAN
0.483291	0.332569	0.634012	1.29024	6.85272	6.43e-06	9.4e-05	3.68332	P15586	3.93739	0.240578	GNS	GNS_HUMAN
-0.290862	-0.381609	-0.200114	0.306254	-6.84986	6.46e-06	9.41e-05	3.67844	O95248	3.93706	0.144801	SBF1	MTMR5_HUMAN
0.560292	0.390332	0.730253	-2.7007	7.09229	6.46e-06	9.41e-05	3.74617	O43272	3.93706	0.278932	PRODH	PROD_HUMAN
-0.47509	-0.623448	-0.326732	-1.85218	-6.84375	6.52e-06	9.48e-05	3.66799	Q7Z6V5	3.93507	0.236635	ADAT2	ADAT2_HUMAN
-0.459723	-0.603343	-0.316103	-1.94067	-6.84087	6.56e-06	9.51e-05	3.66306	O75683	3.93434	0.229024	SURF6	SURF6_HUMAN
1.15498	0.793789	1.51618	-0.0299972	6.83382	6.63e-06	9.61e-05	3.651	Q9BS40	3.93188	0.575748	LXN	LXN_HUMAN
-0.372086	-0.488487	-0.255685	-0.627187	-6.8315	6.66e-06	9.62e-05	3.64703	Q684P5	3.93155	0.185496	RAP1GAP2	RPGP2_HUMAN
0.468168	0.321694	0.614641	0.361447	6.83081	6.67e-06	9.62e-05	3.64585	O95274	3.93155	0.233396	LYPD3	LYPD3_HUMAN
0.330699	0.227199	0.434199	-1.08142	6.82845	6.69e-06	9.63e-05	3.64181	Q8IWA4	3.93115	0.164881	MFN1	MFN1_HUMAN
-0.298248	-0.391602	-0.204893	4.29723	-6.82763	6.7e-06	9.63e-05	3.6404	Q8IVF2	3.93115	0.148701	AHNAK2	AHNK2_HUMAN
0.941633	0.64678	1.23649	-1.48721	6.82505	6.73e-06	9.65e-05	3.636	Q8N370	3.93069	0.469536	SLC43A2	LAT4_HUMAN
-0.57998	-0.761612	-0.398348	-2.25945	-6.82418	6.74e-06	9.65e-05	3.6345	Q4ADV7	3.93069	0.289202	RIC1	RIC1_HUMAN
0.47259	0.324569	0.620612	1.28215	6.82322	6.75e-06	9.65e-05	3.63286	P06865	3.93069	0.235653	HEXA	HEXA_HUMAN
0.352735	0.242228	0.463242	-1.5619	6.82164	6.77e-06	9.66e-05	3.63014	Q86YD1	3.93048	0.175897	PTOV1	PTOV1_HUMAN
-0.601038	-0.78944	-0.412636	-0.586827	-6.81783	6.81e-06	9.7e-05	3.62362	Q9BRT6	3.92936	0.299804	LLPH	LLPH_HUMAN
-0.370033	-0.486177	-0.253889	2.30417	-6.80885	6.91e-06	9.83e-05	3.60823	O94776	3.92608	0.18473	MTA2	MTA2_HUMAN
-0.325336	-0.427673	-0.223	0.508453	-6.79407	7.08e-06	0.000100565	3.58288	Q8WVC0	3.92038	0.162653	LEO1	LEO1_HUMAN
-0.442736	-0.582118	-0.303353	-2.08973	-6.78836	7.15e-06	0.000100905	3.57306	Q9Y5J1	3.91953	0.221395	UTP18	UTP18_HUMAN
-0.673323	-0.885305	-0.461341	-2.41452	-6.7882	7.15e-06	0.000100905	3.5728	Q03164	3.91953	0.336702	KMT2A	KMT2A_HUMAN
-0.347063	-0.45633	-0.237796	-1.3103	-6.7881	7.15e-06	0.000100905	3.57263	Q14527	3.91953	0.173553	HLTF	HLTF_HUMAN
0.424513	0.290854	0.558172	-1.03185	6.78771	7.16e-06	0.000100905	3.57195	P48382	3.91953	0.212282	RFX5	RFX5_HUMAN
0.488108	0.334339	0.641876	-0.281795	6.78387	7.2e-06	0.000101201	3.56535	Q9NUJ3	3.91879	0.244129	TCP11L1	T11L1_HUMAN
0.292729	0.20051	0.384949	-0.0699591	6.7838	7.21e-06	0.000101201	3.56523	Q6P4E1	3.91879	0.14641	GOLM2	GOLM2_HUMAN
0.383415	0.262602	0.504229	1.89009	6.7824	7.22e-06	0.000101254	3.56284	Q7Z2K6	3.91866	0.191773	ERMP1	ERMP1_HUMAN
-0.411587	-0.54132	-0.281854	-0.851219	-6.78018	7.25e-06	0.000101449	3.55901	Q16514	3.91817	0.20589	TAF12	TAF12_HUMAN
-0.38478	-0.506129	-0.263431	-2.68602	-6.7765	7.29e-06	0.00010189	3.55269	A0JNW5	3.91709	0.192533	BLTP3B	BLT3B_HUMAN
-0.307475	-0.404475	-0.210475	-1.73405	-6.77436	7.32e-06	0.000102071	3.54901	P81274	3.91664	0.15387	GPSM2	GPSM2_HUMAN
-0.370949	-0.488004	-0.253895	0.414297	-6.77261	7.34e-06	0.000102188	3.546	Q05932	3.91635	0.185648	FPGS	FOLC_HUMAN
-0.358525	-0.471758	-0.245291	-1.75351	-6.76665	7.41e-06	0.000103023	3.53576	Q8IWE5	3.9143	0.179523	PLEKHM2	PKHM2_HUMAN
0.351736	0.240588	0.462885	1.23022	6.76305	7.46e-06	0.000103304	3.52956	Q9UPY8	3.91362	0.176155	MAPRE3	MARE3_HUMAN
0.288378	0.197248	0.379507	-0.170918	6.7629	7.46e-06	0.000103304	3.5293	P46939	3.91362	0.144424	UTRN	UTRN_HUMAN
0.416737	0.284485	0.548988	-0.614449	6.73429	7.82e-06	0.000108153	3.48002	Q9P2E3	3.90206	0.209326	ZNFX1	ZNFX1_HUMAN
-0.38932	-0.512891	-0.265748	1.55819	-6.73315	7.84e-06	0.00010817	3.47804	Q92922	3.90202	0.195557	SMARCC1	SMRC1_HUMAN
0.464059	0.316668	0.611451	0.766349	6.7287	7.9e-06	0.000108785	3.47036	Q9Y223	3.90059	0.233184	GNE	GLCNE_HUMAN
-0.672439	-0.880274	-0.464604	-2.3331	-6.96072	7.91e-06	0.000108789	3.53563	P56282	3.90058	0.337894	POLE2	DPOE2_HUMAN
0.277826	0.189481	0.366171	0.463175	6.72082	8e-06	0.00010984	3.45677	Q9UM22	3.89815	0.139692	EPDR1	EPDR1_HUMAN
0.343251	0.23392	0.452583	0.213789	6.70962	8.15e-06	0.000111719	3.43742	P51784	3.89387	0.172778	USP11	UBP11_HUMAN
0.447673	0.304984	0.590363	0.598594	6.705	8.22e-06	0.000112389	3.42943	P22830	3.89235	0.225426	FECH	HEMH_HUMAN
-0.34484	-0.454803	-0.234877	1.45368	-6.70196	8.26e-06	0.000112767	3.42417	Q14684	3.89151	0.173682	RRP1B	RRP1B_HUMAN
-0.750234	-0.989852	-0.510617	0.139709	-6.69126	8.41e-06	0.000114603	3.40567	P01011	3.88742	0.378261	SERPINA3	AACT_HUMAN
0.678529	0.461716	0.895342	-1.3896	6.68824	8.45e-06	0.00011483	3.40044	Q9NVH6	3.88692	0.342152	TMLHE	TMLH_HUMAN
0.774792	0.527211	1.02237	0.767689	6.68802	8.45e-06	0.00011483	3.40005	P49862	3.88692	0.390693	KLK7	KLK7_HUMAN
-0.573435	-0.756749	-0.390121	-1.82974	-6.68527	8.49e-06	0.00011516	3.39529	Q76FK4	3.88619	0.289212	NOL8	NOL8_HUMAN
0.295604	0.201004	0.390203	-0.407513	6.67805	8.6e-06	0.00011636	3.38279	O95865	3.88357	0.149188	DDAH2	DDAH2_HUMAN
0.75218	0.511344	0.993016	-2.50485	6.67468	8.64e-06	0.000116683	3.37696	O43593	3.88287	0.379687	HR	HAIR_HUMAN
0.340171	0.231248	0.449093	-1.66331	6.67435	8.65e-06	0.000116683	3.37638	Q3B7T1	3.88287	0.171712	EDRF1	EDRF1_HUMAN
-0.546587	-0.721883	-0.371291	-1.77003	-6.66372	8.8e-06	0.000118577	3.35795	P42696	3.87878	0.276198	RBM34	RBM34_HUMAN
0.502859	0.341552	0.664167	-0.0224238	6.66224	8.83e-06	0.000118583	3.35539	Q16651	3.87877	0.254102	PRSS8	PRSS8_HUMAN
0.411053	0.279183	0.542923	0.878313	6.66165	8.83e-06	0.000118583	3.35437	Q7Z3D6	3.87877	0.207711	DGLUCY	GLUCM_HUMAN
0.264983	0.179957	0.350009	0.735435	6.66034	8.85e-06	0.000118643	3.35209	Q9UPT5	3.87864	0.133904	EXOC7	EXOC7_HUMAN
0.296076	0.200975	0.391177	1.10784	6.65346	8.96e-06	0.000119816	3.34014	P37088	3.87615	0.149713	SCNN1A	SCNNA_HUMAN
0.354987	0.240776	0.469198	-0.00842746	6.64253	9.12e-06	0.000121828	3.32116	P23219	3.87192	0.179698	PTGS1	PGH1_HUMAN
-0.246222	-0.325565	-0.166879	-0.0586587	-6.63201	9.29e-06	0.000123791	3.30288	Q96ST3	3.86786	0.12477	SIN3A	SIN3A_HUMAN
-0.469123	-0.620351	-0.317896	-1.32204	-6.62958	9.32e-06	0.000124089	3.29865	Q13322	3.86725	0.237761	GRB10	GRB10_HUMAN
-1.2003	-1.58763	-0.812978	1.03103	-6.62286	9.43e-06	0.000124985	3.28697	Q8NHW5	3.86542	0.608625	RPLP0P6	RLA0L_HUMAN
-0.358819	-0.474607	-0.243031	-0.843526	-6.62278	9.43e-06	0.000124985	3.28683	Q5UIP0	3.86542	0.181943	RIF1	RIF1_HUMAN
0.376042	0.254687	0.497397	-0.193311	6.62229	9.44e-06	0.000124985	3.28597	Q8WWI5	3.86542	0.190676	SLC44A1	CTL1_HUMAN
0.507598	0.343621	0.671574	-0.94986	6.61556	9.55e-06	0.000126174	3.27427	P09668	3.86301	0.257543	CTSH	CATH_HUMAN
-0.318002	-0.420745	-0.21526	-0.6176	-6.61467	9.56e-06	0.000126174	3.27271	Q8WXD5	3.86301	0.161347	GEMIN6	GEMI6_HUMAN
0.363979	0.246318	0.481641	-0.061948	6.61107	9.62e-06	0.000126729	3.26644	Q6UWE0	3.8619	0.184728	LRSAM1	LRSM1_HUMAN
0.424442	0.287137	0.561747	0.479713	6.60634	9.7e-06	0.000127528	3.25821	Q9P206	3.8603	0.215503	NHSL3	NHSL3_HUMAN
-0.668005	-0.884152	-0.451857	-0.841681	-6.60479	9.72e-06	0.000127649	3.2555	O43663	3.86005	0.339189	PRC1	PRC1_HUMAN
-0.31222	-0.413284	-0.211155	-1.29747	-6.60223	9.76e-06	0.000127988	3.25104	Q5T5C0	3.85938	0.158562	STXBP5	STXB5_HUMAN
-0.666578	-0.882445	-0.45071	4.6929	-6.59923	9.81e-06	0.000128423	3.24581	P02795	3.85852	0.3386	MT2A	MT2_HUMAN
-0.360118	-0.477036	-0.243201	-0.844948	-6.58256	1.01e-05	0.000131866	3.21673	Q9Y232	3.85177	0.183248	CDYL	CDYL_HUMAN
-0.424375	-0.562366	-0.286384	0.224358	-6.57248	1.03e-05	0.000133908	3.19912	Q96EY4	3.84785	0.216166	TMA16	TMA16_HUMAN
-0.4715	-0.624837	-0.318163	1.97923	-6.57149	1.03e-05	0.000133909	3.1974	P78330	3.84785	0.24017	PSPH	SERB_HUMAN
-0.466974	-0.619458	-0.314491	1.90852	-6.54486	1.08e-05	0.000139847	3.15082	Q96EN8	3.83677	0.238552	MOCOS	MOCOS_HUMAN
-0.524157	-0.695918	-0.352395	-1.39691	-6.52177	1.12e-05	0.000145189	3.11035	P42695	3.82717	0.268436	NCAPD3	CNDD3_HUMAN
0.286031	0.192256	0.379807	-1.67482	6.51858	1.12e-05	0.000145736	3.10476	Q12948	3.8262	0.146522	FOXC1	FOXC1_HUMAN
-0.575536	-0.764596	-0.386476	-1.77791	-6.50583	1.15e-05	0.000148679	3.08239	Q8NCD3	3.82107	0.295218	HJURP	HJURP_HUMAN
-0.349649	-0.464737	-0.234562	-0.14421	-6.49283	1.17e-05	0.000151752	3.05954	P15151	3.81582	0.179598	PVR	PVR_HUMAN
-0.311453	-0.414051	-0.208856	-0.735048	-6.48762	1.19e-05	0.00015285	3.05039	Q2KHR3	3.81397	0.160056	QSER1	QSER1_HUMAN
0.47462	0.318142	0.631098	0.952013	6.48221	1.2e-05	0.000154013	3.04087	Q02487	3.81202	0.244032	DSC2	DSC2_HUMAN
-0.76801	-0.999464	-0.536555	-1.14891	-7.26061	1.23e-05	0.000158669	3.44226	Q9Y5T4	3.80435	0.395678	DNAJC15	DJC15_HUMAN
0.551606	0.37371	0.729502	-0.829479	6.67087	1.25e-05	0.000159927	3.06346	P02792	3.80232	0.284339	FTL	FRIL_HUMAN
-0.37606	-0.500565	-0.251554	-0.293998	-6.45503	1.25e-05	0.000160523	2.99301	Q9NQ55	3.80136	0.193898	PPAN	SSF1_HUMAN
-0.777564	-1.03505	-0.52008	-2.08672	-6.45381	1.26e-05	0.000160598	2.99084	Q9NRW4	3.80124	0.400929	DUSP22	DUS22_HUMAN
-0.269571	-0.358899	-0.180242	1.97717	-6.44929	1.27e-05	0.000161577	2.98288	O95347	3.79967	0.139054	SMC2	SMC2_HUMAN
0.27804	0.185682	0.370399	0.480582	6.43368	1.3e-05	0.000165673	2.95533	Q9H8W4	3.79321	0.143667	PLEKHF2	PKHF2_HUMAN
-0.235468	-0.313779	-0.157157	1.12332	-6.42595	1.32e-05	0.000167605	2.94167	O14578	3.79022	0.121765	CIT	CTRO_HUMAN
-0.859439	-1.14577	-0.573106	-1.36026	-6.41465	1.34e-05	0.0001706	2.92169	P41440	3.78564	0.444971	SLC19A1	S19A1_HUMAN
-0.646792	-0.862324	-0.431261	-2.45124	-6.41334	1.35e-05	0.000170708	2.91937	Q9H3R5	3.78548	0.334889	CENPH	CENPH_HUMAN
-0.403696	-0.538352	-0.26904	2.69098	-6.40707	1.36e-05	0.000172272	2.90828	P63313	3.78312	0.209151	TMSB10	TYB10_HUMAN
0.483779	0.326376	0.641181	-0.179921	6.61232	1.37e-05	0.000173005	2.9667	O14593	3.78202	0.250714	RFXANK	RFXK_HUMAN
0.344593	0.229553	0.459632	0.496484	6.40158	1.37e-05	0.000173339	2.89858	Q53T59	3.78152	0.178606	HS1BP3	H1BP3_HUMAN
0.441321	0.293962	0.588681	-1.02632	6.40039	1.38e-05	0.000173418	2.89645	Q96Q06	3.7814	0.228748	PLIN4	PLIN4_HUMAN
0.267559	0.178155	0.356963	-0.310215	6.39577	1.39e-05	0.000174514	2.88829	Q8IW45	3.77977	0.138743	NAXD	NNRD_HUMAN
0.270393	0.180026	0.360759	1.63179	6.39465	1.39e-05	0.000174572	2.88629	P31327	3.77968	0.140215	CPS1	CPSM_HUMAN
0.559592	0.37233	0.746855	-2.36218	6.38633	1.41e-05	0.000176557	2.87155	P46527	3.77675	0.290408	CDKN1B	CDN1B_HUMAN
-0.288094	-0.384504	-0.191684	0.114686	-6.38619	1.41e-05	0.000176557	2.87131	Q9HCU5	3.77675	0.149511	PREB	PREB_HUMAN
0.518719	0.344941	0.692497	0.33022	6.37921	1.43e-05	0.000178012	2.85894	O00159	3.77463	0.269348	MYO1C	MYO1C_HUMAN
-0.269505	-0.359797	-0.179213	-0.337514	-6.37894	1.43e-05	0.000178012	2.85846	O95785	3.77463	0.139942	WIZ	WIZ_HUMAN
0.38288	0.254598	0.511162	-1.60261	6.37864	1.43e-05	0.000178012	2.85791	Q04656	3.77463	0.198813	ATP7A	ATP7A_HUMAN
-0.410209	-0.547695	-0.272723	0.735092	-6.37641	1.43e-05	0.000178411	2.85397	O75717	3.77405	0.213036	WDHD1	WDHD1_HUMAN
-0.748743	-0.999738	-0.497748	0.78224	-6.37524	1.44e-05	0.000178487	2.85189	Q9NVP2	3.77394	0.388861	ASF1B	ASF1B_HUMAN
0.28703	0.190738	0.383323	0.501644	6.3704	1.45e-05	0.000179693	2.8433	P49590	3.77219	0.149139	HARS2	SYHM_HUMAN
-0.607374	-0.811312	-0.403436	-1.74018	-6.36485	1.46e-05	0.00018113	2.83344	P17676	3.77012	0.31576	CEBPB	CEBPB_HUMAN
-0.269676	-0.360316	-0.179036	1.70191	-6.35844	1.48e-05	0.000182694	2.82206	Q9HDC5	3.76789	0.140281	JPH1	JPH1_HUMAN
-1.12509	-1.49388	-0.756299	-2.76637	-6.56335	1.48e-05	0.000182694	2.8854	Q96RG2	3.76789	0.585256	PASK	PASK_HUMAN
-0.389488	-0.520471	-0.258504	-0.0293711	-6.35487	1.49e-05	0.000183177	2.81573	P08651	3.76721	0.202642	NFIC	NFIC_HUMAN
-0.524345	-0.700686	-0.348003	-2.3885	-6.35466	1.49e-05	0.000183177	2.81535	Q8N9M1	3.76721	0.272806	C19orf47	CS047_HUMAN
-0.301942	-0.40351	-0.200375	1.24793	-6.35332	1.49e-05	0.000183312	2.81297	Q9HD15	3.76702	0.157102	SRA1	SRA1_HUMAN
-0.741902	-0.991691	-0.492112	-1.36703	-6.34748	1.51e-05	0.000184876	2.80258	Q8IXQ3	3.76481	0.386242	C9orf40	CI040_HUMAN
-0.367435	-0.491233	-0.243637	-2.37055	-6.34301	1.52e-05	0.000186011	2.79465	Q9H9A7	3.76322	0.191372	RMI1	RMI1_HUMAN
0.332614	0.2204	0.444829	-0.151553	6.33464	1.54e-05	0.00018842	2.77975	Q9BPX6	3.75987	0.17339	MICU1	MICU1_HUMAN
0.395063	0.264992	0.525135	-2.05737	6.53438	1.55e-05	0.000189306	2.83715	Q30201	3.75865	0.206011	HFE	HFE_HUMAN
-0.532114	-0.712109	-0.352119	0.488473	-6.31793	1.59e-05	0.000193323	2.74999	P98172	3.75319	0.277882	EFNB1	EFNB1_HUMAN
0.399397	0.264186	0.534608	-0.916753	6.31282	1.6e-05	0.000194733	2.74088	Q9H0V9	3.75129	0.20868	LMAN2L	LMA2L_HUMAN
-0.33724	-0.45147	-0.22301	-1.71291	-6.30941	1.61e-05	0.000195578	2.73481	Q6AI12	3.75017	0.176256	ANKRD40	ANR40_HUMAN
-0.471229	-0.630903	-0.311555	0.198572	-6.30706	1.62e-05	0.000196072	2.73061	Q9NVP1	3.74951	0.246328	DDX18	DDX18_HUMAN
-0.433803	-0.580818	-0.286789	0.882772	-6.30613	1.62e-05	0.000196085	2.72895	Q9Y3C1	3.74949	0.226765	NOP16	NOP16_HUMAN
-0.368956	-0.494128	-0.243785	0.946516	-6.2994	1.64e-05	0.000198071	2.71695	Q96PK6	3.74686	0.193003	RBM14	RBM14_HUMAN
-0.408003	-0.546674	-0.269333	4.41888	-6.28795	1.67e-05	0.000201412	2.69651	P33316	3.7425	0.213677	DUT	DUT_HUMAN
0.419824	0.277133	0.562515	-2.56729	6.28781	1.67e-05	0.000201412	2.69628	Q9NS15	3.7425	0.219868	LTBP3	LTBP3_HUMAN
-0.469793	-0.629538	-0.310048	-0.837872	-6.28505	1.68e-05	0.000201412	2.69133	Q86XI2	3.7425	0.246037	NCAPG2	CNDG2_HUMAN
0.339176	0.223841	0.454511	1.65232	6.28481	1.68e-05	0.000201412	2.69092	P11182	3.7425	0.177631	DBT	ODB2_HUMAN
-0.36104	-0.483817	-0.238263	0.42575	-6.28444	1.68e-05	0.000201412	2.69025	Q70E73	3.7425	0.189082	RAPH1	RAPH1_HUMAN
0.359364	0.237139	0.481589	1.68652	6.28355	1.68e-05	0.000201412	2.68867	Q6ZVM7	3.7425	0.188204	TOM1L2	TM1L2_HUMAN
-0.995117	-1.29204	-0.698194	-0.736555	-7.41445	1.68e-05	0.000201412	3.1166	Q15034	3.7425	0.521157	HERC3	HERC3_HUMAN
0.466871	0.308051	0.62569	0.931566	6.28235	1.69e-05	0.000201412	2.68652	Q8NCN5	3.7425	0.244507	PDPR	PDPR_HUMAN
0.344301	0.227166	0.461435	-1.36077	6.28177	1.69e-05	0.000201412	2.68548	P51687	3.7425	0.180315	SUOX	SUOX_HUMAN
0.394774	0.260288	0.52926	-0.526053	6.27335	1.71e-05	0.000204058	2.67043	A0AV96	3.73909	0.206937	RBM47	RBM47_HUMAN
-0.368667	-0.494308	-0.243026	1.07082	-6.27094	1.72e-05	0.000204602	2.66612	Q8WVX9	3.7384	0.193288	FAR1	FACR1_HUMAN
-0.350498	-0.47003	-0.230967	0.24008	-6.26662	1.73e-05	0.000205828	2.65839	P10398	3.73684	0.183839	ARAF	ARAF_HUMAN
0.270011	0.177787	0.362236	0.582265	6.25701	1.76e-05	0.000208966	2.6412	Q9BZL6	3.73288	0.141773	PRKD2	KPCD2_HUMAN
-0.348849	-0.468041	-0.229657	-0.345509	-6.25491	1.77e-05	0.000209411	2.63744	Q9NVM9	3.73232	0.183195	INTS13	INT13_HUMAN
-0.507982	-0.681615	-0.334349	-1.63691	-6.25238	1.78e-05	0.000210015	2.63291	Q02086	3.73157	0.266817	SP2	SP2_HUMAN
-0.488468	-0.655537	-0.321399	-0.510553	-6.2484	1.79e-05	0.000211153	2.62578	P30307	3.73015	0.256664	CDC25C	MPIP3_HUMAN
-0.349018	-0.468643	-0.229393	-0.107004	-6.23527	1.83e-05	0.000215695	2.60225	Q9H4I3	3.72458	0.183665	TRABD	TRABD_HUMAN
0.425507	0.279469	0.571545	-0.0159999	6.22687	1.86e-05	0.000218538	2.58717	O15231	3.72115	0.224123	ZNF185	ZN185_HUMAN
0.415877	0.27311	0.558644	-1.86045	6.22538	1.86e-05	0.000218775	2.58451	Q96HD1	3.72086	0.219067	CRELD1	CREL1_HUMAN
-0.429894	-0.577644	-0.282143	-0.59297	-6.21816	1.88e-05	0.000221206	2.57155	Q9UPZ3	3.71796	0.226627	HPS5	HPS5_HUMAN
-0.510981	-0.686742	-0.335221	1.74669	-6.21318	1.9e-05	0.0002228	2.5626	Q16850	3.71608	0.269511	CYP51A1	CP51A_HUMAN
-0.356557	-0.4794	-0.233713	1.11454	-6.20306	1.93e-05	0.000226416	2.54443	Q8TEM1	3.71185	0.188276	NUP210	PO210_HUMAN
-0.43794	-0.588858	-0.287023	2.00076	-6.20161	1.94e-05	0.000226652	2.54182	P33991	3.71158	0.231266	MCM4	MCM4_HUMAN
-0.325778	-0.438073	-0.213482	0.383732	-6.19996	1.94e-05	0.00022689	2.53884	Q9BRS2	3.7113	0.172049	RIOK1	RIOK1_HUMAN
-0.299314	-0.402498	-0.19613	-1.17173	-6.19931	1.95e-05	0.00022689	2.53768	Q00537	3.7113	0.158073	CDK17	CDK17_HUMAN
-0.313138	-0.42141	-0.204866	0.0142573	-6.18087	2.01e-05	0.000233745	2.50451	Q9BTC0	3.70347	0.165723	DIDO1	DIDO1_HUMAN
0.910907	0.595931	1.22588	-2.01011	6.18052	2.01e-05	0.000233745	2.50388	O60356	3.70347	0.482083	NUPR1	NUPR1_HUMAN
-0.468541	-0.63064	-0.306442	-1.06485	-6.17726	2.02e-05	0.000234731	2.49801	Q9BQ75	3.70236	0.248042	CMSS1	CMS1_HUMAN
-0.412227	-0.554977	-0.269478	-1.36642	-6.1715	2.04e-05	0.000236753	2.48763	Q15269	3.7001	0.218363	PWP2	PWP2_HUMAN
0.371532	0.242845	0.500218	-0.122411	6.17011	2.05e-05	0.000236981	2.48512	Q8WUP2	3.69985	0.196819	FBLIM1	FBLI1_HUMAN
0.408859	0.26709	0.550627	-0.765713	6.16342	2.07e-05	0.00023941	2.47307	P42785	3.69716	0.216751	PRCP	PCP_HUMAN
0.310843	0.203028	0.418658	-2.72933	6.16157	2.08e-05	0.000239832	2.46974	Q14865	3.6967	0.16481	ARID5B	ARI5B_HUMAN
-0.427814	-0.576237	-0.27939	0.384187	-6.16001	2.08e-05	0.000240138	2.46691	Q7Z6M1	3.69636	0.226849	RABEPK	RABEK_HUMAN
0.684185	0.451922	0.916449	-2.90556	6.33742	2.13e-05	0.000245214	2.50605	Q8TAD7	3.69084	0.363333	OCC1	OCC1_HUMAN
-0.274556	-0.370276	-0.178835	-0.60006	-6.12993	2.2e-05	0.000252364	2.41261	Q9NSV4	3.68325	0.146102	DIAPH3	DIAP3_HUMAN
-0.453744	-0.608357	-0.299131	-2.57148	-6.31371	2.22e-05	0.000253965	2.46584	O60906	3.68157	0.241565	SMPD2	NSMA_HUMAN
0.484667	0.315549	0.653786	-0.92297	6.12465	2.22e-05	0.000253965	2.40308	Q15120	3.68157	0.258028	PDK3	PDK3_HUMAN
-0.550812	-0.738579	-0.363046	-2.6763	-6.31109	2.23e-05	0.00025451	2.46139	Q96G04	3.68101	0.293287	EEF2KMT	EF2KT_HUMAN
-0.551896	-0.744854	-0.358939	-1.08856	-6.1126	2.26e-05	0.000258632	2.38128	P08047	3.67675	0.294204	SP1	SP1_HUMAN
-0.283709	-0.382961	-0.184458	1.02409	-6.10897	2.28e-05	0.000259906	2.37471	P55011	3.67545	0.151293	SLC12A2	S12A2_HUMAN
0.292392	0.18999	0.394794	-0.242874	6.10218	2.31e-05	0.000262638	2.36242	Q86UU1	3.67268	0.156041	PHLDB1	PHLB1_HUMAN
0.416881	0.270807	0.562955	0.292272	6.09914	2.32e-05	0.000263661	2.35691	Q9HAN9	3.67165	0.222539	NMNAT1	NMNA1_HUMAN
0.368588	0.239393	0.497782	-1.35631	6.09715	2.33e-05	0.000264206	2.35329	P23470	3.6711	0.196789	PTPRG	PTPRG_HUMAN
-1.15061	-1.55469	-0.74653	0.289763	-6.0854	2.38e-05	0.000269044	2.332	P33552	3.66629	0.615117	CKS2	CKS2_HUMAN
-0.366233	-0.494855	-0.237611	1.10672	-6.08517	2.38e-05	0.000269044	2.33158	P55769	3.66629	0.195788	SNU13	NH2L1_HUMAN
-0.305912	-0.41342	-0.198405	2.97113	-6.08117	2.39e-05	0.000270308	2.32433	Q8N1G4	3.66505	0.163596	LRRC47	LRC47_HUMAN
0.401844	0.260616	0.543072	1.06399	6.08087	2.39e-05	0.000270308	2.32378	Q92614	3.66505	0.214899	MYO18A	MY18A_HUMAN
0.345866	0.224193	0.467539	1.50258	6.07496	2.42e-05	0.000272739	2.31306	Q13423	3.66267	0.185083	NNT	NNTM_HUMAN
-0.462894	-0.625912	-0.299877	-0.672909	-6.06844	2.45e-05	0.00027549	2.30122	Q86W42	3.66	0.247889	THOC6	THOC6_HUMAN
0.38907	0.251934	0.526206	-0.394951	6.06327	2.47e-05	0.000277445	2.29183	Q08431	3.65812	0.208462	MFGE8	MFGM_HUMAN
-0.298199	-0.403313	-0.193084	-1.09345	-6.0628	2.47e-05	0.000277445	2.29097	Q9HCE0	3.65812	0.159773	EPG5	EPG5_HUMAN
0.30062	0.194605	0.406635	-0.658834	6.06009	2.48e-05	0.000278371	2.28607	Q969V6	3.65723	0.161109	MRTFA	MRTFA_HUMAN
-0.41465	-0.560946	-0.268355	-0.501028	-6.05732	2.5e-05	0.000279074	2.28103	Q9H8H2	3.65656	0.222262	DDX31	DDX31_HUMAN
-0.408556	-0.552708	-0.264404	1.48986	-6.05705	2.5e-05	0.000279074	2.28053	Q9BZE4	3.65656	0.218995	GTPBP4	GTPB4_HUMAN
-0.719752	-0.974137	-0.465368	-2.26917	-6.04675	2.54e-05	0.000283542	2.26181	O94782	3.65234	0.38625	USP1	UBP1_HUMAN
0.876606	0.573871	1.17934	-1.54595	6.2296	2.54e-05	0.000283542	2.32254	Q9BZD2	3.65234	0.470425	SLC29A3	S29A3_HUMAN
-0.575585	-0.779134	-0.372035	-0.846144	-6.04323	2.56e-05	0.000284735	2.25541	Q9UBZ4	3.65122	0.308978	APEX2	APEX2_HUMAN
-0.384944	-0.521143	-0.248744	0.848508	-6.0402	2.57e-05	0.000285806	2.2499	Q8TDD1	3.65022	0.206697	DDX54	DDX54_HUMAN
-0.369899	-0.50079	-0.239007	-1.47351	-6.0395	2.58e-05	0.000285806	2.24863	Q99871	3.65022	0.198619	HAUS7	HAUS7_HUMAN
0.362146	0.233878	0.490414	-0.68982	6.03387	2.6e-05	0.000288251	2.23838	Q9UBG0	3.64795	0.194577	MRC2	MRC2_HUMAN
-0.470091	-0.636671	-0.303512	-1.15704	-6.03101	2.61e-05	0.000289302	2.23317	Q15542	3.64698	0.252642	TAF5	TAF5_HUMAN
-0.294654	-0.399108	-0.1902	0.387689	-6.02861	2.63e-05	0.000290121	2.22881	P29372	3.64623	0.158389	MPG	3MG_HUMAN
-0.493496	-0.664679	-0.322313	-0.792437	-6.20215	2.66e-05	0.000293523	2.27555	P56270	3.64312	0.265501	MAZ	MAZ_HUMAN
-0.254219	-0.344461	-0.163977	-1.36719	-6.02042	2.66e-05	0.000293523	2.21388	Q6ZNJ1	3.64312	0.13677	NBEAL2	NBEL2_HUMAN
-0.515482	-0.698526	-0.332437	-2.25652	-6.01848	2.67e-05	0.000293738	2.21035	Q68DK7	3.64292	0.277345	MSL1	MSL1_HUMAN
0.366334	0.236238	0.496429	-1.12127	6.0179	2.68e-05	0.000293738	2.20929	Q14999	3.64292	0.197098	CUL7	CUL7_HUMAN
0.398961	0.257259	0.540663	3.30895	6.01707	2.68e-05	0.000293738	2.20777	O00151	3.64292	0.214653	PDLIM1	PDLI1_HUMAN
-0.386465	-0.523734	-0.249197	4.36611	-6.01685	2.68e-05	0.000293738	2.20737	P27708	3.64292	0.20793	CAD	PYR1_HUMAN
-0.24564	-0.332923	-0.158356	-1.85705	-6.01443	2.69e-05	0.000294587	2.20296	Q9H501	3.64215	0.132189	ESF1	ESF1_HUMAN
0.248011	0.159853	0.336169	-0.616099	6.0123	2.7e-05	0.000294921	2.19908	Q8WTW3	3.64185	0.133477	COG1	COG1_HUMAN
0.420052	0.270739	0.569365	1.05418	6.01221	2.7e-05	0.000294921	2.19892	P45954	3.64185	0.226067	ACADSB	ACDSB_HUMAN
0.333484	0.214894	0.452073	-1.75124	6.00978	2.71e-05	0.000295783	2.19448	Q969E4	3.64107	0.179516	TCEAL3	TCAL3_HUMAN
-0.472431	-0.632288	-0.312574	-1.44306	-6.40763	2.72e-05	0.000296457	2.37127	Q9BWT6	3.64046	0.254354	MND1	MND1_HUMAN
-0.358322	-0.485814	-0.23083	0.155295	-6.00647	2.73e-05	0.000296696	2.18845	Q86YP4	3.64025	0.19293	GATAD2A	P66A_HUMAN
-0.395239	-0.53592	-0.254558	0.668531	-6.00418	2.74e-05	0.000297457	2.18427	Q5C9Z4	3.63956	0.212846	NOM1	NOM1_HUMAN
0.496098	0.319496	0.6727	0.920449	6.00346	2.74e-05	0.000297457	2.18296	Q16864	3.63956	0.267162	ATP6V1F	VATF_HUMAN
0.490371	0.315674	0.665068	-3.16453	5.99887	2.77e-05	0.000299144	2.17458	P54764	3.63805	0.264187	EPHA4	EPHA4_HUMAN
0.366737	0.236082	0.497392	1.5721	5.99871	2.77e-05	0.000299144	2.17429	Q96DB5	3.63805	0.197579	RMDN1	RMD1_HUMAN
0.336379	0.216509	0.456248	0.106517	5.99721	2.78e-05	0.000299527	2.17155	Q6ZSR9	3.63771	0.181241	NaN	YJ005_HUMAN
-0.501212	-0.679874	-0.322551	3.95519	-5.99543	2.78e-05	0.000300058	2.16831	Q13451	3.63724	0.270089	FKBP5	FKBP5_HUMAN
-0.510703	-0.692784	-0.328623	-1.27973	-5.99424	2.79e-05	0.000300283	2.16613	Q96D70	3.63704	0.275218	R3HDM4	R3HD4_HUMAN
-0.380116	-0.515732	-0.2445	0.275511	-5.99012	2.81e-05	0.000302065	2.15861	Q6RFH5	3.63546	0.204934	WDR74	WDR74_HUMAN
-0.341362	-0.463272	-0.219451	2.35677	-5.98415	2.84e-05	0.00030486	2.1477	Q6YHU6	3.63299	0.184165	THADA	THADA_HUMAN
-0.255624	-0.34693	-0.164317	-0.957571	-5.98313	2.85e-05	0.000304943	2.14583	Q96Q42	3.63292	0.137912	ALS2	ALS2_HUMAN
-0.322435	-0.437619	-0.207251	-1.15701	-5.98246	2.85e-05	0.000304943	2.14461	Q96H55	3.63292	0.173957	MYO19	MYO19_HUMAN
0.439495	0.282356	0.596634	-0.676195	5.97722	2.88e-05	0.000307366	2.13504	O75911	3.6308	0.237251	DHRS3	DHRS3_HUMAN
-0.283226	-0.384543	-0.18191	0.0851627	-5.97423	2.89e-05	0.000308579	2.12958	Q7L8W6	3.62975	0.152937	DPH6	DPH6_HUMAN
-0.304425	-0.413538	-0.195313	1.44776	-5.9626	2.95e-05	0.000314584	2.10829	O15067	3.62459	0.164618	PFAS	PUR4_HUMAN
0.331524	0.212666	0.450382	1.06111	5.96094	2.96e-05	0.00031508	2.10527	Q9Y3M8	3.62417	0.179293	STARD13	STA13_HUMAN
-0.376655	-0.511732	-0.241578	-0.790713	-5.95925	2.97e-05	0.000315599	2.10218	Q9NYV4	3.62373	0.203725	CDK12	CDK12_HUMAN
-0.386312	-0.524929	-0.247694	-1.02687	-5.95592	2.99e-05	0.000317045	2.09607	Q96BD0	3.6225	0.209019	SLCO4A1	SO4A1_HUMAN
-0.437822	-0.595066	-0.280577	-0.909092	-5.95047	3.01e-05	0.000319694	2.0861	O94929	3.62027	0.237035	ABLIM3	ABLM3_HUMAN
0.684881	0.438832	0.93093	1.42315	5.94872	3.02e-05	0.000320259	2.08289	Q9H190	3.6198	0.370841	SDCBP2	SDCB2_HUMAN
0.256211	0.164136	0.348286	0.0559851	5.94682	3.03e-05	0.000320911	2.0794	O00212	3.61925	0.138751	RHOD	RHOD_HUMAN
0.591318	0.378591	0.804044	2.38435	5.94058	3.07e-05	0.00032405	2.06798	P15313	3.61664	0.320459	ATP6V1B1	VATB1_HUMAN
-0.462777	-0.629304	-0.29625	-0.0544877	-5.93906	3.08e-05	0.00032449	2.06519	Q6NXE6	3.61628	0.250822	ARMC6	ARMC6_HUMAN
-0.306864	-0.417352	-0.196375	-0.838316	-5.93551	3.1e-05	0.000326107	2.05869	Q8TEA1	3.61494	0.16638	NSUN6	NSUN6_HUMAN
-0.389478	-0.529767	-0.249189	-0.460794	-5.93318	3.11e-05	0.000327023	2.05441	P32929	3.61419	0.211217	CTH	CGL_HUMAN
-0.354026	-0.481609	-0.226442	-0.166497	-5.93021	3.13e-05	0.000328313	2.04897	Q86U44	3.61313	0.192047	METTL3	MTA70_HUMAN
-0.44219	-0.601573	-0.282808	0.855542	-5.92922	3.13e-05	0.000328459	2.04714	Q6VMQ6	3.61301	0.239881	ATF7IP	MCAF1_HUMAN
-0.517446	-0.704104	-0.330788	-0.559875	-5.92445	3.16e-05	0.000330811	2.03841	Q15424	3.61109	0.280855	SAFB	SAFB1_HUMAN
0.452826	0.289439	0.616212	0.0880071	5.92303	3.17e-05	0.000331207	2.0358	Q9BQE5	3.61077	0.245803	APOL2	APOL2_HUMAN
-0.360921	-0.491197	-0.230646	-0.539928	-5.92079	3.18e-05	0.000332093	2.03167	Q07864	3.61005	0.195954	POLE	DPOE1_HUMAN
0.458059	0.292511	0.623606	-1.22258	5.91328	3.22e-05	0.000336115	2.01789	Q9HBL0	3.60682	0.248916	TNS1	TENS1_HUMAN
0.338625	0.215878	0.461372	1.94594	5.89574	3.32e-05	0.000346322	1.98566	Q9Y2Q3	3.59876	0.184426	GSTK1	GSTK1_HUMAN
0.332938	0.212179	0.453697	-0.39464	5.89215	3.34e-05	0.000347898	1.97906	P0C0L4	3.59754	0.18139	C4A	CO4A_HUMAN
0.32521	0.207242	0.443177	1.18423	5.89158	3.35e-05	0.000347898	1.97801	Q6PCB7	3.59754	0.17718	SLC27A1	S27A1_HUMAN
0.402395	0.256414	0.548375	-1.3143	5.89097	3.35e-05	0.000347898	1.97689	Q5JU85	3.59754	0.219231	IQSEC2	IQEC2_HUMAN
0.276614	0.176209	0.377019	1.14997	5.88775	3.37e-05	0.000349445	1.97096	Q8TE77	3.59634	0.150754	SSH3	SSH3_HUMAN
0.243981	0.155345	0.332618	-0.578438	5.88264	3.4e-05	0.000352179	1.96156	Q8NI37	3.59424	0.133047	PPTC7	PPTC7_HUMAN
-0.254651	-0.347204	-0.162099	0.925388	-5.88015	3.42e-05	0.000353282	1.95698	O14777	3.5934	0.138898	NDC80	NDC80_HUMAN
0.258287	0.164309	0.352266	2.14965	5.87359	3.46e-05	0.000356973	1.94491	Q5VZK9	3.59059	0.140992	CARMIL1	CARL1_HUMAN
-0.255644	-0.348711	-0.162577	-0.898857	-5.87043	3.48e-05	0.000358524	1.93909	Q14004	3.58942	0.139594	CDK13	CDK13_HUMAN
0.210327	0.133732	0.286922	-0.0126762	5.86847	3.49e-05	0.000359312	1.93547	Q96K76	3.58883	0.114868	USP47	UBP47_HUMAN
-0.298188	-0.406803	-0.189572	2.1892	-5.86716	3.5e-05	0.000359687	1.93305	Q3SY69	3.58855	0.162865	ALDH1L2	AL1L2_HUMAN
0.243238	0.154575	0.331902	0.0357265	5.86296	3.52e-05	0.00036164	1.92531	Q9Y2H6	3.58709	0.132907	FNDC3A	FND3A_HUMAN
-0.297503	-0.405952	-0.189054	-1.00423	-5.86267	3.53e-05	0.00036164	1.92478	Q13315	3.58709	0.162557	ATM	ATM_HUMAN
0.312245	0.198395	0.426096	2.14954	5.86126	3.53e-05	0.000362076	1.92219	O15498	3.58676	0.170628	YKT6	YKT6_HUMAN
-0.314302	-0.428918	-0.199685	-0.404055	-5.86043	3.54e-05	0.000362144	1.92066	Q9BVL2	3.58671	0.171754	NUP58	NUP58_HUMAN
0.367228	0.233175	0.501282	2.63605	5.85446	3.58e-05	0.000365217	1.90965	Q99615	3.58443	0.200804	DNAJC7	DNJC7_HUMAN
-0.47715	-0.651336	-0.302964	-0.322657	-5.85426	3.58e-05	0.000365217	1.90927	Q8WUM9	3.58443	0.26091	SLC20A1	S20A1_HUMAN
0.430545	0.273285	0.587805	0.314203	5.851	3.6e-05	0.000366874	1.90326	P04062	3.5832	0.235507	GBA1	GBA1_HUMAN
0.316723	0.20098	0.432467	0.263915	5.84807	3.62e-05	0.000368082	1.89786	Q9BW91	3.58231	0.17329	NUDT9	NUDT9_HUMAN
0.267293	0.169598	0.364988	-1.54656	5.84716	3.62e-05	0.000368082	1.89617	P28827	3.58231	0.146245	PTPRM	PTPRM_HUMAN
0.400459	0.257265	0.543652	-0.666974	6.01663	3.63e-05	0.000368082	1.95536	P04066	3.58231	0.219104	FUCA1	FUCO_HUMAN
0.395714	0.251055	0.540373	2.00102	5.84608	3.63e-05	0.00036821	1.89419	P13688	3.58222	0.216513	CEACAM1	CEAM1_HUMAN
0.411568	0.264101	0.559034	-2.35403	6.00438	3.7e-05	0.000374761	1.93405	Q9NZC4	3.57745	0.225488	EHF	EHF_HUMAN
-0.237296	-0.324321	-0.15027	-0.181404	-5.82738	3.75e-05	0.000379773	1.85965	Q9NVC6	3.57385	0.13014	MED17	MED17_HUMAN
-0.225334	-0.308012	-0.142656	0.944811	-5.8246	3.77e-05	0.000381181	1.85452	O15294	3.57285	0.123614	OGT	OGT1_HUMAN
0.261715	0.165565	0.357866	-1.18221	5.81713	3.82e-05	0.000385704	1.84071	Q9HBF4	3.56965	0.143701	ZFYVE1	ZFYV1_HUMAN
0.459123	0.290433	0.627814	-0.562922	5.81659	3.83e-05	0.000385704	1.83971	Q9Y2E5	3.56965	0.252093	MAN2B2	MA2B2_HUMAN
0.421873	0.266508	0.577239	-1.6404	5.80305	3.92e-05	0.000394685	1.81466	Q86VP1	3.5634	0.232046	TAX1BP1	TAXB1_HUMAN
0.776204	0.495935	1.05647	-1.9679	5.95828	4e-05	0.000401554	1.85367	Q9H0Q0	3.55871	0.427503	CYRIA	CYRIA_HUMAN
-0.621522	-0.845949	-0.397095	-2.16191	-5.958	4e-05	0.000401554	1.85319	Q9C086	3.55871	0.34231	INO80B	IN80B_HUMAN
-0.335326	-0.459134	-0.211518	3.41719	-5.78826	4.03e-05	0.000403768	1.78726	P25205	3.55722	0.184762	MCM3	MCM3_HUMAN
0.852306	0.53725	1.16736	6.24752	5.78146	4.08e-05	0.000408211	1.77467	P07900	3.55424	0.470008	HSP90AA1	HS90A_HUMAN
1.20843	0.76034	1.65652	0.736481	5.7635	4.21e-05	0.000421087	1.74134	O43653	3.54578	0.667983	PSCA	PSCA_HUMAN
-0.348162	-0.477453	-0.21887	-2.49992	-5.75493	4.28e-05	0.000427092	1.72544	P54132	3.54191	0.192663	BLM	BLM_HUMAN
-0.540047	-0.736723	-0.343371	-2.80062	-5.90746	4.36e-05	0.000434079	1.76473	Q15011	3.53748	0.299222	HERPUD1	HERP1_HUMAN
-0.310203	-0.425616	-0.19479	0.195413	-5.7441	4.36e-05	0.000434079	1.70532	Q9Y4C2	3.53748	0.171873	TCAF1	TCAF1_HUMAN
-0.445507	-0.611268	-0.279746	-1.10325	-5.74382	4.36e-05	0.000434079	1.7048	Q9UJX4	3.53748	0.246841	ANAPC5	APC5_HUMAN
0.230374	0.144629	0.316118	0.172876	5.74188	4.38e-05	0.000435057	1.70118	Q8IY33	3.53687	0.127664	MICALL2	MILK2_HUMAN
-0.482848	-0.662653	-0.303044	0.047437	-5.73904	4.4e-05	0.000436721	1.69591	Q6ZW49	3.53582	0.267656	PAXIP1	PAXI1_HUMAN
-0.541057	-0.742562	-0.339553	-2.5492	-5.73836	4.41e-05	0.000436721	1.69465	Q9BVW5	3.53582	0.299922	TIPIN	TIPIN_HUMAN
-0.396604	-0.54435	-0.248858	-2.31767	-5.73681	4.42e-05	0.000437395	1.69177	O15360	3.5354	0.219874	FANCA	FANCA_HUMAN
0.250031	0.156854	0.343207	-0.193924	5.73477	4.44e-05	0.000438004	1.68796	Q9UKU7	3.53502	0.13863	ACAD8	ACAD8_HUMAN
-0.260231	-0.35721	-0.163251	2.50018	-5.73465	4.44e-05	0.000438004	1.68774	Q96KC8	3.53502	0.144285	DNAJC1	DNJC1_HUMAN
0.394073	0.247086	0.541059	2.32376	5.72965	4.48e-05	0.000441424	1.67844	P29466	3.5329	0.218626	CASP1	CASP1_HUMAN
0.282176	0.176844	0.387508	0.117671	5.72516	4.51e-05	0.000444459	1.67009	Q5T0Z8	3.53102	0.15663	C6orf132	CF132_HUMAN
0.236199	0.148011	0.324386	0.0418032	5.724	4.52e-05	0.000444833	1.66793	Q9P2B4	3.53079	0.131118	CTTNBP2NL	CT2NL_HUMAN
0.296829	0.185954	0.407705	-0.341152	5.72138	4.54e-05	0.000446061	1.66305	O60825	3.53004	0.16481	PFKFB2	F262_HUMAN
0.370781	0.232275	0.509286	1.70701	5.7211	4.55e-05	0.000446061	1.66252	Q96A65	3.53004	0.20587	EXOC4	EXOC4_HUMAN
-0.238201	-0.327234	-0.149169	-0.15484	-5.71778	4.57e-05	0.000448182	1.65635	Q10570	3.52874	0.132306	CPSF1	CPSF1_HUMAN
0.341526	0.213751	0.469302	-0.967211	5.71223	4.62e-05	0.00045161	1.64601	Q14141	3.52665	0.189809	SEPTIN6	SEPT6_HUMAN
0.478139	0.299251	0.657027	-1.09993	5.71219	4.62e-05	0.00045161	1.64594	Q9HCU8	3.52665	0.265734	POLD4	DPOD4_HUMAN
0.527407	0.329762	0.725052	-0.498258	5.70282	4.7e-05	0.000458757	1.62848	P43353	3.52235	0.293474	ALDH3B1	AL3B1_HUMAN
-0.233009	-0.320362	-0.145657	2.45834	-5.70069	4.72e-05	0.000459964	1.6245	Q9UHX1	3.52163	0.129684	PUF60	PUF60_HUMAN
0.241713	0.15094	0.332486	3.08514	5.69078	4.8e-05	0.000467705	1.60602	Q9C0D7	3.51705	0.134703	ZC3H12C	ZC12C_HUMAN
-0.32182	-0.442784	-0.200855	-0.237846	-5.6857	4.85e-05	0.000471211	1.59655	Q9NW13	3.515	0.17945	RBM28	RBM28_HUMAN
0.262447	0.163787	0.361107	-0.950143	5.68498	4.85e-05	0.000471211	1.5952	Q96RU3	3.515	0.146343	FNBP1	FNBP1_HUMAN
-0.332151	-0.457035	-0.207267	1.81847	-5.68405	4.86e-05	0.000471211	1.59346	O60287	3.515	0.185211	URB1	NPA1P_HUMAN
0.609932	0.380602	0.839263	1.3982	5.68393	4.86e-05	0.000471211	1.59325	Q9UFN0	3.515	0.340105	NIPSNAP3A	NPS3A_HUMAN
0.519554	0.323766	0.715342	0.673701	5.67118	4.98e-05	0.000481639	1.56943	P31321	3.50899	0.290205	PRKAR1B	KAP1_HUMAN
0.280478	0.174667	0.386289	0.688088	5.66497	5.03e-05	0.000485994	1.55782	Q9P265	3.50651	0.156776	DIP2B	DIP2B_HUMAN
-0.550053	-0.757566	-0.34254	-1.53235	-5.66486	5.03e-05	0.000485994	1.55763	Q9Y3A4	3.50651	0.307458	RRP7A	RRP7A_HUMAN
-0.394065	-0.542774	-0.245356	0.57197	-5.66319	5.05e-05	0.000486378	1.5545	P38159	3.50629	0.22028	RBMX	RBMX_HUMAN
-0.269805	-0.371624	-0.167987	0.680878	-5.66308	5.05e-05	0.000486378	1.55429	Q96G46	3.50629	0.15082	DUS3L	DUS3L_HUMAN
0.273984	0.170545	0.377423	-0.228439	5.66071	5.07e-05	0.000487873	1.54987	Q96RT1	3.50545	0.153193	ERBIN	ERBIN_HUMAN
-0.563894	-0.776827	-0.35096	-0.571974	-5.65956	5.08e-05	0.000488297	1.54772	Q8NBI5	3.50521	0.315311	SLC43A3	S43A3_HUMAN
0.300422	0.186943	0.413902	1.89235	5.65776	5.1e-05	0.000489303	1.54434	Q5VW32	3.50464	0.168014	BROX	BROX_HUMAN
-0.420795	-0.579783	-0.261806	-1.35326	-5.65632	5.11e-05	0.00048998	1.54166	Q8IUF1	3.50426	0.235359	ZNG1B	ZNG1B_HUMAN
0.359864	0.22385	0.495877	-1.14449	5.65439	5.13e-05	0.000490709	1.53804	O95479	3.50385	0.201302	H6PD	G6PE_HUMAN
0.360985	0.224542	0.497428	-0.788163	5.65417	5.13e-05	0.000490709	1.53763	Q9Y5Y5	3.50385	0.20193	PEX16	PEX16_HUMAN
-0.695101	-0.95792	-0.432281	-1.50954	-5.65223	5.15e-05	0.000491845	1.534	Q86WX3	3.50322	0.388899	RPS19BP1	AROS_HUMAN
-0.239805	-0.330787	-0.148823	-0.558044	-5.63289	5.33e-05	0.000508819	1.4978	Q8TBB5	3.49386	0.134527	KLHDC4	KLDC4_HUMAN
0.271737	0.168601	0.374874	-1.05284	5.63075	5.36e-05	0.000510046	1.49379	Q92845	3.4932	0.152469	KIFAP3	KIFA3_HUMAN
-0.308025	-0.424945	-0.191105	-1.21798	-5.63023	5.36e-05	0.000510046	1.49283	Q96BY7	3.4932	0.17283	ATG2B	ATG2B_HUMAN
0.269931	0.167456	0.372406	-1.58597	5.62941	5.37e-05	0.000510197	1.49128	Q63ZY3	3.49312	0.151459	KANK2	KANK2_HUMAN
-0.627322	-0.86571	-0.388934	0.00300904	-5.62388	5.42e-05	0.000514737	1.48091	Q8IUF8	3.49067	0.352239	RIOX2	RIOX2_HUMAN
-0.316082	-0.43625	-0.195914	-1.71492	-5.62133	5.45e-05	0.000516222	1.47615	Q8N2W9	3.48987	0.177519	PIAS4	PIAS4_HUMAN
-0.246999	-0.34091	-0.153089	0.882397	-5.62097	5.45e-05	0.000516222	1.47547	Q6P1J9	3.48987	0.138721	CDC73	CDC73_HUMAN
-0.470169	-0.649007	-0.291332	-0.651295	-5.61855	5.48e-05	0.000517876	1.47094	Q9H9K5	3.48899	0.264126	ERVMER34-1	MER34_HUMAN
-0.437223	-0.600209	-0.274238	-1.3865	-5.77131	5.49e-05	0.000518989	1.52473	Q13227	3.4884	0.245659	GPS2	GPS2_HUMAN
0.36792	0.227876	0.507963	4.02897	5.61461	5.51e-05	0.000520355	1.46355	P21796	3.48767	0.206763	VDAC1	VDAC1_HUMAN
-0.360141	-0.497299	-0.222984	2.6424	-5.61156	5.55e-05	0.000522634	1.45781	Q6XQN6	3.48646	0.202462	NAPRT	PNCB_HUMAN
0.230345	0.142607	0.318082	-0.70917	5.61077	5.55e-05	0.000522757	1.45634	Q8N573	3.4864	0.129496	OXR1	OXR1_HUMAN
-0.437883	-0.601354	-0.274412	-2.05678	-5.76284	5.57e-05	0.000524054	1.50972	Q8WW35	3.48571	0.246219	DYNLT2B	DYT2B_HUMAN
-0.293144	-0.40489	-0.181399	-0.886164	-5.60635	5.6e-05	0.000525723	1.44806	Q96R06	3.48483	0.164875	SPAG5	SPAG5_HUMAN
-0.564983	-0.78059	-0.349375	-1.33208	-5.60017	5.66e-05	0.000530587	1.43645	A6NED2	3.48229	0.318	RCCD1	RCCD1_HUMAN
-0.287789	-0.397618	-0.17796	-0.418987	-5.59999	5.66e-05	0.000530587	1.43612	Q9NYV6	3.48229	0.161982	RRN3	RRN3_HUMAN
-0.397371	-0.549066	-0.245675	2.70962	-5.59825	5.68e-05	0.00053105	1.43284	P82979	3.48205	0.223675	SARNP	SARNP_HUMAN
0.367356	0.227117	0.507594	1.28346	5.59821	5.68e-05	0.00053105	1.43277	Q9UBB4	3.48205	0.20678	ATXN10	ATX10_HUMAN
-0.326362	-0.45111	-0.201615	1.44223	-5.59109	5.76e-05	0.000537354	1.4194	O15160	3.47878	0.183878	POLR1C	RPAC1_HUMAN
-0.417352	-0.576899	-0.257805	-1.23193	-5.59041	5.76e-05	0.000537383	1.41813	Q9NS91	3.47876	0.235144	RAD18	RAD18_HUMAN
-1.83469	-2.53627	-1.1331	-1.03602	-5.58873	5.78e-05	0.000538064	1.41496	O43439	3.47841	1.0338	CBFA2T2	MTG8R_HUMAN
0.373634	0.230749	0.516518	-0.172229	5.58842	5.78e-05	0.000538064	1.41439	Q9BUT1	3.47841	0.210533	BDH2	DHRS6_HUMAN
0.349378	0.215747	0.48301	0.503433	5.58748	5.79e-05	0.000538182	1.41261	Q2M2I8	3.47835	0.19687	AAK1	AAK1_HUMAN
0.454812	0.280839	0.628785	-1.75327	5.58701	5.8e-05	0.000538182	1.41173	Q92828	3.47835	0.25628	CORO2A	COR2A_HUMAN
0.316051	0.195025	0.437078	0.242163	5.58095	5.86e-05	0.000543282	1.40034	Q5T0W9	3.47574	0.178224	FAM83B	FA83B_HUMAN
-0.3358	-0.464397	-0.207202	-0.869753	-5.58055	5.87e-05	0.000543282	1.3996	O00519	3.47574	0.18936	FAAH	FAAH1_HUMAN
-0.230909	-0.319384	-0.142434	-0.0896073	-5.57764	5.9e-05	0.000545538	1.39412	Q32P44	3.47459	0.130255	EML3	EMAL3_HUMAN
-0.303734	-0.420156	-0.187313	-0.47957	-5.57561	5.92e-05	0.000546928	1.39029	Q9BRX5	3.47389	0.17137	GINS3	PSF3_HUMAN
-0.430341	-0.595434	-0.265248	-1.2529	-5.57077	5.97e-05	0.000551139	1.38119	Q7Z7C8	3.47176	0.242951	TAF8	TAF8_HUMAN
-0.210978	-0.29195	-0.130007	3.23489	-5.56849	6e-05	0.000552783	1.37692	P26639	3.47093	0.119137	TARS1	SYTC_HUMAN
-1.36978	-1.82273	-0.916836	-3.25609	-6.78091	6.05e-05	0.00055722	1.97716	Q96FF9	3.46871	0.773996	CDCA5	CDCA5_HUMAN
-0.396317	-0.548745	-0.243889	0.122564	-5.55658	6.13e-05	0.000563239	1.3545	Q96LD4	3.46573	0.224132	TRIM47	TRI47_HUMAN
-0.553583	-0.757375	-0.349792	2.26338	-5.88963	6.13e-05	0.000563239	1.52678	O95755	3.46573	0.313072	RAB36	RAB36_HUMAN
-0.55961	-0.774963	-0.344257	-0.812682	-5.55347	6.17e-05	0.00056492	1.34864	Q96E14	3.4649	0.316556	RMI2	RMI2_HUMAN
0.349851	0.215218	0.484485	0.897894	5.55343	6.17e-05	0.00056492	1.34856	Q9HCC0	3.4649	0.197901	MCCC2	MCCB_HUMAN
0.45796	0.281513	0.634407	0.0121427	5.54679	6.24e-05	0.000571152	1.33606	Q6DKJ4	3.46186	0.259283	NXN	NXN_HUMAN
0.509325	0.312965	0.705684	-0.0223505	5.54335	6.28e-05	0.000574096	1.32958	P83111	3.46043	0.288484	LACTB	LACTB_HUMAN
-0.587411	-0.814108	-0.360714	-1.24603	-5.53766	6.35e-05	0.000579442	1.31884	Q8WY91	3.45785	0.33296	THAP4	THAP4_HUMAN
-0.6813	-0.944347	-0.418252	-1.73456	-5.53519	6.38e-05	0.000581388	1.3142	P52429	3.45691	0.386283	DGKE	DGKE_HUMAN
-0.518215	-0.718325	-0.318106	0.243891	-5.53442	6.38e-05	0.000581543	1.31273	Q00535	3.45684	0.293824	CDK5	CDK5_HUMAN
0.259675	0.159289	0.360062	1.04499	5.5282	6.46e-05	0.000587519	1.30102	Q96KP1	3.45399	0.147355	EXOC2	EXOC2_HUMAN
0.244911	0.150205	0.339617	0.951793	5.52662	6.48e-05	0.000588544	1.29804	Q9Y2D4	3.45351	0.138997	EXOC6B	EXC6B_HUMAN
0.202788	0.124357	0.281219	0.268102	5.52567	6.49e-05	0.00058889	1.29625	P56962	3.45334	0.115095	STX17	STX17_HUMAN
0.279954	0.17163	0.388278	0.300022	5.52323	6.52e-05	0.000590853	1.29164	O75886	3.45242	0.158935	STAM2	STAM2_HUMAN
0.294713	0.180224	0.409203	-0.0870368	5.50128	6.78e-05	0.000614429	1.25018	O15254	3.4415	0.167845	ACOX3	ACOX3_HUMAN
-1.01347	-1.3997	-0.627237	-1.26604	-5.64522	6.82e-05	0.000617297	1.30025	P05549	3.4402	0.577409	TFAP2A	AP2A_HUMAN
-0.284023	-0.394448	-0.173597	-1.10326	-5.49683	6.84e-05	0.000618049	1.24177	Q96CS2	3.43986	0.161833	HAUS1	HAUS1_HUMAN
-0.220876	-0.306803	-0.134948	0.815511	-5.49346	6.88e-05	0.000620485	1.23541	Q9BST9	3.43876	0.125893	RTKN	RTKN_HUMAN
-0.366344	-0.508863	-0.223824	0.529281	-5.49344	6.88e-05	0.000620485	1.23537	Q8IVD9	3.43876	0.208806	NUDCD3	NUDC3_HUMAN
-0.586187	-0.814739	-0.357635	-0.0946173	-5.48127	7.04e-05	0.0006333	1.21234	P0DQW0	3.43305	0.334667	ZC3H11C	ZC11C_HUMAN
-0.340243	-0.472907	-0.207579	1.5495	-5.48108	7.04e-05	0.0006333	1.21198	O15417	3.43305	0.194252	TNRC18	TNC18_HUMAN
-0.411463	-0.571932	-0.250995	0.702455	-5.47988	7.06e-05	0.000633976	1.20971	Q86WQ0	3.43275	0.234934	NR2C2AP	NR2CA_HUMAN
0.376289	0.229502	0.523076	-0.42304	5.47853	7.07e-05	0.00063483	1.20715	Q9UBV2	3.43237	0.214874	SEL1L	SE1L1_HUMAN
0.394598	0.240555	0.548641	-1.73934	5.47448	7.13e-05	0.000638843	1.19949	O00192	3.43061	0.225445	ARVCF	ARVC_HUMAN
0.302136	0.184117	0.420155	1.39611	5.47119	7.17e-05	0.000641999	1.19325	O15460	3.42923	0.172688	P4HA2	P4HA2_HUMAN
-0.502809	-0.699424	-0.306194	2.149	-5.46532	7.25e-05	0.000648234	1.18214	Q06203	3.42652	0.287611	PPAT	PUR1_HUMAN
0.307815	0.187272	0.428358	-0.347116	5.45728	7.36e-05	0.000657154	1.16691	Q9H9Q2	3.42269	0.17627	COPS7B	CSN7B_HUMAN
0.350817	0.213385	0.48825	0.169969	5.45533	7.38e-05	0.000658424	1.16322	A1L390	3.42214	0.200927	PLEKHG3	PKHG3_HUMAN
-0.280036	-0.389747	-0.170326	-1.77452	-5.455	7.39e-05	0.000658424	1.1626	Q14766	3.42214	0.160388	LTBP1	LTBP1_HUMAN
0.300567	0.182766	0.418367	0.730537	5.45286	7.42e-05	0.000660286	1.15853	Q14746	3.42135	0.172187	COG2	COG2_HUMAN
-0.323768	-0.450675	-0.19686	0.0105022	-5.45224	7.43e-05	0.000660292	1.15736	Q8IXK0	3.42135	0.185478	PHC2	PHC2_HUMAN
-0.327213	-0.455597	-0.198829	1.37267	-5.4469	7.5e-05	0.000666073	1.14723	Q16822	3.4189	0.187586	PCK2	PCKGM_HUMAN
0.579135	0.351792	0.806479	0.505436	5.44411	7.54e-05	0.000668752	1.14194	Q08380	3.41778	0.332118	LGALS3BP	LG3BP_HUMAN
-0.412958	-0.575241	-0.250675	-1.58585	-5.43829	7.62e-05	0.000675212	1.13089	Q17RY6	3.41507	0.237007	LY6K	LY6K_HUMAN
0.364736	0.221377	0.508095	-0.182728	5.43728	7.63e-05	0.000675703	1.12899	Q8N3E9	3.41487	0.209344	PLCD3	PLCD3_HUMAN
0.226601	0.137413	0.315789	0.554722	5.42982	7.74e-05	0.000683455	1.11483	Q9Y4X5	3.41166	0.130182	ARIH1	ARI1_HUMAN
-0.317626	-0.442651	-0.192601	1.9241	-5.42935	7.75e-05	0.000683455	1.11392	Q9BTY7	3.41166	0.182476	HGH1	HGH1_HUMAN
0.611755	0.375557	0.847953	-1.90668	5.57212	7.75e-05	0.000683455	1.16914	Q9NSY2	3.41166	0.351453	STARD5	STAR5_HUMAN
0.371921	0.225432	0.518409	-0.867618	5.42596	7.79e-05	0.000686887	1.10749	O15344	3.41025	0.213757	MID1	TRI18_HUMAN
-0.238542	-0.332575	-0.144508	-1.57435	-5.4214	7.86e-05	0.000691915	1.09884	P0C2W1	3.4082	0.137181	FBXO45	FBSP1_HUMAN
-0.272704	-0.380269	-0.16514	-1.61598	-5.41817	7.91e-05	0.000695287	1.09269	P78549	3.40683	0.156891	NTHL1	NTH_HUMAN
0.272286	0.164786	0.379786	0.287166	5.4131	7.98e-05	0.000701042	1.08306	Q9NQ48	3.40451	0.156757	LZTFL1	LZTL1_HUMAN
0.495479	0.299667	0.691292	-0.522017	5.40773	8.06e-05	0.000707254	1.07284	Q7L5L3	3.40202	0.285459	GDPD3	GDPD3_HUMAN
-0.273093	-0.381048	-0.165139	-0.525059	-5.40631	8.08e-05	0.000708325	1.07014	Q7Z4H7	3.4016	0.157356	HAUS6	HAUS6_HUMAN
0.266374	0.161028	0.37172	-1.98117	5.40385	8.12e-05	0.000710758	1.06547	Q96NE9	3.40063	0.153528	FRMD6	FRMD6_HUMAN
-0.552794	-0.77145	-0.334138	-0.46562	-5.40296	8.13e-05	0.000711138	1.06378	Q9NX24	3.40048	0.318624	NHP2	NHP2_HUMAN
0.596405	0.360407	0.832404	2.08595	5.40085	8.16e-05	0.000713134	1.05976	P34931	3.39969	0.343842	HSPA1L	HS71L_HUMAN
-0.392184	-0.547489	-0.236878	-0.177972	-5.39675	8.23e-05	0.000717762	1.05197	Q9BY77	3.39787	0.226224	POLDIP3	PDIP3_HUMAN
-0.385181	-0.537811	-0.232551	-0.0456849	-5.39329	8.28e-05	0.000721018	1.04538	Q00587	3.39659	0.222268	CDC42EP1	BORG5_HUMAN
0.33388	0.201574	0.466187	-1.18689	5.39311	8.28e-05	0.000721018	1.04504	Q6NSJ0	3.39659	0.192665	MYORG	MYORG_HUMAN
0.500733	0.302281	0.699186	0.387316	5.39237	8.29e-05	0.000721213	1.04362	Q7L523	3.39651	0.288955	RRAGA	RRAGA_HUMAN
0.334475	0.201894	0.467056	0.667671	5.39152	8.31e-05	0.000721551	1.04201	P05165	3.39638	0.19302	PCCA	PCCA_HUMAN
0.254016	0.153266	0.354766	0.0965544	5.38821	8.36e-05	0.000724805	1.03572	Q86TP1	3.39511	0.146644	PRUNE1	PRUN1_HUMAN
-0.716838	-1.00117	-0.432502	2.86203	-5.3879	8.36e-05	0.000724805	1.03512	P10412	3.39511	0.413831	H1-4	H14_HUMAN
-0.661332	-0.923777	-0.398887	-0.603151	-5.38531	8.4e-05	0.000727488	1.03019	O95562	3.39407	0.381905	SFT2D2	SFT2B_HUMAN
-0.411461	-0.574962	-0.24796	-0.75037	-5.37822	8.51e-05	0.000736293	1.01669	Q9Y6D0	3.39067	0.237848	SELENOK	SELK_HUMAN
-0.256265	-0.358159	-0.154371	-1.89579	-5.3749	8.57e-05	0.000740027	1.01036	Q5VWQ0	3.38924	0.148198	RSBN1	RSBN1_HUMAN
0.541649	0.326202	0.757097	-2.70385	5.37287	8.6e-05	0.000741995	1.0065	Q92622	3.38849	0.313306	RUBCN	RUBIC_HUMAN
-0.449861	-0.628895	-0.270826	-1.81375	-5.36997	8.64e-05	0.000745182	1.00097	Q96SI1	3.38727	0.260306	KCTD15	KCD15_HUMAN
0.257442	0.154892	0.359992	0.853571	5.36505	8.72e-05	0.000750386	0.991593	O43795	3.3853	0.149052	MYO1B	MYO1B_HUMAN
0.281036	0.169088	0.392985	0.539388	5.36504	8.72e-05	0.000750386	0.991564	Q07352	3.3853	0.162713	ZFP36L1	TISB_HUMAN
-0.412733	-0.577503	-0.247963	-1.05731	-5.35329	8.92e-05	0.000766089	0.969151	Q96HR8	3.37944	0.239376	NAF1	NAF1_HUMAN
0.637973	0.383224	0.892722	1.26091	5.35204	8.94e-05	0.000766325	0.966768	Q6NVY1	3.37935	0.37002	HIBCH	HIBCH_HUMAN
-1.29947	-1.78456	-0.814384	-0.562667	-5.86166	8.95e-05	0.000766325	1.27817	P60006	3.37935	0.753684	ANAPC15	APC15_HUMAN
0.229492	0.137833	0.321152	1.13024	5.35081	8.96e-05	0.000766325	0.964424	Q5VWQ8	3.37935	0.133104	DAB2IP	DAB2P_HUMAN
0.20545	0.123392	0.287507	-2.48159	5.35077	8.96e-05	0.000766325	0.964359	P25054	3.37935	0.119159	APC	APC_HUMAN
-0.321928	-0.450544	-0.193311	-0.89257	-5.34923	8.98e-05	0.000767695	0.961407	Q16880	3.37885	0.186744	UGT8	CGT_HUMAN
-0.396209	-0.554547	-0.237872	-0.0954383	-5.34774	9.01e-05	0.000768987	0.958565	Q9Y244	3.37837	0.229865	POMP	POMP_HUMAN
-0.183408	-0.256715	-0.1101	-0.31496	-5.34687	9.02e-05	0.000769393	0.956909	Q5VUA4	3.37822	0.106411	ZNF318	ZN318_HUMAN
-0.44698	-0.625767	-0.268192	-2.34193	-5.34293	9.09e-05	0.000774203	0.949391	Q8IY47	3.37645	0.259468	KBTBD2	KBTB2_HUMAN
0.251484	0.150865	0.352104	3.0008	5.34142	9.11e-05	0.000775539	0.946507	P49419	3.37596	0.146006	ALDH7A1	AL7A1_HUMAN
-0.535233	-0.749535	-0.320931	1.58875	-5.3376	9.18e-05	0.000780216	0.939217	P63165	3.37426	0.3109	SUMO1	SUMO1_HUMAN
-0.311451	-0.436209	-0.186692	0.139148	-5.33517	9.22e-05	0.000782913	0.934563	Q6P582	3.37328	0.180964	MZT2A	MZT2A_HUMAN
-0.366278	-0.513167	-0.219388	-2.02076	-5.32904	9.33e-05	0.000791034	0.922848	Q06330	3.37035	0.213006	RBPJ	SUH_HUMAN
-0.277714	-0.389173	-0.166255	-1.6092	-5.32491	9.4e-05	0.000796266	0.914966	P33981	3.36848	0.161592	TTK	TTK_HUMAN
-0.273872	-0.383863	-0.16388	-1.37318	-5.32129	9.46e-05	0.000800783	0.908049	Q96AD5	3.36687	0.159433	PNPLA2	PLPL2_HUMAN
-0.463506	-0.646299	-0.280714	-2.49968	-5.45528	9.5e-05	0.000803152	0.958108	Q9BQ13	3.36603	0.269894	KCTD14	KCD14_HUMAN
-0.611003	-0.846771	-0.375235	-1.10718	-5.61888	9.51e-05	0.000803512	1.01898	Q9NQ11	3.3659	0.355794	ATP13A2	AT132_HUMAN
0.378576	0.226336	0.530816	0.242666	5.31439	9.58e-05	0.000808532	0.894844	Q86SF2	3.36413	0.220565	GALNT7	GALT7_HUMAN
0.452572	0.270423	0.634721	3.08256	5.30994	9.66e-05	0.000814376	0.886343	P04899	3.36208	0.263837	GNAI2	GNAI2_HUMAN
0.267889	0.16004	0.375739	-0.364067	5.30843	9.69e-05	0.000814401	0.883442	Q8IUH4	3.36207	0.156172	ZDHHC13	ZDH13_HUMAN
-0.2431	-0.340976	-0.145225	-2.02312	-5.30813	9.7e-05	0.000814401	0.882871	Q9UGK8	3.36207	0.141721	SERGEF	SRGEF_HUMAN
0.574645	0.343266	0.806024	-0.459046	5.30769	9.7e-05	0.000814401	0.882035	P35914	3.36207	0.335003	HMGCL	HMGCL_HUMAN
-0.34565	-0.484826	-0.206474	0.681021	-5.30764	9.71e-05	0.000814401	0.881924	P51531	3.36207	0.201505	SMARCA2	SMCA2_HUMAN
0.243594	0.145497	0.34169	-0.775333	5.30692	9.72e-05	0.000814621	0.880552	P24821	3.362	0.142012	TNC	TENA_HUMAN
0.34735	0.207362	0.487339	-2.02401	5.3028	9.79e-05	0.000820023	0.872669	Q07890	3.36011	0.202614	SOS2	SOS2_HUMAN
-0.253989	-0.356452	-0.151526	0.690341	-5.29758	9.89e-05	0.000827157	0.862676	Q9NVD7	3.35765	0.148264	PARVA	PARVA_HUMAN
-0.514844	-0.722619	-0.307069	-1.77747	-5.29556	9.93e-05	0.000829376	0.85881	O95619	3.35688	0.300604	YEATS4	YETS4_HUMAN
-0.228146	-0.320228	-0.136064	1.28029	-5.295	9.94e-05	0.000829376	0.857743	P56945	3.35688	0.133209	BCAR1	BCAR1_HUMAN
0.327788	0.195353	0.460223	0.909662	5.28957	0.00010038	0.000836416	0.847347	Q9UHD9	3.35448	0.191525	UBQLN2	UBQL2_HUMAN
0.296587	0.176753	0.416422	-0.35214	5.28933	0.000100425	0.000836416	0.846883	Q8NAF0	3.35448	0.173294	ZNF579	ZN579_HUMAN
0.195365	0.116387	0.274343	0.0345133	5.28654	0.00010095	0.000839898	0.841529	Q96CN9	3.35329	0.114191	GCC1	GCC1_HUMAN
-0.462557	-0.649632	-0.275482	1.55886	-5.2842	0.000101391	0.000842676	0.837052	Q9NR33	3.35235	0.270441	POLE4	DPOE4_HUMAN
-0.241366	-0.339047	-0.143684	2.07914	-5.2807	0.000102055	0.000847301	0.830345	Q15382	3.35079	0.141184	RHEB	RHEB_HUMAN
0.419121	0.249166	0.589077	0.227911	5.27029	0.000104057	0.000863013	0.810386	O95182	3.34554	0.245544	NDUFA7	NDUA7_HUMAN
-0.865331	-1.21637	-0.514295	-1.92261	-5.26818	0.000104467	0.000865505	0.806343	P51817	3.34472	0.507082	PRKX	PRKX_HUMAN
0.240419	0.142811	0.338027	1.48132	5.26394	0.000105297	0.000869405	0.798209	P30622	3.34343	0.140939	CLIP1	CLIP1_HUMAN
-1.16989	-1.63627	-0.703506	-3.37692	-5.39663	0.000105329	0.000869405	0.851512	Q6NSI4	3.34343	0.685815	RADX	RADX_HUMAN
0.246903	0.146657	0.347148	-0.473748	5.2637	0.000105345	0.000869405	0.797742	O15357	3.34343	0.14474	INPPL1	SHIP2_HUMAN
-0.301045	-0.423278	-0.178811	-0.340206	-5.26345	0.000105394	0.000869405	0.797269	P52564	3.34343	0.176479	MAP2K6	MP2K6_HUMAN
0.34703	0.206112	0.487948	0.235019	5.26297	0.000105489	0.000869405	0.796337	P51649	3.34343	0.203437	ALDH5A1	SSDH_HUMAN
-0.240241	-0.337958	-0.142523	3.18652	-5.25415	0.000107242	0.000882927	0.779409	P39748	3.33902	0.141021	FEN1	FEN1_HUMAN
0.656719	0.389463	0.923974	0.169916	5.25149	0.000107776	0.000886397	0.774307	Q9ULZ3	3.3379	0.385622	PYCARD	ASC_HUMAN
0.452568	0.271688	0.633449	-1.89855	5.38284	0.000107923	0.000886678	0.826387	Q96HL8	3.33781	0.265753	SH3YL1	SH3Y1_HUMAN
-0.323747	-0.455557	-0.191937	2.18416	-5.24913	0.000108252	0.000888459	0.769777	P20839	3.33723	0.190141	IMPDH1	IMDH1_HUMAN
-0.344548	-0.484856	-0.20424	-0.168709	-5.24802	0.000108477	0.000889378	0.767647	Q13546	3.33694	0.202375	RIPK1	RIPK1_HUMAN
-0.251407	-0.353805	-0.149009	4.16833	-5.24706	0.000108674	0.000889558	0.76579	P62829	3.33688	0.14767	RPL23	RL23_HUMAN
0.235956	0.139846	0.332065	2.14926	5.2468	0.000108725	0.000889558	0.765303	O94905	3.33688	0.138595	ERLIN2	ERLN2_HUMAN
0.398423	0.236118	0.560727	-0.588798	5.24618	0.000108852	0.000889671	0.764107	O75431	3.33684	0.234026	MTX2	MTX2_HUMAN
-0.661788	-0.931688	-0.391888	-0.483341	-5.24017	0.000110083	0.000898801	0.752555	Q53GA4	3.33392	0.389063	PHLDA2	PHLA2_HUMAN
-0.348074	-0.490245	-0.205903	0.81317	-5.23227	0.000111722	0.000911238	0.737377	P17535	3.32998	0.204873	JUND	JUND_HUMAN
0.296659	0.175435	0.417884	-1.68692	5.22996	0.000112205	0.000914232	0.732945	Q8N1W1	3.32904	0.174661	ARHGEF28	ARG28_HUMAN
0.203423	0.120282	0.286564	-0.950757	5.22896	0.000112417	0.000915011	0.731009	Q8NEY1	3.3288	0.119776	NAV1	NAV1_HUMAN
-0.782181	-1.10203	-0.462327	-1.87619	-5.22618	0.000113002	0.000918826	0.725675	O15182	3.3276	0.460714	CETN3	CETN3_HUMAN
-0.28836	-0.406318	-0.170401	2.21818	-5.22439	0.000113383	0.000920241	0.72222	P46060	3.32716	0.16987	RANGAP1	RAGP1_HUMAN
-0.206418	-0.290859	-0.121976	1.3259	-5.22423	0.000113417	0.000920241	0.721912	Q15003	3.32716	0.121599	NCAPH	CND2_HUMAN
0.270393	0.15977	0.381016	0.106862	5.22371	0.000113526	0.000920241	0.720921	Q9H939	3.32716	0.159286	PSTPIP2	PPIP2_HUMAN
-0.28918	-0.407504	-0.170856	1.29092	-5.22306	0.000113664	0.00092041	0.719676	Q13418	3.32711	0.170356	ILK	ILK_HUMAN
0.370814	0.218955	0.522672	-2.29343	5.21851	0.000114639	0.00092735	0.710907	Q24JP5	3.32495	0.218588	TMEM132A	T132A_HUMAN
0.244631	0.1442	0.345063	-1.23841	5.20563	0.00011744	0.000949035	0.686118	Q6PJI9	3.31831	0.144495	WDR59	WDR59_HUMAN
-0.201113	-0.283718	-0.118508	-0.56598	-5.20312	0.000117993	0.000952527	0.681294	Q99708	3.31725	0.118828	RBBP8	CTIP_HUMAN
0.274989	0.162023	0.387954	-0.367133	5.20234	0.000118166	0.000952944	0.679794	Q8TEB1	3.31713	0.162483	DCAF11	DCA11_HUMAN
0.926115	0.545622	1.30661	-2.6323	5.20174	0.0001183	0.000953055	0.678624	Q15119	3.3171	0.547221	PDK2	PDK2_HUMAN
0.413532	0.243486	0.583577	0.0482538	5.19725	0.0001193	0.000960128	0.669982	P23786	3.31497	0.244504	CPT2	CPT2_HUMAN
0.278504	0.163946	0.393062	-0.278072	5.19561	0.000119667	0.000962096	0.666832	Q9NZ08	3.31438	0.164697	ERAP1	ERAP1_HUMAN
0.298571	0.175718	0.421424	-1.75273	5.19386	0.000120061	0.00096428	0.663457	Q9ULL1	3.31373	0.176598	PLEKHG1	PKHG1_HUMAN
-0.370482	-0.522986	-0.217978	0.62255	-5.19177	0.000120534	0.000967092	0.659422	Q9Y2X3	3.31289	0.219188	NOP58	NOP58_HUMAN
-0.383302	-0.541113	-0.225491	0.56714	-5.19078	0.000120757	0.000967897	0.657521	O75694	3.31265	0.226789	NUP155	NU155_HUMAN
-0.346293	-0.486389	-0.206197	-2.86631	-5.31786	0.000121073	0.000969444	0.707661	Q86XK3	3.31219	0.20492	SFR1	SFR1_HUMAN
0.432599	0.257548	0.60765	-0.803576	5.31667	0.000121328	0.000969831	0.705487	P43003	3.31207	0.256001	SLC1A3	EAA1_HUMAN
0.360698	0.212096	0.5093	-1.3065	5.18738	0.00012153	0.000969831	0.650966	Q8N5D0	3.31207	0.213452	WDTC1	WDTC1_HUMAN
0.270431	0.159012	0.381849	0.765139	5.18713	0.000121587	0.000969831	0.650484	Q7Z434	3.31207	0.160034	MAVS	MAVS_HUMAN
0.390277	0.229478	0.551077	-1.42344	5.18702	0.000121614	0.000969831	0.650264	Q92796	3.31207	0.230956	DLG3	DLG3_HUMAN
0.518918	0.30494	0.732896	-2.4498	5.18273	0.000122596	0.000976678	0.642002	O94875	3.31005	0.30727	SORBS2	SRBS2_HUMAN
0.238365	0.140039	0.336692	3.29714	5.18086	0.000123027	0.000979123	0.638399	P08582	3.30933	0.141176	MELTF	TRFM_HUMAN
-0.418632	-0.591344	-0.24592	1.91076	-5.18012	0.000123198	0.000979496	0.636971	P33993	3.30922	0.24795	MCM7	MCM7_HUMAN
-0.280161	-0.395768	-0.164553	-0.000413166	-5.17904	0.000123449	0.000980499	0.634885	Q96PU4	3.30892	0.16595	UHRF2	UHRF2_HUMAN
0.26989	0.158453	0.381327	1.3593	5.17593	0.000124173	0.000985258	0.628881	Q14789	3.30753	0.159934	GOLGB1	GOGB1_HUMAN
-0.18832	-0.26613	-0.11051	1.12614	-5.17237	0.000125007	0.000990876	0.62201	Q9Y2U8	3.30589	0.111651	LEMD3	MAN1_HUMAN
0.405905	0.238088	0.573722	1.99888	5.16915	0.000125766	0.000995886	0.615801	Q9UHD1	3.30443	0.24076	CHORDC1	CHRD1_HUMAN
0.572405	0.33977	0.80504	-3.12725	5.29357	0.00012641	0.000999982	0.663133	Q9P2H5	3.30325	0.33964	USP35	UBP35_HUMAN
-0.356771	-0.504384	-0.209159	-0.1869	-5.1653	0.000126679	0.00100111	0.608373	Q9BTD8	3.30292	0.211713	RBM42	RBM42_HUMAN
-0.36874	-0.521347	-0.216133	-0.573078	-5.16387	0.00012702	0.00100195	0.605615	Q6NZY4	3.30268	0.218831	ZCCHC8	ZCHC8_HUMAN
-0.297787	-0.421031	-0.174542	-0.0143372	-5.16378	0.000127041	0.00100195	0.605447	Q96L91	3.30268	0.176724	EP400	EP400_HUMAN
-0.588095	-0.822622	-0.353568	-3.37459	-5.43683	0.000128568	0.00101299	0.75823	P20336	3.29952	0.349344	RAB3A	RAB3A_HUMAN
0.228048	0.133414	0.322682	3.33737	5.15001	0.000130376	0.00102621	0.578845	P14923	3.29577	0.135621	JUP	PLAK_HUMAN
0.285542	0.166956	0.404129	1.75898	5.14596	0.000131375	0.00103304	0.571014	P28331	3.29385	0.169911	NDUFS1	NDUS1_HUMAN
-0.288053	-0.407809	-0.168297	-1.12236	-5.14048	0.000132736	0.00104192	0.560438	Q8ND04	3.29138	0.171534	SMG8	SMG8_HUMAN
-0.419321	-0.593656	-0.244987	-1.19875	-5.14035	0.000132769	0.00104192	0.560183	Q9Y4E6	3.29138	0.249704	WDR7	WDR7_HUMAN
-0.244981	-0.346904	-0.143058	1.18667	-5.13676	0.000133669	0.00104794	0.553249	P51610	3.28971	0.145959	HCFC1	HCFC1_HUMAN
-0.24275	-0.343863	-0.141637	-0.252127	-5.13077	0.000135188	0.00105879	0.541653	Q6NXR4	3.28672	0.144761	TTI2	TTI2_HUMAN
-0.421939	-0.597731	-0.246148	1.67274	-5.12959	0.00013549	0.0010601	0.539368	P16401	3.28637	0.251646	H1-5	H15_HUMAN
-0.552297	-0.782448	-0.322146	0.395257	-5.12848	0.000135772	0.00106126	0.537229	P28300	3.28605	0.329424	LOX	LYOX_HUMAN
-1.01934	-1.43687	-0.601805	-2.72964	-5.25228	0.00013605	0.00106237	0.587289	Q68D85	3.28574	0.608051	NCR3LG1	NR3L1_HUMAN
0.268216	0.156322	0.380111	1.74163	5.1228	0.000137235	0.00107057	0.526231	P21283	3.28352	0.160104	ATP6V1C1	VATC1_HUMAN
0.366289	0.213416	0.519162	-0.316756	5.12063	0.000137797	0.00107389	0.522044	Q96I51	3.28262	0.218705	RCC1L	RCC1L_HUMAN
0.221178	0.128839	0.313518	0.345358	5.11899	0.000138223	0.00107518	0.518873	Q8IWJ2	3.28227	0.132076	GCC2	GCC2_HUMAN
0.193367	0.112637	0.274096	-0.0706125	5.11895	0.000138236	0.00107518	0.51878	Q9UKL6	3.28227	0.115468	PCTP	PPCT_HUMAN
-0.186529	-0.264454	-0.108605	0.243338	-5.11565	0.000139097	0.00108065	0.512404	Q9NZU0	3.2808	0.111435	FLRT3	FLRT3_HUMAN
0.331232	0.192844	0.46962	-1.38475	5.11521	0.000139212	0.00108065	0.511556	Q969H4	3.2808	0.197883	CNKSR1	CNKR1_HUMAN
0.243497	0.141722	0.345271	0.128355	5.11308	0.000139774	0.00108394	0.507425	Q9BTZ2	3.27992	0.145508	DHRS4	DHRS4_HUMAN
0.45235	0.26317	0.64153	-0.539054	5.1101	0.000140563	0.00108899	0.501647	Q15067	3.27857	0.270425	ACOX1	ACOX1_HUMAN
-0.218728	-0.310287	-0.12717	-1.7704	-5.10548	0.000141794	0.00109745	0.492702	P08069	3.27632	0.13085	IGF1R	IGF1R_HUMAN
-0.356459	-0.505755	-0.207163	0.209671	-5.10258	0.000142571	0.00110237	0.487098	Q96GA3	3.27502	0.21333	LTV1	LTV1_HUMAN
0.284274	0.165026	0.403522	1.37622	5.09466	0.000144722	0.0011179	0.471739	P05166	3.27095	0.170341	PCCB	PCCB_HUMAN
0.272141	0.15795	0.386332	1.20917	5.09321	0.000145119	0.00111988	0.468926	Q9Y6W5	3.27044	0.163096	WASF2	WASF2_HUMAN
0.259842	0.150781	0.368902	0.0800985	5.0918	0.000145504	0.00112175	0.466207	Q15057	3.26995	0.155748	ACAP2	ACAP2_HUMAN
0.208238	0.120733	0.295742	-0.0769573	5.08578	0.00014717	0.00113348	0.454532	Q9UBP0	3.26693	0.124933	SPAST	SPAST_HUMAN
-0.316246	-0.449188	-0.183304	-0.335986	-5.08386	0.000147707	0.00113651	0.450797	Q96FZ2	3.26615	0.189778	HMCES	HMCES_HUMAN
-0.477738	-0.678654	-0.276821	2.64176	-5.08163	0.000148329	0.00114018	0.446484	P49736	3.26521	0.28677	MCM2	MCM2_HUMAN
-0.352327	-0.500587	-0.204067	0.861202	-5.07868	0.000149159	0.00114544	0.440763	Q7Z3B4	3.26387	0.211577	NUP54	NUP54_HUMAN
0.263092	0.152314	0.37387	-1.7546	5.07556	0.000150043	0.00115111	0.434702	O60291	3.26243	0.15806	MGRN1	MGRN1_HUMAN
0.667706	0.386437	0.948975	-2.51721	5.07333	0.000150676	0.00115484	0.430386	Q9Y6Q2	3.26149	0.40126	STON1	STON1_HUMAN
-0.18182	-0.258442	-0.105199	-1.08744	-5.07132	0.000151252	0.00115813	0.426475	Q9UBW7	3.26066	0.109293	ZMYM2	ZMYM2_HUMAN
0.670225	0.404489	0.935962	-1.69233	5.51877	0.00015152	0.00115905	0.842515	Q7L5A8	3.26043	0.402905	FA2H	FA2H_HUMAN
-0.369132	-0.524743	-0.213521	-0.377636	-5.06958	0.000151751	0.0011597	0.423092	Q9NVE7	3.26026	0.221914	PANK4	PANK4_HUMAN
0.351424	0.203235	0.499614	-2.1995	5.06808	0.000152181	0.00116185	0.420193	Q9C040	3.25972	0.211304	TRIM2	TRIM2_HUMAN
-0.561756	-0.798667	-0.324845	-2.39735	-5.06749	0.000152352	0.00116203	0.419041	Q01664	3.25968	0.337776	TFAP4	TFAP4_HUMAN
0.562957	0.325359	0.800554	0.0493263	5.06364	0.000153465	0.00116939	0.411573	O95822	3.25784	0.33869	MLYCD	DCMC_HUMAN
0.223986	0.129345	0.318627	-0.752912	5.05791	0.000155141	0.00118102	0.400435	P35240	3.25495	0.134876	NF2	MERL_HUMAN
0.392324	0.226345	0.558304	3.07407	5.0515	0.000157034	0.00119428	0.388	Q02818	3.25169	0.236479	NUCB1	NUCB1_HUMAN
0.8256	0.475932	1.17527	3.6415	5.04595	0.000158696	0.00120575	0.377207	P50454	3.24889	0.49807	SERPINH1	SERPH_HUMAN
0.350158	0.201661	0.498655	-0.55404	5.03937	0.000160688	0.00121915	0.364415	Q9NWS8	3.24566	0.211454	RMND1	RMND1_HUMAN
0.508468	0.292823	0.724113	-1.15872	5.03911	0.000160768	0.00121915	0.363907	Q8WXI7	3.24566	0.307055	MUC16	MUC16_HUMAN
0.332305	0.191295	0.473315	-0.470994	5.03637	0.000161606	0.00122432	0.358575	Q9UDT6	3.24442	0.20075	CLIP2	CLIP2_HUMAN
0.497407	0.286271	0.708542	-3.09077	5.03477	0.000162097	0.00122686	0.35547	Q9GZV1	3.24382	0.300546	ANKRD2	ANKR2_HUMAN
-0.461848	-0.658037	-0.265659	1.42944	-5.031	0.00016326	0.00123448	0.348139	B7ZW38;P0DMR1	3.242	0.279217	HNRNPCL3;HNRNPCL4	HNRC3_HUMAN;HNRC4_HUMAN
0.321002	0.186804	0.455201	-2.09883	5.14611	0.000164521	0.00124282	0.391309	Q13488	3.24003	0.194185	TCIRG1	VPP3_HUMAN
-0.334438	-0.476645	-0.192231	-0.909309	-5.02601	0.000164813	0.00124383	0.338435	Q75QN2	3.23979	0.202327	INTS8	INT8_HUMAN
-0.680284	-0.969763	-0.390804	1.65018	-5.02229	0.000165983	0.00125146	0.331183	Q6P5R6	3.238	0.411784	RPL22L1	RL22L_HUMAN
0.302806	0.173928	0.431683	1.30158	5.0213	0.000166292	0.0012526	0.329274	Q15031	3.23773	0.183307	LARS2	SYLM_HUMAN
0.633763	0.363973	0.903552	0.731131	5.02032	0.000166604	0.00125375	0.327354	P62760	3.23746	0.383687	VSNL1	VISL1_HUMAN
0.324066	0.186084	0.462048	1.83919	5.01927	0.000166937	0.00125506	0.325306	Q9BR76	3.23716	0.196212	CORO1B	COR1B_HUMAN
-0.631733	-0.891206	-0.372261	-1.9283	-5.27877	0.000167595	0.0012588	0.483442	Q96FX2	3.23629	0.382598	DPH3	DPH3_HUMAN
0.26409	0.151479	0.376702	0.560853	5.01187	0.000169298	0.00127038	0.31091	Q9NZJ7	3.2336	0.160075	MTCH1	MTCH1_HUMAN
0.310693	0.177994	0.443392	-1.69069	5.00372	0.000171942	0.00128899	0.295029	P38432	3.22933	0.188571	COIL	COIL_HUMAN
0.35456	0.203097	0.506023	0.39376	5.00281	0.00017224	0.00129	0.293256	P61764	3.2291	0.215211	STXBP1	STXB1_HUMAN
-0.308202	-0.440047	-0.176358	1.20176	-4.99578	0.000174558	0.00130612	0.279556	Q96PU8	3.22545	0.187284	QKI	QKI_HUMAN
0.256837	0.14693	0.366744	-1.27808	4.99416	0.000175097	0.0013089	0.276397	Q9H4K7	3.22482	0.156102	MTG2	MTG2_HUMAN
0.343026	0.196219	0.489833	0.263879	4.99356	0.000175295	0.00130915	0.275237	Q6WKZ4	3.22477	0.20849	RAB11FIP1	RFIP1_HUMAN
0.407409	0.233029	0.581789	0.0787084	4.99302	0.000175476	0.00130926	0.274179	O75695	3.22474	0.247624	RP2	XRP2_HUMAN
0.49183	0.281167	0.702492	-0.878919	4.98949	0.000176657	0.00131682	0.267307	P40306	3.22305	0.299091	PSMB10	PSB10_HUMAN
0.359613	0.205564	0.513662	-1.32927	4.98893	0.000176847	0.00131699	0.266203	Q6UXV4	3.22301	0.218691	APOOL	MIC27_HUMAN
-0.221755	-0.316867	-0.126644	-1.67311	-4.98276	0.000178934	0.00133128	0.254179	Q9Y6J9	3.21983	0.134988	TAF6L	TAF6L_HUMAN
0.574065	0.327505	0.820625	0.666749	4.97586	0.0001813	0.00134761	0.240722	P57735	3.21624	0.349839	RAB25	RAB25_HUMAN
0.370707	0.211465	0.529949	-2.34861	4.9751	0.000181563	0.00134829	0.239237	P15289	3.21609	0.225922	ARSA	ARSA_HUMAN
-0.237253	-0.339228	-0.135278	-0.242565	-4.97218	0.000182576	0.00135454	0.233536	Q9HCS7	3.21473	0.144651	XAB2	SYF1_HUMAN
0.294879	0.168024	0.421733	-1.4144	4.96784	0.000184091	0.00136449	0.225071	P34059	3.21257	0.179906	GALNS	GALNS_HUMAN
-0.333725	-0.477321	-0.190128	-1.60836	-4.96675	0.000184473	0.00136603	0.222948	Q96T21	3.21224	0.203628	SECISBP2	SEBP2_HUMAN
0.229928	0.130894	0.328962	0.132329	4.96178	0.000186229	0.00137775	0.21324	P40855	3.20972	0.140405	PEX19	PEX19_HUMAN
0.340742	0.193959	0.487525	-0.753306	4.96111	0.000186469	0.00137822	0.211924	Q96MG8	3.20962	0.208079	PCMTD1	PCMD1_HUMAN
0.537895	0.306156	0.769635	-1.60593	4.96052	0.000186677	0.00137847	0.210778	Q9BX69	3.20956	0.328479	CARD6	CARD6_HUMAN
0.571925	0.325475	0.818375	-1.06571	4.95953	0.000187032	0.0013798	0.208835	Q8NBQ5	3.20928	0.349291	HSD17B11	DHB11_HUMAN
0.203375	0.115606	0.291144	-1.62483	4.95205	0.000189717	0.00139829	0.194234	Q8NDH3	3.20534	0.124359	NPEPL1	PEPL1_HUMAN
-0.408492	-0.584942	-0.232042	-1.51125	-4.94757	0.000191344	0.00140897	0.185482	Q14114	3.2031	0.24996	LRP8	LRP8_HUMAN
-1.80271	-2.46394	-1.14148	-2.36169	-6.21643	0.000192713	0.00141772	0.895711	P54762	3.20126	1.10372	EPHB1	EPHB1_HUMAN
0.469764	0.266561	0.672968	2.18026	4.94059	0.00019391	0.0014252	0.171842	P19823	3.19971	0.287757	ITIH2	ITIH2_HUMAN
-0.429058	-0.614783	-0.243333	-0.462521	-4.93714	0.000195192	0.00143329	0.165093	O95396	3.19803	0.262959	MOCS3	MOCS3_HUMAN
0.264656	0.150075	0.379237	-1.08761	4.93627	0.000195515	0.00143432	0.163397	Q8N8R3	3.19782	0.162213	SLC25A29	S2529_HUMAN
-0.247229	-0.354305	-0.140152	-2.14642	-4.93441	0.000196213	0.00143811	0.159747	P11473	3.19704	0.151568	VDR	VDR_HUMAN
-0.220972	-0.316749	-0.125195	0.078256	-4.93065	0.000197624	0.0014471	0.152409	Q5VT52	3.19519	0.135549	RPRD2	RPRD2_HUMAN
0.403285	0.228337	0.578232	-1.62733	4.92643	0.000199223	0.00145746	0.144154	P62699	3.19308	0.247547	YPEL5	YPEL5_HUMAN
-0.323376	-0.463706	-0.183046	1.87077	-4.92478	0.000199855	0.00146072	0.140915	Q9NWZ3	3.19242	0.198538	IRAK4	IRAK4_HUMAN
0.317078	0.179275	0.454882	3.32705	4.91741	0.000202688	0.00148005	0.126502	O14745	3.18852	0.19491	NHERF1	NHRF1_HUMAN
0.270512	0.152881	0.388143	1.6631	4.91467	0.000203753	0.00148645	0.121134	Q9NUQ6	3.18724	0.166352	SPATS2L	SPS2L_HUMAN
0.21509	0.121542	0.308638	0.470441	4.91377	0.000204105	0.00148764	0.119366	P61966	3.187	0.13228	AP1S1	AP1S1_HUMAN
0.321599	0.181688	0.461511	-1.5514	4.91236	0.000204653	0.00148859	0.116622	Q6JQN1	3.18681	0.197795	ACAD10	ACD10_HUMAN
0.392885	0.221948	0.563821	0.57491	4.91201	0.000204791	0.00148859	0.115928	P49662	3.18681	0.241638	CASP4	CASP4_HUMAN
0.486114	0.274614	0.697614	-1.72344	4.91198	0.000204802	0.00148859	0.115875	Q9NX95	3.18681	0.298977	SYBU	SYBU_HUMAN
0.206468	0.11656	0.296375	0.116225	4.90781	0.000206445	0.00149798	0.107694	Q5VW38	3.18494	0.127059	GPR107	GP107_HUMAN
-0.201978	-0.289931	-0.114024	1.72289	-4.90773	0.000206473	0.00149798	0.107554	Q9NRL2	3.18494	0.124296	BAZ1A	BAZ1A_HUMAN
0.310834	0.177525	0.444143	-2.3041	5.01636	0.000207948	0.00150729	0.149956	Q9Y251	3.1831	0.191396	HPSE	HPSE_HUMAN
0.242517	0.136785	0.348248	0.165258	4.90193	0.000208778	0.00151141	0.0961883	Q14254	3.18229	0.149368	FLOT2	FLOT2_HUMAN
-0.354765	-0.509443	-0.200086	0.839767	-4.90162	0.0002089	0.00151141	0.0955895	Q5TA45	3.18229	0.218503	INTS11	INT11_HUMAN
-0.989928	-1.42162	-0.558234	1.48706	-4.90069	0.000209274	0.00151238	0.0937579	P61927	3.1821	0.609742	RPL37	RL37_HUMAN
-0.337882	-0.485239	-0.190526	0.928693	-4.90033	0.000209419	0.00151238	0.0930499	Q9BTW9	3.1821	0.208117	TBCD	TBCD_HUMAN
0.438669	0.247304	0.630034	0.535819	4.89896	0.000209967	0.00151495	0.0903757	Q14914	3.1816	0.270239	PTGR1	PTGR1_HUMAN
0.274647	0.154551	0.394742	0.99617	4.88738	0.000214674	0.0015475	0.0676794	Q16134	3.17527	0.169531	ETFDH	ETFD_HUMAN
0.333329	0.18753	0.479129	-1.1366	4.88592	0.000215276	0.00154998	0.0648142	Q96QE5	3.17479	0.205785	TEFM	TEFM_HUMAN
-0.458283	-0.658752	-0.257814	-1.66272	-4.88559	0.000215412	0.00154998	0.0641679	P29597	3.17479	0.282927	TYK2	TYK2_HUMAN
-0.349334	-0.496985	-0.201683	-1.28663	-5.12973	0.000215875	0.00155189	0.221322	Q02078	3.17443	0.215691	MEF2A	MEF2A_HUMAN
0.308813	0.17363	0.443997	-1.15607	4.88204	0.00021688	0.0015577	0.0572139	Q9H7B4	3.17331	0.190739	SMYD3	SMYD3_HUMAN
-0.363602	-0.523082	-0.204122	2.78805	-4.87248	0.000220891	0.00158507	0.0384564	O95456	3.16812	0.224947	PSMG1	PSMG1_HUMAN
0.212633	0.119358	0.305907	1.82707	4.87189	0.00022114	0.00158541	0.037304	Q03001	3.16806	0.13155	DST	DYST_HUMAN
0.488194	0.277137	0.69925	-1.99573	4.97638	0.000223616	0.00160104	0.0751751	Q9UKR5	3.16513	0.302313	ERG28	ERG28_HUMAN
-0.319773	-0.460227	-0.179318	-0.28223	-4.86558	0.000223832	0.00160104	0.0249219	P30530	3.16513	0.198018	AXL	UFO_HUMAN
-0.360556	-0.518951	-0.202161	-0.453198	-4.86476	0.000224185	0.00160104	0.0233094	Q9H0K6	3.16513	0.223274	PUS7L	PUS7L_HUMAN
-0.202849	-0.291962	-0.113736	-1.16603	-4.86476	0.000224186	0.00160104	0.0233044	Q9H6D7	3.16513	0.125613	HAUS4	HAUS4_HUMAN
0.486513	0.272769	0.700257	-2.45169	4.86441	0.000224336	0.00160104	0.0226188	Q8IZE3	3.16513	0.301272	SCYL3	PACE1_HUMAN
-0.374388	-0.538963	-0.209813	2.54285	-4.8617	0.000225504	0.00160696	0.0173041	Q9Y6H1	3.16403	0.231919	CHCHD2	CHCH2_HUMAN
0.230087	0.128941	0.331233	1.39469	4.86154	0.000225574	0.00160696	0.0169868	Q6IAA8	3.16403	0.14253	LAMTOR1	LTOR1_HUMAN
-0.585444	-0.842842	-0.328045	-0.38714	-4.86081	0.000225891	0.00160777	0.0155483	Q9NWB7	3.16388	0.362678	IFT57	IFT57_HUMAN
0.307683	0.172275	0.44309	0.934006	4.85613	0.000227926	0.00162079	0.00637185	O96011	3.16147	0.190752	PEX11B	PX11B_HUMAN
-0.30136	-0.43408	-0.16864	0.872091	-4.85264	0.000229457	0.0016302	-0.000480122	Q5SSJ5	3.15974	0.186935	HP1BP3	HP1B3_HUMAN
0.276324	0.154596	0.398051	-0.0383195	4.85132	0.000230039	0.00163286	-0.003071	Q765P7	3.15925	0.171431	MTSS2	MTSS2_HUMAN
-0.433651	-0.624757	-0.242544	5.23355	-4.84948	0.000230856	0.00163718	-0.00669614	P0C0S8;P20671;Q16777;Q6FI13;Q96KK5;Q99878;Q9BTM1	3.15846	0.269104	H2AC17;H2AC7;H2AC20;H2AC19;H2AC12;H2AC14;H2AJ	H2A1_HUMAN;H2A1D_HUMAN;H2A2C_HUMAN;H2A2A_HUMAN;H2A1H_HUMAN;H2A1J_HUMAN;H2AJ_HUMAN
0.275512	0.154031	0.396993	1.76397	4.84686	0.000232018	0.00164273	-0.0118357	Q5K651	3.15745	0.171025	SAMD9	SAMD9_HUMAN
-0.296337	-0.427003	-0.165671	-1.02982	-4.84678	0.000232054	0.00164273	-0.0119945	Q9Y2X0	3.15745	0.183952	MED16	MED16_HUMAN
0.460884	0.257602	0.664166	-1.54883	4.84533	0.000232701	0.00164583	-0.0148445	Q96IG2	3.15689	0.286147	FBXL20	FXL20_HUMAN
0.311622	0.174102	0.449142	-0.850496	4.84275	0.000233857	0.00165252	-0.0199122	Q9NRZ7	3.15568	0.193549	AGPAT3	PLCC_HUMAN
-0.481616	-0.690957	-0.272274	-2.17321	-4.94953	0.000234817	0.00165781	0.0248728	P83876	3.15472	0.299224	TXNL4A	TXN4A_HUMAN
-0.595665	-0.858846	-0.332485	-2.27346	-4.83702	0.000236443	0.00166765	-0.0311654	Q6P4R8	3.15295	0.37029	NFRKB	NFRKB_HUMAN
-0.499199	-0.719777	-0.278621	-1.28864	-4.8366	0.000236634	0.00166765	-0.0319895	Q14191	3.15295	0.310322	WRN	WRN_HUMAN
0.272317	0.15192	0.392714	0.390954	4.8338	0.000237912	0.00167383	-0.0375005	Q9NV70	3.15184	0.169343	EXOC1	EXOC1_HUMAN
0.375847	0.209675	0.542018	2.08153	4.83375	0.000237934	0.00167383	-0.0375975	O43278	3.15184	0.233724	SPINT1	SPIT1_HUMAN
0.607342	0.338617	0.876067	-0.408172	4.83009	0.000239616	0.00168415	-0.044801	P43155	3.15	0.377902	CRAT	CACP_HUMAN
-0.281447	-0.406009	-0.156885	-0.787329	-4.82883	0.000240194	0.00168541	-0.047267	Q5VTB9	3.14977	0.175135	RNF220	RN220_HUMAN
0.196989	0.109805	0.284173	-1.03675	4.82877	0.000240223	0.00168541	-0.0473889	Q9UMX1	3.14977	0.12258	SUFU	SUFU_HUMAN
0.359126	0.20011	0.518142	-1.02467	4.82652	0.000241262	0.00169119	-0.0518041	Q9Y2I1	3.14875	0.223545	NISCH	NISCH_HUMAN
0.346313	0.192942	0.499685	2.06769	4.82563	0.000241677	0.0016926	-0.0535616	P26440	3.1485	0.215586	IVD	IVD_HUMAN
0.383724	0.21376	0.553689	0.819214	4.82494	0.000241999	0.00169335	-0.0549249	P10114	3.14837	0.238886	RAP2A	RAP2A_HUMAN
-0.395162	-0.57023	-0.220094	1.08377	-4.8239	0.000242483	0.00169523	-0.0569671	Q13257	3.14803	0.246032	MAD2L1	MD2L1_HUMAN
-0.424601	-0.612848	-0.236355	1.1813	-4.82041	0.000244114	0.00170512	-0.0638251	Q96HW7	3.14629	0.264508	INTS4	INT4_HUMAN
0.200369	0.111384	0.289353	-1.24025	4.81222	0.000247989	0.00173065	-0.0799355	Q9NZC9	3.14183	0.124998	SMARCAL1	SMAL1_HUMAN
-0.264453	-0.381987	-0.14692	0.0124783	-4.80859	0.00024973	0.0017396	-0.0870884	O60832	3.14028	0.165058	DKC1	DKC1_HUMAN
-0.349417	-0.504734	-0.194101	3.56944	-4.80791	0.000250055	0.0017396	-0.0884204	P54577	3.14028	0.218088	YARS1	SYYC_HUMAN
-0.245582	-0.354746	-0.136419	-0.908351	-4.80782	0.000250099	0.0017396	-0.0885987	Q8NCE0	3.14028	0.15328	TSEN2	SEN2_HUMAN
-0.458997	-0.66303	-0.254963	2.11532	-4.80771	0.000250154	0.0017396	-0.0888267	Q14566	3.14028	0.286482	MCM6	MCM6_HUMAN
0.388243	0.215534	0.560951	-2.32484	4.80418	0.000251858	0.0017499	-0.0957676	Q8N2F6	3.13851	0.242458	ARMC10	ARM10_HUMAN
-0.26463	-0.382422	-0.146838	1.70813	-4.80123	0.00025329	0.0017583	-0.101568	Q9BQ61	3.13707	0.165338	TRIR	TRIR_HUMAN
0.28066	0.155571	0.405748	-1.84514	4.79503	0.000256335	0.00177759	-0.113787	Q9BRK4	3.13379	0.175536	LZTS2	LZTS2_HUMAN
0.280869	0.155677	0.40606	-1.61539	4.79465	0.00025652	0.00177759	-0.114526	Q13887	3.13379	0.175667	KLF5	KLF5_HUMAN
0.325387	0.180291	0.470483	-0.855621	4.79264	0.000257517	0.00178292	-0.118491	Q96GS4	3.13289	0.203569	BORCS6	BORC6_HUMAN
0.237362	0.131508	0.343216	-0.554051	4.79219	0.000257742	0.00178292	-0.119385	A6NJ78	3.13289	0.148499	METTL15	MET15_HUMAN
0.479046	0.265211	0.692882	-1.46429	4.7877	0.000259978	0.00179681	-0.128216	Q9C0H2	3.13055	0.299925	TTYH3	TTYH3_HUMAN
-0.48687	-0.704299	-0.269441	-0.936659	-4.78548	0.000261096	0.00180296	-0.132604	Q6SPF0	3.12952	0.304923	SAMD1	SAMD1_HUMAN
-0.217002	-0.313966	-0.120038	1.87002	-4.78282	0.000262435	0.00180893	-0.137833	A6NDG6	3.12853	0.13595	PGP	PGP_HUMAN
-0.247944	-0.358742	-0.137146	0.942204	-4.78246	0.000262616	0.00180893	-0.138538	Q9NZ63	3.12853	0.155335	C9orf78	TLS1_HUMAN
0.241203	0.133416	0.34899	-2.41177	4.7824	0.000262649	0.00180893	-0.138668	Q5TGY3	3.12853	0.151112	AHDC1	AHDC1_HUMAN
-0.323028	-0.467542	-0.178514	-0.761998	-4.77706	0.000265367	0.00182605	-0.149195	Q9Y3Y2	3.12569	0.202559	CHTOP	CHTOP_HUMAN
0.520245	0.290841	0.749649	-0.748943	4.87895	0.000267142	0.00183666	-0.107797	Q9H0V1	3.12394	0.326408	TMEM168	TM168_HUMAN
-0.349849	-0.506534	-0.193163	1.60344	-4.77179	0.000268075	0.00183957	-0.159574	O60271	3.12347	0.219533	SPAG9	JIP4_HUMAN
-0.271002	-0.392382	-0.149622	2.00108	-4.77151	0.000268221	0.00183957	-0.160131	P11388	3.12347	0.170056	TOP2A	TOP2A_HUMAN
0.330338	0.182379	0.478296	2.15195	4.77142	0.000268265	0.00183957	-0.160299	Q12797	3.12347	0.20729	ASPH	ASPH_HUMAN
0.278278	0.1536	0.402956	3.06232	4.77	0.000269004	0.00184303	-0.163109	P11498	3.1229	0.174654	PC	PYC_HUMAN
0.275689	0.152089	0.399289	3.09248	4.76683	0.000270653	0.00185137	-0.169358	P22570	3.12154	0.173104	FDXR	ADRO_HUMAN
0.485605	0.271159	0.700052	-0.946559	4.87174	0.000270692	0.00185137	-0.121368	Q5BJF2	3.12154	0.30491	TMEM97	SGMR2_HUMAN
-0.503895	-0.730067	-0.277723	-1.46764	-4.76136	0.000273524	0.00186912	-0.180146	Q9NYH9	3.11866	0.316686	UTP6	UTP6_HUMAN
0.379819	0.209199	0.550439	-0.686404	4.75748	0.000275579	0.00188153	-0.187796	P51153	3.11666	0.23886	RAB13	RAB13_HUMAN
0.394374	0.216781	0.571968	2.88284	4.74582	0.000281856	0.00192272	-0.210814	P33121	3.11011	0.248536	ACSL1	ACSL1_HUMAN
0.334535	0.183643	0.485427	0.269962	4.73811	0.000286088	0.0019499	-0.226043	P48594	3.10586	0.211114	SERPINB4	SPB4_HUMAN
-0.705151	-1.02367	-0.386637	0.63909	-4.73132	0.000289865	0.00197388	-0.239448	P52657	3.10216	0.445528	GTF2A2	T2AG_HUMAN
-0.229642	-0.33338	-0.125904	-0.831617	-4.73089	0.000290106	0.00197388	-0.240297	Q9Y484	3.10216	0.145092	WDR45	WIPI4_HUMAN
-0.361215	-0.524491	-0.197939	-0.474382	-4.72795	0.000291762	0.00198343	-0.246111	Q9Y4K4	3.10069	0.22833	MAP4K5	M4K5_HUMAN
-0.306763	-0.445663	-0.167863	-1.57449	-4.71987	0.000296354	0.00201291	-0.262066	Q9NSU2	3.09621	0.19419	TREX1	TREX1_HUMAN
0.434243	0.237536	0.630949	0.363751	4.71784	0.000297521	0.00201771	-0.266083	P14621	3.09549	0.274953	ACYP2	ACYP2_HUMAN
-0.196907	-0.286105	-0.107709	-0.075858	-4.71775	0.000297573	0.00201771	-0.26626	Q13608	3.09549	0.124677	PEX6	PEX6_HUMAN
-0.242677	-0.35268	-0.132674	0.360864	-4.7147	0.000299337	0.00202792	-0.272299	Q8TCG1	3.09396	0.153734	CIP2A	CIP2A_HUMAN
0.225517	0.12324	0.327794	-1.11942	4.71227	0.000300749	0.00203574	-0.277108	Q5XPI4	3.09279	0.142917	RNF123	RN123_HUMAN
-0.220398	-0.320488	-0.120307	0.751936	-4.70592	0.000304466	0.00205913	-0.289655	Q8N7H5	3.08931	0.13983	PAF1	PAF1_HUMAN
-0.197356	-0.286997	-0.107715	2.02056	-4.70514	0.000304925	0.00206047	-0.291194	Q8NHV4	3.08912	0.12522	NEDD1	NEDD1_HUMAN
0.175159	0.095589	0.254729	6.10671	4.7045	0.000305306	0.00206127	-0.292468	P31946	3.089	0.11114	YWHAB	1433B_HUMAN
0.176771	0.0964138	0.257129	-0.533581	4.70126	0.000307224	0.0020715	-0.298867	Q9NYQ6	3.08749	0.112218	CELSR1	CELR1_HUMAN
-0.220687	-0.321013	-0.120362	0.522824	-4.70106	0.000307347	0.0020715	-0.299275	Q14690	3.08749	0.140097	PDCD11	RRP5_HUMAN
-0.362893	-0.527933	-0.197853	-2.05316	-4.69914	0.000308491	0.00207743	-0.303069	Q96A54	3.08662	0.230437	ADIPOR1	PAQR1_HUMAN
0.308532	0.16815	0.448913	-0.703246	4.69699	0.000309777	0.00208432	-0.30732	P33897	3.08561	0.195981	ABCD1	ABCD1_HUMAN
0.197552	0.107625	0.287479	1.39454	4.69485	0.000311064	0.00209119	-0.311553	Q9BW92	3.08461	0.125527	TARS2	SYTM_HUMAN
-0.301029	-0.43812	-0.163938	-1.18733	-4.69278	0.000312318	0.00209783	-0.315662	Q13395	3.08365	0.191338	TARBP1	TARB1_HUMAN
0.209644	0.114097	0.305191	-1.32499	4.68916	0.000314514	0.00211078	-0.32282	O94953	3.08177	0.133333	KDM4B	KDM4B_HUMAN
0.211136	0.114889	0.307383	1.53753	4.68818	0.000315114	0.0021114	-0.324765	Q9UNH7	3.08168	0.134286	SNX6	SNX6_HUMAN
-0.254193	-0.370069	-0.138317	0.671925	-4.68813	0.000315142	0.0021114	-0.324856	Q9H8Y5	3.08168	0.161671	ANKZF1	ANKZ1_HUMAN
0.340288	0.185122	0.495455	0.292495	4.68683	0.00031594	0.00211494	-0.327438	Q9NRW7	3.08117	0.216465	VPS45	VPS45_HUMAN
0.220553	0.119919	0.321188	-0.124746	4.68378	0.000317812	0.00212567	-0.333471	O95167	3.07963	0.140369	NDUFA3	NDUA3_HUMAN
-0.263614	-0.383938	-0.14329	-0.111753	-4.68216	0.00031881	0.00213054	-0.336675	Q5VW36	3.07893	0.167813	FOCAD	FOCAD_HUMAN
0.334654	0.181811	0.487497	0.724824	4.6793	0.000320583	0.00214057	-0.342336	O00754	3.0775	0.213135	MAN2B1	MA2B1_HUMAN
-0.286369	-0.417213	-0.155526	3.36398	-4.6774	0.000321768	0.00214666	-0.346104	P55854	3.07663	0.182435	SUMO3	SUMO3_HUMAN
0.208458	0.113193	0.303723	-0.372065	4.67642	0.000322376	0.0021489	-0.348031	Q9BRQ6	3.07631	0.132814	CHCHD6	MIC25_HUMAN
0.231362	0.125567	0.337157	1.03345	4.67366	0.000324109	0.00215863	-0.353507	Q9UKK3	3.07493	0.147473	PARP4	PARP4_HUMAN
-0.542162	-0.782539	-0.301786	-2.30056	-4.89022	0.000326313	0.00217147	-0.205778	P15407	3.07312	0.345785	FOSL1	FOSL1_HUMAN
0.210316	0.114048	0.306583	1.90491	4.66896	0.000327079	0.00217473	-0.36282	Q9Y305	3.07266	0.134157	ACOT9	ACOT9_HUMAN
-0.291166	-0.424482	-0.157849	2.421	-4.66752	0.000327994	0.00217897	-0.365672	P38919	3.07207	0.185766	EIF4A3	IF4A3_HUMAN
0.28026	0.151903	0.408616	0.507951	4.6663	0.00032877	0.00218229	-0.368087	Q96CU9	3.0716	0.178835	FOXRED1	FXRD1_HUMAN
-0.44739	-0.652347	-0.242433	0.241764	-4.66502	0.000329588	0.00218588	-0.370622	O60828	3.0711	0.285528	PQBP1	PQBP1_HUMAN
0.338811	0.183518	0.494105	-0.988595	4.66265	0.000331106	0.0021941	-0.375313	Q8NHG8	3.06995	0.216313	ZNRF2	ZNRF2_HUMAN
0.214669	0.116258	0.313081	1.23121	4.6618	0.000331656	0.0021959	-0.37701	Q9NSK0	3.0697	0.137066	KLC4	KLC4_HUMAN
0.279784	0.151468	0.4081	-0.659631	4.65984	0.00033292	0.00220242	-0.380892	O95081	3.0688	0.178694	AGFG2	AGFG2_HUMAN
0.605636	0.327784	0.883487	0.809821	4.65831	0.000333912	0.00220712	-0.383929	Q53FT3	3.06814	0.386894	HIKESHI	HIKES_HUMAN
0.241903	0.130842	0.352964	-1.75747	4.65489	0.000336137	0.00221997	-0.390709	Q5T5U3	3.06637	0.154622	ARHGAP21	RHG21_HUMAN
0.313239	0.169401	0.457076	3.08531	4.65408	0.000336666	0.00222156	-0.392316	P22307	3.06615	0.200234	SCP2	SCP2_HUMAN
0.202405	0.109454	0.295357	1.01594	4.65365	0.000336942	0.00222156	-0.393153	Q9Y697	3.06615	0.129385	NFS1	NFS1_HUMAN
-0.803836	-1.17318	-0.434488	-1.27087	-4.65116	0.000338581	0.0022305	-0.398105	Q6EEV6	3.06492	0.514049	SUMO4	SUMO4_HUMAN
0.214324	0.115784	0.312865	0.531337	4.64822	0.000340518	0.00224139	-0.403928	O14974	3.06343	0.137126	PPP1R12A	MYPT1_HUMAN
0.246191	0.132899	0.359483	0.768384	4.64411	0.000343248	0.00225747	-0.412079	O95363	3.06124	0.157627	FARS2	SYFM_HUMAN
0.324462	0.174975	0.473949	1.26339	4.63864	0.000346914	0.00227968	-0.422921	Q9UHL4	3.05824	0.207945	DPP7	DPP2_HUMAN
0.288167	0.155345	0.420989	0.192584	4.63665	0.000348262	0.00228663	-0.426881	Q9UNF1	3.0573	0.18474	MAGED2	MAGD2_HUMAN
0.201379	0.108507	0.29425	0.171925	4.63406	0.000350017	0.00229624	-0.43201	Q5T0N5	3.05602	0.129156	FNBP1L	FBP1L_HUMAN
-0.51311	-0.738113	-0.288107	-2.20068	-4.98993	0.00035241	0.00231002	-0.222751	Q9HCI7	3.05418	0.329285	MSL2	MSL2_HUMAN
-0.615053	-0.890432	-0.339675	-1.76836	-4.84254	0.000354614	0.00232253	-0.291639	Q53FV1	3.05252	0.394921	ORMDL2	ORML2_HUMAN
-0.372777	-0.545244	-0.20031	2.64206	-4.61926	0.000360243	0.00235744	-0.461398	Q96KB5	3.04794	0.239717	PBK	TOPK_HUMAN
-0.401478	-0.587256	-0.2157	0.813267	-4.61845	0.000360806	0.00235916	-0.462989	P60763	3.04772	0.258192	RAC3	RAC3_HUMAN
-0.501717	-0.730707	-0.272727	-2.06562	-4.71369	0.000362195	0.00236628	-0.420515	Q9P2S5	3.04679	0.322755	WRAP73	WRP73_HUMAN
0.292629	0.15701	0.428248	0.398197	4.61133	0.000365842	0.00238813	-0.477133	Q6ZXV5	3.04396	0.188423	TMTC3	TMTC3_HUMAN
0.23018	0.123452	0.336909	-0.143048	4.60911	0.000367431	0.00239651	-0.481554	P42694	3.04288	0.148265	HELZ	HELZ_HUMAN
-0.254515	-0.372579	-0.136452	-0.848275	-4.6071	0.000368871	0.00240391	-0.485545	O75815	3.04193	0.163991	BCAR3	BCAR3_HUMAN
0.531084	0.284621	0.777547	3.80805	4.60512	0.000370294	0.00241118	-0.489474	O43707	3.041	0.342296	ACTN4	ACTN4_HUMAN
0.218471	0.117074	0.319867	-0.37771	4.6047	0.000370598	0.00241118	-0.490311	O94842	3.041	0.140809	TOX4	TOX4_HUMAN
0.510072	0.273288	0.746856	-2.1079	4.60372	0.000371307	0.00241264	-0.49226	Q96L34	3.04082	0.328774	MARK4	MARK4_HUMAN
0.442991	0.237339	0.648644	-0.219889	4.60354	0.000371435	0.00241264	-0.492612	Q9Y2Q5	3.04082	0.285536	LAMTOR2	LTOR2_HUMAN
-0.319319	-0.46766	-0.170979	0.744932	-4.60039	0.000373718	0.00242548	-0.498865	Q96GQ7	3.03918	0.205932	DDX27	DDX27_HUMAN
-0.324633	-0.475539	-0.173728	-0.0454977	-4.59746	0.000375861	0.00243737	-0.504696	Q9BWH6	3.03768	0.209463	RPAP1	RPAP1_HUMAN
0.208739	0.111682	0.305797	0.459388	4.59626	0.00037674	0.00244107	-0.50708	Q8IYI6	3.03721	0.134706	EXOC8	EXOC8_HUMAN
0.359695	0.19243	0.52696	-1.96653	4.59578	0.000377089	0.00244132	-0.508023	Q9Y3E1	3.03718	0.232124	HDGFL3	HDGR3_HUMAN
-0.92739	-1.35879	-0.495989	2.36094	-4.59421	0.000378249	0.00244682	-0.511156	P0CG34;P0CG35;P0DX04	3.03648	0.598615	TMSB15A;TMSB15B;TMSB15C	TB15A_HUMAN;TB15B_HUMAN;TB15C_HUMAN
-0.206584	-0.302741	-0.110426	1.61247	-4.59138	0.000380339	0.00245832	-0.516777	O43805	3.03504	0.13341	SSNA1	SSNA1_HUMAN
0.228974	0.12238	0.335569	-0.736376	4.59073	0.000380818	0.0024594	-0.518061	O00499	3.0349	0.147876	BIN1	BIN1_HUMAN
-0.320787	-0.470156	-0.171419	-0.478169	-4.58972	0.000381568	0.00246033	-0.520067	Q9Y2U5	3.03478	0.207179	MAP3K2	M3K2_HUMAN
0.385622	0.206063	0.565181	0.888108	4.5897	0.000381587	0.00246033	-0.52012	Q93050	3.03478	0.249052	ATP6V0A1	VPP1_HUMAN
0.285341	0.152427	0.418254	0.906964	4.588	0.000382851	0.00246647	-0.523493	Q12955	3.03402	0.184332	ANK3	ANK3_HUMAN
-0.582376	-0.85389	-0.310861	-0.0152574	-4.58394	0.000385894	0.00248346	-0.531566	P30825	3.0319	0.376482	SLC7A1	CTR1_HUMAN
0.328362	0.175263	0.481461	-2.37682	4.58364	0.000386121	0.00248346	-0.532165	Q6NV74	3.0319	0.212273	CRACDL	CRCDL_HUMAN
-0.209363	-0.306997	-0.111729	-0.553538	-4.58279	0.000386765	0.00248492	-0.533865	Q8IWC1	3.03172	0.135353	MAP7D3	MA7D3_HUMAN
-0.361515	-0.530114	-0.192917	0.503288	-4.5825	0.000386978	0.00248492	-0.534428	P40938	3.03172	0.233719	RFC3	RFC3_HUMAN
-0.255602	-0.374827	-0.136377	-1.30196	-4.58169	0.000387593	0.00248685	-0.536048	Q9BVC3	3.03148	0.165259	DSCC1	DCC1_HUMAN
0.189341	0.100903	0.277778	0.821347	4.57548	0.000392312	0.00251508	-0.548389	Q9H3P7	3.02799	0.122559	ACBD3	GCP60_HUMAN
-0.259856	-0.381517	-0.138195	-0.484306	-4.56469	0.000400658	0.00256649	-0.569854	Q16342	3.02173	0.168552	PDCD2	PDCD2_HUMAN
0.267934	0.142472	0.393396	-1.50642	4.56398	0.000401213	0.00256796	-0.571265	Q9Y2K7	3.02156	0.173801	KDM2A	KDM2A_HUMAN
-0.450185	-0.661068	-0.239301	3.28784	-4.56224	0.000402582	0.00257463	-0.574739	O60814;P57053;P58876;P62807;Q5QNW6;Q93079;Q99877;Q99879;Q99880	3.02075	0.2921	H2BC12;H2BC12L;H2BC5;H2BC10;H2BC18;H2BC9;H2BC15;H2BC14;H2BC13	H2B1K_HUMAN;H2BFS_HUMAN;H2B1D_HUMAN;H2B1C_HUMAN;H2B2F_HUMAN;H2B1H_HUMAN;H2B1N_HUMAN;H2B1M_HUMAN;H2B1L_HUMAN
-0.479066	-0.703528	-0.254603	2.142	-4.56122	0.000403383	0.00257766	-0.576765	P07910	3.02039	0.310877	HNRNPC	HNRPC_HUMAN
-0.835163	-1.22121	-0.449114	-3.08322	-4.65424	0.000404446	0.00258236	-0.533716	Q8TDJ6	3.01982	0.542058	DMXL2	DMXL2_HUMAN
0.34788	0.184815	0.510945	1.48348	4.5593	0.000404897	0.00258314	-0.580584	Q14677	3.01973	0.225797	CLINT1	EPN4_HUMAN
-0.245918	-0.361232	-0.130604	1.28878	-4.55762	0.000406228	0.00258954	-0.58393	Q9NUQ3	3.01896	0.159657	TXLNG	TXLNG_HUMAN
-0.615409	-0.90404	-0.326778	-1.85668	-4.5567	0.00040696	0.00259211	-0.585766	Q9NYZ3	3.01866	0.399582	GTSE1	GTSE1_HUMAN
-0.377654	-0.554796	-0.200512	-0.418903	-4.55619	0.000407367	0.00259261	-0.586786	Q9NVX2	3.0186	0.245214	NLE1	NLE1_HUMAN
-0.245284	-0.360355	-0.130214	-1.30737	-4.55548	0.00040793	0.00259409	-0.588193	Q12888	3.01842	0.159275	TP53BP1	TP53B_HUMAN
0.203229	0.107833	0.298625	-1.07899	4.55285	0.000410028	0.0026035	-0.593423	Q6PML9	3.0173	0.132015	SLC30A9	ZNT9_HUMAN
0.33052	0.175369	0.485671	2.07584	4.55274	0.000410122	0.0026035	-0.593656	P11310	3.0173	0.214702	ACADM	ACADM_HUMAN
0.196523	0.104264	0.288781	0.297073	4.55236	0.000410421	0.0026035	-0.5944	Q4V328	3.0173	0.127659	GRIPAP1	GRAP1_HUMAN
0.387327	0.205479	0.569174	-0.13576	4.55198	0.000410731	0.0026035	-0.59517	P36955	3.0173	0.251603	SERPINF1	PEDF_HUMAN
0.356774	0.188907	0.524641	-0.591366	4.5421	0.000418733	0.00265209	-0.614839	Q15773	3.01157	0.232197	MLF2	MLF2_HUMAN
-0.212971	-0.31319	-0.112752	4.80644	-4.54152	0.000419204	0.00265294	-0.615983	P11586	3.01147	0.138611	MTHFD1	C1TC_HUMAN
-0.274172	-0.403252	-0.145092	-1.09603	-4.53936	0.000420978	0.00266203	-0.620288	Q6P2H3	3.0104	0.178507	CEP85	CEP85_HUMAN
0.385355	0.203906	0.566804	-1.20202	4.53875	0.000421487	0.00266311	-0.62152	Q9NVC3	3.01028	0.250906	SLC38A7	S38A7_HUMAN
0.241229	0.127588	0.354871	-0.631116	4.53653	0.000423318	0.00267254	-0.625939	P23508	3.00918	0.157122	MCC	CRCM_HUMAN
-0.314055	-0.462033	-0.166077	-0.985576	-4.53563	0.000424063	0.00267509	-0.62773	Q6PK04	3.00888	0.204577	CCDC137	CC137_HUMAN
0.198769	0.105041	0.292497	0.13471	4.53221	0.000426906	0.00269087	-0.634541	Q9BT17	3.00706	0.129558	MTG1	MTG1_HUMAN
-0.415084	-0.610853	-0.219315	0.947763	-4.53129	0.000427675	0.00269357	-0.636375	Q8NFH3	3.00675	0.27058	NUP43	NUP43_HUMAN
0.210778	0.11132	0.310237	-2.23972	4.52913	0.000429487	0.00270282	-0.640683	O75970	3.00568	0.137448	MPDZ	MPDZ_HUMAN
0.293575	0.154913	0.432236	1.73964	4.52474	0.000433192	0.00272396	-0.649437	Q13510	3.00326	0.191594	ASAH1	ASAH1_HUMAN
-0.179974	-0.265054	-0.0948929	1.93066	-4.52071	0.000436612	0.00274226	-0.657451	Q7KZ85	3.00118	0.117537	SUPT6H	SPT6H_HUMAN
-0.172218	-0.253637	-0.0907998	1.6278	-4.5205	0.000436799	0.00274226	-0.657888	Q9Y5A9	3.00118	0.112472	YTHDF2	YTHD2_HUMAN
0.319203	0.16818	0.470226	-0.819504	4.51703	0.000439771	0.00275872	-0.664797	Q96JG6	2.99931	0.208594	VPS50	VPS50_HUMAN
0.233084	0.122774	0.343394	1.63654	4.51573	0.000440892	0.00276356	-0.667391	Q86WR0	2.99877	0.152344	CCDC25	CCD25_HUMAN
-0.342763	-0.505191	-0.180335	1.85344	-4.50986	0.000445988	0.0027928	-0.6791	P50579	2.99549	0.224276	METAP2	MAP2_HUMAN
0.189949	0.0999298	0.279968	0.428163	4.50954	0.000446266	0.0027928	-0.679736	Q12802	2.99549	0.124287	AKAP13	AKP13_HUMAN
-0.222616	-0.328167	-0.117066	-1.59681	-4.5074	0.000448137	0.00280228	-0.683996	Q6P1K2	2.99443	0.145713	PMF1	PMF1_HUMAN
-0.176382	-0.260184	-0.09258	-1.80307	-4.49811	0.000456365	0.00285147	-0.702533	Q96EB6	2.98901	0.11566	SIRT1	SIR1_HUMAN
0.262301	0.13765	0.386952	-0.143238	4.4971	0.000457269	0.00285485	-0.704549	Q13601	2.98864	0.172021	KRR1	KRR1_HUMAN
0.217987	0.114349	0.321625	2.1369	4.49512	0.000459043	0.00286245	-0.708493	Q9H5N1	2.98781	0.143	RABEP2	RABE2_HUMAN
0.343093	0.179969	0.506217	-1.18422	4.49494	0.000459212	0.00286245	-0.708868	Q8IV38	2.98781	0.225069	ANKMY2	ANKY2_HUMAN
-0.240026	-0.354171	-0.12588	-1.7475	-4.49396	0.000460091	0.00286566	-0.710816	O15504	2.98746	0.157475	NUP42	NUP42_HUMAN
0.358932	0.190475	0.52739	-2.88815	4.58398	0.000461027	0.00286922	-0.667945	Q49A26	2.98707	0.235518	GLYR1	GLYR1_HUMAN
-0.419522	-0.619182	-0.219862	-1.67149	-4.49047	0.000463244	0.00287894	-0.717771	Q6UVJ0	2.98601	0.275372	SASS6	SAS6_HUMAN
-0.301666	-0.445238	-0.158093	-0.732079	-4.49039	0.00046332	0.00287894	-0.717939	P42356	2.98601	0.198012	PI4KA	PI4KA_HUMAN
-0.641809	-0.943375	-0.340243	-1.82195	-4.57871	0.000465585	0.00289074	-0.678026	Q5VWG9	2.98473	0.42146	TAF3	TAF3_HUMAN
-0.240836	-0.355533	-0.12614	-1.13369	-4.48747	0.000465975	0.00289088	-0.723759	P42858	2.98472	0.158152	HTT	HD_HUMAN
0.223947	0.117274	0.33062	0.646562	4.48663	0.000466745	0.00289338	-0.725442	Q86UT6	2.98445	0.147075	NLRX1	NLRX1_HUMAN
0.308267	0.161392	0.455142	0.125267	4.48548	0.000467796	0.00289567	-0.727731	P20338	2.9842	0.202467	RAB4A	RAB4A_HUMAN
0.243686	0.12758	0.359793	0.560311	4.48543	0.000467849	0.00289567	-0.727848	Q52LW3	2.9842	0.160051	ARHGAP29	RHG29_HUMAN
-0.283069	-0.418062	-0.148075	-1.01126	-4.48134	0.000471609	0.00291664	-0.735999	Q99523	2.98195	0.186058	SORT1	SORT_HUMAN
-0.227658	-0.336278	-0.119038	1.07832	-4.47923	0.000473571	0.00292648	-0.740227	Q5T8P6	2.98089	0.14969	RBM26	RBM26_HUMAN
0.456546	0.23861	0.674481	-2.44904	4.47699	0.000475652	0.00293549	-0.744692	Q96K49	2.97993	0.300285	TMEM87B	TM87B_HUMAN
-0.301749	-0.445796	-0.157703	-1.527	-4.47686	0.000475773	0.00293549	-0.744952	P42684	2.97993	0.198471	ABL2	ABL2_HUMAN
0.222116	0.115993	0.32824	2.28084	4.47301	0.000479381	0.00295543	-0.752645	Q13740	2.97781	0.146197	ALCAM	CD166_HUMAN
0.435786	0.227444	0.644127	-0.0293241	4.4702	0.000482025	0.00296941	-0.758245	Q9HAT2	2.97634	0.286977	SIAE	SIAE_HUMAN
0.417176	0.21771	0.616642	0.281263	4.46971	0.000482492	0.00296996	-0.759232	Q9UGK3	2.97628	0.274727	STAP2	STAP2_HUMAN
0.323394	0.16855	0.478237	-0.316565	4.46341	0.000488492	0.00300455	-0.771816	Q13555	2.97265	0.213228	CAMK2G	KCC2G_HUMAN
0.22966	0.119661	0.339658	0.245526	4.46197	0.000489874	0.0030107	-0.774691	Q9Y530	2.97201	0.151458	OARD1	OARD1_HUMAN
0.316215	0.164727	0.467702	-0.293122	4.46102	0.000490791	0.00301398	-0.776596	P57764	2.97167	0.208563	GSDMD	GSDMD_HUMAN
0.340942	0.179717	0.502168	-0.645066	4.54953	0.000491699	0.00301632	-0.733928	Q9NY35	2.97142	0.224891	CLDND1	CLDN1_HUMAN
0.328582	0.171127	0.486036	-0.5394	4.45983	0.000491937	0.00301632	-0.77897	Q8WV93	2.97142	0.216738	AFG1L	AFG1L_HUMAN
-0.150289	-0.222318	-0.0782607	-0.0662035	-4.45916	0.000492583	0.00301793	-0.780307	O14802	2.97126	0.0991388	POLR3A	RPC1_HUMAN
-0.152134	-0.22507	-0.0791968	0.415775	-4.45767	0.000494023	0.0030244	-0.78328	Q92917	2.97058	0.100378	GPKOW	GPKOW_HUMAN
-0.285864	-0.42294	-0.148787	0.424033	-4.45681	0.000494863	0.00302719	-0.785009	Q86YV9	2.9703	0.188632	HPS6	HPS6_HUMAN
-0.296326	-0.438535	-0.154117	-0.216613	-4.45321	0.000498374	0.00304631	-0.792206	Q86WR7	2.96832	0.195666	PROSER2	PRSR2_HUMAN
-0.377557	-0.558772	-0.196343	-1.77497	-4.45266	0.000498907	0.0030472	-0.793295	O00124	2.96823	0.249311	UBXN8	UBXN8_HUMAN
-0.422875	-0.625926	-0.219823	-0.106316	-4.45077	0.000500762	0.00305616	-0.797073	Q9Y3B9	2.96731	0.279322	RRP15	RRP15_HUMAN
-0.299453	-0.443272	-0.155634	1.4491	-4.4498	0.000501717	0.00305826	-0.799012	Q12882	2.96709	0.197813	DPYD	DPYD_HUMAN
-0.338132	-0.500534	-0.17573	-0.723886	-4.44963	0.000501883	0.00305826	-0.799348	Q9NY93	2.96709	0.223363	DDX56	DDX56_HUMAN
-0.190802	-0.282487	-0.0991158	2.61824	-4.44744	0.000504054	0.00306779	-0.803742	O43143	2.96611	0.126081	DHX15	DHX15_HUMAN
0.304332	0.158086	0.450578	-0.361581	4.44726	0.000504225	0.00306779	-0.804088	Q9Y287	2.96611	0.201102	ITM2B	ITM2B_HUMAN
0.332423	0.172638	0.492208	-0.553622	4.44616	0.00050532	0.00307208	-0.806297	P49754	2.96568	0.219697	VPS41	VPS41_HUMAN
0.593745	0.321374	0.866116	-2.72589	4.76993	0.000506468	0.00307669	-0.523415	O43548	2.96521	0.392465	TGM5	TGM5_HUMAN
0.487618	0.253133	0.722103	-0.765511	4.4442	0.000507268	0.00307917	-0.810213	O95169	2.96495	0.322343	NDUFB8	NDUB8_HUMAN
-0.226029	-0.334739	-0.117319	-0.1407	-4.44349	0.000507973	0.00308107	-0.811625	O60306	2.96476	0.149427	AQR	AQR_HUMAN
0.254312	0.131916	0.376709	0.830885	4.44046	0.000511002	0.00309707	-0.817678	Q92692	2.96313	0.168218	NECTIN2	NECT2_HUMAN
0.174056	0.0902645	0.257848	-1.26582	4.43933	0.000512144	0.0031016	-0.81995	Q15596	2.96267	0.11515	NCOA2	NCOA2_HUMAN
0.213397	0.110608	0.316186	0.123434	4.43681	0.000514681	0.00311457	-0.824979	Q5VYS8	2.96136	0.141239	TUT7	TUT7_HUMAN
-0.425544	-0.63054	-0.220549	-0.832038	-4.43639	0.00051511	0.00311477	-0.825826	P51956	2.96134	0.281652	NEK3	NEK3_HUMAN
-0.211176	-0.312951	-0.109401	1.4255	-4.43438	0.000517149	0.00312471	-0.829847	Q9NT62	2.96034	0.139817	ATG3	ATG3_HUMAN
-0.195677	-0.290035	-0.10132	0.600231	-4.43193	0.000519647	0.00313739	-0.834751	Q15477	2.95906	0.129611	SKIC2	SKI2_HUMAN
-0.159209	-0.235992	-0.0824272	-1.50362	-4.43137	0.000520219	0.00313844	-0.835871	Q9P0U4	2.95896	0.10546	CXXC1	CXXC1_HUMAN
0.295254	0.152813	0.437696	3.16943	4.42985	0.000521774	0.00314424	-0.838908	O75531	2.95838	0.195614	BANF1	BAF_HUMAN
-0.448548	-0.664954	-0.232142	-2.27959	-4.42965	0.000521979	0.00314424	-0.839307	Q02224	2.95838	0.297175	CENPE	CENPE_HUMAN
0.55032	0.284449	0.816192	0.130282	4.42358	0.000528248	0.00317847	-0.851458	Q96AZ6	2.95497	0.365022	ISG20	ISG20_HUMAN
-0.341703	-0.506795	-0.176611	-0.34037	-4.42337	0.000528467	0.00317847	-0.851878	Q92785	2.95497	0.226648	DPF2	REQU_HUMAN
0.267392	0.138122	0.396661	1.35965	4.4206	0.000531345	0.00319334	-0.857405	Q9UQ90	2.9535	0.177446	SPG7	SPG7_HUMAN
-0.28675	-0.425415	-0.148084	-0.228776	-4.41941	0.000532594	0.00319841	-0.859795	Q68D10	2.953	0.190325	SPTY2D1	SPT2_HUMAN
0.405876	0.209302	0.60245	-1.20072	4.41263	0.000539748	0.0032389	-0.873371	Q76I76	2.94903	0.269755	SSH2	SSH2_HUMAN
0.270792	0.141291	0.400293	-1.13752	4.49864	0.000540916	0.00323971	-0.831601	Q8N1S5	2.94896	0.17998	SLC39A11	S39AB_HUMAN
-0.834464	-1.23355	-0.435381	-2.68607	-4.49846	0.000541093	0.00323971	-0.831936	Q6PIW4	2.94896	0.55462	FIGNL1	FIGL1_HUMAN
0.386862	0.199442	0.574281	4.13488	4.41134	0.000541117	0.00323971	-0.875946	O75874	2.94896	0.257124	IDH1	IDHC_HUMAN
0.297203	0.15319	0.441216	1.11958	4.41043	0.000542089	0.00324306	-0.877772	Q96EY8	2.94863	0.197555	MMAB	MMAB_HUMAN
0.213735	0.110063	0.317407	-0.563353	4.40599	0.000546843	0.00326902	-0.886655	Q5M775	2.94611	0.142195	SPECC1	CYTSB_HUMAN
0.196426	0.101092	0.291761	1.57193	4.40331	0.000549731	0.0032838	-0.892014	O00330	2.94469	0.130742	PDHX	ODPX_HUMAN
0.31112	0.160029	0.462211	6.44231	4.40067	0.000552602	0.00329845	-0.897313	P10809	2.94328	0.207182	HSPD1	CH60_HUMAN
0.526238	0.270502	0.781974	-1.37182	4.39764	0.000555905	0.00331279	-0.903375	Q9H7M9	2.94191	0.350597	VSIR	VISTA_HUMAN
0.286136	0.147078	0.425194	-1.62199	4.39751	0.000556047	0.00331279	-0.903634	P43251	2.94191	0.190634	BTD	BTD_HUMAN
-0.585702	-0.83588	-0.335523	-1.43801	-5.33818	0.000556267	0.00331279	-0.184629	Q8N1G0	2.94191	0.390214	ZNF687	ZN687_HUMAN
0.329583	0.169362	0.489804	-1.51058	4.39619	0.000557499	0.00331763	-0.906288	B7ZAQ6;P0CG08	2.94145	0.219614	GPR89A;GPR89B	GPHRA_HUMAN;GPHRB_HUMAN
0.24613	0.126468	0.365792	1.0001	4.39579	0.000557936	0.00331772	-0.907084	O14936	2.94144	0.164006	CASK	CSKP_HUMAN
-0.402617	-0.557682	-0.247552	-2.46192	-6.22486	0.000563415	0.00334777	0.0349988	O15198	2.93859	0.26854	SMAD9	SMAD9_HUMAN
0.312916	0.160582	0.46525	0.151101	4.38997	0.000564367	0.0033509	-0.918741	Q8N8N7	2.9383	0.208732	PTGR2	PTGR2_HUMAN
0.359937	0.184662	0.535212	1.49754	4.3887	0.000565774	0.00335673	-0.921273	P49441	2.93775	0.240142	INPP1	INPP_HUMAN
0.189121	0.0969652	0.281276	1.76484	4.38578	0.000569037	0.00337355	-0.927122	P35080	2.93617	0.126245	PFN2	PROF2_HUMAN
-0.199678	-0.297001	-0.102354	-0.590243	-4.38471	0.000570241	0.00337814	-0.929271	P48634	2.93574	0.133312	PRRC2A	PRC2A_HUMAN
-0.250615	-0.372863	-0.128367	0.729851	-4.38121	0.000574192	0.00339899	-0.936292	A6NHR9	2.93379	0.16743	SMCHD1	SMHD1_HUMAN
-0.312311	-0.46489	-0.159732	-0.427	-4.37445	0.00058189	0.00344	-0.949835	Q8N8J7	2.92999	0.208919	FAM241A	F241A_HUMAN
0.230616	0.117947	0.343286	0.800422	4.37436	0.000581992	0.00344	-0.950013	Q8NHP8	2.92999	0.15427	PLBD2	PLBL2_HUMAN
0.608983	0.31121	0.906755	-0.697553	4.37069	0.000586217	0.00346237	-0.957367	Q9Y2J8	2.92793	0.407662	PADI2	PADI2_HUMAN
-0.426736	-0.632841	-0.22063	-2.03318	-4.4544	0.000587823	0.00346926	-0.916688	Q9Y664	2.9273	0.285725	KPTN	KPTN_HUMAN
0.227365	0.116116	0.338613	-1.36797	4.36777	0.000589603	0.00347716	-0.963223	O14832	2.92658	0.152271	PHYH	PAHX_HUMAN
-0.25115	-0.374057	-0.128243	-1.27058	-4.36702	0.000590473	0.00347968	-0.964721	Q9H410	2.92635	0.168214	DSN1	DSN1_HUMAN
0.275245	0.140529	0.409962	3.71164	4.36645	0.000591143	0.00348103	-0.965875	P40939	2.92623	0.18436	HADHA	ECHA_HUMAN
-0.272646	-0.406108	-0.139184	0.845675	-4.36587	0.00059182	0.00348241	-0.967039	P50613	2.9261	0.182627	CDK7	CDK7_HUMAN
-0.298524	-0.444719	-0.152329	-0.238274	-4.36391	0.00059411	0.00349328	-0.970966	Q9NVN8	2.92511	0.200029	GNL3L	GNL3L_HUMAN
0.225898	0.115147	0.33665	-1.67544	4.35906	0.000599811	0.00352417	-0.980673	P41162	2.92232	0.15151	ETV3	ETV3_HUMAN
0.49531	0.252358	0.738263	3.10081	4.35698	0.000602282	0.00353485	-0.984852	Q9NS69	2.92136	0.332314	TOMM22	TOM22_HUMAN
0.183189	0.0933295	0.273048	2.70365	4.35678	0.000602526	0.00353485	-0.985264	P28838	2.92136	0.122905	LAP3	AMPL_HUMAN
0.155447	0.0791471	0.231747	-1.20851	4.35399	0.000605841	0.00355165	-0.990842	Q7Z569	2.91985	0.104347	BRAP	BRAP_HUMAN
-0.357599	-0.533271	-0.181926	-1.06392	-4.35033	0.000610238	0.00357177	-0.998191	Q5XXA6	2.91805	0.240192	ANO1	ANO1_HUMAN
-0.206337	-0.307703	-0.10497	4.23351	-4.35021	0.000610385	0.00357177	-0.998437	Q13263	2.91805	0.138592	TRIM28	TIF1B_HUMAN
0.261428	0.132991	0.389866	-1.73438	4.35	0.000610632	0.00357177	-0.998848	Q8TEA7	2.91805	0.175596	TBCK	TBCK_HUMAN
-0.168075	-0.250691	-0.0854589	-0.653054	-4.34779	0.000613304	0.00358474	-1.00329	Q04721	2.9169	0.112937	NOTCH2	NOTC2_HUMAN
0.171458	0.0871542	0.255761	-0.0160842	4.34652	0.000614848	0.00359109	-1.00584	Q12774	2.91634	0.115233	ARHGEF5	ARHG5_HUMAN
-0.459442	-0.679392	-0.239491	-1.14883	-4.52893	0.000617353	0.00360306	-0.862834	Q8IXM6	2.91528	0.308892	NRM	NRM_HUMAN
-0.534717	-0.797932	-0.271501	3.43035	-4.34152	0.000620943	0.00362132	-1.01587	Q04941	2.91367	0.359699	PLP2	PLP2_HUMAN
-0.735742	-1.09815	-0.373334	-3.9543	-4.33867	0.00062444	0.00363903	-1.02157	Q92610	2.91212	0.495191	ZNF592	ZN592_HUMAN
0.801376	0.406518	1.19623	-1.66477	4.33735	0.000626072	0.00364584	-1.02423	Q96GE9	2.91152	0.539477	DMAC1	DMAC1_HUMAN
0.358167	0.181661	0.534673	-1.30276	4.33666	0.000626931	0.00364815	-1.02562	Q9H6K1	2.91132	0.24113	ILRUN	ILRUN_HUMAN
0.298936	0.151577	0.446294	0.831559	4.33544	0.000628442	0.00365417	-1.02807	Q9H7C9	2.91079	0.20129	AAMDC	AAMDC_HUMAN
0.429718	0.217874	0.641561	-1.85694	4.33507	0.000628894	0.00365417	-1.0288	Q9HB90	2.91079	0.289353	RRAGC	RRAGC_HUMAN
-0.198017	-0.295654	-0.10038	-1.04872	-4.33427	0.00062989	0.00365689	-1.0304	Q9BUI4	2.91056	0.133347	POLR3C	RPC3_HUMAN
0.305365	0.154786	0.455944	-1.15904	4.33395	0.000630291	0.00365689	-1.03105	P49789	2.91056	0.205636	FHIT	FHIT_HUMAN
0.282514	0.143165	0.421864	1.38627	4.33276	0.000631773	0.0036628	-1.03344	O43252	2.91004	0.190282	PAPSS1	PAPS1_HUMAN
0.926677	0.469363	1.38399	-0.903093	4.33055	0.000634539	0.00367613	-1.03788	P0DMM9;P0DMN0	2.90888	0.624393	SULT1A3;SULT1A4	ST1A3_HUMAN;ST1A4_HUMAN
0.209836	0.106209	0.313462	0.00116193	4.32751	0.00063836	0.00369555	-1.04398	Q9NXU5	2.90721	0.141468	ARL15	ARL15_HUMAN
0.289442	0.146424	0.432459	-1.141	4.32516	0.00064133	0.00370967	-1.04869	Q08495	2.90599	0.19522	DMTN	DEMA_HUMAN
0.382567	0.193521	0.571613	-2.9008	4.32484	0.000641742	0.00370967	-1.04934	Q8N8I0	2.90599	0.25803	SAMD12	SAM12_HUMAN
0.33173	0.167472	0.495988	0.433473	4.31606	0.000652968	0.0037718	-1.06696	O60645	2.90069	0.224151	EXOC3	EXOC3_HUMAN
-0.299543	-0.447876	-0.151209	-0.37647	-4.31567	0.000653468	0.00377193	-1.06774	P22087	2.90068	0.202402	FBL	FBRL_HUMAN
-0.25534	-0.381812	-0.128868	2.18496	-4.31473	0.000654688	0.00377523	-1.06964	Q9BQ52	2.9004	0.172551	ELAC2	RNZ2_HUMAN
0.323203	0.163109	0.483297	-2.39066	4.31449	0.000654999	0.00377523	-1.07012	Q3MIX3	2.9004	0.218411	ADCK5	ADCK5_HUMAN
-0.881768	-1.31869	-0.444847	0.027789	-4.31301	0.000656912	0.00378349	-1.07308	Q9P0T7	2.8997	0.596016	TMEM9	TMEM9_HUMAN
0.343616	0.173265	0.513967	-0.66035	4.31081	0.00065978	0.00379723	-1.0775	P84022	2.89854	0.232354	SMAD3	SMAD3_HUMAN
0.325421	0.163958	0.486883	0.870239	4.30729	0.000664392	0.00382098	-1.08458	Q9UNW1	2.89655	0.220202	MINPP1	MINP1_HUMAN
0.20344	0.102409	0.304471	-0.484865	4.30338	0.00066955	0.00384783	-1.09243	P08571	2.89431	0.137768	CD14	CD14_HUMAN
-1.17393	-1.75738	-0.590487	0.416875	-4.30003	0.00067399	0.00387053	-1.09915	Q8NB50	2.89242	0.795496	ZFP62	ZFP62_HUMAN
0.493517	0.248161	0.738873	-0.492546	4.29868	0.000675804	0.00387812	-1.10188	Q9H5Y7	2.8918	0.334495	SLITRK6	SLIK6_HUMAN
-0.27959	-0.418639	-0.140541	-0.0217032	-4.29717	0.000677822	0.00388512	-1.1049	Q96FX7	2.89122	0.189538	TRMT61A	TRM61_HUMAN
-0.257878	-0.386134	-0.129623	0.846129	-4.29703	0.00067801	0.00388512	-1.10519	Q9NS87	2.89122	0.17482	KIF15	KIF15_HUMAN
-0.251858	-0.377133	-0.126582	0.129455	-4.29654	0.000678671	0.00388608	-1.10618	Q9BZG8	2.89114	0.170743	DPH1	DPH1_HUMAN
0.216757	0.108909	0.324606	-0.443136	4.29527	0.000680366	0.00389296	-1.10871	P23142	2.89057	0.146976	FBLN1	FBLN1_HUMAN
0.360398	0.180914	0.539883	0.21932	4.29126	0.000685787	0.00392113	-1.11677	Q9Y6D6	2.88826	0.244569	ARFGEF1	BIG1_HUMAN
0.38228	0.191869	0.572691	2.04367	4.2906	0.000686682	0.0039234	-1.11809	P19525	2.88808	0.259435	EIF2AK2	E2AK2_HUMAN
0.255227	0.12805	0.382404	0.710315	4.28891	0.000688993	0.00393117	-1.1215	Q8IZP0	2.88744	0.173248	ABI1	ABI1_HUMAN
-0.224921	-0.336998	-0.112844	-1.43947	-4.28887	0.000689039	0.00393117	-1.12157	P43250	2.88744	0.152677	GRK6	GRK6_HUMAN
-0.353763	-0.530057	-0.177468	2.686	-4.28846	0.000689602	0.00393153	-1.1224	Q9BV86	2.88741	0.240137	NTMT1	NTM1A_HUMAN
-0.288709	-0.432625	-0.144794	0.28078	-4.28729	0.000691201	0.0039378	-1.12475	Q969G3	2.8869	0.196013	SMARCE1	SMCE1_HUMAN
-0.485334	-0.727636	-0.243032	2.69247	-4.28069	0.000700295	0.00398549	-1.13802	Q9H082	2.88304	0.329948	RAB33B	RB33B_HUMAN
-0.248647	-0.37279	-0.124505	2.56953	-4.28048	0.000700584	0.00398549	-1.13844	Q9UMS4	2.88304	0.16904	PRPF19	PRP19_HUMAN
-0.281213	-0.421697	-0.14073	0.419902	-4.278	0.000704037	0.00400224	-1.14343	P0DPB6	2.88169	0.191269	POLR1D	RPAC2_HUMAN
-0.170454	-0.25569	-0.0852184	1.91209	-4.27381	0.000709893	0.00403262	-1.15184	P46379	2.87927	0.116033	BAG6	BAG6_HUMAN
-0.247149	-0.370839	-0.123458	-0.607682	-4.27023	0.000714948	0.00405841	-1.15905	Q96AP0	2.87722	0.168361	ACD	ACD_HUMAN
0.302281	0.150951	0.453611	-1.72157	4.26889	0.000716842	0.00406624	-1.16173	Q8TBM8	2.8766	0.205962	DNAJB14	DJB14_HUMAN
0.258334	0.128947	0.38772	-0.510873	4.267	0.000719541	0.00407861	-1.16555	Q7Z6B7	2.87562	0.176078	SRGAP1	SRGP1_HUMAN
-0.277614	-0.416673	-0.138555	-0.605438	-4.26649	0.000720257	0.00407973	-1.16656	Q8TD19	2.87553	0.189225	NEK9	NEK9_HUMAN
-0.244294	-0.366747	-0.121841	-0.0730226	-4.26358	0.000724434	0.00410044	-1.17243	Q9BW61	2.8739	0.166608	DDA1	DDA1_HUMAN
0.375663	0.187095	0.56423	0.794722	4.25756	0.000733122	0.00414664	-1.18452	Q9UH99	2.8703	0.256524	SUN2	SUN2_HUMAN
-0.386409	-0.58042	-0.192397	1.0764	-4.25646	0.000734715	0.00415267	-1.18673	O95163	2.86983	0.263905	ELP1	ELP1_HUMAN
-0.219904	-0.330539	-0.109268	-1.12077	-4.24784	0.000747378	0.00422121	-1.20407	Q9H334	2.86455	0.150464	FOXP1	FOXP1_HUMAN
-0.157645	-0.237004	-0.0782852	0.301077	-4.24532	0.000751127	0.00423935	-1.20914	Q8NEF9	2.86317	0.107917	SRFBP1	SRFB1_HUMAN
0.448544	0.222625	0.674463	1.08762	4.24309	0.000754458	0.00425504	-1.21363	P52943	2.86198	0.307182	CRIP2	CRIP2_HUMAN
-0.412528	-0.620323	-0.204732	-1.96509	-4.24274	0.000754987	0.00425504	-1.21435	A0JLT2	2.86198	0.282516	MED19	MED19_HUMAN
0.489669	0.242784	0.736554	-0.407263	4.23874	0.000760995	0.0042844	-1.22239	Q99933	2.85976	0.335606	BAG1	BAG1_HUMAN
0.34202	0.171596	0.512445	-0.947015	4.31758	0.000761284	0.0042844	-1.1809	Q8NAT1	2.85976	0.234412	POMGNT2	PMGT2_HUMAN
-0.316874	-0.47672	-0.157027	-0.763494	-4.23655	0.000764314	0.00429838	-1.2268	Q6PI98	2.8587	0.217257	INO80C	IN80C_HUMAN
0.22643	0.112168	0.340693	0.245489	4.23509	0.00076653	0.00430777	-1.22974	Q08AM6	2.858	0.155285	VAC14	VAC14_HUMAN
-0.210916	-0.317398	-0.104433	3.97402	-4.23311	0.000769534	0.00432002	-1.23371	P16070	2.85708	0.144691	CD44	CD44_HUMAN
-0.216176	-0.325319	-0.107033	0.150072	-4.23294	0.000769807	0.00432002	-1.23407	P78345	2.85708	0.1483	RPP38	RPP38_HUMAN
0.328756	0.162755	0.494757	0.0308192	4.23246	0.000770529	0.004321	-1.23502	P05067	2.85701	0.225538	APP	A4_HUMAN
1.33329	0.88954	1.77704	-0.796037	7.95544	0.000771577	0.0043238	0.271862	Q9BY11	2.8568	0.914745	PACSIN1	PACN1_HUMAN
0.318378	0.157536	0.479221	1.08441	4.23032	0.000773814	0.00433325	-1.23933	Q4G176	2.85609	0.218488	ACSF3	ACSF3_HUMAN
-0.345177	-0.519967	-0.170388	4.04892	-4.22043	0.000789147	0.00441292	-1.25923	P13489	2.8502	0.237369	RNH1	RINI_HUMAN
-0.22537	-0.339495	-0.111245	-0.427188	-4.22033	0.000789313	0.00441292	-1.25945	Q9Y2Z2	2.8502	0.154981	MTO1	MTO1_HUMAN
-0.247393	-0.372677	-0.122108	0.938414	-4.22007	0.000789721	0.00441292	-1.25997	Q9Y3D8	2.8502	0.170125	AK6	KAD6_HUMAN
-0.230484	-0.34723	-0.113739	-0.760129	-4.21921	0.000791066	0.00441513	-1.2617	Q9UPN6	2.85004	0.158507	SCAF8	SCAF8_HUMAN
-0.225473	-0.339683	-0.111263	0.0780187	-4.2191	0.000791238	0.00441513	-1.26192	Q9UJK0	2.85004	0.15506	TSR3	TSR3_HUMAN
-0.262965	-0.396316	-0.129614	4.92006	-4.21436	0.000798726	0.00445376	-1.27147	P17844	2.84721	0.181023	DDX5	DDX5_HUMAN
0.248306	0.12234	0.374273	1.19348	4.21271	0.000801336	0.00446515	-1.27478	Q86TX2	2.84639	0.170982	ACOT1	ACOT1_HUMAN
-0.167977	-0.253231	-0.0827231	-1.50078	-4.2108	0.00080438	0.00447895	-1.27862	Q5THJ4	2.84539	0.115708	VPS13D	VP13D_HUMAN
0.280317	0.138033	0.422601	-0.39875	4.2104	0.000805031	0.00447941	-1.27944	O94832	2.84535	0.193094	MYO1D	MYO1D_HUMAN
0.30132	0.148317	0.454323	-0.628925	4.20879	0.000807599	0.00449053	-1.28267	Q9Y3L5	2.84455	0.207621	RAP2C	RAP2C_HUMAN
-1.14838	-1.73166	-0.565089	-2.53599	-4.20757	0.000809559	0.00449825	-1.28513	P35321	2.84399	0.791428	SPRR1A	SPR1A_HUMAN
-0.216113	-0.325943	-0.106284	-1.78915	-4.20526	0.000813281	0.00451574	-1.28978	Q9H147	2.84273	0.149005	DNTTIP1	TDIF1_HUMAN
0.21925	0.107803	0.330698	0.740327	4.20435	0.000814748	0.00451992	-1.29161	Q13557	2.84243	0.151184	CAMK2D	KCC2D_HUMAN
0.314416	0.154584	0.474247	-0.5711	4.20409	0.000815181	0.00451992	-1.29215	Q9Y680	2.84243	0.216806	FKBP7	FKBP7_HUMAN
0.263523	0.129507	0.397539	-0.254536	4.20235	0.000818006	0.00452638	-1.29566	Q9H999	2.84197	0.181742	PANK3	PANK3_HUMAN
0.1934	0.0950453	0.291754	-1.1769	4.20234	0.000818007	0.00452638	-1.29566	Q13615	2.84197	0.133381	MTMR3	MTMR3_HUMAN
-1.01261	-1.51475	-0.510472	-1.39882	-4.37229	0.00081807	0.00452638	-1.07454	P61077	2.84197	0.698361	UBE2D3	UB2D3_HUMAN
0.1899	0.0944105	0.285389	-1.38568	4.27848	0.000819969	0.00453371	-1.25667	Q9UPM9	2.84144	0.130991	B9D1	B9D1_HUMAN
0.265386	0.130316	0.400455	0.721277	4.19904	0.000823391	0.00454944	-1.30231	O00401	2.84032	0.183133	WASL	WASL_HUMAN
0.272987	0.133986	0.411989	2.28711	4.19713	0.000826521	0.00456353	-1.30616	Q92544	2.83932	0.188445	TM9SF4	TM9S4_HUMAN
0.609046	0.298883	0.919208	1.39276	4.19653	0.000827518	0.00456584	-1.30738	Q08257	2.83915	0.420453	CRYZ	QOR_HUMAN
0.226176	0.110949	0.341403	1.11048	4.19489	0.000830211	0.00457749	-1.31067	Q92882	2.83832	0.156185	OSTF1	OSTF1_HUMAN
0.423925	0.207883	0.639967	2.26653	4.19353	0.000832459	0.00458668	-1.31341	P35270	2.83767	0.292808	SPR	SPRE_HUMAN
-0.456347	-0.689066	-0.223627	-0.764645	-4.19074	0.000837084	0.00460893	-1.31903	Q9NWT1	2.8361	0.315377	PAK1IP1	PK1IP_HUMAN
0.162016	0.0793779	0.244654	1.11521	4.18994	0.000838427	0.00461311	-1.32065	Q9H078	2.83581	0.111979	CLPB	CLPB_HUMAN
-0.962511	-1.45392	-0.471107	0.961098	-4.18597	0.000845062	0.00464637	-1.32864	Q96RM1	2.83347	0.665799	SPRR2F	SPR2F_HUMAN
-0.235661	-0.3561	-0.115222	1.30261	-4.18169	0.000852289	0.00468284	-1.33727	P27707	2.83093	0.163161	DCK	DCK_HUMAN
0.414787	0.202674	0.626899	-1.47509	4.17915	0.000856594	0.00470321	-1.34238	Q9H239	2.82951	0.287322	MMP28	MMP28_HUMAN
-0.20338	-0.307449	-0.0993119	-0.472803	-4.17657	0.000861008	0.00472415	-1.34759	Q7Z7A3	2.82807	0.140953	CTU1	CTU1_HUMAN
-0.307843	-0.463639	-0.152048	-1.98146	-4.25103	0.000863918	0.00473682	-1.30992	O75914	2.82719	0.213418	PAK3	PAK3_HUMAN
0.301134	0.146947	0.455321	-2.91447	4.1739	0.000865595	0.00474271	-1.35297	P40424	2.82679	0.208796	PBX1	PBX1_HUMAN
0.409521	0.199813	0.619228	-0.489155	4.17342	0.000866422	0.00474395	-1.35394	O75110	2.8267	0.283956	ATP9A	ATP9A_HUMAN
-0.551095	-0.833327	-0.268863	1.84701	-4.17301	0.000867121	0.00474448	-1.35476	O00541	2.82667	0.382127	PES1	PESC_HUMAN
-0.298957	-0.452077	-0.145838	-1.10014	-4.17261	0.000867819	0.004745	-1.35557	Q99081	2.82663	0.207298	TCF12	HTF4_HUMAN
0.586862	0.286053	0.887671	1.29936	4.16942	0.000873347	0.00477191	-1.36201	P05204	2.82479	0.407199	HMGN2	HMGN2_HUMAN
0.180327	0.0878168	0.272838	-1.54145	4.16581	0.00087963	0.00480292	-1.36927	Q9NXN4	2.82268	0.125215	GDAP2	GDAP2_HUMAN
-0.20794	-0.31465	-0.10123	1.26853	-4.1645	0.000881936	0.00481217	-1.37192	P33240	2.82205	0.144421	CSTF2	CSTF2_HUMAN
0.252417	0.122808	0.382027	-1.06328	4.1621	0.000886156	0.00483185	-1.37676	Q8N129	2.82072	0.175395	CNPY4	CNPY4_HUMAN
-0.173442	-0.262522	-0.0843614	-0.208392	-4.16103	0.000888037	0.00483876	-1.37891	P35251	2.82025	0.120538	RFC1	RFC1_HUMAN
-0.165074	-0.249887	-0.08026	-0.651531	-4.15951	0.000890741	0.00485014	-1.38199	Q9NUW8	2.81948	0.114753	TDP1	TYDP1_HUMAN
0.336219	0.163325	0.509113	0.742269	4.15596	0.000897045	0.00488109	-1.38913	P54619	2.8174	0.233899	PRKAG1	AAKG1_HUMAN
0.156396	0.0759474	0.236845	-0.194994	4.15467	0.000899353	0.00489027	-1.39174	Q9Y6N7	2.81679	0.108825	ROBO1	ROBO1_HUMAN
0.263672	0.129504	0.397839	-1.72914	4.22801	0.000902664	0.00490255	-1.35464	Q9H0X4	2.81597	0.183523	FAM234A	F234A_HUMAN
-0.23607	-0.35756	-0.114581	-2.41846	-4.15272	0.000902856	0.00490255	-1.39568	Q9Y6X4	2.81597	0.164312	FAM169A	F169A_HUMAN
-0.338475	-0.512699	-0.164251	-0.658523	-4.15191	0.000904316	0.0049071	-1.39731	Q8WTT2	2.81567	0.235614	NOC3L	NOC3L_HUMAN
-0.30941	-0.468745	-0.150076	0.018584	-4.15007	0.000907636	0.00492172	-1.40102	Q9Y6D9	2.8147	0.215457	MAD1L1	MD1L1_HUMAN
0.314623	0.152549	0.476698	2.29876	4.14863	0.000910227	0.00493238	-1.40391	Q10713	2.81399	0.219142	PMPCA	MPPA_HUMAN
-0.330625	-0.500963	-0.160288	-1.62682	-4.14815	0.000911099	0.00493371	-1.40488	Q15723	2.8139	0.230295	ELF2	ELF2_HUMAN
-0.481408	-0.729839	-0.232977	-1.40815	-4.14131	0.000923608	0.00499801	-1.41869	Q8WW01	2.80966	0.335827	TSEN15	SEN15_HUMAN
0.252769	0.122259	0.38328	0.310473	4.13912	0.000927629	0.00501633	-1.42309	Q9HA65	2.80847	0.176405	TBC1D17	TBC17_HUMAN
0.257397	0.124469	0.390324	1.04517	4.13825	0.000929247	0.00502089	-1.42486	Q96JB2	2.80817	0.179653	COG3	COG3_HUMAN
0.416934	0.201602	0.632267	-2.19413	4.13798	0.000929747	0.00502089	-1.4254	Q6KB66	2.80817	0.291005	KRT80	K2C80_HUMAN
0.198393	0.0970428	0.299743	-1.14708	4.21135	0.000931798	0.00502397	-1.38701	Q6ZUT9	2.80797	0.138481	DENND5B	DEN5B_HUMAN
-0.358995	-0.544453	-0.173536	-0.0209806	-4.13685	0.000931831	0.00502397	-1.42767	Q9NZI6	2.80797	0.250583	TFCP2L1	TF2L1_HUMAN
0.170895	0.0826051	0.259185	-0.774793	4.13664	0.000932231	0.00502397	-1.4281	Q04864	2.80797	0.119287	REL	REL_HUMAN
0.286498	0.13844	0.434556	-1.81808	4.13543	0.000934488	0.00503269	-1.43055	Q08999	2.8074	0.20002	RBL2	RBL2_HUMAN
0.158744	0.0766803	0.240807	-0.16219	4.13405	0.000937049	0.00504304	-1.43332	O43149	2.80673	0.110854	ZZEF1	ZZEF1_HUMAN
-0.448585	-0.680659	-0.216512	-1.19273	-4.13094	0.000942877	0.00507094	-1.4396	Q9BQD7	2.80492	0.313459	ANTKMT	ANKMT_HUMAN
-0.564227	-0.856198	-0.272256	-1.46627	-4.12993	0.000944768	0.0050745	-1.44163	Q6UWU4	2.80469	0.394299	C6orf89	CF089_HUMAN
-0.261993	-0.397568	-0.126418	-2.24315	-4.1299	0.000944827	0.0050745	-1.44169	Q8TEP8	2.80469	0.183089	CEP192	CE192_HUMAN
-0.359934	-0.546327	-0.173542	2.12	-4.12691	0.000950482	0.0051014	-1.44774	P04733	2.80295	0.251689	MT1F	MT1F_HUMAN
0.336392	0.162101	0.510683	2.13966	4.12478	0.00095452	0.00511958	-1.45203	P02771	2.80179	0.235324	AFP	FETA_HUMAN
0.283401	0.136515	0.430287	-0.915434	4.12335	0.000957256	0.00512822	-1.45493	Q9BXW6	2.80123	0.198293	OSBPL1A	OSBL1_HUMAN
-0.209898	-0.318695	-0.101101	1.93784	-4.12306	0.00095779	0.00512822	-1.45549	Q9ULX3	2.80123	0.146864	NOB1	NOB1_HUMAN
0.327244	0.157616	0.496872	1.42631	4.12291	0.000958084	0.00512822	-1.4558	P31944	2.80123	0.22897	CASP14	CASPE_HUMAN
0.398119	0.191702	0.604536	-2.09723	4.1219	0.000960018	0.00513509	-1.45784	Q8WYL5	2.80079	0.278604	SSH1	SSH1_HUMAN
0.220258	0.106023	0.334492	1.46121	4.12061	0.000962482	0.00513861	-1.46044	Q96PU5	2.80057	0.154149	NEDD4L	NED4L_HUMAN
-0.390871	-0.593605	-0.188138	-2.23571	-4.12039	0.000962904	0.00513861	-1.46088	P0C1Z6	2.80057	0.273554	TFPT	TFPT_HUMAN
0.198534	0.095558	0.30151	0.259579	4.1203	0.000963089	0.00513861	-1.46108	Q9NQT8	2.80057	0.138945	KIF13B	KI13B_HUMAN
-0.476302	-0.723357	-0.229247	0.024665	-4.12019	0.000963285	0.00513861	-1.46128	Q9BXY0	2.80057	0.333343	MAK16	MAK16_HUMAN
-0.30258	-0.459639	-0.145521	-0.338725	-4.11725	0.000968966	0.00516541	-1.46723	Q8IY81	2.79886	0.211892	FTSJ3	SPB1_HUMAN
0.390861	0.187866	0.593857	-1.63561	4.11496	0.000973385	0.0051803	-1.47184	P98082	2.79792	0.273807	DAB2	DAB2_HUMAN
-0.265421	-0.403273	-0.127568	0.817309	-4.11481	0.000973689	0.0051803	-1.47216	Q9UG63	2.79792	0.185933	ABCF2	ABCF2_HUMAN
-0.40045	-0.608435	-0.192466	3.53263	-4.11478	0.00097373	0.0051803	-1.4722	P78527	2.79792	0.280524	PRKDC	PRKDC_HUMAN
0.171313	0.0823189	0.260307	3.71536	4.11395	0.000975354	0.0051833	-1.47389	Q15257	2.79773	0.120016	PTPA	PTPA_HUMAN
-0.258318	-0.392514	-0.124122	-0.579877	-4.11382	0.00097561	0.0051833	-1.47415	Q9HCE5	2.79773	0.18097	METTL14	MET14_HUMAN
0.23839	0.114522	0.362259	0.0708376	4.11298	0.000977247	0.0051885	-1.47585	P13716	2.7974	0.167028	ALAD	HEM2_HUMAN
0.365637	0.175315	0.555959	-0.342324	4.10574	0.00099146	0.00526041	-1.49046	Q13325	2.79287	0.256599	IFIT5	IFIT5_HUMAN
0.236656	0.113455	0.359857	-1.84997	4.1052	0.000992528	0.00526253	-1.49155	Q9HCM4	2.79274	0.16609	EPB41L5	E41L5_HUMAN
-0.336849	-0.512268	-0.16143	-0.24407	-4.10382	0.000995259	0.00527171	-1.49433	Q9BRT9	2.79217	0.236456	GINS4	SLD5_HUMAN
-0.298047	-0.453266	-0.142828	-0.754024	-4.10365	0.000995597	0.00527171	-1.49468	O14519	2.79217	0.209218	CDK2AP1	CDKA1_HUMAN
0.290857	0.13936	0.442355	0.42409	4.10302	0.000996845	0.00527478	-1.49595	Q6P9B6	2.79198	0.204185	MEAK7	MEAK7_HUMAN
-0.380194	-0.578541	-0.181847	4.38633	-4.09647	0.00100996	0.00534059	-1.50917	Q14103	2.7879	0.267291	HNRNPD	HNRPD_HUMAN
-0.204278	-0.310918	-0.0976372	-0.323669	-4.09382	0.00101532	0.00536533	-1.51453	O75449	2.78637	0.143694	KATNA1	KTNA1_HUMAN
-0.180884	-0.275323	-0.0864449	0.995211	-4.09335	0.00101627	0.00536674	-1.51547	Q9BTE6	2.78629	0.127242	AARSD1	AASD1_HUMAN
-0.493867	-0.751757	-0.235977	-0.649591	-4.09266	0.00101767	0.00537054	-1.51687	Q9H7B2	2.78605	0.347438	RPF2	RPF2_HUMAN
0.212699	0.101559	0.32384	-2.57353	4.09	0.00102308	0.00539547	-1.52223	Q92844	2.78453	0.149717	TANK	TANK_HUMAN
0.276687	0.132066	0.421308	0.468764	4.08872	0.0010257	0.00540248	-1.52482	Q5T160	2.7841	0.194787	RARS2	SYRM_HUMAN
0.551729	0.263344	0.840114	2.89981	4.08868	0.00102578	0.00540248	-1.5249	Q9Y277	2.7841	0.388416	VDAC3	VDAC3_HUMAN
0.242146	0.115492	0.368801	3.00839	4.08589	0.0010315	0.00542899	-1.53053	P53597	2.78248	0.170569	SUCLG1	SUCA_HUMAN
-0.217985	-0.332136	-0.103834	-0.615667	-4.08109	0.00104144	0.00547742	-1.54023	O14497	2.77955	0.153712	ARID1A	ARI1A_HUMAN
-0.690527	-1.05216	-0.328894	1.94797	-4.08077	0.00104209	0.00547742	-1.54086	P04731	2.77955	0.486924	MT1A	MT1A_HUMAN
-0.719902	-1.09734	-0.342462	-2.38543	-4.07619	0.00105167	0.00552406	-1.55011	P41271	2.77675	0.50815	NBL1	NBL1_HUMAN
0.228615	0.108743	0.348486	-1.65547	4.07583	0.00105243	0.00552437	-1.55084	Q9BQ89	2.77674	0.161371	FAM110A	F110A_HUMAN
-0.282335	-0.430607	-0.134064	1.21674	-4.06946	0.00106591	0.00559141	-1.56372	Q9Y5J9	2.77275	0.199577	TIMM8B	TIM8B_HUMAN
-0.20474	-0.312285	-0.0971956	1.363	-4.06859	0.00106775	0.00559736	-1.56547	O60934	2.7724	0.144745	NBN	NBN_HUMAN
0.21372	0.10141	0.32603	-2.83899	4.06683	0.00107151	0.00561333	-1.56902	Q5TH69	2.77146	0.151145	ARFGEF3	BIG3_HUMAN
-0.176183	-0.268844	-0.0835219	-0.138613	-4.06346	0.00107875	0.00564485	-1.57583	Q96GD0	2.7696	0.124682	PDXP	PLPP_HUMAN
0.261465	0.123943	0.398988	0.500661	4.06321	0.00107928	0.00564485	-1.57633	Q9ULV4	2.7696	0.185035	CORO1C	COR1C_HUMAN
0.163972	0.0777238	0.250219	1.25452	4.06303	0.00107968	0.00564485	-1.5767	P31483	2.7696	0.11604	TIA1	TIA1_HUMAN
0.198761	0.0941894	0.303333	-1.25448	4.06206	0.00108177	0.00565203	-1.57865	P11532	2.76918	0.140681	DMD	DMD_HUMAN
0.371015	0.175792	0.566239	1.10367	4.06153	0.00108292	0.00565426	-1.57972	Q5JPH6	2.76905	0.262614	EARS2	SYEM_HUMAN
-0.249121	-0.380228	-0.118014	-0.660083	-4.06082	0.00108446	0.00565859	-1.58117	Q9Y6V7	2.7688	0.17635	DDX49	DDX49_HUMAN
0.230337	0.109076	0.351598	1.51724	4.0595	0.00108731	0.00566973	-1.58383	Q9NX40	2.76815	0.163091	OCIAD1	OCAD1_HUMAN
-0.578279	-0.882852	-0.273706	-0.644053	-4.05766	0.00109132	0.00568686	-1.58755	Q9Y289	2.76715	0.409601	SLC5A6	SC5A6_HUMAN
0.425688	0.201192	0.650185	-1.19697	4.05239	0.00110287	0.00574324	-1.59819	Q8IY22	2.76388	0.301876	CMIP	CMIP_HUMAN
0.210163	0.0992775	0.321048	0.181302	4.05053	0.001107	0.00576092	-1.60196	P10321	2.76286	0.149092	HLA-C	HLAC_HUMAN
-0.179134	-0.273692	-0.0845753	-1.09572	-4.04861	0.00111123	0.00577915	-1.60583	Q96CP6	2.76181	0.127128	GRAMD1A	ASTRA_HUMAN
-0.194624	-0.297407	-0.091841	3.9125	-4.04674	0.00111541	0.00579706	-1.60962	P12004	2.76079	0.138172	PCNA	PCNA_HUMAN
-0.312176	-0.47714	-0.147213	-0.278103	-4.04428	0.00112091	0.00582177	-1.61459	Q6DKI1	2.75937	0.221741	RPL7L1	RL7L_HUMAN
0.265115	0.124894	0.405336	-1.39529	4.04065	0.00112907	0.00586032	-1.62192	Q99551	2.75718	0.188463	MTERF1	MTEF1_HUMAN
0.279011	0.131368	0.426655	-0.528469	4.03865	0.00113359	0.00587962	-1.62596	Q13190	2.75609	0.19842	STX5	STX5_HUMAN
-0.508221	-0.777175	-0.239266	-1.72752	-4.03834	0.00113428	0.00587962	-1.62658	Q2T9J0	2.75609	0.361422	TYSND1	TYSD1_HUMAN
-0.281408	-0.430474	-0.132343	-0.777496	-4.03449	0.00114306	0.0059212	-1.63437	Q2VPK5	2.75375	0.200294	CTU2	CTU2_HUMAN
-0.347275	-0.531258	-0.163291	1.33527	-4.03389	0.00114444	0.00592322	-1.63559	Q09019	2.75363	0.247185	DMWD	DMWD_HUMAN
-0.45831	-0.701132	-0.215487	0.414787	-4.03366	0.00114495	0.00592322	-1.63604	P61956	2.75363	0.326219	SUMO2	SUMO2_HUMAN
-0.27974	-0.427993	-0.131488	-0.344923	-4.03258	0.00114743	0.00593214	-1.63822	Q9Y3T9	2.75313	0.199152	NOC2L	NOC2L_HUMAN
0.395373	0.185796	0.604949	1.14877	4.03175	0.00114935	0.0059382	-1.63992	Q9Y6M9	2.7528	0.281507	NDUFB9	NDUB9_HUMAN
-0.223749	-0.342407	-0.105091	-0.919502	-4.02989	0.00115364	0.00595642	-1.64368	Q96JI7	2.75178	0.159369	SPG11	SPTCS_HUMAN
0.374823	0.175918	0.573728	-0.876921	4.02726	0.00115971	0.00598386	-1.64898	Q14534	2.75025	0.267122	SQLE	ERG1_HUMAN
0.198667	0.0932097	0.304124	0.225059	4.02605	0.00116252	0.00599441	-1.65142	Q8N4T8	2.74966	0.141613	CBR4	CBR4_HUMAN
-0.3428	-0.524956	-0.160645	0.782302	-4.02187	0.00117227	0.00604076	-1.65987	Q969U7	2.7471	0.244581	PSMG2	PSMG2_HUMAN
0.326486	0.152884	0.500087	-0.430167	4.01919	0.00117858	0.0060693	-1.66529	O43824	2.74553	0.233074	GTPBP6	GTPB6_HUMAN
0.210746	0.0986703	0.322821	2.1633	4.01863	0.00117991	0.0060722	-1.66643	O96000	2.74537	0.150458	NDUFB10	NDUBA_HUMAN
-0.230101	-0.35248	-0.107722	2.40331	-4.01828	0.00118073	0.00607241	-1.66713	Q14683	2.74536	0.164276	SMC1A	SMC1A_HUMAN
-0.375305	-0.575013	-0.175597	2.81308	-4.01623	0.00118558	0.00609339	-1.67127	P33992	2.74421	0.268055	MCM5	MCM5_HUMAN
-0.322863	-0.494692	-0.151035	0.166059	-4.01562	0.00118702	0.00609684	-1.6725	Q13123	2.74402	0.230615	IK	RED_HUMAN
0.348289	0.162791	0.533788	1.25101	4.01263	0.00119417	0.00612955	-1.67857	Q6PIU2	2.74223	0.248938	NCEH1	NCEH1_HUMAN
0.672974	0.314173	1.03177	-2.88967	4.00844	0.00120422	0.00617713	-1.68704	Q9P0W8	2.73965	0.481458	SPATA7	SPAT7_HUMAN
0.284417	0.132709	0.436126	0.199498	4.00659	0.00120867	0.00619591	-1.69076	Q9UQC9	2.73864	0.203553	CLCA2	CLCA2_HUMAN
-0.176153	-0.270155	-0.0821514	1.32044	-4.00483	0.00121295	0.0062104	-1.69433	Q96D46	2.73786	0.126106	NMD3	NMD3_HUMAN
-0.288748	-0.442837	-0.13466	-1.29189	-4.00478	0.00121307	0.0062104	-1.69443	Q8IVH8	2.73786	0.206711	MAP4K3	M4K3_HUMAN
0.178444	0.0831758	0.273713	3.09497	4.00298	0.00121746	0.00622881	-1.69808	Q96I99	2.73687	0.127792	SUCLG2	SUCB2_HUMAN
0.320176	0.149067	0.491285	-0.213602	3.99895	0.00122731	0.00627513	-1.70622	Q6NYC8	2.7344	0.229501	PPP1R18	PPR18_HUMAN
-0.674912	-1.03195	-0.317872	-1.93215	-4.06677	0.00122898	0.0062796	-1.6687	Q96GR4	2.73416	0.483815	ZDHHC12	ZDH12_HUMAN
0.400591	0.186436	0.614746	1.75867	3.99764	0.00123054	0.00628352	-1.70888	P61457	2.73395	0.287188	PCBD1	PHS_HUMAN
-0.218288	-0.335096	-0.10148	2.17603	-3.9938	0.00124003	0.00632785	-1.71663	Q9Y446	2.7316	0.156628	PKP3	PKP3_HUMAN
-0.436731	-0.670649	-0.202813	0.769461	-3.99006	0.00124935	0.00636504	-1.72419	Q8NBT2	2.72964	0.313592	SPC24	SPC24_HUMAN
0.336566	0.156293	0.516838	-0.211945	3.98996	0.0012496	0.00636504	-1.72439	Q9H3Q1	2.72964	0.241669	CDC42EP4	BORG4_HUMAN
0.27365	0.127074	0.420226	0.688011	3.98991	0.00124974	0.00636504	-1.72451	Q93052	2.72964	0.196493	LPP	LPP_HUMAN
-0.231261	-0.355154	-0.107368	-1.63546	-3.9892	0.0012515	0.00636989	-1.72593	O15040	2.72938	0.166071	TECPR2	TCPR2_HUMAN
0.197876	0.0917873	0.303966	0.349137	3.98614	0.0012592	0.00640495	-1.73212	Q9BYB4	2.72755	0.142193	GNB1L	GNB1L_HUMAN
-0.191849	-0.294735	-0.0889624	0.248539	-3.98502	0.00126203	0.00641298	-1.73439	O43395	2.72713	0.137883	PRPF3	PRPF3_HUMAN
0.207658	0.0974247	0.317891	-1.17505	4.05281	0.00126241	0.00641298	-1.69597	Q8WYN0	2.72713	0.149245	ATG4A	ATG4A_HUMAN
-0.188429	-0.289526	-0.0873326	3.18738	-3.98329	0.00126642	0.00642923	-1.7379	Q8WXX5	2.72628	0.135467	DNAJC9	DNJC9_HUMAN
-0.579431	-0.890363	-0.2685	0.513844	-3.9826	0.00126817	0.00643232	-1.73929	Q86WB0	2.72612	0.416594	ZC3HC1	ZC3C1_HUMAN
-0.452209	-0.692431	-0.211986	-1.86582	-4.04991	0.00126946	0.00643232	-1.70163	Q86TA1	2.72612	0.325125	MOB3B	MOB3B_HUMAN
0.475227	0.22018	0.730274	-0.623	3.98208	0.00126948	0.00643232	-1.74033	Q9Y2G5	2.72612	0.341674	POFUT2	OFUT2_HUMAN
0.197556	0.0914152	0.303696	0.905942	3.97776	0.00128053	0.0064841	-1.74908	Q16537	2.72343	0.142177	PPP2R5E	2A5E_HUMAN
0.410522	0.189906	0.631138	-0.78456	3.97676	0.0012831	0.00649005	-1.7511	A7E2V4	2.72312	0.295478	ZSWIM8	ZSWM8_HUMAN
-0.155029	-0.238345	-0.0717139	-1.23078	-3.97666	0.00128335	0.00649005	-1.7513	Q9Y2L9	2.72312	0.111584	LRCH1	LRCH1_HUMAN
-0.310682	-0.477681	-0.143684	-0.0272913	-3.97589	0.00128534	0.00649595	-1.75286	Q9UBN7	2.72282	0.223642	HDAC6	HDAC6_HUMAN
0.234978	0.10849	0.361466	-1.16977	3.97016	0.00130018	0.00656673	-1.76445	Q9NYG2	2.71918	0.169373	ZDHHC3	ZDHC3_HUMAN
-0.239909	-0.369082	-0.110735	-2.43727	-3.9692	0.00130269	0.00657519	-1.7664	Q02241	2.71875	0.172955	KIF23	KIF23_HUMAN
-0.298631	-0.459565	-0.137696	-2.72799	-3.96566	0.00131196	0.00661775	-1.77355	Q8IY21	2.71659	0.21546	DDX60	DDX60_HUMAN
-0.214075	-0.329475	-0.098675	0.473643	-3.96451	0.00131497	0.0066287	-1.77587	Q1KMD3	2.71603	0.154485	HNRNPUL2	HNRL2_HUMAN
0.207944	0.0957501	0.320138	0.0648105	3.96102	0.00132422	0.00667106	-1.78294	P27361	2.71389	0.150179	MAPK3	MK03_HUMAN
-0.24291	-0.374007	-0.111812	1.8382	-3.95986	0.00132729	0.00668225	-1.78528	P23921	2.71333	0.175468	RRM1	RIR1_HUMAN
-0.525361	-0.799059	-0.251662	-2.68783	-4.20008	0.00133535	0.00671853	-1.60191	Q96ST8	2.7115	0.379755	CEP89	CEP89_HUMAN
0.371681	0.170826	0.572537	-2.40446	3.95473	0.00134103	0.00674281	-1.79567	Q96Q07	2.71029	0.268789	BTBD9	BTBD9_HUMAN
0.313932	0.144144	0.483721	6.15757	3.95146	0.00134985	0.00678284	-1.80229	P02768	2.7083	0.227193	ALB	ALBU_HUMAN
0.272087	0.124903	0.419272	-2.13374	3.95071	0.00135187	0.00678863	-1.80379	O15085	2.70801	0.196931	ARHGEF11	ARHGB_HUMAN
0.720014	0.330472	1.10956	3.87404	3.95018	0.00135332	0.00679159	-1.80487	P31689	2.70787	0.521159	DNAJA1	DNJA1_HUMAN
-0.320881	-0.494641	-0.147121	-1.44958	-3.94661	0.00136304	0.00683601	-1.81209	Q9H2J7	2.70567	0.232448	SLC6A15	S6A15_HUMAN
-0.214782	-0.331138	-0.0984257	0.441284	-3.94492	0.00136767	0.00685259	-1.81551	P49916	2.70485	0.155636	LIG3	DNLI3_HUMAN
0.295172	0.135248	0.455096	0.120885	3.94449	0.00136884	0.00685259	-1.81638	O43708	2.70485	0.213888	GSTZ1	MAAI_HUMAN
0.257649	0.118054	0.397245	-0.334064	3.94445	0.00136895	0.00685259	-1.81646	Q92997	2.70485	0.186699	DVL3	DVL3_HUMAN
0.355976	0.163017	0.548936	0.984466	3.94261	0.00137401	0.00687352	-1.82018	O43181	2.70383	0.258047	NDUFS4	NDUS4_HUMAN
0.254879	0.116665	0.393092	3.01395	3.94105	0.00137832	0.00689072	-1.82334	Q13011	2.70298	0.184819	ECH1	ECH1_HUMAN
-0.272743	-0.420887	-0.1246	2.17071	-3.93462	0.00139622	0.00697579	-1.83636	Q8WXF1	2.69884	0.198076	PSPC1	PSPC1_HUMAN
0.222851	0.101644	0.344058	-0.29754	3.92932	0.00141115	0.00704592	-1.84708	Q9P000	2.69546	0.162045	COMMD9	COMD9_HUMAN
-0.278043	-0.429291	-0.126795	-0.380325	-3.92872	0.00141284	0.00704989	-1.84829	Q07002	2.69527	0.202193	CDK18	CDK18_HUMAN
0.477124	0.217557	0.736691	-2.07979	3.92836	0.00141386	0.00705051	-1.84902	P03915	2.69525	0.346968	MT-ND5	NU5M_HUMAN
-0.241493	-0.372896	-0.11009	1.08514	-3.92762	0.00141596	0.00705471	-1.85052	Q9GZU8	2.69504	0.175628	PSME3IP1	PIP30_HUMAN
-0.284381	-0.439128	-0.129634	1.00238	-3.92743	0.00141649	0.00705471	-1.8509	Q9NZW5	2.69504	0.206819	PALS2	PALS2_HUMAN
0.385841	0.175835	0.595847	3.42521	3.92651	0.00141912	0.00706252	-1.85276	Q06323	2.69467	0.280646	PSME1	PSME1_HUMAN
0.32539	0.148269	0.502512	0.829129	3.92612	0.00142024	0.00706252	-1.85356	O60784	2.69467	0.236677	TOM1	TOM1_HUMAN
0.288367	0.131392	0.445343	0.277975	3.92594	0.00142075	0.00706252	-1.85392	O94966	2.69467	0.209747	USP19	UBP19_HUMAN
0.222081	0.101173	0.34299	-1.32479	3.9254	0.00142228	0.00706568	-1.85501	Q5T3F8	2.69452	0.161542	TMEM63B	CSCL2_HUMAN
0.275606	0.125515	0.425697	-1.43461	3.92431	0.00142539	0.00707469	-1.85721	P57723	2.69409	0.200509	PCBP4	PCBP4_HUMAN
-0.176773	-0.273045	-0.0805007	0.244913	-3.92414	0.00142589	0.00707469	-1.85756	O43660	2.69409	0.128606	PLRG1	PLRG1_HUMAN
0.201227	0.0915547	0.310899	2.23069	3.9212	0.00143432	0.00711203	-1.86351	Q7Z4V5	2.69231	0.146493	HDGFL2	HDGR2_HUMAN
0.286986	0.130527	0.443445	-1.72675	3.92004	0.00143767	0.00712417	-1.86586	Q9P2E5	2.69173	0.208971	CHPF2	CHPF2_HUMAN
-0.38398	-0.593342	-0.174619	2.89393	-3.9196	0.00143894	0.00712467	-1.86675	P22528	2.69171	0.2796	SPRR1B	SPR1B_HUMAN
0.287405	0.130692	0.444119	0.549975	3.91938	0.00143958	0.00712467	-1.8672	Q9UHY1	2.69171	0.209278	NRBP1	NRBP_HUMAN
0.592427	0.291934	0.89292	-1.7526	4.42062	0.00144323	0.00713824	-1.12719	O60268	2.69106	0.431486	KIAA0513	K0513_HUMAN
0.291346	0.133841	0.448851	-1.39663	3.97955	0.00145366	0.00718532	-1.83917	Q9NPC4	2.68884	0.212373	A4GALT	A4GAT_HUMAN
0.233033	0.105787	0.360278	-0.199168	3.91386	0.00145563	0.00719056	-1.87838	Q9BWH2	2.68859	0.169882	FUNDC2	FUND2_HUMAN
-0.422721	-0.653939	-0.191504	-1.07121	-3.90718	0.00147529	0.00728141	-1.8919	Q9UJX6	2.68434	0.308655	ANAPC2	ANC2_HUMAN
0.176446	0.07993	0.272963	0.157292	3.90698	0.00147587	0.00728141	-1.8923	Q05469	2.68434	0.128834	LIPE	LIPS_HUMAN
-0.234141	-0.362237	-0.106045	-1.79263	-3.90635	0.00147775	0.00728611	-1.89358	Q13206	2.68412	0.170974	DDX10	DDX10_HUMAN
0.314373	0.144029	0.484717	-1.75981	3.97044	0.00147943	0.00728984	-1.857	Q96CN4	2.68395	0.229577	EVI5L	EVI5L_HUMAN
0.18097	0.0819228	0.280016	-1.65093	3.90476	0.00148245	0.00730015	-1.89678	Q70EL4	2.68347	0.13218	USP43	UBP43_HUMAN
-0.598586	-0.926439	-0.270733	-0.00339437	-3.90191	0.00149098	0.00733543	-1.90256	Q13541	2.68183	0.437473	EIF4EBP1	4EBP1_HUMAN
-0.301208	-0.466201	-0.136216	0.23952	-3.90152	0.00149215	0.00733543	-1.90335	P56182	2.68183	0.220136	RRP1	RRP1_HUMAN
-0.184747	-0.285947	-0.0835464	-1.68373	-3.90143	0.00149241	0.00733543	-1.90353	P16591	2.68183	0.135021	FER	FER_HUMAN
0.276161	0.12486	0.427462	-1.19259	3.90076	0.00149442	0.00734071	-1.90488	P55290	2.68159	0.201849	CDH13	CAD13_HUMAN
-0.238656	-0.369424	-0.107889	-2.05727	-3.90036	0.00149564	0.00734213	-1.9057	O95625	2.68152	0.174441	ZBTB11	ZBT11_HUMAN
0.198948	0.0898725	0.308023	1.35651	3.898	0.00150272	0.00737231	-1.91047	A3KMH1	2.68013	0.145492	VWA8	VWA8_HUMAN
0.739546	0.34787	1.13122	-2.15132	4.13153	0.00150465	0.00737721	-1.64658	Q96KN4	2.67991	0.540881	LRATD1	LRAT1_HUMAN
0.216579	0.0977654	0.335393	4.57247	3.89565	0.00150985	0.00739807	-1.91523	Q9BRA2	2.67895	0.158456	TXNDC17	TXD17_HUMAN
-0.295351	-0.457424	-0.133277	0.374489	-3.89454	0.00151321	0.00740991	-1.91747	Q96Q45	2.67841	0.216131	TMEM237	TM237_HUMAN
0.188734	0.0851308	0.292337	-0.875111	3.8932	0.0015173	0.00742536	-1.9202	Q8NEZ2	2.6777	0.138148	VPS37A	VP37A_HUMAN
-0.452367	-0.701136	-0.203597	4.16003	-3.88618	0.00153883	0.00752606	-1.93439	P04439	2.67312	0.331687	HLA-A	HLAA_HUMAN
0.247507	0.11138	0.383634	-1.16816	3.88574	0.00154021	0.00752811	-1.93529	Q9UKA4	2.67303	0.181485	AKAP11	AKA11_HUMAN
-0.182065	-0.282223	-0.081907	-2.25889	-3.88481	0.00154307	0.00753741	-1.93716	Q3L8U1	2.67261	0.13352	CHD9	CHD9_HUMAN
0.358396	0.16114	0.555653	0.125387	3.88295	0.00154886	0.00756101	-1.94094	P00813	2.67154	0.26294	ADA	ADA_HUMAN
-0.554273	-0.856557	-0.251989	-1.9768	-3.94483	0.00155443	0.00758348	-1.90713	O60921	2.67054	0.4068	HUS1	HUS1_HUMAN
0.266308	0.119587	0.413028	-0.379197	3.87903	0.00156112	0.00760966	-1.94888	Q8TB37	2.66936	0.195539	NUBPL	NUBPL_HUMAN
-0.206889	-0.320879	-0.0928993	-0.127827	-3.87884	0.00156172	0.00760966	-1.94927	Q12788	2.66936	0.15191	TBL3	TBL3_HUMAN
-0.31596	-0.490201	-0.141719	-2.19464	-3.87536	0.00157268	0.0076583	-1.95631	Q9H6B4	2.66719	0.232185	CLMP	CLMP_HUMAN
0.33868	0.153667	0.523692	-2.0073	3.93829	0.00157417	0.0076585	-1.91993	P21217;P51993;Q11128	2.66718	0.248881	FUT3;FUT6;FUT5	FUT3_HUMAN;FUT6_HUMAN;FUT5_HUMAN
0.266882	0.119682	0.414081	0.568471	3.87473	0.00157466	0.0076585	-1.95758	Q9BV79	2.66718	0.19612	MECR	MECR_HUMAN
-0.41866	-0.649654	-0.187665	1.17852	-3.87336	0.00157899	0.00767482	-1.96035	Q8N5L8	2.66646	0.307739	RPP25L	RP25L_HUMAN
-0.408301	-0.633645	-0.182957	-0.228833	-3.87226	0.00158251	0.00768718	-1.96259	P51965	2.66591	0.300186	UBE2E1	UB2E1_HUMAN
0.385811	0.172731	0.598892	-1.5251	3.86955	0.00159115	0.00772436	-1.96807	Q7LGA3	2.66427	0.283827	HS2ST1	HS2ST_HUMAN
0.229787	0.102844	0.356729	1.3319	3.86855	0.00159436	0.0077352	-1.9701	Q9BQ69	2.66379	0.169076	MACROD1	MACD1_HUMAN
-0.412864	-0.638803	-0.186925	-1.31624	-3.93129	0.00159561	0.00773649	-1.93363	Q96A58	2.66373	0.303789	RERG	RERG_HUMAN
0.254488	0.113844	0.395133	-0.056641	3.86701	0.0015993	0.00774961	-1.97321	Q96EC8	2.66315	0.187296	YIPF6	YIPF6_HUMAN
-0.286936	-0.445587	-0.128286	1.70371	-3.86521	0.00160508	0.00777286	-1.97685	O75152	2.66213	0.211257	ZC3H11A	ZC11A_HUMAN
0.306545	0.136994	0.476096	2.32657	3.86389	0.00160937	0.00778816	-1.97954	P22695	2.66146	0.225751	UQCRC2	QCR2_HUMAN
0.216637	0.0968064	0.336467	3.08381	3.86362	0.00161022	0.00778816	-1.98007	P27105	2.66146	0.15954	STOM	STOM_HUMAN
0.613878	0.274118	0.953637	0.603644	3.86135	0.00161759	0.00781901	-1.98467	P18510	2.66011	0.452312	IL1RN	IL1RA_HUMAN
0.309306	0.138079	0.480533	3.50488	3.86052	0.0016203	0.00782731	-1.98635	P00390	2.65975	0.227931	GSR	GSHR_HUMAN
-0.472017	-0.733387	-0.210647	0.171669	-3.85951	0.0016236	0.00783845	-1.9884	Q9BQ15	2.65927	0.347898	NABP2	SOSB1_HUMAN
0.463784	0.209338	0.718231	-2.3539	3.92138	0.00162647	0.00784751	-1.95305	Q12887	2.65887	0.341881	COX10	COX10_HUMAN
0.247806	0.110506	0.385106	-0.780187	3.85718	0.00163123	0.00786564	-1.99312	Q9GZY8	2.65808	0.182726	MFF	MFF_HUMAN
-0.153405	-0.238436	-0.0683741	-2.15412	-3.8556	0.0016364	0.0078838	-1.99631	O14686	2.6573	0.11315	KMT2D	KMT2D_HUMAN
-0.255771	-0.397548	-0.113993	2.07445	-3.85542	0.001637	0.0078838	-1.99667	Q9Y263	2.6573	0.188654	PLAA	PLAP_HUMAN
0.375054	0.166845	0.583263	-2.27402	3.84967	0.00165603	0.00797062	-2.00831	Q8WXF7	2.65355	0.277027	ATL1	ATLA1_HUMAN
0.295006	0.131028	0.458985	-1.1935	3.8448	0.00167236	0.00804426	-2.01819	Q8NEU8	2.65041	0.21816	APPL2	DP13B_HUMAN
0.20446	0.0907808	0.318139	-0.620695	3.84377	0.00167582	0.00805602	-2.02027	Q06481	2.64991	0.151228	APLP2	APLP2_HUMAN
-0.349594	-0.544096	-0.155093	-1.84906	-3.84124	0.00168438	0.0080922	-2.0254	Q9P215	2.64837	0.258727	POGK	POGK_HUMAN
-0.17598	-0.274021	-0.0779381	0.0098378	-3.83603	0.00170213	0.0081725	-2.03595	Q9NQS1	2.64499	0.130405	AVEN	AVEN_HUMAN
-0.142709	-0.222305	-0.0631128	-0.873834	-3.83167	0.0017171	0.00823938	-2.04476	Q9P2K3	2.6422	0.105863	RCOR3	RCOR3_HUMAN
-0.270447	-0.421314	-0.11958	-1.4944	-3.83105	0.00171927	0.00824468	-2.04603	Q12962	2.64198	0.200636	TAF10	TAF10_HUMAN
0.204163	0.0902631	0.318062	-0.386778	3.83075	0.0017203	0.00824468	-2.04663	Q13425	2.64198	0.151462	SNTB2	SNTB2_HUMAN
0.21703	0.0958844	0.338175	-0.29325	3.82862	0.00172769	0.00827505	-2.05095	Q9P2M7	2.64071	0.161085	CGN	CING_HUMAN
0.242037	0.106828	0.377245	-1.36784	3.82567	0.00173798	0.00831657	-2.05692	Q9Y4D1	2.639	0.179762	DAAM1	DAAM1_HUMAN
0.282523	0.124692	0.440354	1.16277	3.82553	0.00173847	0.00831657	-2.0572	Q15208	2.639	0.209832	STK38	STK38_HUMAN
-0.756347	-1.179	-0.333695	0.0626299	-3.82444	0.00174229	0.00832507	-2.05941	Q6ICB0	2.63864	0.561818	DESI1	DESI1_HUMAN
-0.640013	-0.942074	-0.337953	-1.45895	-5.0798	0.00174236	0.00832507	-1.14853	Q68DK2	2.63864	0.475406	ZFYVE26	ZFY26_HUMAN
0.256026	0.112909	0.399144	0.269902	3.82315	0.0017468	0.00834123	-2.06201	Q01995	2.63798	0.190226	TAGLN	TAGL_HUMAN
-0.330179	-0.514783	-0.145574	-2.89702	-3.8224	0.00174944	0.00834877	-2.06353	Q96RT8	2.63767	0.245349	TUBGCP5	GCP5_HUMAN
-0.342229	-0.533646	-0.150812	5.16331	-3.8209	0.00175473	0.00836521	-2.06657	Q9Y3U8	2.63699	0.254369	RPL36	RL36_HUMAN
0.337866	0.148878	0.526853	3.64467	3.82068	0.00175554	0.00836521	-2.06703	P29966	2.63699	0.251126	MARCKS	MARCS_HUMAN
-0.209465	-0.326636	-0.0922948	-1.01577	-3.82052	0.00175607	0.00836521	-2.06734	Q29983	2.63699	0.15569	MICA	MICA_HUMAN
-0.503729	-0.785535	-0.221923	-2.59484	-3.82011	0.00175754	0.00836719	-2.06818	Q9H2F5	2.63691	0.374419	EPC1	EPC1_HUMAN
-0.187798	-0.292903	-0.0826938	-1.24263	-3.81856	0.00176302	0.00838409	-2.07131	Q14147	2.63622	0.139626	DHX34	DHX34_HUMAN
-0.174658	-0.272411	-0.0769064	0.205708	-3.8185	0.00176322	0.00838409	-2.07143	Q9HBH1	2.63622	0.129857	PDF	DEFM_HUMAN
0.233333	0.102674	0.363991	2.38147	3.81652	0.00177028	0.00841227	-2.07545	P51659	2.63507	0.173556	HSD17B4	DHB4_HUMAN
0.28135	0.123792	0.438908	-0.662202	3.81624	0.00177129	0.00841227	-2.07602	Q9Y2C4	2.63507	0.209272	EXOG	EXOG_HUMAN
-0.25225	-0.39359	-0.11091	-1.18636	-3.81412	0.00177885	0.00844308	-2.0803	Q9NPE3	2.63381	0.187717	NOP10	NOP10_HUMAN
-0.157078	-0.245166	-0.0689911	5.79789	-3.81094	0.00179027	0.00848744	-2.08674	A0A8I5KQE6	2.63201	0.116973	RPSA2	RPSA2_HUMAN
0.302312	0.132779	0.471845	1.65887	3.81092	0.00179035	0.00848744	-2.08678	Q9Y6Q5	2.63201	0.225125	AP1M2	AP1M2_HUMAN
0.202789	0.0890512	0.316526	-0.888273	3.81039	0.00179226	0.00849143	-2.08786	P19021	2.63184	0.151022	PAM	AMD_HUMAN
-0.339476	-0.529967	-0.148985	-0.477725	-3.80859	0.00179879	0.00851723	-2.09151	Q6UN15	2.6308	0.252916	FIP1L1	FIP1_HUMAN
-0.153202	-0.239225	-0.0671786	0.801509	-3.80608	0.00180789	0.0085552	-2.09659	Q96S55	2.62927	0.114205	WRNIP1	WRIP1_HUMAN
-0.40135	-0.626819	-0.175882	-0.834309	-3.80424	0.0018146	0.00858178	-2.10031	P30414	2.6282	0.29931	NKTR	NKTR_HUMAN
-0.180546	-0.28199	-0.0791023	0.445573	-3.80358	0.00181702	0.00858806	-2.10165	Q9UHR4	2.62795	0.134656	BAIAP2L1	BI2L1_HUMAN
-0.345501	-0.539694	-0.151308	1.68043	-3.80229	0.00182173	0.00860518	-2.10426	O14929	2.62726	0.257752	HAT1	HAT1_HUMAN
0.193001	0.0844307	0.301571	-0.365588	3.79908	0.00183357	0.00865589	-2.11077	O14639	2.62524	0.144094	ABLIM1	ABLM1_HUMAN
0.242541	0.106086	0.378995	0.235734	3.79863	0.00183522	0.00865851	-2.11168	Q5EBL4	2.62513	0.181088	RILPL1	RIPL1_HUMAN
0.271125	0.118517	0.423733	3.99734	3.79684	0.00184184	0.00868455	-2.1153	P09525	2.6241	0.202509	ANXA4	ANXA4_HUMAN
0.164789	0.0719407	0.257637	1.14349	3.79301	0.0018561	0.00874655	-2.12305	Q7Z460	2.62165	0.1232	CLASP1	CLAP1_HUMAN
-0.163915	-0.25631	-0.0715206	-0.501833	-3.79142	0.00186205	0.00876933	-2.12627	P54760	2.62075	0.122589	EPHB4	EPHB4_HUMAN
-0.309477	-0.483961	-0.134993	1.32455	-3.79055	0.00186533	0.00877952	-2.12803	O43390	2.62035	0.231487	HNRNPR	HNRPR_HUMAN
-0.285485	-0.446465	-0.124505	-1.34541	-3.79002	0.00186732	0.00878363	-2.12911	Q9UBT7	2.62019	0.213554	CTNNAL1	CTNL1_HUMAN
0.221217	0.0963787	0.346055	1.3479	3.78704	0.00187855	0.00882923	-2.13514	Q9HAB8	2.6184	0.165592	PPCS	PPCS_HUMAN
-0.291319	-0.455726	-0.126912	-2.01519	-3.78686	0.00187925	0.00882923	-2.13551	Q9BRU9	2.6184	0.218067	UTP23	UTP23_HUMAN
0.542596	0.239102	0.84609	-2.40647	3.84633	0.00188083	0.0088314	-2.10014	Q5SQI0	2.61831	0.406173	ATAT1	ATAT_HUMAN
0.294691	0.128278	0.461104	-0.527423	3.78452	0.00188815	0.00886046	-2.14026	O95786	2.61718	0.220694	RIGI	RIGI_HUMAN
-0.678075	-1.06113	-0.29502	-3.87148	-3.78309	0.00189359	0.0088807	-2.14315	Q9HC77	2.61639	0.507962	CENPJ	CENPJ_HUMAN
-0.25071	-0.392401	-0.109019	5.35119	-3.78145	0.00189985	0.00890476	-2.14647	Q09666	2.61545	0.18788	AHNAK	AHNK_HUMAN
0.53066	0.230685	0.830635	-2.01723	3.7806	0.00190309	0.00890948	-2.14818	Q8N142	2.61527	0.3977	ADSS1	PURA1_HUMAN
-0.211088	-0.330419	-0.0917562	-2.66372	-3.7804	0.00190389	0.00890948	-2.1486	Q7Z589	2.61527	0.158199	EMSY	EMSY_HUMAN
0.315348	0.137072	0.493624	-0.000584828	3.7803	0.00190425	0.00890948	-2.14879	O00194	2.61527	0.236335	RAB27B	RB27B_HUMAN
-0.166576	-0.260807	-0.0723463	-2.02714	-3.77792	0.00191339	0.00894694	-2.1536	Q53GS7	2.61382	0.124909	GLE1	GLE1_HUMAN
0.154991	0.0672727	0.242709	0.999578	3.77612	0.00192037	0.00897424	-2.15726	Q9NYQ8	2.61277	0.116268	FAT2	FAT2_HUMAN
-0.1983	-0.310559	-0.0860404	0.0985021	-3.7751	0.0019243	0.00898728	-2.15932	P04920	2.61226	0.148786	SLC4A2	B3A2_HUMAN
-0.633877	-0.985915	-0.281839	-0.937644	-3.90396	0.00192943	0.00900591	-2.08419	P16157	2.61155	0.475733	ANK1	ANK1_HUMAN
-0.246623	-0.386308	-0.106938	-0.31712	-3.77323	0.00193156	0.00901052	-2.1631	O94927	2.61137	0.185106	HAUS5	HAUS5_HUMAN
0.322066	0.1395	0.504632	2.90908	3.77012	0.00194371	0.00906184	-2.1694	P52566	2.60941	0.241913	ARHGDIB	GDIR2_HUMAN
-0.199401	-0.312491	-0.0863116	0.671339	-3.7682	0.00195125	0.00909159	-2.17329	O95400	2.60827	0.149841	CD2BP2	CD2B2_HUMAN
-0.348909	-0.546902	-0.150917	3.53075	-3.76611	0.00195949	0.00912462	-2.17753	Q9Y2S6	2.60701	0.262316	TMA7	TMA7_HUMAN
0.183175	0.0792123	0.287137	-0.0456603	3.76546	0.00196205	0.0091311	-2.17884	Q9H0R6	2.60677	0.137727	QRSL1	GATA_HUMAN
0.220322	0.0952453	0.345399	0.994798	3.76453	0.00196574	0.00914288	-2.18072	Q9NYB9	2.60632	0.165686	ABI2	ABI2_HUMAN
0.24115	0.104235	0.378065	-0.920137	3.76415	0.00196726	0.00914458	-2.1815	Q8IVT2	2.60626	0.181354	MISP	MISP_HUMAN
-0.253225	-0.397041	-0.109408	-1.55651	-3.76294	0.00197207	0.00916154	-2.18396	P14859	2.60561	0.190481	POU2F1	PO2F1_HUMAN
0.380471	0.164348	0.596594	-0.257361	3.76228	0.00197469	0.00916829	-2.18529	Q9NVA1	2.60536	0.286227	UQCC1	UQCC1_HUMAN
0.145156	0.0626704	0.227641	-0.997803	3.76086	0.00198035	0.00918914	-2.18816	Q60I27	2.60457	0.109233	ALS2CL	AL2CL_HUMAN
0.73705	0.321866	1.15223	-3.1015	3.81923	0.00198235	0.00919301	-2.1533	P00414	2.60443	0.554678	MT-CO3	COX3_HUMAN
-0.927263	-1.45439	-0.400132	-1.72519	-3.75936	0.00198635	0.00920616	-2.19121	Q5TIA1	2.60393	0.697959	MEI1	MEI1_HUMAN
0.150196	0.0647632	0.235629	0.30125	3.75719	0.00199504	0.009241	-2.19559	Q53SF7	2.60262	0.113111	COBLL1	COBL1_HUMAN
-0.23449	-0.367903	-0.101077	-0.20113	-3.75625	0.00199883	0.00925301	-2.19749	Q15014	2.60217	0.176622	MORF4L2	MO4L2_HUMAN
0.279308	0.120383	0.438233	-1.39155	3.75596	0.00199999	0.00925301	-2.19808	Q96NT0	2.60217	0.21038	CCDC115	CC115_HUMAN
-0.344648	-0.540886	-0.148409	-2.8103	-3.75336	0.00201051	0.00929626	-2.20335	O00221	2.60055	0.259756	NFKBIE	IKBE_HUMAN
0.276834	0.119135	0.434532	3.43312	3.75164	0.00201749	0.00932306	-2.20683	P09622	2.59955	0.208726	DLD	DLDH_HUMAN
0.20589	0.0884427	0.323338	-0.165697	3.74646	0.00203869	0.00941547	-2.21732	P04156	2.59612	0.155441	PRNP	PRIO_HUMAN
0.224779	0.0965074	0.35305	-1.18024	3.74503	0.00204456	0.0094371	-2.22021	Q15345	2.59533	0.169754	LRRC41	LRC41_HUMAN
-0.309007	-0.485416	-0.132599	0.129752	-3.74351	0.00205086	0.00945674	-2.2233	O00712	2.5946	0.233429	NFIB	NFIB_HUMAN
0.2863	0.122846	0.449755	3.30335	3.7433	0.00205171	0.00945674	-2.22372	P55786	2.5946	0.216275	NPEPPS	PSA_HUMAN
-0.236696	-0.371837	-0.101556	2.48905	-3.74313	0.00205242	0.00945674	-2.22407	O15355	2.5946	0.178804	PPM1G	PPM1G_HUMAN
0.375572	0.161112	0.590031	2.99825	3.74264	0.00205446	0.0094606	-2.22506	P04844	2.59446	0.283727	RPN2	RPN2_HUMAN
-0.288543	-0.453341	-0.123745	0.717508	-3.74187	0.00205764	0.00946969	-2.22661	Q15334	2.59413	0.218009	LLGL1	L2GL1_HUMAN
-0.213165	-0.334945	-0.0913843	-1.23918	-3.74083	0.00206198	0.00948414	-2.22873	Q9NZJ4	2.5936	0.16109	SACS	SACS_HUMAN
0.230172	0.0986311	0.361714	-0.889234	3.73956	0.00206725	0.00950281	-2.23129	Q9Y3Q8	2.59291	0.173989	TSC22D4	T22D4_HUMAN
0.349351	0.149666	0.549035	-0.157661	3.73893	0.0020699	0.00950946	-2.23258	P35754	2.59267	0.264101	GLRX	GLRX1_HUMAN
-0.208416	-0.327565	-0.0892661	-1.58247	-3.73824	0.00207275	0.00951702	-2.23396	Q5T011	2.59239	0.157574	SZT2	SZT2_HUMAN
0.461917	0.197738	0.726095	-0.546152	3.73677	0.00207893	0.00953981	-2.23695	P17405	2.59156	0.349348	SMPD1	ASM_HUMAN
0.436091	0.186614	0.685569	-1.07442	3.73573	0.00208327	0.00955417	-2.23904	Q9Y365	2.59104	0.329883	STARD10	STA10_HUMAN
0.173987	0.0741678	0.273806	0.201672	3.72505	0.00212865	0.00975661	-2.26067	Q92600	2.58373	0.131985	CNOT9	CNOT9_HUMAN
-0.133097	-0.209525	-0.056669	-1.18652	-3.72173	0.00214296	0.00981086	-2.2674	O75530	2.5818	0.101042	EED	EED_HUMAN
0.401684	0.171008	0.632359	4.37261	3.72146	0.00214414	0.00981086	-2.26795	P45880	2.5818	0.304943	VDAC2	VDAC2_HUMAN
-0.32685	-0.514551	-0.139149	2.5722	-3.72144	0.00214422	0.00981086	-2.26799	Q02750	2.5818	0.248132	MAP2K1	MP2K1_HUMAN
0.295852	0.125905	0.465799	0.918614	3.72041	0.00214867	0.00982551	-2.27007	P51178	2.58128	0.224645	PLCD1	PLCD1_HUMAN
0.235012	0.0999779	0.370046	1.48569	3.71943	0.00215293	0.00983928	-2.27206	Q5VWZ2	2.58079	0.178482	LYPLAL1	LYPL1_HUMAN
-0.409733	-0.64326	-0.176206	-1.39786	-3.77471	0.00216139	0.00987221	-2.18516	Q9H425	2.57962	0.311316	C1orf198	CA198_HUMAN
-0.262967	-0.414189	-0.111744	1.41205	-3.71633	0.00216643	0.00988951	-2.27833	Q99575	2.57901	0.19985	POP1	POP1_HUMAN
0.246765	0.104707	0.388824	-1.73955	3.71233	0.00218399	0.00996392	-2.28643	Q8IXW5	2.57639	0.187728	RPAP2	RPAP2_HUMAN
-0.374697	-0.59046	-0.158933	-1.3068	-3.71135	0.00218832	0.00997788	-2.28842	Q8N8R7	2.5759	0.285106	ARL14EP	AL14E_HUMAN
0.344366	0.146032	0.5427	-1.41299	3.71067	0.0021913	0.00998567	-2.28978	Q9Y2S2	2.57563	0.262056	CRYL1	CRYL1_HUMAN
0.225204	0.0954771	0.354931	-0.958436	3.71002	0.00219421	0.00999315	-2.29111	O00391	2.57536	0.171393	QSOX1	QSOX1_HUMAN
-0.205459	-0.323855	-0.0870626	0.390214	-3.70865	0.00220025	0.0100102	-2.29387	Q9UJY5	2.57477	0.156402	GGA1	GGA1_HUMAN
0.168527	0.0714114	0.265643	1.49645	3.7086	0.0022005	0.0100102	-2.29398	P22033	2.57477	0.128289	MMUT	MUTA_HUMAN
-0.129194	-0.203683	-0.0547056	2.10391	-3.70666	0.00220911	0.0100436	-2.2979	Q8WWM7	2.5736	0.0983914	ATXN2L	ATX2L_HUMAN
0.465208	0.19693	0.733486	0.595963	3.70588	0.00221259	0.0100536	-2.29948	Q8WW59	2.57325	0.35434	SPRYD4	SPRY4_HUMAN
-0.25248	-0.398138	-0.106822	5.44036	-3.70443	0.00221907	0.0100773	-2.30241	P11940	2.57243	0.192371	PABPC1	PABP1_HUMAN
0.631932	0.267251	0.996614	-0.969233	3.70328	0.00222426	0.010095	-2.30476	P05161	2.57182	0.4816	ISG15	ISG15_HUMAN
0.350617	0.148252	0.552981	-1.5834	3.70278	0.00222649	0.0100993	-2.30576	Q05823	2.57167	0.267223	RNASEL	RN5A_HUMAN
0.175013	0.0739834	0.276042	2.98342	3.70213	0.00222942	0.0101068	-2.30708	P14550	2.57141	0.1334	AKR1A1	AK1A1_HUMAN
-1.13057	-1.755	-0.50614	-1.4264	-4.00556	0.00224128	0.0101547	-2.0286	Q7Z4Y8	2.56975	0.862308	ATP5MGL	AT5L2_HUMAN
0.25411	0.107265	0.400954	1.23296	3.69822	0.00224709	0.0101752	-2.315	Q9NR19	2.56905	0.193868	ACSS2	ACSA_HUMAN
0.232696	0.0982135	0.367179	-1.36942	3.69788	0.00224863	0.0101763	-2.31569	Q9BXI6	2.56901	0.177533	TBC1D10A	TB10A_HUMAN
-0.194934	-0.307632	-0.0822355	1.55655	-3.69657	0.00225456	0.0101973	-2.31833	O75116	2.56829	0.148765	ROCK2	ROCK2_HUMAN
-0.189073	-0.298398	-0.0797488	-1.04501	-3.69609	0.00225676	0.0101999	-2.31931	Q96RS0	2.5682	0.144297	TGS1	TGS1_HUMAN
-0.423756	-0.66879	-0.178721	-0.793117	-3.69588	0.00225773	0.0101999	-2.31974	Q8NEV8	2.5682	0.323403	EXPH5	EXPH5_HUMAN
-0.710304	-1.11368	-0.306926	-3.89626	-3.81789	0.00226429	0.0102237	-2.19162	Q9NZ53	2.56738	0.542263	PODXL2	PDXL2_HUMAN
0.317545	0.133766	0.501325	1.10735	3.69265	0.00227247	0.0102547	-2.32626	Q9UHQ9	2.56632	0.242522	CYB5R1	NB5R1_HUMAN
-0.222878	-0.351896	-0.0938602	-1.69707	-3.69187	0.00227605	0.010265	-2.32784	O75448	2.56596	0.170244	MED24	MED24_HUMAN
0.211685	0.0890021	0.334368	-1.32931	3.68753	0.00229611	0.0103496	-2.33664	Q14185	2.56309	0.161876	DOCK1	DOCK1_HUMAN
0.253024	0.106323	0.399724	-0.612796	3.68604	0.00230303	0.0103748	-2.33966	Q07889	2.56223	0.193552	SOS1	SOS1_HUMAN
0.394557	0.165764	0.62335	-0.347787	3.6855	0.00230551	0.0103801	-2.34074	P10619	2.56206	0.30184	CTSA	PPGB_HUMAN
0.175312	0.0735672	0.277057	2.13444	3.68238	0.0023201	0.0104398	-2.34706	Q13751	2.56004	0.134221	LAMB3	LAMB3_HUMAN
0.338727	0.142122	0.535333	-1.74305	3.682	0.00232189	0.0104419	-2.34783	Q8NFH8	2.55997	0.259341	REPS2	REPS2_HUMAN
0.18079	0.0756519	0.285928	-0.269041	3.67488	0.00235548	0.0105842	-2.36223	Q9UMZ2	2.55521	0.138677	SYNRG	SYNRG_HUMAN
-0.266783	-0.421948	-0.111618	-0.475419	-3.67446	0.00235749	0.0105842	-2.36309	Q9UHD2	2.55521	0.204638	TBK1	TBK1_HUMAN
-0.156859	-0.248091	-0.065627	0.164371	-3.67445	0.00235757	0.0105842	-2.36312	Q92870	2.55521	0.12032	APBB2	APBB2_HUMAN
-0.495056	-0.783431	-0.20668	-2.11343	-3.66881	0.00238455	0.0106943	-2.37453	Q92993	2.55157	0.38028	KAT5	KAT5_HUMAN
-0.332398	-0.526026	-0.138769	-2.56451	-3.66876	0.00238481	0.0106943	-2.37464	Q99674	2.55157	0.255333	CGREF1	CGRE1_HUMAN
0.185972	0.0775103	0.294434	1.32291	3.66438	0.00240599	0.0107832	-2.3835	Q8IX12	2.54865	0.143019	CCAR1	CCAR1_HUMAN
0.439648	0.183135	0.696162	-0.223623	3.6629	0.00241319	0.0108073	-2.38649	Q9Y5A7	2.54787	0.338209	NUB1	NUB1_HUMAN
-0.192128	-0.304237	-0.0800182	-1.62736	-3.66249	0.00241516	0.0108073	-2.38731	Q96KQ7	2.54787	0.147798	EHMT2	EHMT2_HUMAN
-0.166672	-0.26393	-0.0694145	-1.03852	-3.66243	0.0024155	0.0108073	-2.38745	Q6PFW1	2.54787	0.128216	PPIP5K1	VIP1_HUMAN
0.249508	0.103847	0.395169	-0.206454	3.66076	0.00242365	0.0108377	-2.39082	O75648	2.54688	0.192014	TRMU	MTU1_HUMAN
-0.377916	-0.598587	-0.157244	-0.317937	-3.65997	0.00242752	0.0108488	-2.39242	P41223	2.54652	0.290874	BUD31	BUD31_HUMAN
-0.249608	-0.394236	-0.10498	0.463429	-3.71301	0.00243702	0.0108851	-2.36177	Q5T3U5	2.54534	0.192207	ABCC10	MRP7_HUMAN
-0.23189	-0.367485	-0.0962959	3.12419	-3.65486	0.00245272	0.010949	-2.40277	Q6PKG0	2.54327	0.178709	LARP1	LARP1_HUMAN
-0.273859	-0.434042	-0.113676	0.77726	-3.65377	0.00245811	0.0109587	-2.40497	P07476	2.54296	0.211079	IVL	INVO_HUMAN
0.362033	0.150268	0.573798	-0.249205	3.65362	0.00245887	0.0109587	-2.40528	O15327	2.54296	0.279039	INPP4B	INP4B_HUMAN
0.230131	0.0955182	0.364744	-1.73694	3.65358	0.00245906	0.0109587	-2.40535	Q9GZT4	2.54296	0.177375	SRR	SRR_HUMAN
0.27753	0.11517	0.43989	-1.01734	3.65309	0.0024615	0.0109633	-2.40635	P42338	2.54281	0.21392	PIK3CB	PK3CB_HUMAN
-0.124757	-0.197751	-0.0517635	0.654518	-3.65266	0.0024636	0.0109665	-2.4072	Q643R3	2.54271	0.0961668	LPCAT4	LPCT4_HUMAN
0.151661	0.0629081	0.240415	0.543167	3.65191	0.00246736	0.010977	-2.40873	Q96FZ7	2.54237	0.116921	CHMP6	CHMP6_HUMAN
0.160984	0.0667637	0.255204	-1.36876	3.65147	0.00246955	0.0109806	-2.40962	O14841	2.54226	0.124114	OPLAH	OPLA_HUMAN
-0.294116	-0.466322	-0.12191	0.926325	-3.65006	0.00247659	0.0110057	-2.41247	Q8IWF9	2.54145	0.226826	CCDC83	CCD83_HUMAN
0.222199	0.0920549	0.352343	2.86804	3.64878	0.00248301	0.011028	-2.41507	P09110	2.54073	0.171411	ACAA1	THIK_HUMAN
-0.525936	-0.831725	-0.220148	-1.96116	-3.70026	0.00249831	0.0110885	-2.3868	P49703	2.5388	0.406032	ARL4D	ARL4D_HUMAN
0.242367	0.100275	0.384459	-1.4688	3.6453	0.00250051	0.0110885	-2.4221	Q9BSQ5	2.5388	0.187112	CCM2	CCM2_HUMAN
-0.190981	-0.302949	-0.0790129	2.64754	-3.64524	0.00250085	0.0110885	-2.42223	Q8N163	2.5388	0.147441	CCAR2	CCAR2_HUMAN
0.165028	0.068259	0.261796	-1.56079	3.64462	0.00250399	0.0110961	-2.42349	O15066	2.53856	0.127417	KIF3B	KIF3B_HUMAN
0.293113	0.121162	0.465065	-1.64746	3.643	0.00251216	0.0111261	-2.42675	Q9NRF2	2.5376	0.226396	SH2B1	SH2B1_HUMAN
-0.179312	-0.284545	-0.0740787	4.0253	-3.64154	0.00251957	0.0111526	-2.4297	P30050	2.53676	0.138543	RPL12	RL12_HUMAN
0.303214	0.125218	0.48121	1.47418	3.64056	0.00252457	0.0111685	-2.43169	Q93034	2.53626	0.234321	CUL5	CUL5_HUMAN
-0.874035	-1.37814	-0.369931	-2.43697	-3.75923	0.0025261	0.011169	-2.30267	Q15910	2.53624	0.675451	EZH2	EZH2_HUMAN
0.227023	0.0936413	0.360404	1.13201	3.63751	0.00254022	0.0112251	-2.43788	P32926	2.53447	0.175565	DSG3	DSG3_HUMAN
0.253917	0.104711	0.403123	1.03769	3.63693	0.00254316	0.0112318	-2.43903	Q53H12	2.53426	0.19638	AGK	AGK_HUMAN
0.302026	0.124477	0.479574	1.76902	3.63544	0.00255086	0.0112595	-2.44206	Q9NX47	2.53339	0.233668	MARCHF5	MARH5_HUMAN
-0.1699	-0.269796	-0.0700037	-0.122212	-3.63474	0.00255443	0.0112673	-2.44346	Q96EB1	2.53314	0.131459	ELP4	ELP4_HUMAN
0.234277	0.0965211	0.372032	-2.3801	3.63454	0.0025555	0.0112673	-2.44388	P37840	2.53314	0.18127	SNCA	SYUA_HUMAN
0.134251	0.0552795	0.213222	3.75447	3.6331	0.00256295	0.0112939	-2.4468	P35221	2.53231	0.10391	CTNNA1	CTNA1_HUMAN
0.543595	0.223807	0.863383	-2.56077	3.63281	0.00256445	0.0112942	-2.44738	Q96DC9	2.5323	0.420743	OTUB2	OTUB2_HUMAN
-0.281147	-0.446557	-0.115736	0.096688	-3.63245	0.00256631	0.0112961	-2.44811	Q8N5I9	2.53224	0.217613	NOPCHAP1	NOPC1_HUMAN
0.191158	0.0795649	0.30275	-0.870724	3.68532	0.00257207	0.0113151	-2.41613	Q3SXM5	2.53164	0.147994	HSDL1	HSDL1_HUMAN
-0.185292	-0.294465	-0.0761183	-1.90921	-3.62718	0.0025938	0.0114024	-2.45878	Q6PKC3	2.52892	0.143607	TXNDC11	TXD11_HUMAN
0.238792	0.0980888	0.379495	1.6829	3.62698	0.00259482	0.0114024	-2.45917	P01008	2.52892	0.185072	SERPINC1	ANT3_HUMAN
0.257002	0.105502	0.408501	0.435984	3.62539	0.00260317	0.0114328	-2.46239	Q9Y6D5	2.52798	0.19926	ARFGEF2	BIG2_HUMAN
0.352254	0.144538	0.55997	0.360228	3.62424	0.00260926	0.0114531	-2.46473	P26447	2.52734	0.273179	S100A4	S10A4_HUMAN
-0.228917	-0.363972	-0.0938615	-0.431588	-3.62239	0.002619	0.0114895	-2.46845	Q9UBU8	2.52622	0.177608	MORF4L1	MO4L1_HUMAN
0.319763	0.131017	0.508509	-1.14077	3.6206	0.00262849	0.0115247	-2.47207	P19634	2.52513	0.248199	SLC9A1	SL9A1_HUMAN
-0.2458	-0.390922	-0.100677	0.363886	-3.61972	0.00263319	0.0115389	-2.47386	Q9BRK5	2.5247	0.190822	SDF4	CAB45_HUMAN
-0.286433	-0.455694	-0.117173	-0.598237	-3.61657	0.00265	0.0116061	-2.48023	Q9H0H0	2.52264	0.222548	INTS2	INT2_HUMAN
-0.676687	-1.0657	-0.287677	-1.43803	-3.80628	0.00267016	0.0116879	-2.26371	A8MVZ5	2.52014	0.526282	BTNL10P	BTNLA_HUMAN
-0.454715	-0.723853	-0.185578	-1.86008	-3.61073	0.00268148	0.0117265	-2.49205	Q9Y573	2.51897	0.353812	IPP	IPP_HUMAN
0.549142	0.224107	0.874177	0.0236508	3.61064	0.00268196	0.0117265	-2.49223	Q9BZV1	2.51897	0.427285	UBXN6	UBXN6_HUMAN
0.23804	0.0971162	0.378963	-2.4991	3.60991	0.00268594	0.0117371	-2.49371	Q8N5C8	2.51865	0.185241	TAB3	TAB3_HUMAN
-0.278307	-0.443081	-0.113533	-0.720927	-3.60964	0.00268737	0.0117371	-2.49424	Q6P1R4	2.51865	0.216577	DUS1L	DUS1L_HUMAN
0.750387	0.305903	1.19487	-1.60091	3.60794	0.00269666	0.0117699	-2.49769	Q9H2X8	2.51765	0.584178	IFI27L2	I27L2_HUMAN
-0.328316	-0.522802	-0.133829	-0.0519915	-3.60771	0.00269787	0.0117699	-2.49814	Q13895	2.51765	0.255595	BYSL	BYST_HUMAN
0.348766	0.142116	0.555416	1.38828	3.60685	0.00270261	0.0117841	-2.4999	Q96D53	2.51723	0.271561	COQ8B	COQ8B_HUMAN
-0.401458	-0.639452	-0.163463	0.397529	-3.60498	0.00271284	0.0118222	-2.50368	Q92925	2.51608	0.312731	SMARCD2	SMRD2_HUMAN
-0.274397	-0.437099	-0.111696	-0.339243	-3.60428	0.00271666	0.0118323	-2.50509	Q9H981	2.51578	0.213779	ACTR8	ARP8_HUMAN
-0.199151	-0.316328	-0.0819737	-1.07496	-3.65644	0.00272103	0.0118448	-2.47283	Q969X6	2.5154	0.155178	UTP4	UTP4_HUMAN
0.202673	0.0824328	0.322912	1.06183	3.60227	0.00272772	0.0118673	-2.50915	Q7Z7H5	2.51472	0.157965	TMED4	TMED4_HUMAN
-0.164072	-0.261426	-0.066719	1.26026	-3.60175	0.00273058	0.0118732	-2.5102	Q05397	2.51455	0.127889	PTK2	FAK1_HUMAN
0.273853	0.111304	0.436402	0.50462	3.60051	0.00273748	0.0118966	-2.51272	P25311	2.51384	0.213518	AZGP1	ZA2G_HUMAN
0.425944	0.177176	0.674712	-2.98719	3.71235	0.00275749	0.011977	-2.39151	O76074	2.51145	0.332418	PDE5A	PDE5A_HUMAN
0.301029	0.122034	0.480025	-0.132004	3.59415	0.00277286	0.0120371	-2.52557	Q12899	2.50966	0.235098	TRIM26	TRI26_HUMAN
-0.339836	-0.541931	-0.13774	2.17281	-3.5937	0.00277543	0.0120416	-2.5265	Q9H9T3	2.50953	0.26542	ELP3	ELP3_HUMAN
0.479567	0.19424	0.764894	-1.08908	3.59199	0.002785	0.0120648	-2.52994	P05114	2.50884	0.374655	HMGN1	HMGN1_HUMAN
0.394438	0.15976	0.629116	0.610818	3.59199	0.00278501	0.0120648	-2.52994	P56556	2.50884	0.308149	NDUFA6	NDUA6_HUMAN
-0.239475	-0.381958	-0.0969925	-2.31924	-3.59193	0.00278536	0.0120648	-2.53007	O75362	2.50884	0.187087	ZNF217	ZN217_HUMAN
0.224902	0.0909998	0.358804	-1.72769	3.58951	0.00279902	0.0121114	-2.53496	Q8N4N3	2.50747	0.175798	KLHL36	KLH36_HUMAN
0.241207	0.0975958	0.384818	-0.332589	3.58948	0.0027992	0.0121114	-2.53503	O60449	2.50747	0.188543	LY75	LY75_HUMAN
0.389925	0.157501	0.622349	1.06768	3.58533	0.00282277	0.012202	-2.54341	P35609	2.50481	0.305114	ACTN2	ACTN2_HUMAN
0.185322	0.0748536	0.29579	2.71641	3.58525	0.00282325	0.012202	-2.54358	P12830	2.50481	0.145013	CDH1	CADH1_HUMAN
-0.193661	-0.309109	-0.0782133	5.10633	-3.58498	0.00282479	0.012202	-2.54412	P49207	2.50481	0.151539	RPL34	RL34_HUMAN
0.195759	0.0790236	0.312494	-0.927643	3.58384	0.00283128	0.0122184	-2.54642	Q709F0	2.50433	0.15321	ACAD11	ACD11_HUMAN
0.164323	0.0663316	0.262314	4.94936	3.58377	0.00283167	0.0122184	-2.54656	P13804	2.50433	0.128606	ETFA	ETFA_HUMAN
-0.271532	-0.432229	-0.110834	-2.00463	-3.63523	0.00283602	0.0122245	-2.51449	O75319	2.50415	0.212528	DUSP11	DUS11_HUMAN
0.329128	0.132815	0.525441	-1.31514	3.58299	0.00283619	0.0122245	-2.54815	Q15629	2.50415	0.257608	TRAM1	TRAM1_HUMAN
-0.190091	-0.303501	-0.0766816	3.28866	-3.58214	0.00284107	0.0122388	-2.54987	Q9H3N1	2.50373	0.148809	TMX1	TMX1_HUMAN
-0.269497	-0.430335	-0.10866	-1.67509	-3.58094	0.00284797	0.0122618	-2.5523	Q8IXL7	2.50306	0.211027	MSRB3	MSRB3_HUMAN
0.223508	0.0900696	0.356945	0.318155	3.57967	0.0028553	0.0122867	-2.55486	Q04724	2.50234	0.175066	TLE1	TLE1_HUMAN
0.297002	0.119623	0.474381	-1.74117	3.57838	0.00286275	0.0123111	-2.55747	Q641Q2	2.50163	0.232698	WASHC2A	WAC2A_HUMAN
0.279014	0.112367	0.445661	-2.06448	3.57814	0.00286409	0.0123111	-2.55794	O94916	2.50163	0.218604	NFAT5	NFAT5_HUMAN
-0.317295	-0.506835	-0.127756	1.70369	-3.57761	0.00286718	0.0123176	-2.55902	P37268	2.50144	0.248616	FDFT1	FDFT_HUMAN
0.221462	0.0890088	0.353915	0.151318	3.57328	0.00289244	0.0124154	-2.56778	Q8IYQ7	2.49861	0.173722	THNSL1	THNS1_HUMAN
1.39698	0.760215	2.03375	-2.07509	5.80879	0.00289453	0.0124154	-1.15046	Q5VWX1	2.49861	1.09584	KHDRBS2	KHDR2_HUMAN
0.172079	0.0691503	0.275009	0.755818	3.5729	0.00289466	0.0124154	-2.56855	Q9BZ29	2.49861	0.134985	DOCK9	DOCK9_HUMAN
0.201426	0.0808965	0.321955	0.363896	3.57151	0.00290278	0.0124434	-2.57135	O75569	2.49781	0.158057	PRKRA	PRKRA_HUMAN
-0.380862	-0.609001	-0.152724	-1.17601	-3.56779	0.00292468	0.0125305	-2.57886	Q9UBD5	2.49531	0.299157	ORC3	ORC3_HUMAN
-0.230948	-0.369353	-0.0925431	2.5583	-3.56609	0.0029348	0.012567	-2.58231	O00515	2.49427	0.181479	LAD1	LAD1_HUMAN
0.213308	0.0854115	0.341205	-0.939092	3.56433	0.00294527	0.0126031	-2.58587	Q9Y496	2.49324	0.167687	KIF3A	KIF3A_HUMAN
0.362041	0.14494	0.579141	3.13839	3.5639	0.0029478	0.0126031	-2.58673	P09758	2.49324	0.284609	TACSTD2	TACD2_HUMAN
0.25492	0.102053	0.407787	-1.02769	3.56386	0.00294803	0.0126031	-2.58681	O95340	2.49324	0.200399	PAPSS2	PAPS2_HUMAN
0.275574	0.110306	0.440842	-0.595877	3.56352	0.0029501	0.0126051	-2.58751	Q9Y6G3	2.49318	0.216641	MRPL42	RM42_HUMAN
-0.239377	-0.383001	-0.0957518	-1.72736	-3.5619	0.00295974	0.0126395	-2.59077	Q15532	2.49221	0.188258	SS18	SSXT_HUMAN
-0.617957	-0.98885	-0.247063	-1.79377	-3.56073	0.00296679	0.0126627	-2.59315	Q2TAZ0	2.49155	0.486121	ATG2A	ATG2A_HUMAN
-0.630737	-1.00652	-0.25495	-1.35194	-3.61099	0.00297342	0.0126841	-2.56208	Q8WUZ0	2.49095	0.496295	BCL7C	BCL7C_HUMAN
0.155717	0.0621872	0.249247	-1.03238	3.55808	0.00298275	0.012717	-2.59851	P28715	2.49002	0.122572	ERCC5	ERCC5_HUMAN
0.14804	0.0590815	0.236999	-0.157521	3.55648	0.00299238	0.0127512	-2.60173	Q9Y4E1	2.48905	0.116574	WASHC2C	WAC2C_HUMAN
-0.505363	-0.809102	-0.201625	-0.169142	-3.55577	0.00299671	0.0127627	-2.60317	O00148	2.48873	0.397999	DDX39A	DX39A_HUMAN
0.204829	0.0816237	0.328034	2.85589	3.55297	0.00301369	0.0128225	-2.60882	P50452	2.48705	0.161422	SERPINB8	SPB8_HUMAN
0.352918	0.140634	0.565202	1.42369	3.55292	0.003014	0.0128225	-2.60892	O95299	2.48705	0.278128	NDUFA10	NDUAA_HUMAN
0.2061	0.0821082	0.330091	-0.795789	3.55234	0.00301752	0.0128306	-2.61009	O95685	2.48683	0.162438	PPP1R3D	PPR3D_HUMAN
-0.226487	-0.362792	-0.0901818	-0.270982	-3.55108	0.00302523	0.0128564	-2.61264	O43913	2.4861	0.178558	ORC5	ORC5_HUMAN
0.281794	0.112173	0.451415	-0.620844	3.55043	0.00302923	0.0128665	-2.61396	Q9NXV2	2.48582	0.222186	KCTD5	KCTD5_HUMAN
-0.529866	-0.846504	-0.213227	-1.53108	-3.60016	0.00303697	0.0128924	-2.58334	Q14CN4	2.4851	0.417905	KRT72	K2C72_HUMAN
0.20691	0.0822626	0.331558	-1.5356	3.54754	0.00304699	0.012928	-2.61979	O14972	2.48411	0.163255	VPS26C	VP26C_HUMAN
0.151115	0.060053	0.242177	3.01375	3.5465	0.00305341	0.0129469	-2.6219	Q13421	2.48359	0.119257	MSLN	MSLN_HUMAN
-0.321765	-0.515673	-0.127858	-0.561105	-3.54628	0.00305474	0.0129469	-2.62233	Q8N0T1	2.48359	0.253931	RBIS	RBIS_HUMAN
0.381876	0.151638	0.612115	3.40359	3.54466	0.00306483	0.0129827	-2.62563	P25815	2.48259	0.30149	S100P	S100P_HUMAN
-0.188704	-0.302487	-0.074921	6.03359	-3.54432	0.0030669	0.0129845	-2.6263	P62917	2.48254	0.148984	RPL8	RL8_HUMAN
0.398108	0.15782	0.638396	1.28795	3.54078	0.00308897	0.0130709	-2.63346	Q9Y512	2.48016	0.314613	SAMM50	SAM50_HUMAN
0.414586	0.164321	0.66485	-0.457993	3.54034	0.00309173	0.0130755	-2.63435	Q9NX18	2.48003	0.327652	SDHAF2	SDHF2_HUMAN
0.20418	0.0808834	0.327477	1.04599	3.53909	0.00309954	0.0131016	-2.63687	O00471	2.47932	0.161413	EXOC5	EXOC5_HUMAN
0.317404	0.125673	0.509135	-2.06025	3.53793	0.00310682	0.0131253	-2.63922	P12109	2.47867	0.250987	COL6A1	CO6A1_HUMAN
-0.293076	-0.470148	-0.116005	-0.413506	-3.53722	0.00311128	0.0131371	-2.64065	Q9UKL0	2.47834	0.23178	RCOR1	RCOR1_HUMAN
0.161524	0.063873	0.259176	-1.4142	3.535	0.00312529	0.0131892	-2.64513	O94885	2.47692	0.127815	SASH1	SASH1_HUMAN
-0.254844	-0.408937	-0.100751	-0.625579	-3.53444	0.00312881	0.013197	-2.64626	Q15291	2.47671	0.201677	RBBP5	RBBP5_HUMAN
0.377413	0.152853	0.601973	-1.39937	3.64397	0.0031344	0.0132134	-2.52119	Q9BU68	2.47626	0.298729	PRR15L	PR15L_HUMAN
0.18793	0.0742534	0.301607	-1.00901	3.53308	0.00313743	0.0132191	-2.649	Q9NRD5	2.4761	0.148759	PICK1	PICK1_HUMAN
-0.141435	-0.227025	-0.055845	2.60569	-3.53153	0.00314728	0.0132536	-2.65213	Q86W56	2.47516	0.111998	PARG	PARG_HUMAN
0.144712	0.057122	0.232303	0.282301	3.53085	0.00315165	0.0132649	-2.65352	P28290	2.47486	0.114607	ITPRID2	ITPI2_HUMAN
0.168543	0.0665069	0.27058	-1.05398	3.53009	0.00315648	0.0132781	-2.65504	Q86X27	2.4745	0.1335	RALGPS2	RGPS2_HUMAN
-0.406574	-0.652741	-0.160407	-0.289688	-3.52971	0.00315891	0.0132813	-2.65582	Q9NXF1	2.47441	0.32205	TEX10	TEX10_HUMAN
0.165588	0.0652125	0.265963	-1.52797	3.52558	0.00318541	0.0133823	-2.66415	Q86WC4	2.47168	0.131308	OSTM1	OSTM1_HUMAN
0.271375	0.106867	0.435883	-0.16714	3.52544	0.00318634	0.0133823	-2.66445	Q96S97	2.47168	0.215196	MYADM	MYADM_HUMAN
-0.460495	-0.73969	-0.1813	-0.556319	-3.5249	0.00318982	0.0133898	-2.66553	Q96SY0	2.47148	0.365194	INTS14	INT14_HUMAN
0.255627	0.100624	0.410629	-2.26259	3.52449	0.00319248	0.0133938	-2.66637	Q9BZC7	2.47137	0.202733	ABCA2	ABCA2_HUMAN
-0.327673	-0.526462	-0.128884	0.459029	-3.52272	0.0032039	0.0134275	-2.66993	Q9NUQ7	2.47046	0.259967	UFSP2	UFSP2_HUMAN
0.200093	0.0787026	0.321483	0.0194273	3.52272	0.00320393	0.0134275	-2.66994	Q5T447	2.47046	0.158748	HECTD3	HECD3_HUMAN
0.230406	0.0905769	0.370236	1.01795	3.52148	0.00321196	0.0134541	-2.67244	Q12959	2.46975	0.182851	DLG1	DLG1_HUMAN
0.292741	0.115054	0.470429	1.30438	3.52092	0.00321559	0.0134621	-2.67357	Q9NSE4	2.46954	0.23234	IARS2	SYIM_HUMAN
0.56409	0.221626	0.906554	0.066691	3.52016	0.00322054	0.0134757	-2.6751	P68106	2.46917	0.447768	FKBP1B	FKB1B_HUMAN
-0.194802	-0.31326	-0.0763448	4.11245	-3.51448	0.00325778	0.0136242	-2.68657	P05388	2.46522	0.15488	RPLP0	RLA0_HUMAN
0.165982	0.0650324	0.266932	-0.175178	3.51387	0.00326184	0.013634	-2.68782	P49069	2.46496	0.13198	CAMLG	CAMLG_HUMAN
0.32754	0.128315	0.526764	2.83625	3.51358	0.00326372	0.0136346	-2.68839	Q9H2U2	2.46494	0.260444	PPA2	IPYR2_HUMAN
-0.211393	-0.340017	-0.0827693	-0.331433	-3.51236	0.00327181	0.0136611	-2.69086	Q6P9B9	2.46424	0.168138	INTS5	INT5_HUMAN
-0.157859	-0.253966	-0.0617519	-0.296506	-3.51029	0.00328551	0.0137111	-2.69503	Q8N128	2.46292	0.125625	FAM177A1	F177A_HUMAN
-0.222024	-0.357283	-0.086766	-1.18694	-3.50805	0.00330044	0.0137661	-2.69955	Q9UHY8	2.46147	0.176792	FEZ2	FEZ2_HUMAN
-0.177199	-0.285158	-0.0692393	-0.304698	-3.50776	0.00330241	0.013767	-2.70015	O75794	2.46145	0.1411	CDC123	CD123_HUMAN
-0.415789	-0.669231	-0.162347	-0.392269	-3.5061	0.00331353	0.0138061	-2.7035	Q16790	2.46042	0.331222	CA9	CAH9_HUMAN
0.309691	0.120734	0.498648	-0.757903	3.50264	0.00333678	0.0138907	-2.71048	P49006	2.45821	0.246926	MARCKSL1	MRP_HUMAN
0.172431	0.0672204	0.277642	0.7349	3.50255	0.00333737	0.0138907	-2.71065	P19838	2.45821	0.137484	NFKB1	NFKB1_HUMAN
0.139367	0.0543118	0.224422	0.831179	3.50178	0.00334261	0.0139032	-2.71222	Q9HC36	2.45789	0.111136	MRM3	MRM3_HUMAN
0.193935	0.0755665	0.312304	-0.58236	3.50146	0.00334477	0.0139032	-2.71286	O60292	2.45789	0.154651	SIPA1L3	SI1L3_HUMAN
0.214662	0.0836377	0.345686	0.56419	3.50133	0.00334565	0.0139032	-2.71313	Q96TC7	2.45789	0.171179	RMDN3	RMD3_HUMAN
0.13702	0.0533335	0.220706	-1.55669	3.49912	0.00336068	0.0139582	-2.7176	P85298	2.45645	0.109328	ARHGAP8	RHG08_HUMAN
0.411894	0.162138	0.661649	-2.81723	3.54805	0.00336251	0.0139585	-2.62976	P16035	2.45645	0.32865	TIMP2	TIMP2_HUMAN
0.286859	0.112889	0.460829	-1.88112	3.54743	0.00336658	0.0139639	-2.68684	Q6Y288	2.45631	0.228898	B3GLCT	B3GLT_HUMAN
-0.223799	-0.360525	-0.0870729	-1.09074	-3.49813	0.00336737	0.0139639	-2.71958	Q9UKM9	2.45631	0.17858	RALY	RALY_HUMAN
-0.82346	-1.3266	-0.320318	-2.33751	-3.49769	0.00337038	0.0139691	-2.72047	Q8NEJ9	2.45617	0.657113	NGDN	NGDN_HUMAN
-0.193221	-0.311294	-0.0751486	0.333806	-3.49732	0.00337293	0.0139723	-2.72122	Q96PD2	2.45609	0.154194	DCBLD2	DCBD2_HUMAN
-0.194275	-0.313065	-0.0754842	-2.42153	-3.49513	0.00338786	0.0140268	-2.72563	Q86XP1	2.45468	0.155124	DGKH	DGKH_HUMAN
0.990756	0.389258	1.59225	-3.24343	3.54366	0.00339151	0.0140345	-2.69425	Q9ULJ8	2.45448	0.791159	PPP1R9A	NEB1_HUMAN
-0.22021	-0.354896	-0.0855247	5.61291	-3.49418	0.00339438	0.014039	-2.72755	P39019	2.45436	0.175855	RPS19	RS19_HUMAN
0.383462	0.148822	0.618101	-0.712235	3.49261	0.00340522	0.0140764	-2.73072	Q5T0D9	2.4534	0.306344	TPRG1L	TPRGL_HUMAN
-0.260557	-0.420008	-0.101106	-1.31882	-3.49224	0.00340776	0.0140796	-2.73147	Q53H47	2.45332	0.208164	SETMAR	SETMR_HUMAN
-0.207291	-0.334163	-0.0804193	-0.856707	-3.49176	0.00341105	0.0140858	-2.73243	Q9H6W3	2.45316	0.16562	RIOX1	RIOX1_HUMAN
0.263891	0.102284	0.425498	0.838121	3.48975	0.00342502	0.0141361	-2.73651	Q7LG56	2.45186	0.210952	RRM2B	RIR2B_HUMAN
0.160119	0.0619503	0.258288	0.693558	3.48577	0.00345268	0.0142427	-2.74453	Q15904	2.44914	0.12814	ATP6AP1	VAS1_HUMAN
0.171985	0.0664904	0.277479	-0.540875	3.4841	0.00346439	0.0142836	-2.7479	O75044	2.4481	0.137695	SRGAP2	SRGP2_HUMAN
0.309337	0.119501	0.499174	1.61484	3.48243	0.00347609	0.0143243	-2.75126	Q10471	2.44706	0.247767	GALNT2	GALT2_HUMAN
-0.332766	-0.537059	-0.128474	2.2815	-3.4811	0.00348549	0.0143555	-2.75395	Q9UKD2	2.44627	0.266619	MRTO4	MRT4_HUMAN
-0.407021	-0.657016	-0.157026	-1.47846	-3.47949	0.00349689	0.014395	-2.75721	Q9BRG2	2.44527	0.326246	SH2D3A	SH23A_HUMAN
-0.331733	-0.535628	-0.127839	0.331944	-3.47707	0.00351406	0.0144581	-2.76209	Q9P031	2.44368	0.266073	CCDC59	TAP26_HUMAN
-0.244295	-0.394488	-0.0941022	0.409716	-3.47612	0.00352078	0.0144782	-2.764	Q9UJX3	2.44318	0.195982	ANAPC7	APC7_HUMAN
0.305948	0.117836	0.494059	-0.761849	3.47585	0.00352269	0.0144785	-2.76454	O94907	2.44317	0.245442	DKK1	DKK1_HUMAN
-0.473471	-0.764731	-0.18221	-2.68778	-3.47409	0.00353529	0.0145227	-2.7681	P48060	2.44206	0.380008	GLIPR1	GLIP1_HUMAN
0.167868	0.0645558	0.271181	2.74375	3.47252	0.00354651	0.0145612	-2.77125	P36776	2.4411	0.134784	LONP1	LONM_HUMAN
0.130088	0.050015	0.21016	-0.222193	3.47201	0.00355018	0.0145687	-2.77228	Q9NQE9	2.44091	0.104458	HINT3	HINT3_HUMAN
0.212	0.0814841	0.342516	-2.44575	3.47138	0.00355475	0.0145799	-2.77357	Q9HBR0	2.44063	0.170251	SLC38A10	S38AA_HUMAN
-0.245394	-0.396488	-0.0942994	4.77345	-3.47092	0.00355803	0.0145857	-2.77449	P05387	2.44049	0.19708	RPLP2	RLA2_HUMAN
-0.171488	-0.277151	-0.0658256	-0.637475	-3.4685	0.0035755	0.0146435	-2.77936	Q15528	2.43905	0.137807	MED22	MED22_HUMAN
0.207424	0.0796174	0.33523	-1.23862	3.46845	0.00357586	0.0146435	-2.77947	Q96CD0	2.43905	0.166684	FBXL8	FBXL8_HUMAN
-0.145592	-0.235306	-0.0558771	-0.565886	-3.46819	0.00357773	0.0146436	-2.77999	Q2TAL8	2.43905	0.116996	QRICH1	QRIC1_HUMAN
0.24477	0.0939269	0.395614	-0.0229969	3.46786	0.00358014	0.0146459	-2.78066	P58546	2.43899	0.1967	MTPN	MTPN_HUMAN
0.181111	0.0694901	0.292731	2.61709	3.4676	0.00358203	0.014646	-2.78118	Q9P2R7	2.43899	0.145543	SUCLA2	SUCB1_HUMAN
0.244171	0.0936361	0.394705	0.897088	3.46647	0.00359027	0.0146721	-2.78347	O14672	2.43834	0.196271	ADAM10	ADA10_HUMAN
0.340786	0.132157	0.549414	-0.552499	3.51421	0.00359264	0.0146741	-2.75204	Q9NYP7	2.43829	0.273938	ELOVL5	ELOV5_HUMAN
-0.261946	-0.4235	-0.100391	-1.45569	-3.46515	0.00359985	0.014696	-2.78613	Q70Z53	2.43775	0.21061	FRA10AC1	F10C1_HUMAN
0.253763	0.0971952	0.410331	0.229228	3.46382	0.00360956	0.014728	-2.78881	O14787	2.43695	0.204098	TNPO2	TNPO2_HUMAN
-0.35189	-0.569039	-0.134742	-1.81916	-3.46322	0.00361398	0.0147384	-2.79003	Q3T8J9	2.4367	0.283049	GON4L	GON4L_HUMAN
0.198247	0.0758604	0.320633	0.489119	3.4618	0.00362432	0.0147729	-2.79288	O95630	2.43584	0.159519	STAMBP	STABP_HUMAN
0.1922	0.0735198	0.310881	-0.953519	3.46102	0.00363007	0.0147887	-2.79446	Q96KQ4	2.43545	0.154679	PPP1R13B	ASPP1_HUMAN
-0.201771	-0.326443	-0.0771003	-1.82653	-3.45878	0.00364654	0.0148434	-2.79897	O95857	2.43411	0.162471	TSPAN13	TSN13_HUMAN
0.221069	0.0844704	0.357668	0.252307	3.45869	0.00364726	0.0148434	-2.79916	P18433	2.43411	0.17801	PTPRA	PTPRA_HUMAN
-0.323378	-0.523296	-0.123459	0.136126	-3.4569	0.00366047	0.0148895	-2.80277	Q9BZH6	2.43298	0.260512	WDR11	WDR11_HUMAN
-0.208731	-0.337791	-0.0796702	-0.497122	-3.45639	0.00366427	0.0148972	-2.8038	Q6NW34	2.43279	0.168166	NEPRO	NEPRO_HUMAN
0.209854	0.0800641	0.339644	2.70818	3.45546	0.00367115	0.0149175	-2.80567	P09493	2.43229	0.169105	TPM1	TPM1_HUMAN
-0.199419	-0.322835	-0.0760044	-1.27378	-3.45326	0.00368757	0.0149747	-2.81011	Q32NC0	2.43089	0.16079	C18orf21	CR021_HUMAN
-0.126294	-0.204458	-0.0481296	-1.71135	-3.45306	0.00368904	0.0149747	-2.81051	O75143	2.43089	0.101829	ATG13	ATG13_HUMAN
-0.344442	-0.55773	-0.131153	-1.63302	-3.45126	0.00370253	0.0150217	-2.81414	Q8NDF8	2.42975	0.27785	TENT4B	PAPD5_HUMAN
-0.266597	-0.431699	-0.101496	-2.42872	-3.45092	0.00370502	0.0150241	-2.81481	Q8TEJ3	2.42969	0.215061	SH3RF3	SH3R3_HUMAN
0.282427	0.107465	0.457388	-1.79502	3.44978	0.00371362	0.0150499	-2.81712	Q9HAR2	2.42906	0.227889	ADGRL3	AGRL3_HUMAN
0.292717	0.111369	0.474065	-2.34624	3.44957	0.0037152	0.0150499	-2.81755	Q8TB22	2.42906	0.236192	SPATA20	SPT20_HUMAN
-0.323899	-0.523201	-0.124597	-2.46437	-3.49638	0.00372019	0.0150587	-2.78702	Q96DC7	2.42885	0.261375	TMCO6	TMCO6_HUMAN
0.193546	0.0736103	0.313482	-0.133799	3.44877	0.00372119	0.0150587	-2.81915	Q9NSC5	2.42885	0.156185	HOMER3	HOME3_HUMAN
0.271816	0.103354	0.440279	-1.90634	3.44828	0.00372493	0.0150661	-2.82015	Q1W6H9	2.42867	0.219363	FAM110C	F110C_HUMAN
0.143741	0.0546452	0.232837	-0.957288	3.44788	0.0037279	0.0150704	-2.82094	Q9NPI6	2.42857	0.116008	DCP1A	DCP1A_HUMAN
0.374443	0.143947	0.604939	-0.860656	3.49496	0.00373051	0.0150732	-2.7898	Q8NDZ6	2.4285	0.302206	TMEM161B	T161B_HUMAN
-0.193381	-0.313297	-0.0734658	2.14243	-3.44642	0.00373894	0.0150995	-2.82389	Q13501	2.42786	0.156116	SQSTM1	SQSTM_HUMAN
-0.185458	-0.300567	-0.070349	-0.473065	-3.44323	0.00376318	0.0151896	-2.83032	Q9BQ39	2.42569	0.149853	DDX50	DDX50_HUMAN
0.354676	0.13445	0.574901	-0.166119	3.44186	0.00377362	0.0152239	-2.83308	Q96JC1	2.42486	0.286682	VPS39	VPS39_HUMAN
0.186077	0.0705252	0.30163	-1.69621	3.44148	0.00377656	0.015228	-2.83386	Q9C0D3	2.42476	0.150411	ZYG11B	ZY11B_HUMAN
0.374218	0.141796	0.606641	-1.71265	3.44094	0.00378072	0.015237	-2.83495	O00566	2.42455	0.302517	MPHOSPH10	MPP10_HUMAN
0.184704	0.0698712	0.299537	2.80037	3.43748	0.00380727	0.0153343	-2.84192	Q96FW1	2.42222	0.149458	OTUB1	OTUB1_HUMAN
0.246585	0.0932713	0.399899	-0.378388	3.43728	0.00380877	0.0153343	-2.84231	O43639	2.42222	0.199531	NCK2	NCK2_HUMAN
-0.280232	-0.454556	-0.105909	0.801483	-3.43551	0.00382246	0.0153816	-2.84588	P61964	2.42109	0.226863	WDR5	WDR5_HUMAN
0.189972	0.071683	0.30826	2.82865	3.43222	0.00384801	0.0154765	-2.85251	Q92841	2.41884	0.153935	DDX17	DDX17_HUMAN
0.216018	0.0813663	0.35067	0.917295	3.42853	0.0038769	0.0155847	-2.85996	O95159	2.41629	0.175226	ZFPL1	ZFPL1_HUMAN
-0.170231	-0.276416	-0.064045	-1.84703	-3.42611	0.00389589	0.0156531	-2.86482	Q6P0Q8	2.41468	0.138176	MAST2	MAST2_HUMAN
-0.257269	-0.417772	-0.0967654	-2.12029	-3.42557	0.0039002	0.0156624	-2.86592	Q9NY61	2.41446	0.208845	AATF	AATF_HUMAN
0.911199	0.346427	1.47597	-1.78462	3.47104	0.00390937	0.0156913	-2.83671	Q9C002	2.41379	0.739895	NMES1	NMES1_HUMAN
-0.1794	-0.291407	-0.0673929	-0.389124	-3.423	0.00392055	0.0157281	-2.8711	Q9UIF7	2.41293	0.145725	MUTYH	MUTYH_HUMAN
-0.225121	-0.365685	-0.0845565	1.68998	-3.42271	0.00392284	0.0157293	-2.87168	Q99459	2.4129	0.182866	CDC5L	CDC5L_HUMAN
-0.198966	-0.323221	-0.0747114	-0.45414	-3.42212	0.00392748	0.0157399	-2.87285	Q9UM13	2.41265	0.161637	ANAPC10	APC10_HUMAN
0.205502	0.077105	0.333899	0.530868	3.42051	0.00394034	0.015776	-2.87611	Q9P1Z2	2.41181	0.167005	CALCOCO1	CACO1_HUMAN
0.283853	0.106502	0.461205	0.816543	3.42049	0.0039405	0.015776	-2.87615	Q7Z3J2	2.41181	0.230679	VPS35L	VP35L_HUMAN
-0.288902	-0.469424	-0.10838	-0.588782	-3.42019	0.00394286	0.0157775	-2.87674	Q9NV06	2.41178	0.234785	DCAF13	DCA13_HUMAN
-0.257082	-0.412083	-0.102081	-2.11179	-3.66933	0.00395154	0.0158041	-2.66173	P40617	2.41116	0.208979	ARL4A	ARL4A_HUMAN
0.174197	0.0652779	0.283116	-1.27175	3.41795	0.00396078	0.0158331	-2.88126	Q6N069	2.41048	0.141642	NAA16	NAA16_HUMAN
-0.283118	-0.460178	-0.106058	-1.20726	-3.41725	0.00396642	0.0158476	-2.88267	Q99959	2.41015	0.23024	PKP2	PKP2_HUMAN
0.200073	0.0749263	0.32522	-1.26066	3.41663	0.00397138	0.0158594	-2.88392	Q5HYI7	2.40987	0.162724	MTX3	MTX3_HUMAN
0.271091	0.101489	0.440692	0.400134	3.41597	0.00397668	0.0158725	-2.88524	Q9BWM7	2.40957	0.220511	SFXN3	SFXN3_HUMAN
0.291654	0.109134	0.474174	2.04415	3.41497	0.00398476	0.0158967	-2.88726	P51114	2.40901	0.237293	FXR1	FXR1_HUMAN
-0.363516	-0.59109	-0.135941	-2.8815	-3.41373	0.00399483	0.0159288	-2.88977	Q8IY63	2.40827	0.295852	AMOTL1	AMOL1_HUMAN
0.255658	0.0954565	0.415859	-0.175128	3.41054	0.00402071	0.0160239	-2.89619	Q6NUK4	2.40608	0.208259	REEP3	REEP3_HUMAN
0.155284	0.0579713	0.252597	0.851009	3.41025	0.00402304	0.0160242	-2.89677	Q5HYI8	2.40607	0.126495	RABL3	RABL3_HUMAN
0.206797	0.0771936	0.3364	0.424487	3.41003	0.00402485	0.0160242	-2.89722	Q9BT09	2.40607	0.168458	CNPY3	CNPY3_HUMAN
-0.184767	-0.300575	-0.068959	-0.615413	-3.40969	0.00402757	0.0160269	-2.89789	Q9P0J7	2.40601	0.150516	KCMF1	KCMF1_HUMAN
0.192101	0.0716791	0.312524	-0.371886	3.40921	0.00403156	0.0160347	-2.89887	Q86SQ4	2.40583	0.156502	ADGRG6	AGRG6_HUMAN
-0.24407	-0.397153	-0.090987	-1.80424	-3.40735	0.00404671	0.016083	-2.9026	Q8TE82	2.40473	0.198932	SH3TC1	S3TC1_HUMAN
-0.118259	-0.192435	-0.0440829	-1.18515	-3.40722	0.0040478	0.016083	-2.90287	Q562E7	2.40473	0.0963884	WDR81	WDR81_HUMAN
0.527465	0.196418	0.858513	-1.86566	3.40513	0.004065	0.0161432	-2.90709	O75907	2.40335	0.430162	DGAT1	DGAT1_HUMAN
0.252138	0.0937995	0.410477	2.05742	3.40315	0.00408131	0.0161998	-2.91107	Q16891	2.40206	0.205736	IMMT	MIC60_HUMAN
-0.140927	-0.229564	-0.0522904	-0.363384	-3.3979	0.00412489	0.0163646	-2.92163	O15111	2.39833	0.11517	CHUK	IKKA_HUMAN
0.446223	0.165526	0.72692	-0.564787	3.39738	0.00412925	0.0163736	-2.92268	Q96DX5	2.39813	0.3647	ASB9	ASB9_HUMAN
-0.213381	-0.347627	-0.0791337	1.82272	-3.39688	0.00413342	0.0163819	-2.92369	Q9UHV9	2.39794	0.17441	PFDN2	PFD2_HUMAN
0.190084	0.0704643	0.309705	1.79828	3.39603	0.00414053	0.0164018	-2.92539	O94874	2.3975	0.155398	UFL1	UFL1_HUMAN
-0.196583	-0.320321	-0.0728454	0.429462	-3.39527	0.00414696	0.0164191	-2.92694	P19474	2.39711	0.160737	TRIM21	RO52_HUMAN
0.337231	0.124906	0.549556	2.39357	3.39435	0.00415469	0.0164414	-2.92879	P17900	2.39661	0.275795	GM2A	SAP3_HUMAN
0.42944	0.158994	0.699887	-0.80214	3.39353	0.00416158	0.0164604	-2.93043	Q8WUH6	2.39618	0.351269	TMEM263	TM263_HUMAN
-0.358435	-0.584228	-0.132641	0.488175	-3.39256	0.00416977	0.0164845	-2.93239	P0DPD7	2.39564	0.293254	EEF1AKMT4	EFMT4_HUMAN
0.510389	0.188629	0.832148	-2.88801	3.38999	0.00419147	0.0165569	-2.93755	Q9NRD1	2.39402	0.417858	FBXO6	FBX6_HUMAN
0.214604	0.0793094	0.349899	-0.727577	3.3899	0.00419229	0.0165569	-2.93774	Q5T1C6	2.39402	0.175698	THEM4	THEM4_HUMAN
0.413466	0.152575	0.674357	1.53786	3.38696	0.00421725	0.0166462	-2.94364	Q8IV08	2.39204	0.338788	PLD3	PLD3_HUMAN
-0.184745	-0.301328	-0.0681614	-0.662851	-3.38661	0.00422027	0.0166462	-2.94435	P51946	2.39204	0.151377	CCNH	CCNH_HUMAN
-0.294375	-0.480146	-0.108603	1.3877	-3.3865	0.00422123	0.0166462	-2.94458	P62805	2.39204	0.241206	H4C16	H4_HUMAN
0.424787	0.156634	0.692941	1.82185	3.38546	0.00423013	0.0166729	-2.94667	O43920	2.39144	0.348151	NDUFS5	NDUS5_HUMAN
[truncated: 5,880 more rows]

## Sheet: MDA-MB-231
logFC	CI.L	CI.R	AveExpr	t	P.Value	adj.P.Val	B	Accession	corrected_z	error	gene	proteinName
3.48336	2.99767	3.96906	1.06451	15.4537	6.71e-10	4.7e-06	12.4227	P68871	4.63648	1.47254	HBB	HBB_HUMAN
2.86158	2.32898	3.39419	5.33156	11.4979	1.25e-08	4.39e-05	10.0242	Q562R1	4.12427	1.35992	ACTBL2	ACTBL_HUMAN
5.71988	4.56262	6.87714	2.26861	10.5772	3.68e-08	6.45e-05	9.05412	A5A3E0	4.03057	2.78148	POTEF	POTEF_HUMAN
7.21296	6.35742	8.06851	0.931991	19.3039	3.24e-08	6.45e-05	7.37096	C9JRZ8	4.03057	3.50754	AKR1B15	AK1BF_HUMAN
1.20719	0.933812	1.48056	1.1815	9.45001	1.53e-07	0.000180957	7.74195	Q9GZM5	3.77037	0.627547	YIPF3	YIPF3_HUMAN
1.75923	1.36048	2.15797	5.85803	9.44156	1.55e-07	0.000180957	7.73155	P0DMV8;P0DMV9	3.77037	0.914522	HSPA1A;HSPA1B	HS71A_HUMAN;HS71B_HUMAN
-2.4134	-2.80215	-2.02465	-2.29299	-14.2146	3.88e-07	0.000388847	6.06846	Q8IUQ4	3.56745	1.32595	SIAH1	SIAH1_HUMAN
-4.99346	-5.58915	-4.39777	-0.441279	-20.2469	5.3e-07	0.000464986	3.79104	Q5TAP6	3.51865	2.78152	UTP14C	UT14C_HUMAN
1.33985	0.989369	1.69033	6.6901	8.18106	8.93e-07	0.000695627	6.07948	P11142	3.40669	0.770865	HSPA8	HSP7C_HUMAN
-9.51222	-11.0383	-7.98611	-7.55067	-14.6009	1.09e-06	0.00076191	4.20254	Q5T8I9	3.38099	5.51435	HENMT1	HENMT_HUMAN
3.08696	2.24236	3.93156	-1.0499	7.82157	1.52e-06	0.000970336	5.56937	Q9H0N0	3.31192	1.82687	RAB6C	RAB6C_HUMAN
1.49763	1.1381	1.85716	0.394117	9.24003	2.56e-06	0.00149451	5.22027	O15551	3.18563	0.921437	CLDN3	CLD3_HUMAN
4.03346	3.0481	5.01881	5.3516	9.08001	3.01e-06	0.00162284	4.97672	Q15834	3.16109	2.5009	CCDC85B	CC85B_HUMAN
3.1503	2.61216	3.68844	-1.54636	14.1395	4.94e-06	0.00247689	3.07779	O75330	3.03271	2.036	HMMR	HMMR_HUMAN
1.41067	0.977694	1.84364	4.1722	6.97234	5.73e-06	0.00256902	4.29075	Q05639	3.02143	0.9151	EEF1A2	EF1A2_HUMAN
2.38284	1.64998	3.1157	1.58026	6.95806	5.86e-06	0.00256902	4.26833	P68133	3.02143	1.54575	ACTA1	ACTS_HUMAN
1.37645	0.948268	1.80463	2.10527	6.87936	6.66e-06	0.0027474	4.1443	Q13509	3.00059	0.899102	TUBB3	TBB3_HUMAN
1.11226	0.761902	1.46261	2.68861	6.7938	7.66e-06	0.0029842	4.0084	Q8TCT9	2.97478	0.732835	HM13	HM13_HUMAN
-4.87893	-5.81156	-3.9463	-0.577366	-12.6356	9.87e-06	0.00352254	2.77862	Q53HC0	2.92246	3.27214	CCDC92	CCD92_HUMAN
1.00998	0.683959	1.33599	0.677162	6.62957	1e-05	0.00352254	3.74445	Q01581	2.92246	0.677357	HMGCS1	HMCS1_HUMAN
-1.4036	-1.83411	-0.973084	1.77288	-7.08181	1.1e-05	0.00367013	3.74755	Q9UPU7	2.90941	0.945573	TBC1D2B	TBD2B_HUMAN
1.40877	0.945471	1.87207	3.42396	6.50722	1.23e-05	0.00392876	3.54517	P00403	2.88764	0.956209	MT-CO2	COX2_HUMAN
0.932185	0.622002	1.24237	5.17234	6.43132	1.4e-05	0.00409254	3.42042	P60174	2.87452	0.635612	TPI1	TPIS_HUMAN
1.62796	1.08697	2.16895	4.09948	6.43977	1.38e-05	0.00409254	3.43435	P0CG38	2.87452	1.11003	POTEI	POTEI_HUMAN
-2.09901	-2.54087	-1.65714	-1.66733	-11.4737	1.78e-05	0.00479969	3.04634	O60674	2.82289	1.45739	JAK2	JAK2_HUMAN
0.73262	0.483731	0.981509	4.9503	6.29925	1.75e-05	0.00479969	3.20128	Q14240	2.82289	0.508675	EIF4A2	IF4A2_HUMAN
-2.58726	-3.13861	-2.03592	-3.55868	-11.3343	1.92e-05	0.00490099	2.453	P23508	2.81607	1.80075	MCC	CRCM_HUMAN
-2.50987	-3.0553	-1.96444	-2.04728	-11.1146	2.16e-05	0.00490099	2.39054	Q9BYT3	2.81607	1.74688	STK33	STK33_HUMAN
1.14129	0.74687	1.53571	3.50424	6.19232	2.11e-05	0.00490099	3.02193	P05388	2.81607	0.794342	RPLP0	RLA0_HUMAN
1.20719	0.791974	1.6224	5.605	6.22183	2e-05	0.00490099	3.07159	O00299	2.81607	0.840208	CLIC1	CLIC1_HUMAN
1.2602	0.921072	1.59933	-0.394336	8.50846	2.17e-05	0.00490099	3.24885	O00212	2.81607	0.877105	RHOD	RHOD_HUMAN
-1.94072	-2.42612	-1.45532	-4.51571	-9.36589	2.43e-05	0.00532221	3.00989	Q8TEJ3	2.78903	1.36385	SH3RF3	SH3R3_HUMAN
1.22782	0.79539	1.66024	5.60626	6.07626	2.57e-05	0.0054706	2.82532	P54652	2.77997	0.865666	HSPA2	HSP72_HUMAN
-1.54011	-2.0862	-0.994017	2.47294	-6.03533	2.76e-05	0.00550844	2.75551	P06493	2.77769	1.08674	CDK1	CDK1_HUMAN
0.800131	0.51581	1.08445	2.11208	6.02237	2.83e-05	0.00550844	2.73335	P18031	2.77769	0.56459	PTPN1	PTN1_HUMAN
0.927971	0.607612	1.24833	1.5913	6.24161	2.68e-05	0.00550844	2.82974	Q9HD42	2.77769	0.654797	CHMP1A	CHM1A_HUMAN
1.49325	1.10335	1.88314	-0.945331	8.97146	3.26e-05	0.00600862	2.77656	Q6EMK4	2.74887	1.06471	VASN	VASN_HUMAN
1.587	1.17318	2.00082	0.575011	8.98363	3.23e-05	0.00600862	2.78397	Q13901	2.74887	1.13156	C1D	C1D_HUMAN
-1.33706	-1.80912	-0.865008	3.73964	-6.10323	3.36e-05	0.00604504	2.60789	P58107	2.74686	0.95405	EPPK1	EPIPL_HUMAN
-2.49962	-3.10043	-1.89882	-5.00687	-10.0489	3.97e-05	0.00605294	2.05113	Q96AY4	2.74643	1.78387	TTC28	TTC28_HUMAN
-2.08393	-2.84097	-1.32688	0.732327	-5.89083	3.56e-05	0.00605294	2.50705	Q5GLZ8	2.74643	1.4872	HERC4	HERC4_HUMAN
0.932577	0.592433	1.27272	4.07328	5.86729	3.71e-05	0.00605294	2.46627	Q9HC38	2.74643	0.665538	GLOD4	GLOD4_HUMAN
1.14581	0.725182	1.56643	4.48336	5.8295	3.97e-05	0.00605294	2.40066	P12694	2.74643	0.817711	BCKDHA	ODBA_HUMAN
1.19051	0.754988	1.62604	4.63003	5.84973	3.83e-05	0.00605294	2.43582	Q07020	2.74643	0.849616	RPL18	RL18_HUMAN
1.19229	0.756316	1.62827	2.11412	5.8524	3.81e-05	0.00605294	2.44046	Q9UDY4	2.74643	0.850886	DNAJB4	DNJB4_HUMAN
1.77433	1.30278	2.24588	-0.204908	8.81433	3.67e-05	0.00605294	2.67967	Q99720	2.74643	1.26626	SIGMAR1	SGMR1_HUMAN
3.23894	2.45461	4.02326	-1.45118	9.97439	4.15e-05	0.00619245	2.02489	Q53T94	2.73883	2.31789	TAF1B	TAF1B_HUMAN
0.933077	0.586673	1.27948	2.61745	5.76435	4.46e-05	0.00651293	2.28704	Q9NRR5	2.72194	0.671884	UBQLN4	UBQL4_HUMAN
1.76225	1.2025	2.32199	-1.31991	7.08243	4.78e-05	0.0068429	2.43594	Q92796	2.70533	1.27674	DLG3	DLG3_HUMAN
0.714709	0.446929	0.982489	1.08201	5.71171	4.9e-05	0.00686849	2.1948	Q92947	2.70407	0.518044	GCDH	GCDH_HUMAN
-2.13235	-2.6689	-1.5958	-3.15376	-9.59903	5.22e-05	0.007182	1.88725	Q7L590	2.689	1.55426	MCM10	MCM10_HUMAN
1.2764	0.791825	1.76098	6.53552	5.63689	5.6e-05	0.00755326	2.06298	P34931	2.67189	0.936321	HSPA1L	HS71L_HUMAN
1.33607	0.826966	1.84518	5.97239	5.61611	5.81e-05	0.00769326	2.02623	P61604	2.66564	0.982392	HSPE1	CH10_HUMAN
1.03674	0.639537	1.43394	2.21226	5.58564	6.14e-05	0.00797754	1.97223	Q14533	2.65326	0.765855	KRT81	KRT81_HUMAN
-9.35333	-11.8485	-6.85816	-4.22984	-9.05407	7.4e-05	0.00903527	1.66987	P35612	2.61042	7.02282	ADD2	ADDB_HUMAN
-1.21402	-1.64006	-0.787978	1.13198	-6.32085	7.47e-05	0.00903527	2.00711	P0C0S5;Q71UI9	2.61042	0.911531	H2AZ1;H2AZ2	H2AZ_HUMAN;H2AV_HUMAN
1.46854	0.896472	2.04061	2.45323	5.49355	7.26e-05	0.00903527	1.80823	O15511	2.61042	1.10263	ARPC5	ARPC5_HUMAN
2.6484	1.94192	3.35488	-1.29757	9.05444	7.4e-05	0.00903527	1.96871	Q9UJ72	2.61042	1.98851	ANXA10	ANX10_HUMAN
0.770347	0.480737	1.05996	0.648264	5.77781	7.86e-05	0.00934162	1.84083	Q16877	2.59886	0.580978	PFKFB4	F264_HUMAN
1.8987	1.19559	2.60181	0.566288	5.92187	8.83e-05	0.0103152	1.77961	Q4VXU2	2.56426	1.45128	PABPC1L	PAP1L_HUMAN
1.34929	0.845542	1.85304	-0.00520172	5.87375	9.48e-05	0.0108972	1.72634	Q15063	2.54494	1.03916	POSTN	POSTN_HUMAN
0.822046	0.534092	1.11	2.19664	6.42218	0.00010343	0.0116993	1.74903	Q13576	2.5198	0.639421	IQGAP2	IQGA2_HUMAN
-2.40017	-3.08505	-1.71528	-1.40597	-8.46454	0.00011019	0.0119097	1.40859	Q5VSY0	2.51345	1.87166	GKAP1	GKAP1_HUMAN
-1.94881	-2.50641	-1.39122	-0.594097	-8.44166	0.00011196	0.0119097	1.39786	Q9NVX0	2.51345	1.51969	HAUS2	HAUS2_HUMAN
0.893366	0.530927	1.25581	0.559289	5.27484	0.000108393	0.0119097	1.41398	Q9BTZ2	2.51345	0.69665	DHRS4	DHRS4_HUMAN
1.94243	1.33229	2.55257	-4.73022	7.45763	0.000112083	0.0119097	1.73884	P17927	2.51345	1.51472	CR1	CR1_HUMAN
-3.19103	-4.20005	-2.182	-2.94157	-7.40817	0.000117092	0.0120225	1.70068	Q9Y546	2.5101	2.4917	LRRC42	LRC42_HUMAN
-2.33383	-3.00952	-1.65815	-3.81383	-8.34264	0.000120002	0.0120225	1.35086	Q7Z6L1	2.5101	1.82237	TECPR1	TCPR1_HUMAN
-1.88743	-2.43177	-1.3431	-2.81741	-8.37492	0.00011731	0.0120225	1.36628	Q0VG06	2.5101	1.4738	FAAP100	FP100_HUMAN
1.4382	0.848907	2.02749	0.418984	5.2228	0.000119358	0.0120225	1.31921	Q16720	2.5101	1.12301	ATP2B3	AT2B3_HUMAN
-2.51587	-3.25103	-1.78071	-3.78248	-8.26578	0.000126703	0.0121972	1.31377	P82970	2.50495	1.96855	HMGN5	HMGN5_HUMAN
0.959867	0.563488	1.35625	2.13452	5.18221	0.000128703	0.0121972	1.24505	P32929	2.50495	0.75105	CTH	CGL_HUMAN
1.21834	0.715681	1.721	5.36357	5.18694	0.000127576	0.0121972	1.2537	P04792	2.50495	0.953291	HSPB1	HSPB1_HUMAN
1.82581	1.29299	2.35863	-1.56038	8.27667	0.000125728	0.0121972	1.31906	Q8WYP5	2.50495	1.42861	AHCTF1	ELYS_HUMAN
-1.91021	-2.67015	-1.15028	-0.592076	-5.46005	0.000131518	0.0122979	1.36201	Q6DKI1	2.50201	1.4964	RPL7L1	RL7L_HUMAN
-1.27361	-1.80335	-0.743878	0.531202	-5.1451	0.000137915	0.0124	1.17705	Q9Y296	2.49906	0.998891	TRAPPC4	TPPC4_HUMAN
0.816771	0.477234	1.15631	4.39488	5.14789	0.000137199	0.0124	1.18217	P30041	2.49906	0.64059	PRDX6	PRDX6_HUMAN
2.70842	1.90753	3.50931	-2.38492	8.16812	0.000135843	0.0124	1.23322	P13637	2.49906	2.1242	ATP1A3	AT1A3_HUMAN
-3.08221	-4.00714	-2.15727	-2.79232	-8.04874	0.000148061	0.0128191	1.20608	Q9H0X4	2.48715	2.42894	FAM234A	F234A_HUMAN
-1.33302	-1.89105	-0.774984	1.21952	-5.112	0.000146705	0.0128191	1.11626	P37198	2.48715	1.05049	NUP62	NUP62_HUMAN
1.16615	0.67834	1.65395	2.21287	5.11589	0.000145644	0.0128191	1.1234	Q96RS6	2.48715	0.918984	NUDCD1	NUDC1_HUMAN
-2.87092	-3.63455	-2.10728	-0.0465625	-9.48134	0.000153311	0.0129539	0.990492	Q9BQD7	2.48339	2.26585	ANTKMT	ANKMT_HUMAN
1.3794	0.925351	1.83346	0.746703	7.11654	0.000152251	0.0129539	1.4696	Q9NWT8	2.48339	1.08868	AURKAIP1	AKIP_HUMAN
1.20349	0.779317	1.62766	-0.383756	6.49646	0.000157107	0.0131165	1.39678	Q14511	2.47891	0.951564	NEDD9	CASL_HUMAN
4.21555	2.92784	5.50327	-0.0621817	7.90706	0.000164226	0.0135496	1.40206	Q9NRP0	2.4672	3.34893	OSTC	OSTC_HUMAN
1.24166	0.713387	1.76994	4.42078	5.02988	0.000171117	0.013954	0.964823	P26447	2.45656	0.990677	S100A4	S10A4_HUMAN
-1.92707	-2.5254	-1.32874	0.748087	-7.77921	0.000180565	0.0145084	1.06599	A4UGR9	2.44242	1.54644	XIRP2	XIRP2_HUMAN
0.926075	0.529472	1.32268	2.99881	4.99696	0.000182054	0.0145084	0.903863	P01111	2.44242	0.743159	NRAS	RASN_HUMAN
-1.50927	-2.16398	-0.854562	0.921782	-4.93327	0.00020531	0.0160597	0.785579	P07711	2.40526	1.22987	CTSL	CATL1_HUMAN
1.06082	0.600459	1.52119	1.80701	4.93124	0.0002061	0.0160597	0.781799	P42126	2.40526	0.864446	ECI1	ECI1_HUMAN
0.930267	0.521965	1.33857	-0.0320115	4.87575	0.000228954	0.0176446	0.67833	Q99715	2.37045	0.769188	COL12A1	COCA1_HUMAN
0.897463	0.503063	1.29186	1.84278	4.86962	0.000231635	0.0176572	0.666874	O96005	2.37018	0.742148	CLPTM1	CLPT1_HUMAN
0.713117	0.398066	1.02817	6.10411	4.8439	0.000243244	0.0182512	0.618764	P08238	2.35786	0.592788	HSP90AB1	HS90B_HUMAN
1.14022	0.636163	1.64427	2.83237	4.8409	0.000244634	0.0182512	0.613158	P25685	2.35786	0.94782	DNAJB1	DNJB1_HUMAN
-1.76659	-2.34734	-1.18584	-1.39798	-7.34724	0.000251246	0.0185088	0.825801	Q9H6F5	2.35262	1.47177	CCDC86	CCD86_HUMAN
0.816981	0.454031	1.17993	2.63081	4.81705	0.000256003	0.0185088	0.568463	P09972	2.35262	0.680638	ALDOC	ALDOC_HUMAN
1.29843	0.721781	1.87508	2.52114	4.8186	0.000255247	0.0185088	0.571374	O60234	2.35262	1.08174	GMFG	GMFG_HUMAN
1.14087	0.70665	1.57509	-2.68799	6.01591	0.000269273	0.0192695	0.899465	O75506	2.33752	0.956614	HSBP1	HSBP1_HUMAN
-1.17085	-1.69538	-0.646328	1.79893	-4.77696	0.000276354	0.0193908	0.493208	Q9NWV4	2.33516	0.982746	CZIB	CZIB_HUMAN
-0.931916	-1.35033	-0.5135	5.40189	-4.76632	0.000282028	0.0193908	0.473214	P15880	2.33516	0.782196	RPS2	RS2_HUMAN
0.912412	0.50309	1.32174	1.58476	4.77024	0.000279923	0.0193908	0.480585	Q8TCS8	2.33516	0.765825	PNPT1	PNPT1_HUMAN
1.07282	0.662145	1.4835	-0.422374	5.98142	0.000280202	0.0193908	0.863888	Q9H497	2.33516	0.900462	TOR3A	TOR3A_HUMAN
-3.33067	-4.45955	-2.2018	-4.07098	-7.1263	0.000299342	0.0203814	0.694994	Q13470	2.31638	2.81824	TNK1	TNK1_HUMAN
-1.07614	-1.56424	-0.588033	0.129646	-4.71813	0.000309289	0.0208562	0.382449	Q13546	2.30766	0.914014	RIPK1	RIPK1_HUMAN
-1.65271	-2.22073	-1.08469	-3.54623	-7.02766	0.000324148	0.0213502	0.634766	Q12789	2.29877	1.40915	GTF3C1	TF3C1_HUMAN
-1.5669	-2.28169	-0.852105	1.99525	-4.69111	0.000325748	0.0213502	0.331452	Q9H3K6	2.29877	1.33599	BOLA2B	BOLA2_HUMAN
1.05972	0.668083	1.45135	-0.602277	6.33859	0.000320128	0.0213502	0.799108	P29373	2.29877	0.903548	CRABP2	RABP2_HUMAN
0.721198	0.391116	1.05128	3.18665	4.67571	0.000335533	0.0215921	0.302342	P16615	2.29448	0.616065	ATP2A2	AT2A2_HUMAN
1.08225	0.586909	1.57759	2.12174	4.67561	0.000335596	0.0215921	0.302158	O14737	2.29448	0.924485	PDCD5	PDCD5_HUMAN
2.153	1.40644	2.89956	-0.528099	6.96563	0.000340949	0.0217371	0.596291	Q9NYF3	2.29193	1.84119	FAM53C	FA53C_HUMAN
0.589283	0.318654	0.859912	2.06219	4.65978	0.000345969	0.0218584	0.272219	Q9Y3C6	2.28981	0.504406	PPIL1	PPIL1_HUMAN
0.878019	0.474267	1.28177	1.01528	4.65376	0.000349998	0.0219155	0.260831	P09758	2.28881	0.751882	TACSTD2	TACD2_HUMAN
-2.30788	-3.31765	-1.29811	0.807527	-5.01207	0.000359877	0.0221388	0.432253	Q15125	2.28494	1.97967	EBP	EBP_HUMAN
0.780387	0.431813	1.12896	0.46508	4.863	0.000359491	0.0221388	0.319546	Q9H6H4	2.28494	0.669407	REEP4	REEP4_HUMAN
1.05609	0.618309	1.49387	0.242238	5.42694	0.000367599	0.0222069	0.54897	Q969T7	2.28377	0.906367	NT5C3B	5NT3B_HUMAN
1.13005	0.645671	1.61443	-0.360403	5.17507	0.000373459	0.0222069	0.420083	P60602	2.28377	0.969842	ROMO1	ROMO1_HUMAN
1.74853	1.1341	2.36296	-1.2857	6.87355	0.000367753	0.0222069	0.538315	Q86SQ9	2.28377	1.50064	DHDDS	DHDDS_HUMAN
2.58058	1.40249	3.75868	-0.935569	4.71995	0.000373651	0.0222069	0.267325	P22794	2.28377	2.21473	EVI2A	EVI2A_HUMAN
-2.49229	-3.49764	-1.48694	-2.84709	-5.6762	0.00040112	0.022564	0.515929	Q8N4C8	2.27767	2.14469	MINK1	MINK1_HUMAN
-1.93306	-2.80901	-1.05711	-1.48826	-4.79352	0.000405398	0.022564	0.200555	A0A1B0GUS4	2.27767	1.66345	UBE2L5	UB2L5_HUMAN
-1.54814	-2.10129	-0.995	-1.08961	-6.76008	0.000404146	0.022564	0.465433	Q8IV63	2.27767	1.33222	VRK3	VRK3_HUMAN
1.60748	0.99433	2.22064	-0.963971	6.1413	0.000390665	0.022564	0.491604	Q9HD67	2.27767	1.38329	MYO10	MYO10_HUMAN
1.63253	1.05023	2.21483	-1.63631	6.7716	0.000400271	0.022564	0.472905	Q96CD0	2.27767	1.40484	FBXL8	FBXL8_HUMAN
1.74854	1.08099	2.4161	0.162971	6.13584	0.000392848	0.022564	0.487005	Q8NAV1	2.27767	1.50467	PRPF38A	PR38A_HUMAN
1.79399	1.15883	2.42914	-1.18967	6.82214	0.000383758	0.022564	0.505494	O14529	2.27767	1.54378	CUX2	CUX2_HUMAN
2.55044	1.64648	3.45439	-2.28175	6.81472	0.000386132	0.022564	0.50073	Q9NYP9	2.27767	2.19472	MIS18A	MS18A_HUMAN
1.05246	0.622712	1.48221	-0.654445	5.60747	0.00043561	0.0240546	0.435575	Q9Y2R4	2.25308	0.915555	DDX52	DDX52_HUMAN
0.863453	0.455427	1.27148	1.94693	4.52862	0.000445703	0.0244196	0.0231562	O75190	2.24727	0.753079	DNAJB6	DNJB6_HUMAN
-5.05713	-6.92837	-3.18589	-8.27457	-6.5276	0.00049229	0.026763	0.310984	Q01538	2.21164	4.48174	MYT1	MYT1_HUMAN
0.64311	0.334936	0.951283	3.86271	4.46586	0.000503467	0.0271601	-0.0966198	Q99436	2.20587	0.571427	PSMB7	PSB7_HUMAN
-1.97309	-2.7151	-1.23108	-2.43253	-6.42267	0.000539104	0.0282144	0.238946	Q9NP73	2.19091	1.76513	ALG13	ALG13_HUMAN
-1.50752	-2.17066	-0.844386	-2.15319	-5.11411	0.000563243	0.0282144	0.111519	Q8WWB7	2.19091	1.34864	GLMP	GLMP_HUMAN
-1.27031	-1.88667	-0.653947	0.26862	-4.41052	0.000560769	0.0282144	-0.202528	Q13895	2.19091	1.13642	BYSL	BYST_HUMAN
-0.982302	-1.37562	-0.588987	-2.22607	-5.85043	0.000528417	0.0282144	0.334804	Q13769	2.19091	0.878771	THOC5	THOC5_HUMAN
0.785399	0.405103	1.1657	2.56803	4.41961	0.000550921	0.0282144	-0.185122	P22307	2.19091	0.702621	SCP2	SCP2_HUMAN
0.896278	0.461865	1.33069	6.06761	4.41525	0.000555623	0.0282144	-0.193471	P07900	2.19091	0.801813	HSP90AA1	HS90A_HUMAN
1.41485	0.844973	1.98473	-1.68551	5.81584	0.000548118	0.0282144	0.209393	Q14674	2.19091	1.26573	ESPL1	ESPL1_HUMAN
1.47175	0.914516	2.02897	-0.346077	6.37936	0.000559886	0.0282144	0.208781	Q96CQ1	2.19091	1.31663	SLC25A36	S2536_HUMAN
1.52335	0.946405	2.1003	-0.378326	6.37739	0.000560857	0.0282144	0.207396	Q8ND90	2.19091	1.3628	PNMA1	PNMA1_HUMAN
1.69408	1.05297	2.33518	-1.18738	6.38236	0.000558417	0.0282144	0.210879	Q86U06	2.19091	1.51553	RBM23	RBM23_HUMAN
-1.18136	-1.75711	-0.605616	2.44039	-4.39104	0.000582498	0.028768	-0.239872	P09651	2.18325	1.06056	HNRNPA1	ROA1_HUMAN
1.65379	1.02383	2.28374	-1.07769	6.34086	0.000579129	0.028768	0.18175	Q8N5I4	2.18325	1.48467	DHRSX	DHRSX_HUMAN
0.776481	0.396533	1.15643	1.05919	4.37343	0.000602888	0.0293615	-0.273666	P51153	2.17518	0.699667	RAB13	RAB13_HUMAN
1.51865	0.867802	2.16949	0.914102	5.34264	0.000602192	0.0293615	0.0968547	P33764	2.17518	1.36841	S100A3	S10A3_HUMAN
1.51183	0.771141	2.25252	3.00649	4.368	0.000609321	0.0294701	-0.284091	Q12904	2.17372	1.36319	AIMP1	AIMP1_HUMAN
1.51262	0.928823	2.09641	-1.98702	6.25817	0.000623057	0.0299281	0.122998	Q69YN4	2.16761	1.36774	VIRMA	VIR_HUMAN
1.28539	0.71056	1.86023	-0.352904	5.03042	0.000632859	0.0301921	-0.00277841	P01116	2.16412	1.16415	KRAS	RASK_HUMAN
-1.3678	-1.89932	-0.836288	-2.70029	-6.21565	0.000647111	0.0306634	0.0924176	Q9NYT0	2.15796	1.24233	PLEK2	PLEK2_HUMAN
1.3708	0.692179	2.04942	4.11655	4.32277	0.000665717	0.0313334	-0.371012	P09211	2.14935	1.25004	GSTP1	GSTP1_HUMAN
1.64348	0.927219	2.35974	-1.45714	5.25374	0.000672803	0.0314558	0.010192	Q53HI1	2.14779	1.49978	UNC50	UNC50_HUMAN
0.901386	0.454063	1.34871	3.20742	4.31226	0.000679566	0.0315615	-0.391227	P21796	2.14645	0.823087	VDAC1	VDAC1_HUMAN
-1.48467	-2.07029	-0.899039	-1.81915	-6.12331	0.000703069	0.0322263	0.0251269	O00512	2.13811	1.36099	BCL9	BCL9_HUMAN
0.79637	0.404585	1.18816	-1.14092	4.37992	0.000701693	0.0322263	-0.350571	P49590	2.13811	0.73003	HARS2	SYHM_HUMAN
1.30562	0.711738	1.89949	-0.370203	4.9457	0.000712822	0.0324612	-0.119611	P11831	2.1352	1.19849	SRF	SRF_HUMAN
-1.07874	-1.61835	-0.539129	4.48659	-4.2781	0.000726674	0.0326677	-0.457018	P61313	2.13266	0.991408	RPL15	RL15_HUMAN
0.77463	0.387435	1.16182	0.687827	4.28134	0.000722067	0.0326677	-0.450775	Q9HB19	2.13266	0.711917	PLEKHA2	PKHA2_HUMAN
-1.41356	-2.12242	-0.704702	0.544268	-4.26746	0.000742015	0.0329351	-0.477522	Q12769	2.12938	1.30112	NUP160	NU160_HUMAN
-1.41293	-1.97551	-0.850356	-4.12546	-6.06623	0.000740404	0.0329351	-0.0170818	O75177	2.12938	1.30054	SS18L1	CREST_HUMAN
-1.08677	-1.63258	-0.540961	3.56933	-4.26099	0.000751505	0.0331466	-0.489993	P68036	2.12681	1.00153	UBE2L3	UB2L3_HUMAN
0.666193	0.331165	1.00122	2.41721	4.25534	0.000759897	0.0332033	-0.500891	P61619	2.12612	0.614141	SEC61A1	S61A1_HUMAN
0.762161	0.378729	1.14559	5.49685	4.25376	0.000762261	0.0332033	-0.503939	P10809	2.12612	0.70261	HSPD1	CH60_HUMAN
1.15214	0.572072	1.73221	2.93886	4.25051	0.000767159	0.0332104	-0.510224	P10606	2.12604	1.06216	COX5B	COX5B_HUMAN
0.59911	0.296827	0.901394	4.67748	4.24139	0.000781042	0.0333991	-0.527823	P62424	2.12376	0.552915	RPL7A	RL7A_HUMAN
2.00121	1.19725	2.80516	-0.587171	6.01226	0.000777786	0.0333991	-0.057424	Q03393	2.12376	1.8469	PTS	PTPS_HUMAN
-1.33171	-1.9025	-0.760925	-2.22463	-5.46537	0.000801115	0.0338447	-0.113476	Q14207	2.11842	1.23213	NPAT	NPAT_HUMAN
2.04276	1.09839	2.98713	-3.3789	4.86613	0.000797858	0.0338447	-0.214498	Q9H2Y7	2.11842	1.89	ZNF106	ZN106_HUMAN
-1.3274	-1.86609	-0.788706	-2.49633	-5.95167	0.000822327	0.0344097	-0.103223	Q53GG5	2.11173	1.23202	PDLIM3	PDLI3_HUMAN
0.791905	0.394534	1.18928	0.0234185	4.29414	0.000824302	0.0344097	-0.508375	Q9UP95	2.11173	0.735005	SLC12A4	S12A4_HUMAN
-1.49379	-2.10137	-0.886196	0.00612115	-5.93822	0.000832601	0.0345505	-0.113461	Q53RE8	2.11008	1.38754	ANKRD39	ANR39_HUMAN
-0.872059	-1.31714	-0.426979	1.0536	-4.19299	0.000859133	0.0353078	-0.621304	P52948	2.1013	0.813419	NUP98	NUP98_HUMAN
0.799814	0.391504	1.20812	1.39812	4.19193	0.000860921	0.0353078	-0.623344	P53990	2.1013	0.746032	IST1	IST1_HUMAN
0.878857	0.42952	1.32819	3.64596	4.18564	0.000871675	0.035541	-0.635519	P48643	2.09863	0.820804	CCT5	TCPE_HUMAN
1.42385	0.838911	2.00878	-0.338773	5.8794	0.000879282	0.035644	-0.15856	P59780	2.09745	1.33054	AP3S2	AP3S2_HUMAN
0.85327	0.416073	1.29047	-0.493894	4.17662	0.000887315	0.0357629	-0.652959	Q8IV38	2.0961	0.797867	ANKMY2	ANKY2_HUMAN
0.910962	0.442376	1.37955	4.17805	4.16032	0.000916315	0.0366184	-0.684492	P69905	2.08648	0.855742	HBA2	HBA_HUMAN
1.43404	0.696127	2.17195	3.31288	4.15885	0.000918984	0.0366184	-0.687344	P62820	2.08648	1.34711	RAB1A	RAB1A_HUMAN
-1.3398	-1.89907	-0.780523	-1.33068	-5.78619	0.000959465	0.0373225	-0.231095	Q6DCA0	2.0787	1.26329	AMMECR1L	AMERL_HUMAN
0.745017	0.359347	1.13069	1.09433	4.13396	0.000965289	0.0373225	-0.735537	Q6P4E1	2.0787	0.702473	GOLM2	GOLM2_HUMAN
0.825763	0.398534	1.25299	1.1503	4.13628	0.000960864	0.0373225	-0.731032	P62072	2.0787	0.778608	TIMM10	TIM10_HUMAN
1.38461	0.806526	1.9627	-0.682644	5.78514	0.000960415	0.0373225	-0.23192	Q86TP1	2.0787	1.30554	PRUNE1	PRUN1_HUMAN
1.41041	0.680409	2.1404	1.04143	4.13465	0.000963973	0.0373225	-0.7342	Q8N2F6	2.0787	1.32987	ARMC10	ARM10_HUMAN
1.41924	0.825775	2.01271	-1.65718	5.77615	0.000968586	0.0373225	-0.238987	Q96HP4	2.0787	1.3382	OXNAD1	OXND1_HUMAN
-0.951675	-1.3748	-0.528545	-1.80157	-5.26864	0.000998324	0.0378917	-0.266419	Q9BSE4	2.07251	0.900011	HERPUD2	HERP2_HUMAN
0.852962	0.47341	1.23251	-1.69587	5.26433	0.00100322	0.0378917	-0.271085	Q9Y2X9	2.07251	0.806657	ZNF281	ZN281_HUMAN
1.53956	0.891406	2.18772	-3.13728	5.73713	0.00100497	0.0378917	-0.269799	Q14849	2.07251	1.45599	STARD3	STAR3_HUMAN
1.6526	0.794007	2.51119	2.04661	4.11904	0.000994174	0.0378917	-0.764436	O76013;Q14532	2.07251	1.56289	KRT36;KRT32	KRT36_HUMAN;K1H2_HUMAN
-1.61767	-2.30096	-0.934382	-1.24152	-5.71827	0.00102311	0.0383695	-0.28478	Q9H6V9	2.06737	1.53365	LDAH	LDAH_HUMAN
-1.79817	-2.66323	-0.933101	-3.02566	-4.67617	0.00104806	0.0386846	-0.498903	Q9H4H8	2.06401	1.70755	FAM83D	FA83D_HUMAN
-1.44487	-2.0571	-0.832643	-1.36387	-5.70026	0.00104078	0.0386846	-0.299134	Q15742	2.06401	1.37206	NAB2	NAB2_HUMAN
0.916473	0.437487	1.39546	2.85678	4.09461	0.00104341	0.0386846	-0.811802	P47985	2.06401	0.870288	UQCRFS1	UCRI_HUMAN
-1.71324	-2.61214	-0.81435	0.0816557	-4.07874	0.00107671	0.0394781	-0.842582	Q8NFH5	2.05566	1.63352	NUP35	NUP35_HUMAN
-1.32721	-2.01843	-0.635979	1.00992	-4.1373	0.00110871	0.0394781	-0.798632	Q9NPD8	2.05566	1.26544	UBE2T	UBE2T_HUMAN
-0.842897	-1.22312	-0.462672	-2.66454	-5.19299	0.00108801	0.0394781	-0.348604	Q1ED39	2.05566	0.803672	KNOP1	KNOP1_HUMAN
0.772918	0.37144	1.1744	1.37732	4.14831	0.0010858	0.0394781	-0.815306	Q9H446	2.05566	0.73695	RWDD1	RWDD1_HUMAN
0.903894	0.428018	1.37977	3.05506	4.06479	0.00110687	0.0394781	-0.869643	O00487	2.05566	0.861831	PSMD14	PSDE_HUMAN
1.01879	0.558352	1.47922	-0.480314	5.1832	0.00110026	0.0394781	-0.359309	Q8WVK2	2.05566	0.971378	SNRNP27	SNR27_HUMAN
1.36635	0.748013	1.98469	-0.878751	5.17631	0.00110897	0.0394781	-0.366856	O43278	2.05566	1.30277	SPINT1	SPIT1_HUMAN
-1.81204	-2.58973	-1.03435	-3.25248	-5.62784	0.00111542	0.0395073	-0.357373	Q6ZWT7	2.05536	1.72797	MBOAT2	MBOA2_HUMAN
-0.984161	-1.50676	-0.46156	2.37377	-4.03006	0.00118579	0.0413848	-0.937094	Q14739	2.03616	0.947347	LBR	LBR_HUMAN
0.822913	0.402331	1.2435	1.0099	4.2907	0.00119063	0.0413848	-0.736604	Q9BYN8	2.03616	0.792132	MRPS26	RT26_HUMAN
0.980005	0.531054	1.42896	-0.912919	5.11344	0.00119203	0.0413848	-0.436041	Q9Y5Z0	2.03616	0.943347	BACE2	BACE2_HUMAN
1.34836	0.706979	1.98973	-0.723811	4.81356	0.00118437	0.0413848	-0.505118	Q96IW7	2.03616	1.29792	SEC22A	SC22A_HUMAN
0.716672	0.364715	1.06863	-1.0023	4.58079	0.00120428	0.0416039	-0.635864	O14561	2.03397	0.690607	NDUFAB1	ACPM_HUMAN
1.24951	0.704365	1.79466	-1.90299	5.53611	0.00121879	0.0418991	-0.432316	Q8NFD5	2.03104	1.20581	ARID1B	ARI1B_HUMAN
-2.17331	-2.95915	-1.38746	-0.983273	-7.44613	0.00125063	0.0425762	-0.513128	P54756	2.02437	2.1042	EPHA5	EPHA5_HUMAN
0.824535	0.429048	1.22002	2.19291	4.77367	0.00124837	0.0425762	-0.555814	Q9NX14	2.02437	0.798317	NDUFB11	NDUBB_HUMAN
0.560523	0.260579	0.860466	1.87806	3.99916	0.0012608	0.042715	-0.99714	Q53GQ0	2.02301	0.543063	HSD17B12	DHB12_HUMAN
-1.37627	-2.1143	-0.638242	1.0653	-3.99067	0.00128227	0.0430267	-1.01367	P35244	2.01998	1.3354	RPA3	RFA3_HUMAN
1.08585	0.547829	1.62386	1.02299	4.54027	0.00127801	0.0430267	-0.736373	Q5VWZ2	2.01998	1.0536	LYPLAL1	LYPL1_HUMAN
0.825257	0.405738	1.24478	0.402744	4.36356	0.00130576	0.0434597	-0.775886	Q8IVB5	2.0158	0.802411	LIX1L	LIX1L_HUMAN
0.866656	0.400761	1.33255	4.10407	3.98084	0.00130757	0.0434597	-1.03278	P25789	2.0158	0.842664	PSMA4	PSA4_HUMAN
0.660348	0.304636	1.01606	6.12355	3.97273	0.00132881	0.043751	-1.04855	P13929	2.01301	0.642958	ENO3	ENOB_HUMAN
0.752411	0.347315	1.15751	1.95083	3.97477	0.00132342	0.043751	-1.04458	Q9BUN8	2.01301	0.732596	DERL1	DERL1_HUMAN
-1.29287	-1.8677	-0.718042	-3.04367	-5.43245	0.00134887	0.0437946	-0.51862	Q8IZD4	2.0126	1.25908	DCP1B	DCP1B_HUMAN
-0.925757	-1.42518	-0.426338	2.50032	-3.96687	0.00134439	0.0437946	-1.05996	P12270	2.0126	0.901564	TPR	TPR_HUMAN
1.28793	0.716265	1.85959	-1.83021	5.44165	0.00133671	0.0437946	-0.510889	Q9NU53	2.0126	1.25427	GINM1	GINM1_HUMAN
-1.73414	-2.50661	-0.961662	-2.23549	-5.42222	0.00136254	0.0440016	-0.527231	P62068	2.01062	1.69048	USP46	UBP46_HUMAN
-1.31925	-2.03251	-0.605993	2.00114	-3.95819	0.00136779	0.0440016	-1.07684	Q16576	2.01062	1.28603	RBBP7	RBBP7_HUMAN
1.0019	0.459307	1.5445	1.55511	3.95152	0.00138607	0.0443859	-1.08982	Q14353	2.00698	0.978449	GAMT	GAMT_HUMAN
0.893679	0.40941	1.37795	2.59418	3.94921	0.00139245	0.0443875	-1.09432	Q9BRA2	2.00697	0.872765	TXNDC17	TXD17_HUMAN
-1.33642	-2.02355	-0.649286	0.484782	-4.31425	0.00141312	0.044733	-0.853514	Q86WA6	2.00372	1.30726	BPHL	BPHL_HUMAN
1.39177	0.767314	2.01622	-1.38523	5.38325	0.00141605	0.044733	-0.560192	Q8N9A8	2.00372	1.3614	CNEP1R1	NEPR1_HUMAN
-1.22587	-1.89279	-0.558938	-0.145586	-3.9335	0.00143668	0.0449796	-1.1249	O95819	2.00141	1.2005	MAP4K4	M4K4_HUMAN
-0.940291	-1.45174	-0.428838	1.68771	-3.93434	0.00143429	0.0449796	-1.12327	P25205	2.00141	0.920836	MCM3	MCM3_HUMAN
1.27321	0.698759	1.84766	-1.24873	5.35336	0.0014587	0.045265	-0.585643	P29350	1.99875	1.24852	PTPN6	PTN6_HUMAN
1.64849	0.904933	2.39205	0.895521	5.35489	0.00145648	0.045265	-0.584336	Q9BRL6	1.99875	1.61653	SRSF8	SRSF8_HUMAN
1.16048	0.573035	1.74792	0.14797	4.44407	0.001473	0.0455074	-0.834609	O00767	1.99651	1.13926	SCD	SCD_HUMAN
-1.41383	-2.15992	-0.66773	-0.188528	-4.15553	0.00150119	0.045973	-0.963264	Q5U5X0	1.99222	1.39096	LYRM7	LYRM7_HUMAN
0.782745	0.354673	1.21082	2.07853	3.91308	0.00149631	0.045973	-1.16467	Q99816	1.99222	0.770084	TSG101	TS101_HUMAN
-2.25614	-3.2816	-1.23068	-1.00986	-5.31407	0.001517	0.0462552	-0.619321	Q99643	1.98965	2.22253	SDHC	C560_HUMAN
0.828212	0.417746	1.23868	0.0543831	4.61997	0.00153232	0.0465202	-0.802375	Q9UBU6	1.98724	0.816861	FAM8A1	FA8A1_HUMAN
1.41267	0.768357	2.05698	-1.10245	5.2957	0.00154515	0.0467074	-0.635153	Q9UKJ5	1.98554	1.39449	CHIC2	CHIC2_HUMAN
1.39505	0.683108	2.107	-1.43026	4.40812	0.00155383	0.0467682	-0.931497	Q9BWT7	1.98499	1.37749	CARD10	CAR10_HUMAN
1.95729	1.20786	2.70672	-0.979579	7.03192	0.00157782	0.0472874	-0.667513	P52849	1.98033	1.9372	NDST2	NDST2_HUMAN
1.16125	0.521353	1.80114	-0.137794	3.88358	0.00158696	0.0473589	-1.22216	Q9Y2V7	1.97969	1.1497	COG6	COG6_HUMAN
-3.12033	-4.72353	-1.51713	-1.65593	-4.37847	0.00162402	0.047854	-0.930976	Q96SK2	1.97529	3.09618	TMEM209	TM209_HUMAN
0.800041	0.39982	1.20026	0.288482	4.57708	0.00162353	0.047854	-0.859719	P17706	1.97529	0.793849	PTPN2	PTN2_HUMAN
1.89799	0.982461	2.81352	-0.756577	4.8563	0.001611	0.047854	-0.72588	Q9NQE9	1.97529	1.8833	HINT3	HINT3_HUMAN
-1.55599	-2.4085	-0.703478	-0.858654	-3.93284	0.00163741	0.0480466	-1.21905	Q06587	1.97359	1.54528	RING1	RING1_HUMAN
0.83601	0.431134	1.24089	0.126952	4.83697	0.00164852	0.0481712	-0.748121	Q9ULJ6	1.97249	0.830718	ZMIZ1	ZMIZ1_HUMAN
-1.53546	-2.38643	-0.684491	-0.131317	-3.86136	0.00165888	0.0482726	-1.26546	Q5EBL8	1.9716	1.52643	PDZD11	PDZ11_HUMAN
-1.02839	-1.59882	-0.457973	3.22895	-3.85815	0.00166952	0.0483815	-1.27171	Q9UMY4	1.97064	1.02284	SNX12	SNX12_HUMAN
0.814463	0.377736	1.25119	1.12034	4.08965	0.00168207	0.0485446	-1.12419	Q8N5G0	1.96921	0.810654	SMIM20	SIM20_HUMAN
-1.1682	-1.71301	-0.623394	-2.69162	-5.17908	0.00173824	0.0489569	-0.736975	Q5TH69	1.96562	1.16486	ARFGEF3	BIG3_HUMAN
-0.803973	-1.25159	-0.35636	0.999819	-3.84374	0.00171825	0.0489569	-1.29981	P38435	1.96562	0.801675	GGCX	VKGC_HUMAN
0.703207	0.311199	1.09522	8.10457	3.83887	0.00173504	0.0489569	-1.30931	O14556	1.96562	0.701197	GAPDHS	G3PT_HUMAN
1.16112	0.621077	1.70117	-0.871609	5.19309	0.00171366	0.0489569	-0.724621	Q86SQ4	1.96562	1.15781	ADGRG6	AGRG6_HUMAN
1.19764	0.639189	1.75609	-0.654671	5.17988	0.00173682	0.0489569	-0.736264	Q14571	1.96562	1.19422	ITPR2	ITPR2_HUMAN
1.36277	0.729425	1.99611	-0.911611	5.19711	0.00170668	0.0489569	-0.721083	P61165	1.96562	1.35887	TMEM258	TM258_HUMAN
1.07247	0.486296	1.65864	1.9429	3.97419	0.00175007	0.0490928	-1.20716	Q96P71	1.96444	1.07004	NECAB3	NECA3_HUMAN
-0.636638	-0.99216	-0.281117	0.188546	-3.83215	0.00175847	0.0491321	-1.32241	Q9BYV8	1.9641	0.63531	CEP41	CEP41_HUMAN
1.27537	0.678403	1.87234	-1.58016	5.16016	0.00177206	0.0493152	-0.753707	Q9HBG4	1.96252	1.27374	ATP6V0A4	VPP4_HUMAN
1.23421	0.655423	1.813	-1.54668	5.15048	0.00178965	0.0496081	-0.762296	Q9UPT9	1.96	1.23422	USP22	UBP22_HUMAN
1.21246	0.643244	1.78167	-3.4144	5.14482	0.00180003	0.0496992	-0.767322	Q6P9H4	1.95921	1.21294	CNKSR3	CNKR3_HUMAN
-1.26523	-1.88934	-0.641128	-6.64639	-4.74893	0.00183198	0.0500614	-0.85019	Q6P3R8	1.95612	1.26774	NEK5	NEK5_HUMAN
1.26543	0.669874	1.86099	-2.04135	5.13207	0.00182364	0.0500614	-0.77866	O00311	1.95612	1.26794	CDC7	CDC7_HUMAN
1.28228	0.586182	1.97838	-0.236295	4.03959	0.00183456	0.0500614	-1.15934	Q7Z7E8	1.95612	1.28482	UBE2Q1	UB2Q1_HUMAN
-1.12751	-1.66011	-0.594908	-1.88	-5.11324	0.00185919	0.0500629	-0.795472	P04626	1.95611	1.12976	ERBB2	ERBB2_HUMAN
-0.979533	-1.52556	-0.433509	-1.03102	-3.86551	0.00186317	0.0500629	-1.30601	Q15418	1.95611	0.981484	RPS6KA1	KS6A1_HUMAN
0.817898	0.357916	1.27788	2.38703	3.80517	0.00185588	0.0500629	-1.37504	P29218	1.95611	0.819527	IMPA1	IMPA1_HUMAN
1.23301	0.602246	1.86377	0.073596	4.47585	0.00186286	0.0500629	-0.996211	Q9HB40	1.95611	1.23546	SCPEP1	RISC_HUMAN
0.968556	0.423288	1.51382	5.08845	3.80128	0.00187034	0.0500638	-1.38262	P62736	1.9561	0.970488	ACTA2	ACTA_HUMAN
-1.067	-1.59758	-0.536407	-1.14623	-4.71073	0.00191849	0.0509636	-0.879699	Q9H8M2	1.94849	1.0733	BRD9	BRD9_HUMAN
1.2542	0.658298	1.8501	-1.41709	5.08358	0.00191673	0.0509636	-0.822057	Q8TB37	1.94849	1.26161	NUBPL	NUBPL_HUMAN
1.12441	0.588071	1.66074	-0.125075	5.06368	0.00195649	0.0516878	-0.83999	Q96S94	1.94245	1.13457	CCNL2	CCNL2_HUMAN
2.28522	1.19476	3.37568	-1.30477	5.0617	0.0019605	0.0516878	-0.841778	Q96DR4	1.94245	2.30587	STARD4	STAR4_HUMAN
-0.960984	-1.49577	-0.426194	-0.276567	-3.90322	0.00199344	0.0521054	-1.37425	Q96NB2	1.939	0.971393	SFXN2	SFXN2_HUMAN
1.18481	0.617355	1.75227	-1.9908	5.04307	0.00199862	0.0521054	-0.858625	Q8NB78	1.939	1.19765	KDM1B	KDM1B_HUMAN
1.29758	0.676458	1.9187	0.321365	5.04587	0.00199284	0.0521054	-0.856087	Q96HJ9	1.939	1.31163	FMC1	FMC1_HUMAN
0.753282	0.345275	1.16129	0.178916	4.09536	0.00201477	0.0523318	-1.25148	Q8WW59	1.93714	0.762173	SPRYD4	SPRY4_HUMAN
-0.953888	-1.49655	-0.411223	0.367856	-3.76167	0.00202453	0.0523912	-1.45991	P28340	1.93665	0.965389	POLD1	DPOD1_HUMAN
0.617137	0.265816	0.968457	4.83251	3.75918	0.00203464	0.0524593	-1.46477	P23284	1.93609	0.624758	PPIB	PPIB_HUMAN
0.740237	0.366992	1.11348	-1.11078	4.6458	0.002076	0.0533296	-0.971431	Q5VUB5	1.92901	0.752127	FAM171A1	F1711_HUMAN
-1.57652	-2.34102	-0.812032	1.0963	-4.98088	0.00213211	0.0545711	-0.915307	Q9UKI9	1.91909	1.61014	POU2F3	PO2F3_HUMAN
1.2518	0.5796	1.924	-1.13623	4.18934	0.00215916	0.0550625	-1.26011	P05187	1.91521	1.28108	ALPP	PPB1_HUMAN
0.57941	0.246595	0.912225	2.35606	3.72562	0.00217605	0.0550955	-1.53029	P20339	1.91495	0.593041	RAB5A	RAB5A_HUMAN
1.15588	0.59289	1.71888	-0.980688	4.95895	0.00218155	0.0550955	-0.935455	Q8NEL9	1.91495	1.18308	DDHD1	DDHD1_HUMAN
1.16329	0.596566	1.73002	-0.947752	4.95787	0.00218402	0.0550955	-0.93645	Q9BRA0	1.91495	1.19066	NAA38	LSMD1_HUMAN
1.1812	0.604757	1.75764	-0.445998	4.94934	0.00220362	0.0553907	-0.944311	Q9NZE8	1.91263	1.21045	MRPL35	RM35_HUMAN
0.842309	0.357184	1.32744	3.08073	3.71563	0.00222001	0.0556033	-1.54979	Q92598	1.91097	0.863918	HSPH1	HS105_HUMAN
0.550847	0.233344	0.86835	3.24827	3.71277	0.00223275	0.0556834	-1.55537	P47756	1.91035	0.565163	CAPZB	CAPZB_HUMAN
0.561833	0.23772	0.885946	4.6831	3.70959	0.00224703	0.0556834	-1.56158	P25705	1.91035	0.576435	ATP5F1A	ATPA_HUMAN
0.62827	0.26596	0.99058	2.73995	3.71092	0.00224107	0.0556834	-1.55899	Q9BVK6	1.91035	0.644599	TMED9	TMED9_HUMAN
1.11802	0.569275	1.66677	-1.15045	4.92103	0.0022701	0.0560571	-0.970485	P55055	1.90745	1.14883	NR1H2	NR1H2_HUMAN
-1.32533	-2.09148	-0.559181	-1.22235	-3.70192	0.00228186	0.0561498	-1.57657	Q9Y5X2	1.90673	1.36235	SNX8	SNX8_HUMAN
0.862367	0.419833	1.3049	-1.3068	4.56488	0.00229251	0.0562145	-1.06783	Q9GZY4	1.90623	0.886691	COA1	COA1_HUMAN
-1.26959	-2.00751	-0.531659	1.24586	-3.68183	0.00237557	0.0578468	-1.61578	P01036	1.89378	1.31398	CST4	CYTS_HUMAN
0.701258	0.327873	1.07464	-0.21869	4.30028	0.00237308	0.0578468	-1.2368	Q8NBP0	1.89378	0.725781	TTC13	TTC13_HUMAN
-1.6051	-2.54056	-0.669648	-0.178786	-3.67194	0.00242317	0.0585988	-1.6351	Q9BVL2	1.88814	1.6662	NUP58	NUP58_HUMAN
1.27231	0.640295	1.90433	-0.323863	4.86231	0.00241532	0.0585988	-1.02523	Q14332	1.88814	1.32074	FZD2	FZD2_HUMAN
-1.13649	-1.76987	-0.503099	-2.23347	-3.98013	0.00243445	0.0586694	-1.31809	P15559	1.88761	1.18007	NQO1	NQO1_HUMAN
-4.59618	-7.11851	-2.07385	-9.63628	-4.09925	0.00247728	0.0587641	-1.39739	P04053	1.8869	4.77423	DNTT	TDT_HUMAN
0.703514	0.292407	1.11462	1.61991	3.66213	0.00247131	0.0587641	-1.65425	Q13011	1.8869	0.730767	ECH1	ECH1_HUMAN
0.715265	0.297088	1.13344	2.37451	3.66034	0.00248016	0.0587641	-1.65773	P62318	1.8869	0.742973	SNRPD3	SMD3_HUMAN
1.11708	0.535729	1.69843	-0.591288	4.50122	0.00248028	0.0587641	-1.14445	Q9Y5Y5	1.8869	1.16035	PEX16	PEX16_HUMAN
1.20204	0.602452	1.80162	-1.97922	4.84223	0.00246735	0.0587641	-1.04409	Q8WWW0	1.8869	1.2486	RASSF5	RASF5_HUMAN
-1.086	-1.62898	-0.543011	-1.94654	-4.83079	0.00249756	0.0587765	-1.05487	Q9UG01	1.88681	1.12812	IFT172	IF172_HUMAN
1.13996	0.570113	1.7098	-1.09473	4.83182	0.00249483	0.0587765	-1.0539	O14832	1.88681	1.18418	PHYH	PAHX_HUMAN
1.07998	0.539581	1.62037	-0.0879609	4.82704	0.00250754	0.0588139	-1.0584	Q13884	1.88653	1.12203	SNTB1	SNTB1_HUMAN
-1.57205	-2.43713	-0.706978	-2.46057	-4.08811	0.00251991	0.0589072	-1.36506	Q9BVW5	1.88584	1.63387	TIPIN	TIPIN_HUMAN
1.12808	0.562673	1.69349	-1.53048	4.819	0.00252913	0.0589261	-1.066	Q8IZ52	1.8857	1.17253	CHPF	CHSS2_HUMAN
-1.15951	-1.74327	-0.575746	-0.513925	-4.79751	0.00258782	0.0591412	-1.08635	Q9Y259	1.88411	1.20622	CHKB	CHKB_HUMAN
-1.05983	-1.61661	-0.503044	-1.86078	-4.45894	0.00261425	0.0591412	-1.15787	Q96L50	1.88411	1.10252	LRR1	LLR1_HUMAN
0.679496	0.279755	1.07924	1.27788	3.63767	0.00259555	0.0591412	-1.702	Q86TB9	1.88411	0.706867	PATL1	PATL1_HUMAN
0.866344	0.387626	1.34506	-0.248476	4.07117	0.00258626	0.0591412	-1.39075	Q16585	1.88411	0.901242	SGCB	SGCB_HUMAN
1.0753	0.532951	1.61765	-3.48783	4.78883	0.00261196	0.0591412	-1.0946	Q8TAD7	1.88411	1.11861	OCC1	OCC1_HUMAN
1.18254	0.587421	1.77766	-0.202348	4.79944	0.00258247	0.0591412	-1.08452	P06746	1.88411	1.23017	POLB	DPOLB_HUMAN
1.55599	0.77364	2.33834	-0.809388	4.80379	0.00257052	0.0591412	-1.0804	Q9Y672	1.88411	1.61867	ALG6	ALG6_HUMAN
1.63463	0.779089	2.49017	-1.03344	4.47571	0.00256018	0.0591412	-1.13899	Q8WV93	1.88411	1.70048	AFG1L	AFG1L_HUMAN
2.08374	0.857296	3.31018	3.43054	3.6359	0.0026048	0.0591412	-1.70547	P52815	1.88411	2.16767	MRPL12	RM12_HUMAN
-1.08643	-1.63524	-0.537631	-0.827199	-4.78151	0.0026325	0.0593625	-1.10156	Q9UII4	1.88247	1.13118	HERC5	HERC5_HUMAN
-1.39374	-2.18197	-0.605498	0.502461	-3.92217	0.00267923	0.0596489	-1.53415	Q969M3	1.88036	1.45276	YIPF5	YIPF5_HUMAN
-1.06097	-1.68765	-0.434293	1.18753	-3.62305	0.0026728	0.0596489	-1.73054	O75340	1.88036	1.1059	PDCD6	PDCD6_HUMAN
0.703849	0.333028	1.07467	-0.775788	4.4463	0.00265582	0.0596489	-1.21109	Q9UKB1	1.88036	0.733659	FBXW11	FBW1B_HUMAN
0.945199	0.447007	1.44339	-0.884242	4.44437	0.00266224	0.0596489	-1.21344	Q9H300	1.88036	0.985231	PARL	PARL_HUMAN
-0.860152	-1.37016	-0.350147	3.71188	-3.60924	0.00274794	0.0609851	-1.75751	O43852	1.87063	0.901244	CALU	CALU_HUMAN
-1.13203	-1.70942	-0.554653	-2.77809	-4.7356	0.00276562	0.0611838	-1.14544	Q99590	1.8692	1.18702	SCAF11	SCAFB_HUMAN
0.861942	0.349851	1.37403	0.684073	3.60203	0.00278802	0.0614854	-1.77159	Q92990	1.86704	0.904859	GLMN	GLMN_HUMAN
1.49667	0.613726	2.37962	0.493721	3.65251	0.00280948	0.0617645	-1.70629	Q00613	1.86504	1.57288	HSF1	HSF1_HUMAN
1.94752	0.788674	3.10636	-0.704976	3.59643	0.0028195	0.0617911	-1.78251	Q9NS69	1.86485	2.04688	TOMM22	TOM22_HUMAN
0.786628	0.317519	1.25574	2.12546	3.58848	0.00286486	0.0625721	-1.79803	O95757	1.85931	0.829227	HSPA4L	HS74L_HUMAN
1.34822	0.693485	2.00295	-1.4202	5.19319	0.00287298	0.0625721	-1.11936	Q96JX3	1.85931	1.42123	SERAC1	SRAC1_HUMAN
0.693943	0.279505	1.10838	2.75581	3.58327	0.002895	0.0626625	-1.80821	P56385	1.85867	0.731774	ATP5ME	ATP5I_HUMAN
1.0312	0.415386	1.64701	0.627133	3.58352	0.00289357	0.0626625	-1.80773	Q8WZ42	1.85867	1.08742	TTN	TITIN_HUMAN
-1.48411	-2.36465	-0.603568	-0.164755	-3.63175	0.00292468	0.062676	-1.74538	Q8N4V1	1.85858	1.5651	MMGT1	EMC5_HUMAN
-1.06093	-1.61023	-0.511638	0.465196	-4.6651	0.002985	0.062676	-1.21356	Q53GA4	1.85858	1.11883	PHLDA2	PHLA2_HUMAN
-1.00944	-1.61389	-0.404996	3.75073	-3.57387	0.00295014	0.062676	-1.82655	P61254	1.85858	1.06453	RPL26	RL26_HUMAN
0.538908	0.216304	0.861512	0.670314	3.57487	0.00294425	0.062676	-1.8246	P04424	1.85858	0.568316	ASL	ARLY_HUMAN
0.720768	0.288615	1.15292	4.97749	3.56922	0.00297786	0.062676	-1.83564	P40926	1.85858	0.760101	MDH2	MDHM_HUMAN
0.776136	0.323743	1.22853	0.92873	3.76224	0.0029821	0.062676	-1.63381	P24390	1.85858	0.81849	KDELR1	ERD21_HUMAN
1.10153	0.532499	1.67056	-0.4333	4.67562	0.00295106	0.062676	-1.20334	Q86VQ1	1.85858	1.16164	GLCCI1	GLCI1_HUMAN
1.11451	0.453585	1.77543	-0.819487	3.63355	0.00291449	0.062676	-1.74199	P98082	1.85858	1.17533	DAB2	DAB2_HUMAN
1.17262	0.567784	1.77746	-0.217684	4.68271	0.00292842	0.062676	-1.19646	Q9H920	1.85858	1.23661	RNF121	RN121_HUMAN
1.25384	0.502195	2.00548	4.27773	3.56981	0.00297433	0.062676	-1.83448	P13645	1.85858	1.32226	KRT10	K1C10_HUMAN
-0.845956	-1.35428	-0.337632	-0.329222	-3.56142	0.00302489	0.0633241	-1.85087	Q8WUM0	1.85403	0.894309	NUP133	NU133_HUMAN
-0.57647	-0.923349	-0.22959	2.18857	-3.55642	0.00305537	0.0637719	-1.86061	P49792	1.85091	0.610447	RANBP2	RBP2_HUMAN
0.932497	0.371112	1.49388	3.37054	3.55469	0.00306601	0.0638039	-1.86399	Q99832	1.85069	0.987576	CCT7	TCPH_HUMAN
-0.829845	-1.32988	-0.32981	3.51699	-3.5515	0.00308573	0.0640243	-1.87021	Q13162	1.84916	0.879588	PRDX4	PRDX4_HUMAN
-1.66492	-2.53495	-0.794896	-2.07912	-4.62211	0.00312832	0.0645008	-1.25554	P62987	1.84587	1.76787	UBA52	RL40_HUMAN
-1.15309	-1.84363	-0.462553	-2.02444	-3.59812	0.00312155	0.0645008	-1.80872	Q8NBN3	1.84587	1.22439	TMEM87A	TM87A_HUMAN
1.03057	0.491759	1.56937	-0.311777	4.61978	0.00313629	0.0645008	-1.25782	Q9BRK3	1.84587	1.09429	MXRA8	MXRA8_HUMAN
0.715157	0.282677	1.14764	1.21243	3.53876	0.00316574	0.0649162	-1.89508	Q96HS1	1.84302	0.76055	PGAM5	PGAM5_HUMAN
0.667829	0.26369	1.07197	4.45608	3.53631	0.00318135	0.0650462	-1.89986	P17987	1.84213	0.710561	TCP1	TCPA_HUMAN
1.13023	0.537139	1.72331	-1.11513	4.60283	0.00319506	0.0651364	-1.27447	Q9GZU7	1.84151	1.20295	CTDSP1	CTDS1_HUMAN
1.18967	0.564818	1.81452	0.106614	4.59864	0.0032098	0.0652472	-1.2786	Q9NR77	1.84076	1.26673	PXMP2	PXMP2_HUMAN
0.671235	0.264183	1.07829	0.436617	3.5289	0.00322905	0.065449	-1.91431	Q96EA4	1.83938	0.715252	SPDL1	SPDLY_HUMAN
-1.27213	-1.96694	-0.577328	-2.65857	-4.28897	0.00323866	0.0654545	-1.35213	Q03164	1.83934	1.35558	KMT2A	KMT2A_HUMAN
-1.06123	-1.62038	-0.502083	-0.863934	-4.58418	0.00326116	0.0656411	-1.29285	P51825	1.83808	1.13162	AFF1	AFF1_HUMAN
1.05071	0.496198	1.60521	-1.43439	4.5767	0.00328811	0.0656411	-1.30024	Q08345	1.83808	1.1204	DDR1	DDR1_HUMAN
1.09838	0.518483	1.67828	-1.05073	4.57488	0.00329469	0.0656411	-1.30204	Q5SQN1	1.83808	1.17124	SNAP47	SNP47_HUMAN
1.10426	0.521289	1.68724	-0.627477	4.57512	0.00329384	0.0656411	-1.3018	O95900	1.83808	1.17751	TRUB2	TRUB2_HUMAN
1.40673	0.665208	2.14825	0.156806	4.58212	0.00326856	0.0656411	-1.29488	Q9H082	1.83808	1.50004	RAB33B	RB33B_HUMAN
-1.08675	-1.66151	-0.511984	-1.85271	-4.56686	0.00332393	0.066036	-1.30998	Q9HB21	1.83541	1.16052	PLEKHA1	PKHA1_HUMAN
-1.06658	-1.63121	-0.501944	-2.68908	-4.56252	0.00333985	0.0661649	-1.31427	Q9NQA3	1.83454	1.13952	WASH6P	WASH6_HUMAN
0.661143	0.257818	1.06447	1.31385	3.50797	0.00336779	0.0665305	-1.95515	Q92692	1.83208	0.707305	NECTIN2	NECT2_HUMAN
-1.34505	-2.16675	-0.523361	0.784471	-3.50304	0.0034013	0.0669853	-1.96476	Q9NRN7	1.82904	1.44136	AASDHPPT	ADPPT_HUMAN
0.667959	0.259757	1.07616	2.48133	3.50179	0.00340991	0.0669853	-1.96721	P20674	1.82904	0.715786	COX5A	COX5A_HUMAN
0.703141	0.284025	1.12226	1.099	3.67903	0.00345529	0.0676871	-1.83331	P84101	1.82438	0.755411	SERF2	SERF2_HUMAN
-0.943776	-1.46642	-0.421135	-1.11339	-4.23008	0.00349164	0.0682085	-1.47844	O95619	1.82094	1.01585	YEATS4	YETS4_HUMAN
1.02246	0.428056	1.61686	-0.160039	3.86967	0.00353375	0.0688393	-1.69924	O95544	1.81682	1.10304	NADK	NADK_HUMAN
0.899883	0.40007	1.3997	-0.899931	4.21757	0.00354814	0.0689282	-1.4353	O60318	1.81624	0.971113	MCM3AP	GANP_HUMAN
1.14565	0.53127	1.76003	-0.000487912	4.50395	0.00356351	0.0690356	-1.37263	O75030	1.81554	1.23681	MITF	MITF_HUMAN
-1.26266	-2.04053	-0.484796	0.0573121	-3.47374	0.00360767	0.0696986	-2.0219	O75909	1.81124	1.36637	CCNK	CCNK_HUMAN
0.678325	0.259969	1.09668	0.831303	3.46982	0.00363618	0.0697414	-2.02954	P53365	1.81097	0.734147	ARFIP2	ARFP2_HUMAN
0.772464	0.303857	1.24107	-0.106395	3.58063	0.00362233	0.0697414	-1.86193	Q9NUI1	1.81097	0.836033	DECR2	DECR2_HUMAN
0.817707	0.313317	1.3221	2.51682	3.46934	0.00363972	0.0697414	-2.03048	A8MWD9	1.81097	0.884999	SNRPGP15	RUXGL_HUMAN
-1.16098	-1.87771	-0.444253	-0.36263	-3.46645	0.00366091	0.0699562	-2.03611	P62306	1.80958	1.25749	SNRPF	RUXF_HUMAN
0.846426	0.32317	1.36968	2.87213	3.4617	0.00369604	0.0704357	-2.04537	Q08722	1.80651	0.918343	CD47	CD47_HUMAN
0.820291	0.331628	1.30895	0.427627	3.72358	0.0037313	0.0707233	-1.80709	Q9UJY1	1.80467	0.890892	HSPB8	HSPB8_HUMAN
1.34142	0.615695	2.06714	0.866052	4.46449	0.00372363	0.0707233	-1.4123	P78381	1.80467	1.45687	SLC35A2	S35A2_HUMAN
0.995474	0.45404	1.53691	-0.307117	4.44082	0.00382352	0.0722759	-1.43623	Q9BTY2	1.79487	1.08706	FUCA2	FUCO2_HUMAN
0.639801	0.241278	1.03833	2.03133	3.43563	0.00389498	0.073114	-2.09618	O43633	1.78965	0.700703	CHMP2A	CHM2A_HUMAN
0.804352	0.349491	1.25921	0.829271	4.14239	0.00390917	0.073114	-1.5891	P61244	1.78965	0.880917	MAX	MAX_HUMAN
1.06853	0.464265	1.67279	-1.65755	4.14232	0.00390956	0.073114	-1.58919	P43007	1.78965	1.17024	SLC1A4	SATT_HUMAN
1.12988	0.452163	1.80759	0.387594	3.69818	0.00389409	0.073114	-1.84896	Q96ND0	1.78965	1.23743	FAM210A	F210A_HUMAN
-1.76623	-2.86787	-0.664579	-0.458554	-3.43099	0.00393151	0.0731344	-2.10523	Q9BWF3	1.78952	1.93449	RBM4	RBM4_HUMAN
-1.25645	-2.03991	-0.472984	2.74992	-3.43195	0.00392393	0.0731344	-2.10336	P62136	1.78952	1.37615	PPP1CA	PP1A_HUMAN
1.34086	0.604404	2.07731	-2.78127	4.3976	0.0040137	0.0744657	-1.48019	O15063	1.78133	1.47535	GARRE1	GRRE1_HUMAN
-1.33568	-2.17162	-0.49975	-0.474758	-3.41938	0.00402437	0.0744667	-2.12784	Q8IYB5	1.78132	1.46966	SMAP1	SMAP1_HUMAN
-1.10456	-1.71201	-0.497113	-1.69588	-4.39197	0.00403927	0.0745457	-1.48595	Q8N5D0	1.78084	1.21568	WDTC1	WDTC1_HUMAN
-1.34112	-2.07944	-0.602795	-1.97716	-4.38732	0.0040605	0.074741	-1.4907	Q9NWS8	1.77965	1.47703	RMND1	RMND1_HUMAN
-2.0473	-3.32266	-0.771939	2.29779	-3.45898	0.00408924	0.0750729	-2.07084	P42677	1.77763	2.25733	RPS27	RS27_HUMAN
0.963303	0.389208	1.5374	0.0859959	3.77475	0.00410109	0.0750938	-1.84632	Q16890	1.77751	1.0622	TPD52L1	TPD53_HUMAN
-1.5608	-2.53481	-0.586791	-2.09603	-3.4529	0.00413784	0.0751779	-2.12563	Q9NWU1	1.777	1.72154	OXSM	OXSM_HUMAN
-0.864071	-1.40693	-0.321214	1.76913	-3.40628	0.00413183	0.0751779	-2.15336	P21964	1.777	0.953056	COMT	COMT_HUMAN
0.580665	0.234211	0.927119	-0.720926	3.77042	0.00412918	0.0751779	-1.85306	Q15746	1.777	0.640464	MYLK	MYLK_HUMAN
0.725053	0.309913	1.14019	-0.719528	4.09127	0.00417748	0.075702	-1.6542	P62487	1.77383	0.801149	POLR2G	RPB7_HUMAN
-1.17512	-1.91614	-0.434109	2.40059	-3.39369	0.00423777	0.0762299	-2.17787	Q15843	1.77066	1.30078	NEDD8	NEDD8_HUMAN
-1.09436	-1.77939	-0.409335	2.40192	-3.44234	0.00422368	0.0762299	-2.14562	Q9GZN8	1.77066	1.21138	ADISSP	ADSSP_HUMAN
0.746493	0.275742	1.21724	1.69794	3.39352	0.00423922	0.0762299	-2.1782	Q9Y281	1.77066	0.826317	CFL2	COF2_HUMAN
0.642621	0.237066	1.04818	1.98115	3.39094	0.00426122	0.0763102	-2.18321	Q8IWE2	1.77018	0.711531	FAM114A1	NXP20_HUMAN
0.890355	0.328374	1.45234	0.848444	3.39045	0.00426545	0.0763102	-2.18417	Q9BRX8	1.77018	0.98583	PRXL2A	PXL2A_HUMAN
0.69277	0.255304	1.13024	2.60576	3.38891	0.00427867	0.0763118	-2.18717	Q3ZAQ7	1.77017	0.767062	VMA21	VMA21_HUMAN
0.865277	0.318716	1.41184	1.08187	3.38791	0.0042873	0.0763118	-2.18912	O00161	1.77017	0.958068	SNAP23	SNP23_HUMAN
-1.86442	-2.8549	-0.873946	-3.9913	-4.74721	0.00430898	0.0764368	-1.47006	Q9NY74	1.76942	2.06523	ETAA1	ETAA1_HUMAN
-0.979166	-1.52493	-0.433398	-2.57072	-4.33338	0.00431613	0.0764368	-1.54614	P51957	1.76942	1.08463	NEK4	NEK4_HUMAN
-5.19632	-6.93291	-3.45974	-4.92563	-11.2334	0.00434303	0.0767054	-2.02753	Q96BA8	1.76782	5.76122	CREB3L1	CR3L1_HUMAN
0.952094	0.420493	1.48369	-0.720582	4.32586	0.00435317	0.0767054	-1.55391	Q9NUQ2	1.76782	1.0556	AGPAT5	PLCE_HUMAN
-0.971134	-1.58617	-0.356101	1.92194	-3.37906	0.00436426	0.0767082	-2.20633	P00533	1.7678	1.07672	EGFR	EGFR_HUMAN
-1.30313	-2.03207	-0.574189	-1.46464	-4.31792	0.00439269	0.0768228	-1.56214	P0DJ93	1.76712	1.44536	SMIM13	SIM13_HUMAN
0.869375	0.366919	1.37183	-1.13191	4.05316	0.00439057	0.0768228	-1.63027	Q14693	1.76712	0.964266	LPIN1	LPIN1_HUMAN
-1.12905	-1.84587	-0.412238	0.411078	-3.37072	0.00443814	0.0772324	-2.22257	P60510	1.76469	1.25402	PPP4C	PP4C_HUMAN
1.22708	0.486104	1.96806	0.11548	3.72544	0.00443287	0.0772324	-1.92314	Q6ZT07	1.76469	1.36289	TBC1D9	TBCD9_HUMAN
1.07183	0.469735	1.67392	-1.50574	4.29972	0.00448473	0.07785	-1.58101	Q9BSE5	1.76104	1.19292	AGMAT	GDAH_HUMAN
0.647018	0.234861	1.05918	8.15335	3.35945	0.00453981	0.0784466	-2.24448	P60709	1.75754	0.721551	ACTB	ACTB_HUMAN
0.694349	0.29048	1.09822	-1.21097	4.02736	0.00454147	0.0784466	-1.73619	Q5TGL8	1.75754	0.774334	PXDC1	PXDC1_HUMAN
-1.50496	-2.38087	-0.62904	-1.58795	-4.02481	0.00455671	0.0785164	-1.66437	O75051	1.75713	1.67871	PLXNA2	PLXA2_HUMAN
-0.649486	-1.02786	-0.271108	-1.77548	-4.02094	0.0045799	0.0785795	-1.74447	Q13111	1.75676	0.724623	CHAF1A	CAF1A_HUMAN
0.576134	0.208512	0.943756	5.06718	3.3538	0.00459172	0.0785795	-2.25547	P40429	1.75676	0.642786	RPL13A	RL13A_HUMAN
0.974569	0.424416	1.52472	-0.293879	4.27866	0.00459398	0.0785795	-1.60295	Q9NVE5	1.75676	1.08731	USP40	UBP40_HUMAN
0.97023	0.421932	1.51853	0.0996566	4.27402	0.00461841	0.0788051	-1.60778	Q70IA6	1.75545	1.08329	MOB2	MOB2_HUMAN
-1.53825	-2.52387	-0.55264	-1.52453	-3.33993	0.00472168	0.0790899	-2.28245	Q9BRT6	1.75379	1.71912	LLPH	LLPH_HUMAN
-1.33432	-2.17572	-0.492918	-2.6896	-3.44466	0.00466956	0.0790899	-2.16689	Q7Z6J0	1.75379	1.49121	SH3RF1	SH3R1_HUMAN
-1.16991	-1.83188	-0.507949	-3.17331	-4.26872	0.00464653	0.0790899	-1.61332	Q9BWL3	1.75379	1.30747	C1orf43	CA043_HUMAN
-0.780283	-1.28065	-0.279916	2.46784	-3.33717	0.00474787	0.0790899	-2.2878	P04818	1.75379	0.872029	TYMS	TYSY_HUMAN
-0.753131	-1.23473	-0.27153	1.91607	-3.34656	0.00465914	0.0790899	-2.26956	P33993	1.75379	0.841684	MCM7	MCM7_HUMAN
0.447001	0.160369	0.733633	2.56238	3.33733	0.00474642	0.0790899	-2.2875	P49721	1.75379	0.499559	PSMB2	PSB2_HUMAN
0.665225	0.259569	1.07088	-0.809886	3.68909	0.00469542	0.0790899	-2.03536	Q9NWB7	1.75379	0.743442	IFT57	IFT57_HUMAN
0.736067	0.264595	1.20754	2.36118	3.341	0.00471145	0.0790899	-2.28036	Q9BQA1	1.75379	0.822614	WDR77	MEP50_HUMAN
0.894032	0.357348	1.43072	-0.79132	3.81426	0.00474785	0.0790899	-1.85314	Q9Y2K7	1.75379	0.999152	KDM2A	KDM2A_HUMAN
0.92379	0.370655	1.47692	-0.2328	3.824	0.00468075	0.0790899	-1.83925	P53609	1.75379	1.03241	PGGT1B	PGTB1_HUMAN
0.98106	0.423079	1.53904	-0.921946	4.24673	0.00476526	0.0791581	-1.63634	Q9NZM5	1.75339	1.09666	NOP53	NOP53_HUMAN
1.47048	0.526728	2.41424	0.255078	3.33439	0.00477454	0.0791581	-2.29321	Q9Y2Q5	1.75339	1.64375	LAMTOR2	LTOR2_HUMAN
1.37442	0.521825	2.22701	0.392998	3.57586	0.00478743	0.0791845	-1.96989	O75449	1.75324	1.5365	KATNA1	KTNA1_HUMAN
0.483748	0.172326	0.795169	3.1364	3.32419	0.00487352	0.0804188	-2.31304	P28482	1.74612	0.543001	MAPK1	MK01_HUMAN
0.914972	0.374631	1.45531	-0.0755555	3.96664	0.00491938	0.0809849	-1.73479	Q8WUA8	1.74289	1.02895	TSKU	TSK_HUMAN
0.546103	0.193467	0.898738	3.32992	3.31408	0.00497356	0.0814943	-2.33267	Q00325	1.73999	0.615153	SLC25A3	S25A3_HUMAN
1.00406	0.39627	1.61184	-0.599466	3.78253	0.00497353	0.0814943	-1.89846	Q7Z388	1.73999	1.13101	DPY19L4	D19L4_HUMAN
1.08755	0.384705	1.7904	2.19384	3.31134	0.00500103	0.0817535	-2.33799	Q9UII2	1.73852	1.2261	ATP5IF1	ATIF1_HUMAN
-0.958716	-1.51066	-0.406775	-2.29596	-4.19543	0.00505555	0.0820961	-1.69039	P31146	1.73659	1.08205	CORO1A	COR1A_HUMAN
-0.921458	-1.51785	-0.325061	0.796169	-3.3064	0.005051	0.0820961	-2.34759	Q9Y2S7	1.73659	1.04	POLDIP2	PDIP2_HUMAN
0.931853	0.395343	1.46836	0.181568	4.19516	0.00505711	0.0820961	-1.69067	P34910	1.73659	1.05173	EVI2B	EVI2B_HUMAN
-1.31562	-2.16349	-0.467748	-0.794514	-3.34349	0.00511911	0.0829107	-2.33251	Q6GMV2	1.73202	1.48879	SMYD5	SMYD5_HUMAN
0.959767	0.405184	1.51435	-0.107125	4.18001	0.00514657	0.0831634	-1.70672	Q9UNZ5	1.73061	1.08698	C19orf53	L10K_HUMAN
-0.916962	-1.51267	-0.321254	0.525266	-3.29408	0.00517774	0.0832832	-2.37151	Q9GZP4	1.72994	1.0389	PITHD1	PITH1_HUMAN
0.838873	0.338728	1.33902	-2.40221	3.92902	0.0051706	0.0832832	-1.86366	Q9H7Z3	1.72994	0.950432	NRDE2	NRDE2_HUMAN
-1.45897	-2.40198	-0.515954	-0.363975	-3.33371	0.00521758	0.0835332	-2.3067	Q96FX7	1.72855	1.65432	TRMT61A	TRM61_HUMAN
-1.09957	-1.81501	-0.384135	-0.471097	-3.28903	0.00523056	0.0835332	-2.38131	Q96T88	1.72855	1.2468	UHRF1	UHRF1_HUMAN
-0.914624	-1.49079	-0.338458	-1.4276	-3.52126	0.0052523	0.0835332	-2.05911	Q12962	1.72855	1.03709	TAF10	TAF10_HUMAN
1.17997	0.436967	1.92297	0.730545	3.52276	0.00523889	0.0835332	-2.19747	Q8N6M3	1.72855	1.33796	FITM2	FITM2_HUMAN
1.34325	0.522061	2.16444	0.0302308	3.74532	0.00525283	0.0835332	-1.95179	Q0VGL1	1.72855	1.52311	LAMTOR4	LTOR4_HUMAN
-1.05681	-1.74525	-0.368361	1.66475	-3.28505	0.00527261	0.0836579	-2.38904	P14927	1.72786	1.19879	UQCRB	QCR7_HUMAN
-2.7203	-4.30637	-1.13423	-0.237328	-4.1426	0.00537518	0.0837094	-1.74655	Q8IXM6	1.72757	3.08629	NRM	NRM_HUMAN
-2.66996	-4.33801	-1.0019	-3.7269	-3.60083	0.00540309	0.0837094	-2.038	Q9HAW4	1.72757	3.02917	CLSPN	CLSPN_HUMAN
-1.30793	-2.1622	-0.453663	1.46639	-3.27647	0.00536433	0.0837094	-2.40568	P56134	1.72757	1.4839	ATP5MF	ATPK_HUMAN
-1.13605	-1.8787	-0.393394	0.277215	-3.2736	0.00539542	0.0837094	-2.41125	Q9NX58	1.72757	1.28889	LYAR	LYAR_HUMAN
-0.988666	-1.56425	-0.413083	-1.14518	-4.14878	0.00533667	0.0837094	-1.73996	P07199	1.72757	1.12168	CENPB	CENPB_HUMAN
-0.93346	-1.54449	-0.322426	1.11669	-3.26923	0.00544296	0.0837094	-2.41972	P07305	1.72757	1.05905	H1-0	H10_HUMAN
0.502874	0.174937	0.830811	2.58913	3.28159	0.00530941	0.0837094	-2.39575	Q15019	1.72757	0.57053	SEPTIN2	SEPT2_HUMAN
0.581924	0.202661	0.961188	1.38508	3.28353	0.00528872	0.0837094	-2.39198	Q14653	1.72757	0.660216	IRF3	IRF3_HUMAN
0.746994	0.259764	1.23422	-0.663635	3.28094	0.00531633	0.0837094	-2.39701	O60264	1.72757	0.847494	SMARCA5	SMCA5_HUMAN
0.748856	0.259677	1.23804	3.46137	3.27601	0.00536927	0.0837094	-2.40657	Q9H0U4	1.72757	0.849607	RAB1B	RAB1B_HUMAN
0.911699	0.36311	1.46029	-0.780757	3.89303	0.00542392	0.0837094	-1.91068	P01040	1.72757	1.03436	CSTA	CYTA_HUMAN
0.944549	0.392837	1.49626	-0.324652	4.13514	0.0054221	0.0837094	-1.75452	Q5T9L3	1.72757	1.07163	WLS	WLS_HUMAN
0.958682	0.398308	1.51906	-1.44575	4.13214	0.0054411	0.0837094	-1.75773	P49641	1.72757	1.08766	MAN2A2	MA2A2_HUMAN
1.17799	0.407042	1.94893	3.50283	3.26989	0.00543581	0.0837094	-2.41845	Q99497	1.72757	1.33647	PARK7	PARK7_HUMAN
0.521762	0.180022	0.863502	5.01977	3.26732	0.00546395	0.0838484	-2.42343	P31948	1.7268	0.592223	STIP1	STIP1_HUMAN
-2.52189	-4.04275	-1.00103	-6.34198	-3.88437	0.00548695	0.0839681	-1.92204	Q86VW0	1.72614	2.86356	SESTD1	SESD1_HUMAN
1.01054	0.418362	1.60273	-0.367281	4.12172	0.00550768	0.0839681	-1.7689	Q9H9Y4	1.72614	1.14745	GPN2	GPN2_HUMAN
1.07654	0.445863	1.70722	-1.98649	4.12288	0.00550019	0.0839681	-1.76765	P12755	1.72614	1.22239	SKI	SKI_HUMAN
3.44407	1.62794	5.2602	-0.140573	5.10591	0.00556884	0.0847164	-1.62357	Q05707	1.72202	3.92004	COL14A1	COEA1_HUMAN
-0.936688	-1.53279	-0.340582	-0.205225	-3.48558	0.00558112	0.0847195	-2.20143	P08651	1.722	1.06615	NFIC	NFIC_HUMAN
0.660393	0.251568	1.06922	-0.633824	3.69862	0.0056272	0.0852345	-2.01899	Q6RFH5	1.71918	0.7529	WDR74	WDR74_HUMAN
0.671517	0.243163	1.09987	-0.179745	3.47742	0.00565922	0.0855346	-2.27358	Q5JPI3	1.71754	0.766312	C3orf38	CC038_HUMAN
0.828396	0.314113	1.34268	0.173932	3.68817	0.00571481	0.0861891	-2.11172	O75879	1.71399	0.947298	GATB	GATB_HUMAN
-2.82438	-4.6306	-1.01815	-4.0565	-3.46859	0.005745	0.0863567	-2.22973	Q96EH3	1.71308	3.23147	MALSU1	MASU1_HUMAN
-2.02967	-3.29412	-0.76521	-2.70957	-3.67533	0.00582443	0.0863567	-1.94846	Q92536	1.71308	2.32222	SLC7A6	YLAT2_HUMAN
-0.983343	-1.63356	-0.333124	1.73541	-3.23639	0.00581451	0.0863567	-2.48338	Q9NQP4	1.71308	1.12508	PFDN4	PFD4_HUMAN
-0.915893	-1.52086	-0.310928	0.734023	-3.23989	0.00577375	0.0863567	-2.4766	P01033	1.71308	1.04791	TIMP1	TIMP1_HUMAN
-0.90871	-1.44615	-0.371266	-2.20473	-4.08386	0.00575721	0.0863567	-1.80961	Q15743	1.71308	1.03969	GPR68	OGR1_HUMAN
0.631545	0.222639	1.04045	0.0691367	3.38693	0.00582164	0.0863567	-2.38852	Q13042	1.71308	0.722575	CDC16	CDC16_HUMAN
0.907564	0.307916	1.50721	1.78372	3.23889	0.00578532	0.0863567	-2.47853	Q5VT79	1.71308	1.03838	ANXA8L1	AXA81_HUMAN
0.986914	0.334215	1.63961	1.36247	3.2358	0.00582139	0.0863567	-2.48452	Q9BSR8	1.71308	1.12917	YIPF4	YIPF4_HUMAN
-1.36517	-2.19925	-0.531097	-1.66042	-3.83412	0.00586817	0.0864444	-1.98812	Q2T9J0	1.71261	1.56238	TYSND1	TYSD1_HUMAN
-0.773872	-1.28646	-0.261284	1.47774	-3.23085	0.00587965	0.0864444	-2.49412	P98179	1.71261	0.885661	RBM3	RBM3_HUMAN
1.13343	0.487267	1.77958	-1.37482	4.42376	0.00587745	0.0864444	-1.74585	P00740	1.71261	1.29715	F9	FA9_HUMAN
1.28975	0.472452	2.10706	-0.256317	3.55004	0.00586013	0.0864444	-2.00211	Q8ND30	1.71261	1.47606	PPFIBP2	LIPB2_HUMAN
0.905041	0.366901	1.44318	-0.821956	4.06211	0.00590627	0.0866541	-1.83312	P78368	1.71148	1.03646	CSNK1G2	KC1G2_HUMAN
0.892271	0.300465	1.48408	0.599024	3.22651	0.00593114	0.0868374	-2.50252	Q96AJ9	1.71049	1.02243	VTI1A	VTI1A_HUMAN
-0.929907	-1.53492	-0.32489	-0.839164	-3.37052	0.00599587	0.0872505	-2.3736	P17612	1.70827	1.06694	PRKACA	KAPCA_HUMAN
0.823566	0.276226	1.37091	1.2294	3.22001	0.00600912	0.0872505	-2.5151	O95139	1.70827	0.944927	NDUFB6	NDUB6_HUMAN
0.949536	0.383192	1.51588	-1.7468	4.04958	0.00599408	0.0872505	-1.8467	Q8NAN2	1.70827	1.08946	MIGA1	MIGA1_HUMAN
1.07189	0.414204	1.72957	-0.916875	3.81783	0.00599789	0.0872505	-2.00964	Q6P4A7	1.70827	1.22984	SFXN4	SFXN4_HUMAN
0.811798	0.271949	1.35165	3.92705	3.21804	0.00603294	0.0874153	-2.51891	P50914	1.70739	0.931905	RPL14	RL14_HUMAN
-1.38971	-2.28677	-0.492639	-0.999406	-3.43638	0.00606964	0.087597	-2.34258	Q96PU4	1.70642	1.59622	UHRF2	UHRF2_HUMAN
-0.809294	-1.32552	-0.293069	-1.08063	-3.52677	0.00608295	0.087597	-2.2353	Q7RTV5	1.70642	0.92956	PRXL2C	PXL2C_HUMAN
0.590599	0.197355	0.983842	1.45107	3.21401	0.00608204	0.087597	-2.52671	Q13257	1.70642	0.678365	MAD2L1	MD2L1_HUMAN
-2.32379	-3.84269	-0.804887	-2.33394	-3.35499	0.00616561	0.0885814	-2.40088	Q9NV92	1.70118	2.67733	NDFIP2	NFIP2_HUMAN
-1.01854	-1.65998	-0.377093	-0.976111	-3.63575	0.00617657	0.0885814	-2.10992	Q9NZI7	1.70118	1.1735	UBP1	UBIP1_HUMAN
0.814529	0.270411	1.35865	3.96556	3.20353	0.00621141	0.0888993	-2.54698	P62081	1.6995	0.93938	RPS7	RS7_HUMAN
-1.22417	-2.04376	-0.404573	0.862535	-3.19637	0.0063014	0.0892136	-2.56082	Q13151	1.69784	1.41318	HNRNPA0	ROA0_HUMAN
-1.07166	-1.71857	-0.424755	-2.68423	-4.00123	0.00634665	0.0892136	-1.89938	P48681	1.69784	1.23714	NES	NEST_HUMAN
-0.683238	-1.10694	-0.25953	-0.761599	-3.77737	0.00633358	0.0892136	-2.06323	Q86UX6	1.69784	0.788733	STK32C	ST32C_HUMAN
0.650823	0.21459	1.08705	2.91744	3.19272	0.00634786	0.0892136	-2.56789	Q04828	1.69784	0.751313	AKR1C1	AK1C1_HUMAN
0.954142	0.378949	1.52934	-1.52267	4.00662	0.00630625	0.0892136	-1.89349	Q9NV58	1.69784	1.10147	RNF19A	RN19A_HUMAN
1.14773	0.455488	1.83996	-1.15842	4.00462	0.0063212	0.0892136	-1.89568	Q96QG7	1.69784	1.32494	MTMR9	MTMR9_HUMAN
1.28916	0.512222	2.06609	-2.19766	4.00774	0.00629784	0.0892136	-1.89226	Q9BXB1	1.69784	1.48821	LGR4	LGR4_HUMAN
1.75278	0.580432	2.92512	5.29093	3.19953	0.00626152	0.0892136	-2.55471	P63261	1.69784	2.02342	ACTG1	ACTG_HUMAN
2.84351	1.19478	4.49223	-3.97099	4.34954	0.00632437	0.0892136	-1.81178	Q9NRW1	1.69784	3.28256	RAB6B	RAB6B_HUMAN
-1.21903	-2.03675	-0.401306	0.270365	-3.19024	0.00637954	0.0894795	-2.57269	Q7Z5L9	1.69645	1.40841	IRF2BP2	I2BP2_HUMAN
-1.23636	-2.06692	-0.405806	1.1882	-3.1856	0.00643925	0.0897624	-2.58165	P48507	1.69496	1.42969	GCLM	GSH0_HUMAN
0.584917	0.191876	0.977958	1.91981	3.18472	0.00645065	0.0897624	-2.58335	Q9P2R7	1.69496	0.676379	SUCLA2	SUCB1_HUMAN
0.95721	0.349506	1.56491	-1.2143	3.60654	0.00645091	0.0897624	-2.04284	Q8N2H3	1.69496	1.10689	PYROXD2	PYRD2_HUMAN
1.01179	0.332149	1.69142	2.2984	3.18586	0.00643586	0.0897624	-2.58114	Q4VC31	1.69496	1.17	MIX23	MIX23_HUMAN
-1.03589	-1.7189	-0.352885	-1.09775	-3.32594	0.00649656	0.0898705	-2.45195	Q9UBG0	1.6944	1.19827	MRC2	MRC2_HUMAN
0.730373	0.238585	1.22216	1.15497	3.17821	0.00653557	0.0898705	-2.59593	P19012	1.6944	0.844861	KRT15	K1C15_HUMAN
0.869918	0.341748	1.39809	-1.91833	3.97817	0.00652291	0.0898705	-1.92467	P19419	1.6944	1.00628	ELK1	ELK1_HUMAN
0.955176	0.375095	1.53526	-1.03443	3.97716	0.00653072	0.0898705	-1.92577	Q03113	1.6944	1.1049	GNA12	GNA12_HUMAN
0.957164	0.376487	1.53784	-1.18839	3.98135	0.00649825	0.0898705	-1.92117	Q14289	1.6944	1.1072	PTK2B	FAK2_HUMAN
1.2923	0.457535	2.12706	0.218608	3.48264	0.00652989	0.0898705	-2.30516	P81605	1.6944	1.49487	DCD	DCD_HUMAN
-1.8405	-3.07429	-0.606713	-1.17642	-3.21436	0.0065825	0.0903387	-2.57615	Q8TCC3	1.69195	2.13209	MRPL30	RM30_HUMAN
1.20614	0.471886	1.9404	-1.49083	3.96762	0.00660533	0.090475	-1.93626	Q8TEL6	1.69124	1.39781	TRPC4AP	TP4AP_HUMAN
-1.79889	-3.00822	-0.589571	-0.869251	-3.20526	0.00670028	0.0906654	-2.5933	Q13636	1.69025	2.08598	RAB31	RAB31_HUMAN
-1.75424	-2.85277	-0.655711	-1.36259	-3.74077	0.00665481	0.0906654	-2.11194	Q96BI1	1.69025	2.0342	SLC22A18	S22AI_HUMAN
-1.09332	-1.82786	-0.358788	0.241972	-3.20727	0.00667406	0.0906654	-2.58951	A6NDU8	1.69025	1.26781	RIMOC1	RIMC1_HUMAN
-0.944401	-1.57475	-0.314054	-1.34123	-3.25437	0.00667235	0.0906654	-2.5136	O00443	1.69025	1.09512	PIK3C2A	P3C2A_HUMAN
-0.889738	-1.49077	-0.288702	3.46083	-3.16794	0.00667182	0.0906654	-2.61577	P25787	1.69025	1.03173	PSMA2	PSA2_HUMAN
-0.560373	-0.939253	-0.181492	4.87949	-3.16512	0.00670973	0.0906654	-2.62122	Q14103	1.69025	0.649802	HNRNPD	HNRPD_HUMAN
1.11027	0.432529	1.78802	-1.26435	3.95678	0.00669118	0.0906654	-1.9482	P62341	1.69025	1.28746	SELENOT	SELT_HUMAN
1.32394	0.453778	2.1941	-2.08523	3.37498	0.00674177	0.0909231	-2.38602	Q15327	1.68892	1.53644	ANKRD1	ANKR1_HUMAN
-1.06406	-1.78463	-0.343486	-0.311265	-3.16012	0.00677742	0.0911214	-2.63087	Q9H1B7	1.68789	1.2356	IRF2BPL	I2BPL_HUMAN
0.917877	0.355855	1.4799	-0.517308	3.94466	0.0067887	0.0911214	-1.96157	P05413	1.68789	1.06585	FABP3	FABPH_HUMAN
0.930068	0.360461	1.49968	-0.981017	3.94383	0.00679545	0.0911214	-1.96249	Q8N6T7	1.68789	1.08001	SIRT6	SIR6_HUMAN
0.944042	0.303356	1.58473	1.65378	3.15327	0.00687124	0.0919618	-2.64409	P05161	1.68356	1.09906	ISG15	ISG15_HUMAN
0.477219	0.152798	0.801641	1.71014	3.14792	0.00694548	0.0927783	-2.65441	P20839	1.67938	0.556962	IMPDH1	IMDH1_HUMAN
-0.953751	-1.54145	-0.36605	-1.61642	-3.91974	0.00699416	0.0930528	-1.98915	Q92993	1.67798	1.11405	KAT5	KAT5_HUMAN
-0.867091	-1.45754	-0.276643	4.35587	-3.14267	0.0070191	0.0930528	-2.66455	P13489	1.67798	1.01282	RNH1	RINI_HUMAN
0.912883	0.350162	1.4756	-1.49282	3.91833	0.00700602	0.0930528	-1.99072	Q5TC82	1.67798	1.06631	RC3H1	RC3H1_HUMAN
1.34465	0.440142	2.24915	-0.476278	3.22914	0.00699627	0.0930528	-2.55952	Q8N5C8	1.67798	1.57064	TAB3	TAB3_HUMAN
0.500541	0.159546	0.841536	2.69719	3.14129	0.0070386	0.0931353	-2.66721	P39748	1.67756	0.584813	FEN1	FEN1_HUMAN
1.14404	0.437306	1.85077	-0.770824	3.90989	0.00707724	0.0934702	-2.00008	P12259	1.67586	1.338	F5	FA5_HUMAN
0.607795	0.214393	1.0012	-0.700389	3.5375	0.00715197	0.0942796	-2.25304	Q9NX74	1.67178	0.712582	DUS2	DUS2L_HUMAN
1.23632	0.470336	2.0023	0.490378	3.89843	0.00717528	0.0944094	-2.01282	Q9BVK2	1.67112	1.45003	ALG8	ALG8_HUMAN
-1.75311	-2.92114	-0.585078	-1.88352	-3.32933	0.00729076	0.094649	-2.4624	Q9H1I8	1.66992	2.05764	ASCC2	ASCC2_HUMAN
-1.04199	-1.75455	-0.329436	0.0147296	-3.12939	0.00720867	0.094649	-2.69014	Q92643	1.66992	1.223	PIGK	GPI8_HUMAN
-0.896265	-1.50983	-0.282696	5.03113	-3.126	0.00725799	0.094649	-2.69669	P62942	1.66992	1.05195	FKBP1A	FKB1A_HUMAN
0.60638	0.190894	1.02187	0.171885	3.12323	0.00729836	0.094649	-2.70202	P16219	1.66992	0.711713	ACADS	ACADS_HUMAN
0.643943	0.205612	1.08227	0.299888	3.16552	0.00723933	0.094649	-2.66808	O95716	1.66992	0.755801	RAB3D	RAB3D_HUMAN
0.729913	0.229986	1.22984	1.15834	3.1245	0.00727989	0.094649	-2.69958	Q53EL6	1.66992	0.856705	PDCD4	PDCD4_HUMAN
0.948807	0.343614	1.554	-0.558971	3.67255	0.00730145	0.094649	-2.09975	Q9UHN6	1.66992	1.11362	CEMIP2	CEIP2_HUMAN
1.00761	0.381293	1.63394	-0.463272	3.88576	0.00728551	0.094649	-2.02695	O95167	1.66992	1.18265	NDUFA3	NDUA3_HUMAN
-0.872308	-1.46743	-0.277184	-0.267564	-3.15837	0.00734091	0.0948532	-2.63588	Q9NRZ9	1.6689	1.02446	HELLS	HELLS_HUMAN
-0.639344	-1.05538	-0.223312	0.41093	-3.51871	0.00735636	0.0948532	-2.36289	Q8WV24	1.6689	0.750863	PHLDA1	PHLA1_HUMAN
0.929229	0.35041	1.50805	-1.82277	3.87756	0.00735778	0.0948532	-2.0361	P15941	1.6689	1.09131	MUC1	MUC1_HUMAN
-0.9084	-1.53207	-0.284727	0.708395	-3.11699	0.00739034	0.0950981	-2.71404	Q9Y315	1.66767	1.06763	DERA	DEOC_HUMAN
-1.2953	-2.18669	-0.403901	0.00532582	-3.10967	0.00749972	0.0955696	-2.72814	Q9Y484	1.66532	1.5245	WDR45	WIPI4_HUMAN
-1.26893	-2.13204	-0.405814	4.3514	-3.19344	0.00748192	0.0955696	-2.62449	Q96L46	1.66532	1.49346	CAPNS2	CPNS2_HUMAN
0.703997	0.219428	1.18857	6.11378	3.10907	0.00750875	0.0955696	-2.7293	P07437	1.66532	0.828569	TUBB	TBB5_HUMAN
0.789247	0.246294	1.3322	2.1198	3.11076	0.00748336	0.0955696	-2.72605	Q5HYI8	1.66532	0.928904	RABL3	RABL3_HUMAN
0.908041	0.340959	1.47512	-0.960651	3.86757	0.00744694	0.0955696	-2.04726	O75581	1.66532	1.06872	LRP6	LRP6_HUMAN
0.959896	0.35994	1.55985	-1.24212	3.86441	0.00747536	0.0955696	-2.05079	Q03112	1.66532	1.12975	MECOM	MECOM_HUMAN
-1.03984	-1.73656	-0.34312	-1.48813	-3.31063	0.00752875	0.0956506	-2.49372	Q12983	1.66492	1.22414	BNIP3	BNIP3_HUMAN
-0.980996	-1.65687	-0.305118	1.48738	-3.10609	0.00755377	0.095795	-2.73503	P31350	1.6642	1.15536	RRM2	RIR2_HUMAN
-0.888715	-1.50184	-0.275594	0.611343	-3.10193	0.0076171	0.09625	-2.74304	Q9H9T3	1.66194	1.0481	ELP3	ELP3_HUMAN
0.950786	0.354155	1.54742	-0.55711	3.84907	0.00761517	0.09625	-2.06798	O75845	1.66194	1.1213	SC5D	SC5D_HUMAN
0.966647	0.30609	1.6272	0.59545	3.17868	0.00769248	0.0966799	-2.65133	O14735	1.65982	1.14147	CDIPT	CDIPT_HUMAN
1.04351	0.326185	1.76084	1.2358	3.13458	0.00768884	0.0966799	-2.6804	Q96A57	1.65982	1.23223	TMEM230	TM230_HUMAN
1.21841	0.452507	1.9843	-1.02771	3.84237	0.00767714	0.0966799	-2.14876	Q5T749	1.65982	1.43875	KPRP	KPRP_HUMAN
1.1106	0.41089	1.81032	0.550648	3.8337	0.0077582	0.0973315	-2.08526	Q969F9	1.65662	1.31399	HPS3	HPS3_HUMAN
1.09973	0.430577	1.76888	0.121443	4.14475	0.0077737	0.0973517	-1.99898	Q6ICB0	1.65652	1.3012	DESI1	DESI1_HUMAN
-0.858339	-1.39991	-0.316766	-1.80415	-3.82808	0.00781121	0.0976471	-2.09158	Q6PK04	1.65507	1.01648	CCDC137	CC137_HUMAN
-0.78591	-1.33092	-0.240901	1.44986	-3.08592	0.00786564	0.0978384	-2.77384	Q9NQT4	1.65414	0.931231	EXOSC5	EXOS5_HUMAN
0.907785	0.278166	1.5374	1.93499	3.08547	0.00787283	0.0978384	-2.77471	Q03154	1.65414	1.07564	ACY1	ACY1_HUMAN
0.970177	0.357044	1.58331	-0.204616	3.82186	0.00787033	0.0978384	-2.09858	O95402	1.65414	1.14957	MED26	MED26_HUMAN
1.99375	0.702374	3.28512	-1.53362	3.61661	0.00788232	0.0978384	-2.17082	Q8TAD4	1.65414	2.36241	SLC30A5	ZNT5_HUMAN
-1.26365	-2.14139	-0.385913	2.25982	-3.0809	0.00794523	0.098445	-2.78349	P62273	1.65118	1.49999	RPS29	RS29_HUMAN
0.588974	0.179485	0.998463	3.83998	3.078	0.00799155	0.0988444	-2.78906	Q9BUF5	1.64925	0.699949	TUBB6	TBB6_HUMAN
-0.769117	-1.30527	-0.232967	3.48492	-3.06988	0.00812277	0.099832	-2.80467	P33316	1.64448	0.916683	DUT	DUT_HUMAN
-0.601665	-0.993769	-0.20956	-1.45666	-3.59448	0.00812568	0.099832	-2.30862	Q9UJX5	1.64448	0.717102	ANAPC4	APC4_HUMAN
0.595671	0.180399	1.01094	5.37533	3.06965	0.00812649	0.099832	-2.80511	P10599	1.64448	0.709959	TXN	THIO_HUMAN
1.54974	0.469298	2.63018	0.324746	3.06954	0.00812834	0.099832	-2.80533	P40616	1.64448	1.84708	ARL1	ARL1_HUMAN
0.683512	0.209138	1.15789	1.56177	3.10474	0.00814878	0.099908	-2.78225	O94913	1.64412	0.814834	PCF11	PCF11_HUMAN
-0.750491	-1.25604	-0.244945	-1.40336	-3.3396	0.00822901	0.100029	-2.53271	Q92889	1.64354	0.894997	ERCC4	XPF_HUMAN
0.528568	0.159609	0.897526	0.50122	3.06577	0.00819003	0.100029	-2.81258	Q9NV70	1.64354	0.630343	EXOC1	EXOC1_HUMAN
0.7716	0.267656	1.27554	-0.736218	3.58669	0.00821329	0.100029	-2.31918	O15040	1.64354	0.920171	TECPR2	TCPR2_HUMAN
0.869416	0.314629	1.4242	-0.8148	3.78512	0.00822995	0.100029	-2.1401	Q8N0Z6	1.64354	1.03682	TTC5	TTC5_HUMAN
1.08053	0.32575	1.83532	0.49694	3.06359	0.00822577	0.100029	-2.81675	O95219	1.64354	1.28859	SNX4	SNX4_HUMAN
0.730389	0.222073	1.23871	-0.32372	3.09614	0.0082864	0.100541	-2.75227	Q13488	1.64109	0.872325	TCIRG1	VPP3_HUMAN
0.99582	0.358585	1.63306	-0.314794	3.7745	0.00833722	0.100983	-2.15215	Q0ZGT2	1.63898	1.19087	NEXN	NEXN_HUMAN
-0.901564	-1.51073	-0.2924	-1.74917	-3.32944	0.00836593	0.101156	-2.46123	Q8N9V3	1.63816	1.07869	WDSUB1	WSDU1_HUMAN
0.889765	0.319587	1.45994	-0.518578	3.76915	0.00839187	0.101295	-2.15823	Q92543	1.6375	1.065	SNX19	SNX19_HUMAN
0.980733	0.351988	1.60948	-1.27118	3.76752	0.00840864	0.101323	-2.16009	Q4G0X4	1.63737	1.17398	KCTD21	KCD21_HUMAN
1.00631	0.382061	1.63055	2.09476	4.06549	0.00843397	0.101454	-2.07354	Q9BQB6	1.63674	1.20505	VKORC1	VKOR1_HUMAN
1.09648	0.39273	1.80023	0.146676	3.76323	0.0084528	0.101506	-2.16496	O95445	1.6365	1.31323	APOM	APOM_HUMAN
-0.550434	-0.918636	-0.182232	-0.635241	-3.42291	0.00849903	0.101713	-2.50634	O95551	1.63552	0.659639	TDP2	TYDP2_HUMAN
0.617616	0.183977	1.05125	3.81364	3.04793	0.00848804	0.101713	-2.84681	P62244	1.63552	0.74015	RPS15A	RS15A_HUMAN
0.880759	0.314461	1.44706	-0.618457	3.75656	0.00852199	0.101814	-2.17255	P40337	1.63504	1.05581	VHL	VHL_HUMAN
-0.800229	-1.35311	-0.247346	1.45262	-3.17399	0.0085457	0.101923	-2.65644	P22692	1.63452	0.959578	IGFBP4	IBP4_HUMAN
0.960936	0.341747	1.58012	-1.28675	3.74844	0.00860719	0.102483	-2.18181	Q9UQR1	1.63189	1.15415	ZNF148	ZN148_HUMAN
-1.3135	-2.22859	-0.398417	4.22589	-3.11787	0.00862462	0.102516	-2.80774	Q04941	1.63173	1.57775	PLP2	PLP2_HUMAN
0.629884	0.186027	1.07374	4.56515	3.03691	0.00867747	0.10297	-2.86794	P63104	1.6296	0.757594	YWHAZ	1433Z_HUMAN
0.854828	0.252215	1.45744	4.35629	3.03568	0.008699	0.103051	-2.87031	P61978	1.62922	1.02838	HNRNPK	HNRPK_HUMAN
-1.24791	-2.0543	-0.441511	-1.93519	-3.73777	0.00872043	0.10313	-2.19398	Q8IYH5	1.62885	1.50161	ZZZ3	ZZZ3_HUMAN
-1.34121	-2.24393	-0.438497	1.45551	-3.4019	0.0087737	0.103586	-2.45245	O15121	1.62672	1.616	DEGS1	DEGS1_HUMAN
0.755066	0.221603	1.28853	3.71051	3.02897	0.00881657	0.103917	-2.88316	Q01518	1.62518	0.910627	CAP1	CAP1_HUMAN
0.837214	0.294384	1.38004	-1.59203	3.72521	0.00885585	0.104205	-2.20834	Q5SVZ6	1.62384	1.01053	ZMYM1	ZMYM1_HUMAN
1.09525	0.320291	1.87022	3.93395	3.02447	0.00889644	0.104507	-2.89179	P26599	1.62244	1.32313	PTBP1	PTBP1_HUMAN
-0.969778	-1.60049	-0.339068	-0.351393	-3.71383	0.00898063	0.10532	-2.22138	Q9NWW5	1.61869	1.17426	CLN6	CLN6_HUMAN
-1.78542	-3.03125	-0.539593	-1.52143	-3.14273	0.00904262	0.105517	-2.71099	Q9NXE8	1.61778	2.1631	CWC25	CWC25_HUMAN
0.639447	0.201144	1.07775	1.22764	3.28201	0.00903738	0.105517	-2.68579	P49116	1.61778	0.774714	NR2C2	NR2C2_HUMAN
0.716193	0.23156	1.20082	0.434558	3.38371	0.00901916	0.105517	-2.47936	Q5VW38	1.61778	0.867694	GPR107	GP107_HUMAN
-1.01456	-1.65522	-0.373902	-2.85971	-3.99382	0.00908635	0.105643	-2.14196	Q8N9B5	1.6172	1.22962	JMY	JMY_HUMAN
-0.86823	-1.48542	-0.251043	-0.571958	-3.01046	0.00914946	0.105643	-2.91861	Q96EE3	1.6172	1.05227	SEH1L	SEH1_HUMAN
0.547678	0.158132	0.937224	4.64425	3.00872	0.00918146	0.105643	-2.92194	P63000	1.6172	0.663769	RAC1	RAC1_HUMAN
0.694513	0.230615	1.15841	-1.41513	3.50705	0.0091692	0.105643	-2.42766	O60462	1.6172	0.841729	NRP2	NRP2_HUMAN
0.712719	0.205715	1.21972	0.310424	3.00831	0.00918897	0.105643	-2.92273	P24928	1.6172	0.863794	POLR2A	RPB1_HUMAN
0.753482	0.235578	1.27138	-0.595369	3.27291	0.00917248	0.105643	-2.63933	O43310	1.6172	0.913197	CTIF	CTIF_HUMAN
0.836668	0.291296	1.38204	-1.06503	3.70544	0.00907383	0.105643	-2.231	P07948	1.6172	1.01402	LYN	LYN_HUMAN
0.931552	0.309345	1.55376	0.353228	3.50716	0.00916774	0.105643	-2.3113	Q9H6Q4	1.6172	1.12901	CIAO3	CIAO3_HUMAN
1.59511	0.460885	2.72934	1.97269	3.00958	0.00916562	0.105643	-2.92029	P05386	1.6172	1.93323	RPLP1	RLA1_HUMAN
-0.993831	-1.7021	-0.285559	0.717367	-3.00281	0.00929071	0.10629	-2.93325	Q9Y4P3	1.61424	1.2067	TBL2	TBL2_HUMAN
0.828659	0.285987	1.37133	-1.83744	3.68822	0.00926839	0.10629	-2.25079	Q9BSC4	1.61424	1.00615	NOL10	NOL10_HUMAN
0.911346	0.314223	1.50847	-1.68577	3.68636	0.00928965	0.10629	-2.25293	O75379	1.61424	1.10655	VAMP4	VAMP4_HUMAN
0.687725	0.226497	1.14895	-0.562284	3.49287	0.00935154	0.106686	-2.44706	Q9H1U4	1.61244	0.835966	MEGF9	MEGF9_HUMAN
0.849022	0.291867	1.40618	-1.10717	3.68062	0.00935572	0.106686	-2.25954	Q96BT7	1.61244	1.03203	ALKBH8	ALKB8_HUMAN
1.68006	0.575835	2.78429	-1.75102	3.6749	0.00942209	0.107268	-2.26614	Q99640	1.60979	2.04556	PKMYT1	PMYT1_HUMAN
-1.26155	-2.16022	-0.362885	-1.19921	-3.02487	0.00951887	0.107687	-2.93182	P49815	1.6079	1.53781	TSC2	TSC2_HUMAN
-1.16419	-1.99748	-0.330899	0.776783	-2.9898	0.00953564	0.107687	-2.95812	O95297	1.6079	1.41913	MPZL1	MPZL1_HUMAN
-0.74511	-1.2779	-0.212321	-0.267945	-2.99282	0.00947829	0.107687	-2.95236	Q92621	1.6079	0.908277	NUP205	NU205_HUMAN
0.833263	0.284177	1.38235	-1.02405	3.66539	0.00953356	0.107687	-2.27712	Q8TBZ3	1.6079	1.01573	WDR20	WDR20_HUMAN
0.947067	0.269588	1.62455	3.01127	2.99158	0.00950183	0.107687	-2.95473	O75607	1.6079	1.15446	NPM3	NPM3_HUMAN
0.831066	0.282013	1.38012	-1.24933	3.65594	0.0096457	0.108754	-2.28803	Q8NAF0	1.60309	1.01609	ZNF579	ZN579_HUMAN
-2.01304	-3.14594	-0.880143	-1.24448	-5.34175	0.00968995	0.109078	-2.0312	Q9NY26	1.60164	2.46345	SLC39A1	S39A1_HUMAN
-0.60055	-1.00706	-0.19404	-1.96737	-3.46069	0.00978012	0.109917	-2.49121	Q9H6U6	1.5979	0.73664	BCAS3	BCAS3_HUMAN
-1.80338	-2.82403	-0.782733	-2.70631	-5.3117	0.00985831	0.110011	-2.04426	Q6NV74	1.59748	2.21263	CRACDL	CRCDL_HUMAN
-1.13155	-1.88277	-0.380331	-2.12041	-3.63819	0.00986034	0.110011	-2.30859	P60002	1.59748	1.38833	ELOF1	ELOF1_HUMAN
-0.737338	-1.26813	-0.206542	1.8116	-2.97272	0.00986699	0.110011	-2.99074	Q9UPT6	1.59748	0.904665	MAPK8IP3	JIP3_HUMAN
0.760761	0.245438	1.27608	-0.95874	3.45822	0.00981387	0.110011	-2.4946	Q8N5F7	1.59748	0.933403	NKAP	NKAP_HUMAN
1.18985	0.337191	2.04252	0.79943	3.00688	0.00985765	0.110011	-2.96542	Q7Z4S6	1.59748	1.45987	KIF21A	KI21A_HUMAN
-1.0123	-1.74294	-0.281659	0.863027	-2.96497	0.0100211	0.11037	-3.00554	Q8NBJ7	1.59589	1.24326	SUMF2	SUMF2_HUMAN
-0.97293	-1.62056	-0.325297	-1.91848	-3.62853	0.00997938	0.11037	-2.31981	Q96EX3	1.59589	1.19491	DYNC2I2	DC2I2_HUMAN
-0.816764	-1.36007	-0.273461	-1.5146	-3.63106	0.00994812	0.11037	-2.31687	Q5H9U9	1.59589	1.00311	DDX60L	DDX6L_HUMAN
0.419861	0.116744	0.722978	5.6032	2.96422	0.0100362	0.11037	-3.00697	P37802	1.59589	0.515655	TAGLN2	TAGL2_HUMAN
0.507738	0.141735	0.87374	1.51019	2.96873	0.00994612	0.11037	-2.99837	O60518	1.59589	0.623582	RANBP6	RNBP6_HUMAN
0.607279	0.187945	1.02661	0.191958	3.31592	0.00999934	0.11037	-2.57994	Q8IZ81	1.59589	0.745834	ELMOD2	ELMD2_HUMAN
0.80475	0.268336	1.34116	-1.91172	3.6236	0.0100408	0.11037	-2.32554	Q5T8I3	1.59589	0.988359	EEIG2	EEIG2_HUMAN
0.842222	0.248087	1.43636	0.0358354	3.14445	0.0100266	0.11037	-2.77254	Q9P1Y6	1.59589	1.03438	PHRF1	PHRF1_HUMAN
0.878489	0.244541	1.51244	4.06422	2.9655	0.0100105	0.11037	-3.00453	P24752	1.59589	1.07892	ACAT1	THIL_HUMAN
1.32462	0.422239	2.22699	0.137464	3.43863	0.0100859	0.110692	-2.52154	Q8NHG7	1.59446	1.62829	SVIP	SVIP_HUMAN
-1.06879	-1.84146	-0.296128	1.93205	-2.96018	0.0101176	0.110694	-3.01469	P09429	1.59445	1.31383	HMGB1	HMGB1_HUMAN
0.383599	0.106302	0.660896	2.47116	2.96039	0.0101134	0.110694	-3.01429	Q9Y4Z0	1.59445	0.471544	LSM4	LSM4_HUMAN
0.471559	0.130234	0.812885	3.18953	2.95653	0.0101916	0.111156	-3.02163	P55786	1.59242	0.580412	NPEPPS	PSA_HUMAN
0.868609	0.254059	1.48316	-0.232222	3.13523	0.0101877	0.111156	-2.69517	Q9P0R6	1.59242	1.06911	GSKIP	GSKIP_HUMAN
1.37419	0.379055	2.36933	0.641533	2.95515	0.0102197	0.11129	-3.02426	Q969E2	1.59183	1.69203	SCAMP4	SCAM4_HUMAN
0.889118	0.293724	1.48451	-1.10514	3.6069	0.0102517	0.111466	-2.34498	O43739	1.59105	1.09529	CYTH3	CYH3_HUMAN
-0.916847	-1.53116	-0.302538	-0.444716	-3.60486	0.0102778	0.111576	-2.34735	O77932	1.59057	1.1298	DXO	DXO_HUMAN
-1.11089	-1.91409	-0.30769	-1.15393	-2.98021	0.010382	0.112027	-2.96821	P41743	1.58859	1.37061	PRKCI	KPCI_HUMAN
0.597893	0.188112	1.00767	-1.76685	3.41787	0.0103832	0.112027	-2.55016	Q99766	1.58859	0.73768	DMAC2L	ATP5S_HUMAN
0.838184	0.264162	1.41221	2.79663	3.42054	0.0103444	0.112027	-2.42379	P35670	1.58859	1.03415	ATP7B	ATP7B_HUMAN
1.17092	0.321076	2.02076	4.19213	2.94852	0.0103561	0.112027	-3.03691	P35908	1.58859	1.44468	KRT2	K22E_HUMAN
-1.81138	-3.02986	-0.592896	-0.980671	-3.59062	0.0104621	0.11243	-2.36398	P33552	1.58683	2.23736	CKS2	CKS2_HUMAN
-0.729237	-1.25962	-0.198851	0.920272	-2.94234	0.0104847	0.11243	-3.04868	P51970	1.58683	0.900731	NDUFA8	NDUA8_HUMAN
0.849069	0.231784	1.46635	4.47215	2.94356	0.0104592	0.11243	-3.04636	P02533	1.58683	1.04874	KRT14	K1C14_HUMAN
0.922651	0.301823	1.54348	-0.240758	3.58959	0.0104755	0.11243	-2.36518	Q9P0S2	1.58683	1.13963	COX16	COX16_HUMAN
0.821344	0.268282	1.37441	-0.706255	3.58699	0.0105096	0.112525	-2.36822	O00481	1.58641	1.01476	BTN3A1	BT3A1_HUMAN
-0.742269	-1.28282	-0.201722	2.708	-2.93862	0.0105629	0.11258	-3.05577	P36551	1.58617	0.917206	CPOX	HEM6_HUMAN
-0.726888	-1.24806	-0.205715	-0.482845	-3.05852	0.0105318	0.11258	-2.85789	Q9Y4B6	1.58617	0.898201	DCAF1	DCAF1_HUMAN
-0.457862	-0.791208	-0.124515	4.73484	-2.93937	0.0105471	0.11258	-3.05434	P02545	1.58617	0.56577	LMNA	LMNA_HUMAN
-1.13269	-1.95081	-0.314579	-0.912	-3.00738	0.0106175	0.11299	-2.89731	Q9H1A4	1.58439	1.40122	ANAPC1	APC1_HUMAN
0.555606	0.166832	0.94438	-1.12856	3.27224	0.0106897	0.113072	-2.64499	Q96HD1	1.58403	0.687478	CRELD1	CREL1_HUMAN
0.810558	0.237272	1.38384	1.61928	3.1807	0.0106648	0.113072	-2.69569	Q9Y584	1.58403	1.00294	TIMM22	TIM22_HUMAN
0.895176	0.290163	1.50019	-1.05494	3.57373	0.0106852	0.113072	-2.38372	Q9UI95	1.58403	1.10764	MAD2L2	MD2L2_HUMAN
1.07565	0.349089	1.80221	-2.90703	3.57583	0.0106571	0.113072	-2.38126	Q6IC98	1.58403	1.33095	GRAMD4	GRAM4_HUMAN
0.559891	0.167978	0.951804	-0.806578	3.27107	0.0107088	0.113104	-2.7356	Q8IZL2	1.58389	0.692842	MAML2	MAML2_HUMAN
-0.799961	-1.3411	-0.258821	-1.50464	-3.57057	0.0107275	0.113131	-2.38742	Q9Y4F3	1.58378	0.98999	MARF1	MARF1_HUMAN
-0.578242	-1.00063	-0.155853	0.183611	-2.92963	0.0107542	0.113242	-3.07287	Q13464	1.58329	0.715821	ROCK1	ROCK1_HUMAN
-1.10034	-1.87201	-0.328671	-2.88948	-3.26491	0.0108103	0.113313	-2.74494	Q13356	1.58298	1.36241	PPIL2	PPIL2_HUMAN
-0.969172	-1.62603	-0.312318	0.0293433	-3.56378	0.0108192	0.113313	-2.39539	Q6SJ93	1.58298	1.2	FAM111B	F111B_HUMAN
-0.813387	-1.40556	-0.221209	-0.256104	-2.95968	0.0108045	0.113313	-3.00631	Q15334	1.58298	1.00711	LLGL1	L2GL1_HUMAN
1.3099	0.380777	2.23903	0.0943285	3.17157	0.0108256	0.113313	-2.71013	Q96T23	1.58298	1.62188	RSF1	RSF1_HUMAN
0.823317	0.264537	1.3821	-0.67414	3.55881	0.0108867	0.113784	-2.40122	Q53S33	1.58095	1.02072	BOLA3	BOLA3_HUMAN
-0.786215	-1.3622	-0.210234	1.63613	-2.92112	0.0109385	0.114155	-3.08907	P24844	1.57935	0.975709	MYL9	MYL9_HUMAN
0.752608	0.200734	1.30448	5.68693	2.9184	0.0109981	0.114352	-3.09424	Q06830	1.57849	0.934507	PRDX1	PRDX1_HUMAN
0.76229	0.211351	1.31323	-1.24863	3.03418	0.0110064	0.114352	-2.96469	Q9BPZ3	1.57849	0.946528	PAIP2	PAIP2_HUMAN
1.65424	0.446211	2.86227	-0.174258	2.95067	0.0109951	0.114352	-3.02302	Q15555	1.57849	2.05405	MAPRE2	MARE2_HUMAN
-1.46869	-2.54194	-0.395439	-1.50506	-2.94869	0.0110376	0.114507	-3.0267	Q13671	1.57783	1.82443	RIN1	RIN1_HUMAN
0.870708	0.276723	1.46469	-1.39825	3.54059	0.0111385	0.115383	-2.42264	Q9Y4D7	1.57407	1.08419	PLXND1	PLXD1_HUMAN
-2.4915	-4.30077	-0.682226	-1.28339	-3.01983	0.0112965	0.116392	-2.9253	P31323	1.56977	3.11086	PRKAR2B	KAP3_HUMAN
-0.857253	-1.48846	-0.226048	1.06589	-2.90639	0.0112647	0.116392	-3.11705	Q99567	1.56977	1.07036	NUP88	NUP88_HUMAN
-0.690997	-1.20034	-0.181658	3.80606	-2.90325	0.0113355	0.116392	-3.12301	P06753	1.56977	0.862772	TPM3	TPM3_HUMAN
0.677754	0.178306	1.1772	3.94311	2.904	0.0113185	0.116392	-3.12158	O95433	1.56977	0.846236	AHSA1	AHSA1_HUMAN
0.93865	0.295904	1.5814	-1.96133	3.5273	0.0113262	0.116392	-2.43829	Q96N03	1.56977	1.17199	VSTM2L	VTM2L_HUMAN
0.974187	0.30732	1.64105	-0.74532	3.52843	0.01131	0.116392	-2.43696	Q9NSK7	1.56977	1.21636	C19orf12	CS012_HUMAN
0.796981	0.249561	1.3444	-0.372408	3.51646	0.0114819	0.117723	-2.45109	O75063	1.56414	0.998682	FAM20B	XYLK_HUMAN
-1.05969	-1.84536	-0.274027	1.05346	-2.88641	0.0117227	0.117781	-3.15497	Q9BRR6	1.5639	1.32809	ADPGK	ADPGK_HUMAN
-1.0566	-1.78463	-0.328573	-1.7575	-3.50543	0.0116426	0.117781	-2.46412	Q96GD4	1.5639	1.32422	AURKB	AURKB_HUMAN
-0.957489	-1.61549	-0.299491	-1.09542	-3.5147	0.0115074	0.117781	-2.45317	Q12894	1.5639	1.2	IFRD2	IFRD2_HUMAN
-0.930738	-1.61904	-0.242434	0.49961	-2.89376	0.0115521	0.117781	-3.14103	Q9BV68	1.5639	1.16647	RNF126	RN126_HUMAN
-0.878639	-1.52924	-0.228035	2.51833	-2.89008	0.0116372	0.117781	-3.14801	P68402	1.5639	1.10118	PAFAH1B2	PA1B2_HUMAN
-0.646962	-1.12661	-0.167311	-0.0240709	-2.88648	0.0117209	0.117781	-3.15483	P52701	1.5639	0.810823	MSH6	MSH6_HUMAN
0.569948	0.147556	0.99234	0.53834	2.88759	0.0116951	0.117781	-3.15273	Q9P265	1.5639	0.714303	DIP2B	DIP2B_HUMAN
0.724779	0.188219	1.26134	3.32049	2.8907	0.0116228	0.117781	-3.14683	Q15370	1.5639	0.90835	ELOB	ELOB_HUMAN
0.791423	0.236277	1.34657	-2.69847	3.33953	0.0115921	0.117781	-2.53	O75953	1.5639	0.991872	DNAJB5	DNJB5_HUMAN
0.816626	0.253252	1.38	-0.759028	3.5011	0.0117063	0.117781	-2.46924	O15438	1.5639	1.02346	ABCC3	MRP3_HUMAN
0.939514	0.279723	1.5993	-2.94182	3.33565	0.0116557	0.117781	-2.66403	Q7L804	1.5639	1.17747	RAB11FIP2	RFIP2_HUMAN
0.970131	0.301462	1.6388	-0.169163	3.50427	0.0116596	0.117781	-2.46549	Q9H1C4	1.5639	1.21584	UNC93B1	UN93B_HUMAN
1.05885	0.348587	1.7691	-0.706378	3.7597	0.0116537	0.117781	-2.37228	Q68CP4	1.5639	1.32703	HGSNAT	HGNAT_HUMAN
1.39566	0.41436	2.37696	0.571672	3.33167	0.0117214	0.117781	-2.66956	Q8N1S5	1.5639	1.74915	SLC39A11	S39AB_HUMAN
-0.938629	-1.58688	-0.290376	-2.09624	-3.49726	0.0117633	0.11802	-2.4738	Q06609	1.56289	1.17712	RAD51	RAD51_HUMAN
-1.81068	-3.08723	-0.534119	1.2853	-3.32265	0.0118717	0.118728	-2.68211	P62891;Q59GN2	1.55993	2.27506	RPL39;RPL39P5	RL39_HUMAN;R39L5_HUMAN
-0.879525	-1.53289	-0.226157	0.784057	-2.88075	0.0118555	0.118728	-3.16569	Q16718	1.55993	1.1051	NDUFA5	NDUA5_HUMAN
1.20309	0.334152	2.07202	-1.49703	3.11472	0.0118847	0.118728	-2.65389	Q99755	1.55993	1.51164	PIP5K1A	PI51A_HUMAN
0.724957	0.186042	1.26387	3.92816	2.87877	0.0119023	0.118735	-3.16944	P60842	1.5599	0.910904	EIF4A1	IF4A1_HUMAN
0.554689	0.141988	0.967389	1.99901	2.87627	0.0119619	0.119048	-3.17419	Q7LBR1	1.55859	0.697547	CHMP1B	CHM1B_HUMAN
1.0523	0.322699	1.78191	-2.36977	3.48363	0.0119676	0.119048	-2.48995	Q9BZM4	1.55859	1.32332	ULBP3	ULBP3_HUMAN
-0.913225	-1.59314	-0.23331	0.824857	-2.87434	0.0120079	0.119114	-3.17784	Q9H773	1.55832	1.14863	DCTPP1	DCTP1_HUMAN
0.842079	0.257596	1.42656	-0.0544078	3.47984	0.0120252	0.119114	-2.49445	Q7Z6K3	1.55832	1.05914	PTAR1	PTAR1_HUMAN
0.969295	0.29658	1.64201	-1.65245	3.48019	0.0120198	0.119114	-2.49403	Q92558	1.55832	1.21915	WASF1	WASF1_HUMAN
0.704664	0.206302	1.20303	-1.53276	3.31223	0.0120478	0.11917	-2.69661	Q8N5U6	1.55808	0.886436	RNF10	RNF10_HUMAN
-0.543999	-0.934444	-0.153554	-0.825887	-3.19017	0.0121252	0.119766	-2.85858	Q13472	1.5556	0.685418	TOP3A	TOP3A_HUMAN
-0.988806	-1.72663	-0.250979	0.0813424	-2.86795	0.0121617	0.11979	-3.18994	Q9Y2I1	1.55551	1.24594	NISCH	NISCH_HUMAN
1.46381	0.375951	2.55167	1.08252	2.89942	0.0121449	0.11979	-3.11786	P83916	1.55551	1.84446	CBX1	CBX1_HUMAN
0.596722	0.151024	1.04242	1.80552	2.86515	0.0122298	0.120123	-3.19524	Q9Y6E2	1.55413	0.752561	BZW2	5MP1_HUMAN
0.647467	0.16388	1.13105	1.54365	2.86522	0.012228	0.120123	-3.1951	Q9Y570	1.55413	0.81656	PPME1	PPME1_HUMAN
-0.947109	-1.65497	-0.23925	0.89068	-2.86331	0.0122746	0.12025	-3.19872	Q9P0J0	1.5536	1.19486	NDUFA13	NDUAD_HUMAN
0.486451	0.12287	0.850032	5.25472	2.86321	0.012277	0.12025	-3.1989	P00558	1.5536	0.6137	PGK1	PGK1_HUMAN
0.681974	0.171713	1.19224	1.82641	2.86016	0.0123518	0.120814	-3.20468	P31689	1.55127	0.861662	DNAJA1	DNJA1_HUMAN
-0.841421	-1.43011	-0.252731	-2.6954	-3.45228	0.0124527	0.121196	-2.52725	P08138	1.54969	1.0642	NGFR	TNR16_HUMAN
0.535504	0.154042	0.916967	-1.30452	3.28848	0.0124601	0.121196	-2.72974	Q96SI9	1.54969	0.677287	STRBP	STRBP_HUMAN
0.535641	0.134276	0.937007	0.522318	2.85594	0.0124561	0.121196	-3.21266	A5YKK6	1.54969	0.677461	CNOT1	CNOT1_HUMAN
0.628351	0.174897	1.0818	0.285854	3.17281	0.0124538	0.121196	-2.88504	O95169	1.54969	0.794716	NDUFB8	NDUB8_HUMAN
0.821642	0.245995	1.39729	-2.49686	3.4475	0.0125284	0.121693	-2.53294	Q96EP1	1.54766	1.04055	CHFR	CHFR_HUMAN
-1.06217	-1.85924	-0.265098	-0.405869	-2.85175	0.0125603	0.121834	-3.22058	Q9NTI5	1.54708	1.34567	PDS5B	PDS5B_HUMAN
2.01213	0.521538	3.50272	0.341495	2.96021	0.0125854	0.121909	-3.09434	P13928	1.54677	2.54968	ANXA8	ANXA8_HUMAN
0.64912	0.161455	1.13679	1.4476	2.84851	0.0126416	0.122283	-3.2267	Q96IF1	1.54524	0.823351	AJUBA	AJUBA_HUMAN
-0.826208	-1.40692	-0.245498	-2.26603	-3.43644	0.0127059	0.122736	-2.54615	Q96NM4	1.54339	1.04923	TOX2	TOX2_HUMAN
0.75887	0.187806	1.32993	0.577808	2.84379	0.0127609	0.123098	-3.23562	Q86U90	1.54192	0.964631	YRDC	YRDC_HUMAN
-0.942845	-1.60657	-0.279116	-3.38744	-3.43106	0.0127932	0.123156	-2.55258	O00124	1.54169	1.19867	UBXN8	UBXN8_HUMAN
0.858025	0.253911	1.46214	-1.56495	3.43051	0.012802	0.123156	-2.55323	Q96HA8	1.54169	1.09084	NTAQ1	NTAQ1_HUMAN
-1.42055	-2.42299	-0.418098	-4.79932	-3.42272	0.0129297	0.123874	-2.56255	Q8N138	1.53878	1.8094	ORMDL3	ORML3_HUMAN
0.776094	0.228429	1.32376	-1.48127	3.42277	0.0129289	0.123874	-2.5625	Q86WV6	1.53878	0.988541	STING1	STING_HUMAN
0.7776	0.22895	1.32625	-0.854225	3.42326	0.0129209	0.123874	-2.56191	Q8N4J0	1.53878	0.99046	CARNMT1	CARME_HUMAN
-1.08627	-1.90622	-0.266329	1.52291	-2.83511	0.0129832	0.123922	-3.25202	P63165	1.53858	1.38381	SUMO1	SUMO1_HUMAN
-0.878553	-1.49917	-0.25794	-3.24092	-3.41921	0.0129877	0.123922	-2.56676	Q4KMG0	1.53858	1.11919	CDON	CDON_HUMAN
0.896011	0.232593	1.55943	-1.92042	2.99591	0.0129707	0.123922	-2.92587	P08123	1.53858	1.14143	COL1A2	CO1A2_HUMAN
-1.13603	-1.99543	-0.27662	-0.0319466	-2.82882	0.0131466	0.124883	-3.26388	Q8N6R0	1.53471	1.45083	METTL13	EFNMT_HUMAN
-0.974818	-1.7122	-0.237441	1.91386	-2.82911	0.0131391	0.124883	-3.26334	P14854	1.53471	1.24495	COX6B1	CX6B1_HUMAN
0.805278	0.196354	1.4142	2.46108	2.83008	0.0131138	0.124883	-3.26151	P18754	1.53471	1.02843	RCC1	RCC1_HUMAN
0.85233	0.207427	1.49723	1.31827	2.82832	0.0131597	0.124883	-3.26482	Q96P70	1.53471	1.08852	IPO9	IPO9_HUMAN
0.902593	0.262597	1.54259	-1.9148	3.40638	0.0132019	0.125115	-2.58213	Q9Y3Q3	1.53378	1.15341	TMED3	TMED3_HUMAN
-0.82947	-1.45288	-0.206063	0.762875	-2.89014	0.0132362	0.12527	-3.10746	Q9NRG9	1.53316	1.0604	AAAS	AAAS_HUMAN
-2.08853	-3.63634	-0.540713	-4.19124	-3.0355	0.0135411	0.12565	-3.02068	Q9NVR5	1.53164	2.67263	DNAAF2	KTU_HUMAN
-1.4716	-2.58623	-0.356968	-1.82775	-2.84484	0.0134999	0.12565	-3.26641	Q9H5K3	1.53164	1.88317	POMK	SG196_HUMAN
-1.30608	-2.29509	-0.317068	-0.234734	-2.84556	0.0134811	0.12565	-3.26508	Q9P1F3	1.53164	1.67135	ABRACL	ABRAL_HUMAN
-1.05788	-1.81071	-0.305051	-4.30774	-3.39405	0.0134115	0.12565	-2.59694	Q8TD31	1.53164	1.35374	CCHCR1	CCHCR_HUMAN
-0.837357	-1.47315	-0.201561	0.610894	-2.81844	0.0134208	0.12565	-3.28346	Q5SRE5	1.53164	1.07154	NUP188	NU188_HUMAN
-0.682236	-1.20089	-0.163578	2.37815	-2.81494	0.0135144	0.12565	-3.29005	P36873	1.53164	0.87304	PPP1CC	PP1G_HUMAN
0.499296	0.120604	0.877988	1.93653	2.82155	0.013338	0.12565	-3.27759	Q96E11	1.53164	0.638936	MRRF	RRFM_HUMAN
0.638806	0.154606	1.12301	1.01636	2.84279	0.0135537	0.12565	-3.27021	Q9Y448	1.53164	0.817464	KNSTRN	SKAP_HUMAN
0.643122	0.176965	1.10928	-0.909403	3.2318	0.0135055	0.12565	-2.80904	Q8N4Q0	1.53164	0.822986	PTGR3	PTGR3_HUMAN
0.647534	0.154942	1.14013	2.98557	2.81314	0.0135629	0.12565	-3.29345	P40123	1.53164	0.828632	CAP2	CAP2_HUMAN
0.719019	0.172316	1.26572	-0.275758	2.81452	0.0135257	0.12565	-3.29084	Q9Y487	1.53164	0.92011	ATP6V0A2	VPP2_HUMAN
0.769667	0.221081	1.31825	-0.934645	3.38873	0.0135032	0.12565	-2.60334	P62380	1.53164	0.984923	TBPL1	TBPL1_HUMAN
0.849264	0.245628	1.4529	-1.36815	3.39818	0.013341	0.12565	-2.59198	Q01850	1.53164	1.08678	CDR2	CDR2_HUMAN
1.05717	0.304051	1.81029	-0.230847	3.39047	0.0134731	0.12565	-2.60124	O95772	1.53164	1.35283	STARD3NL	STR3N_HUMAN
1.53133	0.408279	2.65438	-1.6226	3.12209	0.0134687	0.12565	-2.86988	Q9BRS8	1.53164	1.9596	LARP6	LARP6_HUMAN
1.69565	0.516445	2.87486	-1.07065	3.62647	0.0134773	0.12565	-2.50799	Q96P63	1.53164	2.16988	SERPINB12	SPB12_HUMAN
2.11893	0.695652	3.5422	-2.04569	4.00843	0.0136117	0.125935	-2.40389	O95490	1.5305	2.71356	ADGRL2	AGRL2_HUMAN
0.602651	0.152037	1.05327	0.121435	2.96664	0.0136474	0.126099	-3.07121	Q96F24	1.52985	0.772102	NRBF2	NRBF2_HUMAN
0.749102	0.178263	1.31994	2.58451	2.8083	0.0136939	0.126362	-3.30256	Q9NR31	1.5288	0.960388	SAR1A	SAR1A_HUMAN
0.573474	0.151016	0.995932	-1.19353	3.10818	0.0137618	0.12649	-2.98373	Q9UQR0	1.52829	0.735467	SCML2	SCML2_HUMAN
0.748818	0.212762	1.28487	-1.4843	3.374	0.0137602	0.12649	-2.62107	Q9H469	1.52829	0.960341	FBXL15	FXL15_HUMAN
1.28271	0.304526	2.26089	1.35846	2.80623	0.0137503	0.12649	-3.30645	Q9NZJ9	1.52829	1.64505	NUDT4	NUDT4_HUMAN
0.629536	0.149161	1.10991	0.367596	2.8045	0.0137976	0.126652	-3.30971	Q96AQ6	1.52765	0.807707	PBXIP1	PBIP1_HUMAN
-0.827067	-1.41989	-0.234243	-1.85869	-3.36972	0.0138359	0.126838	-2.62623	Q6P5R6	1.52691	1.06165	RPL22L1	RL22L_HUMAN
0.560109	0.132225	0.987993	5.08923	2.80132	0.0138851	0.127123	-3.3157	P04083	1.52578	0.71951	ANXA1	ANXA1_HUMAN
0.620848	0.14607	1.09563	0.975494	2.7984	0.0139657	0.127528	-3.32118	Q5VWQ8	1.52418	0.798372	DAB2IP	DAB2P_HUMAN
0.697457	0.164205	1.23071	1.87143	2.79898	0.0139495	0.127528	-3.32009	O94905	1.52418	0.896887	ERLIN2	ERLN2_HUMAN
-0.767177	-1.35446	-0.179895	-0.803408	-2.79553	0.0140455	0.127884	-3.32658	Q9UBU9	1.52277	0.987453	NXF1	NXF1_HUMAN
-0.638216	-1.12686	-0.149568	2.47275	-2.79503	0.0140594	0.127884	-3.32752	Q02818	1.52277	0.821464	NUCB1	NUCB1_HUMAN
0.995242	0.279615	1.71087	-1.49698	3.35908	0.0140259	0.127884	-2.63907	Q9H999	1.52277	1.281	PANK3	PANK3_HUMAN
0.54779	0.128069	0.96751	0.849343	2.79299	0.0141165	0.128072	-3.33136	Q5T5P2	1.52203	0.705416	KIAA1217	SKT_HUMAN
0.956511	0.223755	1.68927	0.666605	2.79348	0.0141027	0.128072	-3.33043	Q9BZF2	1.52203	1.23175	OSBPL7	OSBL7_HUMAN
0.458632	0.118782	0.798482	-0.596586	3.08996	0.0141557	0.128261	-3.0116	Q8IY21	1.52129	0.590893	DDX60	DDX60_HUMAN
-0.54396	-0.961151	-0.12677	0.963249	-2.79028	0.0141925	0.128376	-3.33645	Q13526	1.52084	0.701036	PIN1	PIN1_HUMAN
0.56528	0.131569	0.998991	3.20284	2.78919	0.0142233	0.128376	-3.33849	P61204	1.52084	0.728512	ARF3	ARF3_HUMAN
0.866954	0.241722	1.49219	-0.703157	3.34914	0.0142061	0.128376	-2.65108	Q9H8N7	1.52084	1.1173	ZNF395	ZN395_HUMAN
0.596086	0.153267	1.0389	-1.13204	3.08218	0.0143274	0.12915	-3.0235	Q3SXM5	1.5178	0.769749	HSDL1	HSDL1_HUMAN
0.808573	0.214194	1.40295	-1.19618	3.18669	0.0144043	0.129676	-2.87243	O75113	1.51575	1.04556	N4BP1	N4BP1_HUMAN
0.876025	0.201195	1.55086	0.514406	2.77803	0.0145417	0.130745	-3.35946	P98194	1.51159	1.13589	ATP2C1	AT2C1_HUMAN
1.83471	0.650704	3.01872	-1.33165	4.65838	0.0146446	0.131502	-2.3578	P61326	1.50867	2.38358	MAGOH	MGN_HUMAN
-1.54264	-2.73332	-0.351965	2.4708	-2.77259	0.0146994	0.131747	-3.36966	P20742	1.50773	2.00539	PZP	PZP_HUMAN
-0.666505	-1.18125	-0.151764	0.811336	-2.77096	0.0147471	0.131747	-3.37273	Q8TD19	1.50773	0.866438	NEK9	NEK9_HUMAN
0.555197	0.126599	0.983795	5.01843	2.77213	0.0147131	0.131747	-3.37054	P18206	1.50773	0.721741	VCL	VINC_HUMAN
0.759633	0.207153	1.31211	-0.772214	3.32098	0.0147305	0.131747	-2.6852	Q8NCC3	1.50773	0.987501	PLA2G15	PAG15_HUMAN
-1.24361	-2.20488	-0.282335	2.1786	-2.76855	0.0148177	0.132042	-3.37725	Q01844	1.50659	1.61787	EWSR1	EWS_HUMAN
0.749568	0.203729	1.29541	-1.17898	3.31685	0.0148092	0.132042	-2.69022	Q9Y6V7	1.50659	0.975149	DDX49	DDX49_HUMAN
-2.26298	-3.91162	-0.614331	-2.64728	-3.31536	0.0148375	0.13205	-2.69202	Q9Y575	1.50656	2.94408	ASB3	ASB3_HUMAN
-0.586245	-1.03233	-0.140158	-0.666663	-2.91516	0.014925	0.132661	-3.15759	Q9H2P9	1.50422	0.76388	DPH5	DPH5_HUMAN
-0.813264	-1.42814	-0.198387	-1.89732	-2.97545	0.0149534	0.132745	-3.11743	Q9NZJ0	1.5039	1.05991	DTL	DTL_HUMAN
0.58722	0.139899	1.03454	0.530922	2.91195	0.0150085	0.132897	-3.06485	Q9HD34	1.50331	0.76561	LYRM4	LYRM4_HUMAN
0.722154	0.16268	1.28163	0.890505	2.76226	0.0150036	0.132897	-3.38903	O75688	1.50331	0.941536	PPM1B	PPM1B_HUMAN
-0.770021	-1.33302	-0.207023	-2.35878	-3.3035	0.0150665	0.13323	-2.70644	Q6DD87	1.50204	1.00479	ZNF787	ZN787_HUMAN
0.688475	0.156148	1.2208	1.58067	2.78682	0.0151031	0.13323	-3.32502	O00506	1.50204	0.898385	STK25	STK25_HUMAN
1.55325	0.417258	2.68924	-2.43866	3.30251	0.0150857	0.13323	-2.70764	Q9HCH5	1.50204	2.02682	SYTL2	SYTL2_HUMAN
0.561133	0.125768	0.996498	1.1894	2.75821	0.0151245	0.133251	-3.39663	Q9H0V9	1.50196	0.732257	LMAN2L	LMA2L_HUMAN
-1.80124	-3.20013	-0.402353	-3.72274	-2.75552	0.0152052	0.133613	-3.40166	Q9NS56	1.50058	2.35271	TOPORS	TOPRS_HUMAN
-0.844458	-1.50051	-0.188405	1.63654	-2.75457	0.0152339	0.133613	-3.40344	P24941	1.50058	1.103	CDK2	CDK2_HUMAN
0.78851	0.201584	1.37544	-0.938098	3.14708	0.0152459	0.133613	-2.92826	O60293	1.50058	1.02992	ZFC3H1	ZC3H1_HUMAN
0.843944	0.192573	1.49531	-0.198729	2.81433	0.0152608	0.133613	-3.30969	Q9NRZ7	1.50058	1.10233	AGPAT3	PLCC_HUMAN
1.84997	0.494735	3.20519	-0.357873	3.29708	0.0151921	0.133613	-2.71426	Q99732	1.50058	2.41635	LITAF	LITAF_HUMAN
0.496757	0.110605	0.882909	1.06376	2.75297	0.0152823	0.133635	-3.40644	Q9NW15	1.5005	0.64888	ANO10	ANO10_HUMAN
-0.562375	-0.999754	-0.124997	1.63033	-2.75159	0.0153241	0.133666	-3.40902	Q13451	1.50038	0.734652	FKBP5	FKBP5_HUMAN
0.754253	0.167759	1.34075	0.626296	2.75213	0.0153078	0.133666	-3.40802	O14562	1.50038	0.985309	UBFD1	UBFD1_HUMAN
-1.21	-2.14659	-0.273416	2.66243	-2.80626	0.0154937	0.134067	-3.32413	Q9HCH3	1.49886	1.58228	CPNE5	CPNE5_HUMAN
-0.880878	-1.52883	-0.232927	-3.58708	-3.28361	0.015459	0.134067	-2.73067	Q8NCL4	1.49886	1.15189	GALNT6	GALT6_HUMAN
-0.740486	-1.28565	-0.195323	-0.684096	-3.28072	0.015517	0.134067	-2.73419	Q96AG3	1.49886	0.968307	SLC25A46	S2546_HUMAN
-0.606302	-1.07918	-0.133428	1.23999	-2.74384	0.0155611	0.134067	-3.42353	P49790	1.49886	0.79284	NUP153	NU153_HUMAN
0.514695	0.113687	0.915703	4.04603	2.74671	0.015473	0.134067	-3.41816	P53618	1.49886	0.673048	COPB1	COPB_HUMAN
0.524614	0.11571	0.933518	5.46316	2.74558	0.0155077	0.134067	-3.42028	P07355	1.49886	0.686018	ANXA2	ANXA2_HUMAN
0.662932	0.1469	1.17896	5.62774	2.74921	0.0153966	0.134067	-3.41348	P62851	1.49886	0.866893	RPS25	RS25_HUMAN
0.7118	0.162793	1.26081	-0.982654	2.84319	0.0155598	0.134067	-3.29877	P56589	1.49886	0.930795	PEX3	PEX3_HUMAN
0.729242	0.192183	1.2663	-0.779783	3.27965	0.0155385	0.134067	-2.7355	Q6P597	1.49886	0.953604	KLC3	KLC3_HUMAN
1.12826	0.284646	1.97188	4.37214	3.13291	0.0155593	0.134067	-2.8956	P35900	1.49886	1.47539	KRT20	K1C20_HUMAN
0.909709	0.201661	1.61776	0.0506683	2.76847	0.0156481	0.13465	-3.40702	Q2TB90	1.49664	1.19135	HKDC1	HKDC1_HUMAN
-0.704154	-1.25254	-0.155766	0.111865	-2.76681	0.0156983	0.134752	-3.41007	O00541	1.49626	0.922394	PES1	PESC_HUMAN
-0.599485	-1.06777	-0.131197	4.94494	-2.73956	0.0156936	0.134752	-3.43153	P46781	1.49626	0.785284	RPS9	RS9_HUMAN
0.517337	0.112949	0.921725	1.66199	2.73773	0.0157505	0.135035	-3.43495	Q9HB07	1.49519	0.678162	MYG1	MYG1_HUMAN
0.530373	0.115565	0.945181	3.50913	2.73621	0.015798	0.135276	-3.43779	Q99439	1.49428	0.695674	CNN2	CNN2_HUMAN
0.742145	0.1922	1.29209	-1.55487	3.25948	0.0159504	0.136415	-2.76015	Q9UL40	1.49	0.976245	ZNF346	ZN346_HUMAN
0.901704	0.232764	1.57064	-2.45383	3.25578	0.0160271	0.136904	-2.76467	Q9P2B7	1.48817	1.18759	CFAP97	CFA97_HUMAN
-0.796093	-1.38739	-0.204793	-3.31433	-3.25188	0.0161086	0.137432	-2.76945	P20336	1.4862	1.04989	RAB3A	RAB3A_HUMAN
-0.656868	-1.17274	-0.140999	-0.45582	-2.72493	0.0161546	0.137658	-3.45887	Q9NVA1	1.48536	0.866767	UQCC1	UQCC1_HUMAN
-1.52899	-2.7183	-0.339687	-2.64707	-2.81927	0.0162491	0.137959	-3.34042	Q8TCY9	1.48424	2.0191	URGCP	URGCP_HUMAN
-0.793499	-1.39934	-0.187661	-0.476879	-2.99892	0.0163077	0.137959	-2.90225	Q15004	1.48424	1.04785	PCLAF	PAF15_HUMAN
-0.472474	-0.844083	-0.100864	0.173683	-2.72086	0.016285	0.137959	-3.46646	Q13438	1.48424	0.623921	OS9	OS9_HUMAN
0.765003	0.19481	1.3352	-1.1956	3.24056	0.0163473	0.137959	-2.78333	Q9NPB0	1.48424	1.01022	SAYSD1	SMDC1_HUMAN
0.773054	0.178509	1.3676	-0.745041	2.92506	0.0162544	0.137959	-3.19865	P54760	1.48424	1.02085	EPHB4	EPHB4_HUMAN
0.862493	0.184241	1.54075	0.0125994	2.72132	0.0162702	0.137959	-3.4656	P23470	1.48424	1.13896	PTPRG	PTPRG_HUMAN
1.12462	0.239567	2.00967	-2.47436	2.71927	0.0163363	0.137959	-3.46942	Q9Y2Q0	1.48424	1.4851	ATP8A1	AT8A1_HUMAN
1.19004	0.253487	2.12659	-0.156132	2.71922	0.0163377	0.137959	-3.46951	P60033	1.48424	1.57149	CD81	CD81_HUMAN
-0.801186	-1.39867	-0.203697	-2.1061	-3.23879	0.0163851	0.137967	-2.7855	Q9P2S5	1.48421	1.05802	WRAP73	WRP73_HUMAN
-0.525622	-0.939518	-0.111727	4.11372	-2.71768	0.0163876	0.137967	-3.47239	Q15149	1.48421	0.69412	PLEC	PLEC_HUMAN
-0.791348	-1.41534	-0.16736	0.207749	-2.71398	0.016508	0.138813	-3.47929	P82909	1.48107	1.04724	KGD4	KGD4_HUMAN
0.739982	0.18619	1.29377	-1.17317	3.2274	0.0166297	0.13967	-2.79948	Q9Y6I4	1.47792	0.981358	USP3	UBP3_HUMAN
0.590383	0.133946	1.04682	-0.00807342	2.90979	0.0166708	0.139847	-3.22325	P49069	1.47727	0.783305	CAMLG	CAMLG_HUMAN
-0.79092	-1.40953	-0.172314	-0.926652	-2.80378	0.0167118	0.140003	-3.3003	Q6ZT21	1.47669	1.04978	TMPPE	TMPPE_HUMAN
0.698495	0.146351	1.25064	4.80542	2.70724	0.0167293	0.140003	-3.49185	P14174	1.47669	0.927107	MIF	MIF_HUMAN
0.554532	0.115874	0.99319	1.20506	2.70531	0.0167934	0.140372	-3.49546	O60678	1.47534	0.7367	PRMT3	ANM3_HUMAN
-0.663909	-1.18928	-0.138542	3.99923	-2.70434	0.0168255	0.140473	-3.49726	P62906	1.47497	0.882229	RPL10A	RL10A_HUMAN
-1.76853	-3.16618	-0.370877	1.14864	-2.72655	0.0169662	0.141479	-3.48381	P04350	1.4713	2.35596	TUBB4A	TBB4A_HUMAN
-1.82621	-3.06708	-0.585352	-9.77294	-4.42436	0.0170579	0.142075	-2.48517	Q4LDE5	1.46913	2.43639	SVEP1	SVEP1_HUMAN
-1.06723	-1.91232	-0.222137	-1.9392	-2.72116	0.0171433	0.142617	-3.44493	Q5K651	1.46717	1.42572	SAMD9	SAMD9_HUMAN
0.770007	0.189168	1.35085	-1.16274	3.20197	0.0171908	0.142842	-2.83077	Q9UK22	1.46635	1.02923	FBXO2	FBX2_HUMAN
-1.57393	-2.81213	-0.335725	-1.85672	-2.78752	0.0172113	0.142844	-3.32836	O60563	1.46635	2.1038	CCNT1	CCNT1_HUMAN
-0.954445	-1.692	-0.21689	-1.79059	-2.963	0.0172477	0.142977	-3.20631	Q8IYL3	1.46586	1.27618	C1orf174	CA174_HUMAN
-0.709848	-1.24677	-0.172921	-0.789851	-3.19322	0.0173885	0.143872	-2.84156	A2RUC4	1.46264	0.951226	TYW5	TYW5_HUMAN
0.522024	0.106334	0.937713	0.65337	2.68743	0.0173967	0.143872	-3.52872	Q86VP1	1.46264	0.699533	TAX1BP1	TAXB1_HUMAN
-0.707068	-1.27053	-0.14361	1.20186	-2.68544	0.0174651	0.144267	-3.53241	Q14011	1.46122	0.948422	CIRBP	CIRBP_HUMAN
-1.80751	-3.20898	-0.406042	-2.38617	-2.95307	0.0175176	0.144531	-3.22158	Q96G25	1.46028	2.42606	MED8	MED8_HUMAN
-0.875572	-1.57428	-0.176865	1.04298	-2.68171	0.017594	0.14499	-3.53934	Q9BV57	1.45863	1.17653	ADI1	MTND_HUMAN
0.623212	0.132818	1.11361	-0.772123	2.81899	0.0176442	0.145063	-3.31871	P82921	1.45837	0.837574	MRPS21	RT21_HUMAN
0.707245	0.170466	1.24402	-1.30852	3.18239	0.0176368	0.145063	-2.85494	Q5W0Z9	1.45837	0.950512	ZDHHC20	ZDH20_HUMAN
-1.8898	-3.39614	-0.383468	-1.73695	-2.7033	0.0177431	0.145535	-3.52625	Q96K37	1.45669	2.54276	SLC35E1	S35E1_HUMAN
0.481328	0.0966892	0.865967	1.07998	2.67796	0.0177248	0.145535	-3.54632	O00401	1.45669	0.647634	WASL	WASL_HUMAN
-0.712777	-1.28275	-0.142809	2.25445	-2.6762	0.0177864	0.145719	-3.54958	P50748	1.45603	0.959486	KNTC1	KNTC1_HUMAN
0.791194	0.189268	1.39312	-1.05704	3.17482	0.0178126	0.145764	-2.8643	Q9Y4P1	1.45588	1.06516	ATG4B	ATG4B_HUMAN
-1.03555	-1.86218	-0.208934	0.673475	-2.6994	0.017877	0.145781	-3.53338	Q8TAE8	1.45581	1.39419	GADD45GIP1	G45IP_HUMAN
0.589777	0.117846	1.06171	1.73148	2.67439	0.0178499	0.145781	-3.55293	Q9UL26	1.45581	0.794032	RAB22A	RB22A_HUMAN
0.892042	0.212818	1.57127	-1.62377	3.17213	0.0178754	0.145781	-2.86762	Q9H2G9	1.45581	1.20098	BLZF1	GO45_HUMAN
-0.914658	-1.6457	-0.183612	-0.856247	-2.69596	0.0179955	0.146407	-3.53963	Q9H981	1.45359	1.23331	ACTR8	ARP8_HUMAN
-0.903036	-1.62674	-0.179332	0.74913	-2.6703	0.0179945	0.146407	-3.56053	Q8IV50	1.45359	1.21764	LYSMD2	LYSM2_HUMAN
0.651587	0.12904	1.17413	-0.576613	2.66847	0.0180595	0.146757	-3.56392	Q7L5D6	1.45235	0.87934	GET4	GET4_HUMAN
0.548578	0.108103	0.989054	2.69205	2.66522	0.0181756	0.14753	-3.56995	Q8TB61	1.44962	0.74172	SLC35B2	S35B2_HUMAN
-0.612481	-1.10442	-0.120546	2.00392	-2.6644	0.0182047	0.147595	-3.57146	Q14166	1.44939	0.828253	TTLL12	TTL12_HUMAN
-0.72377	-1.3053	-0.142237	5.28304	-2.66343	0.0182396	0.147707	-3.57326	P67936	1.449	0.979014	TPM4	TPM4_HUMAN
0.734023	0.143968	1.32408	0.724209	2.66215	0.0182858	0.14791	-3.57564	Q9BTE1	1.44828	0.993374	DCTN5	DCTN5_HUMAN
0.496906	0.097359	0.896454	2.94968	2.66147	0.0183102	0.147937	-3.57689	P00505	1.44819	0.672521	GOT2	AATM_HUMAN
-0.778586	-1.37522	-0.181951	-0.664556	-3.15193	0.0183555	0.148054	-2.89263	Q9UNX4	1.44778	1.05405	WDR3	WDR3_HUMAN
0.965261	0.225465	1.70506	-1.77757	3.15146	0.0183669	0.148054	-2.89322	Q92633	1.44778	1.30677	LPAR1	LPAR1_HUMAN
0.740743	0.172727	1.30876	-1.78993	3.14982	0.0184065	0.148203	-2.89525	Q96DF8	1.44725	1.00318	ESS2	ESS2_HUMAN
-0.726507	-1.30619	-0.146823	-0.0488675	-2.74836	0.0184765	0.148596	-3.3959	Q15527	1.44587	0.984839	SURF2	SURF2_HUMAN
0.454555	0.0882627	0.820848	2.22384	2.65567	0.0185207	0.148781	-3.58764	Q9H0U3	1.44523	0.616463	MAGT1	MAGT1_HUMAN
0.687134	0.159162	1.21511	-1.81136	3.14347	0.0185608	0.148933	-2.90314	O00478	1.4447	0.932226	BTN3A3	BT3A3_HUMAN
-0.72805	-1.2878	-0.168303	-0.99978	-3.14158	0.0186069	0.149132	-2.90548	Q9HCC9	1.444	0.988213	ZFYVE28	LST2_HUMAN
-1.53285	-2.76489	-0.300804	-0.643949	-2.70248	0.0188183	0.150654	-3.5091	Q9UKM7	1.4387	2.08826	MAN1B1	MA1B1_HUMAN
-0.720604	-1.27666	-0.164547	-2.82173	-3.13008	0.0188906	0.150888	-2.91976	Q96RT8	1.43789	0.982264	TUBGCP5	GCP5_HUMAN
0.522206	0.0998105	0.944602	0.282555	2.64568	0.0188884	0.150888	-3.60612	Q8WUX9	1.43789	0.711825	CHMP7	CHMP7_HUMAN
-1.19674	-2.1478	-0.245676	-1.61678	-2.83074	0.019008	0.151653	-3.35065	Q8WUP2	1.43524	1.63429	FBLIM1	FBLI1_HUMAN
-0.726801	-1.31571	-0.137889	3.87486	-2.64108	0.0190604	0.151899	-3.61464	P43487	1.4344	0.993122	RANBP1	RANG_HUMAN
-1.76122	-3.125	-0.397438	-3.8184	-3.11923	0.0191627	0.15254	-2.92501	P19883	1.43219	2.41029	FST	FST_HUMAN
-1.12886	-2.04327	-0.214443	0.674459	-2.66009	0.0192807	0.152769	-3.55577	Q16762	1.4314	1.54573	TST	THTR_HUMAN
0.411543	0.0772733	0.745813	0.491972	2.63472	0.0193004	0.152769	-3.62639	O43837	1.4314	0.56352	IDH3B	IDH3B_HUMAN
0.575089	0.107994	1.04218	1.02061	2.63479	0.0192976	0.152769	-3.62626	Q9NTX5	1.4314	0.787461	ECHDC1	ECHD1_HUMAN
0.757419	0.170275	1.34456	-0.253179	3.1158	0.0192494	0.152769	-2.93753	Q8WUD1	1.4314	1.03712	RAB2B	RAB2B_HUMAN
1.04039	0.233375	1.8474	-1.84333	3.11382	0.0192998	0.152769	-2.94	O60285	1.4314	1.42459	NUAK1	NUAK1_HUMAN
-0.731976	-1.30047	-0.163483	-2.35183	-3.10993	0.0193992	0.153033	-2.94485	Q7Z2K8	1.4305	1.00292	GPRIN1	GRIN1_HUMAN
-0.496396	-0.899825	-0.0929665	1.43648	-2.63315	0.0193598	0.153033	-3.62928	Q03252	1.4305	0.680138	LMNB2	LMNB2_HUMAN
0.778268	0.145535	1.411	-0.560014	2.63223	0.0193949	0.153033	-3.63098	Q8TE58	1.4305	1.06635	ADAMTS15	ATS15_HUMAN
-1.39156	-2.50339	-0.279739	-2.51851	-2.81563	0.0194912	0.153242	-3.27492	Q8IVL0	1.42978	1.9076	NAV3	NAV3_HUMAN
-0.899269	-1.63107	-0.167464	2.33386	-2.62972	0.0194908	0.153242	-3.63561	P35613	1.42978	1.23275	BSG	BASI_HUMAN
0.966107	0.18421	1.748	-0.334035	2.68389	0.0194836	0.153242	-3.47359	P51649	1.42978	1.32437	ALDH5A1	SSDH_HUMAN
0.69987	0.155491	1.24425	-0.999216	3.10524	0.0195197	0.153294	-2.9507	Q9NWZ8	1.42961	0.959528	GEMIN8	GEMI8_HUMAN
1.5688	0.298056	2.83954	-0.128937	2.68163	0.0195661	0.153487	-3.54606	Q8NHW5	1.42895	2.15182	RPLP0P6	RLA0L_HUMAN
-0.73847	-1.31357	-0.16337	-2.07961	-3.10147	0.0196169	0.153542	-2.95539	Q8N3C7	1.42876	1.01305	CLIP4	CLIP4_HUMAN
0.70719	0.15646	1.25792	-0.473779	3.10153	0.0196154	0.153542	-2.95532	O14683	1.42876	0.970137	TP53I11	P5I11_HUMAN
1.09291	0.209823	1.97601	-1.54612	2.71397	0.0196632	0.153732	-3.45506	Q8WXW3	1.42811	1.49997	PIBF1	PIBF1_HUMAN
-0.928089	-1.68539	-0.170783	1.01282	-2.62261	0.0197652	0.154358	-3.64874	Q16270	1.42597	1.27566	IGFBP7	IBP7_HUMAN
-0.90378	-1.62452	-0.18304	1.44825	-2.87118	0.0199145	0.155199	-3.24904	Q96PQ7	1.42312	1.24474	KLHL5	KLHL5_HUMAN
-0.875925	-1.59197	-0.15988	1.42374	-2.61783	0.0199515	0.155199	-3.65754	P62633	1.42312	1.20637	CNBP	CNBP_HUMAN
0.460761	0.0840649	0.837457	4.53472	2.61758	0.0199614	0.155199	-3.65801	P17096	1.42312	0.634586	HMGA1	HMGA1_HUMAN
0.851503	0.185892	1.51711	-1.66823	3.0899	0.0199192	0.155199	-2.96983	Q15800	1.42312	1.17274	MSMO1	MSMO1_HUMAN
0.682423	0.14822	1.21662	-1.91587	3.08551	0.0200354	0.155601	-2.97533	Q9BVM2	1.42176	0.940772	DPCD	DPCD_HUMAN
-1.51819	-2.76089	-0.275486	0.818712	-2.61441	0.0200861	0.155823	-3.66385	O95983	1.42101	2.09404	MBD3	MBD3_HUMAN
-1.03592	-1.88532	-0.186529	0.752853	-2.60996	0.0202625	0.156519	-3.67205	Q16540	1.41866	1.43122	MRPL23	RM23_HUMAN
-0.783213	-1.42567	-0.140752	1.19429	-2.60885	0.0203068	0.156519	-3.6741	Q13243	1.41866	1.08208	SRSF5	SRSF5_HUMAN
0.699979	0.150458	1.2495	-1.31722	3.07666	0.0202714	0.156519	-2.98639	B0YJ81	1.41866	0.967081	HACD1	HACD1_HUMAN
0.825547	0.1775	1.47359	-2.42238	3.0769	0.0202648	0.156519	-2.98608	Q7L592	1.41866	1.14056	NDUFAF7	NDUF7_HUMAN
0.835991	0.150691	1.52129	-0.530337	2.61058	0.020238	0.156519	-3.67091	Q8WXA9	1.41866	1.15499	SREK1	SREK1_HUMAN
0.905299	0.168952	1.64165	-1.46234	2.69609	0.0203097	0.156519	-3.55402	Q96JB6	1.41866	1.25075	LOXL4	LOXL4_HUMAN
-0.935202	-1.66995	-0.200451	-2.36242	-3.07428	0.0203352	0.156543	-2.98936	Q9H7P6	1.41858	1.29214	MVB12B	MB12B_HUMAN
-0.576434	-1.04952	-0.103352	1.61722	-2.60752	0.0203595	0.156559	-3.67653	Q8WU90	1.41853	0.796469	ZC3H15	ZC3HF_HUMAN
-0.873708	-1.59097	-0.156451	1.29386	-2.60679	0.0203887	0.156611	-3.67787	Q9NZT2	1.41835	1.20737	OGFR	OGFR_HUMAN
-1.06083	-1.93037	-0.191293	-0.476709	-2.6288	0.0204742	0.157096	-3.61228	Q9NVE7	1.41672	1.46764	PANK4	PANK4_HUMAN
0.700531	0.124803	1.27626	0.956284	2.60391	0.0205046	0.157157	-3.68319	O15126	1.41651	0.96931	SCAMP1	SCAM1_HUMAN
-0.721594	-1.31534	-0.12785	0.57088	-2.60081	0.0206294	0.157663	-3.68887	Q92882	1.41482	0.999651	OSTF1	OSTF1_HUMAN
0.746528	0.15799	1.33506	-0.79838	3.06373	0.0206216	0.157663	-3.00257	Q9NWD8	1.41482	1.03419	TMEM248	TM248_HUMAN
1.44596	0.283644	2.60828	-1.41372	2.84844	0.0206381	0.157663	-3.28352	Q15517	1.41482	2.00314	CDSN	CDSN_HUMAN
-0.743886	-1.35671	-0.131065	2.45502	-2.5977	0.020756	0.158391	-3.69461	O95881	1.41238	1.03231	TXNDC12	TXD12_HUMAN
-1.61636	-2.93823	-0.294493	-1.09189	-2.68149	0.0208534	0.158962	-3.51082	A8CG34	1.41048	2.24609	POM121C	P121C_HUMAN
0.723834	0.126437	1.32123	1.51644	2.59293	0.0209508	0.159531	-3.70336	Q9H3K2	1.40859	1.00719	GHITM	GHITM_HUMAN
1.08409	0.224486	1.9437	1.09585	3.04611	0.0211096	0.160566	-3.02467	Q9BTM9	1.40516	1.51215	URM1	URM1_HUMAN
-0.95806	-1.74404	-0.172075	-1.01591	-2.67303	0.0211748	0.160887	-3.52532	Q96II8	1.40411	1.33736	LRCH3	LRCH3_HUMAN
-1.3907	-2.52776	-0.253651	-0.40205	-2.71305	0.0212195	0.16094	-3.49562	Q9NV56	1.40393	1.94153	MRGBP	MRGBP_HUMAN
-1.00408	-1.83509	-0.173067	1.80195	-2.58569	0.0212506	0.16094	-3.71667	P06730	1.40393	1.40178	EIF4E	IF4E_HUMAN
0.720506	0.148321	1.29269	-1.59474	3.04144	0.0212408	0.16094	-3.03052	O75208	1.40393	1.00588	COQ9	COQ9_HUMAN
-1.22754	-2.21352	-0.241551	-1.5283	-2.9164	0.0212999	0.161038	-3.25642	P05543	1.40361	1.71413	SERPINA7	THBG_HUMAN
-0.906817	-1.65774	-0.155891	-0.254544	-2.58427	0.0213095	0.161038	-3.71926	Q9H0S4	1.40361	1.26628	DDX47	DDX47_HUMAN
-1.13389	-2.07156	-0.19622	1.01694	-2.60568	0.0214018	0.161352	-3.65391	P12235	1.40258	1.58453	SLC25A4	ADT1_HUMAN
-0.843425	-1.53919	-0.147662	-0.180849	-2.63315	0.02142	0.161352	-3.68103	P78325	1.40258	1.17863	ADAM8	ADAM8_HUMAN
0.666275	0.130515	1.20203	-1.29281	2.91317	0.0214008	0.161352	-3.26105	Q9HB20	1.40258	0.931072	PLEKHA3	PKHA3_HUMAN
-0.776962	-1.41994	-0.133984	-1.81266	-2.60378	0.0214799	0.16147	-3.70681	Q9H974	1.40219	1.08605	QTRT2	QTRT2_HUMAN
0.684125	0.139313	1.22894	0.398783	3.03296	0.0214817	0.16147	-3.04118	Q9Y4P8	1.40219	0.956281	WIPI2	WIPI2_HUMAN
-0.538916	-0.986203	-0.0916296	2.81965	-2.5784	0.0215559	0.161508	-3.73003	Q8N1G4	1.40206	0.753374	LRRC47	LRC47_HUMAN
0.494166	0.0840599	0.904272	2.61375	2.57865	0.0215456	0.161508	-3.72958	Q9H832	1.40206	0.690816	UBE2Z	UBE2Z_HUMAN
0.700661	0.142269	1.25905	-0.655858	3.03073	0.0215456	0.161508	-3.04398	Q7Z6J9	1.40206	0.979484	TSEN54	SEN54_HUMAN
-0.641121	-1.16195	-0.120295	-2.62377	-2.81853	0.0216318	0.161895	-3.42863	P35367	1.40079	0.897063	HRH1	HRH1_HUMAN
0.695567	0.140546	1.25059	-1.74018	3.02697	0.0216537	0.161895	-3.04872	Q9UBN6	1.40079	0.973244	TNFRSF10D	TR10D_HUMAN
-0.750912	-1.35056	-0.151265	-1.28312	-3.02463	0.0217213	0.161987	-3.05166	Q674X7	1.40049	1.05091	KAZN	KAZRN_HUMAN
-0.727098	-1.33156	-0.122634	4.0864	-2.57417	0.0217353	0.161987	-3.73778	P12236	1.40049	1.01758	SLC25A6	ADT3_HUMAN
0.821073	0.158645	1.4835	-0.480556	2.90353	0.0217049	0.161987	-3.11611	Q96PE3	1.40049	1.1491	INPP4A	INP4A_HUMAN
-1.73703	-3.17982	-0.294234	3.19048	-2.59419	0.0218776	0.162226	-3.72409	Q58FF8	1.39971	2.43235	HSP90AB2P	H90B2_HUMAN
-1.27668	-2.32867	-0.224698	-0.597492	-2.69201	0.0220113	0.162226	-3.53064	O14757	1.39971	1.78773	CHEK1	CHK1_HUMAN
-0.82802	-1.50898	-0.147062	-1.73863	-2.69726	0.0218107	0.162226	-3.59005	Q14692	1.39971	1.15947	BMS1	BMS1_HUMAN
-0.794341	-1.43091	-0.157775	-3.14482	-3.01399	0.0220312	0.162226	-3.06505	Q63HQ0	1.39971	1.11231	AP1AR	AP1AR_HUMAN
-0.792794	-1.45239	-0.133195	1.30843	-2.57215	0.0218217	0.162226	-3.7415	Q15005	1.39971	1.11015	SPCS2	SPCS2_HUMAN
-0.688243	-1.26199	-0.114496	3.23745	-2.56707	0.0220398	0.162226	-3.7508	Q14344	1.39971	0.963743	GNA13	GNA13_HUMAN
-0.644239	-1.17225	-0.116233	-0.923898	-2.74484	0.0219269	0.162226	-3.48892	Q8N5I9	1.39971	0.902124	NOPCHAP1	NOPC1_HUMAN
0.481594	0.0863334	0.876855	-0.61804	2.74099	0.0220681	0.162226	-3.49512	Q9UBP9	1.39971	0.674374	GULP1	GULP1_HUMAN
0.537989	0.099092	0.976886	-0.986946	2.80664	0.0220404	0.162226	-3.44695	Q9Y4D1	1.39971	0.753343	DAAM1	DAAM1_HUMAN
0.731886	0.145749	1.31802	-1.33135	3.01594	0.0219741	0.162226	-3.0626	P62166	1.39971	1.02486	NCS1	NCS1_HUMAN
0.763821	0.145265	1.38238	-0.820339	2.89265	0.0220535	0.162226	-3.29046	Q9NQG1	1.39971	1.06957	MANBAL	MANBL_HUMAN
0.807489	0.161757	1.45322	-0.292117	3.02039	0.0218442	0.162226	-3.05699	Q14644	1.39971	1.13072	RASA3	RASA3_HUMAN
1.06558	0.181754	1.9494	-0.306709	2.61884	0.0219989	0.162226	-3.65698	Q9H1D9	1.39971	1.49212	POLR3F	RPC6_HUMAN
-1.29187	-2.36949	-0.214259	-1.63881	-2.5655	0.0221074	0.162291	-3.75366	Q92503	1.39949	1.80928	SEC14L1	S14L1_HUMAN
-0.768264	-1.38457	-0.151956	-0.934984	-3.01087	0.0221233	0.162291	-3.06899	Q16854	1.39949	1.07596	DGUOK	DGUOK_HUMAN
-0.902794	-1.65063	-0.154959	-1.29055	-2.64733	0.0221817	0.16255	-3.56932	Q9H9C1	1.39865	1.26514	VIPAS39	SPE39_HUMAN
0.60794	0.100292	1.11559	0.460389	2.56279	0.0222249	0.162697	-3.75862	Q53FA7	1.39817	0.852232	TP53I3	QORX_HUMAN
0.729548	0.14339	1.31571	-1.80721	3.0062	0.0222613	0.162793	-3.07487	Q9Y2E5	1.39785	1.02294	MAN2B2	MA2B2_HUMAN
0.517373	0.0849143	0.949832	1.2068	2.5602	0.0223377	0.163182	-3.76335	Q15398	1.39658	0.726095	DLGAP5	DLGP5_HUMAN
-0.739494	-1.35829	-0.120699	2.29295	-2.55743	0.0224593	0.163821	-3.76843	P29317	1.3945	1.03937	EPHA2	EPHA2_HUMAN
-0.717133	-1.29467	-0.139594	-3.40926	-2.99914	0.0224719	0.163821	-3.08377	Q9H8T0	1.3945	1.00795	AKTIP	AKTIP_HUMAN
0.693573	0.121667	1.26548	-0.266822	2.72821	0.0225427	0.164166	-3.51567	Q9BW85	1.39338	0.975616	YJU2	YJU2_HUMAN
-0.822238	-1.51117	-0.133308	0.147935	-2.5541	0.022606	0.164456	-3.77451	P55957	1.39244	1.15738	BID	BID_HUMAN
-0.575892	-1.05877	-0.0930121	-0.0352804	-2.55222	0.0226894	0.164892	-3.77796	Q13123	1.39103	0.811451	IK	RED_HUMAN
0.509019	0.0818986	0.936139	1.3054	2.55035	0.0227724	0.165153	-3.78137	P17252	1.39018	0.717659	PRKCA	KPCA_HUMAN
0.686552	0.131889	1.24122	-0.883663	2.98967	0.0227581	0.165153	-3.09573	Q8WUN7	1.39018	0.967962	UBTD2	UBTD2_HUMAN
-0.464884	-0.855078	-0.0746909	-1.29869	-2.54965	0.0228035	0.165208	-3.78264	Q9HBM1	1.39001	0.655518	SPC25	SPC25_HUMAN
-0.391138	-0.712839	-0.0694362	-3.20965	-2.78389	0.0228441	0.165331	-3.482	Q9UKY1	1.38961	0.551688	ZHX1	ZHX1_HUMAN
-2.30578	-4.18985	-0.421707	-2.51069	-2.86684	0.0229042	0.165595	-3.32749	Q9Y6X4	1.38875	3.25423	FAM169A	F169A_HUMAN
-1.02904	-1.89501	-0.163071	-0.248353	-2.54299	0.023102	0.165673	-3.79479	Q96I15	1.3885	1.45258	SCLY	SCLY_HUMAN
-0.85587	-1.54954	-0.1622	-1.61971	-2.98012	0.0230504	0.165673	-3.10779	Q86UY6	1.3885	1.20814	NAA40	NAA40_HUMAN
-0.762264	-1.37983	-0.144697	-2.06519	-2.98126	0.0230152	0.165673	-3.10634	Q96T58	1.3885	1.076	SPEN	MINT_HUMAN
0.617969	0.111847	1.12409	-0.243212	2.86019	0.0231289	0.165673	-3.17548	O00214	1.3885	0.872319	LGALS8	LEG8_HUMAN
0.679571	0.129131	1.23001	-0.73655	2.98197	0.0229934	0.165673	-3.10545	P03928	1.3885	0.959276	MT-ATP8	ATP8_HUMAN
0.69489	0.131147	1.25863	5.14731	2.97724	0.0231395	0.165673	-3.11143	O15381	1.3885	0.9809	NVL	NVL_HUMAN
0.721584	0.130781	1.31239	-0.545239	2.86107	0.0230992	0.165673	-3.17428	P02458	1.3885	1.01858	COL2A1	CO2A1_HUMAN
0.935489	0.17796	1.69302	-1.00535	2.98276	0.0229692	0.165673	-3.10445	P05089	1.3885	1.32053	ARG1	ARGI1_HUMAN
1.00263	0.181279	1.82398	-1.35155	2.85954	0.0231512	0.165673	-3.33797	Q9HB09	1.3885	1.4153	BCL2L12	B2L12_HUMAN
1.29447	0.205438	2.38349	2.19677	2.54371	0.0230698	0.165673	-3.79349	Q9UK45	1.3885	1.82725	LSM7	LSM7_HUMAN
-0.815092	-1.5001	-0.130086	-0.756567	-2.56396	0.0231794	0.165706	-3.72873	Q9UHD2	1.3884	1.15067	TBK1	TBK1_HUMAN
-1.17818	-2.16637	-0.189987	-1.06351	-2.58976	0.0232235	0.165852	-3.70812	Q9UJM3	1.38793	1.6638	ERRFI1	ERRFI_HUMAN
-0.962689	-1.77404	-0.151341	3.3771	-2.53918	0.0232746	0.165879	-3.80174	P61970	1.38784	1.35957	NUTF2	NTF2_HUMAN
0.374764	0.065258	0.68427	-1.54925	2.77245	0.0232595	0.165879	-3.49962	P07992	1.38784	0.529267	ERCC1	ERCC1_HUMAN
-2.25719	-4.12405	-0.390328	-2.90506	-2.76842	0.023408	0.165981	-3.50584	Q9NW08	1.38751	3.18851	POLR3B	RPC2_HUMAN
-1.19037	-2.19442	-0.18633	0.0743957	-2.53715	0.0233671	0.165981	-3.80545	P02647	1.38751	1.68152	APOA1	APOA1_HUMAN
-0.827384	-1.51836	-0.136407	-0.84856	-2.65611	0.0234309	0.165981	-3.59032	P51808	1.38751	1.16876	DYNLT3	DYLT3_HUMAN
-0.809866	-1.49308	-0.126652	-0.760357	-2.53672	0.0233869	0.165981	-3.80624	Q8IU81	1.38751	1.14402	IRF2BP1	I2BP1_HUMAN
0.712802	0.132755	1.29285	-1.76675	2.96814	0.0234228	0.165981	-3.12294	Q9UK99	1.38751	1.0069	FBXO3	FBX3_HUMAN
2.47117	0.428235	4.5141	-0.684724	2.76964	0.0233627	0.165981	-3.40315	Q14568	1.38751	3.49077	HSP90AA2P	HS902_HUMAN
0.352443	0.0548745	0.650011	3.23042	2.53465	0.0234816	0.166172	-3.81001	Q6NUK1	1.3869	0.498082	SLC25A24	SCMC1_HUMAN
-1.35986	-2.51068	-0.209046	4.76263	-2.52874	0.0237538	0.167293	-3.82077	Q9H853	1.3833	1.92679	TUBA4B	TBA4B_HUMAN
-0.935104	-1.72612	-0.144085	0.195131	-2.52981	0.0237042	0.167293	-3.81882	Q96EK9	1.3833	1.32495	KTI12	KTI12_HUMAN
-0.803735	-1.47107	-0.136403	-2.87214	-2.7577	0.023807	0.167293	-3.52236	Q9BSW2	1.3833	1.13881	CRACR2A	EFC4B_HUMAN
0.388739	0.0596785	0.717799	2.66128	2.52812	0.0237826	0.167293	-3.8219	P36542	1.3833	0.550804	ATP5F1C	ATPG_HUMAN
0.418625	0.0645816	0.772669	2.63279	2.53037	0.0236785	0.167293	-3.8178	Q16531	1.3833	0.593151	DDB1	DDB1_HUMAN
0.550522	0.084697	1.01635	2.61606	2.52911	0.0237369	0.167293	-3.8201	P09960	1.3833	0.780035	LTA4H	LKHA4_HUMAN
1.57878	0.244924	2.91264	1.34705	2.55042	0.0237865	0.167293	-3.75294	P18859	1.3833	2.23698	ATP5PF	ATP5J_HUMAN
-1.75584	-3.21481	-0.296867	-2.04832	-2.75558	0.0238865	0.167684	-3.52562	Q15532	1.38205	2.4901	SS18	SSXT_HUMAN
-1.10828	-2.03006	-0.186488	-3.47186	-2.75291	0.0239872	0.167719	-3.42856	Q5TCQ9	1.38194	1.57187	MAGI3	MAGI3_HUMAN
-0.709816	-1.31167	-0.107959	1.29528	-2.52388	0.0239804	0.167719	-3.82963	P08579	1.38194	1.00673	SNRPB2	RU2B_HUMAN
0.66067	0.104469	1.21687	-1.16271	2.60482	0.0239513	0.167719	-3.71112	Q9BXW6	1.38194	0.937028	OSBPL1A	OSBL1_HUMAN
0.694244	0.105788	1.2827	4.56303	2.52472	0.0239408	0.167719	-3.82808	P62829	1.38194	0.984646	RPL23	RL23_HUMAN
-0.951022	-1.75673	-0.145318	-0.28399	-2.5434	0.0241075	0.167872	-3.76548	P50750	1.38145	1.34931	CDK9	CDK9_HUMAN
-0.872865	-1.61345	-0.132276	1.28822	-2.52223	0.0240573	0.167872	-3.83261	Q99729	1.38145	1.23842	HNRNPAB	ROAA_HUMAN
-0.619915	-1.14599	-0.0938364	1.25914	-2.52172	0.0240814	0.167872	-3.83355	Q9BQ67	1.38145	0.879536	GRWD1	GRWD1_HUMAN
0.533822	0.0806233	0.987021	1.9073	2.52071	0.0241288	0.167872	-3.83538	Q9NPJ3	1.38145	0.757387	ACOT13	ACO13_HUMAN
0.572235	0.0866987	1.05777	0.418189	2.52213	0.024062	0.167872	-3.83279	P55042	1.38145	0.811887	RRAD	RAD_HUMAN
-0.624614	-1.14778	-0.101449	-0.50977	-2.68586	0.0241901	0.167966	-3.48083	Q9BQC3	1.38115	0.886394	DPH2	DPH2_HUMAN
1.76217	0.303624	3.22071	-0.397568	2.83016	0.0241727	0.167966	-3.2167	P01137	1.38115	2.5007	TGFB1	TGFB1_HUMAN
-0.767395	-1.41501	-0.119778	1.57776	-2.59852	0.0242254	0.168044	-3.72193	Q16394	1.3809	1.08921	EXT1	EXT1_HUMAN
1.35753	0.203171	2.5119	3.92136	2.51666	0.0243204	0.168536	-3.84276	P45877	1.37933	1.92902	PPIC	PPIC_HUMAN
0.936894	0.166891	1.7069	-2.08512	2.93884	0.0243613	0.168654	-3.16007	Q9BVI4	1.37896	1.33167	NOC4L	NOC4L_HUMAN
-1.40158	-2.58922	-0.213938	-0.835869	-2.56343	0.0243892	0.16868	-3.75428	P36955	1.37888	1.99227	SERPINF1	PEDF_HUMAN
-0.808189	-1.49643	-0.119948	1.74313	-2.51297	0.0244956	0.169249	-3.84945	O14979	1.37707	1.15031	HNRNPDL	HNRDL_HUMAN
0.717597	0.110289	1.32491	-0.802462	2.59117	0.0245485	0.169281	-3.66514	Q86YR5	1.37697	1.02144	GPSM1	GPSM1_HUMAN
0.721168	0.127447	1.31489	-1.36764	2.93381	0.0245265	0.169281	-3.16646	Q9Y6X3	1.37697	1.02652	MAU2	SCC4_HUMAN
0.597345	0.0881085	1.10658	0.85372	2.51027	0.0246248	0.16964	-3.85435	Q9UQB8	1.37583	0.850975	BAIAP2	BAIP2_HUMAN
-0.674394	-1.24955	-0.0992422	0.660702	-2.50927	0.0246732	0.169807	-3.85618	P18887	1.3753	0.961107	XRCC1	XRCC1_HUMAN
-0.777454	-1.41893	-0.135975	-0.807721	-2.92732	0.0247413	0.170108	-3.1747	P50443	1.37435	1.10875	SLC26A2	S26A2_HUMAN
0.662048	0.115359	1.20874	-0.537141	2.92501	0.0248183	0.170471	-3.17764	Q14156	1.3732	0.944954	EFR3A	EFR3A_HUMAN
-0.817638	-1.51664	-0.118641	1.11792	-2.50323	0.0249648	0.171142	-3.86713	Q96P48	1.37109	1.16883	ARAP1	ARAP1_HUMAN
0.937229	0.171746	1.70271	0.401534	3.08779	0.0249585	0.171142	-3.09037	O14948	1.37109	1.33979	TFEC	TFEC_HUMAN
-0.563889	-1.04618	-0.0816012	4.80145	-2.50209	0.0250205	0.171356	-3.8692	Q01105	1.37042	0.806487	SET	SET_HUMAN
0.751694	0.129356	1.37403	-0.580836	2.91738	0.0250743	0.171557	-3.18734	Q5SXM8	1.36978	1.07559	DNLZ	DNLZ_HUMAN
0.67555	0.0993907	1.25171	0.901682	2.54686	0.0251522	0.171922	-3.78328	O60870	1.36864	0.967441	KIN	KIN17_HUMAN
0.341262	0.0485546	0.633969	1.86487	2.495	0.0253683	0.172873	-3.88206	Q9Y3D8	1.36566	0.489778	AK6	KAD6_HUMAN
0.555171	0.0791526	1.03119	2.52206	2.49585	0.0253262	0.172873	-3.88051	P11310	1.36566	0.796781	ACADM	ACADM_HUMAN
0.698948	0.0993408	1.29855	3.00958	2.49456	0.0253899	0.172873	-3.88286	P08758	1.36566	1.00313	ANXA5	ANXA5_HUMAN
0.95098	0.13536	1.7666	4.56906	2.49516	0.02536	0.172873	-3.88176	P25398	1.36566	1.36484	RPS12	RS12_HUMAN
0.826514	0.138996	1.51403	-2.19908	2.90365	0.0255421	0.173741	-3.20481	Q96GY3	1.36296	1.18856	LIN37	LIN37_HUMAN
0.687861	0.115278	1.26044	-0.329843	2.90162	0.0256122	0.174049	-3.2074	O14521	1.36201	0.98987	SDHD	DHSD_HUMAN
-0.704747	-1.31099	-0.0985046	0.724716	-2.48773	0.0257296	0.174677	-3.89523	Q9Y5U2	1.36006	1.01562	TSSC4	TSSC4_HUMAN
-0.735172	-1.36782	-0.102525	0.248998	-2.48681	0.0257754	0.174803	-3.89688	P45985	1.35967	1.05977	MAP2K4	MP2K4_HUMAN
0.854614	0.141907	1.56732	-1.58184	2.89626	0.0257979	0.174803	-3.21423	Q92851	1.35967	1.23195	CASP10	CASPA_HUMAN
-0.789691	-1.47016	-0.109223	0.347542	-2.4835	0.0259417	0.175438	-3.90286	Q9BRT2	1.35771	1.14001	UQCC2	UQCC2_HUMAN
0.755325	0.124558	1.38609	-1.18956	2.8923	0.025936	0.175438	-3.21928	P28347	1.35771	1.0904	TEAD1	TEAD1_HUMAN
0.511096	0.0703739	0.951817	3.09144	2.48172	0.0260317	0.175877	-3.90608	Q15382	1.35635	0.73856	RHEB	RHEB_HUMAN
1.10175	0.152933	2.05056	0.369897	2.50208	0.026082	0.176047	-3.88913	Q01628	1.35583	1.5927	IFITM3	IFM3_HUMAN
-0.97589	-1.80142	-0.150363	-3.44231	-2.76919	0.0264462	0.178003	-3.46794	Q9NVU0	1.34983	1.41702	POLR3E	RPC5_HUMAN
-0.705445	-1.31576	-0.0951265	0.153336	-2.47356	0.0264479	0.178003	-3.92084	P06400	1.34983	1.02433	RB1	RB_HUMAN
0.70988	0.114115	1.30565	0.306408	2.87798	0.0264422	0.178003	-3.23755	Q8NDZ6	1.34983	1.03077	TMEM161B	T161B_HUMAN
0.46172	0.0709953	0.852444	-0.630233	2.76816	0.0264865	0.178082	-3.46942	Q7L5Y1	1.34959	0.670552	ENOSF1	ENOF1_HUMAN
0.527577	0.0709173	0.984237	1.22765	2.47234	0.0265104	0.178082	-3.92303	Q9Y2A7	1.34959	0.766196	NCKAP1	NCKP1_HUMAN
0.688328	0.109901	1.26675	-1.35894	2.87426	0.0265756	0.178349	-3.24231	Q9UJJ9	1.34878	1.00026	GNPTG	GNPTG_HUMAN
-0.561075	-1.04754	-0.0746061	0.369576	-2.4682	0.0267242	0.179175	-3.9305	P36969	1.34626	0.816861	GPX4	GPX4_HUMAN
-0.725724	-1.35572	-0.0957251	1.16965	-2.46517	0.0268821	0.179455	-3.93597	Q14566	1.34541	1.05724	MCM6	MCM6_HUMAN
-0.694498	-1.27952	-0.10948	-2.98969	-2.86735	0.026825	0.179455	-3.25113	Q9NPI1	1.34541	1.01175	BRD7	BRD7_HUMAN
0.492965	0.06528	0.920651	0.747014	2.46665	0.026805	0.179455	-3.9333	P55809	1.34541	0.718153	OXCT1	SCOT1_HUMAN
0.666384	0.092634	1.24013	-1.35696	2.57635	0.0269195	0.179455	-3.79189	Q9H7M9	1.34541	0.970789	VSIR	VISTA_HUMAN
0.69863	0.0922426	1.30502	0.86386	2.46554	0.0268627	0.179455	-3.9353	Q5W0V3	1.34541	1.01777	FHIP2A	FHI2A_HUMAN
0.701557	0.110113	1.293	-1.24257	2.86502	0.0269095	0.179455	-3.25411	Q9NUX5	1.34541	1.02203	POT1	POTE1_HUMAN
-0.538639	-1.00666	-0.0706182	3.16801	-2.46291	0.0270005	0.179824	-3.94005	P60983	1.34429	0.785344	GMFB	GMFB_HUMAN
-0.632544	-1.16653	-0.0985594	-2.21517	-2.86115	0.0270508	0.179988	-3.25906	A0JLT2	1.3438	0.922599	MED19	MED19_HUMAN
1.78345	0.243599	3.32331	-0.372758	2.56912	0.0272599	0.181207	-3.62887	P55899	1.34011	2.60841	FCGRT	FCGRN_HUMAN
-1.48864	-2.76663	-0.210648	-2.12953	-2.66709	0.0274701	0.182432	-3.55891	Q8WUH2	1.33644	2.18322	TGFBRAP1	TGFA1_HUMAN
-1.52199	-2.8502	-0.193778	0.733982	-2.45222	0.0275658	0.182894	-3.9593	Q9H553	1.33505	2.23444	ALG2	ALG2_HUMAN
0.418815	0.0525465	0.785084	1.92414	2.44702	0.027845	0.184572	-3.96865	P04233	1.33005	0.617178	CD74	HG2A_HUMAN
-0.52225	-0.979563	-0.064937	2.20602	-2.44388	0.0280149	0.185333	-3.9743	P25325	1.32779	0.770911	MPST	THTM_HUMAN
0.397508	0.0493632	0.745653	3.77736	2.44344	0.0280391	0.185333	-3.97509	P20618	1.32779	0.586775	PSMB1	PSB1_HUMAN
0.455056	0.0579043	0.852208	0.288703	2.48885	0.028009	0.185333	-3.88432	Q7L8L6	1.32779	0.671724	FASTKD5	FAKD5_HUMAN
-1.61818	-3.03134	-0.205029	-0.418687	-2.4873	0.0280894	0.185359	-3.8165	Q9UJA5	1.32772	2.3888	TRMT6	TRM6_HUMAN
-0.714668	-1.34098	-0.0883564	2.43089	-2.44191	0.0281223	0.185359	-3.97784	Q9BSJ8	1.32772	1.05501	ESYT1	ESYT1_HUMAN
-0.635307	-1.17705	-0.0935684	-1.68491	-2.83252	0.0281206	0.185359	-3.29571	Q5VZL5	1.32772	0.937853	ZMYM4	ZMYM4_HUMAN
-0.919059	-1.72457	-0.113544	-0.550233	-2.4585	0.0283327	0.186221	-3.91613	Q9Y547	1.32517	1.35934	IFT25	IFT25_HUMAN
0.503592	0.0616009	0.945582	0.680894	2.43826	0.0283214	0.186221	-3.98439	P0CG29;P0CG30	1.32517	0.744842	GSTT2;GSTT2B	GST2_HUMAN;GSTT2_HUMAN
0.532207	0.0651733	0.99924	0.936867	2.43864	0.0283008	0.186221	-3.98371	Q02252	1.32517	0.787165	ALDH6A1	MMSA_HUMAN
-0.451029	-0.847089	-0.0549694	2.48659	-2.43702	0.0283897	0.18642	-3.98662	Q16629	1.32458	0.667395	SRSF7	SRSF7_HUMAN
-0.758364	-1.42448	-0.092244	1.03732	-2.43636	0.0284263	0.186486	-3.98782	Q96FQ6	1.32438	1.12233	S100A16	S10AG_HUMAN
-0.829113	-1.55533	-0.102892	0.349586	-2.50363	0.028741	0.187732	-3.81357	Q9UBN7	1.32072	1.23043	HDAC6	HDAC6_HUMAN
-0.823941	-1.54918	-0.098699	1.05166	-2.43124	0.0287088	0.187732	-3.99699	Q9BRJ6	1.32072	1.22276	C7orf50	CG050_HUMAN
-0.80413	-1.51248	-0.095784	0.845401	-2.42938	0.0288123	0.187732	-4.00032	P57737	1.32072	1.19336	CORO7	CORO7_HUMAN
-0.791808	-1.48714	-0.0964753	-0.0988517	-2.47353	0.0288143	0.187732	-3.91087	Q9UHR6	1.32072	1.17507	ZNHIT2	ZNHI2_HUMAN
-0.469947	-0.883733	-0.0561598	2.20781	-2.43045	0.0287528	0.187732	-3.9984	P37235	1.32072	0.697419	HPCAL1	HPCL1_HUMAN
0.587535	0.0702864	1.10478	0.599776	2.4308	0.0287333	0.187732	-3.99778	Q01968	1.32072	0.871924	OCRL	OCRL_HUMAN
0.618207	0.0879177	1.1485	-0.218585	2.81579	0.0287665	0.187732	-3.31718	P98173	1.32072	0.917443	FAM3A	FAM3A_HUMAN
0.627016	0.0746137	1.17942	-1.02416	2.42906	0.0288303	0.187732	-4.0009	O00291	1.32072	0.930515	HIP1	HIP1_HUMAN
-0.68762	-1.29423	-0.0810073	0.110147	-2.42579	0.0290136	0.188594	-4.00677	Q9UNQ2	1.3182	1.02241	DIMT1	DIM1_HUMAN
0.388686	0.0457152	0.731657	4.92469	2.42525	0.0290435	0.188594	-4.00773	P78371	1.3182	0.577931	CCT2	TCPB_HUMAN
0.623175	0.0873271	1.15902	-1.3498	2.80897	0.0290342	0.188594	-3.32593	P62699	1.3182	0.926587	YPEL5	YPEL5_HUMAN
-0.650123	-1.22395	-0.0762929	1.80748	-2.42453	0.0290841	0.188603	-4.00902	Q9BX68	1.31817	0.966676	HINT2	HINT2_HUMAN
0.342068	0.0401099	0.644025	3.32799	2.42427	0.0290986	0.188603	-4.00948	P13861	1.31817	0.508624	PRKAR2A	KAP2_HUMAN
-0.890893	-1.67773	-0.104053	-0.913951	-2.42301	0.02917	0.188891	-4.01175	Q8NE01	1.31733	1.32553	CNNM3	CNNM3_HUMAN
-0.704018	-1.32617	-0.0818674	2.03772	-2.42161	0.0292489	0.188937	-4.01426	Q9Y5S9	1.31719	1.04759	RBM8A	RBM8A_HUMAN
0.498488	0.0580899	0.938886	0.367383	2.42228	0.0292108	0.188937	-4.01305	Q9UKM9	1.31719	0.741756	RALY	RALY_HUMAN
0.650982	0.0900963	1.21187	-1.15357	2.80332	0.0292579	0.188937	-3.33318	Q8TF46	1.31719	0.968669	DIS3L	DI3L1_HUMAN
0.513859	0.0607388	0.966979	1.01207	2.46332	0.0293636	0.189445	-3.92855	Q9Y2R0	1.31571	0.76549	COA3	COA3_HUMAN
-1.57661	-2.95277	-0.200453	-0.485397	-2.6232	0.0294462	0.189469	-3.72948	O00479	1.31564	2.34879	HMGN4	HMGN4_HUMAN
0.647017	0.0885971	1.20544	-0.611649	2.79855	0.0294484	0.189469	-3.33932	Q8N302	1.31564	0.963905	AGGF1	AGGF1_HUMAN
1.04352	0.121585	1.96545	1.46196	2.43894	0.0294025	0.189469	-3.95059	P53611	1.31564	1.5546	RABGGTB	PGTB2_HUMAN
0.675364	0.0772574	1.27347	0.352284	2.41643	0.0295429	0.189903	-4.02352	P10586	1.31438	1.0071	PTPRF	PTPRF_HUMAN
-0.84359	-1.59097	-0.096214	-1.11283	-2.4155	0.029596	0.19007	-4.02518	O75448	1.31389	1.25843	MED24	MED24_HUMAN
-0.861878	-1.62587	-0.097886	1.21461	-2.4142	0.0296709	0.190377	-4.02752	Q13547	1.313	1.28658	HDAC1	HDAC1_HUMAN
-0.765467	-1.44438	-0.0865508	1.50445	-2.41282	0.0297495	0.190707	-4.02997	Q00059	1.31204	1.14349	TFAM	TFAM_HUMAN
0.676039	0.0906648	1.26141	-1.34531	2.78944	0.029816	0.190959	-3.35104	Q9NV31	1.31132	1.01046	IMP3	IMP3_HUMAN
0.451154	0.050561	0.851747	3.41818	2.41011	0.0299059	0.191185	-4.03482	Q9UNM6	1.31066	0.674669	PSMD13	PSD13_HUMAN
0.773783	0.10325	1.44432	-1.55276	2.78726	0.0299045	0.191185	-3.35384	P56199	1.31066	1.15714	ITGA1	ITA1_HUMAN
1.54269	0.196032	2.88935	-1.01231	2.68352	0.0300237	0.191763	-3.59152	Q5T5C0	1.30899	2.30994	STXBP5	STXB5_HUMAN
0.921145	0.112802	1.72949	-0.993212	2.6092	0.0301064	0.192116	-3.64677	P19827	1.30797	1.38034	ITIH1	ITIH1_HUMAN
-1.02246	-1.92059	-0.124327	-2.53527	-2.60664	0.0302289	0.192548	-3.65066	Q8TDY2	1.30673	1.53362	RB1CC1	RBCC1_HUMAN
-0.604709	-1.1428	-0.0666178	0.680561	-2.40495	0.0302053	0.192548	-4.04404	P78346	1.30673	0.907022	RPP30	RPP30_HUMAN
0.499256	0.0624528	0.936059	-1.31081	2.67745	0.0302956	0.192798	-3.60029	P49789	1.30601	0.749262	FHIT	FHIT_HUMAN
0.7907	0.0884111	1.49299	0.383623	2.4456	0.0303405	0.192909	-3.95916	P60520	1.30569	1.18694	GABARAPL2	GBRL2_HUMAN
0.748939	0.0813961	1.41648	1.90376	2.40095	0.0304395	0.193362	-4.05119	P10644	1.30439	1.12537	PRKAR1A	KAP0_HUMAN
-1.08911	-2.06056	-0.117661	-0.997615	-2.3992	0.030542	0.193663	-4.0543	Q8N201	1.30352	1.6376	INTS1	INT1_HUMAN
-0.932313	-1.75998	-0.104649	0.898561	-2.4702	0.0305197	0.193663	-3.86989	Q8WZ82	1.30352	1.40184	OVCA2	OVCA2_HUMAN
-0.879766	-1.66511	-0.0944227	0.42171	-2.3973	0.0306542	0.194085	-4.05769	Q86WQ0	1.30231	1.32406	NR2C2AP	NR2CA_HUMAN
0.574976	0.0616562	1.0883	1.35368	2.39705	0.0306692	0.194085	-4.05814	P31937	1.30231	0.865347	HIBADH	3HIDH_HUMAN
0.614942	0.0783857	1.1515	-1.62638	2.7682	0.0306917	0.194085	-3.37838	Q13615	1.30231	0.925497	MTMR3	MTMR3_HUMAN
-0.988341	-1.8613	-0.115378	-2.37706	-2.59231	0.0309234	0.194785	-3.6724	Q99496	1.30032	1.48975	RNF2	RING2_HUMAN
-0.789587	-1.48001	-0.0991677	-0.807529	-2.76227	0.0309411	0.194785	-3.38603	P0DJ07	1.30032	1.19016	PET100	PT100_HUMAN
0.381681	0.0404054	0.722957	2.25868	2.39338	0.0308873	0.194785	-4.06469	O43617	1.30032	0.575318	TRAPPC3	TPPC3_HUMAN
0.43855	0.0463798	0.830721	2.95507	2.3931	0.030904	0.194785	-4.06519	P51114	1.30032	0.661038	FXR1	FXR1_HUMAN
0.554481	0.058739	1.05022	3.37159	2.39357	0.0308756	0.194785	-4.06434	P60900	1.30032	0.835785	PSMA6	PSA6_HUMAN
-0.839411	-1.58978	-0.0890404	-0.707904	-2.41045	0.0310297	0.194992	-4.00058	P49356	1.29972	1.26584	FNTB	FNTB_HUMAN
0.406877	0.0427385	0.771015	1.28773	2.39118	0.0310183	0.194992	-4.0686	Q9NRF9	1.29972	0.613575	POLE3	DPOE3_HUMAN
-0.92124	-1.7283	-0.114177	-3.66725	-2.75705	0.0311624	0.195651	-3.39276	P40424	1.29785	1.39125	PBX1	PBX1_HUMAN
-2.60919	-4.93912	-0.279255	0.641568	-2.45577	0.0313208	0.195945	-3.9649	P51397	1.29701	3.94291	DAP	DAP1_HUMAN
-1.01284	-1.91849	-0.107181	0.0953367	-2.42922	0.031272	0.195945	-3.91634	Q8N9N8	1.29701	1.53057	EIF1AD	EIF1A_HUMAN
-0.626421	-1.17576	-0.0770839	-1.81256	-2.75427	0.031281	0.195945	-3.39635	Q6P1M3	1.29701	0.946627	LLGL2	L2GL2_HUMAN
-0.61437	-1.15332	-0.0754174	-1.68105	-2.75333	0.0313211	0.195945	-3.39756	Q8N4S0	1.29701	0.928416	CCDC82	CCD82_HUMAN
-1.2757	-2.40201	-0.149385	-1.23444	-2.65321	0.0314066	0.196132	-3.6353	Q6IBW4	1.29648	1.92858	NCAPH2	CNDH2_HUMAN
-0.749348	-1.42184	-0.076854	-0.099066	-2.38457	0.0314157	0.196132	-4.08036	Q9BW19	1.29648	1.13285	KIFC1	KIFC1_HUMAN
-0.655516	-1.23112	-0.0799139	-3.40323	-2.75068	0.0314347	0.196132	-3.40098	Q92547	1.29648	0.990998	TOPBP1	TOPB1_HUMAN
-0.884493	-1.67866	-0.0903241	0.136494	-2.3834	0.0314867	0.196167	-4.08245	Q9UJX3	1.29638	1.33727	ANAPC7	APC7_HUMAN
-0.70093	-1.33045	-0.0714147	0.237731	-2.38278	0.0315244	0.196167	-4.08356	Q96ME1	1.29638	1.05974	FBXL18	FXL18_HUMAN
0.517242	0.0547099	0.979774	0.910042	2.45232	0.0315151	0.196167	-3.97072	Q9BRG1	1.29638	0.782019	VPS25	VPS25_HUMAN
0.502474	0.0510542	0.953894	-0.507737	2.38204	0.0315695	0.196274	-4.08488	Q86VN1	1.29608	0.759869	VPS36	VPS36_HUMAN
-0.9931	-1.88581	-0.100394	-0.669239	-2.38067	0.0316524	0.196615	-4.0873	P17535	1.29511	1.50294	JUND	JUND_HUMAN
-1.22571	-2.31631	-0.135097	-2.02593	-2.57331	0.0318687	0.19693	-3.80618	Q02447	1.29422	1.85624	SP3	SP3_HUMAN
-0.525632	-0.999112	-0.0521514	1.4811	-2.37572	0.0319558	0.19693	-4.09611	Q96PK6	1.29422	0.796031	RBM14	RBM14_HUMAN
0.430846	0.0461129	0.815579	-0.442503	2.51925	0.0319329	0.19693	-3.85024	Q9BZM5	1.29422	0.652485	ULBP2	ULBP2_HUMAN
0.506315	0.0506173	0.962012	1.27574	2.37771	0.0318334	0.19693	-4.09256	Q13557	1.29422	0.766777	CAMK2D	KCC2D_HUMAN
0.511742	0.0511737	0.972311	-0.299142	2.37778	0.031829	0.19693	-4.09244	Q9P2B4	1.29422	0.774997	CTTNBP2NL	CT2NL_HUMAN
0.580724	0.0576898	1.10376	1.47941	2.37605	0.0319356	0.19693	-4.09552	Q9UIQ6	1.29422	0.879464	LNPEP	LCAP_HUMAN
0.582501	0.0598272	1.10517	3.77961	2.42078	0.0317621	0.19693	-3.93077	Q02880	1.29422	0.882155	TOP2B	TOP2B_HUMAN
0.68081	0.0805874	1.28103	0.189996	2.73963	0.0319129	0.19693	-3.41524	Q8N3E9	1.29422	1.03104	PLCD3	PLCD3_HUMAN
1.38736	0.152265	2.62245	-0.0389023	2.57196	0.0319371	0.19693	-3.70325	O95628	1.29422	2.10105	CNOT4	CNOT4_HUMAN
-1.03485	-1.96339	-0.106296	-0.614993	-2.47214	0.0322611	0.197596	-3.78645	Q9BQ13	1.29234	1.56948	KCTD14	KCD14_HUMAN
0.394117	0.0389136	0.749321	0.906096	2.39082	0.0322007	0.197596	-4.08566	Q5TAX3	1.29234	0.597732	TUT4	TUT4_HUMAN
0.523488	0.0512689	0.995708	6.17418	2.37235	0.0321637	0.197596	-4.10209	P31949	1.29234	0.79394	S100A11	S10AB_HUMAN
0.722881	0.0710295	1.37473	1.56996	2.3732	0.0321113	0.197596	-4.10059	Q9NZZ3	1.29234	1.09635	CHMP5	CHMP5_HUMAN
0.762282	0.0884088	1.43616	-1.00069	2.73222	0.032238	0.197596	-3.42481	Q9P2C4	1.29234	1.1561	TMEM181	TM181_HUMAN
0.894402	0.104012	1.68479	-1.53459	2.73319	0.0321953	0.197596	-3.42356	O43731	1.29234	1.35648	KDELR3	ERD23_HUMAN
1.0249	0.110232	1.93956	-1.53755	2.56563	0.0322595	0.197596	-3.53234	Q9C040	1.29234	1.55439	TRIM2	TRIM2_HUMAN
-1.04741	-1.98747	-0.107354	-1.33903	-2.47153	0.0322954	0.197633	-3.89491	Q86WC4	1.29223	1.58867	OSTM1	OSTM1_HUMAN
0.711876	0.0696184	1.35413	0.943985	2.38833	0.0323523	0.197809	-4.03925	Q9UGJ0	1.29173	1.08016	PRKAG2	AAKG2_HUMAN
-2.31999	-4.40873	-0.231246	1.1832	-2.43571	0.0324675	0.198168	-3.9278	P04004	1.29072	3.52297	VTN	VTNC_HUMAN
-0.889533	-1.68459	-0.094471	-0.882457	-2.56175	0.0324586	0.198168	-3.82395	Q9NWM3	1.29072	1.35078	CUEDC1	CUED1_HUMAN
1.38996	0.147049	2.63287	-0.473062	2.56058	0.032519	0.198309	-3.5397	Q03013	1.29032	2.11134	GSTM4	GSTM4_HUMAN
-1.44095	-2.71898	-0.162926	-1.22487	-2.72326	0.0326362	0.198839	-3.4364	Q9NTG7	1.28883	2.19134	SIRT3	SIR3_HUMAN
-0.823327	-1.56688	-0.0797772	-2.63785	-2.4052	0.0326868	0.198839	-3.95739	O00411	1.28883	1.25208	POLRMT	RPOM_HUMAN
-0.711265	-1.35517	-0.0673644	0.243715	-2.36389	0.0326909	0.198839	-4.11709	Q9NYB9	1.28883	1.08166	ABI2	ABI2_HUMAN
-0.683856	-1.29476	-0.0729539	-0.296015	-2.62227	0.0328868	0.199857	-3.68001	Q8N5I2	1.28598	1.04229	ARRDC1	ARRD1_HUMAN
0.763135	0.0751052	1.45116	-0.435911	2.46035	0.0329276	0.199932	-3.80552	Q5HYI7	1.28577	1.16331	MTX3	MTX3_HUMAN
-0.729741	-1.38824	-0.0712457	-1.66063	-2.45821	0.0330501	0.200502	-3.80899	Q9BVC4	1.28417	1.11378	MLST8	LST8_HUMAN
0.489189	0.0445316	0.933847	-0.874465	2.35433	0.0332974	0.201828	-4.13404	Q9ULI3	1.28048	0.74879	HEG1	HEG1_HUMAN
0.453403	0.0408745	0.865931	0.780935	2.35205	0.0334434	0.202538	-4.13807	Q9P016	1.27851	0.695083	THYN1	THYN1_HUMAN
-0.588813	-1.11723	-0.0603947	-0.902452	-2.61026	0.0334805	0.202587	-3.69737	O95149	1.27837	0.902768	SNUPN	SPN1_HUMAN
0.442765	0.0393894	0.84614	3.21086	2.34898	0.0336409	0.203383	-4.1435	Q9NP79	1.27617	0.680018	VTA1	VTA1_HUMAN
0.605526	0.0638756	1.14718	-2.05319	2.70018	0.0336851	0.203474	-3.46627	P51687	1.27592	0.93018	SUOX	SUOX_HUMAN
-0.698419	-1.3351	-0.0617391	1.37892	-2.34753	0.0337349	0.2036	-4.14607	Q8NEW0	1.27557	1.07317	SLC30A7	ZNT7_HUMAN
-0.792581	-1.51546	-0.0696981	2.60884	-2.34634	0.0338116	0.203868	-4.14816	P46783	1.27483	1.21856	RPS10	RS10_HUMAN
-0.574058	-1.09782	-0.050293	2.01997	-2.3455	0.0338665	0.203868	-4.14965	Q9NR46	1.27483	0.882591	SH3GLB2	SHLB2_HUMAN
0.475648	0.0416728	0.909623	3.09564	2.3455	0.033866	0.203868	-4.14964	P78347	1.27483	0.73129	GTF2I	GTF2I_HUMAN
-0.596506	-1.13107	-0.0619411	-3.07358	-2.69521	0.0339154	0.203987	-3.4727	O60346	1.2745	0.91734	PHLPP1	PHLP1_HUMAN
0.633153	0.0550461	1.21126	2.33707	2.34377	0.0339785	0.204191	-4.15269	P55735	1.27394	0.97413	SEC13	SEC13_HUMAN
0.424344	0.0368	0.811888	1.57727	2.34322	0.0340149	0.204235	-4.15368	Q15363	1.27382	0.652931	TMED2	TMED2_HUMAN
0.83401	0.0795049	1.58851	-0.19179	2.53096	0.0340837	0.204473	-3.76537	P78316	1.27316	1.28394	NOP14	NOP14_HUMAN
0.46657	0.0401767	0.892962	2.50822	2.34165	0.0341173	0.2045	-4.15645	Q14738	1.27309	0.718313	PPP2R5D	2A5D_HUMAN
-1.8334	-3.50466	-0.162153	-0.58971	-2.4057	0.0342602	0.204555	-3.97799	Q96EV8	1.27294	2.82298	DTNBP1	DTBP1_HUMAN
-1.76438	-3.36611	-0.162654	-0.120546	-2.47807	0.0342017	0.204555	-3.91576	Q9BYB4	1.27294	2.71671	GNB1L	GNB1L_HUMAN
-0.887537	-1.68518	-0.089895	-1.28333	-2.68755	0.0342739	0.204555	-3.48263	Q13309	1.27294	1.36658	SKP2	SKP2_HUMAN
-0.696368	-1.33336	-0.0593723	0.432299	-2.33947	0.0342601	0.204555	-4.16029	P36639	1.27294	1.07223	NUDT1	8ODP_HUMAN
0.547319	0.0465294	1.04811	1.52962	2.33884	0.0343015	0.204555	-4.16141	O96008	1.27294	0.842734	TOMM40	TOM40_HUMAN
1.52164	0.14294	2.90034	0.0645618	2.52707	0.0342944	0.204555	-3.77125	Q53FT3	1.27294	2.34294	HIKESHI	HIKES_HUMAN
-1.03544	-1.97859	-0.0922984	-1.20771	-2.43529	0.0343894	0.204905	-3.95416	O15211	1.27197	1.59553	RGL2	RGL2_HUMAN
-4.90725	-9.34711	-0.46739	-10.5518	-2.58912	0.0345522	0.205525	-3.79701	Q6L8G4	1.27027	7.57179	KRTAP5-11	KR511_HUMAN
-0.810389	-1.54013	-0.0806463	-1.57576	-2.68227	0.0345236	0.205525	-3.48948	Q8NFZ0	1.27027	1.25041	FBH1	FBH1_HUMAN
0.813867	0.0672199	1.56051	1.90426	2.33267	0.0347095	0.206286	-4.17229	Q03519	1.26819	1.25784	TAP2	TAP2_HUMAN
0.93376	0.0765909	1.79093	3.05467	2.33123	0.0348058	0.206683	-4.17484	E9PAV3	1.2671	1.44438	NACA	NACAM_HUMAN
0.625249	0.052332	1.19817	2.34315	2.37056	0.0348371	0.206694	-4.01637	Q6YHU6	1.26707	0.967181	THADA	THADA_HUMAN
-1.0556	-2.02313	-0.0880648	-0.679107	-2.36986	0.034882	0.206786	-4.0892	Q96AT9	1.26682	1.6332	RPE	RPE_HUMAN
-0.857621	-1.64547	-0.0697724	0.717912	-2.32953	0.0349191	0.206831	-4.17782	P21127	1.2667	1.32702	CDK11B	CD11B_HUMAN
-1.40812	-2.69985	-0.116384	-1.05993	-2.36786	0.0350104	0.207197	-4.09262	Q9GZU8	1.2657	2.18054	PSME3IP1	PIP30_HUMAN
0.845117	0.0770703	1.61316	-0.24738	2.57758	0.0351522	0.20786	-3.56558	Q6UUV9	1.26389	1.31058	CRTC1	CRTC1_HUMAN
0.548354	0.0437494	1.05296	-0.106258	2.32555	0.0351863	0.207887	-4.18484	Q05193	1.26382	0.850417	DNM1	DYN1_HUMAN
-1.17397	-2.2549	-0.0930307	0.187147	-2.34021	0.0354176	0.208201	-4.12289	Q9BYC9	1.26297	1.82188	MRPL20	RM20_HUMAN
-0.952323	-1.82192	-0.0827224	-2.00382	-2.50749	0.0353768	0.208201	-3.9072	Q2PPJ7	1.26297	1.47791	RALGAPA2	RGPA2_HUMAN
-0.895562	-1.71985	-0.0712777	0.251166	-2.34109	0.0353593	0.208201	-4.17242	Q9BXW7	1.26297	1.38982	HDHD5	HDHD5_HUMAN
-0.551987	-1.06068	-0.0432956	1.65405	-2.32215	0.035416	0.208201	-4.19082	P33992	1.26297	0.85663	MCM5	MCM5_HUMAN
-0.457277	-0.877212	-0.0373416	0.0535597	-2.38793	0.0353663	0.208201	-4.00762	Q8IUF8	1.26297	0.709648	RIOX2	RIOX2_HUMAN
0.532577	0.0422064	1.02295	1.44218	2.3242	0.0352772	0.208201	-4.18721	O75439	1.26297	0.826508	PMPCB	MPPB_HUMAN
-0.954834	-1.83753	-0.0721344	-0.557185	-2.31489	0.0359111	0.208653	-4.20358	Q6QNY0	1.26174	1.48325	BLOC1S3	BL1S3_HUMAN
-0.862674	-1.65885	-0.0664949	2.44257	-2.31874	0.0356479	0.208653	-4.19682	P62837	1.26174	1.34009	UBE2D2	UB2D2_HUMAN
-0.84695	-1.62914	-0.0647589	0.0105715	-2.31718	0.035754	0.208653	-4.19955	Q9NNW7	1.26174	1.31566	TXNRD2	TRXR2_HUMAN
-0.635195	-1.21184	-0.0585456	-2.89595	-2.66056	0.0355696	0.208653	-3.51764	Q8IVL1	1.26174	0.98672	NAV2	NAV2_HUMAN
0.417033	0.0320494	0.802018	4.88458	2.31816	0.0356872	0.208653	-4.19783	P38646	1.26174	0.647825	HSPA9	GRP75_HUMAN
0.48278	0.0385835	0.926976	-1.65102	2.41089	0.0358738	0.208653	-3.99394	Q6UXD5	1.26174	0.749957	SEZ6L2	SE6L2_HUMAN
0.58233	0.0460221	1.11864	-0.860896	2.38111	0.0357998	0.208653	-4.09044	Q6IA69	1.26174	0.904599	NADSYN1	NADE_HUMAN
0.594458	0.0538809	1.13504	-1.82295	2.65609	0.0357896	0.208653	-3.52346	Q96T21	1.26174	0.923439	SECISBP2	SEBP2_HUMAN
0.603895	0.0550497	1.15274	-1.30721	2.6576	0.0357149	0.208653	-3.52149	Q6PJF5	1.26174	0.938098	RHBDF2	RHDF2_HUMAN
0.634152	0.0570989	1.21121	-0.0587325	2.65434	0.0358759	0.208653	-3.52573	Q9H3L0	1.26174	0.9851	MMADHC	MMAD_HUMAN
0.648628	0.0585192	1.23874	-1.65282	2.65486	0.0358499	0.208653	-3.52505	Q9Y2P8	1.26174	1.00759	RCL1	RCL1_HUMAN
0.881582	0.0691492	1.69401	0.0380059	2.37958	0.035898	0.208653	-4.02152	Q9P2E5	1.26174	1.36946	CHPF2	CHPF2_HUMAN
1.20127	0.0918548	2.31068	3.59711	2.31719	0.0357534	0.208653	-4.19953	P61923	1.26174	1.86606	COPZ1	COPZ1_HUMAN
1.39845	0.114153	2.68276	-0.605065	2.41537	0.0355964	0.208653	-3.98664	Q9NRK6	1.26174	2.17238	ABCB10	ABCBA_HUMAN
0.612449	0.0546982	1.1702	-0.561687	2.65221	0.035981	0.208887	-3.52849	Q5VTB9	1.26111	0.951864	RNF220	RN220_HUMAN
-0.686991	-1.32243	-0.0515492	-1.38034	-2.32957	0.0361323	0.209591	-4.19242	Q7Z7A4	1.2592	1.06933	PXK	PXK_HUMAN
-1.29007	-2.47748	-0.102653	0.770265	-2.4441	0.0361926	0.209595	-3.96964	Q8N6S5	1.25919	2.00806	ARL6IP6	AR6P6_HUMAN
0.576903	0.042726	1.11108	0.524896	2.31118	0.036167	0.209595	-4.2101	P11388	1.25919	0.897983	TOP2A	TOP2A_HUMAN
-0.711012	-1.37005	-0.0519706	0.461035	-2.30876	0.0363341	0.21024	-4.21433	Q15582	1.25745	1.10827	TGFBI	BGH3_HUMAN
-1.29293	-2.49305	-0.0928129	2.30895	-2.30551	0.0365608	0.210459	-4.22004	P26583	1.25685	2.01626	HMGB2	HMGB2_HUMAN
0.330064	0.0238787	0.636249	4.09836	2.3069	0.0364636	0.210459	-4.2176	P49411	1.25685	0.514718	TUFM	EFTU_HUMAN
0.45556	0.0327811	0.878339	0.567629	2.30594	0.0365308	0.210459	-4.21929	Q14254	1.25685	0.710422	FLOT2	FLOT2_HUMAN
0.583031	0.0497141	1.11635	-1.20214	2.64049	0.0365669	0.210459	-3.54372	Q8TAA5	1.25685	0.909207	GRPEL2	GRPE2_HUMAN
0.609579	0.0441376	1.17502	2.78902	2.30705	0.036453	0.210459	-4.21733	P08174	1.25685	0.950607	CD55	DAF_HUMAN
0.619656	0.0532342	1.18608	-2.23109	2.64234	0.0364737	0.210459	-3.54132	Q5BKZ1	1.25685	0.966322	ZNF326	ZN326_HUMAN
0.742526	0.0532113	1.43184	0.348185	2.3052	0.036582	0.210459	-4.22058	Q96A26	1.25685	1.15793	FAM162A	F162A_HUMAN
0.425474	0.0303385	0.820609	0.902983	2.30432	0.0366441	0.210643	-4.22213	P10109	1.25636	0.663766	FDX1	ADX_HUMAN
-0.958446	-1.84875	-0.0681458	1.47193	-2.30381	0.0366797	0.210675	-4.22302	A0A0B4J2D5;P0DPI2	1.25627	1.49534	GATD3B;GATD3	GAL3B_HUMAN;GAL3A_HUMAN
0.372885	0.0262238	0.719546	0.0165059	2.30189	0.0368142	0.211275	-4.22638	Q8IWV8	1.25466	0.582512	UBR2	UBR2_HUMAN
0.576176	0.040153	1.1122	1.21466	2.30031	0.0369253	0.211739	-4.22915	Q5H9R7	1.25341	0.900985	PPP6R3	PP6R3_HUMAN
-1.1402	-2.19722	-0.083188	0.684271	-2.39279	0.0370153	0.211909	-4.02339	O95166	1.25296	1.78362	GABARAP	GBRAP_HUMAN
0.580744	0.0402298	1.12126	5.52709	2.29929	0.0369978	0.211909	-4.23095	P07339	1.25296	0.908457	CTSD	CATD_HUMAN
-1.47547	-2.84949	-0.101454	-1.55946	-2.29802	0.0370873	0.212103	-4.23317	Q13084	1.25244	2.30904	MRPL28	RM28_HUMAN
-1.10487	-2.12976	-0.0799797	-0.900514	-2.39131	0.0371096	0.212103	-4.02578	Q96EU7	1.25244	1.72907	C1GALT1C1	C1GLC_HUMAN
0.636279	0.0434107	1.22915	1.45869	2.2967	0.0371807	0.212336	-4.23547	Q8IVF2	1.25181	0.99624	AHNAK2	AHNK2_HUMAN
-0.65735	-1.27085	-0.0438488	2.33995	-2.29296	0.0374471	0.213487	-4.24202	P99999	1.24874	1.03177	CYCS	CYC_HUMAN
-0.587892	-1.1293	-0.0464881	-2.72281	-2.62274	0.0374736	0.213487	-3.56682	Q8IVU3	1.24874	0.922748	HERC6	HERC6_HUMAN
0.604681	0.0478211	1.16154	-1.35219	2.62276	0.0374722	0.213487	-3.56679	Q92968	1.24874	0.949099	PEX13	PEX13_HUMAN
-0.540869	-1.04586	-0.0358781	1.58064	-2.29205	0.0375123	0.213534	-4.24362	P00491	1.24861	0.849026	PNP	PNPH_HUMAN
-0.990863	-1.91661	-0.0651152	1.01489	-2.29053	0.037621	0.213979	-4.24627	Q86VR2	1.24742	1.55688	RETREG3	RETR3_HUMAN
0.420354	0.0273917	0.813317	1.23441	2.28918	0.0377182	0.214184	-4.24863	O94874	1.24688	0.660766	UFL1	UFL1_HUMAN
0.704967	0.0460303	1.3639	0.183192	2.2895	0.0376952	0.214184	-4.24807	Q9NNX1	1.24688	1.10816	TUFT1	TUFT1_HUMAN
-0.867181	-1.6768	-0.057563	-0.249902	-2.34885	0.0379222	0.214939	-4.14433	Q9NZQ7	1.24487	1.36534	CD274	PD1L1_HUMAN
-0.601175	-1.16404	-0.0383072	-0.167627	-2.28565	0.0379727	0.214939	-4.2548	Q86TU7	1.24487	0.946525	SETD3	SETD3_HUMAN
0.446865	0.0326681	0.861062	-1.67646	2.52728	0.037896	0.214939	-3.81733	Q9Y692	1.24487	0.70357	GMEB1	GMEB1_HUMAN
0.771705	0.0491693	1.49424	4.15572	2.28564	0.0379737	0.214939	-4.25482	P60903	1.24487	1.21502	S100A10	S10AA_HUMAN
-0.998451	-1.93302	-0.0638803	-0.544443	-2.30205	0.0380431	0.215031	-4.18874	Q8WWI5	1.24463	1.57233	SLC44A1	CTL1_HUMAN
1.97665	0.240063	3.71323	0.197783	4.27311	0.0380513	0.215031	-3.04799	Q9P0U1	1.24463	3.11276	TOMM7	TOM7_HUMAN
-0.725598	-1.40585	-0.0453486	-0.494289	-2.28267	0.038189	0.215537	-4.26	Q8IWT6	1.24329	1.14388	LRRC8A	LRC8A_HUMAN
-0.611402	-1.17759	-0.0452113	-1.61976	-2.60821	0.038233	0.215537	-3.58574	Q9NPF2	1.24329	0.963855	CHST11	CHSTB_HUMAN
0.609818	0.0451872	1.17445	-2.02909	2.60864	0.0382103	0.215537	-3.58518	O94864	1.24329	0.961358	SUPT7L	ST65G_HUMAN
0.608872	0.0375676	1.18018	3.29925	2.28073	0.0383304	0.215739	-4.26339	P43307	1.24275	0.96028	SSR1	SSRA_HUMAN
0.765451	0.05389	1.47701	0.621005	2.51993	0.0383147	0.215739	-3.64556	Q9NRG4	1.24275	1.20723	SMYD2	SMYD2_HUMAN
0.656147	0.0399656	1.27233	1.06063	2.27881	0.0384709	0.216357	-4.26674	Q9UBB4	1.24112	1.0362	ATXN10	ATX10_HUMAN
-0.463685	-0.899389	-0.0279808	1.97016	-2.27744	0.0385715	0.216748	-4.26913	Q8NBT2	1.24009	0.732871	SPC24	SPC24_HUMAN
-0.458279	-0.886279	-0.0302795	-1.98335	-2.45167	0.0386561	0.21705	-3.88523	Q4ZIN3	1.23929	0.724792	TMEM259	MBRL_HUMAN
-1.11295	-2.15881	-0.0670992	-1.31616	-2.29301	0.0386914	0.217074	-4.20428	Q9UBI1	1.23922	1.76028	COMMD3	COMD3_HUMAN
-0.869503	-1.68745	-0.0515537	0.101209	-2.30906	0.0389925	0.218417	-4.12032	Q8N5M4	1.2357	1.37916	TTC9C	TTC9C_HUMAN
-0.503081	-0.976999	-0.0291636	0.762126	-2.2717	0.0389952	0.218417	-4.27914	P43246	1.2357	0.797963	MSH2	MSH2_HUMAN
0.583674	0.0337414	1.13361	0.863848	2.27131	0.0390241	0.218417	-4.27982	Q9ULW0	1.2357	0.925796	TPX2	TPX2_HUMAN
-0.638281	-1.24098	-0.0355865	-0.909554	-2.26637	0.0393928	0.219604	-4.28842	Q9NYY8	1.23259	1.01496	FASTKD2	FAKD2_HUMAN
0.569591	0.0378868	1.1013	-0.402237	2.58745	0.0393468	0.219604	-3.6128	Q8N5M1	1.23259	0.905736	ATPAF2	ATPF2_HUMAN
0.635244	0.0354499	1.23504	0.817753	2.26649	0.0393835	0.219604	-4.28821	Q5T0F9	1.23259	1.01013	CC2D1B	C2D1B_HUMAN
0.740545	0.0416375	1.43945	-0.291268	2.2675	0.039308	0.219604	-4.28645	Q9H892	1.23259	1.17758	TTC12	TTC12_HUMAN
1.29148	0.0862855	2.49667	-1.6465	2.58827	0.0393022	0.219604	-3.61173	Q9HCJ0	1.23259	2.05364	TNRC6C	TNR6C_HUMAN
1.3436	0.0797316	2.60746	-1.65442	2.39154	0.0395023	0.220039	-3.94392	P09668	1.23145	2.1385	CTSH	CATH_HUMAN
-1.13447	-2.20616	-0.0627843	-1.86656	-2.3214	0.0398224	0.22077	-4.11794	Q643R3	1.22955	1.80845	LPCAT4	LPCT4_HUMAN
-0.898017	-1.73931	-0.0567256	-0.235707	-2.5782	0.0398539	0.22077	-3.62486	A6NHL2	1.22955	1.43152	TUBAL3	TBAL3_HUMAN
-0.691609	-1.34603	-0.0371825	0.907116	-2.27719	0.039851	0.22077	-4.2828	P52298	1.22955	1.10248	NCBP2	NCBP2_HUMAN
-0.669029	-1.29569	-0.0423634	-3.08901	-2.57862	0.0398306	0.22077	-3.62431	O75665	1.22955	1.06649	OFD1	OFD1_HUMAN
-0.612399	-1.19169	-0.0331077	2.45809	-2.26231	0.0396975	0.22077	-4.29547	O43809	1.22955	0.976217	NUDT21	CPSF5_HUMAN
0.478365	0.0255271	0.931203	1.92288	2.26064	0.0398237	0.22077	-4.29837	Q9NVI7	1.22955	0.762555	ATAD3A	ATD3A_HUMAN
1.81629	0.108649	3.52393	-0.829459	2.43537	0.0396705	0.22077	-3.90983	O94806	1.22955	2.89532	PRKD3	KPCD3_HUMAN
0.612008	0.0383389	1.18568	-1.84893	2.57676	0.0399334	0.221036	-3.62674	O00189	1.22885	0.976143	AP4M1	AP4M1_HUMAN
0.505082	0.02921	0.980953	-2.11901	2.43023	0.0399954	0.221042	-4.02544	Q9UK73	1.22884	0.805606	FEM1B	FEM1B_HUMAN
0.880827	0.0478628	1.71379	-0.436308	2.31894	0.0399974	0.221042	-4.12201	Q9HAF1	1.22884	1.40492	MEAF6	EAF6_HUMAN
-0.958988	-1.86722	-0.0507529	-1.14538	-2.29353	0.040114	0.221183	-4.21876	Q9Y2R5	1.22847	1.53004	MRPS17	RT17_HUMAN
-0.613925	-1.18989	-0.0379577	-2.15273	-2.57452	0.0400576	0.221183	-3.62966	Q96B01	1.22847	0.979504	RAD51AP1	R51A1_HUMAN
0.501132	0.0259288	0.976335	2.02959	2.25677	0.0401175	0.221183	-4.3051	Q8TEX9	1.22847	0.799545	IPO4	IPO4_HUMAN
-0.53077	-1.03428	-0.0272641	0.0767125	-2.25589	0.0401853	0.221382	-4.30664	P04150	1.22795	0.84719	NR3C1	GCR_HUMAN
-1.08288	-2.10866	-0.057106	-0.213284	-2.31501	0.0402778	0.221717	-4.12848	Q9C004	1.22708	1.72967	SPRY4	SPY4_HUMAN
-0.91197	-1.76949	-0.0544454	-2.54898	-2.5687	0.0403822	0.222112	-3.79064	Q5T4F4	1.22606	1.45789	ZFYVE27	ZFY27_HUMAN
-0.684979	-1.33574	-0.0342198	0.261864	-2.25254	0.0404415	0.222112	-4.31245	Q7Z4Q2	1.22606	1.09502	HEATR3	HEAT3_HUMAN
-0.671893	-1.31023	-0.0335555	0.340853	-2.2525	0.0404444	0.222112	-4.31251	Q9H2W6	1.22606	1.0741	MRPL46	RM46_HUMAN
0.320797	0.0158919	0.625702	3.77141	2.25155	0.0405178	0.222341	-4.31417	O00154	1.22547	0.513079	ACOT7	BACH_HUMAN
-0.721352	-1.40733	-0.0353738	3.27105	-2.25036	0.040609	0.222537	-4.31623	P83881	1.22496	1.1542	RPL36A	RL36A_HUMAN
-0.680439	-1.3213	-0.0395794	-2.14869	-2.56451	0.040617	0.222537	-3.64272	Q96CM3	1.22496	1.08874	RPUSD4	RUSD4_HUMAN
-0.871725	-1.701	-0.0424508	0.424035	-2.24956	0.0406712	0.22266	-4.31762	Q96PD2	1.22464	1.39517	DCBLD2	DCBD2_HUMAN
-0.724277	-1.4069	-0.0416501	-2.77967	-2.56271	0.0407185	0.222745	-3.64508	Q9NQ86	1.22442	1.15939	TRIM36	TRI36_HUMAN
-0.703754	-1.37383	-0.0336816	-0.342456	-2.24758	0.0408242	0.222975	-4.32105	Q9C0B1	1.22383	1.12709	FTO	FTO_HUMAN
0.594426	0.0338874	1.15496	-0.43985	2.56136	0.0407948	0.222975	-3.64684	P07902	1.22383	0.951994	GALT	GALT_HUMAN
-0.490731	-0.958283	-0.0231795	3.86158	-2.2461	0.0409387	0.22336	-4.32361	O94925	1.22283	0.786562	GLS	GLSK_HUMAN
0.878412	0.0413969	1.71543	1.80004	2.24585	0.0409584	0.22336	-4.32405	Q9UMX0	1.22283	1.40795	UBQLN1	UBQL1_HUMAN
-0.650328	-1.27071	-0.0299426	4.76163	-2.24329	0.0411572	0.224096	-4.32847	P61353	1.22093	1.04399	RPL27	RL27_HUMAN
-0.474986	-0.924976	-0.0249958	-0.614451	-2.47264	0.0411262	0.224096	-3.89629	Q9H2H9	1.22093	0.762508	SLC38A1	S38A1_HUMAN
-0.835132	-1.63201	-0.0382597	1.07582	-2.24276	0.0411994	0.224151	-4.32941	P35625	1.22079	1.34082	TIMP3	TIMP3_HUMAN
-1.15159	-2.2509	-0.0522758	-2.06898	-2.24177	0.0412762	0.224333	-4.33111	Q9NYV4	1.22032	1.8496	CDK12	CDK12_HUMAN
-0.622475	-1.2168	-0.0281452	2.29013	-2.24135	0.0413092	0.224333	-4.33184	P21291	1.22032	0.999775	CSRP1	CSRP1_HUMAN
0.582881	0.0312105	1.13455	-0.431305	2.55199	0.0413287	0.224333	-3.65908	Q8IWB9	1.22032	0.936182	TEX2	TEX2_HUMAN
0.593257	0.0314471	1.15507	-1.58354	2.55054	0.0414119	0.224611	-3.66097	Q04864	1.21961	0.953406	REL	REL_HUMAN
-1.03854	-2.03128	-0.0458109	3.48986	-2.23876	0.0415125	0.224694	-4.33632	P02788	1.2194	1.66931	LTF	TRFL_HUMAN
0.581238	0.0256045	1.13687	0.443395	2.23862	0.0415234	0.224694	-4.33656	Q8TE77	1.2194	0.934254	SSH3	SSH3_HUMAN
0.76021	0.0384286	1.48199	1.58093	2.46724	0.0414605	0.224694	-3.71867	Q9NX00	1.2194	1.22193	TMEM160	TM160_HUMAN
-1.02519	-2.00303	-0.0473517	-0.43268	-2.32563	0.0415679	0.224761	-4.20402	Q8N9T8	1.21922	1.64808	KRI1	KRI1_HUMAN
-1.45815	-2.847	-0.0693032	-2.42336	-2.40394	0.0417013	0.225136	-3.95719	Q96QD8	1.21826	2.34594	SLC38A2	S38A2_HUMAN
-1.32612	-2.59368	-0.0585727	-0.319288	-2.27252	0.0416804	0.225136	-4.25413	Q9BSF4	1.21826	2.13353	TIMM29	TIM29_HUMAN
0.664928	0.0337988	1.29606	-2.23482	2.54469	0.0417495	0.225222	-3.66862	Q08AF3	1.21804	1.06996	SLFN5	SLFN5_HUMAN
-0.97893	-1.91452	-0.0433354	-1.7995	-2.35382	0.0420597	0.22598	-4.11215	O60942	1.2161	1.57775	RNGTT	MCE1_HUMAN
-0.598515	-1.17246	-0.02457	-0.0592255	-2.23162	0.0420781	0.22598	-4.34867	Q96BP3	1.2161	0.964635	PPWD1	PPWD1_HUMAN
0.400541	0.0167474	0.784335	4.42637	2.23339	0.0419372	0.22598	-4.34561	P05023	1.2161	0.645557	ATP1A1	AT1A1_HUMAN
0.489751	0.0200061	0.959495	1.47544	2.23115	0.0421155	0.22598	-4.34948	O60645	1.2161	0.789337	EXOC3	EXOC3_HUMAN
0.572751	0.0280572	1.11745	-0.385421	2.53976	0.0420365	0.22598	-3.67507	Q8NBF6	1.2161	0.923111	AVL9	AVL9_HUMAN
0.603413	0.0249715	1.18185	3.77241	2.23239	0.0420165	0.22598	-4.34733	O60664	1.2161	0.972528	PLIN3	PLIN3_HUMAN
0.743538	0.0360626	1.45101	-2.50805	2.53846	0.0421122	0.22598	-3.67676	Q9C000	1.2161	1.19837	NLRP1	NLRP1_HUMAN
0.414884	0.0168424	0.812926	0.616334	2.23056	0.0421627	0.22606	-4.3505	Q9Y2H0	1.21589	0.668787	DLGAP4	DLGP4_HUMAN
-0.64314	-1.26113	-0.0251512	1.35807	-2.2271	0.0424394	0.227197	-4.35647	Q3ZCQ8	1.21299	1.03921	TIMM50	TIM50_HUMAN
1.87776	0.141179	3.61434	-2.84091	4.05934	0.0424357	0.227197	-3.13192	P49795	1.21299	3.03417	RGS19	RGS19_HUMAN
0.766298	0.0300772	1.50252	1.01748	2.24279	0.0424872	0.227279	-4.34168	Q96TC7	1.21278	1.23843	RMDN3	RMD3_HUMAN
0.532186	0.0220681	1.0423	0.338631	2.34694	0.0425434	0.227406	-4.12296	Q15596	1.21246	0.860308	NCOA2	NCOA2_HUMAN
0.664741	0.0301253	1.29936	-1.61419	2.53	0.0426102	0.227488	-3.68782	Q9UHC7	1.21225	1.07477	MKRN1	MKRN1_HUMAN
0.944127	0.0409708	1.84728	-1.46426	2.44879	0.0426236	0.227488	-3.74428	Q9C0H2	1.21225	1.52649	TTYH3	TTYH3_HUMAN
0.59609	0.026644	1.16554	0.0616345	2.52835	0.0427077	0.227764	-3.68997	P60763	1.21155	0.964335	RAC3	RAC3_HUMAN
0.459144	0.0169859	0.901301	0.480188	2.22222	0.0428335	0.228105	-4.36489	Q9NZN5	1.21068	0.743321	ARHGEF12	ARHGC_HUMAN
0.650937	0.028561	1.27331	-0.884324	2.52618	0.0428368	0.228105	-3.69281	Q96H78	1.21068	1.05382	SLC25A44	S2544_HUMAN
-0.972888	-1.9098	-0.0359797	-0.557959	-2.23751	0.0429062	0.228274	-4.29906	P00749	1.21025	1.5756	PLAU	UROK_HUMAN
1.27366	0.0499496	2.49736	0.0578522	2.34145	0.0429337	0.228274	-4.13159	Q96SL1	1.21025	2.06269	SLC49A4	DIRC2_HUMAN
0.504014	0.020036	0.987991	-0.544017	2.38447	0.0430111	0.22834	-3.98647	Q14527	1.21008	0.816365	HLTF	HLTF_HUMAN
0.566977	0.0243629	1.10959	-2.46236	2.52379	0.0429796	0.22834	-3.69594	Q9BXV9	1.21008	0.918347	GON7	GON7_HUMAN
0.58876	0.0246858	1.15283	-1.19775	2.52105	0.0431439	0.228871	-3.69953	Q96F63	1.20873	0.954695	CCDC97	CCD97_HUMAN
0.811605	0.0285022	1.59471	1.3007	2.2179	0.043185	0.228916	-4.37234	Q9UHY1	1.20862	1.31617	NRBP1	NRBP_HUMAN
0.48925	0.0169199	0.96158	1.37512	2.21667	0.0432855	0.229192	-4.37446	P10155	1.20792	0.79387	RO60	RO60_HUMAN
0.565999	0.020999	1.111	-0.321548	2.3363	0.0433024	0.229192	-4.13967	P45973	1.20792	0.918405	CBX5	CBX5_HUMAN
-0.675761	-1.32898	-0.0225391	1.44263	-2.21385	0.0435168	0.230153	-4.37931	Q9Y6C9	1.20549	1.09872	MTCH2	MTCH2_HUMAN
0.509577	0.0167216	1.00243	1.95884	2.21261	0.0436184	0.230517	-4.38144	Q93034	1.20457	0.829152	CUL5	CUL5_HUMAN
0.625411	0.0201415	1.23068	4.20676	2.21122	0.0437333	0.23095	-4.38383	P10515	1.20348	1.01855	DLAT	ODP2_HUMAN
-0.49177	-0.967928	-0.0156119	-1.6369	-2.21017	0.04382	0.231234	-4.38564	O95671	1.20276	0.80138	ASMTL	ASML_HUMAN
0.744403	0.0235433	1.46526	0.414187	2.22514	0.0439032	0.231499	-4.32006	Q8NC54	1.20209	1.21374	KCT2	KCT2_HUMAN
0.466025	0.0162394	0.915811	-1.40384	2.4271	0.0440335	0.232011	-3.96206	Q9UI42	1.20081	0.760663	CPA4	CBPA4_HUMAN
-0.990969	-1.95113	-0.0308121	-1.52767	-2.2633	0.0441517	0.23246	-4.286	P48060	1.19968	1.61901	GLIPR1	GLIP1_HUMAN
0.552793	0.0194344	1.08615	-0.501323	2.50335	0.0442192	0.232466	-3.72269	Q8NHG8	1.19967	0.903146	ZNRF2	ZNRF2_HUMAN
0.693648	0.0245302	1.36277	-2.17245	2.50389	0.0441861	0.232466	-3.72198	Q6P4A8	1.19967	1.13327	PLBD1	PLBL1_HUMAN
0.461254	0.0133201	0.909189	0.0504548	2.20364	0.0443634	0.233049	-4.39685	P28370	1.1982	0.754511	SMARCA1	SMCA1_HUMAN
-0.620538	-1.2206	-0.0204816	-2.50095	-2.49778	0.0445633	0.233924	-3.72998	Q9H9G7	1.19602	1.01692	AGO3	AGO3_HUMAN
-2.41066	-4.75385	-0.067472	-0.91856	-2.25608	0.0447208	0.234575	-4.11359	Q9H9P8	1.19439	3.9559	L2HGDH	L2HDH_HUMAN
-1.02307	-2.01856	-0.0275834	-1.95831	-2.21447	0.0447804	0.234712	-4.33812	O43318	1.19405	1.67934	MAP3K7	M3K7_HUMAN
0.745227	0.0230946	1.46736	-0.625302	2.49259	0.0448871	0.235096	-3.73678	Q8N300	1.1931	1.22425	SVBP	SVBP_HUMAN
0.618309	0.0180138	1.2186	-0.32996	2.41282	0.0449877	0.235271	-3.79418	Q9Y6D0	1.19266	1.01612	SELENOK	SELK_HUMAN
0.65771	0.0199876	1.29543	-0.968501	2.49104	0.0449837	0.235271	-3.7388	Q9BXS9	1.19266	1.08087	SLC26A6	S26A6_HUMAN
0.77183	0.0216001	1.52206	-0.613776	2.35561	0.0450296	0.235315	-3.83749	Q8WXD5	1.19255	1.26853	GEMIN6	GEMI6_HUMAN
0.413594	0.0102645	0.816924	0.858588	2.19447	0.0451378	0.235681	-4.41259	Q9Y2X3	1.19164	0.680276	NOP58	NOP58_HUMAN
0.422325	0.0104171	0.834233	3.55127	2.19413	0.0451669	0.235681	-4.41318	O75874	1.19164	0.694636	IDH1	IDHC_HUMAN
-0.909656	-1.79771	-0.0216038	0.914741	-2.19207	0.0453426	0.236422	-4.41671	E9PRG8	1.1898	1.49851	C11orf98	CK098_HUMAN
-0.568877	-1.1246	-0.013153	-0.574812	-2.19066	0.0454633	0.236875	-4.41912	O00461	1.18868	0.938013	GOLIM4	GOLI4_HUMAN
0.444875	0.00987157	0.879878	1.57867	2.18857	0.0456423	0.237632	-4.4227	P08240	1.18681	0.734703	SRPRA	SRPRA_HUMAN
-0.69398	-1.37338	-0.0145824	-0.0363378	-2.18594	0.0458691	0.237834	-4.4272	Q969G3	1.18631	1.14658	SMARCE1	SMCE1_HUMAN
-0.635835	-1.25638	-0.0152933	-2.87261	-2.40025	0.0458445	0.237834	-4.00079	Q969R2	1.18631	1.05051	OSBP2	OSBP2_HUMAN
-0.585925	-1.15955	-0.0122983	0.586064	-2.18589	0.0458735	0.237834	-4.42729	Q8IWB7	1.18631	0.968053	WDFY1	WDFY1_HUMAN
-0.479925	-0.948706	-0.0111435	-1.80772	-2.39821	0.0459856	0.237834	-4.00374	Q86UA1	1.18631	0.792922	PRPF39	PRP39_HUMAN
0.530962	0.0109509	1.05097	1.7847	2.18507	0.0459439	0.237834	-4.42868	Q9NRX2	1.18631	0.877245	MRPL17	RM17_HUMAN
0.606105	0.0146643	1.19754	-2.38968	2.47523	0.0459865	0.237834	-3.75952	Q9NV66	1.18631	1.00139	TYW1	TYW1_HUMAN
0.607414	0.0152665	1.19956	-1.46026	2.47761	0.0458338	0.237834	-3.7564	Q96A19	1.18631	1.00356	CCDC102A	C102A_HUMAN
0.631762	0.0152977	1.24823	-1.16112	2.47528	0.0459832	0.237834	-3.75945	Q86W34	1.18631	1.04378	AMZ2	AMZ2_HUMAN
0.806908	0.0199801	1.59384	-1.44738	2.402	0.0457245	0.237834	-3.99827	Q9H4I2	1.18631	1.33316	ZHX3	ZHX3_HUMAN
0.637594	0.0150286	1.26016	-2.44305	2.47365	0.046088	0.238183	-3.76159	Q5THJ4	1.18545	1.05418	VPS13D	VP13D_HUMAN
-0.686745	-1.36009	-0.0133992	0.0881363	-2.18259	0.0461591	0.2382	-4.43292	P09884	1.18541	1.13549	POLA1	DPOLA_HUMAN
0.804406	0.0158211	1.59299	4.50027	2.18294	0.0461287	0.2382	-4.43233	P04264	1.18541	1.33003	KRT1	K2C1_HUMAN
-0.703144	-1.39278	-0.0135077	0.454603	-2.18192	0.0462172	0.238325	-4.43407	Q9UKX7	1.1851	1.16291	NUP50	NUP50_HUMAN
0.799496	0.0171936	1.5818	-1.03535	2.39401	0.0462767	0.238456	-4.0098	Q66GS9	1.18478	1.32262	CEP135	CP135_HUMAN
-1.48578	-2.94443	-0.0271326	-1.89554	-2.23372	0.0465258	0.239212	-4.26172	Q9BX10	1.18292	2.46182	GTPBP2	GTPB2_HUMAN
-0.567158	-1.12421	-0.0101016	-0.874843	-2.17881	0.0464884	0.239212	-4.43938	Q9BTC0	1.18292	0.939735	DIDO1	DIDO1_HUMAN
-0.50687	-1.00466	-0.00907671	0.0746511	-2.19405	0.0465048	0.239212	-4.37257	P57740	1.18292	0.839842	NUP107	NU107_HUMAN
-1.86262	-3.68988	-0.0353614	-1.54893	-2.33399	0.0466024	0.239431	-4.17197	Q9H1K0	1.18238	3.08761	RBSN	RBNS5_HUMAN
0.559648	0.0104711	1.10882	-0.663653	2.46139	0.0468827	0.240518	-3.77765	Q8WZA1	1.17972	0.929808	POMGNT1	PMGT1_HUMAN
0.650904	0.0103253	1.29148	2.82166	2.1745	0.046867	0.240518	-4.44674	Q9UNF1	1.17972	1.08142	MAGED2	MAGD2_HUMAN
-1.50539	-2.98418	-0.0265877	-2.00664	-2.38464	0.0469326	0.240598	-4.02331	P55199	1.17952	2.50149	ELL	ELL_HUMAN
-0.472204	-0.937299	-0.00710827	2.35049	-2.17271	0.0470248	0.240895	-4.44979	P50281	1.17879	0.78514	MMP14	MMP14_HUMAN
-0.821901	-1.63143	-0.012376	0.733081	-2.20536	0.0470877	0.241041	-4.29321	Q9NX20	1.17844	1.367	MRPL16	RM16_HUMAN
-0.522612	-1.0377	-0.00752559	0.189754	-2.17127	0.0471523	0.241195	-4.45225	Q13017	1.17806	0.869496	ARHGAP5	RHG05_HUMAN
-1.00762	-2.00028	-0.01495	-1.67159	-2.45172	0.0475205	0.241319	-3.79034	Q96MH6	1.17776	1.67685	TMEM68	DIESL_HUMAN
-0.866849	-1.72263	-0.0110712	4.35244	-2.16769	0.0474706	0.241319	-4.45835	P84098	1.17776	1.44259	RPL19	RL19_HUMAN
-0.740112	-1.47009	-0.0101347	-0.244805	-2.16972	0.0472903	0.241319	-4.4549	Q9NR33	1.17776	1.23168	POLE4	DPOE4_HUMAN
-0.709359	-1.40901	-0.00970265	-3.71124	-2.16969	0.0472933	0.241319	-4.45495	Q14185	1.17776	1.1805	DOCK1	DOCK1_HUMAN
-0.553805	-1.10006	-0.0075522	-0.0641172	-2.18455	0.0473283	0.241319	-4.38855	Q9NYM9	1.17776	0.92163	BET1L	BET1L_HUMAN
-0.51325	-1.01926	-0.00723504	2.90058	-2.17061	0.0472115	0.241319	-4.45338	O00170	1.17776	0.854139	AIP	AIP_HUMAN
0.418994	0.00543521	0.832553	1.73542	2.16813	0.0474314	0.241319	-4.4576	Q92879	1.17776	0.697281	CELF1	CELF1_HUMAN
0.542122	0.00680289	1.07744	-0.0411246	2.1672	0.0475143	0.241319	-4.45918	Q96CW6	1.17776	0.902188	SLC7A6OS	S7A6O_HUMAN
0.571769	0.00849263	1.13504	0.225891	2.45176	0.0475178	0.241319	-3.79029	O14519	1.17776	0.951525	CDK2AP1	CDKA1_HUMAN
0.616128	0.00954496	1.22271	-1.21797	2.45335	0.0474124	0.241319	-3.7882	Q9HBL7	1.17776	1.02535	PLGRKT	PLRKT_HUMAN
-0.582861	-1.15767	-0.00804802	-1.84287	-2.44916	0.0476906	0.241979	-3.79369	Q5VTE6	1.17615	0.971313	ANGEL2	ANGE2_HUMAN
0.679722	0.0092671	1.35018	-0.306852	2.44873	0.0477194	0.241979	-3.79426	O95476	1.17615	1.13273	CTDNEP1	CNEP1_HUMAN
-0.683776	-1.35928	-0.00826801	-0.990905	-2.27716	0.0477695	0.242057	-4.12124	O60783	1.17596	1.13967	MRPS14	RT14_HUMAN
-2.71207	-5.39295	-0.0311933	-1.40627	-2.31633	0.0479288	0.242514	-4.19876	Q8N5M9	1.17484	4.52457	JAGN1	JAGN1_HUMAN
-0.498846	-0.992465	-0.00522681	0.366155	-2.16267	0.0479207	0.242514	-4.4669	Q9H0C8	1.17484	0.832228	ILKAP	ILKAP_HUMAN
0.595014	0.00581951	1.18421	0.7182	2.16115	0.0480579	0.242992	-4.46949	Q9UPQ0	1.17368	0.993648	LIMCH1	LIMC1_HUMAN
0.94807	0.00937912	1.88676	-1.20268	2.31256	0.0482162	0.243617	-4.09435	Q86TC9	1.17217	1.58528	MYPN	MYPN_HUMAN
0.568623	0.00585233	1.13139	0.489117	2.44046	0.0482739	0.243733	-3.80511	Q9UK58	1.17188	0.951034	CCNL1	CCNL1_HUMAN
-0.801052	-1.59426	-0.00784313	-2.7683	-2.43922	0.0483573	0.243803	-3.80673	P52824	1.17171	1.33997	DGKQ	DGKQ_HUMAN
-0.421573	-0.839624	-0.00352107	2.31362	-2.15803	0.0483394	0.243803	-4.47479	P20700	1.17171	0.705191	LMNB1	LMNB1_HUMAN
-0.897984	-1.78941	-0.00655351	-0.0671525	-2.15574	0.0485477	0.244587	-4.47868	Q9UDW1	1.16982	1.50455	UQCR10	QCR9_HUMAN
-1.06123	-2.11531	-0.00715396	-1.80724	-2.18689	0.0486867	0.244697	-4.32365	Q9BTA9	1.16955	1.77847	WAC	WAC_HUMAN
-0.574864	-1.14589	-0.00383847	1.17428	-2.15439	0.0486705	0.244697	-4.48097	P35249	1.16955	0.963392	RFC4	RFC4_HUMAN
-0.505355	-1.00743	-0.00327569	4.20488	-2.15397	0.0487092	0.244697	-4.48169	P67809	1.16955	0.846903	YBX1	YBOX1_HUMAN
0.573426	0.00441758	1.14243	-1.79128	2.43409	0.0487054	0.244697	-3.81346	Q9H501	1.16955	0.960981	ESF1	ESF1_HUMAN
0.559899	0.0036492	1.11615	0.454248	2.23276	0.0487678	0.244816	-4.35371	P41236	1.16926	0.938543	PPP1R2	IPP2_HUMAN
-0.746126	-1.48761	-0.00464099	-1.0326	-2.2637	0.048847	0.244863	-4.25318	Q9Y4K4	1.16915	1.25083	MAP4K5	M4K5_HUMAN
0.516615	0.0034724	1.02976	-0.745647	2.35837	0.0488223	0.244863	-4.06115	Q8IUW5	1.16915	0.866071	RELL1	RELL1_HUMAN
0.618341	0.00267196	1.23401	-0.522523	2.18158	0.0491564	0.246239	-4.40576	O60573	1.16583	1.03956	EIF4E2	IF4E2_HUMAN
-0.562885	-1.12416	-0.00161531	-0.532469	-2.14617	0.0494267	0.247184	-4.49493	Q8IUI8	1.16356	0.948174	CRLF3	CRLF3_HUMAN
0.441043	0.00127726	0.880808	0.170337	2.22465	0.0494508	0.247184	-4.29383	Q9NRN9	1.16356	0.742931	METTL5	METL5_HUMAN
0.650965	0.00225428	1.29967	0.195436	2.42374	0.0494162	0.247184	-3.82705	Q9Y5U9	1.16356	1.09654	IER3IP1	IR3IP_HUMAN
0.639344	0.00181715	1.27687	-1.71596	2.42223	0.0495206	0.247356	-3.82903	P07093	1.16314	1.07735	SERPINE2	GDN_HUMAN
-0.569398	-1.13767	-0.00112232	2.10175	-2.14423	0.0496059	0.247606	-4.4982	Q9Y639	1.16255	0.95998	NPTN	NPTN_HUMAN
-0.569035	-1.13774	-0.00032731	-0.58047	-2.41673	0.0499028	0.248748	-3.83624	O60711	1.15981	0.961629	LPXN	LPXN_HUMAN
-0.480673	-0.961121	-0.000226325	3.90127	-2.14102	0.0499057	0.248748	-4.50365	P40121	1.15981	0.812305	CAPG	CAPG_HUMAN
-0.651055	-1.30214	3.39e-05	0.934921	-2.1399	0.0500104	0.24882	-4.50555	Q9BTT0	1.15964	1.1004	ANP32E	AN32E_HUMAN
-0.607186	-1.21441	3.67e-05	0.387684	-2.13988	0.0500121	0.24882	-4.50558	Q8WTS6	1.15964	1.02625	SETD7	SETD7_HUMAN
0.516672	-6.87e-05	1.03341	3.7387	2.13972	0.0500266	0.24882	-4.50584	Q3ZCM7	1.15964	0.873269	TUBB8	TBB8_HUMAN
0.535415	-0.000380509	1.07121	-0.143282	2.13849	0.0501424	0.249219	-4.50793	P28827	1.15869	0.905694	PTPRM	PTPRM_HUMAN
-0.841293	-1.68475	0.00216503	-1.47259	-2.1873	0.0504984	0.250811	-4.33702	Q9NUW8	1.1549	1.42778	TDP1	TYDP1_HUMAN
0.654374	-0.00208823	1.31084	1.09545	2.1332	0.0506408	0.25134	-4.51687	O95361	1.15364	1.11176	TRIM16	TRI16_HUMAN
-0.733342	-1.4694	0.00271561	-1.08539	-2.16414	0.0507278	0.251443	-4.48652	Q99942	1.1534	1.24619	RNF5	RNF5_HUMAN
0.922222	-0.00382594	1.84827	-2.2506	2.33284	0.0507331	0.251443	-4.0979	Q9Y388	1.1534	1.56716	RBMX2	RBMX2_HUMAN
0.457474	-0.00182847	0.916776	1.55575	2.13149	0.0508032	0.251612	-4.51977	P13473	1.15299	0.77767	LAMP2	LAMP2_HUMAN
-1.51649	-3.04017	0.00718605	-1.40875	-2.23901	0.0508863	0.251691	-4.29156	Q8IXQ3	1.15281	2.57833	C9orf40	CI040_HUMAN
-0.794218	-1.59204	0.00360727	0.148379	-2.13033	0.0509131	0.251691	-4.52172	Q5T6F2	1.15281	1.35033	UBAP2	UBAP2_HUMAN
-0.547207	-1.0974	0.00298771	-0.654553	-2.40223	0.0509267	0.251691	-3.85528	Q99759	1.15281	0.93036	MAP3K3	M3K3_HUMAN
-1.45434	-2.91708	0.00840753	-1.82094	-2.23669	0.0510822	0.252104	-4.18346	O15554	1.15183	2.47476	KCNN4	KCNN4_HUMAN
-0.584324	-1.1718	0.00315446	0.399282	-2.18116	0.0510479	0.252104	-4.34695	Q8NFH4	1.15183	0.99431	NUP37	NUP37_HUMAN
-0.595313	-1.19412	0.00348949	1.52037	-2.12754	0.0511797	0.25223	-4.52644	Q14558	1.15153	1.01327	PRPSAP1	KPRA_HUMAN
[truncated: 5,591 more rows]

## Sheet: MDA-MB-468
logFC	CI.L	CI.R	AveExpr	t	P.Value	adj.P.Val	B	Accession	corrected_z	error	gene	proteinName
[truncated: 6,428 more rows]
