# Supplementary material for: Proteomic Analysis of Hsp90β-Selective Inhibitors Against Triple-Negative Breast Cancer to Gain a Mechanistic Insight
Source: Mol Cell Proteomics. 2025 Jul 24;24(9):101043. doi: 10.1016/j.mcpro.2025.101043 (PMC12446539; doi:10.1016/j.mcpro.2025.101043)
Supplement: Supplementary Data 4 [file mmc4.xls]

## Sheet: Hsp90AB1 interactors
© 2000-2023 QIAGEN. All rights reserved.																	Category	Term	Count	%	-LOG10(p-value)		Category	Term	Count	%	-LOG10(p-value)		Category	Term	Count	%	-LOG10(p-value)		Category	Term	Count	%	-LOG10(p-value)
ID	Flags	Symbol	Entrez Gene Name	Location	Type(s)	Drug(s)						Type	Counts	%			GO BP	protein phosphorylation	193	27.6	145		GO CC	cytosol	418	59.8	79.0555		GO MF	protein serine/threonine/tyrosine kinase activity	207	29.6	183.051		KEGG Pathway	MAPK signaling pathway	75	10.7	29.585
IL1B		IL1B	interleukin 1 beta	Extracellular Space	cytokine	AK114, canakinumab/metformin/sulfonylurea, FL-101, anakinra, canakinumab/methotrexate, canakinumab/metformin, gevokizumab, rilonacept, anakinra/methotrexate, canakinumab/INS, gallium nitrate, canakinumab, canakinumab/colchicine						kinase	236	32.0217			GO BP	signal transduction	117	16.7	20.8239		GO CC	nucleus	362	51.8	38.8539		GO MF	protein kinase activity	150	21.5	116.018		KEGG Pathway	Pathways in cancer	93	13.3	24.7447
AARS		AARS1	alanyl-tRNA synthetase 1	Cytoplasm	enzyme							other	162	21.981			GO BP	intracellular signal transduction	109	15.6	57.9208		GO CC	receptor complex	55	7.9	31.0269		GO MF	ATP binding	267	38.2	114.721		KEGG Pathway	Neurotrophin signaling pathway	40	5.7	20.4559
AARSD1		AARSD1	alanyl-tRNA synthetase domain containing 1	Nucleus	enzyme							enzyme	145	19.6744			GO BP	positive regulation of transcription from RNA polymerase II promoter	95	13.6	12.284		GO CC	nucleoplasm	262	37.5	30.2366		GO MF	protein binding	619	88.6	46.2924		KEGG Pathway	PI3K-Akt signaling pathway	67	9.6	19.2924
ACSL4		ACSL4	acyl-CoA synthetase long chain family member 4	Cytoplasm	enzyme							transcription regulator	92	12.483			GO BP	positive regulation of transcription, DNA-templated	92	13.2	26.0362		GO CC	SCF ubiquitin ligase complex	28	4	22.3372		GO MF	transmembrane receptor protein tyrosine kinase activity	34	4.9	33.8539		KEGG Pathway	Human cytomegalovirus infection	50	7.2	17.1938
AICDA		AICDA	activation induced cytidine deaminase	Cytoplasm	enzyme							transporter	19	2.57802			GO BP	protein autophosphorylation	81	11.6	67.4089		GO CC	macromolecular complex	77	11	20		GO MF	ubiquitin protein ligase binding	62	8.9	27		KEGG Pathway	Kaposi sarcoma-associated herpesvirus infection	46	6.6	16.9208
ALDOA		ALDOA	aldolase, fructose-bisphosphate A	Cytoplasm	enzyme							transmembrane receptor	16	2.17096			GO BP	protein ubiquitination	79	11.3	30.699		GO CC	extrinsic component of cytoplasmic side of plasma membrane	22	3.1	13.8861		GO MF	non-membrane spanning protein tyrosine kinase activity	25	3.6	22.4815		KEGG Pathway	Human immunodeficiency virus 1 infection	48	6.9	16.8239
APEX2		APEX2	apurinic/apyrimidinic endodeoxyribonuclease 2	Nucleus	enzyme							ion channel	14	1.89959			GO BP	peptidyl-serine phosphorylation	78	11.2	61.9208		GO CC	focal adhesion	50	7.2	13.4202		GO MF	identical protein binding	145	20.7	22.0088		KEGG Pathway	Glioma	29	4.1	16.5086
APOBEC3B		APOBEC3B	apolipoprotein B mRNA editing enzyme catalytic subunit 3B	Cytoplasm	enzyme							ligand-dependent nuclear receptor	10	1.35685			GO BP	negative regulation of transcription from RNA polymerase II promoter	77	11	9.95861		GO CC	perinuclear region of cytoplasm	68	9.7	13.2441		GO MF	kinase activity	47	6.7	20.9208		KEGG Pathway	Epstein-Barr virus infection	46	6.6	16.2076
APOBEC3C		APOBEC3C	apolipoprotein B mRNA editing enzyme catalytic subunit 3C	Other	enzyme							translation regulator	9	1.22117			GO BP	negative regulation of apoptotic process	70	10	20.9586		GO CC	neuron projection	39	5.6	9.21467		GO MF	protein kinase binding	68	9.7	18.9586		KEGG Pathway	Measles	38	5.4	16.0655
APOBEC3G		APOBEC3G	apolipoprotein B mRNA editing enzyme catalytic subunit 3G	Nucleus	enzyme							peptidase	6	0.814111			GO BP	positive regulation of gene expression	68	9.7	20.0969		GO CC	membrane raft	31	4.4	9.13668		GO MF	enzyme binding	56	8	17.9586		KEGG Pathway	EGFR tyrosine kinase inhibitor resistance	29	4.1	15.8239
KIAA0317		AREL1	apoptosis resistant E3 ubiquitin protein ligase 1	Cytoplasm	enzyme							G-protein coupled receptor	4	0.542741			GO BP	positive regulation of cell proliferation	59	8.4	13.3872		GO CC	dendrite	41	5.9	7.82391		GO MF	ubiquitin-protein transferase activity	45	6.4	17.6576		KEGG Pathway	Hepatitis B	40	5.7	15.2147
ASL		ASL	argininosuccinate lyase	Cytoplasm	enzyme							phosphatase	4	0.542741			GO BP	apoptotic process	59	8.4	11.0177		GO CC	extracellular exosome	121	17.3	7.4437		GO MF	MAP kinase kinase kinase activity	16	2.3	16.0969		KEGG Pathway	Hepatitis C	39	5.6	14.9208
ASS1		ASS1	argininosuccinate synthase 1	Cytoplasm	enzyme							growth factor	2	0.27137			GO BP	cell differentiation	59	8.4	9.09151		GO CC	axon	35	5	7.33724		GO MF	calcium-dependent protein kinase C activity	13	1.9	14.1135		KEGG Pathway	ErbB signaling pathway	29	4.1	14.8539
BIRC3		BIRC3	baculoviral IAP repeat containing 3	Cytoplasm	enzyme	TQB3728, BGB-24714, BI-891065, birinapant, APG-1387						cytokine	1	0.135685			GO BP	innate immune response	54	7.7	8.42022		GO CC	ribonucleoprotein complex	24	3.4	7.14267		GO MF	protein kinase C activity	12	1.7	13.3565		KEGG Pathway	Proteoglycans in cancer	44	6.3	14.4089
BLM		BLM	BLM RecQ like helicase	Nucleus	enzyme							Total	737				GO BP	transmembrane receptor protein tyrosine kinase signaling pathway	53	7.6	39.6576		GO CC	endosome membrane	28	4	6.79588		GO MF	p53 binding	21	3	12.1938		KEGG Pathway	Pancreatic cancer	27	3.9	14.2596
BTRC		BTRC	beta-transducin repeat containing E3 ubiquitin protein ligase	Cytoplasm	enzyme												GO BP	negative regulation of cell proliferation	46	6.6	9.27572		GO CC	chromatin	68	9.7	6.63827		GO MF	Hsp90 protein binding	17	2.4	11.9208		KEGG Pathway	Shigellosis	48	6.9	14.0088
CAMKMT		CAMKMT	calmodulin-lysine N-methyltransferase	Nucleus	enzyme												GO BP	inflammatory response	44	6.3	9.14267		GO CC	chaperone complex	10	1.4	6.45593		GO MF	protein homodimerization activity	69	9.9	11.8861		KEGG Pathway	FoxO signaling pathway	34	4.9	13.5528
CD38		CD38	CD38 molecule	Plasma Membrane	enzyme	XmAb18968, GEN3014, CM-313, TAK-573, SG301, anti-CD38 monoclonal antibody, Y150, bortezomib/daratumumab/dexamethasone/lenalidomide, daratumumab/dexamethasone/pomalidomide, isatuximab, daratumumab, felzartamab, bortezomib/daratumumab/dexamethasone, SAR442257, SAR442085, mezagitamab, STI-6129, anti-CD38 antibody, KP1237, daratumumab/dexamethasone/lenalidomide, CD38-targeting agent, dexamethasone/is…											GO BP	regulation of cell cycle	40	5.7	13.3565		GO CC	nucleotide-activated protein kinase complex	8	1.1	6.20761		GO MF	calmodulin-dependent protein kinase activity	13	1.9	11.6576		KEGG Pathway	Non-small cell lung cancer	25	3.6	12.9208
CHAT		CHAT	choline O-acetyltransferase	Nucleus	enzyme												GO BP	MAPK cascade	39	5.6	20.7959		GO CC	ubiquitin ligase complex	17	2.4	6.06048		GO MF	macromolecular complex binding	44	6.3	11.2924		KEGG Pathway	HIF-1 signaling pathway	30	4.3	12.6198
CUL1		CUL1	cullin 1	Nucleus	enzyme							Location	Counts	%			GO BP	positive regulation of apoptotic process	39	5.6	9.95861		GO CC	cell cortex	21	3	5.65758		GO MF	ubiquitin protein ligase activity	43	6.2	11.1079		KEGG Pathway	NOD-like receptor signaling pathway	38	5.4	11.699
CUL2		CUL2	cullin 2	Nucleus	enzyme							Cytoplasm	338	45.8616			GO BP	negative regulation of transcription, DNA-templated	38	5.4	3.29243		GO CC	cytoskeleton	41	5.9	5.52288		GO MF	magnesium ion binding	32	4.6	9.36653		KEGG Pathway	Prostate cancer	27	3.9	11.4559
CUL3		CUL3	cullin 3	Nucleus	enzyme							Nucleus	234	31.7503			GO BP	positive regulation of kinase activity	37	5.3	32.8861		GO CC	RNA polymerase II transcription factor complex	17	2.4	5.50864		GO MF	protein phosphatase binding	20	2.9	9.35655		KEGG Pathway	Chronic myeloid leukemia	24	3.4	11.3979
CUL4A		CUL4A	cullin 4A	Nucleus	enzyme							Plasma Membrane	110	14.9254			GO BP	positive regulation of NF-kappaB transcription factor activity	36	5.2	17.2518		GO CC	endosome	29	4.1	5.49485		GO MF	protein domain specific binding	31	4.4	8.13668		KEGG Pathway	mTOR signaling pathway	34	4.9	11.2596
CYP2E1		CYP2E1	cytochrome P450 family 2 subfamily E member 1	Cytoplasm	enzyme							Other	26	3.52782			GO BP	cellular response to DNA damage stimulus	36	5.2	9.58503		GO CC	nuclear matrix	17	2.4	5.3279		GO MF	growth factor binding	12	1.7	7.31876		KEGG Pathway	Cellular senescence	34	4.9	11.2596
DDX24		DDX24	DEAD-box helicase 24	Nucleus	enzyme							Extracellular	13	1.76391			GO BP	negative regulation of gene expression	36	5.2	8.92082		GO CC	cullin-RING ubiquitin ligase complex	7	1	5.30103		GO MF	phosphatidylinositol 3-kinase binding	9	1.3	6.82391		KEGG Pathway	Hepatocellular carcinoma	35	5	11.0132
DDX5		DDX5	DEAD-box helicase 5	Nucleus	enzyme							Total	737				GO BP	cell cycle	36	5.2	7.13668		GO CC	calcium- and calmodulin-dependent protein kinase complex	5	0.7	5.23657		GO MF	metal ion binding	147	21	6.65758		KEGG Pathway	Acute myeloid leukemia	22	3.1	10.7959
DICER1		DICER1	dicer 1, ribonuclease III	Cytoplasm	enzyme												GO BP	positive regulation of I-kappaB kinase/NF-kappaB signaling	35	5	13.7447		GO CC	cell body	13	1.9	5.03152		GO MF	disordered domain specific binding	11	1.6	6.26761		KEGG Pathway	Yersinia infection	31	4.4	10.6778
DNMT1		DNMT1	DNA methyltransferase 1	Nucleus	enzyme	cladribine/cytarabine/decitabine, 5-azacytidine/decitabine, 5-azacytidine/sorafenib, 4'-thio-2'-deoxycytidine, 5-azacytidine/lenalidomide, 5-azacytidine/cytarabine/decitabine, decitabine, MG 98, decitabine/imatinib, fluorocyclopentenylcytosine, 5-azacytidine, NTX-301, decitabine/sorafenib											GO BP	multicellular organism development	34	4.9	17.3768		GO CC	PML body	15	2.1	4.95861		GO MF	transcription factor activity, sequence-specific DNA binding	46	6.6	6.18709		KEGG Pathway	Breast cancer	32	4.6	10.5686
DTX4		DTX4	deltex E3 ubiquitin ligase 4	Cytoplasm	enzyme												GO BP	regulation of cell proliferation	34	4.9	14.9586		GO CC	centrosome	40	5.7	4.82391		GO MF	scaffold protein binding	14	2	6.14874		KEGG Pathway	Endocrine resistance	26	3.7	10.5229
DUOX2		DUOX2	dual oxidase 2	Plasma Membrane	enzyme												GO BP	positive regulation of protein phosphorylation	34	4.9	12.1135		GO CC	neuronal cell body	30	4.3	4.82391		GO MF	cyclin-dependent protein serine/threonine kinase activity	10	1.4	6.12494		KEGG Pathway	Small cell lung cancer	25	3.6	10.3468
EIF3H		EIF3H	eukaryotic translation initiation factor 3 subunit H	Cytoplasm	enzyme												GO BP	proteasome-mediated ubiquitin-dependent protein catabolic process	34	4.9	12.0555		GO CC	glutamatergic synapse	32	4.6	4.69897		GO MF	transcription regulatory region sequence-specific DNA binding	26	3.7	5.82391		KEGG Pathway	Alcoholic liver disease	31	4.4	10.2676
EPRS1		EPRS1	glutamyl-prolyl-tRNA synthetase 1	Cytoplasm	enzyme												GO BP	positive regulation of cell migration	34	4.9	9.63827		GO CC	beta-catenin destruction complex	6	0.9	4.58503		GO MF	cadherin binding	31	4.4	5.74473		KEGG Pathway	Bladder cancer	17	2.4	10
FASN		FASN	fatty acid synthase	Cytoplasm	enzyme	cerulenin, orlistat, acarbose/orlistat, 3-V bioscience-2640, TVB-2640											GO BP	angiogenesis	33	4.7	9.31876		GO CC	Cul3-RING ubiquitin ligase complex	9	1.3	4.55284		GO MF	protein C-terminus binding	23	3.3	5.74473		KEGG Pathway	PD-L1 expression and PD-1 checkpoint pathway in cancer	24	3.4	9.85387
FBXO18		FBH1	F-box DNA helicase 1	Nucleus	enzyme												GO BP	chromatin remodeling	33	4.7	6.5376		GO CC	activin receptor complex	5	0.7	4.40894		GO MF	heat shock protein binding	13	1.9	5.69897		KEGG Pathway	Fluid shear stress and atherosclerosis	30	4.3	9.79588
FBXL13		FBXL13	F-box and leucine rich repeat protein 13	Cytoplasm	enzyme												GO BP	peptidyl-tyrosine phosphorylation	31	4.4	24.7212		GO CC	plasma membrane	220	31.5	3.88606		GO MF	promoter-specific chromatin binding	13	1.9	5.55284		KEGG Pathway	Ras signaling pathway	40	5.7	9.72125
FBXL14		FBXL14	F-box and leucine rich repeat protein 14	Cytoplasm	enzyme												GO BP	regulation of apoptotic process	30	4.3	8		GO CC	nuclear speck	31	4.4	3.85387		GO MF	RNA polymerase II sequence-specific DNA binding transcription factor binding	22	3.1	5.52288		KEGG Pathway	Autophagy - animal	30	4.3	9.63827
FBXL18		FBXL18	F-box and leucine rich repeat protein 18	Cytoplasm	enzyme												GO BP	response to xenobiotic stimulus	30	4.3	7.60206		GO CC	aggresome	8	1.1	3.74473		GO MF	RNA polymerase II transcription factor activity, ligand-activated sequence-specific DNA binding	12	1.7	5.50864		KEGG Pathway	Ubiquitin mediated proteolysis	30	4.3	9.56864
FBXL3		FBXL3	F-box and leucine rich repeat protein 3	Nucleus	enzyme												GO BP	ubiquitin-dependent protein catabolic process	30	4.3	6.4437		GO CC	actin cytoskeleton	22	3.1	3.63827		GO MF	protein binding, bridging	17	2.4	5.49485		KEGG Pathway	Osteoclast differentiation	28	4	9.27572
FBXO10		FBXO10	F-box protein 10	Cytoplasm	enzyme												GO BP	cell division	30	4.3	3.95861		GO CC	autophagosome	11	1.6	3.60206		GO MF	zinc ion binding	59	8.4	5.16749		KEGG Pathway	NF-kappa B signaling pathway	25	3.6	9.14874
FBXO17		FBXO17	F-box protein 17	Cytoplasm	enzyme												GO BP	positive regulation of MAPK cascade	29	4.1	11.5528		GO CC	cytoplasmic side of plasma membrane	11	1.6	3.56864		GO MF	protein binding, bridging involved in substrate recognition for ubiquitination	11	1.6	5.1549		KEGG Pathway	Rap1 signaling pathway	36	5.2	8.88606
FBXO24		FBXO24	F-box protein 24	Other	enzyme												GO BP	protein stabilization	28	4	7.45593		GO CC	autophagosome membrane	9	1.3	3.48149		GO MF	transmembrane receptor protein serine/threonine kinase activity	6	0.9	4.88606		KEGG Pathway	Chemokine signaling pathway	34	4.9	8.74473
FBXO25		FBXO25	F-box protein 25	Nucleus	enzyme												GO BP	G1/S transition of mitotic cell cycle	27	3.9	20.3665		GO CC	R2TP complex	4	0.6	3.46852		GO MF	tau protein binding	10	1.4	4.72125		KEGG Pathway	Adipocytokine signaling pathway	20	2.9	8.74473
FBXO27		FBXO27	F-box protein 27	Cytoplasm	enzyme												GO BP	SCF-dependent proteasomal ubiquitin-dependent protein catabolic process	27	3.9	18.8861		GO CC	actin filament	12	1.7	3.4437		GO MF	14-3-3 protein binding	9	1.3	4.5376		KEGG Pathway	Focal adhesion	35	5	8.69897
FBXO3		FBXO3	F-box protein 3	Cytoplasm	enzyme												GO BP	cellular response to hypoxia	27	3.9	11.9586		GO CC	replication fork	7	1	3.40894		GO MF	receptor binding	33	4.7	4.39794		KEGG Pathway	Oxytocin signaling pathway	30	4.3	8.69897
FBXO4		FBXO4	F-box protein 4	Nucleus	enzyme												GO BP	heart development	27	3.9	7.48149		GO CC	RPAP3/R2TP/prefoldin-like complex	5	0.7	3.31876		GO MF	chaperone binding	15	2.1	4.39794		KEGG Pathway	Central carbon metabolism in cancer	20	2.9	8.61979
FBXO9		FBXO9	F-box protein 9	Cytoplasm	enzyme												GO BP	protein polyubiquitination	26	3.7	6.95861		GO CC	endocytic vesicle membrane	10	1.4	3.26761		GO MF	transcription corepressor binding	10	1.4	4.38722		KEGG Pathway	Lipid and atherosclerosis	36	5.2	8.60206
FBXW11		FBXW11	F-box and WD repeat domain containing 11	Cytoplasm	enzyme												GO BP	peptidyl-threonine phosphorylation	25	3.6	17.1938		GO CC	cell-cell junction	17	2.4	3.19382		GO MF	phosphoprotein binding	9	1.3	4.26761		KEGG Pathway	Toll-like receptor signaling pathway	24	3.4	8.39794
FBXW2		FBXW2	F-box and WD repeat domain containing 2	Cytoplasm	enzyme												GO BP	positive regulation of ERK1 and ERK2 cascade	25	3.6	5.82391		GO CC	inclusion body	6	0.9	3.18709		GO MF	ribosomal protein S6 kinase activity	5	0.7	4.25964		KEGG Pathway	Melanoma	20	2.9	8.39794
FBXW7		FBXW7	F-box and WD repeat domain containing 7	Nucleus	enzyme												GO BP	defense response to virus	25	3.6	5.52288		GO CC	mitochondrion	72	10.3	3.16115		GO MF	calmodulin binding	21	3	4.1549		KEGG Pathway	TNF signaling pathway	25	3.6	8.284
FHIT		FHIT	fragile histidine triad diadenosine triphosphatase	Cytoplasm	enzyme												GO BP	nervous system development	25	3.6	1.85387		GO CC	fibrillar center	15	2.1	3.1549		GO MF	SMAD binding	10	1.4	4.09151		KEGG Pathway	Influenza A	31	4.4	8.21467
FKBP4		FKBP4	FKBP prolyl isomerase 4	Nucleus	enzyme												GO BP	spermatogenesis	25	3.6	1.50864		GO CC	cytoplasmic vesicle	23	3.3	2.92082		GO MF	cAMP-dependent protein kinase activity	5	0.7	3.95861		KEGG Pathway	Chemical carcinogenesis - receptor activation	35	5	8.19382
G2E3		G2E3	G2/M-phase specific E3 ubiquitin protein ligase	Cytoplasm	enzyme												GO BP	positive regulation of peptidyl-serine phosphorylation	24	3.4	13.1249		GO CC	nuclear envelope	17	2.4	2.92082		GO MF	activin binding	6	0.9	3.85387		KEGG Pathway	Insulin resistance	24	3.4	8.0655
GBA		GBA1	glucosylceramidase beta 1	Cytoplasm	enzyme												GO BP	cell proliferation	24	3.4	6.58503		GO CC	postsynapse	13	1.9	2.85387		GO MF	protease binding	14	2	3.72125		KEGG Pathway	B cell receptor signaling pathway	21	3	7.95861
GBP1		GBP1	guanylate binding protein 1	Cytoplasm	enzyme												GO BP	chromatin organization	24	3.4	3.69897		GO CC	Golgi apparatus	58	8.3	2.85387		GO MF	MAP kinase activity	6	0.9	3.72125		KEGG Pathway	Human papillomavirus infection	45	6.4	7.82391
GLB1		GLB1	galactosidase beta 1	Cytoplasm	enzyme												GO BP	positive regulation of phosphatidylinositol 3-kinase signaling	23	3.3	12.7959		GO CC	plasma membrane region	4	0.6	2.74473		GO MF	transcription coactivator binding	9	1.3	3.65758		KEGG Pathway	IL-17 signaling pathway	22	3.1	7.79588
GNAI2		GNAI2	G protein subunit alpha i2	Plasma Membrane	enzyme												GO BP	cellular response to lipopolysaccharide	23	3.3	6		GO CC	NADPH oxidase complex	5	0.7	2.60206		GO MF	cyclin binding	8	1.1	3.65758		KEGG Pathway	Longevity regulating pathway	21	3	7.50864
GPX4		GPX4	glutathione peroxidase 4	Cytoplasm	enzyme												GO BP	cell migration	23	3.3	3.49485		GO CC	microtubule organizing center	14	2	2.58503		GO MF	mitogen-activated protein kinase kinase kinase binding	6	0.9	3.56864		KEGG Pathway	Salmonella infection	37	5.3	7.42022
GUCY1B3		GUCY1B1	guanylate cyclase 1 soluble subunit beta 1	Cytoplasm	enzyme	nitroprusside, isosorbide-5-mononitrate, isosorbide dinitrate											GO BP	DNA repair	23	3.3	3.05061		GO CC	mitotic spindle	13	1.9	2.5376		GO MF	unfolded protein binding	15	2.1	3.56864		KEGG Pathway	Apoptosis	26	3.7	7.35655
HECTD3		HECTD3	HECT domain E3 ubiquitin protein ligase 3	Cytoplasm	enzyme												GO BP	negative regulation of neuron apoptotic process	21	3	6.30103		GO CC	presynaptic membrane	12	1.7	2.48149		GO MF	ATPase binding	12	1.7	3.55284		KEGG Pathway	Long-term potentiation	18	2.6	7.29243
HERC4		HERC4	HECT and RLD domain containing E3 ubiquitin protein ligase 4	Cytoplasm	enzyme												GO BP	rhythmic process	20	2.9	10.7447		GO CC	mitochondrial outer membrane	16	2.3	2.4318		GO MF	transcription coactivator activity	23	3.3	3.55284		KEGG Pathway	MicroRNAs in cancer	42	6	7.25964
HERC6		HERC6	HECT and RLD domain containing E3 ubiquitin protein ligase family member 6	Cytoplasm	enzyme												GO BP	positive regulation of neuron projection development	20	2.9	7.58503		GO CC	early endosome	21	3	2.42022		GO MF	translation regulator activity	8	1.1	3.49485		KEGG Pathway	Coronavirus disease - COVID-19	35	5	7.18709
HMGCR		HMGCR	3-hydroxy-3-methylglutaryl-CoA reductase	Cytoplasm	enzyme	atorvastatin/choline fenofibrate, lovastatin/niacin, lovastatin, crilvastatin, aspirin/pravastatin, simvastatin, fluvastatin, beta-hydroxy simvastatin acid, atorvastatin/niacin, atorvastatin, ezetimibe/fluvastatin, fenofibrate/simvastatin, rosuvastatin, ezetimibe/rosuvastatin, atorvastatin/ezetimibe, simvastatin/sitagliptin, cerivastatin, pitavastatin, pravastatin, ezetimibe/simvastatin, fenofibr…											GO BP	positive regulation of sequence-specific DNA binding transcription factor activity	20	2.9	7.52288		GO CC	synapse	31	4.4	2.42022		GO MF	kinase binding	13	1.9	3.4437		KEGG Pathway	Thyroid hormone signaling pathway	24	3.4	7.08619
IARS2		IARS2	isoleucyl-tRNA synthetase 2, mitochondrial	Cytoplasm	enzyme												GO BP	response to lipopolysaccharide	20	2.9	6.16749		GO CC	euchromatin	8	1.1	2.40894		GO MF	MAP kinase kinase activity	6	0.9	3.4437		KEGG Pathway	T cell receptor signaling pathway	22	3.1	7
IDH1		IDH1	isocitrate dehydrogenase (NADP(+)) 1	Cytoplasm	enzyme	olutasidenib, IDH305, ivosidenib, DS-1001, HMPL-306, BAY1436032, KY100001, IDH1 inhibitor, LY3410738											GO BP	positive regulation of angiogenesis	20	2.9	5.26761		GO CC	microtubule associated complex	6	0.9	2.25181		GO MF	activin receptor activity, type I	4	0.6	3.34679		KEGG Pathway	Regulation of actin cytoskeleton	34	4.9	6.82391
IDO1		IDO1	indoleamine 2,3-dioxygenase 1	Cytoplasm	enzyme	LPM3480226, LY3381916, HTI-1090, navaximod, M4112, KHK2455, PF-06840003, DN1406131, linrodostat, epacadostat, indoximod, MK-7162											GO BP	autophagy	19	2.7	5.03621		GO CC	postsynaptic density	18	2.6	2.20761		GO MF	histone serine kinase activity	4	0.6	3.34679		KEGG Pathway	Insulin signaling pathway	25	3.6	6.67778
IRS2		IRS2	insulin receptor substrate 2	Cytoplasm	enzyme	NT219											GO BP	transcription from RNA polymerase II promoter	19	2.7	2.69897		GO CC	insulin receptor complex	3	0.4	2.20066		GO MF	chromatin binding	33	4.7	3.30103		KEGG Pathway	Progesterone-mediated oocyte maturation	21	3	6.46852
KAT8		KAT8	lysine acetyltransferase 8	Nucleus	enzyme												GO BP	regulation of gene expression	19	2.7	2.20066		GO CC	Schaffer collateral - CA1 synapse	10	1.4	2.20066		GO MF	virus receptor activity	11	1.6	3.29243		KEGG Pathway	AMPK signaling pathway	23	3.3	6.45593
KDM1A		KDM1A	lysine demethylase 1A	Nucleus	enzyme	SYHA1807, INCB059872, bomedemstat, TAS1440, JBI-802, CC-90011, seclidemstat, GSK-2879552, RO7051790											GO BP	I-kappaB kinase/NF-kappaB signaling	18	2.6	10.3188		GO CC	serine/threonine protein kinase complex	4	0.6	2.19382		GO MF	JUN kinase kinase kinase activity	5	0.7	3.16749		KEGG Pathway	Oocyte meiosis	24	3.4	6.4318
KDM4B		KDM4B	lysine demethylase 4B	Nucleus	enzyme												GO BP	cellular response to growth factor stimulus	17	2.4	10.0223		GO CC	Wnt signalosome	4	0.6	2.09151		GO MF	ubiquitin binding	12	1.7	3.14874		KEGG Pathway	Toxoplasmosis	22	3.1	6.42022
KLHL13		KLHL13	kelch like family member 13	Cytoplasm	enzyme												GO BP	positive regulation of translation	17	2.4	7.49485		GO CC	lysosome	20	2.9	2.08619		GO MF	sequence-specific DNA binding	26	3.7	3.11919		KEGG Pathway	C-type lectin receptor signaling pathway	21	3	6.3279
LDHA		LDHA	lactate dehydrogenase A	Cytoplasm	enzyme												GO BP	positive regulation of JNK cascade	17	2.4	6.52288		GO CC	ficolin-1-rich granule lumen	11	1.6	2.08619		GO MF	C3HC4-type RING finger domain binding	4	0.6	3.05552		KEGG Pathway	Signaling pathways regulating pluripotency of stem cells	25	3.6	6.3098
LNX1		LNX1	ligand of numb-protein X 1	Cytoplasm	enzyme												GO BP	cellular response to insulin stimulus	17	2.4	6.3279		GO CC	blood microparticle	12	1.7	2.04576		GO MF	NF-kappaB-inducing kinase activity	4	0.6	3.05552		KEGG Pathway	Calcium signaling pathway	35	5	6.26761
LRSAM1		LRSAM1	leucine rich repeat and sterile alpha motif containing 1	Cytoplasm	enzyme												GO BP	macromolecular complex assembly	17	2.4	4.16115		GO CC	cell leading edge	7	1	2.02687		GO MF	RNA polymerase II carboxy-terminal domain kinase activity	5	0.7	3.02228		KEGG Pathway	Gastric cancer	25	3.6	5.95861
MDH1		MDH1	malate dehydrogenase 1	Cytoplasm	enzyme												GO BP	regulation of cell shape	17	2.4	4.09151		GO CC	midbody	14	2	2.01773		GO MF	insulin receptor substrate binding	5	0.7	3.02228		KEGG Pathway	Apelin signaling pathway	24	3.4	5.95861
MEPCE		MEPCE	methylphosphate capping enzyme	Nucleus	enzyme												GO BP	response to hypoxia	17	2.4	3.72125		GO CC	apical dendrite	4	0.6	2		GO MF	histone deacetylase binding	14	2	3.01323		KEGG Pathway	Endometrial cancer	15	2.1	5.82391
MRE11A		MRE11	MRE11 homolog, double strand break repair nuclease	Nucleus	enzyme												GO BP	in utero embryonic development	17	2.4	2.40894		GO CC	organelle	4	0.6	2		GO MF	phospholipase binding	6	0.9	2.92082		KEGG Pathway	GnRH signaling pathway	19	2.7	5.79588
MTHFD1		MTHFD1	methylenetetrahydrofolate dehydrogenase, cyclohydrolase and formyltetrahydrofolate synthetase 1	Cytoplasm	enzyme												GO BP	cellular response to glucose starvation	16	2.3	9		GO CC	transcription factor complex	16	2.3	2		GO MF	histone acetyltransferase binding	6	0.9	2.92082		KEGG Pathway	Colorectal cancer	18	2.6	5.63827
MYH9		MYH9	myosin heavy chain 9	Cytoplasm	enzyme												GO BP	cellular response to hydrogen peroxide	16	2.3	8.25964		GO CC	spindle	12	1.7	2		GO MF	binding, bridging	17	2.4	2.88606		KEGG Pathway	Longevity regulating pathway - multiple species	15	2.1	5.45593
NAA10		NAA10	N-alpha-acetyltransferase 10, NatA catalytic subunit	Nucleus	enzyme												GO BP	neuron apoptotic process	16	2.3	7.11919		GO CC	cell surface	34	4.9	1.95861		GO MF	phosphotyrosine binding	8	1.1	2.79588		KEGG Pathway	Choline metabolism in cancer	19	2.7	5.4437
NANS		NANS	N-acetylneuraminate synthase	Cytoplasm	enzyme												GO BP	positive regulation of autophagy	16	2.3	6.46852		GO CC	integral component of presynaptic membrane	7	1	1.95861		GO MF	ADP binding	7	1	2.76955		KEGG Pathway	Viral carcinogenesis	29	4.1	5.4318
NHLRC1		NHLRC1	NHL repeat containing E3 ubiquitin protein ligase 1	Cytoplasm	enzyme												GO BP	B cell receptor signaling pathway	16	2.3	4.03621		GO CC	lamellipodium	14	2	1.92082		GO MF	transcription cofactor binding	7	1	2.69897		KEGG Pathway	AGE-RAGE signaling pathway in diabetic complications	19	2.7	5.31876
NMNAT2		NMNAT2	nicotinamide nucleotide adenylyltransferase 2	Cytoplasm	enzyme												GO BP	negative regulation of canonical Wnt signaling pathway	16	2.3	3.01773		GO CC	microtubule cytoskeleton	14	2	1.92082		GO MF	androgen receptor binding	6	0.9	2.58503		KEGG Pathway	Growth hormone synthesis, secretion and action	21	3	5.3098
NOX1		NOX1	NADPH oxidase 1	Cytoplasm	enzyme	setanaxib											GO BP	protein folding	16	2.3	2.63827		GO CC	protein-DNA complex	6	0.9	1.88606		GO MF	transmembrane-ephrin receptor activity	5	0.7	2.55284		KEGG Pathway	Sphingolipid signaling pathway	21	3	5.25181
NOX3		NOX3	NADPH oxidase 3	Cytoplasm	enzyme												GO BP	axon guidance	16	2.3	2.50864		GO CC	cyclin-dependent protein kinase holoenzyme complex	6	0.9	1.88606		GO MF	SH2 domain binding	7	1	2.46852		KEGG Pathway	Cholinergic synapse	20	2.9	5.13077
OGT		OGT	O-linked N-acetylglucosamine (GlcNAc) transferase	Cytoplasm	enzyme												GO BP	negative regulation of TOR signaling	15	2.1	10.5686		GO CC	integral component of plasma membrane	64	9.2	1.85387		GO MF	core promoter sequence-specific DNA binding	5	0.7	2.45593		KEGG Pathway	Platelet activation	21	3	5.08619
PAFAH1B1		PAFAH1B1	platelet activating factor acetylhydrolase 1b regulatory subunit 1	Cytoplasm	enzyme												GO BP	positive regulation of proteasomal ubiquitin-dependent protein catabolic process	15	2.1	6.22915		GO CC	BRCA1-C complex	3	0.4	1.82391		GO MF	misfolded protein binding	6	0.9	2.4437		KEGG Pathway	Gastric acid secretion	16	2.3	5.03152
PARK7		PARK7	Parkinsonism associated deglycase	Nucleus	enzyme												GO BP	negative regulation of cell growth	15	2.1	3.85387		GO CC	dense body	3	0.4	1.82391		GO MF	DNA binding	72	10.3	2.42022		KEGG Pathway	Tuberculosis	26	3.7	5.00436
PFAS		PFAS	phosphoribosylformylglycinamidine synthase	Cytoplasm	enzyme												GO BP	cellular response to tumor necrosis factor	15	2.1	3.45593		GO CC	brush border	7	1	1.82391		GO MF	protein tyrosine kinase collagen receptor activity	3	0.4	2.40894		KEGG Pathway	Necroptosis	24	3.4	4.95861
PIWIL2		PIWIL2	piwi like RNA-mediated gene silencing 2	Cytoplasm	enzyme												GO BP	aging	15	2.1	3.20761		GO CC	membrane	144	20.6	1.82391		GO MF	insulin-activated receptor activity	3	0.4	2.40894		KEGG Pathway	Axon guidance	26	3.7	4.92082
PLCG2		PLCG2	phospholipase C gamma 2	Cytoplasm	enzyme												GO BP	cytokine-mediated signaling pathway	15	2.1	2.95861		GO CC	acrosomal vesicle	10	1.4	1.76955		GO MF	IkappaB kinase activity	3	0.4	2.40894		KEGG Pathway	Pathways of neurodegeneration - multiple diseases	49	7	4.88606
POLR2A		POLR2A	RNA polymerase II subunit A	Nucleus	enzyme												GO BP	actin cytoskeleton organization	15	2.1	2.14267		GO CC	heterochromatin	6	0.9	1.74473		GO MF	superoxide-generating NADPH oxidase activity	4	0.6	2.3279		KEGG Pathway	RIG-I-like receptor signaling pathway	15	2.1	4.72125
PPAT		PPAT	phosphoribosyl pyrophosphate amidotransferase	Cytoplasm	enzyme	L-asparaginase/cyclophosphamide/cytarabine/daunorubicin/6-mercaptopurine/prednisone/vincristine, 6-mercaptopurine/prednisone/thioguanine, cytarabine/daunorubicin/thioguanine, cyclophosphamide/cytarabine/6-mercaptopurine, cytarabine/thioguanine, 6-mercaptopurine, thioguanine, 6-mercaptopurine/vincristine, amidophosphoribosyltransferase inhibitor, 6-mercaptopurine/prednisone, azathioprine, hydroxyu…											GO BP	protein destabilization	14	2	7.79588		GO CC	neuromuscular junction	8	1.1	1.74473		GO MF	deoxycytidine deaminase activity	4	0.6	2.3279		KEGG Pathway	Human T-cell leukemia virus 1 infection	29	4.1	4.72125
PPID		PPID	peptidylprolyl isomerase D	Cytoplasm	enzyme												GO BP	cellular senescence	14	2	7.36653		GO CC	kinetochore	12	1.7	1.74473		GO MF	transforming growth factor beta-activated receptor activity	4	0.6	2.3279		KEGG Pathway	Mitophagy - animal	15	2.1	4.65758
PARK2		PRKN	parkin RBR E3 ubiquitin protein ligase	Cytoplasm	enzyme												GO BP	NIK/NF-kappaB signaling	14	2	7.26761		GO CC	perikaryon	12	1.7	1.74473		GO MF	ephrin receptor binding	6	0.9	2.31876		KEGG Pathway	Cushing syndrome	23	3.3	4.61979
PRPF19		PRPF19	pre-mRNA processing factor 19	Nucleus	enzyme												GO BP	JNK cascade	14	2	6.88606		GO CC	NuA4 histone acetyltransferase complex	5	0.7	1.74473		GO MF	protein serine/threonine kinase activator activity	8	1.1	2.3098		KEGG Pathway	Adherens junction	17	2.4	4.5376
PSAT1		PSAT1	phosphoserine aminotransferase 1	Cytoplasm	enzyme												GO BP	post-translational protein modification	14	2	5.85387		GO CC	ruffle membrane	9	1.3	1.72125		GO MF	RNA polymerase II core promoter sequence-specific DNA binding	5	0.7	2.27572		KEGG Pathway	Cell cycle	23	3.3	4.5376
PTGS2		PTGS2	prostaglandin-endoperoxide synthase 2	Cytoplasm	enzyme	aspirin/rivaroxaban/ticlopidine, sorafenib/sulindac/sunitinib, phenacetin, acetaminophen/hydrocodone, balsalazide, aspirin/dabigatran etexilate, acetaminophen/caffeine/dihydrocodeine, diclofenac/omeprazole, acetaminophen/butalbital/caffeine/codeine, diphenhydramine/ibuprofen, aspirin/hydrocodone, chlorpheniramine/ibuprofen/pseudoephedrine, GW406381X, licofelone, aspirin/oxycodone, icosapent, cele…											GO BP	protein autoubiquitination	14	2	5.58503		GO CC	cytosolic small ribosomal subunit	6	0.9	1.72125		GO MF	core promoter proximal region sequence-specific DNA binding	8	1.1	2.26761		KEGG Pathway	Wnt signaling pathway	24	3.4	4.42022
PUS7		PUS7	pseudouridine synthase 7	Nucleus	enzyme												GO BP	response to estradiol	14	2	4.74473		GO CC	death-inducing signaling complex	3	0.4	1.67778		GO MF	RNA polymerase II regulatory region sequence-specific DNA binding	24	3.4	2.14874		KEGG Pathway	Fc epsilon RI signaling pathway	14	2	4.284
RAB3A		RAB3A	RAB3A, member RAS oncogene family	Cytoplasm	enzyme												GO BP	positive regulation of cell growth	14	2	4.69897		GO CC	IkappaB kinase complex	3	0.4	1.67778		GO MF	delayed rectifier potassium channel activity	6	0.9	2.14267		KEGG Pathway	VEGF signaling pathway	13	1.9	4.27572
RAB40A		RAB40A	RAB40A, member RAS oncogene family	Plasma Membrane	enzyme												GO BP	cellular response to oxidative stress	14	2	4.65758		GO CC	basal plasma membrane	7	1	1.65758		GO MF	neurotrophin receptor activity	3	0.4	2.12494		KEGG Pathway	Th17 cell differentiation	18	2.6	4.26761
RAC1		RAC1	Rac family small GTPase 1	Plasma Membrane	enzyme												GO BP	viral entry into host cell	14	2	4.22185		GO CC	endoplasmic reticulum	52	7.4	1.63827		GO MF	neurotrophin binding	3	0.4	2.12494		KEGG Pathway	Chemical carcinogenesis - reactive oxygen species	28	4	4.25964
RAD50		RAD50	RAD50 double strand break repair protein	Nucleus	enzyme												GO BP	male gonad development	14	2	3.92082		GO CC	calyx of Held	4	0.6	1.61979		GO MF	myosin light chain kinase activity	3	0.4	2.12494		KEGG Pathway	Gap junction	16	2.3	4.23657
RAG1		RAG1	recombination activating 1	Nucleus	enzyme												GO BP	response to virus	14	2	3.88606		GO CC	site of double-strand break	8	1.1	1.60206		GO MF	GTPase binding	6	0.9	2.08619		KEGG Pathway	Renal cell carcinoma	14	2	4.21467
REV1		REV1	REV1 DNA directed polymerase	Nucleus	enzyme												GO BP	integrin-mediated signaling pathway	14	2	3.85387		GO CC	cell projection	13	1.9	1.56864		GO MF	protein deacetylase activity	4	0.6	2.08619		KEGG Pathway	Prolactin signaling pathway	14	2	4.14267
RFWD3		RFWD3	ring finger and WD repeat domain 3	Nucleus	enzyme												GO BP	positive regulation of protein kinase B signaling	14	2	3.19382		GO CC	cytosolic ribosome	8	1.1	1.56864		GO MF	ephrin receptor activity	4	0.6	2.08619		KEGG Pathway	Non-alcoholic fatty liver disease	22	3.1	4.13077
RGS11		RGS11	regulator of G protein signaling 11	Plasma Membrane	enzyme												GO BP	regulation of signal transduction by p53 class mediator	13	1.9	8		GO CC	nuclear body	20	2.9	1.56864		GO MF	dynactin binding	4	0.6	2.08619		KEGG Pathway	Alzheimer disease	40	5.7	4.12494
RGS6		RGS6	regulator of G protein signaling 6	Cytoplasm	enzyme												GO BP	positive regulation of JUN kinase activity	13	1.9	7.72125		GO CC	MLL1 complex	5	0.7	1.55284		GO MF	cytidine deaminase activity	4	0.6	2.08619		KEGG Pathway	Transcriptional misregulation in cancer	25	3.6	4.03152
RGS7		RGS7	regulator of G protein signaling 7	Cytoplasm	enzyme												GO BP	protein kinase B signaling	13	1.9	6.61979		GO CC	intracellular non-membrane-bounded organelle	4	0.6	1.50864		GO MF	MDM2/MDM4 family protein binding	4	0.6	2.08619		KEGG Pathway	p53 signaling pathway	14	2	3.88606
RGS9		RGS9	regulator of G protein signaling 9	Cytoplasm	enzyme												GO BP	regulation of circadian rhythm	13	1.9	5.69897		GO CC	stress fiber	7	1	1.49485		GO MF	mitogen-activated protein kinase binding	5	0.7	2.05552		KEGG Pathway	Parathyroid hormone synthesis, secretion and action	17	2.4	3.82391
RHOB		RHOB	ras homolog family member B	Cytoplasm	enzyme												GO BP	cellular response to xenobiotic stimulus	13	1.9	5.46852		GO CC	spindle pole	10	1.4	1.48149		GO MF	transcriptional activator activity, RNA polymerase II transcription regulatory region sequence-specific binding	29	4.1	2.05061		KEGG Pathway	Fc gamma R-mediated phagocytosis	16	2.3	3.74473
RHOBTB1		RHOBTB1	Rho related BTB domain containing 1	Cytoplasm	enzyme												GO BP	cellular response to mechanical stimulus	13	1.9	4.88606								GO MF	oxygen binding	6	0.9	2.03621		KEGG Pathway	Inflammatory mediator regulation of TRP channels	16	2.3	3.69897
RHOBTB2		RHOBTB2	Rho related BTB domain containing 2	Cytoplasm	enzyme												GO BP	positive regulation of MAP kinase activity	13	1.9	4.82391								GO MF	protein heterodimerization activity	24	3.4	2.00436		KEGG Pathway	Dopaminergic synapse	19	2.7	3.65758
RNF10		RNF10	ring finger protein 10	Cytoplasm	enzyme												GO BP	positive regulation of protein ubiquitination	13	1.9	4.76955								GO MF	heme binding	13	1.9	2		KEGG Pathway	Long-term depression	12	1.7	3.5376
RNF111		RNF111	ring finger protein 111	Nucleus	enzyme												GO BP	regulation of actin cytoskeleton organization	13	1.9	3.95861								GO MF	protein binding involved in protein folding	7	1	2		KEGG Pathway	Platinum drug resistance	13	1.9	3.35655
RNF19B		RNF19B	ring finger protein 19B	Cytoplasm	enzyme												GO BP	regulation of inflammatory response	13	1.9	3.56864								GO MF	peroxidase activity	6	0.9	2		KEGG Pathway	Cytosolic DNA-sensing pathway	13	1.9	3.24413
RNF40		RNF40	ring finger protein 40	Cytoplasm	enzyme												GO BP	response to oxidative stress	13	1.9	2.88606								GO MF	RNA binding	71	10.2	1.95861		KEGG Pathway	Aldosterone synthesis and secretion	15	2.1	3.17393
RPAP3		RPAP3	RNA polymerase II associated protein 3	Cytoplasm	enzyme												GO BP	T cell receptor signaling pathway	13	1.9	2.48149								GO MF	dynein complex binding	5	0.7	1.92082		KEGG Pathway	Hippo signaling pathway	20	2.9	3.16115
SDF2		SDF2	stromal cell derived factor 2	Extracellular Space	enzyme												GO BP	peptidyl-tyrosine autophosphorylation	12	1.7	10.3188								GO MF	transforming growth factor beta receptor activity, type I	3	0.4	1.92082		KEGG Pathway	Amphetamine addiction	12	1.7	3.00436
SETDB1		SETDB1	SET domain bifurcated histone lysine methyltransferase 1	Nucleus	enzyme												GO BP	lipopolysaccharide-mediated signaling pathway	12	1.7	6.82391								GO MF	activin-activated receptor activity	3	0.4	1.92082		KEGG Pathway	Leukocyte transendothelial migration	16	2.3	2.95861
SH3RF2		SH3RF2	SH3 domain containing ring finger 2	Extracellular Space	enzyme												GO BP	positive regulation of nitric oxide biosynthetic process	12	1.7	6.37675								GO MF	fibroblast growth factor-activated receptor activity	3	0.4	1.92082		KEGG Pathway	Th1 and Th2 cell differentiation	14	2	2.92082
SLFN11		SLFN11	schlafen family member 11	Nucleus	enzyme												GO BP	ephrin receptor signaling pathway	12	1.7	5.88606								GO MF	ATPase inhibitor activity	3	0.4	1.92082		KEGG Pathway	Natural killer cell mediated cytotoxicity	17	2.4	2.92082
SMURF1		SMURF1	SMAD specific E3 ubiquitin protein ligase 1	Cytoplasm	enzyme												GO BP	G2/M transition of mitotic cell cycle	12	1.7	5.31876								GO MF	I-SMAD binding	4	0.6	1.88606		KEGG Pathway	Relaxin signaling pathway	17	2.4	2.85387
SMYD2		SMYD2	SET and MYND domain containing 2	Cytoplasm	enzyme												GO BP	negative regulation of autophagy	12	1.7	5.24413								GO MF	sequence-specific double-stranded DNA binding	32	4.6	1.88606		KEGG Pathway	Circadian rhythm	8	1.1	2.74473
SNCA		SNCA	synuclein alpha	Cytoplasm	enzyme												GO BP	platelet activation	12	1.7	4.61979								GO MF	K63-linked polyubiquitin binding	5	0.7	1.85387		KEGG Pathway	Circadian entrainment	14	2	2.72125
SNRNP200		SNRNP200	small nuclear ribonucleoprotein U5 subunit 200	Nucleus	enzyme												GO BP	phagocytosis	12	1.7	4.50864								GO MF	NAD+ nucleosidase activity	5	0.7	1.79588		KEGG Pathway	Pathogenic Escherichia coli infection	22	3.1	2.72125
SUV39H1		SUV39H1	SUV39H1 histone lysine methyltransferase	Nucleus	enzyme												GO BP	tumor necrosis factor-mediated signaling pathway	12	1.7	4.06048								GO MF	protein N-terminus binding	10	1.4	1.79588		KEGG Pathway	Vascular smooth muscle contraction	17	2.4	2.67778
MAP3K7IP1		TAB1	TGF-beta activated kinase 1 (MAP3K7) binding protein 1	Cytoplasm	enzyme												GO BP	regulation of cell growth	12	1.7	3.95861								GO MF	beta-tubulin binding	6	0.9	1.76955		KEGG Pathway	Phospholipase D signaling pathway	18	2.6	2.63827
TBXAS1		TBXAS1	thromboxane A synthase 1	Plasma Membrane	enzyme	ridogrel, dazmegrel											GO BP	protein import into nucleus	12	1.7	2.92082								GO MF	protein kinase activator activity	6	0.9	1.76955		KEGG Pathway	Leishmaniasis	12	1.7	2.60206
TH		TH	tyrosine hydroxylase	Cytoplasm	enzyme	tyrosine hydroxylase inhibitor, 5,6,7,8-tetrahydrobiopterin, metyrosine											GO BP	response to ethanol	12	1.7	2.85387								GO MF	protein self-association	8	1.1	1.74473		KEGG Pathway	Hedgehog signaling pathway	10	1.4	2.56864
TNFAIP3		TNFAIP3	TNF alpha induced protein 3	Nucleus	enzyme												GO BP	regulation of cell migration	12	1.7	2.63827								GO MF	eukaryotic translation initiation factor 2alpha kinase activity	3	0.4	1.74473		KEGG Pathway	Melanogenesis	14	2	2.56864
TPMT		TPMT	thiopurine S-methyltransferase	Cytoplasm	enzyme	olsalazine											GO BP	glucose homeostasis	12	1.7	2.49485								GO MF	ligand-dependent nuclear receptor transcription coactivator activity	7	1	1.74473		KEGG Pathway	Neutrophil extracellular trap formation	21	3	2.52288
TRAF2		TRAF2	TNF receptor associated factor 2	Cytoplasm	enzyme												GO BP	neuron projection development	12	1.7	2.30103								GO MF	beta-catenin binding	9	1.3	1.72125		KEGG Pathway	African trypanosomiasis	8	1.1	2.52288
TRAF3IP2		TRAF3IP2	TRAF3 interacting protein 2	Cytoplasm	enzyme												GO BP	positive regulation of protein localization to nucleus	11	1.6	6.27572								GO MF	oxygen transporter activity	4	0.6	1.72125		KEGG Pathway	Thyroid cancer	8	1.1	2.52288
TRIM17		TRIM17	tripartite motif containing 17	Cytoplasm	enzyme												GO BP	positive regulation of blood vessel endothelial cell migration	11	1.6	5.18709								GO MF	potassium channel regulator activity	6	0.9	1.72125		KEGG Pathway	Epithelial cell signaling in Helicobacter pylori infection	11	1.6	2.42022
TRIM2		TRIM2	tripartite motif containing 2	Cytoplasm	enzyme												GO BP	intrinsic apoptotic signaling pathway in response to DNA damage	11	1.6	5.02228								GO MF	RNA polymerase II core promoter proximal region sequence-specific DNA binding	59	8.4	1.67778		KEGG Pathway	Tight junction	19	2.7	2.39794
TRIM36		TRIM36	tripartite motif containing 36	Cytoplasm	enzyme												GO BP	regulation of protein phosphorylation	11	1.6	4.85387								GO MF	protein tyrosine kinase activator activity	4	0.6	1.65758		KEGG Pathway	Viral myocarditis	10	1.4	2.36653
TRIM37		TRIM37	tripartite motif containing 37	Cytoplasm	enzyme												GO BP	positive regulation of fibroblast proliferation	11	1.6	4.72125								GO MF	actin binding	21	3	1.61979		KEGG Pathway	Malaria	9	1.3	2.3279
TRIM41		TRIM41	tripartite motif containing 41	Cytoplasm	enzyme												GO BP	negative regulation of protein ubiquitination	11	1.6	4.56864								GO MF	GPI-linked ephrin receptor activity	3	0.4	1.61979		KEGG Pathway	TGF-beta signaling pathway	14	2	2.3098
TRIM56		TRIM56	tripartite motif containing 56	Cytoplasm	enzyme												GO BP	positive regulation of smooth muscle cell proliferation	11	1.6	4.50864								GO MF	G-protein coupled receptor kinase activity	3	0.4	1.61979		KEGG Pathway	Estrogen signaling pathway	16	2.3	2.16749
TRIM8		TRIM8	tripartite motif containing 8	Nucleus	enzyme												GO BP	positive regulation of interleukin-8 production	11	1.6	4.0655								GO MF	protein phosphatase 2A binding	5	0.7	1.60206		KEGG Pathway	JAK-STAT signaling pathway	18	2.6	2.12494
TXN		TXN	thioredoxin	Cytoplasm	enzyme	PX-12											GO BP	insulin receptor signaling pathway	11	1.6	3.95861								GO MF	tumor necrosis factor receptor binding	5	0.7	1.55284		KEGG Pathway	Amoebiasis	13	1.9	2.09151
TXNRD1		TXNRD1	thioredoxin reductase 1	Cytoplasm	enzyme	arsenic trioxide/idarubicin/tretinoin, arsenic trioxide/cytarabine/methotrexate, auranofin, arsenic trioxide/tretinoin, arsenic trioxide, arsenic trioxide/daunorubicin/tretinoin, ethaselen, arsenic trioxide/gemtuzumab ozogamicin/tretinoin											GO BP	positive regulation of NIK/NF-kappaB signaling	11	1.6	3.74473								GO MF	GABA receptor binding	4	0.6	1.52288		KEGG Pathway	Chagas disease	13	1.9	2.09151
UBA1		UBA1	ubiquitin like modifier activating enzyme 1	Cytoplasm	enzyme	MLN7243											GO BP	apoptotic signaling pathway	11	1.6	3.74473								GO MF	bacterial-type RNA polymerase transcriptional activator activity, sequence-specific DNA binding	4	0.6	1.52288		KEGG Pathway	Serotonergic synapse	14	2	2.08092
UBA52		UBA52	ubiquitin A-52 residue ribosomal protein fusion product 1	Cytoplasm	enzyme												GO BP	regulation of autophagy	11	1.6	3.49485								GO MF	chromatin DNA binding	8	1.1	1.50864		KEGG Pathway	Glucagon signaling pathway	13	1.9	1.92082
WWP1		WWP1	WW domain containing E3 ubiquitin protein ligase 1	Cytoplasm	enzyme												GO BP	negative regulation of translation	11	1.6	2.95861								GO MF	microtubule binding	17	2.4	1.49485		KEGG Pathway	Thermogenesis	22	3.1	1.92082
YWHAZ		YWHAZ	tyrosine 3-monooxygenase/tryptophan 5-monooxygenase activation protein zeta	Cytoplasm	enzyme												GO BP	negative regulation of NF-kappaB transcription factor activity	11	1.6	2.79588								GO MF	nitric-oxide synthase regulator activity	3	0.4	1.49485		KEGG Pathway	GnRH secretion	9	1.3	1.69897
ADRA2C		ADRA2C	adrenoceptor alpha 2C	Plasma Membrane	G-protein coupled receptor	dexefaroxan, apraclonidine, methamphetamine, epinephrine/lidocaine, chlorothiazide/methyldopa, azatadine/pseudoephedrine, quinidine, brexpiprazole, dihydroergotamine, guanethidine, tolazoline, propafenone, brompheniramine/codeine/phenylpropanolamine, loratadine/pseudoephedrine, chlorpheniramine/ibuprofen/pseudoephedrine, brimonidine, dipivefrin, dexmedetomidine, guanadrel, tizanidine, apomorphine…											GO BP	wound healing	11	1.6	2.76955								GO MF	AMP-activated protein kinase activity	3	0.4	1.49485		KEGG Pathway	Antifolate resistance	6	0.9	1.69897
CNR2		CNR2	cannabinoid receptor 2	Plasma Membrane	G-protein coupled receptor	BAY 38-7271, TT-816, cannabinol, delta-9-tetrahydrocannabinol, trans-(±)-nabilone											GO BP	regulation of protein stability	11	1.6	2.72125								GO MF	chloride channel regulator activity	3	0.4	1.49485		KEGG Pathway	Spinocerebellar ataxia	15	2.1	1.67778
NPR2		NPR2	natriuretic peptide receptor 2	Plasma Membrane	G-protein coupled receptor	nesiritide, vosoritide											GO BP	cellular protein modification process	11	1.6	2.61979								GO MF	histone deacetylase activity	4	0.6	1.46852		KEGG Pathway	Morphine addiction	11	1.6	1.63827
OPRM1		OPRM1	opioid receptor mu 1	Plasma Membrane	G-protein coupled receptor	O-demethyltramadol, nalmefene, acetaminophen/hydrocodone, etorphine, fentanyl, hydromorphone, morphine, acetaminophen/caffeine/dihydrocodeine, naltrexone/oxycodone, levo-alpha-acetylmethadol, pentazocine, codeine, acetaminophen/butalbital/caffeine/codeine, piritramide, brompheniramine/codeine/phenylpropanolamine, ethylmorphine, aspirin/hydrocodone, bupropion/naltrexone, oxycodone, butorphanol, di…											GO BP	cellular response to interferon-gamma	11	1.6	2.58503														KEGG Pathway	Apoptosis - multiple species	6	0.9	1.58503
FGF3		FGF3	fibroblast growth factor 3	Extracellular Space	growth factor												GO BP	transforming growth factor beta receptor signaling pathway	11	1.6	2.52288														KEGG Pathway	Legionellosis	8	1.1	1.50864
PDGFA		PDGFA	platelet derived growth factor subunit A	Extracellular Space	growth factor												GO BP	positive regulation of interleukin-6 production	11	1.6	2.46852														KEGG Pathway	Regulation of lipolysis in adipocytes	8	1.1	1.46852
CFTR		CFTR	CF transmembrane conductance regulator	Plasma Membrane	ion channel	ivacaftor/tezacaftor, tezacaftor, lumacaftor, elexacaftor, elexacaftor/ivacaftor/tezacaftor, ivacaftor/lumacaftor, CFTR modulator, crofelemer, ivacaftor											GO BP	positive regulation of tumor necrosis factor production	11	1.6	2.37675
CLCN1		CLCN1	chloride voltage-gated channel 1	Plasma Membrane	ion channel												GO BP	gene expression	11	1.6	1.82391
CLCN2		CLCN2	chloride voltage-gated channel 2	Plasma Membrane	ion channel	lubiprostone											GO BP	Fc-gamma receptor signaling pathway involved in phagocytosis	10	1.4	7.79588
CUL5		CUL5	cullin 5	Nucleus	ion channel												GO BP	positive regulation of phosphatidylinositol 3-kinase activity	10	1.4	5.95861
ITPR3		ITPR3	inositol 1,4,5-trisphosphate receptor type 3	Cytoplasm	ion channel												GO BP	intrinsic apoptotic signaling pathway	10	1.4	5.49485
KCNA5		KCNA5	potassium voltage-gated channel subfamily A member 5	Plasma Membrane	ion channel	ajmaline, dalfampridine, quinidine, amiodarone, flecainide, dextromethorphan/quinidine, nicorandil											GO BP	negative regulation of extrinsic apoptotic signaling pathway in absence of ligand	10	1.4	5.38722
KCNA6		KCNA6	potassium voltage-gated channel subfamily A member 6	Plasma Membrane	ion channel	dalfampridine											GO BP	germ cell development	10	1.4	4.72125
KCNG1		KCNG1	potassium voltage-gated channel modifier subfamily G member 1	Plasma Membrane	ion channel												GO BP	negative regulation of protein catabolic process	10	1.4	4.56864
KCNH2		KCNH2	potassium voltage-gated channel subfamily H member 2	Plasma Membrane	ion channel	dofetilide, sotalol, pimozide, amiodarone, quinidine, procainamide, amitriptyline, propafenone, ibutilide, dextromethorphan/quinidine, halofantrine											GO BP	Fc-epsilon receptor signaling pathway	10	1.4	4.40894
KCNQ4		KCNQ4	potassium voltage-gated channel subfamily Q member 4	Plasma Membrane	ion channel												GO BP	protein monoubiquitination	10	1.4	4.26761
KCNS3		KCNS3	potassium voltage-gated channel modifier subfamily S member 3	Plasma Membrane	ion channel												GO BP	epidermal growth factor receptor signaling pathway	10	1.4	4.19382
NOX5		NOX5	NADPH oxidase 5	Cytoplasm	ion channel												GO BP	negative regulation of cysteine-type endopeptidase activity involved in apoptotic process	10	1.4	3.85387
P2RX7		P2RX7	purinergic receptor P2X 7	Plasma Membrane	ion channel												GO BP	negative regulation of I-kappaB kinase/NF-kappaB signaling	10	1.4	3.79588
NHE1		SLC9A1	solute carrier family 9 member A1	Plasma Membrane	ion channel	amiloride, amiloride/hydrochlorothiazide											GO BP	cellular response to UV	10	1.4	3.74473
ABL1		ABL1	ABL proto-oncogene 1, non-receptor tyrosine kinase	Nucleus	kinase	olverembatinib, temozolomide, filgrastim/imatinib, imatinib/sunitinib, cytarabine/imatinib/methotrexate, hydrocortisone/imatinib, dasatinib/nilotinib, HG-7-85-01, ponatinib, PPY-A, dasatinib/erlotinib, imatinib, saracatinib, imatinib/rituximab, dexamethasone/ponatinib/vincristine, imatinib/nilotinib/pegintron, corticosteroid/ponatinib, L-asparaginase/dexamethasone/imatinib/vincristine, L-asparagi…											GO BP	substrate adhesion-dependent cell spreading	10	1.4	3.74473
ACVR1B		ACVR1B	activin A receptor type 1B	Plasma Membrane	kinase	SM1-71, SB-505124											GO BP	positive regulation of protein kinase activity	10	1.4	3.52288
ACVR1C		ACVR1C	activin A receptor type 1C	Plasma Membrane	kinase	SB-505124											GO BP	positive regulation of endothelial cell migration	10	1.4	3.25964
ACVR2B		ACVR2B	activin A receptor type 2B	Plasma Membrane	kinase												GO BP	macroautophagy	10	1.4	3.16749
ACVRL1		ACVRL1	activin A receptor like type 1	Plasma Membrane	kinase	PF-3446962, panulisib, BMP type I receptor kinase inhibitor compound A, LDN-193189, GT90001											GO BP	cellular response to retinoic acid	10	1.4	3.11919
AKT1		AKT1	AKT serine/threonine kinase 1	Cytoplasm	kinase	MK2206, capivasertib, triciribine, CCT129524, miransertib, borussertib, triciribine phosphate, uprosertib, LY2780301, GSK690693, enzastaurin, A-443654, ipatasertib, vevorisertib, perifosine, AKT inhibitor XIII, LY2503029, MPT0E028, BAY1125976, archexin											GO BP	cellular response to starvation	10	1.4	2.88606
AKT2		AKT2	AKT serine/threonine kinase 2	Cytoplasm	kinase	LY2503029, AKT inhibitor XIII, triciribine, CCT129524, CCT128930, triciribine phosphate, GSK690693, enzastaurin, BAY1125976											GO BP	positive regulation of endothelial cell proliferation	10	1.4	2.88606
ALK		ALK	ALK receptor tyrosine kinase	Plasma Membrane	kinase	gilteritinib, belizatinib, LDC1267, TQ-B3139, cabozantinib/crizotinib, iruplinalkib, brigatinib, ASP3026, compound 5067-0952, ALK inhibitor, conteltinib, NVP-TAE684, lorlatinib, XZP-3621, crizotinib, AZD3463, crizotinib/osimertinib, SY-3505, TPX-0131, APG-2449, crizotinib/vemurafenib, foritinib, ensartinib, TGRX-326, alkotinib, crizotinib/prednisolone, unecritinib, CEP-37440, CEP-26939, crizotini…											GO BP	hematopoietic progenitor cell differentiation	10	1.4	2.69897
ALPK1		ALPK1	alpha kinase 1	Cytoplasm	kinase												GO BP	defense response	10	1.4	2.65758
AMHR2		AMHR2	anti-Mullerian hormone receptor type 2	Plasma Membrane	kinase	GM102											GO BP	negative regulation of ERK1 and ERK2 cascade	10	1.4	2.58503
ARAF	D	ARAF	A-Raf proto-oncogene, serine/threonine kinase	Cytoplasm	kinase	cetuximab/irinotecan/vemurafenib, binimetinib/vemurafenib, XP-102, cetuximab/vemurafenib, irinotecan/panitumumab/vemurafenib, MLN2480, cobimetinib/vemurafenib, trametinib/vemurafenib, dabrafenib/trametinib/vemurafenib, vemurafenib, crizotinib/vemurafenib, ipilimumab/vemurafenib, atezolizumab/cobimetinib/vemurafenib											GO BP	protein modification process	10	1.4	2.58503
ARAF	D	ARAF	A-Raf proto-oncogene, serine/threonine kinase	Cytoplasm	kinase	cetuximab/irinotecan/vemurafenib, binimetinib/vemurafenib, XP-102, cetuximab/vemurafenib, irinotecan/panitumumab/vemurafenib, MLN2480, cobimetinib/vemurafenib, trametinib/vemurafenib, dabrafenib/trametinib/vemurafenib, vemurafenib, crizotinib/vemurafenib, ipilimumab/vemurafenib, atezolizumab/cobimetinib/vemurafenib											GO BP	lung development	10	1.4	2.58503
AURKB		AURKB	aurora kinase B	Nucleus	kinase	TAK-901, AT-9283, XMD16-144, SNS 314, TT-00420, JNJ-7706621, CYC 116, TTP607, GSK1070916, AL8326, barasertib, BI 811283, chiauranib, ilorasertib, SKI-G-801, tozasertib, AMG 900, danusertib											GO BP	B cell differentiation	10	1.4	2.35655
AURKC		AURKC	aurora kinase C	Nucleus	kinase	danusertib, AMG 900, GSK1070916, ilorasertib, TTP607, SKI-G-801, tozasertib											GO BP	positive regulation of peptidyl-tyrosine phosphorylation	10	1.4	2.31876
AXL		AXL	AXL receptor tyrosine kinase	Plasma Membrane	kinase	gilteritinib, cabozantinib/crizotinib, Q702, PF-07265807, KC1036, HH30134, mipasetamab uzoptirine, cabozantinib/erlotinib, ONO-7475, SKI-G-801, bemcentinib, BA3011, CH5451098, bosutinib/rituximab, DP-3975, cabozantinib/nivolumab, INCB081776, bosutinib/hydroxyurea/ponatinib, SLC-391, tilvestamab, bosutinib, cabozantinib, humax-AXL-ADC, DS-1205c, bosutinib/imatinib, BPI-9016M, ningetinib, dubermati…											GO BP	Ras protein signal transduction	10	1.4	2.25964
BLK		BLK	BLK proto-oncogene, Src family tyrosine kinase	Cytoplasm	kinase	mobocertinib, osimertinib											GO BP	positive regulation of inflammatory response	10	1.4	1.82391
BMPR1A		BMPR1A	bone morphogenetic protein receptor type 1A	Plasma Membrane	kinase	BMP type I receptor kinase inhibitor compound A, LDN-193189											GO BP	neuron migration	10	1.4	1.5376
BMX		BMX	BMX non-receptor tyrosine kinase	Cytoplasm	kinase	QL47											GO BP	regulation of ERK1 and ERK2 cascade	9	1.3	5.42022
BRAF		BRAF	B-Raf proto-oncogene, serine/threonine kinase	Cytoplasm	kinase	binimetinib/vemurafenib, cobimetinib/encorafenib, pembrolizumab/vemurafenib, dabrafenib/trametinib, sorafenib/sulindac/sunitinib, ARQ 736, encorafenib/panitumumab, bevacizumab/sorafenib, BRAF inhibitor, 5-azacytidine/sorafenib, GDC-0879, PF-07284890, atezolizumab/cobimetinib/vemurafenib, KIN-2787, cetuximab/vemurafenib, trametinib/vemurafenib, crizotinib/vemurafenib, CCT239065, encorafenib, decit…											GO BP	vascular endothelial growth factor receptor signaling pathway	9	1.3	5.17393
BRD4		BRD4	bromodomain containing 4	Nucleus	kinase	JAB-8263, AZD5153, PLX51107, AX15839, SYHA1801, PLX2853, NUV-868, BI 894999, AX15910, SF2523											GO BP	intracellular receptor signaling pathway	9	1.3	5.05552
BTK		BTK	Bruton tyrosine kinase	Cytoplasm	kinase	RN486, poseltinib, BTK-targeting agent, nemtabrutinib, acalabrutinib, rilzabrutinib, HSK29116, zebutinib, vecabrutinib, BTK inhibitor, branebrutinib, zanubrutinib, TL-895, fenebrutinib, CT-1530, LFM-A13, ibrutinib/obinutuzumab, orelabrutinib, BMS-986142, TT-01488, QL47, edralbrutinib, JNJ-64264681, HZ-A-018, HMPL-760, tirabrutinib, ACP-196/ACP-319, luxeptinib, tolebrutinib, ibrutinib, acalabrutin…											GO BP	positive regulation of macroautophagy	9	1.3	4.95861
SGK3		C8orf44-SGK3/SGK3	serum/glucocorticoid regulated kinase family member 3	Cytoplasm	kinase												GO BP	positive regulation of reactive oxygen species metabolic process	9	1.3	4.85387
CAMK1G		CAMK1G	calcium/calmodulin dependent protein kinase IG	Cytoplasm	kinase												GO BP	positive regulation of neuron death	9	1.3	4.35655
CAMK2A		CAMK2A	calcium/calmodulin dependent protein kinase II alpha	Cytoplasm	kinase												GO BP	T cell differentiation in thymus	9	1.3	4.27572
CAMK2B		CAMK2B	calcium/calmodulin dependent protein kinase II beta	Cytoplasm	kinase												GO BP	cellular response to ionizing radiation	9	1.3	4.18709
CAMK2D		CAMK2D	calcium/calmodulin dependent protein kinase II delta	Cytoplasm	kinase												GO BP	positive regulation of interferon-beta production	9	1.3	3.95861
CAMK2G		CAMK2G	calcium/calmodulin dependent protein kinase II gamma	Cytoplasm	kinase												GO BP	response to hydrogen peroxide	9	1.3	3.95861
CAMK4		CAMK4	calcium/calmodulin dependent protein kinase IV	Nucleus	kinase												GO BP	mitophagy	9	1.3	3.88606
CAMKK1		CAMKK1	calcium/calmodulin dependent protein kinase kinase 1	Cytoplasm	kinase												GO BP	thymus development	9	1.3	3.67778
CAMKK2		CAMKK2	calcium/calmodulin dependent protein kinase kinase 2	Cytoplasm	kinase												GO BP	energy homeostasis	9	1.3	3.60206
CAMKV		CAMKV	CaM kinase like vesicle associated	Plasma Membrane	kinase												GO BP	platelet aggregation	9	1.3	3.5376
CDK11B		CDK11B	cyclin dependent kinase 11B	Nucleus	kinase												GO BP	response to peptide hormone	9	1.3	3.48149
CDK14		CDK14	cyclin dependent kinase 14	Nucleus	kinase												GO BP	negative regulation of signal transduction	9	1.3	3.48149
CDK15		CDK15	cyclin dependent kinase 15	Plasma Membrane	kinase												GO BP	receptor internalization	9	1.3	3.42022
CDK18		CDK18	cyclin dependent kinase 18	Cytoplasm	kinase												GO BP	positive regulation of stress fiber assembly	9	1.3	3.30103
CDK2		CDK2	cyclin dependent kinase 2	Nucleus	kinase	PF-07104091, zotiraciclib, (2S)-2-{[9-(propan-2-yl)-6-({[4-(pyridin-2-yl)phenyl]methyl}amino)-9H-purin-2-yl]amino}butan-1-ol, NU6140, milciclib, roniciclib, BAI, SU 9516, RO-4584820, BMS-387032, RGT-419B, NU-6027, AG 024322, dinaciclib, AZD5438, CYC065, CaM kinase II inhibitor, FN-1501, CVT-313, JNJ-7706621, NU6102, BLU-222, aloisine A, NUV-422, roscovitine, CVT-2454, alvocidib, NCB-0846, olomouc…											GO BP	positive regulation of protein complex assembly	9	1.3	3.24413
CDK3		CDK3	cyclin dependent kinase 3	Other	kinase	JNJ-7706621, alvocidib											GO BP	cellular response to amino acid stimulus	9	1.3	3
CDK4		CDK4	cyclin dependent kinase 4	Nucleus	kinase	fulvestrant/ribociclib, abemaciclib/anastrozole, trilaciclib, abemaciclib, CINK4, XZP-3287, milciclib, exemestane/palbociclib, roniciclib, TQB3303, CS3002, dalpiciclib, RO-4584820, RGT-419B, fascaplysin, cyclin dependent kinase 4 inhibitor, PF-07220060, lerociclib, ribociclib/tamoxifen, palbociclib, BPI-1178, TY-302, AG 024322, fulvestrant/palbociclib, BPI-16350, riviciclib, HS-10342, voruciclib,…											GO BP	response to ischemia	9	1.3	3
CDK5R1		CDK5R1	cyclin dependent kinase 5 regulatory subunit 1	Nucleus	kinase												GO BP	hemopoiesis	9	1.3	2.69897
CDK6		CDK6	cyclin dependent kinase 6	Nucleus	kinase	fulvestrant/ribociclib, abemaciclib/anastrozole, trilaciclib, abemaciclib, CINK4, XZP-3287, exemestane/palbociclib, TQB3303, CS3002, dalpiciclib, RGT-419B, lerociclib, ribociclib/tamoxifen, palbociclib, BPI-1178, TY-302, fulvestrant/palbociclib, BPI-16350, HS-10342, abemaciclib/exemestane, abemaciclib/aromatase inhibitor, FCN-437, GLR2007, FLX925, ribociclib, FN-1501, anastrozole/ribociclib, JNJ-…											GO BP	regulation of mitotic cell cycle	9	1.3	2.65758
CDK7		CDK7	cyclin dependent kinase 7	Nucleus	kinase	BS181, zotiraciclib, (2S)-2-{[9-(propan-2-yl)-6-({[4-(pyridin-2-yl)phenyl]methyl}amino)-9H-purin-2-yl]amino}butan-1-ol, Q901, SY-5609, THZ1, LY3405105, BTX-A51, BMS-387032, roscovitine, XL102, alvocidib, CT7001, olomoucine II, THZ2, SY-1365											GO BP	cellular response to transforming growth factor beta stimulus	9	1.3	2.61979
CDK9		CDK9	cyclin dependent kinase 9	Nucleus	kinase	AZD5438, CYC065, (2S)-2-{[9-(propan-2-yl)-6-({[4-(pyridin-2-yl)phenyl]methyl}amino)-9H-purin-2-yl]amino}butan-1-ol, zotiraciclib, GFH009, SM1-71, KB-0742, NVP-2, roniciclib, BAY1251152, AZ5576, iCDK9, PHA-767491, LDC067, BTX-A51, BMS-387032, CDK9 inhibitor, roscovitine, AZD4573, alvocidib, riviciclib, dinaciclib, olomoucine II, PRT2527											GO BP	negative regulation of protein kinase activity	9	1.3	2.5376
CHEK1		CHEK1	checkpoint kinase 1	Nucleus	kinase	SB 218078, rabusertib, UCN-01, LY2880070, prexasertib, GDC-0575, CCT245737, PF 00477736, MK-8776, CHK1 inhibitor, XL844, GDC-0425, cdc25C phosphatase (211-221)											GO BP	post-embryonic development	9	1.3	2.50864
CHUK		CHUK	component of inhibitor of nuclear factor kappa B kinase complex	Cytoplasm	kinase	bardoxolone methyl											GO BP	double-strand break repair	9	1.3	2.35655
ICK		CILK1	ciliogenesis associated kinase 1	Cytoplasm	kinase												GO BP	cellular oxidant detoxification	9	1.3	2.35655
CLK2		CLK2	CDC like kinase 2	Nucleus	kinase	lorecivivint, WZ3105, SM04755											GO BP	protein K48-linked ubiquitination	9	1.3	2.31876
CLK3		CLK3	CDC like kinase 3	Nucleus	kinase	SM04755											GO BP	response to insulin	9	1.3	2.31876
CSF1R		CSF1R	colony stimulating factor 1 receptor	Plasma Membrane	kinase	corticosteroid/nilotinib, FPA008, lapatinib/pazopanib, imatinib/inotuzumab ozogamicin, pamufetinib, ABSK021, imatinib/sunitinib, WZ-4-145, sunitinib, Q702, regorafenib, dexamethasone/nilotinib/vincristine, pazopanib, quizartinib, dasatinib/nilotinib, SNDX-6352, ARRY-382, nilotinib, imatinib, imatinib/rituximab, SKI-G-801, pexidartinib, nilotinib/rituximab, bosutinib/rituximab, imatinib/nilotinib,…											GO BP	protein catabolic process	9	1.3	2.284
CSNK1A1		CSNK1A1	casein kinase 1 alpha 1	Cytoplasm	kinase	CC-91633, BTX-A51, SM1-71											GO BP	memory	9	1.3	1.92082
DAPK2		DAPK2	death associated protein kinase 2	Cytoplasm	kinase												GO BP	cellular response to virus	9	1.3	1.85387
DAPK3		DAPK3	death associated protein kinase 3	Cytoplasm	kinase												GO BP	positive regulation of protein catabolic process	9	1.3	1.74473
DCLK2		DCLK2	doublecortin like kinase 2	Cytoplasm	kinase												GO BP	negative regulation of sequence-specific DNA binding transcription factor activity	9	1.3	1.74473
DDR1		DDR1	discoidin domain receptor tyrosine kinase 1	Plasma Membrane	kinase	imatinib/sirolimus, imatinib/sorafenib, nilotinib/rituximab, corticosteroid/nilotinib, imatinib/nilotinib, imatinib/inotuzumab ozogamicin, SM1-71, imatinib/sunitinib, WZ-4-145, dexamethasone/nilotinib/vincristine, dacomitinib, blinatumomab/imatinib, bosutinib/imatinib, DDR1-IN-1, dasatinib/nilotinib, decitabine/imatinib, ICP-033, nilotinib, imatinib, imatinib/rituximab, pralsetinib											GO BP	BMP signaling pathway	9	1.3	1.69897
DDR2		DDR2	discoidin domain receptor tyrosine kinase 2	Plasma Membrane	kinase	imatinib/nilotinib, imatinib/inotuzumab ozogamicin, imatinib/sunitinib, regorafenib, dacomitinib, blinatumomab/imatinib, bosutinib/imatinib, decitabine/imatinib, ICP-033, sitravatinib, imatinib, imatinib/rituximab, regorafenib/sunitinib, imatinib/sirolimus, imatinib/sorafenib											GO BP	establishment of localization in cell	9	1.3	1.60206
DMPK		DMPK	DM1 protein kinase	Cytoplasm	kinase												GO BP	cellular response to stress	8	1.1	5.3098
DYRK1B		DYRK1B	dual specificity tyrosine phosphorylation regulated kinase 1B	Nucleus	kinase	EHT 1610											GO BP	TOR signaling	8	1.1	5.1549
DYRK2		DYRK2	dual specificity tyrosine phosphorylation regulated kinase 2	Cytoplasm	kinase	LDN192960											GO BP	negative regulation of protein localization to nucleus	8	1.1	5.00877
DYRK3		DYRK3	dual specificity tyrosine phosphorylation regulated kinase 3	Nucleus	kinase												GO BP	positive regulation of glycolytic process	8	1.1	4.88606
DYRK4		DYRK4	dual specificity tyrosine phosphorylation regulated kinase 4	Nucleus	kinase												GO BP	positive regulation of interferon-alpha production	8	1.1	4.61979
EGFR		EGFR	epidermal growth factor receptor	Plasma Membrane	kinase	ABBV-637, hemay020, BLU-451, CK-101, 18F-PEG6-IPQA, bis-tyrphostin, SI-B001, BPI-15086, SCT200, BIBX 1382BS, docetaxel/erlotinib, afatinib, anti-EGFRvIII immunotoxin MR1-1, cetuximab/vemurafenib, sym013, lazertinib, HLX07, BMS-690514, cetuximab/dabrafenib/trametinib, befotertinib, afatinib/osimertinib, 4-[(3-bromophenyl)amino]-6,7-diethoxyquinazoline, doxorubicin-loaded EGFR-targeting nanocells, …											GO BP	response to radiation	8	1.1	4.38722
EIF2AK1		EIF2AK1	eukaryotic translation initiation factor 2 alpha kinase 1	Cytoplasm	kinase												GO BP	amyloid fibril formation	8	1.1	4.38722
EIF2AK2		EIF2AK2	eukaryotic translation initiation factor 2 alpha kinase 2	Cytoplasm	kinase	mitapivat											GO BP	activation of protein kinase B activity	8	1.1	4
EPHA1		EPHA1	EPH receptor A1	Plasma Membrane	kinase												GO BP	negative regulation of innate immune response	8	1.1	4
EPHA2		EPHA2	EPH receptor A2	Plasma Membrane	kinase	blinatumomab/dasatinib, dasatinib/hydrocortisone, dasatinib/dexamethasone/vincristine, SM1-71, dasatinib/filgrastim, dasatinib/dexamethasone, regorafenib, cytarabine/dasatinib/dexamethasone/methotrexate, corticosteroid/dasatinib, dasatinib/rituximab, cytarabine/dasatinib/filgrastim/fludarabine phosphate, DS-8895a, dasatinib/nilotinib, dasatinib/6-mercaptopurine/methotrexate, cytarabine/dasatinib/…											GO BP	positive regulation of mitotic cell cycle	8	1.1	3.88606
EPHA4		EPHA4	EPH receptor A4	Plasma Membrane	kinase												GO BP	positive regulation of erythrocyte differentiation	8	1.1	3.82391
EPHB1		EPHB1	EPH receptor B1	Plasma Membrane	kinase												GO BP	cellular response to vascular endothelial growth factor stimulus	8	1.1	3.82391
EPHB6		EPHB6	EPH receptor B6	Plasma Membrane	kinase												GO BP	positive regulation of telomere maintenance via telomerase	8	1.1	3.82391
ERBB2		ERBB2	erb-b2 receptor tyrosine kinase 2	Plasma Membrane	kinase	paclitaxel/pertuzumab/trastuzumab, BAT1006, DF1001, ADCT-502, tucatinib, pertuzumab/trastuzumab/trastuzumab emtansine, glycooptimized trastuzumab-GEX, docetaxel/pertuzumab/trastuzumab, neratinib, 89Zr-trastuzumab, BDC-1001, doxorubicin-loaded anti-EGFR-immunoliposomes, erlotinib, A166, 5-fluorouracil/oxaliplatin/trastuzumab, anti-HER2 antibody, HER2 inhibitor, docetaxel/lapatinib, DZD1516, afatin…											GO BP	positive regulation of glucose import	8	1.1	3.56864
ERBB3		ERBB3	erb-b2 receptor tyrosine kinase 3	Plasma Membrane	kinase	SIBP-03, BL-B01D1, GSK2849330, afatinib/cetuximab, REGN1400, zirconium-89-GSK2849330, BDTX-189, lumretuzumab, SI-B001, FCN-411, CDX-3379, elgemtumab, neratinib, ISU104, HMBD-001, AV-203, afatinib, afatinib/dasatinib, afatinib/paclitaxel, sym013, MM-111, zirconium-89-labeled RO5479599, patritumab, neratinib/paclitaxel, seribantumab, istiratumab, sapitinib, MEHD7945A, zenocutuzumab, patritumab deru…											GO BP	negative regulation of protein complex assembly	8	1.1	3.49485
ERBB4		ERBB4	erb-b2 receptor tyrosine kinase 4	Plasma Membrane	kinase	BMS-599626, allitinib, osimertinib, pelitinib, afatinib, afatinib/dasatinib, pirotinib, afatinib/paclitaxel, carbon C 14 dacomitinib, afatinib/cetuximab, mobocertinib, epertinib, neratinib/paclitaxel, FCN-411, JNJ-26483327, poziotinib, dacomitinib, neratinib, afatinib/osimertinib											GO BP	positive regulation of phosphorylation	8	1.1	3.49485
FASTK		FASTK	Fas activated serine/threonine kinase	Cytoplasm	kinase												GO BP	chaperone-mediated protein folding	8	1.1	3.42022
FER		FER	FER tyrosine kinase	Cytoplasm	kinase	lorlatinib											GO BP	negative regulation of insulin receptor signaling pathway	8	1.1	3.35655
FES		FES	FES proto-oncogene, tyrosine kinase	Cytoplasm	kinase	lorlatinib											GO BP	insulin secretion	8	1.1	3.35655
FGFR1		FGFR1	fibroblast growth factor receptor 1	Plasma Membrane	kinase	imatinib/sorafenib, tasurgratinib, sorafenib, lapatinib/pazopanib, selpercatinib, ASP5878, PRN1371, lenvatinib, sorafenib/sulindac/sunitinib, debio 1347, dexamethasone/lenalidomide/sorafenib, regorafenib, futibatinib, pazopanib, 5-azacytidine/sorafenib, SAR103168, SKI-G-801, derazantinib, orantinib, everolimus/sorafenib, sulfatinib, bortezomib/sorafenib, 3D185, erdafitinib, SM1-71, SU-4984, fgfr1…											GO BP	regulation of cytokinesis	8	1.1	3.22185
FGFR3		FGFR3	fibroblast growth factor receptor 3	Plasma Membrane	kinase	crizotinib/pazopanib, docetaxel/nintedanib, masitinib, everolimus/lenvatinib, SAR103168, pemigatinib, LY3076226, FIIN-2, nintedanib, B-701, actinium Ac 225 vofatamab, indium In 111 vofatamab, tasurgratinib, derazantinib, lapatinib/pazopanib, selpercatinib, ASP5878, PRN1371, lenvatinib, 3D185, TYRA-300, erdafitinib, debio 1347, futibatinib, lenvatinib/pembrolizumab, infigratinib, pazopanib											GO BP	protein localization to nucleus	8	1.1	3.1549
FGFR4		FGFR4	fibroblast growth factor receptor 4	Plasma Membrane	kinase	roblitinib, ASP5878, PRN1371, lenvatinib, erdafitinib, U3-1784, fisogatinib, futibatinib, ABSK-011, INCB062079, lenvatinib/pembrolizumab, infigratinib, SY-4798, ICP-105, everolimus/lenvatinib, EVER4010001, FIIN-2, LY2874455, BLU 9931, H3B-6527											GO BP	cellular response to amino acid starvation	8	1.1	2.95861
FGR		FGR	FGR proto-oncogene, Src family tyrosine kinase	Nucleus	kinase	cetuximab/irinotecan/vemurafenib, rebastinib, staurosporine, binimetinib/vemurafenib, cetuximab/vemurafenib, irinotecan/panitumumab/vemurafenib, cobimetinib/vemurafenib, trametinib/vemurafenib, dabrafenib/trametinib/vemurafenib, vemurafenib, TL02-59, crizotinib/vemurafenib, ipilimumab/vemurafenib, atezolizumab/cobimetinib/vemurafenib											GO BP	phosphatidylinositol 3-kinase signaling	8	1.1	2.95861
FLT1		FLT1	fms related receptor tyrosine kinase 1	Plasma Membrane	kinase	sitravatinib, tivozanib, nintedanib, lucitanib, regorafenib/sunitinib, cabozantinib/tyrosine kinase inhibitor, imatinib/sorafenib, sorafenib, fruquintinib, lapatinib/pazopanib, selpercatinib, lenvatinib, sorafenib/sulindac/sunitinib, cabozantinib/crizotinib, vandetanib, imatinib/sunitinib, dexamethasone/lenalidomide/sorafenib, sunitinib, axitinib, CEP 7055, regorafenib, motesanib, icrucumab, ZM 3…											GO BP	positive regulation of B cell proliferation	8	1.1	2.95861
FRK		FRK	fyn related Src family tyrosine kinase	Nucleus	kinase	regorafenib/sunitinib, regorafenib											GO BP	cell motility	8	1.1	2.92082
FYN		FYN	FYN proto-oncogene, Src family tyrosine kinase	Plasma Membrane	kinase	blinatumomab/dasatinib, PD162531, dasatinib/dexamethasone/vincristine, SM1-71, dasatinib/filgrastim, dasatinib/dexamethasone, JNJ-26483327, PD 173958, cytarabine/dasatinib/dexamethasone/methotrexate, corticosteroid/dasatinib, dasatinib/rituximab, PP1, dasatinib/nilotinib, PP2/AG1879 tyrosine kinase inhibitor, dasatinib/erlotinib, cytarabine/dasatinib, dasatinib/inotuzumab ozogamicin, dasatinib, a…											GO BP	cellular response to reactive oxygen species	8	1.1	2.76955
ADRBK1		GRK2	G protein-coupled receptor kinase 2	Cytoplasm	kinase												GO BP	epithelial to mesenchymal transition	8	1.1	2.69897
GRK4		GRK4	G protein-coupled receptor kinase 4	Plasma Membrane	kinase												GO BP	extrinsic apoptotic signaling pathway	8	1.1	2.65758
GRK6		GRK6	G protein-coupled receptor kinase 6	Plasma Membrane	kinase												GO BP	positive regulation of pri-miRNA transcription from RNA polymerase II promoter	8	1.1	2.60206
GRK7		GRK7	G protein-coupled receptor kinase 7	Cytoplasm	kinase												GO BP	negative regulation of cell cycle	8	1.1	2.56864
GSK3A		GSK3A	glycogen synthase kinase 3 alpha	Nucleus	kinase	SB 216763, aloisine A											GO BP	somatic stem cell population maintenance	8	1.1	2.56864
GSK3B		GSK3B	glycogen synthase kinase 3 beta	Nucleus	kinase	AZD2858, aloisine A, GSK-3beta inhibitor II, glycogen synthase kinase-3beta inhibitor, indirubin-3'-monoxime, enzastaurin											GO BP	erythrocyte differentiation	8	1.1	2.50864
HCK		HCK	HCK proto-oncogene, Src family tyrosine kinase	Cytoplasm	kinase	bosutinib/corticosteroid, bosutinib/rituximab, bosutinib/imatinib, PP-121, SM1-71, bosutinib/hydroxyurea/ponatinib, bosutinib/ponatinib, bosutinib, bosutinib/dexamethasone/vincristine, rebastinib											GO BP	type I interferon signaling pathway	8	1.1	2.50864
HIPK2		HIPK2	homeodomain interacting protein kinase 2	Nucleus	kinase												GO BP	ERK1 and ERK2 cascade	8	1.1	2.50864
HIPK4		HIPK4	homeodomain interacting protein kinase 4	Cytoplasm	kinase												GO BP	positive regulation of neuron apoptotic process	8	1.1	2.4318
IKBKB		IKBKB	inhibitor of nuclear factor kappa B kinase subunit beta	Cytoplasm	kinase	auranofin, BMS-345541, TPCA-1, MLN120B, IKKbeta inhibitor, herbimycin, PHA-408, IKK-2 inhibitor VIII											GO BP	response to nutrient	8	1.1	2.38722
IKBKE		IKBKE	inhibitor of nuclear factor kappa B kinase subunit epsilon	Cytoplasm	kinase	CAY10576, 6-aminopyrazolopyrimidine derivative compound II											GO BP	actin cytoskeleton reorganization	8	1.1	2.34679
IKBKG		IKBKG	inhibitor of nuclear factor kappa B kinase regulatory subunit gamma	Nucleus	kinase												GO BP	telomere maintenance	8	1.1	2.30103
ILK		ILK	integrin linked kinase	Plasma Membrane	kinase	OSU-T315, KP-SD-1											GO BP	neurogenesis	8	1.1	2.25964
INSR		INSR	insulin receptor	Plasma Membrane	kinase	INS/sitagliptin, insulin glargine/lixisenatide/metformin, INS/protamine zinc insulin, insulin glargine, INS/metformin/sitagliptin, insulin detemir, exenatide/INS, INS/metformin/pioglitazone, alogliptin/INS, INS, exenatide/INS/pioglitazone, staurosporine, BMS-754807, KW-2450, dulaglutide/INS, insulin lispro, insulin aspart, GSK1904529A, exenatide/INS/metformin/pioglitazone, insulin aspart/insulin …											GO BP	autophagosome assembly	8	1.1	2.07572
INSRR		INSRR	insulin receptor related receptor	Plasma Membrane	kinase												GO BP	response to glucose	8	1.1	2.00436
IRAK2		IRAK2	interleukin 1 receptor associated kinase 2	Plasma Membrane	kinase												GO BP	hippocampus development	8	1.1	1.95861
IRAK3		IRAK3	interleukin 1 receptor associated kinase 3	Cytoplasm	kinase												GO BP	negative regulation of cell death	8	1.1	1.95861
ITK		ITK	IL2 inducible T cell kinase	Cytoplasm	kinase	pazopanib, crizotinib/pazopanib, lapatinib/pazopanib, CPI-818, PRN694											GO BP	cell chemotaxis	8	1.1	1.74473
JAK1		JAK1	Janus kinase 1	Cytoplasm	kinase	pralsetinib, abrocitinib, solcitinib, SAR-20347, erlotinib/ruxolitinib, baricitinib, INCB-16562, ruxolitinib, tofacitinib, jaktinib, momelotinib, itacitinib, methotrexate/ruxolitinib/vincristine, JAK inhibitor I, oclacitinib, filgotinib, INCB052793, INCB054707, upadacitinib, ivarmacitinib, methotrexate/tofacitinib, brepocitinib, baricitinib/methotrexate, AZD4205, JAK1 inhibitor											GO BP	positive regulation of osteoblast differentiation	8	1.1	1.74473
KSR1		KSR1	kinase suppressor of ras 1	Cytoplasm	kinase												GO BP	activation of cysteine-type endopeptidase activity involved in apoptotic process	8	1.1	1.61979
KSR2		KSR2	kinase suppressor of ras 2	Cytoplasm	kinase												GO BP	DNA recombination	8	1.1	1.60206
LATS1		LATS1	large tumor suppressor kinase 1	Nucleus	kinase												GO BP	cellular response to interleukin-1	8	1.1	1.5376
LATS2		LATS2	large tumor suppressor kinase 2	Nucleus	kinase												GO BP	anoikis	7	1	5.85387
LCK		LCK	LCK proto-oncogene, Src family tyrosine kinase	Cytoplasm	kinase	lapatinib/pazopanib, damnacanthal, JNJ-26483327, WH-4-025, dacomitinib, pazopanib, corticosteroid/dasatinib, RK-24466, dasatinib/nilotinib, PP2/AG1879 tyrosine kinase inhibitor, dasatinib/erlotinib, PD173955, A-770041, afatinib/dasatinib, blinatumomab/dasatinib, SC-204303, dasatinib/dexamethasone/vincristine, dasatinib/filgrastim, CCT239065, dasatinib/dexamethasone, cytarabine/dasatinib/dexametha…											GO BP	regulation of cell motility	7	1	4.95861
LIMK1		LIMK1	LIM domain kinase 1	Cytoplasm	kinase	cobimetinib/encorafenib, dabrafenib/trametinib/vemurafenib, damnacanthal, encorafenib/panitumumab, SM1-71, encorafenib, binimetinib/cetuximab/encorafenib, binimetinib/encorafenib/panitumumab, dabrafenib, dabrafenib/ipilimumab/trametinib, cetuximab/encorafenib, cobimetinib/dabrafenib, binimetinib/encorafenib, binimetinib/dabrafenib, MO-26											GO BP	regulation of primary metabolic process	7	1	4.95861
LIMK2		LIMK2	LIM domain kinase 2	Cytoplasm	kinase	cobimetinib/encorafenib, cetuximab/encorafenib, binimetinib/encorafenib, encorafenib/panitumumab, encorafenib, MO-26, binimetinib/cetuximab/encorafenib, binimetinib/encorafenib/panitumumab											GO BP	regulation of tumor necrosis factor-mediated signaling pathway	7	1	4.18709
LMTK3		LMTK3	lemur tyrosine kinase 3	Other	kinase												GO BP	negative regulation of reactive oxygen species metabolic process	7	1	3.95861
LYN		LYN	LYN proto-oncogene, Src family tyrosine kinase	Cytoplasm	kinase	bosutinib/corticosteroid, bosutinib/rituximab, SM1-71, tolimidone, bosutinib/hydroxyurea/ponatinib, bosutinib/ponatinib, JNJ-26483327, bosutinib, staurosporine, PD 173958, bosutinib/imatinib, docetaxel/nintedanib, nintedanib, KICG2576, bosutinib/dexamethasone/vincristine, rebastinib, bafetinib											GO BP	positive regulation of mesenchymal cell proliferation	7	1	3.95861
MAP2K1		MAP2K1	mitogen-activated protein kinase kinase 1	Cytoplasm	kinase	binimetinib/vemurafenib, ARRY-424704, cobimetinib/encorafenib, dabrafenib/trametinib, dabrafenib/pembrolizumab/trametinib, TAK 733, binimetinib/encorafenib/panitumumab, E 6201, refametinib, PD184352, binimetinib, trametinib, dabrafenib/ipilimumab/trametinib, RO4927350, cobimetinib, atezolizumab/cobimetinib/vemurafenib, U0126, pimasertib, trametinib/vemurafenib, AS703988, dabrafenib/trametinib/vem…											GO BP	regulation of sequence-specific DNA binding transcription factor activity	7	1	3.72125
MAP2K5		MAP2K5	mitogen-activated protein kinase kinase 5	Cytoplasm	kinase	BIX 02189											GO BP	positive regulation of vascular endothelial growth factor production	7	1	3.26761
MAP2K7		MAP2K7	mitogen-activated protein kinase kinase 7	Cytoplasm	kinase												GO BP	insulin-like growth factor receptor signaling pathway	7	1	3.18709
MAP3K1		MAP3K1	mitogen-activated protein kinase kinase kinase 1	Cytoplasm	kinase	IKK-beta activation modulator 1, SM1-71, E 6201											GO BP	positive regulation of type I interferon production	7	1	3.11351
MAP3K11		MAP3K11	mitogen-activated protein kinase kinase kinase 11	Cytoplasm	kinase	K-252, SM1-71											GO BP	negative regulation of inflammatory response to antigenic stimulus	7	1	3.11351
MAP3K12		MAP3K12	mitogen-activated protein kinase kinase kinase 12	Cytoplasm	kinase												GO BP	regulation of hematopoietic stem cell differentiation	7	1	2.95861
MAP3K14		MAP3K14	mitogen-activated protein kinase kinase kinase 14	Cytoplasm	kinase												GO BP	positive regulation of telomerase activity	7	1	2.95861
MAP3K2		MAP3K2	mitogen-activated protein kinase kinase kinase 2	Cytoplasm	kinase												GO BP	positive regulation of interleukin-2 production	7	1	2.82391
MAP3K3		MAP3K3	mitogen-activated protein kinase kinase kinase 3	Cytoplasm	kinase												GO BP	regulation of I-kappaB kinase/NF-kappaB signaling	7	1	2.76955
MAP3K5		MAP3K5	mitogen-activated protein kinase kinase kinase 5	Cytoplasm	kinase	GS-444217, selonsertib											GO BP	positive regulation of intrinsic apoptotic signaling pathway	7	1	2.76955
MAP3K6		MAP3K6	mitogen-activated protein kinase kinase kinase 6	Other	kinase												GO BP	response to interleukin-1	7	1	2.69897
MAP3K8		MAP3K8	mitogen-activated protein kinase kinase kinase 8	Cytoplasm	kinase	Tpl2 kinase inhibitor, COT inhibitor-2											GO BP	activation of protein kinase activity	7	1	2.69897
MAP3K9		MAP3K9	mitogen-activated protein kinase kinase kinase 9	Cytoplasm	kinase												GO BP	positive regulation of epithelial cell migration	7	1	2.69897
MAP4K1		MAP4K1	mitogen-activated protein kinase kinase kinase kinase 1	Cytoplasm	kinase	BGB-15025, PRJ1-3024, CFI-402411											GO BP	regulation of MAPK cascade	7	1	2.63827
MAP4K2		MAP4K2	mitogen-activated protein kinase kinase kinase kinase 2	Cytoplasm	kinase	GNF-7											GO BP	T cell costimulation	7	1	2.58503
MAP4K4		MAP4K4	mitogen-activated protein kinase kinase kinase kinase 4	Cytoplasm	kinase	PF-06260933, GNE-495, NCB-0846											GO BP	blood vessel remodeling	7	1	2.58503
MAPK14		MAPK14	mitogen-activated protein kinase 14	Cytoplasm	kinase	pamapimod, UM101, RO-3201195, CGH2466, ARRY-371797, p38 MAP kinase inhibitor, AMG 2372, Sb202190, PH-797804, talmapimod, p38 MAP kinase inhibitor IV, Org 48762-0, ralimetinib											GO BP	JAK-STAT cascade	7	1	2.42022
MAPK15		MAPK15	mitogen-activated protein kinase 15	Cytoplasm	kinase												GO BP	cellular response to beta-amyloid	7	1	2.27572
MAPK4		MAPK4	mitogen-activated protein kinase 4	Cytoplasm	kinase												GO BP	positive regulation of DNA repair	7	1	2.27572
MAPK6		MAPK6	mitogen-activated protein kinase 6	Cytoplasm	kinase												GO BP	cellular response to organic cyclic compound	7	1	2.27572
MAPK7		MAPK7	mitogen-activated protein kinase 7	Cytoplasm	kinase	AX15836, XMD17-109, XMD 8-92, AX15839, AX15892, AX15910											GO BP	mRNA transcription from RNA polymerase II promoter	7	1	2.18709
MAST1		MAST1	microtubule associated serine/threonine kinase 1	Cytoplasm	kinase												GO BP	phosphatidylinositol-mediated signaling	7	1	2.18709
MAST2		MAST2	microtubule associated serine/threonine kinase 2	Cytoplasm	kinase												GO BP	regulation of G-protein coupled receptor protein signaling pathway	7	1	2.18709
MATK		MATK	megakaryocyte-associated tyrosine kinase	Cytoplasm	kinase												GO BP	epithelial cell proliferation	7	1	2.18709
MERTK		MERTK	MER proto-oncogene, tyrosine kinase	Plasma Membrane	kinase	RXDX-106, cabozantinib, PF-07265807, MRX-2843, cabozantinib/erlotinib, cabozantinib/nivolumab, cabozantinib/crizotinib, ningetinib, ONO-7475, sitravatinib, INCB081776, SKI-G-801, Q702											GO BP	positive regulation of G1/S transition of mitotic cell cycle	7	1	2.05552
MET		MET	MET proto-oncogene, receptor tyrosine kinase	Plasma Membrane	kinase	RXDX-106, HS-10241, X-376, REGN5093-M114, RC108, XL092, EMD 1204831, kanitinib, bozitinib, cabozantinib/crizotinib, TR1801, ARGX-111, glumetinib, OMO-1, MK2461, RPI-1, crizotinib, ABN401, ABT-700, HLX55, LY2875358, capmatinib/gefitinib, SAR125844, crizotinib/vemurafenib, merestinib, SM1-71, glesatinib, cabozantinib, crizotinib/erlotinib, antibody-drug conjugate ABBV-399, SHR-A1403, GST-HG161, cab…											GO BP	positive regulation of actin filament polymerization	7	1	2.05552
MINK1		MINK1	misshapen like kinase 1	Cytoplasm	kinase												GO BP	histone acetylation	7	1	1.95861
RAGE		MOK	MOK protein kinase	Plasma Membrane	kinase												GO BP	bone mineralization	7	1	1.92082
MOS		MOS	MOS proto-oncogene, serine/threonine kinase	Cytoplasm	kinase												GO BP	regulation of cyclin-dependent protein serine/threonine kinase activity	7	1	1.88606
MTOR		MTOR	mechanistic target of rapamycin kinase	Nucleus	kinase	imatinib/sirolimus, tacrolimus, everolimus/fulvestrant, apitolisib, CLL442, everolimus/pasireotide, rapalog, corticosteroid/sirolimus, PF-4691502, PP-121, GNE-493, AZD8055, dactolisib, PKI-179, onatasertib, samotolisib, SF2523, everolimus/letrozole, HEC68498, everolimus/prednisone, everolimus/gefitinib, PI-540, methotrexate/sirolimus/tacrolimus, PI-620, prednisone/tacrolimus, methylprednisolone/t…											GO BP	regulation of macroautophagy	7	1	1.88606
MUSK		MUSK	muscle associated receptor tyrosine kinase	Plasma Membrane	kinase												GO BP	positive regulation of protein localization to plasma membrane	7	1	1.88606
MYLK2		MYLK2	myosin light chain kinase 2	Cytoplasm	kinase												GO BP	regulation of DNA repair	7	1	1.76955
MYLK3		MYLK3	myosin light chain kinase 3	Cytoplasm	kinase												GO BP	negative regulation of neuron death	7	1	1.69897
MYLK4		MYLK4	myosin light chain kinase family member 4	Cytoplasm	kinase												GO BP	vasculogenesis	7	1	1.63827
MYO3B		MYO3B	myosin IIIB	Plasma Membrane	kinase												GO BP	long-term synaptic potentiation	7	1	1.63827
NDRG1		NDRG1	N-myc downstream regulated 1	Nucleus	kinase												GO BP	excitatory postsynaptic potential	7	1	1.60206
NEK11		NEK11	NIMA related kinase 11	Nucleus	kinase	dabrafenib, dabrafenib/ipilimumab/trametinib, dabrafenib/trametinib/vemurafenib, cobimetinib/dabrafenib, binimetinib/dabrafenib											GO BP	glucose metabolic process	7	1	1.60206
NEK8		NEK8	NIMA related kinase 8	Nucleus	kinase												GO BP	learning or memory	7	1	1.55284
NEK9		NEK9	NIMA related kinase 9	Nucleus	kinase												GO BP	positive regulation of tyrosine phosphorylation of STAT protein	7	1	1.49485
NTRK1		NTRK1	neurotrophic receptor tyrosine kinase 1	Plasma Membrane	kinase	ICP-723, AZ-23, larotrectinib, VMD-928, NOV1601, taletrectinib, belizatinib, XZP-5955, TRK tyrosine kinase inhibitor, milciclib, regorafenib, LOXO-195, PBI-200, bevacizumab/entrectinib, lorlatinib, entrectinib, pralsetinib, regorafenib/sunitinib, PLX7486, NCB-0846, repotrectinib											GO BP	I-kappaB phosphorylation	6	0.9	4.46852
NTRK2		NTRK2	neurotrophic receptor tyrosine kinase 2	Plasma Membrane	kinase	ONO-7579, larotrectinib, AZ-23, NOV1601, taletrectinib, belizatinib, cabozantinib/nivolumab, cabozantinib/crizotinib, LOXO-195, PBI-200, cabozantinib, bevacizumab/entrectinib, lorlatinib, cabozantinib/erlotinib, entrectinib, cabozantinib/tyrosine kinase inhibitor, PLX7486, repotrectinib											GO BP	cellular response to nitrogen starvation	6	0.9	4.26761
NTRK3		NTRK3	neurotrophic receptor tyrosine kinase 3	Plasma Membrane	kinase	ONO-7579, ICP-723, larotrectinib, AZ-23, NOV1601, taletrectinib, belizatinib, XZP-5955, LOXO-195, PBI-200, bevacizumab/entrectinib, lorlatinib, entrectinib, pralsetinib, PLX7486, repotrectinib											GO BP	DNA damage response, signal transduction by p53 class mediator resulting in transcription of p21 class mediator	6	0.9	4.08619
NUAK2		NUAK2	NUAK family kinase 2	Nucleus	kinase												GO BP	negative regulation of oxidative stress-induced intrinsic apoptotic signaling pathway	6	0.9	3.92082
PAK6		PAK6	p21 (RAC1) activated kinase 6	Cytoplasm	kinase												GO BP	regulation of transcription involved in G1/S transition of mitotic cell cycle	6	0.9	3.63827
PASK		PASK	PAS domain containing serine/threonine kinase	Cytoplasm	kinase	BioE-1197											GO BP	regulation of cellular response to heat	6	0.9	3.63827
PDGFRB		PDGFRB	platelet derived growth factor receptor beta	Plasma Membrane	kinase	midostaurin, filgrastim/imatinib, PDGF receptor tyrosine kinase inhibitor V, sorafenib/sulindac/sunitinib, cytarabine/idarubicin/midostaurin, imatinib/sunitinib, bevacizumab/sorafenib, axitinib, cytarabine/imatinib/methotrexate, tandutinib, pazopanib, 5-azacytidine/sorafenib, JI 101, dasatinib/nilotinib, dasatinib/erlotinib, telatinib, imatinib, imatinib/rituximab, becaplermin, afatinib/dasatinib…											GO BP	regulation of JNK cascade	6	0.9	3.63827
PDIK1L		PDIK1L	PDLIM1 interacting kinase 1 like	Nucleus	kinase												GO BP	regulation of mitophagy	6	0.9	3.50864
PGK1		PGK1	phosphoglycerate kinase 1	Cytoplasm	kinase	CBR-470-1											GO BP	positive regulation of DNA biosynthetic process	6	0.9	3.50864
PI4K2A		PI4K2A	phosphatidylinositol 4-kinase type 2 alpha	Cytoplasm	kinase												GO BP	positive regulation of glial cell proliferation	6	0.9	3.38722
PIM2		PIM2	Pim-2 proto-oncogene, serine/threonine kinase	Nucleus	kinase	SGI 1776, CX-6258, NMS-P645, PIM/FLT3 kinase inhibitor SEL24, LGH447, AZD-1208, TP-3654											GO BP	positive regulation of proteolysis	6	0.9	3.27572
PIM3		PIM3	Pim-3 proto-oncogene, serine/threonine kinase	Cytoplasm	kinase	SGI 1776, NMS-P645, CX-6258, PIM/FLT3 kinase inhibitor SEL24, LGH447, AZD-1208, TP-3654											GO BP	positive regulation of protein ubiquitination involved in ubiquitin-dependent protein catabolic process	6	0.9	3.27572
PINK1		PINK1	PTEN induced kinase 1	Cytoplasm	kinase												GO BP	positive regulation of type I interferon-mediated signaling pathway	6	0.9	3.27572
PKM2		PKM	pyruvate kinase M1/2	Cytoplasm	kinase	CAP-232, TP-1454											GO BP	regulation of protein kinase activity	6	0.9	3.16749
PKN1		PKN1	protein kinase N1	Cytoplasm	kinase												GO BP	activin receptor signaling pathway	6	0.9	3.16749
PKN2		PKN2	protein kinase N2	Cytoplasm	kinase	fasudil											GO BP	positive regulation of smooth muscle cell migration	6	0.9	3.0655
PLK3		PLK3	polo like kinase 3	Nucleus	kinase	GW843682											GO BP	regulation of peptidyl-tyrosine phosphorylation	6	0.9	2.95861
PNCK		PNCK	pregnancy up-regulated nonubiquitous CaM kinase	Other	kinase												GO BP	cellular response to nutrient levels	6	0.9	2.88606
PRKAA1		PRKAA1	protein kinase AMP-activated catalytic subunit alpha 1	Cytoplasm	kinase	phenformin											GO BP	positive regulation of histone H3-K4 methylation	6	0.9	2.88606
PRKAA2		PRKAA2	protein kinase AMP-activated catalytic subunit alpha 2	Cytoplasm	kinase												GO BP	cellular response to platelet-derived growth factor stimulus	6	0.9	2.79588
PRKACB		PRKACB	protein kinase cAMP-activated catalytic subunit beta	Cytoplasm	kinase												GO BP	toll-like receptor signaling pathway	6	0.9	2.63827
PRKAG1		PRKAG1	protein kinase AMP-activated non-catalytic subunit gamma 1	Nucleus	kinase												GO BP	intrinsic apoptotic signaling pathway by p53 class mediator	6	0.9	2.63827
PRKCA		PRKCA	protein kinase C alpha	Cytoplasm	kinase	midostaurin, aprinocarsen, ingenol mebutate, L-threo-safingol, Ro31-8220, Go 6976, Go6983											GO BP	interferon-gamma-mediated signaling pathway	6	0.9	2.63827
PRKCB		PRKCB	protein kinase C beta	Cytoplasm	kinase	ingenol mebutate, Ro31-8220, 3-(1-(3-imidazol-1-ylpropyl)-1H-indol-3-yl)-4-anilino-1H-pyrrole-2,5-dione, sotrastaurin, Go 6976, Go6983, enzastaurin, LY379196, MS-553, ruboxistaurin											GO BP	negative regulation of intrinsic apoptotic signaling pathway	6	0.9	2.56864
PRKCE		PRKCE	protein kinase C epsilon	Cytoplasm	kinase	ingenol mebutate, Ro31-8220, protein kinase C-epsilon activator											GO BP	response to gamma radiation	6	0.9	2.56864
PRKCG		PRKCG	protein kinase C gamma	Cytoplasm	kinase	ingenol mebutate, Ro31-8220, Go6983											GO BP	positive regulation of microtubule polymerization	6	0.9	2.50864
PRKCH		PRKCH	protein kinase C eta	Cytoplasm	kinase	ingenol mebutate											GO BP	response to organic substance	6	0.9	2.37675
PRKCI		PRKCI	protein kinase C iota	Cytoplasm	kinase	PKC-iota pseudosubstrate peptide inhibitor, ingenol mebutate, myristoylated PKC-zeta pseudosubstrate peptide inhibitor, CRT0066854											GO BP	intrinsic apoptotic signaling pathway in response to DNA damage by p53 class mediator	6	0.9	2.3098
PRKCQ		PRKCQ	protein kinase C theta	Cytoplasm	kinase	ingenol mebutate, sotrastaurin											GO BP	positive regulation of axon extension	6	0.9	2.25181
PRKCZ		PRKCZ	protein kinase C zeta	Cytoplasm	kinase	ingenol mebutate, myristoylated PKC-zeta pseudosubstrate peptide inhibitor, Go6983, pkc-zeta inhibitor											GO BP	skeletal system morphogenesis	6	0.9	2.19382
PRKD1		PRKD1	protein kinase D1	Cytoplasm	kinase	kb-NB 142-70											GO BP	chaperone mediated protein folding requiring cofactor	6	0.9	2.19382
PRKD2		PRKD2	protein kinase D2	Cytoplasm	kinase	kb-NB 142-70											GO BP	cellular response to nerve growth factor stimulus	6	0.9	2.14267
PRKD3		PRKD3	protein kinase D3	Nucleus	kinase	kb-NB 142-70, SM1-71											GO BP	oligodendrocyte differentiation	6	0.9	2.14267
PRKDC		PRKDC	protein kinase, DNA-activated, catalytic subunit	Nucleus	kinase	BR101801, SM1-71, panulisib, nedisertib, CC-115											GO BP	extrinsic apoptotic signaling pathway in absence of ligand	6	0.9	2.14267
PRKG2		PRKG2	protein kinase cGMP-dependent 2	Cytoplasm	kinase												GO BP	response to tumor necrosis factor	6	0.9	2.08619
PRKX		PRKX	protein kinase cAMP-dependent X-linked catalytic subunit	Cytoplasm	kinase												GO BP	establishment of cell polarity	6	0.9	2.08619
PSKH1		PSKH1	protein serine kinase H1	Nucleus	kinase												GO BP	positive regulation of cell cycle	6	0.9	2.03621
PSKH2		PSKH2	protein serine kinase H2	Other	kinase												GO BP	DNA damage checkpoint	6	0.9	2.03621
PTK2		PTK2	protein tyrosine kinase 2	Cytoplasm	kinase	PF-573228, NVP-TAE 226, conteltinib, APG-2449, PF-431396, CTX-0294945, lorlatinib, SM1-71, BI 853520, repotrectinib											GO BP	response to cAMP	6	0.9	2.03621
PTK2B		PTK2B	protein tyrosine kinase 2 beta	Cytoplasm	kinase	conteltinib, PF-431396, lorlatinib, PF-719, PF-562271											GO BP	negative regulation of extrinsic apoptotic signaling pathway	6	0.9	2.03621
PTK6		PTK6	protein tyrosine kinase 6	Cytoplasm	kinase	everolimus/vandetanib, vandetanib											GO BP	regulation of microtubule cytoskeleton organization	6	0.9	2.03621
RAF1		RAF1	Raf-1 proto-oncogene, serine/threonine kinase	Cytoplasm	kinase	regorafenib/sunitinib, cetuximab/irinotecan/vemurafenib, 1-(3-(1,4-dihydroimidazo[4,5-c]pyrazol-5-yl)-4-methylphenyl)-3-(3-(4-methyl-1H-imidazol-1-yl)-5-(trifluoromethyl)phenyl)urea, imatinib/sorafenib, binimetinib/vemurafenib, CHIR-265, cobimetinib/encorafenib, irinotecan/panitumumab/vemurafenib, sorafenib, dabrafenib/trametinib, sorafenib/sulindac/sunitinib, dabrafenib/pembrolizumab/trametinib,…											GO BP	response to ionizing radiation	6	0.9	2
RET		RET	ret proto-oncogene	Plasma Membrane	kinase	filgrastim/imatinib, sorafenib/sulindac/sunitinib, cabozantinib/crizotinib, imatinib/sunitinib, zeteletinib, cytarabine/imatinib/methotrexate, hydrocortisone/imatinib, motesanib, pazopanib, 5-azacytidine/sorafenib, SY-5007, HG-7-85-01, RPI-1, ponatinib, imatinib, imatinib/rituximab, SKI-G-801, dexamethasone/ponatinib/vincristine, imatinib/nilotinib/pegintron, corticosteroid/ponatinib, GSK3352589,…											GO BP	proteasomal protein catabolic process	6	0.9	2
RIPK1		RIPK1	receptor interacting serine/threonine kinase 1	Plasma Membrane	kinase	eclitasertib, GSK3145095, GSK963, GSK2982772											GO BP	response to axon injury	6	0.9	2
RIPK3		RIPK3	receptor interacting serine/threonine kinase 3	Plasma Membrane	kinase	GSK872, GSK843, GSK840											GO BP	cellular response to estradiol stimulus	6	0.9	1.88606
ROR2		ROR2	receptor tyrosine kinase like orphan receptor 2	Plasma Membrane	kinase	conditionally active biologic anti-ROR2 antibody drug conjugate											GO BP	extrinsic apoptotic signaling pathway via death domain receptors	6	0.9	1.88606
RPS6KA1		RPS6KA1	ribosomal protein S6 kinase A1	Cytoplasm	kinase	BI-D1870, PMD-026, LJH685, APIO-EE-07											GO BP	regulation of lipid metabolic process	6	0.9	1.85387
RPS6KA2		RPS6KA2	ribosomal protein S6 kinase A2	Nucleus	kinase	BI-D1870, PMD-026, LJH685											GO BP	ovarian follicle development	6	0.9	1.85387
RPS6KA3		RPS6KA3	ribosomal protein S6 kinase A3	Cytoplasm	kinase	fasudil, RMM46, BI-D1870, PMD-026, LJH685											GO BP	positive regulation of cytokinesis	6	0.9	1.85387
RPS6KA5		RPS6KA5	ribosomal protein S6 kinase A5	Nucleus	kinase	fasudil, RMM-64, H89											GO BP	positive regulation of interleukin-10 production	6	0.9	1.79588
RPS6KA6		RPS6KA6	ribosomal protein S6 kinase A6	Cytoplasm	kinase	BI-D1870, PMD-026											GO BP	regulation of catalytic activity	6	0.9	1.79588
RPS6KB1		RPS6KB1	ribosomal protein S6 kinase B1	Cytoplasm	kinase	PF-4708671, H89											GO BP	positive regulation of BMP signaling pathway	6	0.9	1.79588
RPS6KC1		RPS6KC1	ribosomal protein S6 kinase C1	Cytoplasm	kinase												GO BP	positive regulation of protein import into nucleus	6	0.9	1.76955
RPS6KL1		RPS6KL1	ribosomal protein S6 kinase like 1	Other	kinase												GO BP	embryo implantation	6	0.9	1.76955
RYK		RYK	receptor like tyrosine kinase	Plasma Membrane	kinase												GO BP	cellular response to epidermal growth factor stimulus	6	0.9	1.72125
SGK1		SGK1	serum/glucocorticoid regulated kinase 1	Cytoplasm	kinase												GO BP	positive regulation of interleukin-12 production	6	0.9	1.72125
SGK2		SGK2	serum/glucocorticoid regulated kinase 2	Cytoplasm	kinase												GO BP	negative regulation of MAP kinase activity	6	0.9	1.69897
SRPK1		SRPK1	SRSF protein kinase 1	Nucleus	kinase	endovion, SRPK1 inhibitor SPHINX											GO BP	positive regulation of chemokine production	6	0.9	1.69897
SRPK3		SRPK3	SRSF protein kinase 3	Cytoplasm	kinase												GO BP	hormone-mediated signaling pathway	6	0.9	1.69897
STK11		STK11	serine/threonine kinase 11	Cytoplasm	kinase												GO BP	positive regulation of substrate adhesion-dependent cell spreading	6	0.9	1.69897
STK32B		STK32B	serine/threonine kinase 32B	Other	kinase												GO BP	interleukin-1-mediated signaling pathway	6	0.9	1.69897
STK32C		STK32C	serine/threonine kinase 32C	Other	kinase												GO BP	stimulatory C-type lectin receptor signaling pathway	6	0.9	1.65758
STK33		STK33	serine/threonine kinase 33	Cytoplasm	kinase												GO BP	regulation of embryonic development	6	0.9	1.61979
STK36		STK36	serine/threonine kinase 36	Cytoplasm	kinase	cobimetinib/encorafenib, cetuximab/encorafenib, binimetinib/encorafenib, encorafenib/panitumumab, encorafenib, binimetinib/cetuximab/encorafenib, binimetinib/encorafenib/panitumumab											GO BP	response to retinoic acid	6	0.9	1.55284
STK38		STK38	serine/threonine kinase 38	Nucleus	kinase												GO BP	transcription initiation from RNA polymerase II promoter	6	0.9	1.48149
STK38L		STK38L	serine/threonine kinase 38 like	Cytoplasm	kinase												GO BP	positive regulation of cysteine-type endopeptidase activity involved in apoptotic process	6	0.9	1.48149
STYK1		STYK1	serine/threonine/tyrosine kinase 1	Cytoplasm	kinase												GO BP	programmed necrotic cell death	5	0.7	5.13077
SYK		SYK	spleen associated tyrosine kinase	Cytoplasm	kinase	staurosporine, BAY 61-3606, OXSI-2, cevidoplenib, cerdulatinib, fostamatinib, sovleplenib, GSK2646264, R-348, entospletinib, lanraplenib, mivavotinib, tamatinib											GO BP	regulation of platelet aggregation	5	0.7	4.3098
TAOK3		TAOK3	TAO kinase 3	Cytoplasm	kinase	TAO3 inhibitor											GO BP	endothelial tube morphogenesis	5	0.7	3.76955
TBK1		TBK1	TANK binding kinase 1	Cytoplasm	kinase	MRT-68601, 6-aminopyrazolopyrimidine derivative compound II, BX-795											GO BP	positive regulation of phospholipase C activity	5	0.7	3.56864
TESK1		TESK1	testis associated actin remodelling kinase 1	Nucleus	kinase												GO BP	JAK-STAT cascade involved in growth hormone signaling pathway	5	0.7	3.56864
TESK2		TESK2	testis associated actin remodelling kinase 2	Nucleus	kinase												GO BP	histone phosphorylation	5	0.7	3.22185
TGFBR1		TGFBR1	transforming growth factor beta receptor 1	Plasma Membrane	kinase	YL-13027, galunisertib, SB-505124, SH3051, vactosertib, IN1233, PF-06952229, SJN 2511, SB-525334, SM1-71, GFH018											GO BP	positive regulation of production of miRNAs involved in gene silencing by miRNA	5	0.7	3.22185
TIE1		TIE1	tyrosine kinase with immunoglobulin like and EGF like domains 1	Plasma Membrane	kinase	WZ-4-145											GO BP	regulation of androgen receptor signaling pathway	5	0.7	3.07058
TNK1		TNK1	tyrosine kinase non receptor 1	Cytoplasm	kinase	TP-5801											GO BP	positive regulation of tumor necrosis factor-mediated signaling pathway	5	0.7	3.07058
TNK2		TNK2	tyrosine kinase non receptor 2	Cytoplasm	kinase	binimetinib/vemurafenib, cetuximab/vemurafenib, irinotecan/panitumumab/vemurafenib, GNF-7, trametinib/vemurafenib, dabrafenib/trametinib/vemurafenib, vemurafenib, crizotinib/vemurafenib, ipilimumab/vemurafenib, cobimetinib/vemurafenib, bevacizumab/entrectinib, lorlatinib, atezolizumab/cobimetinib/vemurafenib, entrectinib, osimertinib, cetuximab/irinotecan/vemurafenib											GO BP	beta-amyloid clearance	5	0.7	3.07058
TNNI3K		TNNI3K	TNNI3 interacting kinase	Cytoplasm	kinase												GO BP	mammary gland epithelial cell differentiation	5	0.7	2.92082
TP53RK		TP53RK	TP53 regulating kinase	Nucleus	kinase												GO BP	regulation of G2/M transition of mitotic cell cycle	5	0.7	2.92082
TSSK1B		TSSK1B	testis specific serine kinase 1B	Cytoplasm	kinase												GO BP	positive regulation of glycogen biosynthetic process	5	0.7	2.82391
TSSK2		TSSK2	testis specific serine kinase 2	Cytoplasm	kinase												GO BP	cellular response to angiotensin	5	0.7	2.82391
TSSK3		TSSK3	testis specific serine kinase 3	Other	kinase												GO BP	regulation of DNA damage checkpoint	5	0.7	2.82391
TSSK4		TSSK4	testis specific serine kinase 4	Cytoplasm	kinase												GO BP	response to growth factor	5	0.7	2.69897
TSSK6		TSSK6	testis specific serine kinase 6	Nucleus	kinase												GO BP	negative regulation of single stranded viral RNA replication via double stranded DNA intermediate	5	0.7	2.69897
TTN		TTN	titin	Cytoplasm	kinase												GO BP	oxygen transport	5	0.7	2.69897
TYK2		TYK2	tyrosine kinase 2	Cytoplasm	kinase	baricitinib, ruxolitinib, brepocitinib, baricitinib/methotrexate, tofacitinib, ropsacitinib, deucravacitinib, JAK inhibitor I, oclacitinib, filgotinib, SAR-20347											GO BP	signal transduction in response to DNA damage	5	0.7	2.60206
TYRO3		TYRO3	TYRO3 protein tyrosine kinase	Plasma Membrane	kinase	cabozantinib/erlotinib, cabozantinib/nivolumab, cabozantinib/crizotinib, RXDX-106, cabozantinib											GO BP	cellular response to prostaglandin E stimulus	5	0.7	2.60206
ULK1		ULK1	unc-51 like autophagy activating kinase 1	Cytoplasm	kinase	DCC-3116, WZ3105, MRT68921, SBI-0206965											GO BP	response to lead ion	5	0.7	2.60206
WNK4		WNK4	WNK lysine deficient protein kinase 4	Plasma Membrane	kinase	WNK463											GO BP	histone H2A monoubiquitination	5	0.7	2.49485
YES1		YES1	YES proto-oncogene 1, Src family tyrosine kinase	Cytoplasm	kinase	blinatumomab/dasatinib, dasatinib/hydrocortisone, SC-204303, PD162531, dasatinib/dexamethasone/vincristine, CH6953755, SM1-71, dasatinib/filgrastim, dasatinib/dexamethasone, JNJ-26483327, cytarabine/dasatinib/dexamethasone/methotrexate, corticosteroid/dasatinib, dasatinib/rituximab, cytarabine/dasatinib/filgrastim/fludarabine phosphate, dasatinib/nilotinib, dasatinib/6-mercaptopurine/methotrexate…											GO BP	regulation of protein kinase B signaling	5	0.7	2.49485
ESR1		ESR1	estrogen receptor 1	Nucleus	ligand-dependent nuclear receptor	anastrozole/exemestane/fulvestrant, tamoxifen, anastrozole/tamoxifen, drospirenone/ethinyl estradiol, alpelisib/fulvestrant, everolimus/fulvestrant, S-equol, fulvestrant/trastuzumab, ethinyl estradiol/norgestrel, bortezomib/fulvestrant, estriol, letrozole/tamoxifen, H3B-6545, raloxifene, fulvestrant/letrozole, megestrol acetate/tamoxifen, beta-estradiol/progesterone, ethynodiol diacetate, fluoxym…											GO BP	regulation of protein ubiquitination	5	0.7	2.40894
NR1D1		NR1D1	nuclear receptor subfamily 1 group D member 1	Nucleus	ligand-dependent nuclear receptor												GO BP	negative regulation of B cell proliferation	5	0.7	2.40894
NR1H3		NR1H3	nuclear receptor subfamily 1 group H member 3	Nucleus	ligand-dependent nuclear receptor												GO BP	negative regulation of anoikis	5	0.7	2.40894
NR1I2		NR1I2	nuclear receptor subfamily 1 group I member 2	Nucleus	ligand-dependent nuclear receptor												GO BP	positive regulation of NLRP3 inflammasome complex assembly	5	0.7	2.3279
NR1I3		NR1I3	nuclear receptor subfamily 1 group I member 3	Nucleus	ligand-dependent nuclear receptor												GO BP	positive regulation of histone deacetylation	5	0.7	2.3279
NR2C2		NR2C2	nuclear receptor subfamily 2 group C member 2	Nucleus	ligand-dependent nuclear receptor												GO BP	embryonic placenta development	5	0.7	2.3279
NR3C2		NR3C2	nuclear receptor subfamily 3 group C member 2	Nucleus	ligand-dependent nuclear receptor	fludrocortisone, progesterone, drospirenone, hydrochlorothiazide/spironolactone, mineralocorticoid, AZD9977, beta-estradiol/progesterone, drospirenone/ethinyl estradiol, fludrocortisone acetate, eplerenone, spironolactone, aldosterone receptor antagonist, finerenone, ocedurenone											GO BP	endocardial cushion morphogenesis	5	0.7	2.24413
PPARD	D	PPARD	peroxisome proliferator activated receptor delta	Nucleus	ligand-dependent nuclear receptor	treprostinil, seladelpar, bezafibrate, bocidelpar, REN001, icosapent, GW501516, T3D-959											GO BP	negative regulation of release of cytochrome c from mitochondria	5	0.7	2.24413
PPARD	D	PPARD	peroxisome proliferator activated receptor delta	Nucleus	ligand-dependent nuclear receptor	treprostinil, seladelpar, bezafibrate, bocidelpar, REN001, icosapent, GW501516, T3D-959											GO BP	macromitophagy	5	0.7	2.24413
THRA		THRA	thyroid hormone receptor alpha	Nucleus	ligand-dependent nuclear receptor	dextrothyroxine, amiodarone, levothyroxine/l-triiodothyronine, denosumab/levothyroxine, L-triiodothyronine, 3,5-diiodothyropropionic acid, levothyroxine											GO BP	cell-substrate adhesion	5	0.7	2.24413
ACTB		ACTB	actin beta	Cytoplasm	other												GO BP	regulation of innate immune response	5	0.7	2.17393
ACTG1		ACTG1	actin gamma 1	Cytoplasm	other												GO BP	negative regulation of transposition	5	0.7	2.17393
ACTN1		ACTN1	actinin alpha 1	Cytoplasm	other												GO BP	regulation of neuron death	5	0.7	2.17393
AIPL1		AIPL1	aryl hydrocarbon receptor interacting protein like 1	Nucleus	other												GO BP	lipid biosynthetic process	5	0.7	2.17393
ANAPC2		ANAPC2	anaphase promoting complex subunit 2	Nucleus	other												GO BP	MyD88-dependent toll-like receptor signaling pathway	5	0.7	2.17393
ANKMY2		ANKMY2	ankyrin repeat and MYND domain containing 2	Plasma Membrane	other												GO BP	regulation of protein complex assembly	5	0.7	2.10237
ANLN		ANLN	anillin, actin binding protein	Cytoplasm	other												GO BP	positive regulation of lipid biosynthetic process	5	0.7	2.10237
ANP32C		ANP32C		Nucleus	other												GO BP	membrane protein ectodomain proteolysis	5	0.7	2.10237
ANP32D		ANP32D	acidic nuclear phosphoprotein 32 family member D	Other	other												GO BP	release of cytochrome c from mitochondria	5	0.7	2.10237
ANXA2		ANXA2	annexin A2	Plasma Membrane	other												GO BP	positive regulation of protein metabolic process	5	0.7	2.03152
ARHGAP1		ARHGAP1	Rho GTPase activating protein 1	Cytoplasm	other												GO BP	positive regulation of macrophage cytokine production	5	0.7	1.95861
ARMC5		ARMC5	armadillo repeat containing 5	Cytoplasm	other												GO BP	cell aging	5	0.7	1.95861
ARRB2		ARRB2	arrestin beta 2	Cytoplasm	other												GO BP	positive regulation of nitric-oxide synthase activity	5	0.7	1.95861
ASB17		ASB17	ankyrin repeat and SOCS box containing 17	Cytoplasm	other												GO BP	positive regulation of wound healing	5	0.7	1.92082
AXIN1		AXIN1	axin 1	Cytoplasm	other												GO BP	positive regulation of collagen biosynthetic process	5	0.7	1.79588
BCL2L1		BCL2L1	BCL2 like 1	Cytoplasm	other	AZD0466, LP-118											GO BP	leukocyte migration	5	0.7	1.79588
BECN1		BECN1	beclin 1	Cytoplasm	other												GO BP	positive regulation of histone acetylation	5	0.7	1.79588
BID		BID	BH3 interacting domain death agonist	Cytoplasm	other												GO BP	positive regulation of cell-matrix adhesion	5	0.7	1.79588
BPIFB4		BPIFB4	BPI fold containing family B member 4	Extracellular Space	other												GO BP	negative regulation of cellular senescence	5	0.7	1.79588
C9		C9	complement C9	Extracellular Space	other												GO BP	negative regulation of extrinsic apoptotic signaling pathway via death domain receptors	5	0.7	1.79588
CACYBP		CACYBP	calcyclin binding protein	Nucleus	other												GO BP	focal adhesion assembly	5	0.7	1.74473
CCDC117		CCDC117	coiled-coil domain containing 117	Other	other												GO BP	microglial cell activation	5	0.7	1.74473
CDC37		CDC37	cell division cycle 37, HSP90 cochaperone	Cytoplasm	other												GO BP	positive regulation of protein targeting to membrane	5	0.7	1.74473
CDC37L1		CDC37L1	cell division cycle 37 like 1, HSP90 cochaperone	Cytoplasm	other												GO BP	thyroid gland development	5	0.7	1.74473
CHORDC1		CHORDC1	cysteine and histidine rich domain containing 1	Other	other												GO BP	positive regulation of mitotic nuclear division	5	0.7	1.69897
CLU		CLU	clusterin	Cytoplasm	other	AB-16B5, clusterin antisense oligonucleotide											GO BP	macrophage differentiation	5	0.7	1.69897
CNN2		CNN2	calponin 2	Cytoplasm	other												GO BP	entrainment of circadian clock by photoperiod	5	0.7	1.69897
CTNNAL1		CTNNAL1	catenin alpha like 1	Plasma Membrane	other												GO BP	positive regulation of catalytic activity	5	0.7	1.69897
CUL4B		CUL4B	cullin 4B	Nucleus	other												GO BP	positive regulation of synaptic transmission, glutamatergic	5	0.7	1.63827
DET1		DET1	DET1 partner of COP1 E3 ubiquitin ligase	Nucleus	other												GO BP	mesoderm development	5	0.7	1.63827
C20orf194		DNAAF9	dynein axonemal assembly factor 9	Nucleus	other												GO BP	regulation of heart contraction	5	0.7	1.55284
DNAJC7		DNAJC7	DnaJ heat shock protein family (Hsp40) member C7	Cytoplasm	other												GO BP	positive regulation of DNA binding	5	0.7	1.55284
FAM162A		FAM162A	family with sequence similarity 162 member A	Cytoplasm	other												GO BP	positive regulation of transforming growth factor beta receptor signaling pathway	5	0.7	1.50864
FANCA		FANCA	FA complementation group A	Nucleus	other												GO BP	positive regulation of defense response to virus by host	5	0.7	1.46852
FBXL12		FBXL12	F-box and leucine rich repeat protein 12	Cytoplasm	other												GO BP	regulation of extracellular matrix disassembly	4	0.6	3.76955
FBXL15		FBXL15	F-box and leucine rich repeat protein 15	Cytoplasm	other												GO BP	positive regulation of transcription from RNA polymerase II promoter in response to hypoxia	4	0.6	3.09691
FBXL2		FBXL2	F-box and leucine rich repeat protein 2	Cytoplasm	other												GO BP	negative regulation of protein acetylation	4	0.6	3.09691
FBXL8		FBXL8	F-box and leucine rich repeat protein 8	Cytoplasm	other												GO BP	regulation of multicellular organismal process	4	0.6	2.85387
FBXO28		FBXO28	F-box protein 28	Nucleus	other												GO BP	positive regulation of mitophagy	4	0.6	2.85387
FBXO33		FBXO33	F-box protein 33	Other	other												GO BP	positive regulation of cellular protein localization	4	0.6	2.85387
FBXO34		FBXO34	F-box protein 34	Other	other												GO BP	interleukin-9-mediated signaling pathway	4	0.6	2.85387
FBXO38		FBXO38	F-box protein 38	Other	other												GO BP	positive regulation of response to stimulus	4	0.6	2.85387
FBXO40		FBXO40	F-box protein 40	Cytoplasm	other												GO BP	negative regulation of glial cell apoptotic process	4	0.6	2.67778
FBXO6		FBXO6	F-box protein 6	Cytoplasm	other												GO BP	membrane hyperpolarization	4	0.6	2.67778
FBXW5		FBXW5	F-box and WD repeat domain containing 5	Cytoplasm	other												GO BP	histone H2A-K119 monoubiquitination	4	0.6	2.67778
FKBP8		FKBP8	FKBP prolyl isomerase 8	Cytoplasm	other												GO BP	DNA cytosine deamination	4	0.6	2.50864
FKBPL		FKBPL	FKBP prolyl isomerase like	Nucleus	other												GO BP	retina vasculature development in camera-type eye	4	0.6	2.50864
FLCN		FLCN	folliculin	Cytoplasm	other												GO BP	positive regulation of protein modification process	4	0.6	2.50864
FLNA	D	FLNA	filamin A	Cytoplasm	other												GO BP	cellular response to laminar fluid shear stress	4	0.6	2.50864
FLNA	D	FLNA	filamin A	Cytoplasm	other												GO BP	regulation of cellular component organization	4	0.6	2.50864
FN1		FN1	fibronectin 1	Extracellular Space	other	iodine I 131 anti-fibronectin antibody fragment L19-SIP, L19-IL2 monoclonal antibody-cytokine fusion protein/L19TNFalpha, ocriplasmin, L19TNFalpha, AS1409, bifikafusp alfa, dodekin											GO BP	interleukin-17-mediated signaling pathway	4	0.6	2.50864
FNIP1		FNIP1	folliculin interacting protein 1	Cytoplasm	other												GO BP	negative regulation of cytoplasmic translation	4	0.6	2.36653
FNIP2		FNIP2	folliculin interacting protein 2	Cytoplasm	other												GO BP	B cell apoptotic process	4	0.6	2.36653
GABARAPL1		GABARAPL1	GABA type A receptor associated protein like 1	Cytoplasm	other												GO BP	box C/D snoRNP assembly	4	0.6	2.36653
GABARAPL2		GABARAPL2	GABA type A receptor associated protein like 2	Cytoplasm	other												GO BP	negative regulation of developmental process	4	0.6	2.36653
GAN		GAN	gigaxonin	Cytoplasm	other												GO BP	positive regulation of endothelial cell chemotaxis	4	0.6	2.36653
GNB2		GNB2	G protein subunit beta 2	Plasma Membrane	other												GO BP	transmembrane receptor protein serine/threonine kinase signaling pathway	4	0.6	2.36653
GNG2		GNG2	G protein subunit gamma 2	Plasma Membrane	other												GO BP	regulation of mast cell degranulation	4	0.6	2.36653
GRB2		GRB2	growth factor receptor bound protein 2	Cytoplasm	other	liposome-incorporated Grb2 antisense oligodeoxynucleotide											GO BP	vagina development	4	0.6	2.36653
GREB1		GREB1	growth regulating estrogen receptor binding 1	Cytoplasm	other												GO BP	regulation of rhodopsin mediated signaling pathway	4	0.6	2.36653
GRPEL1		GRPEL1	GrpE like 1, mitochondrial	Cytoplasm	other												GO BP	regulation of phagocytosis	4	0.6	2.36653
GTF2IRD2		GTF2IRD2/GTF2IRD2B	GTF2I repeat domain containing 2	Nucleus	other												GO BP	negative regulation of B cell apoptotic process	4	0.6	2.12494
HBG1		HBG1	hemoglobin subunit gamma 1	Cytoplasm	other												GO BP	branching involved in mammary gland duct morphogenesis	4	0.6	2.12494
HNRNPA1		HNRNPA1	heterogeneous nuclear ribonucleoprotein A1	Nucleus	other												GO BP	cytidine deamination	4	0.6	2.12494
HP1BP3		HP1BP3	heterochromatin protein 1 binding protein 3	Nucleus	other												GO BP	positive regulation of receptor activity	4	0.6	2.12494
HSPA9		HSPA9	heat shock protein family A (Hsp70) member 9	Cytoplasm	other	SHetA2											GO BP	positive regulation of mitochondrial membrane potential	4	0.6	2.12494
HSPB1		HSPB1	heat shock protein family B (small) member 1	Cytoplasm	other												GO BP	cytidine to uridine editing	4	0.6	2.12494
HSPH1		HSPH1	heat shock protein family H (Hsp110) member 1	Cytoplasm	other												GO BP	negative regulation by host of viral transcription	4	0.6	2.01773
KBTBD4		KBTBD4	kelch repeat and BTB domain containing 4	Other	other												GO BP	ectoderm development	4	0.6	2.01773
KBTBD7		KBTBD7	kelch repeat and BTB domain containing 7	Cytoplasm	other												GO BP	negative regulation of oxidative stress-induced neuron death	4	0.6	2.01773
KCTD8		KCTD8	potassium channel tetramerization domain containing 8	Other	other												GO BP	negative regulation of ubiquitin-protein transferase activity	4	0.6	2.01773
KEAP1		KEAP1	kelch like ECH associated protein 1	Cytoplasm	other	dimethyl fumarate											GO BP	myoblast proliferation	4	0.6	2.01773
KHDRBS2		KHDRBS2	KH RNA binding domain containing, signal transduction associated 2	Nucleus	other												GO BP	mitotic G1 DNA damage checkpoint	4	0.6	2.01773
KLHL1		KLHL1	kelch like family member 1	Cytoplasm	other												GO BP	regulation of type I interferon production	4	0.6	2.01773
KLHL10		KLHL10	kelch like family member 10	Nucleus	other												GO BP	regulation of glycolytic process	4	0.6	2.01773
KLHL14		KLHL14	kelch like family member 14	Cytoplasm	other												GO BP	cytoplasmic pattern recognition receptor signaling pathway	4	0.6	1.92082
KLHL15		KLHL15	kelch like family member 15	Nucleus	other												GO BP	regulation of cell-matrix adhesion	4	0.6	1.92082
KLHL22		KLHL22	kelch like family member 22	Cytoplasm	other												GO BP	digestive tract morphogenesis	4	0.6	1.92082
KLHL23		KLHL23/PHOSPHO2-KLHL23	kelch like family member 23	Extracellular Space	other												GO BP	regulation of cellular response to stress	4	0.6	1.92082
KLHL25		KLHL25	kelch like family member 25	Cytoplasm	other												GO BP	positive regulation of granulocyte macrophage colony-stimulating factor production	4	0.6	1.85387
KLHL26		KLHL26	kelch like family member 26	Other	other												GO BP	negative regulation of intrinsic apoptotic signaling pathway in response to DNA damage	4	0.6	1.85387
KLHL29		KLHL29	kelch like family member 29	Other	other												GO BP	negative regulation of calcineurin-NFAT signaling cascade	4	0.6	1.85387
KLHL32		KLHL32	kelch like family member 32	Other	other												GO BP	negative regulation of macroautophagy	4	0.6	1.85387
KLHL34		KLHL34	kelch like family member 34	Extracellular Space	other												GO BP	protein deacetylation	4	0.6	1.85387
KLHL36		KLHL36	kelch like family member 36	Cytoplasm	other												GO BP	negative regulation of DNA damage response, signal transduction by p53 class mediator	4	0.6	1.85387
KLHL38		KLHL38	kelch like family member 38	Other	other												GO BP	positive regulation of fibroblast migration	4	0.6	1.85387
KLHL6		KLHL6	kelch like family member 6	Other	other												GO BP	response to dietary excess	4	0.6	1.76955
KPNA5		KPNA5	karyopherin subunit alpha 5	Cytoplasm	other												GO BP	positive regulation of macrophage differentiation	4	0.6	1.76955
KPNB1		KPNB1	karyopherin subunit beta 1	Nucleus	other												GO BP	positive regulation of telomere capping	4	0.6	1.69897
LAMP2		LAMP2	lysosomal associated membrane protein 2	Plasma Membrane	other												GO BP	engulfment of apoptotic cell	4	0.6	1.69897
LARP4B		LARP4B	La ribonucleoprotein 4B	Cytoplasm	other												GO BP	negative regulation of protein serine/threonine kinase activity	4	0.6	1.69897
LMNA		LMNA	lamin A/C	Nucleus	other												GO BP	nuclear migration	4	0.6	1.69897
LTBP1		LTBP1	latent transforming growth factor beta binding protein 1	Extracellular Space	other												GO BP	apoptotic mitochondrial changes	4	0.6	1.69897
MAP1LC3A		MAP1LC3A	microtubule associated protein 1 light chain 3 alpha	Cytoplasm	other												GO BP	vesicle transport along microtubule	4	0.6	1.69897
MAP1LC3B		MAP1LC3B	microtubule associated protein 1 light chain 3 beta	Cytoplasm	other												GO BP	DNA damage response, signal transduction by p53 class mediator	4	0.6	1.69897
MAP3K15		MAP3K15	mitogen-activated protein kinase kinase kinase 15	Other	other												GO BP	gastrulation with mouth forming second	4	0.6	1.69897
MAP4		MAP4	microtubule associated protein 4	Cytoplasm	other												GO BP	response to osmotic stress	4	0.6	1.69897
MAPT		MAPT	microtubule associated protein tau	Plasma Membrane	other	gosuranemab											GO BP	ectopic germ cell programmed cell death	4	0.6	1.61979
C12orf10		MYG1	MYG1 exonuclease	Nucleus	other												GO BP	dopamine receptor signaling pathway	4	0.6	1.61979
NASP		NASP	nuclear autoantigenic sperm protein	Nucleus	other												GO BP	stress fiber assembly	4	0.6	1.61979
NBN		NBN	nibrin	Nucleus	other												GO BP	astrocyte development	4	0.6	1.61979
NCKAP1		NCKAP1	NCK associated protein 1	Plasma Membrane	other												GO BP	negative regulation of toll-like receptor signaling pathway	4	0.6	1.61979
RDBP		NELFE	negative elongation factor complex member E	Nucleus	other												GO BP	positive regulation of vascular endothelial growth factor receptor signaling pathway	4	0.6	1.61979
NUDC		NUDC	nuclear distribution C, dynein complex regulator	Cytoplasm	other												GO BP	cellular response to extracellular stimulus	4	0.6	1.55284
NUFIP1		NUFIP1	nuclear FMR1 interacting protein 1	Nucleus	other												GO BP	regulation of release of sequestered calcium ion into cytosol	4	0.6	1.55284
NUMA1		NUMA1	nuclear mitotic apparatus protein 1	Nucleus	other												GO BP	stress-activated MAPK cascade	4	0.6	1.55284
NWD1		NWD1	NACHT and WD repeat domain containing 1	Cytoplasm	other												GO BP	regulation of chromosome organization	4	0.6	1.55284
PCGF1		PCGF1	polycomb group ring finger 1	Nucleus	other												GO BP	mitotic G2/M transition checkpoint	4	0.6	1.55284
PCGF3		PCGF3	polycomb group ring finger 3	Nucleus	other												GO BP	regulation of intracellular signal transduction	4	0.6	1.55284
PIH1D1		PIH1D1	PIH1 domain containing 1	Nucleus	other												GO BP	toll-like receptor 4 signaling pathway	4	0.6	1.55284
PIK3AP1		PIK3AP1	phosphoinositide-3-kinase adaptor protein 1	Cytoplasm	other												GO BP	positive regulation of cardiac muscle cell apoptotic process	4	0.6	1.55284
POGK		POGK	pogo transposable element derived with KRAB domain	Nucleus	other												GO BP	positive regulation of actin cytoskeleton reorganization	4	0.6	1.55284
PRKY		PRKY	protein kinase Y-linked (pseudogene)	Other	other												GO BP	positive regulation of CREB transcription factor activity	4	0.6	1.49485
PRPF8		PRPF8	pre-mRNA processing factor 8	Nucleus	other												GO BP	response to muscle stretch	4	0.6	1.49485
PSMD1		PSMD1	proteasome 26S subunit, non-ATPase 1	Cytoplasm	other	bortezomib/cladribine/rituximab, bortezomib/dexamethasone/pomalidomide, bortezomib/doxorubicin, bortezomib/dexamethasone/thalidomide, bortezomib/paclitaxel, bortezomib/sorafenib, bortezomib/rituximab, bortezomib/fulvestrant, bortezomib/lenalidomide, bortezomib/dexamethasone/lenalidomide, bortezomib/dexamethasone/doxorubicin, bortezomib/prednisone, bortezomib/dexamethasone, bortezomib/vorinostat, …											GO BP	positive regulation of superoxide anion generation	4	0.6	1.49485
RANBP9		RANBP9	RAN binding protein 9	Nucleus	other												GO BP	protein kinase D signaling	3	0.4	2.4437
RAPSN		RAPSN	receptor associated protein of the synapse	Plasma Membrane	other												GO BP	cellular response to lectin	3	0.4	2.4437
RCBTB1		RCBTB1	RCC1 and BTB domain containing protein 1	Nucleus	other												GO BP	tubulin deacetylation	3	0.4	2.4437
RCBTB2		RCBTB2	RCC1 and BTB domain containing protein 2	Cytoplasm	other												GO BP	negative regulation of lymphocyte activation	3	0.4	2.4437
RPL5		RPL5	ribosomal protein L5	Cytoplasm	other												GO BP	cellular response to carbohydrate stimulus	3	0.4	2.4437
RPLP0		RPLP0	ribosomal protein lateral stalk subunit P0	Cytoplasm	other												GO BP	mitochondrial depolarization	3	0.4	2.14874
RPS3A		RPS3A	ribosomal protein S3A	Nucleus	other												GO BP	negative regulation of plasma membrane long-chain fatty acid transport	3	0.4	2.14874
RPS4X		RPS4X	ribosomal protein S4 X-linked	Cytoplasm	other												GO BP	regulation of B cell apoptotic process	3	0.4	2.14874
RPS6		RPS6	ribosomal protein S6	Cytoplasm	other												GO BP	B-1 B cell homeostasis	3	0.4	2.14874
S100A1		S100A1	S100 calcium binding protein A1	Cytoplasm	other												GO BP	positive regulation of hepatic stellate cell activation	3	0.4	1.92082
SCAP		SCAP	SREBF chaperone	Cytoplasm	other												GO BP	positive regulation of nucleotide-binding oligomerization domain containing 2 signaling pathway	3	0.4	1.92082
SF3B3		SF3B3	splicing factor 3b subunit 3	Nucleus	other												GO BP	positive regulation of endothelial cell chemotaxis by VEGF-activated vascular endothelial growth factor receptor signaling pathway	3	0.4	1.92082
SKP2		SKP2	S-phase kinase associated protein 2	Nucleus	other												GO BP	B cell lineage commitment	3	0.4	1.92082
SOCS6		SOCS6	suppressor of cytokine signaling 6	Cytoplasm	other												GO BP	regulation of germinal center formation	3	0.4	1.92082
SPAG1		SPAG1	sperm associated antigen 1	Cytoplasm	other												GO BP	T-helper 17 type immune response	3	0.4	1.92082
SPSB1		SPSB1	splA/ryanodine receptor domain and SOCS box containing 1	Cytoplasm	other												GO BP	regulation of erythrocyte differentiation	3	0.4	1.76955
SPSB3		SPSB3	splA/ryanodine receptor domain and SOCS box containing 3	Cytoplasm	other												GO BP	negative regulation of macromitophagy	3	0.4	1.76955
SPTAN1		SPTAN1	spectrin alpha, non-erythrocytic 1	Plasma Membrane	other												GO BP	negative regulation of oxidative stress-induced cell death	3	0.4	1.76955
STARD13		STARD13	StAR related lipid transfer domain containing 13	Cytoplasm	other												GO BP	lymphatic endothelial cell differentiation	3	0.4	1.76955
STING1		STING1	stimulator of interferon response cGAMP interactor 1	Cytoplasm	other	E7766, BMS-986301, GSK3745417, BI 1387446, MIW815, CDK-002, IMSA101, SB 11285, ulevostinag, SNX281, KL340399, MK-2118, TAK-676											GO BP	cellular response to interleukin-17	3	0.4	1.76955
STIP1		STIP1	stress induced phosphoprotein 1	Cytoplasm	other	lavendustin C											GO BP	lipid particle disassembly	3	0.4	1.76955
SUGT1		SUGT1	SGT1 homolog, MIS12 kinetochore complex assembly cochaperone	Nucleus	other												GO BP	response to iron(II) ion	3	0.4	1.76955
SVIP		SVIP	small VCP interacting protein	Cytoplasm	other												GO BP	negative regulation of histone H3-K9 methylation	3	0.4	1.76955
TAB2		TAB2	TGF-beta activated kinase 1 (MAP3K7) binding protein 2	Cytoplasm	other												GO BP	regulation of B cell receptor signaling pathway	3	0.4	1.76955
TAB3		TAB3	TGF-beta activated kinase 1 (MAP3K7) binding protein 3	Cytoplasm	other												GO BP	negative regulation of tubulin deacetylation	3	0.4	1.76955
TCP1		TCP1	t-complex 1	Cytoplasm	other												GO BP	immature B cell differentiation	3	0.4	1.76955
TIMP2		TIMP2	TIMP metallopeptidase inhibitor 2	Extracellular Space	other												GO BP	positive regulation of macromitophagy in response to mitochondrial depolarization	3	0.4	1.76955
TOMM34		TOMM34	translocase of outer mitochondrial membrane 34	Cytoplasm	other												GO BP	positive regulation of macromolecule metabolic process	3	0.4	1.63827
TPM3		TPM3	tropomyosin 3	Cytoplasm	other	AZD-7451											GO BP	positive regulation of histone deacetylase activity	3	0.4	1.63827
TRADD		TRADD	TNFRSF1A associated via death domain	Cytoplasm	other												GO BP	negative regulation of hepatocyte apoptotic process	3	0.4	1.63827
TRIM10		TRIM10	tripartite motif containing 10	Cytoplasm	other												GO BP	response to leptin	3	0.4	1.63827
TRIM49		TRIM49/TRIM49C	tripartite motif containing 49	Cytoplasm	other												GO BP	chromatin silencing at rDNA	3	0.4	1.63827
TRIM7		TRIM7	tripartite motif containing 7	Cytoplasm	other												GO BP	establishment of vesicle localization	3	0.4	1.63827
TRIM74	D	TRIM73/TRIM74	tripartite motif containing 74	Cytoplasm	other												GO BP	positive regulation of histone phosphorylation	3	0.4	1.63827
TRIM73	D	TRIM73/TRIM74	tripartite motif containing 74	Cytoplasm	other												GO BP	regulation of transmembrane transporter activity	3	0.4	1.63827
TSC1		TSC1	TSC complex subunit 1	Cytoplasm	other												GO BP	positive regulation of protein polyubiquitination	3	0.4	1.63827
TSC2		TSC2	TSC complex subunit 2	Cytoplasm	other												GO BP	detection of muscle stretch	3	0.4	1.63827
TTC1		TTC1	tetratricopeptide repeat domain 1	Cytoplasm	other												GO BP	positive regulation of nitrogen compound metabolic process	3	0.4	1.63827
UNC45A		UNC45A	unc-45 myosin chaperone A	Plasma Membrane	other												GO BP	negative regulation of histone H3-K9 trimethylation	3	0.4	1.63827
UNC45B		UNC45B	unc-45 myosin chaperone B	Cytoplasm	other												GO BP	positive regulation of I-kappaB phosphorylation	3	0.4	1.63827
VIM		VIM	vimentin	Cytoplasm	other	pritumumab											GO BP	negative regulation of hydrogen peroxide-induced cell death	3	0.4	1.52288
WASL		WASL	WASP like actin nucleation promoting factor	Cytoplasm	other												GO BP	positive regulation of attachment of mitotic spindle microtubules to kinetochore	3	0.4	1.52288
WSB2		WSB2	WD repeat and SOCS box containing 2	Cytoplasm	other												GO BP	positive regulation of histone H3-K9 acetylation	3	0.4	1.52288
WTAP		WTAP	WT1 associated protein	Nucleus	other												GO BP	positive regulation of transporter activity	3	0.4	1.52288
YWHAB		YWHAB	tyrosine 3-monooxygenase/tryptophan 5-monooxygenase activation protein beta	Cytoplasm	other												GO BP	cellular response to nicotine	3	0.4	1.52288
ZC3H7B		ZC3H7B	zinc finger CCCH-type containing 7B	Nucleus	other												GO BP	response to fluid shear stress	3	0.4	1.52288
ZMYND10		ZMYND10	zinc finger MYND-type containing 10	Cytoplasm	other												GO BP	activated T cell proliferation	3	0.4	1.52288
APH1A		APH1A	aph-1 homolog A, gamma-secretase subunit	Cytoplasm	peptidase												GO BP	negative regulation of calcium ion-dependent exocytosis	3	0.4	1.52288
CAPN1		CAPN1	calpain 1	Cytoplasm	peptidase	alicapistat, BLD-2660											GO BP	peptidyl-lysine deacetylation	3	0.4	1.52288
CASP8		CASP8	caspase 8	Nucleus	peptidase												GO BP	regulation of lipid storage	3	0.4	1.52288
ENC1		ENC1	ectodermal-neural cortex 1	Nucleus	peptidase												GO BP	positive regulation of transcription from RNA polymerase II promoter in response to stress	3	0.4	1.52288
NCSTN		NCSTN	nicastrin	Plasma Membrane	peptidase												GO BP	dorsal/ventral axis specification	3	0.4	1.52288
PSMB5		PSMB5	proteasome 20S subunit beta 5	Cytoplasm	peptidase	bortezomib/thalidomide, bortezomib/dexamethasone/rituximab, ixazomib, dexamethasone/ixazomib/rituximab, bortezomib/cladribine/rituximab, bortezomib/dexamethasone/pomalidomide, bortezomib/doxorubicin, bortezomib/dexamethasone/thalidomide, bortezomib/paclitaxel, carfilzomib, bortezomib/sorafenib, bortezomib/rituximab, bortezomib/fulvestrant, bortezomib/lenalidomide, carfilzomib/dexamethasone/lenali…											GO BP	interleukin-2-mediated signaling pathway	3	0.4	1.52288
CDC25A		CDC25A	cell division cycle 25A	Nucleus	phosphatase												GO BP	regulation of protein targeting to mitochondrion	3	0.4	1.52288
PPP5C		PPP5C	protein phosphatase 5 catalytic subunit	Nucleus	phosphatase												GO BP	hypermethylation of CpG island	3	0.4	1.52288
PTPN22		PTPN22	protein tyrosine phosphatase non-receptor type 22	Cytoplasm	phosphatase
RNGTT		RNGTT	RNA guanylyltransferase and 5'-phosphatase	Nucleus	phosphatase
AIP		AIP	aryl hydrocarbon receptor interacting protein	Nucleus	transcription regulator
ASB2		ASB2	ankyrin repeat and SOCS box containing 2	Nucleus	transcription regulator
ASB3		ASB3/GPR75-ASB3	ankyrin repeat and SOCS box containing 3	Cytoplasm	transcription regulator
ASB4		ASB4	ankyrin repeat and SOCS box containing 4	Nucleus	transcription regulator
ASB6		ASB6	ankyrin repeat and SOCS box containing 6	Nucleus	transcription regulator
ATF3		ATF3	activating transcription factor 3	Nucleus	transcription regulator
BBX		BBX	BBX high mobility group box domain containing	Nucleus	transcription regulator
BCL6		BCL6	BCL6 transcription repressor	Nucleus	transcription regulator
BRCA1		BRCA1	BRCA1 DNA repair associated	Nucleus	transcription regulator
BRCA2		BRCA2	BRCA2 DNA repair associated	Nucleus	transcription regulator
CARM1		CARM1	coactivator associated arginine methyltransferase 1	Nucleus	transcription regulator
CDKN2A		CDKN2A	cyclin dependent kinase inhibitor 2A	Nucleus	transcription regulator
CEBPB		CEBPB	CCAAT enhancer binding protein beta	Nucleus	transcription regulator
CEBPE		CEBPE	CCAAT enhancer binding protein epsilon	Nucleus	transcription regulator
CTNNB1		CTNNB1	catenin beta 1	Nucleus	transcription regulator	PRI-724, E7386
CXXC1		CXXC1	CXXC finger protein 1	Nucleus	transcription regulator
DLX6		DLX6	distal-less homeobox 6	Nucleus	transcription regulator
DMRTA1		DMRTA1	DMRT like family A1	Nucleus	transcription regulator
E2F1		E2F1	E2F transcription factor 1	Nucleus	transcription regulator
E2F2		E2F2	E2F transcription factor 2	Nucleus	transcription regulator
EPAS1		EPAS1	endothelial PAS domain protein 1	Nucleus	transcription regulator	NKT2152, fluorine F 18 PT2385, DFF332, HIF2a RNAi ARO-HIF2, PT-2385, belzutifan
FOXD4L6		FOXD4L3/FOXD4L6	forkhead box D4 like 6	Nucleus	transcription regulator
FOXM1		FOXM1	forkhead box M1	Nucleus	transcription regulator
FOXP2		FOXP2	forkhead box P2	Nucleus	transcription regulator
GPN1		GPN1	GPN-loop GTPase 1	Nucleus	transcription regulator
GTF2E2		GTF2E2	general transcription factor IIE subunit 2	Nucleus	transcription regulator
HCFC1		HCFC1	host cell factor C1	Nucleus	transcription regulator
HDAC1		HDAC1	histone deacetylase 1	Nucleus	transcription regulator	pyroxamide, R 306465, bortezomib/vorinostat, OKI-179, tributyrin, trametinib/vorinostat, belinostat, mocetinostat, HG146, vorinostat, HDAC class I inhibitors, domatinostat
HDAC6		HDAC6	histone deacetylase 6	Nucleus	transcription regulator	trametinib/vorinostat, KA2507, belinostat, HG146, vorinostat, ricolinostat, pyroxamide, bortezomib/vorinostat, JBI-802, tributyrin
HIF1A		HIF1A	hypoxia inducible factor 1 subunit alpha	Nucleus	transcription regulator	EZN 2968, PX 478, BAY 87-2243
HIF3A		HIF3A	hypoxia inducible factor 3 subunit alpha	Nucleus	transcription regulator
HMGA1		HMGA1	high mobility group AT-hook 1	Nucleus	transcription regulator
HNF4A		HNF4A	hepatocyte nuclear factor 4 alpha	Nucleus	transcription regulator
HSF2		HSF2	heat shock transcription factor 2	Nucleus	transcription regulator
HTT		HTT	huntingtin	Cytoplasm	transcription regulator
IRF2		IRF2	interferon regulatory factor 2	Nucleus	transcription regulator
IRF3		IRF3	interferon regulatory factor 3	Nucleus	transcription regulator
ISX		ISX	intestine specific homeobox	Nucleus	transcription regulator
KAT5		KAT5	lysine acetyltransferase 5	Nucleus	transcription regulator
MAFG		MAFG	MAF bZIP transcription factor G	Nucleus	transcription regulator
MAX		MAX	MYC associated factor X	Nucleus	transcription regulator
MDM2		MDM2	MDM2 proto-oncogene	Nucleus	transcription regulator	ASTX295, MK-8242, AMGMDS3, RO6839921, CGM097, APG-115, siremadlin, idasanutlin, milademetan, sulanemadlin, BI 907828, navtemadlin, MDM2 inhibitor, RO-5045337, MI-773, serdemetan
MDM4		MDM4	MDM4 regulator of p53	Nucleus	transcription regulator	sulanemadlin
MKX		MKX	mohawk homeobox	Nucleus	transcription regulator
MLLT3		MLLT3	MLLT3 super elongation complex subunit	Nucleus	transcription regulator
MTA1		MTA1	metastasis associated 1	Nucleus	transcription regulator
MYC		MYC	MYC proto-oncogene, bHLH transcription factor	Nucleus	transcription regulator	WBC100, AVI-4126, MYC-targeting siRNA DCR-MYC, OMO-103
NFAT5		NFAT5	nuclear factor of activated T cells 5	Nucleus	transcription regulator
NFE2L2		NFE2L2	NFE2 like bZIP transcription factor 2	Nucleus	transcription regulator	RTA 408
NFIC		NFIC	nuclear factor I C	Nucleus	transcription regulator
NFKB1		NFKB1	nuclear factor kappa B subunit 1	Nucleus	transcription regulator	triflusal, bortezomib/dexamethasone/thalidomide, dexamethasone/thalidomide, thalidomide, rituximab/thalidomide, prednisone/thalidomide, bortezomib/thalidomide
NFKBIB		NFKBIB	NFKB inhibitor beta	Nucleus	transcription regulator
NFKBIE		NFKBIE	NFKB inhibitor epsilon	Nucleus	transcription regulator
NFRKB		NFRKB	nuclear factor related to kappaB binding protein	Nucleus	transcription regulator
NOTCH1		NOTCH1	notch receptor 1	Plasma Membrane	transcription regulator	OMP-52M51
PCGF6		PCGF6	polycomb group ring finger 6	Nucleus	transcription regulator
PRDM1		PRDM1	PR/SET domain 1	Nucleus	transcription regulator
PREB		PREB	prolactin regulatory element binding	Nucleus	transcription regulator
REST		REST	RE1 silencing transcription factor	Nucleus	transcription regulator
RPL7		RPL7	ribosomal protein L7	Nucleus	transcription regulator
RUVBL1		RUVBL1	RuvB like AAA ATPase 1	Nucleus	transcription regulator
RUVBL2		RUVBL2	RuvB like AAA ATPase 2	Nucleus	transcription regulator
SIM2		SIM2	SIM bHLH transcription factor 2	Nucleus	transcription regulator
SIRT1		SIRT1	sirtuin 1	Nucleus	transcription regulator	SIRT1 inhibitor III
SIRT2		SIRT2	sirtuin 2	Nucleus	transcription regulator
SP1		SP1	Sp1 transcription factor	Nucleus	transcription regulator
SREBF1		SREBF1	sterol regulatory element binding transcription factor 1	Nucleus	transcription regulator
STAT1		STAT1	signal transducer and activator of transcription 1	Nucleus	transcription regulator
STAT2		STAT2	signal transducer and activator of transcription 2	Nucleus	transcription regulator
STAT3		STAT3	signal transducer and activator of transcription 3	Nucleus	transcription regulator	CAS3/SS3, danvatirsen, OPB-31121, OPB-51602, TTI-101, golotimod, NT219, STAT3 inhibitor
STAT5A		STAT5A	signal transducer and activator of transcription 5A	Nucleus	transcription regulator
TADA2A		TADA2A	transcriptional adaptor 2A	Nucleus	transcription regulator
TAF10		TAF10	TATA-box binding protein associated factor 10	Nucleus	transcription regulator
TARDBP		TARDBP	TAR DNA binding protein	Nucleus	transcription regulator
TBX22		TBX22	T-box transcription factor 22	Nucleus	transcription regulator
TCF25		TCF25	transcription factor 25	Nucleus	transcription regulator
TEAD2		TEAD2	TEA domain transcription factor 2	Nucleus	transcription regulator
TFDP3		TFDP3	transcription factor Dp family member 3	Nucleus	transcription regulator
THAP4		THAP4	THAP domain containing 4	Nucleus	transcription regulator
TP53		TP53	tumor protein p53	Nucleus	transcription regulator	BI 907828, cenersen, kevetrin, azurin 50-77, eprenetapopt, ALT-801, PC14586, COTI-2, CGM097
TP73		TP73	tumor protein p73	Nucleus	transcription regulator
TRIM32		TRIM32	tripartite motif containing 32	Nucleus	transcription regulator
TSG101		TSG101	tumor susceptibility 101	Cytoplasm	transcription regulator
UHRF1		UHRF1	ubiquitin like with PHD and ring finger domains 1	Nucleus	transcription regulator
URI1		URI1	URI1 prefoldin like chaperone	Nucleus	transcription regulator
WT1		WT1	WT1 transcription factor	Nucleus	transcription regulator
ZBED4		ZBED4	zinc finger BED-type containing 4	Nucleus	transcription regulator
ZBTB17		ZBTB17	zinc finger and BTB domain containing 17	Nucleus	transcription regulator
ZBTB20		ZBTB20	zinc finger and BTB domain containing 20	Nucleus	transcription regulator
ZNF509		ZBTB49	zinc finger and BTB domain containing 49	Nucleus	transcription regulator
ZBTB7A		ZBTB7A	zinc finger and BTB domain containing 7A	Nucleus	transcription regulator
ZNF215		ZNF215	zinc finger protein 215	Nucleus	transcription regulator
ZNF74		ZNF74	zinc finger protein 74	Nucleus	transcription regulator
EIF2C3		AGO3	argonaute RISC catalytic component 3	Cytoplasm	translation regulator
EIF2C4		AGO4	argonaute RISC component 4	Cytoplasm	translation regulator
CPEB1		CPEB1	cytoplasmic polyadenylation element binding protein 1	Cytoplasm	translation regulator
CPEB2		CPEB2	cytoplasmic polyadenylation element binding protein 2	Cytoplasm	translation regulator
CPEB3		CPEB3	cytoplasmic polyadenylation element binding protein 3	Cytoplasm	translation regulator
EEF1A2		EEF1A2	eukaryotic translation elongation factor 1 alpha 2	Cytoplasm	translation regulator
EEF2		EEF2	eukaryotic translation elongation factor 2	Cytoplasm	translation regulator	tagraxofusp, MDNA55
EIF4EBP1		EIF4EBP1	eukaryotic translation initiation factor 4E binding protein 1	Cytoplasm	translation regulator
RPSA		RPSA	ribosomal protein SA	Cytoplasm	translation regulator
CD79A		CD79A	CD79a molecule	Plasma Membrane	transmembrane receptor
CD80		CD80	CD80 molecule	Plasma Membrane	transmembrane receptor	belatacept, galiximab, abatacept, belatacept/corticosteroid/mycophenolic acid, abatacept/methotrexate, basiliximab/belatacept/corticosteroid/mycophenolate mofetil
FLT4		FLT4	fms related receptor tyrosine kinase 4	Plasma Membrane	transmembrane receptor	everolimus/sorafenib, everolimus/vandetanib, bortezomib/sorafenib, sulfatinib, BMS-690514, cabozantinib/nivolumab, erdafitinib, avelumab/axitinib, glesatinib, decitabine/sorafenib, clofarabine/cytarabine/sorafenib, cabozantinib, axitinib/pembrolizumab, lenvatinib/pembrolizumab, cytarabine/idarubicin/sorafenib, XL844, anlotinib, crizotinib/pazopanib, docetaxel/nintedanib, everolimus/lenvatinib, IC…
IGF1R		IGF1R	insulin like growth factor 1 receptor	Plasma Membrane	transmembrane receptor	IGF-1R inhibitor, IGF-methotrexate conjugate, insulin glargine/lixisenatide/metformin, cixutumumab, AVE1642, insulin glargine, AZ12253801, brigatinib, teprotumumab, [225Ac]-FPI-1434, BMS-754807, ganitumab, NVP-TAE 226, KW-2450, [111In]-FPI-1547, VRDN-001, NVP-AEW541, GSK1904529A, AZD3463, insulin glargine/metformin, insulin glargine/insulin lispro, insulin glargine/metformin/sulfonylurea, PL225B,…
ITGA2		ITGA2	integrin subunit alpha 2	Plasma Membrane	transmembrane receptor
ITGAL		ITGAL	integrin subunit alpha L	Plasma Membrane	transmembrane receptor	efalizumab
ITGB2		ITGB2	integrin subunit beta 2	Plasma Membrane	transmembrane receptor
KIT		KIT	KIT proto-oncogene, receptor tyrosine kinase	Plasma Membrane	transmembrane receptor	clofarabine/cytarabine/sorafenib, lenvatinib/pembrolizumab, BLU-263, KTN0158, dasatinib/rituximab, crizotinib/pazopanib, cytarabine/etoposide/imatinib/mitoxantrone, everolimus/lenvatinib, decitabine/imatinib, sitravatinib, tivozanib, ripretinib, imatinib/prednisone, regorafenib/sunitinib, imatinib/sirolimus, ponatinib/rituximab, avapritinib, NB003, corticosteroid/nilotinib, olverembatinib, midost…
LGALS3BP		LGALS3BP	galectin 3 binding protein	Plasma Membrane	transmembrane receptor
LRP1		LRP1	LDL receptor related protein 1	Plasma Membrane	transmembrane receptor	paclitaxel-angiopep-2 conjugate, serpin peptide 16
LRP5		LRP5	LDL receptor related protein 5	Plasma Membrane	transmembrane receptor	BI 905681, BI-905677
LY96		LY96	lymphocyte antigen 96	Plasma Membrane	transmembrane receptor
MSR1		MSR1	macrophage scavenger receptor 1	Plasma Membrane	transmembrane receptor
TLR4		TLR4	toll like receptor 4	Plasma Membrane	transmembrane receptor	OM 174 lipid, resatorvid, GSK1795091, eritoran
TLR7		TLR7	toll like receptor 7	Plasma Membrane	transmembrane receptor	NKTR-262, resiquimod, BNT411, TQ-A3334, DSP-0509, UC-1V150, LHC165, SHR2150, imiquimod, enpatoran, APR003, vesatolimod, RO7119929, BDC-1001, PF-4878691, BDB018, 5-fluorouracil/imiquimod, hydroxychloroquine
TLR9		TLR9	toll like receptor 9	Plasma Membrane	transmembrane receptor	toll-like receptor 9 CpG, ISS-1018, CpG ODN 10104, agatolimod, DV281, GNKG168, tilsotolimod, DUK-CPG-001, hydroxychloroquine, SD-101, HYB-2055, CAS3/SS3, cavrotolimod, MGN1703
ABCC1		ABCC1	ATP binding cassette subfamily C member 1	Plasma Membrane	transporter	sulfinpyrazone
BCL2		BCL2	BCL2 apoptosis regulator	Cytoplasm	transporter	lapatinib/paclitaxel, paclitaxel/pertuzumab/trastuzumab, venetoclax, bortezomib/paclitaxel, gemcitabine/paclitaxel, rosomidnar, paclitaxel/pembrolizumab, pelcitoclax, decitabine/venetoclax, LP-108, FCN-338, rituximab/venetoclax, chelerythrine, BGB-11417, doxorubicin/paclitaxel, doxorubicin/lapatinib/paclitaxel/trastuzumab, ABT-737, ZN-d5, afatinib/paclitaxel, TQB3909, SPC2996, BCL-2 blocker, pacl…
BSG		BSG	basigin (Ok blood group)	Plasma Membrane	transporter	metuximab
GABARAP		GABARAP	GABA type A receptor-associated protein	Cytoplasm	transporter
HBA1		HBA1/HBA2	hemoglobin subunit alpha 2	Extracellular Space	transporter	donepezil/mefloquine, iron dextran, mefloquine
HBB		HBB	hemoglobin subunit beta	Cytoplasm	transporter	iron dextran, voxelotor
IPO4		IPO4	importin 4	Nucleus	transporter
MB		MB	myoglobin	Cytoplasm	transporter
NUP62		NUP62	nucleoporin 62	Nucleus	transporter	dusquetide
SLC12A3		SLC12A3	solute carrier family 12 member 3	Plasma Membrane	transporter	hydrochlorothiazide, hydrochlorothiazide/timolol, hydrochlorothiazide/irbesartan, chlorothiazide/reserpine, hydrochlorothiazide/losartan, chlorothiazide, aliskiren/amlodipine/hydrochlorothiazide, chlorthalidone, fosinopril/hydrochlorothiazide, enalapril/hydrochlorothiazide, candesartan cilexetil/hydrochlorothiazide, hydroflumethiazide/reserpine, atenolol/chlorthalidone, bendroflumethiazide/nadolo…
SLC1A2		SLC1A2	solute carrier family 1 member 2	Plasma Membrane	transporter	riluzole
SLC34A1		SLC34A1	solute carrier family 34 member 1	Plasma Membrane	transporter
SLC6A14		SLC6A14	solute carrier family 6 member 14	Plasma Membrane	transporter
SLC6A4		SLC6A4	solute carrier family 6 member 4	Plasma Membrane	transporter	SLV-314, escitalopram, methamphetamine, milnacipran, amoxapine, azatadine/pseudoephedrine, trazodone, fluoxetine, phentermine/topiramate, naproxen/pseudoephedrine, loratadine/pseudoephedrine, chlorpheniramine/ibuprofen/pseudoephedrine, amitriptyline/melatonin, mazindol, ioflupane I-123, fenfluramine/phentermine, clomipramine, sibutramine, protriptyline, vortioxetine, amitriptyline/perphenazine, D…
TFRC		TFRC	transferrin receptor	Plasma Membrane	transporter	oxaliplatin-encapsulated transferrin-conjugated N-glutaryl phosphatidylethanolamine liposome, CX-2029, CALAA-01, monoclonal antibody A27.15
VPS18		VPS18	VPS18 core subunit of CORVET and HOPS complexes	Cytoplasm	transporter
VPS41		VPS41	VPS41 subunit of HOPS complex	Cytoplasm	transporter
XPO1	D	XPO1	exportin 1	Nucleus	transporter	bortezomib/dexamethasone/selinexor, eltanexor, WJ01024, leptomycin B, dexamethasone/selinexor, selinexor, felezonexor
