# Supplementary material for: Proteomic Analysis of Hsp90β-Selective Inhibitors Against Triple-Negative Breast Cancer to Gain a Mechanistic Insight
Source: Mol Cell Proteomics. 2025 Jul 24;24(9):101043. doi: 10.1016/j.mcpro.2025.101043 (PMC12446539; doi:10.1016/j.mcpro.2025.101043)
Supplement: Supplementary Data 5 [file mmc5.xlsx]

## Sheet: Legend
Raw tabs contain raw data. The difference in log 2 fold-change expressions between the two cell lines were analyzed using benjamini-hochberg adjusted t-tests.
If the p-value for the comparison was <0.05, it was marked as significant and used for further analysis.
Filtered tabs contain only the significant proteins from the BH adjusted t-tests. Proteins that exhibited a log 2 fold-change difference >|1| were marked as Hsp90AB1 interactors and
used to search for KEGG Pathway or Gene Ontology Biological Processes enrichment.
logFC	Log2 fold change between WT and appropriate comparison (based on file name)
CI.L	95% confidence interval lower limit of LogFC
CI.R	95% confidence interval upper limit of LogFC
AveExpr	Average log2 expression value between all biological replicates, median normalized
t	moderated t.statistic
P.Value	Unadjusted p-value
adj.P.Val	Benjamini-Hochberg corrected p-value
B	log-odds that protein is differentially expressed
Accession	Protein or protein group accession
corrected_z	Calculated test statistic (z-score) based on adjusted p-value
error	95% confidence interval range based on corrected z-score
gene	gene name (if applicable) corresponding to protein accession
proteinName	protein name (if applicable) corresponding to protein accession
Note that these will differ a bit by sample (i.e. some will be SD.468 for example) so in the legend I tried to clarify that it is based on the noted cell line.
SD.10A	standard deviation of the Log2Fold Change between WT and treatment (designated by file name) for noted cell line (in this case 10A)
logFC.231	Log2FoldChange between WT and treatment (designated by file name) for noted cell line (in this case 231)
CI.L.231	95% confidence interval lower limit of LogFC between WT and treatment (designated by file name) for noted cell line (in this case 231)
CI.R.231	95% confidence interval upper limit of LogFC between WT and treatment (designated by file name) for noted cell line (in this case 231)
AveExpr.231	Average log2 expression value between all biological replicates, median normalized for noted cell line (in this case 231)
t.231	moderated t.statistic for noted cell line (in this case 231)
P.Value.231	unadjusted p-value for noted cell line (in this case 231)
adj.P.Val.231	Benjamini-Hochberg corrected p-value for noted cell line (in this case 231)
B.231	log-odds that protein is differentially expressed for noted cell line (in this case 231)
corrected_z.231	Calculated test statistic (z-score) based on adjusted p-value for noted cell line (in this case 231)
error.231	95% confidence interval range based on corrected z-score for noted cell line (in this case 231)
SD.231	standard deviation of the Log2Fold Change between WT and treatment (designated by file name) for noted cell line (in this case 231)
pvalofFCdiff	unadjusted p-value from the comparison of Fold change difference between the two cell lines of interest after treatment of interest (designated by file title)
FCdiff	Raw difference in Log2 fold change between the two cell lines of interest after treatment of interest (designated by file title)
pvalofFCdiffNEG10LOG	-log10 transformation of pvalofFCdiff
rank	order of proteins ranked by lowest to highest pvalofFCdiff
critValue	Calculation of critical value for Benjamini-Hochberg correction (rank / total tests) * p-value cutoff (0.05)
BHSIG	Boolean, whether p-value is significant after B-H correction.

## Sheet: 10A vs 231 Raw
logFC.10A	CI.L.10A	CI.R.10A	AveExpr.10A	t.10A	P.Value.10A	adj.P.Val.10A	B.10A	Accession	corrected_z.10A	error.10A	gene	proteinName	X	X.1	X.2	SD.10A	logFC.231	CI.L.231	CI.R.231	AveExpr.231	t.231	P.Value.231	adj.P.Val.231	B.231	corrected_z.231	error.231	SD.231	pvalofFCdiff	FCdiff	pvalofFCdiffNEG10LOG	rank	critValue	BHSIG
-0.0901894	-0.285628	0.10525	-1.89846	-0.986221	0.340135	0.481481	-6.94194	P35612	0.719156	0.245804	ADD2	ADDB_HUMAN				0.222967	-9.35333	-11.8485	-6.85816	-4.22984	-9.05407	7.4e-05	0.00903527	1.66987	2.61042	7.02282	2.84662	0.00182918	-9.26314	2.73774	27	0.00223881	TRUE
0.373068	-0.00897315	0.755108	-3.10756	2.10086	0.0548753	0.121212	-5.39992	Q5TAP6	1.54963	0.471863	UTP14C	UT14C_HUMAN				0.435852	-4.99346	-5.58915	-4.39777	-0.441279	-20.2469	5.3e-07	0.000464986	3.79104	3.51865	2.78152	0.679597	1.91375e-06	-5.36653	5.71811	1	8.29187e-05	TRUE
-0.196639	-1.25341	0.860128	-7.39189	-0.397668	0.696646	0.791588	-7.35953	P04053	0.280299	1.375	DNTT	TDT_HUMAN				1.20561	-4.59618	-7.11851	-2.07385	-9.63628	-4.09925	0.00247728	0.0587641	-1.39739	1.8869	4.77423	2.87761	0.0229813	-4.39954	1.63863	297	0.0246269	TRUE
0.263672	0.129504	0.397839	-1.72914	4.22801	0.000902664	0.00490255	-1.35464	Q9H0X4	2.81597	0.183523	FAM234A	F234A_HUMAN				0.153065	-3.08221	-4.00714	-2.15727	-2.79232	-8.04874	0.000148061	0.0128191	1.20608	2.48715	2.42894	1.05522	0.00186032	-3.34588	2.73041	29	0.00240464	TRUE
-0.21364	-1.09004	0.66276	-2.74596	-0.520967	0.610224	0.728037	-7.30009	Q13470	0.365207	1.14657	TNK1	TNK1_HUMAN				0.999843	-3.33067	-4.45955	-2.2018	-4.07098	-7.1263	0.000299342	0.0203814	0.694994	2.31638	2.81824	1.28788	0.00310392	-3.11703	2.50809	52	0.00431177	TRUE
0.482288	0.351969	0.612607	-0.468417	7.90913	1.21e-06	2.47e-05	5.41309	P82970	4.26121	0.221835	HMGN5	HMGN5_HUMAN				0.148675	-2.51587	-3.25103	-1.78071	-3.78248	-8.26578	0.000126703	0.0121972	1.31377	2.50495	1.96855	0.838711	0.00109071	-2.99816	2.96229	17	0.00140962	TRUE
0.094442	-0.00394689	0.192831	-0.840251	2.05139	0.0586756	0.127322	-5.47563	Q96EH3	1.52499	0.121382	MALSU1	MASU1_HUMAN				0.112247	-2.82438	-4.6306	-1.01815	-4.0565	-3.46859	0.005745	0.0863567	-2.22973	1.71308	3.23147	2.06063	0.0338186	-2.91882	1.47084	426	0.0353234	TRUE
0.812982	-0.363819	1.98978	-1.40785	1.48627	0.160091	0.275587	-6.34857	O60674	1.09795	1.45129	JAK2	JAK2_HUMAN				1.34255	-2.09901	-2.54087	-1.65714	-1.66733	-11.4737	1.78e-05	0.00479969	3.04634	2.82289	1.45739	0.5041	0.00585871	-2.91199	2.2322	98	0.00812604	TRUE
0.643612	0.229352	1.05787	-0.19435	3.34249	0.00502923	0.0190949	-3.08846	Q99643	2.34094	0.538877	SDHC	C560_HUMAN				0.472609	-2.25614	-3.2816	-1.23068	-1.00986	-5.31407	0.001517	0.0462552	-0.619321	1.98965	2.22253	1.1699	0.00313146	-2.89976	2.50425	53	0.00439469	TRUE
0.241229	0.127588	0.354871	-0.631116	4.53653	0.000423318	0.00267254	-0.625939	P23508	3.00918	0.157122	MCC	CRCM_HUMAN				0.129648	-2.58726	-3.13861	-2.03592	-3.55868	-11.3343	1.92e-05	0.00490099	2.453	2.81607	1.80075	0.629002	0.000394633	-2.82849	3.40381	10	0.000829187	TRUE
0.366862	-0.0113714	0.745096	-1.85489	2.10297	0.0562451	0.12348	-5.40605	Q9NV92	1.54037	0.466803	NDFIP2	NFIP2_HUMAN				0.431508	-2.32379	-3.84269	-0.804887	-2.33394	-3.35499	0.00616561	0.0885814	-2.40088	1.70118	2.67733	1.73284	0.0234616	-2.69065	1.62964	301	0.0249585	TRUE
0.127407	-0.0517024	0.306516	0.0022101	1.52021	0.149879	0.261956	-6.30129	Q86VW0	1.12882	0.22122	SESTD1	SESD1_HUMAN				0.204337	-2.52189	-4.04275	-1.00103	-6.34198	-3.88437	0.00548695	0.0839681	-1.92204	1.72614	2.86356	1.73507	0.0263658	-2.64929	1.57896	336	0.0278607	TRUE
0.337071	-0.191614	0.865756	0.556317	1.37165	0.192447	0.315691	-6.50079	Q15125	1.01278	0.652325	EBP	EBP_HUMAN				0.60315	-2.30788	-3.31765	-1.29811	0.807527	-5.01207	0.000359877	0.0221388	0.432253	2.28494	1.97967	1.15199	0.00383496	-2.64495	2.41624	65	0.00538972	TRUE
-0.72931	-0.91913	-0.539489	-2.65928	-8.21105	7.7e-07	1.72e-05	5.88055	Q9Y546	4.3448	0.329002	LRRC42	LRC42_HUMAN				0.216557	-3.19103	-4.20005	-2.182	-2.94157	-7.40817	0.000117092	0.0120225	1.70068	2.5101	2.4917	1.15115	0.00787847	-2.46172	2.10356	123	0.010199	TRUE
-0.448585	-0.680659	-0.216512	-1.19273	-4.13094	0.000942877	0.00507094	-1.4396	Q9BQD7	2.80492	0.313459	ANTKMT	ANKMT_HUMAN				0.264761	-2.87092	-3.63455	-2.10728	-0.0465625	-9.48134	0.000153311	0.0129539	0.990492	2.48339	2.26585	0.871198	0.00231211	-2.42233	2.63599	38	0.00315091	TRUE
0.232863	-0.445979	0.911706	-3.90632	0.733098	0.47514	0.609215	-7.16226	P54756	0.528821	0.863076	EPHA5	EPHA5_HUMAN				0.774458	-2.17331	-2.95915	-1.38746	-0.983273	-7.44613	0.00125063	0.0425762	-0.513128	2.02437	2.1042	0.896534	0.00199939	-2.40617	2.6991	30	0.00248756	TRUE
1.07689	0.202221	1.95155	-1.17879	2.64879	0.0194908	0.0548029	-4.42023	Q8NG11	1.91725	1.1009	TSPAN14	TSN14_HUMAN				0.997864	-1.27123	-2.57875	0.0362939	-2.13073	-2.15664	0.0555525	0.264308	-4.40144	1.12341	2.21789	1.49169	0.0222238	-2.34811	1.65318	283	0.023466	TRUE
0.551223	-0.651671	1.75412	3.15461	0.98587	0.341467	0.483106	-6.94109	Q58FF8	0.716593	1.50769	HSP90AB2P	H90B2_HUMAN				1.37232	-1.73703	-3.17982	-0.294234	3.19048	-2.59419	0.0218776	0.162226	-3.72409	1.39971	2.43235	1.64601	0.0449932	-2.28825	1.34685	549	0.0455224	TRUE
-0.836248	-1.02323	-0.649271	-2.03061	-9.55821	1.17e-07	3.67e-06	7.8311	Q96SK2	4.69059	0.349433	TMEM209	TM209_HUMAN				0.213313	-3.12033	-4.72353	-1.51713	-1.65593	-4.37847	0.00162402	0.047854	-0.930976	1.97529	3.09618	1.82901	0.0486639	-2.28409	1.31279	588	0.0487562	TRUE
-0.459442	-0.679392	-0.239491	-1.14883	-4.52893	0.000617353	0.00360306	-0.862834	Q8IXM6	2.91528	0.308892	NRM	NRM_HUMAN				0.250931	-2.7203	-4.30637	-1.13423	-0.237328	-4.1426	0.00537518	0.0837094	-1.74655	1.72757	3.08629	1.80947	0.0483921	-2.26086	1.31523	587	0.0486733	TRUE
0.347754	0.0754278	0.62008	-1.93004	2.72906	0.0158555	0.0466836	-4.2427	Q6ZWT7	1.98576	0.343243	MBOAT2	MBOA2_HUMAN				0.310683	-1.81204	-2.58973	-1.03435	-3.25248	-5.62784	0.00111542	0.0395073	-0.357373	2.05536	1.72797	0.887225	0.00372439	-2.15979	2.42895	60	0.00497512	TRUE
0.328362	0.175263	0.481461	-2.37682	4.58364	0.000386121	0.00248346	-0.532165	Q6NV74	3.0319	0.212273	CRACDL	CRCDL_HUMAN				0.174663	-1.80338	-2.82403	-0.782733	-2.70631	-5.3117	0.00985831	0.110011	-2.04426	1.59748	2.21263	1.16441	0.014185	-2.13174	1.84817	192	0.0159204	TRUE
2.0731	1.89108	2.25513	-1.53165	24.3399	3.36e-13	3.91e-10	20.5764	P10909	6.40573	0.63432	CLU	CLUS_HUMAN				0.207664	0.0104861	-0.818636	0.839609	-2.09841	0.0274718	0.978523	0.989814	-6.52737	0.0141352	1.45401	0.945905	0.00706771	-2.06262	2.15072	113	0.00936982	TRUE
0.10723	-0.111058	0.325519	3.48616	1.04982	0.310917	0.451659	-6.87758	A4UGR9	0.767038	0.274004	XIRP2	XIRP2_HUMAN				0.249034	-1.92707	-2.5254	-1.32874	0.748087	-7.77921	0.000180565	0.0145084	1.06599	2.44242	1.54644	0.682604	0.0014751	-2.0343	2.83118	20	0.00165837	TRUE
0.169693	-0.0909121	0.430297	-0.397503	1.39159	0.184949	0.306782	-6.47527	Q8TCC3	1.03104	0.322584	MRPL30	RM30_HUMAN				0.297311	-1.8405	-3.07429	-0.606713	-1.17642	-3.21436	0.0065825	0.0903387	-2.57615	1.69195	2.13209	1.40757	0.0314911	-2.0102	1.50181	397	0.0329187	TRUE
0.435434	0.147975	0.722892	1.23824	3.23725	0.00570997	0.0211017	-3.24403	P20742	2.30322	0.370547	PZP	PZP_HUMAN				0.327947	-1.54264	-2.73332	-0.351965	2.4708	-2.77259	0.0146994	0.131747	-3.36966	1.50773	2.00539	1.35839	0.0291891	-1.97808	1.53478	375	0.0310945	TRUE
-0.022248	-0.452594	0.408098	-1.6895	-0.110485	0.913534	0.944089	-7.4368	Q9NP73	0.0767832	0.567911	ALG13	ALG13_HUMAN				0.490961	-1.97309	-2.7151	-1.23108	-2.43253	-6.42267	0.000539104	0.0282144	0.238946	2.19091	1.76513	0.846522	0.00364427	-1.95084	2.43839	59	0.00489221	TRUE
-0.622331	-0.762401	-0.482261	-1.00826	-9.49524	1.27e-07	3.93e-06	7.74459	Q8N4C8	4.67573	0.260872	MINK1	MINK1_HUMAN				0.159799	-2.49229	-3.49764	-1.48694	-2.84709	-5.6762	0.00040112	0.022564	0.515929	2.27767	2.14469	1.14695	0.0211237	-1.86996	1.67523	268	0.0222222	TRUE
0.105545	-0.0618685	0.272959	-0.416086	1.34734	0.198471	0.323557	-6.53242	Q96BI1	0.996931	0.207506	SLC22A18	S22AI_HUMAN				0.190994	-1.75424	-2.85277	-0.655711	-1.36259	-3.74077	0.00665481	0.0906654	-2.11194	1.69025	2.0342	1.25326	0.0285177	-1.85979	1.54489	367	0.0304312	TRUE
1.34437	1.20626	1.48247	0.902294	20.804	3.11e-12	1.53e-09	18.4592	Q13228	6.17645	0.426614	SELENBP1	SBP1_HUMAN				0.157554	-0.509721	-1.20437	0.184932	1.00587	-1.57029	0.138144	0.415398	-5.39306	0.827662	1.20708	0.792496	0.00555544	-1.85409	2.25528	89	0.00737977	TRUE
0.0505641	-0.120244	0.221372	-0.234535	0.63265	0.536775	0.665709	-7.23303	Q9H1I8	0.449943	0.220262	ASCC2	ASCC2_HUMAN				0.194867	-1.75311	-2.92114	-0.585078	-1.88352	-3.32933	0.00729076	0.094649	-2.4624	1.66992	2.05764	1.33255	0.0380667	-1.80367	1.41945	475	0.0393864	TRUE
0.0287097	-0.108177	0.165596	0.140807	0.448227	0.660589	0.765859	-7.33703	Q9BWF3	0.314556	0.178891	RBM4	RBM4_HUMAN				0.156167	-1.76623	-2.86787	-0.664579	-0.458554	-3.43099	0.00393151	0.0731344	-2.10523	1.78952	1.93449	1.25682	0.0324797	-1.79494	1.48839	407	0.0337479	TRUE
0.387327	0.205479	0.569174	-0.13576	4.55198	0.000410731	0.0026035	-0.59517	P36955	3.0173	0.251603	SERPINF1	PEDF_HUMAN				0.207461	-1.40158	-2.58922	-0.213938	-0.835869	-2.56343	0.0243892	0.16868	-3.75428	1.37888	1.99227	1.35492	0.0409685	-1.78891	1.38755	510	0.0422886	TRUE
-0.0980922	-0.750557	0.554373	-2.1323	-0.325963	0.749821	0.831271	-7.32771	Q9NY74	0.227614	0.844679	ETAA1	ETAA1_HUMAN				0.744366	-1.86442	-2.8549	-0.873946	-3.9913	-4.74721	0.00430898	0.0764368	-1.47006	1.76942	2.06523	1.12998	0.0226598	-1.76633	1.64474	292	0.0242123	TRUE
0.405976	-0.300295	1.11225	-0.801375	1.23665	0.237212	0.370098	-6.66809	O15121	0.9079	0.876432	DEGS1	DEGS1_HUMAN				0.80575	-1.34121	-2.24393	-0.438497	1.45551	-3.4019	0.0087737	0.103586	-2.45245	1.62672	1.616	1.02987	0.0185479	-1.74719	1.73171	238	0.0197347	TRUE
-0.205931	-0.350235	-0.0616256	-0.982354	-3.04979	0.00833829	0.0283179	-3.61699	Q9NVX0	2.18947	0.184347	HAUS2	HAUS2_HUMAN				0.16463	-1.94881	-2.50641	-1.39122	-0.594097	-8.44166	0.00011196	0.0119097	1.39786	2.51345	1.51969	0.636137	0.00270207	-1.74288	2.5683	43	0.00356551	TRUE
0.954922	0.855784	1.05406	-1.0926	20.5855	3.61e-12	1.66e-09	18.3151	Q8N3C7	6.16274	0.303704	CLIP4	CLIP4_HUMAN				0.113101	-0.73847	-1.31357	-0.16337	-2.07961	-3.10147	0.0196169	0.153542	-2.95539	1.42876	1.01305	0.656103	0.00395719	-1.69339	2.40261	66	0.00547264	TRUE
0.350158	0.201661	0.498655	-0.55404	5.03937	0.000160688	0.00121915	0.364415	Q9NWS8	3.24566	0.211454	RMND1	RMND1_HUMAN				0.169413	-1.34112	-2.07944	-0.602795	-1.97716	-4.38732	0.0040605	0.074741	-1.4907	1.77965	1.47703	0.842317	0.00980052	-1.69128	2.00875	146	0.0121061	TRUE
0.434824	-0.182876	1.05252	2.67887	1.50441	0.153863	0.267259	-6.32328	Q01844	1.11668	0.763205	EWSR1	EWS_HUMAN				0.704703	-1.24361	-2.20488	-0.282335	2.1786	-2.76855	0.0148177	0.132042	-3.37725	1.50659	1.61787	1.09667	0.0243561	-1.67843	1.61339	315	0.0261194	TRUE
-0.266597	-0.431699	-0.101496	-2.42872	-3.45092	0.00370502	0.0150241	-2.81481	Q8TEJ3	2.42969	0.215061	SH3RF3	SH3R3_HUMAN				0.188356	-1.94072	-2.42612	-1.45532	-4.51571	-9.36589	2.43e-05	0.00532221	3.00989	2.78903	1.36385	0.553766	0.00147302	-1.67412	2.83179	19	0.00157546	TRUE
0.107846	-0.00846624	0.224157	0.00943509	1.98156	0.0667399	0.140977	-5.59274	Q9NWU1	1.47313	0.143489	OXSM	OXSM_HUMAN				0.132694	-1.5608	-2.53481	-0.586791	-2.09603	-3.4529	0.00413784	0.0751779	-2.12563	1.777	1.72154	1.1112	0.0277874	-1.66865	1.55615	355	0.0294362	TRUE
0.425952	0.0924185	0.759485	-1.69994	2.74752	0.0161	0.0472095	-4.2351	P05543	1.98103	0.421431	SERPINA7	THBG_HUMAN				0.380512	-1.22754	-2.21352	-0.241551	-1.5283	-2.9164	0.0212999	0.161038	-3.25642	1.40361	1.71413	1.12486	0.0271439	-1.65349	1.56633	349	0.0289386	TRUE
0.461098	-0.312922	1.23512	-0.0545736	1.27312	0.222932	0.354201	-6.62502	P02647	0.93747	0.964033	APOA1	APOA1_HUMAN				0.883042	-1.19037	-2.19442	-0.18633	0.0743957	-2.53715	0.0233671	0.165981	-3.80545	1.38751	1.68152	1.14546	0.0357676	-1.65147	1.44651	453	0.0375622	TRUE
-0.312176	-0.47714	-0.147213	-0.278103	-4.04428	0.00112091	0.00582177	-1.61459	Q6DKI1	2.75937	0.221741	RPL7L1	RL7L_HUMAN				0.188199	-1.91021	-2.67015	-1.15028	-0.592076	-5.46005	0.000131518	0.0122979	1.36201	2.50201	1.4964	0.86697	0.0131662	-1.59804	1.88054	184	0.015257	TRUE
0.875668	-0.123254	1.87459	0.323266	1.87343	0.0812282	0.162891	-5.76943	Q9UHA4	1.39753	1.2281	LAMTOR3	LTOR3_HUMAN				1.13962	-0.707601	-1.56733	0.152127	-0.632381	-1.85156	0.0959033	0.347403	-4.87505	0.950368	1.45933	0.980822	0.0470265	-1.58327	1.32766	571	0.0473466	TRUE
0.0679923	-0.186574	0.322559	-1.38791	0.574617	0.574963	0.698663	-7.26874	Q8WWB7	0.404902	0.329129	GLMP	GLMP_HUMAN				0.290422	-1.50752	-2.17066	-0.844386	-2.15319	-5.11411	0.000563243	0.0282144	0.111519	2.19091	1.34864	0.756541	0.00688199	-1.57552	2.16229	111	0.00920398	TRUE
0.0659895	-0.118101	0.25008	-1.16296	0.766077	0.455875	0.592028	-7.13691	O75051	0.553337	0.233744	PLXNA2	PLXA2_HUMAN				0.21002	-1.50496	-2.38087	-0.62904	-1.58795	-4.02481	0.00455671	0.0785164	-1.66437	1.75713	1.67871	0.999289	0.0229897	-1.57095	1.63847	298	0.0247098	TRUE
1.15498	0.793789	1.51618	-0.0299972	6.83382	6.63e-06	9.61e-05	3.651	Q9BS40	3.93188	0.575748	LXN	LXN_HUMAN				0.41207	-0.415659	-1.08712	0.255803	0.0773503	-1.34464	0.202935	0.494333	-5.63622	0.699002	1.16551	0.766038	0.00651029	-1.57064	2.1864	104	0.00862355	TRUE
0.371532	0.242845	0.500218	-0.122411	6.17011	2.05e-05	0.000236981	2.48512	Q8WUP2	3.69985	0.196819	FBLIM1	FBLI1_HUMAN				0.146812	-1.19674	-2.1478	-0.245676	-1.61678	-2.83074	0.019008	0.151653	-3.35065	1.43524	1.63429	1.08502	0.0311814	-1.56827	1.5061	394	0.03267	TRUE
0.0261653	-0.118837	0.171167	0.373175	0.385639	0.705341	0.798215	-7.3645	Q5EBL8	0.271493	0.188897	PDZD11	PDZ11_HUMAN				0.165426	-1.53546	-2.38643	-0.684491	-0.131317	-3.86136	0.00165888	0.0482726	-1.26546	1.9716	1.52643	0.97083	0.0217528	-1.56163	1.66248	277	0.0229685	TRUE
-0.025104	-0.437034	0.386826	2.21132	-0.130242	0.898158	0.934675	-7.43426	Q9H3K6	0.0895276	0.549595	BOLA2B	BOLA2_HUMAN				0.46995	-1.5669	-2.28169	-0.852105	1.99525	-4.69111	0.000325748	0.0213502	0.331452	2.29877	1.33599	0.815473	0.00942661	-1.54179	2.02564	141	0.0116915	TRUE
0.246735	0.0692488	0.424222	-0.921634	2.97095	0.00977258	0.0319229	-3.77244	Q92503	2.1419	0.225782	SEC14L1	S14L1_HUMAN				0.202486	-1.29187	-2.36949	-0.214259	-1.63881	-2.5655	0.0221074	0.162291	-3.75366	1.39949	1.80928	1.2294	0.0479006	-1.53861	1.31966	583	0.0483416	TRUE
0.778535	0.242306	1.31476	-1.72879	3.10283	0.00749227	0.0259138	-3.5119	Q9UPT6	2.22422	0.686051	MAPK8IP3	JIP3_HUMAN				0.611757	-0.737338	-1.26813	-0.206542	1.8116	-2.97272	0.00986699	0.110011	-2.99074	1.59748	0.904665	0.605559	0.00431007	-1.51587	2.36552	69	0.00572139	TRUE
0.575553	0.00537057	1.14574	3.19717	2.15725	0.0481427	0.109453	-5.29391	P14406	1.59997	0.705068	COX7A2	CX7A2_HUMAN				0.650493	-0.939656	-1.97517	0.0958525	1.7236	-1.94192	0.0720532	0.301138	-4.83235	1.0428	1.76614	1.18136	0.044378	-1.51521	1.35283	546	0.0452736	TRUE
-0.254369	-0.457884	-0.0508544	-1.86624	-2.67115	0.0177868	0.051127	-4.35347	Q9H6F5	1.94712	0.256052	CCDC86	CCD86_HUMAN				0.23218	-1.76659	-2.34734	-1.18584	-1.39798	-7.34724	0.000251246	0.0185088	0.825801	2.35262	1.47177	0.66255	0.00489593	-1.51222	2.31016	76	0.00630182	TRUE
0.173665	0.0120366	0.335292	0.054354	2.29628	0.0369668	0.0894297	-5.04828	Q86WA6	1.69671	0.200614	BPHL	BPHL_HUMAN				0.184393	-1.33642	-2.02355	-0.649286	0.484782	-4.31425	0.00141312	0.044733	-0.853514	2.00372	1.30726	0.783915	0.0110345	-1.51008	1.95725	162	0.0134328	TRUE
0.375586	-0.0741161	0.825288	0.882352	1.7849	0.0951264	0.184288	-5.90955	P12235	1.33089	0.553124	SLC25A4	ADT1_HUMAN				0.513043	-1.13389	-2.07156	-0.19622	1.01694	-2.60568	0.0214018	0.161352	-3.65391	1.40258	1.58453	1.06974	0.0308045	-1.50948	1.51139	391	0.0324212	TRUE
-0.0630131	-0.32102	0.194994	-1.46201	-0.52195	0.609557	0.727571	-7.29955	Q06587	0.365834	0.3376	RING1	RING1_HUMAN				0.294347	-1.55599	-2.4085	-0.703478	-0.858654	-3.93284	0.00163741	0.0480466	-1.21905	1.97359	1.54528	0.972589	0.0237135	-1.49298	1.625	304	0.0252073	TRUE
0.219193	-0.274425	0.712812	1.11742	0.948999	0.358112	0.499112	-6.97797	Q9Y296	0.691576	0.621218	TRAPPC4	TPPC4_HUMAN				0.563145	-1.27361	-1.80335	-0.743878	0.531202	-5.1451	0.000137915	0.0124	1.17705	2.49906	0.998891	0.604351	0.00376968	-1.49281	2.4237	62	0.00514096	TRUE
0.566011	0.19774	0.934281	0.627889	3.28464	0.00518792	0.0195694	-3.14916	Q9Y547	2.33172	0.475778	IFT25	IFT25_HUMAN				0.420141	-0.919059	-1.72457	-0.113544	-0.550233	-2.4585	0.0283327	0.186221	-3.91613	1.32517	1.35934	0.918972	0.0184464	-1.48507	1.73409	237	0.0196517	TRUE
0.147921	0.0359307	0.259912	-1.94199	2.82279	0.0131529	0.0402141	-4.06181	Q7Z6J0	2.04804	0.141562	SH3RF1	SH3R1_HUMAN				0.127765	-1.33432	-2.17572	-0.492918	-2.6896	-3.44466	0.00466956	0.0790899	-2.16689	1.75379	1.49121	0.959911	0.0252914	-1.48224	1.59703	323	0.0267828	TRUE
0.658691	0.175765	1.14162	1.05844	2.91495	0.0109362	0.0349612	-3.88228	P55957	2.1053	0.613231	BID	BID_HUMAN				0.550947	-0.822238	-1.51117	-0.133308	0.147935	-2.5541	0.022606	0.164456	-3.77451	1.39244	1.15738	0.785966	0.010306	-1.48093	1.98691	154	0.0127695	TRUE
-0.101836	-0.211239	0.00756634	-0.448862	-1.98932	0.0657969	0.139509	-5.57985	Q9UKI9	1.47851	0.135	POU2F3	PO2F3_HUMAN				0.124812	-1.57652	-2.34102	-0.812032	1.0963	-4.98088	0.00213211	0.0545711	-0.915307	1.91909	1.61014	0.872172	0.0186769	-1.47469	1.72869	244	0.0202322	TRUE
0.0956704	-0.422092	0.613433	2.00892	0.39489	0.69865	0.793358	-7.36069	P35244	0.277947	0.674639	RPA3	RFA3_HUMAN				0.59069	-1.37627	-2.1143	-0.638242	1.0653	-3.99067	0.00128227	0.0430267	-1.01367	2.01998	1.3354	0.841983	0.014586	-1.47194	1.83606	194	0.0160862	TRUE
0.360698	0.212096	0.5093	-1.3065	5.18738	0.00012153	0.000969831	0.650966	Q8N5D0	3.31207	0.213452	WDTC1	WDTC1_HUMAN				0.169533	-1.10456	-1.71201	-0.497113	-1.69588	-4.39197	0.00403927	0.0745457	-1.48595	1.78084	1.21568	0.693007	0.00770625	-1.46526	2.11316	122	0.0101161	TRUE
-0.208629	-0.978432	0.561174	-2.23625	-0.579194	0.571313	0.695623	-7.26667	P62987	0.409033	0.999706	UBA52	RL40_HUMAN				0.878231	-1.66492	-2.53495	-0.794896	-2.07912	-4.62211	0.00312832	0.0645008	-1.25554	1.84587	1.76787	0.992572	0.039928	-1.45629	1.39872	497	0.0412106	TRUE
-0.00611376	-0.146504	0.134276	-0.494161	-0.0930681	0.927118	0.952878	-7.43868	Q15742	0.0648422	0.184802	NAB2	NAB2_HUMAN				0.160164	-1.44487	-2.0571	-0.832643	-1.36387	-5.70026	0.00104078	0.0386846	-0.299134	2.06401	1.37206	0.69846	0.00865713	-1.43876	2.06263	131	0.0108624	TRUE
0.167127	-0.180909	0.515163	4.15052	1.02625	0.321528	0.462792	-6.90184	Q96L46	0.748971	0.437358	CAPNS2	CPNS2_HUMAN				0.397057	-1.26893	-2.13204	-0.405814	4.3514	-3.19344	0.00748192	0.0955696	-2.62449	1.66532	1.49346	0.984682	0.0273937	-1.43605	1.56235	351	0.0291045	TRUE
0.0984191	-0.117639	0.314477	-1.33117	0.973507	0.346202	0.488053	-6.95439	Q8IYB5	0.708816	0.272146	SMAP1	SMAP1_HUMAN				0.24649	-1.33568	-2.17162	-0.49975	-0.474758	-3.41938	0.00402437	0.0744667	-2.12784	1.78132	1.46966	0.953675	0.0260211	-1.4341	1.58467	330	0.0273632	TRUE
0.302774	0.0872371	0.51831	1.7725	3.00211	0.00917875	0.0304888	-3.71111	Q16762	2.16024	0.274709	TST	THTR_HUMAN				0.245895	-1.12886	-2.04327	-0.214443	0.674459	-2.66009	0.0192807	0.152769	-3.55577	1.4314	1.54573	1.04321	0.0354346	-1.43163	1.45057	448	0.0371476	TRUE
-0.665916	-0.836889	-0.494942	1.21003	-8.32377	6.53e-07	1.51e-05	6.05212	Q5GLZ8	4.37562	0.298288	HERC4	HERC4_HUMAN				0.195055	-2.08393	-2.84097	-1.32688	0.732327	-5.89083	3.56e-05	0.00605294	2.50705	2.74643	1.4872	0.863674	0.0196511	-1.41801	1.70661	255	0.0211443	TRUE
0.433236	-0.113771	0.980242	2.41722	1.69263	0.111813	0.209158	-6.05094	P14854	1.26037	0.673724	COX6B1	CX6B1_HUMAN				0.624053	-0.974818	-1.7122	-0.237441	1.91386	-2.82911	0.0131391	0.124883	-3.26334	1.53471	1.24495	0.841238	0.0185818	-1.40805	1.73091	240	0.0199005	TRUE
0.0142153	-0.242479	0.270909	1.0514	0.11835	0.907408	0.940108	-7.43584	Q969M3	0.0821783	0.339043	YIPF5	YIPF5_HUMAN				0.29285	-1.39374	-2.18197	-0.605498	0.502461	-3.92217	0.00267923	0.0596489	-1.53415	1.88036	1.45276	0.899262	0.0218573	-1.40795	1.6604	279	0.0231343	TRUE
0.270142	0.0720288	0.468256	1.10304	2.91412	0.0109543	0.034978	-3.88389	P15559	2.1051	0.251522	NQO1	NQO1_HUMAN				0.226018	-1.13649	-1.76987	-0.503099	-2.23347	-3.98013	0.00243445	0.0586694	-1.31809	1.88761	1.18007	0.722601	0.0097895	-1.40663	2.00924	145	0.0120232	TRUE
-0.105121	-0.246724	0.036482	1.13563	-1.58652	0.1341	0.241343	-6.20723	P07711	1.1777	0.174949	CTSL	CATL1_HUMAN				0.161548	-1.50927	-2.16398	-0.854562	0.921782	-4.93327	0.00020531	0.0160597	0.785579	2.40526	1.22987	0.746923	0.0122742	-1.40415	1.91101	176	0.0145937	TRUE
0.549142	0.224107	0.874177	0.0236508	3.61064	0.00268196	0.0117265	-2.49223	Q9BZV1	2.51897	0.427285	UBXN6	UBXN6_HUMAN				0.370817	-0.852199	-1.79998	0.0955811	-0.434407	-1.92419	0.0744058	0.306046	-4.86074	1.03257	1.61763	1.08128	0.0413648	-1.40134	1.38337	513	0.0425373	TRUE
0.441848	-0.00773081	0.891427	2.12614	2.10037	0.0535627	0.118872	-5.39215	A0A0B4J2D5;P0DPI2	1.55933	0.555382	GATD3B;GATD3	GAL3B_HUMAN;GAL3A_HUMAN				0.512902	-0.958446	-1.84875	-0.0681458	1.47193	-2.30381	0.0366797	0.210675	-4.22302	1.25627	1.49534	1.0157	0.0337021	-1.40029	1.47234	425	0.0352405	TRUE
0.362146	0.233878	0.490414	-0.68982	6.03387	2.6e-05	0.000288251	2.23838	Q9UBG0	3.64795	0.194577	MRC2	MRC2_HUMAN				0.146334	-1.03589	-1.7189	-0.352885	-1.09775	-3.32594	0.00649656	0.0898705	-2.45195	1.6944	1.19827	0.779209	0.0148239	-1.39804	1.82904	198	0.0164179	TRUE
0.057915	-0.0660119	0.181842	2.37506	0.998746	0.334232	0.475088	-6.92954	P58107	0.729285	0.15565	EPPK1	EPIPL_HUMAN				0.141382	-1.33706	-1.80912	-0.865008	3.73964	-6.10323	3.36e-05	0.00604504	2.60789	2.74686	0.95405	0.538543	0.00337248	-1.39498	2.47205	57	0.00472637	TRUE
0.550134	-0.242138	1.34241	-0.853045	1.61775	0.146592	0.257811	-5.63983	P08138	1.13842	0.947155	NGFR	TNR16_HUMAN				0.903864	-0.841421	-1.43011	-0.252731	-2.6954	-3.45228	0.0124527	0.121196	-2.52725	1.54969	1.0642	0.671607	0.0265243	-1.39155	1.57636	338	0.0280265	TRUE
-0.503729	-0.632993	-0.374464	-2.70048	-8.32813	6.48e-07	1.51e-05	6.05872	Q0VG06	4.37574	0.225632	FAAP100	FP100_HUMAN				0.147471	-1.88743	-2.43177	-1.3431	-2.81741	-8.37492	0.00011731	0.0120225	1.36628	2.5101	1.4738	0.621011	0.00636241	-1.38371	2.19638	100	0.00829187	TRUE
0.21372	0.10141	0.32603	-2.83899	4.06683	0.00107151	0.00561333	-1.56902	Q5TH69	2.77146	0.151145	ARFGEF3	BIG3_HUMAN				0.128129	-1.1682	-1.71301	-0.623394	-2.69162	-5.17908	0.00173824	0.0489569	-0.736975	1.96562	1.16486	0.621546	0.00667544	-1.38192	2.17552	107	0.00887231	TRUE
0.376042	0.254687	0.497397	-0.193311	6.62229	9.44e-06	0.000124985	3.28597	Q8WWI5	3.86542	0.190676	SLC44A1	CTL1_HUMAN				0.138448	-0.998451	-1.93302	-0.0638803	-0.544443	-2.30205	0.0380431	0.215031	-4.18874	1.24463	1.57233	1.06621	0.0442346	-1.37449	1.35424	543	0.0450249	TRUE
1.08313	0.927029	1.23924	3.0099	14.8284	3.47e-10	4.02e-08	13.7885	P15104	5.59398	0.379505	GLUL	GLNA_HUMAN				0.178092	-0.287508	-0.898348	0.323331	0.387308	-1.00725	0.330507	0.622143	-6.0713	0.510553	1.10374	0.696877	0.0100049	-1.37064	1.99979	149	0.0123549	TRUE
0.130587	-0.0938083	0.354982	-0.089817	1.2437	0.233268	0.365609	-6.66057	P48507	0.916169	0.27937	GCLM	GSH0_HUMAN				0.256001	-1.23636	-2.06692	-0.405806	1.1882	-3.1856	0.00643925	0.0897624	-2.58165	1.69496	1.42969	0.947544	0.0297338	-1.36695	1.52675	382	0.031675	TRUE
-0.0476483	-0.279145	0.183848	1.26892	-0.439878	0.666486	0.770826	-7.34093	Q5U5X0	0.307933	0.303282	LYRM7	LYRM7_HUMAN				0.264103	-1.41383	-2.15992	-0.66773	-0.188528	-4.15553	0.00150119	0.045973	-0.963264	1.99222	1.39096	0.851183	0.0201739	-1.36618	1.69521	261	0.0216418	TRUE
0.294939	0.0190302	0.570849	2.0711	2.28453	0.037808	0.0907368	-5.06933	P14927	1.68988	0.342084	UQCRB	QCR7_HUMAN				0.314771	-1.05681	-1.74525	-0.368361	1.66475	-3.28505	0.00527261	0.0836579	-2.38904	1.72786	1.19879	0.785412	0.0147227	-1.35174	1.83201	196	0.0162521	TRUE
0.359126	0.20011	0.518142	-1.02467	4.82652	0.000241262	0.00169119	-0.0518041	Q9Y2I1	3.14875	0.223545	NISCH	NISCH_HUMAN				0.181414	-0.988806	-1.72663	-0.250979	0.0813424	-2.86795	0.0121617	0.11979	-3.18994	1.55551	1.24594	0.841751	0.0215373	-1.34793	1.66681	271	0.022471	TRUE
0.445586	0.020357	0.870816	1.9993	2.23943	0.0412057	0.0972618	-5.14962	Q9UDW1	1.65696	0.527079	UQCR10	QCR9_HUMAN				0.485123	-0.897984	-1.78941	-0.00655351	-0.0671525	-2.15574	0.0485477	0.244587	-4.47868	1.16982	1.50455	1.01699	0.0389054	-1.34357	1.40999	484	0.0401327	TRUE
0.275512	0.154031	0.396993	1.76397	4.84686	0.000232018	0.00164273	-0.0118357	Q5K651	3.15745	0.171025	SAMD9	SAMD9_HUMAN				0.138592	-1.06723	-1.91232	-0.222137	-1.9392	-2.72116	0.0171433	0.142617	-3.44493	1.46717	1.42572	0.964123	0.0349054	-1.34274	1.45711	439	0.0364013	TRUE
0.0238122	-0.176762	0.224386	0.300073	0.25372	0.803261	0.870669	-7.40909	Q6GMV2	0.175274	0.266279	SMYD5	SMYD5_HUMAN				0.228825	-1.31562	-2.16349	-0.467748	-0.794514	-3.34349	0.00511911	0.0829107	-2.33251	1.73202	1.48879	0.967292	0.0344245	-1.33943	1.46313	435	0.0360697	TRUE
0.105312	-0.778775	0.9894	0.795667	0.254574	0.802614	0.870446	-7.40886	P0C0S5;Q71UI9	0.175571	1.17566	H2AZ1;H2AZ2	H2AZ_HUMAN;H2AV_HUMAN				1.00861	-1.21402	-1.64006	-0.787978	1.13198	-6.32085	7.47e-05	0.00903527	2.00711	2.61042	0.911531	0.486051	0.0403133	-1.31933	1.39455	503	0.0417081	TRUE
-0.479821	-0.627573	-0.332068	-0.570976	-6.94022	5.57e-06	8.39e-05	3.8323	Q9H4H8	3.96581	0.237139	FAM83D	FA83D_HUMAN				0.168564	-1.79817	-2.66323	-0.933101	-3.02566	-4.67617	0.00104806	0.0386846	-0.498903	2.06401	1.70755	0.98691	0.0393512	-1.31835	1.40504	493	0.0408789	TRUE
1.09406	0.932684	1.25543	0.381719	14.4889	4.77e-10	5.22e-08	13.4681	Q96CM8	5.54541	0.38669	ACSF2	ACSF2_HUMAN				0.184104	-0.224033	-0.817378	0.369313	0.29151	-0.808015	0.432281	0.70735	-6.25052	0.393123	1.11696	0.676918	0.0102117	-1.31809	1.9909	152	0.0126036	TRUE
-0.0173639	-0.651564	0.616837	1.32871	-0.0585126	0.954136	0.969893	-7.44147	Q16576	0.0415983	0.818137	RBBP7	RBBP7_HUMAN				0.723528	-1.31925	-2.03251	-0.605993	2.00114	-3.95819	0.00136779	0.0440016	-1.07684	2.01062	1.28603	0.813719	0.02855	-1.30189	1.54439	368	0.0305141	TRUE
1.63211	1.45968	1.80454	0.438408	20.2286	4.61e-12	1.82e-09	18.0761	O95994	6.14697	0.520408	AGR2	AGR2_HUMAN				0.196716	0.33073	-0.11745	0.77891	1.27739	1.5792	0.136088	0.411972	-5.38055	0.833543	0.777682	0.511306	0.00287819	-1.30138	2.54088	49	0.00406302	TRUE
0.12736	-0.13721	0.39193	0.902121	1.02878	0.320376	0.462061	-6.89926	Q9NWV4	0.75015	0.332768	CZIB	CZIB_HUMAN				0.301835	-1.17085	-1.69538	-0.646328	1.79893	-4.77696	0.000276354	0.0193908	0.493208	2.33516	0.982746	0.598405	0.00509462	-1.29821	2.29289	80	0.0066335	TRUE
-0.210142	-0.385469	-0.0348145	-0.245389	-2.56149	0.0220848	0.0603558	-4.56097	Q53RE8	1.87519	0.219646	ANKRD39	ANR39_HUMAN				0.200022	-1.49379	-2.10137	-0.886196	0.00612115	-5.93822	0.000832601	0.0345505	-0.113461	2.11008	1.38754	0.693169	0.012135	-1.28364	1.91596	174	0.0144279	TRUE
0.108158	-0.177827	0.394142	2.37689	0.808247	0.43196	0.570659	-7.103	Q15843	0.584221	0.362858	NEDD8	NEDD8_HUMAN				0.326266	-1.17512	-1.91614	-0.434109	2.40059	-3.39369	0.00423777	0.0762299	-2.17787	1.77066	1.30078	0.845389	0.0238117	-1.28328	1.62321	305	0.0252902	TRUE
0.217078	-0.205274	0.639431	1.09842	1.09843	0.289855	0.428877	-6.82607	Q9BRR6	0.804791	0.528676	ADPGK	ADPGK_HUMAN				0.481841	-1.05969	-1.84536	-0.274027	1.05346	-2.88641	0.0117227	0.117781	-3.15497	1.5639	1.32809	0.896327	0.0302203	-1.27677	1.5197	388	0.0321725	TRUE
0.346005	-0.131492	0.823502	-0.996742	1.54861	0.14294	0.253198	-6.26136	P17612	1.14924	0.590102	PRKACA	KAPCA_HUMAN				0.544753	-0.929907	-1.53492	-0.32489	-0.839164	-3.37052	0.00599587	0.0872505	-2.3736	1.70827	1.06694	0.690235	0.0126688	-1.27591	1.89727	180	0.0149254	TRUE
0.326411	0.118808	0.534013	1.57144	3.36017	0.00445235	0.0173321	-2.99753	Q9P0J0	2.37709	0.269138	NDUFA13	NDUAD_HUMAN				0.236843	-0.947109	-1.65497	-0.23925	0.89068	-2.86331	0.0122746	0.12025	-3.19872	1.5536	1.19486	0.807562	0.0216884	-1.27352	1.66377	276	0.0228856	TRUE
0.5271	0.177739	0.876461	-3.19088	3.2244	0.00586039	0.0215565	-3.26973	O60245	2.29511	0.450138	PCDH7	PCDH7_HUMAN				0.398569	-0.734141	-1.55927	0.0909896	-5.52331	-1.95111	0.0761811	0.309715	-4.8381	1.02499	1.40383	0.941351	0.0368198	-1.26124	1.43392	463	0.0383914	TRUE
0.308524	-0.293252	0.9103	-1.78065	1.09568	0.291017	0.429949	-6.82904	Q9BSE4	0.802989	0.753071	HERPUD2	HERP2_HUMAN				0.686537	-0.951675	-1.3748	-0.528545	-1.80157	-5.26864	0.000998324	0.0378917	-0.266419	2.07251	0.900011	0.482728	0.011681	-1.2602	1.93252	169	0.0140133	TRUE
0.0341437	-0.429757	0.498045	1.28507	0.157295	0.877174	0.921132	-7.43013	Q13151	0.107791	0.620847	HNRNPA0	ROA0_HUMAN				0.529242	-1.22417	-2.04376	-0.404573	0.862535	-3.19637	0.0063014	0.0892136	-2.56082	1.69784	1.41318	0.935034	0.0377714	-1.25831	1.42284	473	0.0392206	TRUE
0.288526	-0.123012	0.700064	1.78403	1.49832	0.155421	0.269194	-6.3317	P61970	1.11229	0.50842	NUTF2	NTF2_HUMAN				0.469503	-0.962689	-1.77404	-0.151341	3.3771	-2.53918	0.0232746	0.165879	-3.80174	1.38784	1.35957	0.925628	0.0361969	-1.25122	1.44133	458	0.0379768	TRUE
-0.244135	-0.652126	0.163856	-0.0324625	-1.27882	0.220973	0.352082	-6.61806	Q8N4V1	0.941473	0.508252	MMGT1	EMC5_HUMAN				0.465457	-1.48411	-2.36465	-0.603568	-0.164755	-3.63175	0.00292468	0.062676	-1.74538	1.85858	1.5651	1.00457	0.0487562	-1.23997	1.31197	590	0.0489221	TRUE
0.152182	0.0506541	0.253709	1.26281	3.20338	0.00611488	0.0222742	-3.31172	Q9HB21	2.28261	0.130673	PLEKHA1	PKHA1_HUMAN				0.115828	-1.08675	-1.66151	-0.511984	-1.85271	-4.56686	0.00332393	0.066036	-1.30998	1.83541	1.16052	0.655721	0.0124621	-1.23893	1.90441	178	0.0147595	TRUE
0.183733	-0.147637	0.515102	-0.309977	1.18496	0.25502	0.39117	-6.72954	Q92643	0.869885	0.413981	PIGK	GPI8_HUMAN				0.378043	-1.04199	-1.75455	-0.329436	0.0147296	-3.12939	0.00720867	0.094649	-2.69014	1.66992	1.223	0.812924	0.0240664	-1.22573	1.61859	309	0.0256219	TRUE
0.13214	-0.355744	0.620024	-0.41504	0.578827	0.571555	0.695702	-7.2669	A6NDU8	0.408926	0.633355	RIMOC1	RIMC1_HUMAN				0.556603	-1.09332	-1.82786	-0.358788	0.241972	-3.20727	0.00667406	0.0906654	-2.58951	1.69025	1.26781	0.837997	0.0297875	-1.22547	1.52597	384	0.0318408	TRUE
-0.0331126	-0.266387	0.200161	3.5184	-0.303359	0.765909	0.842585	-7.39444	P62136	0.212596	0.305277	PPP1CA	PP1A_HUMAN				0.266131	-1.25645	-2.03991	-0.472984	2.74992	-3.43195	0.00392393	0.0731344	-2.10336	1.78952	1.37615	0.893817	0.0350066	-1.22334	1.45585	441	0.0365672	TRUE
0.301134	0.146947	0.455321	-2.91447	4.1739	0.000865595	0.00474271	-1.35297	P40424	2.82679	0.208796	PBX1	PBX1_HUMAN				0.175904	-0.92124	-1.7283	-0.114177	-3.66725	-2.75705	0.0311624	0.195651	-3.39276	1.29785	1.39125	0.920738	0.0398644	-1.22237	1.39941	496	0.0411277	TRUE
-0.187871	-0.395927	0.0201855	-2.20683	-1.92978	0.073358	0.151266	-5.67809	Q9UPU7	1.43658	0.256321	TBC1D2B	TBD2B_HUMAN				0.237361	-1.4036	-1.83411	-0.973084	1.77288	-7.08181	1.1e-05	0.00367013	3.74755	2.90941	0.945573	0.491154	0.0027849	-1.21573	2.55519	46	0.00381426	TRUE
-0.125887	-0.271824	0.0200511	-1.86503	-1.84349	0.0857105	0.169933	-5.81729	Q6DCA0	1.3749	0.179458	AMMECR1L	AMERL_HUMAN				0.166493	-1.3398	-1.89907	-0.780523	-1.33068	-5.78619	0.000959465	0.0373225	-0.231095	2.0787	1.26329	0.638049	0.0112659	-1.21391	1.94823	164	0.0135987	TRUE
0.362216	0.10588	0.618552	0.432487	3.01987	0.00885639	0.0296682	-3.67609	Q9NNW7	2.17107	0.327002	TXNRD2	TRXR2_HUMAN				0.292441	-0.84695	-1.62914	-0.0647589	0.0105715	-2.31718	0.035754	0.208653	-4.19955	1.26174	1.31566	0.892363	0.0358771	-1.20917	1.44518	454	0.0376451	TRUE
-0.137121	-0.412591	0.138348	1.62659	-1.0638	0.304748	0.445144	-6.86297	Q9NRN7	0.777724	0.34557	AASDHPPT	ADPPT_HUMAN				0.31427	-1.34505	-2.16675	-0.523361	0.784471	-3.50304	0.0034013	0.0669853	-1.96476	1.82904	1.44136	0.937429	0.0421878	-1.20793	1.37481	526	0.0436153	TRUE
0.0773421	-0.178906	0.33359	1.653	0.645038	0.528939	0.659103	-7.22483	P60510	0.459048	0.330228	PPP4C	PP4C_HUMAN				0.292341	-1.12905	-1.84587	-0.412238	0.411078	-3.37072	0.00443814	0.0772324	-2.22257	1.76469	1.25402	0.817781	0.0266244	-1.2064	1.57472	339	0.0281095	TRUE
-0.342484	-0.682578	-0.00239006	-0.984898	-2.15214	0.0486081	0.110179	-5.30279	Q8IV63	1.59673	0.420401	VRK3	VRK3_HUMAN				0.387997	-1.54814	-2.10129	-0.995	-1.08961	-6.76008	0.000404146	0.022564	0.465433	2.27767	1.33222	0.631055	0.00907535	-1.20566	2.04214	137	0.0113599	TRUE
0.424513	0.290854	0.558172	-1.03185	6.78771	7.16e-06	0.000100905	3.57195	P48382	3.91953	0.212282	RFX5	RFX5_HUMAN				0.152485	-0.770648	-1.54954	0.00824649	-2.46984	-2.26544	0.0519616	0.254119	-4.27571	1.14707	1.31681	0.888603	0.0385295	-1.19516	1.41421	481	0.0398839	TRUE
-0.132244	-0.31587	0.0513817	-1.71118	-1.53912	0.145228	0.256099	-6.27476	Q9Y5X2	1.14242	0.226885	SNX8	SNX8_HUMAN				0.20949	-1.32533	-2.09148	-0.559181	-1.22235	-3.70192	0.00228186	0.0561498	-1.57657	1.90673	1.36235	0.874061	0.0359937	-1.19309	1.44377	456	0.0378109	TRUE
0.0974502	-0.494725	0.689626	3.5015	0.351692	0.730109	0.81805	-7.3777	P68036	0.245159	0.779098	UBE2L3	UB2L3_HUMAN				0.675584	-1.08677	-1.63258	-0.540961	3.56933	-4.26099	0.000751505	0.0331466	-0.489993	2.12681	1.00153	0.62269	0.0205878	-1.18422	1.68639	265	0.0219735	TRUE
-0.00247878	-0.147036	0.142078	-0.377521	-0.0366461	0.971265	0.981354	-7.44258	Q8NBN3	0.0258337	0.188065	TMEM87A	TM87A_HUMAN				0.164918	-1.15309	-1.84363	-0.462553	-2.02444	-3.59812	0.00312155	0.0645008	-1.80872	1.84587	1.22439	0.787804	0.0293166	-1.15062	1.53289	377	0.0312604	TRUE
0.284489	-0.2503	0.819279	2.64339	1.13687	0.273961	0.412013	-6.78393	P21964	0.833473	0.669007	COMT	COMT_HUMAN				0.610115	-0.864071	-1.40693	-0.321214	1.76913	-3.40628	0.00413183	0.0751779	-2.15336	1.777	0.953056	0.619318	0.018313	-1.14856	1.73724	234	0.019403	TRUE
0.375836	0.112439	0.639234	-1.58307	3.06978	0.00858488	0.0289184	-3.61911	Q16854	2.18119	0.337723	DGUOK	DGUOK_HUMAN				0.300497	-0.768264	-1.38457	-0.151956	-0.934984	-3.01087	0.0221233	0.162291	-3.06899	1.39949	1.07596	0.703116	0.0181005	-1.1441	1.74231	232	0.0192371	TRUE
0.252926	-0.317094	0.822946	3.49926	0.948273	0.358469	0.49936	-6.97867	P25787	0.691193	0.717217	PSMA2	PSA2_HUMAN				0.650308	-0.889738	-1.49077	-0.288702	3.46083	-3.16794	0.00667182	0.0906654	-2.61577	1.69025	1.03173	0.685693	0.0269876	-1.14266	1.56884	347	0.0287728	TRUE
0.298712	0.0994987	0.497925	-0.0376872	3.20453	0.00610068	0.0222431	-3.30942	P35625	2.28315	0.256433	TIMP3	TIMP3_HUMAN				0.227273	-0.835132	-1.63201	-0.0382597	1.07582	-2.24276	0.0411994	0.224151	-4.32941	1.22079	1.34082	0.909113	0.0474735	-1.13384	1.32355	576	0.0477612	TRUE
0.0675711	-0.0669573	0.2021	0.27046	1.07344	0.300548	0.440398	-6.8528	Q9H1B7	0.785563	0.168592	IRF2BPL	I2BPL_HUMAN				0.153477	-1.06406	-1.78463	-0.343486	-0.311265	-3.16012	0.00677742	0.0911214	-2.63087	1.68789	1.2356	0.822064	0.0356941	-1.13163	1.4474	452	0.0374793	TRUE
-0.0385673	-0.331204	0.25407	-2.46785	-0.283537	0.78105	0.853403	-7.4004	Q9BWL3	0.198231	0.381332	C1orf43	CA043_HUMAN				0.333855	-1.16991	-1.83188	-0.507949	-3.17331	-4.26872	0.00464653	0.0790899	-1.61332	1.75379	1.30747	0.755202	0.0246932	-1.13135	1.60742	317	0.0262852	TRUE
0.0412849	-0.510255	0.592825	4.41889	0.159972	0.875102	0.919569	-7.42968	P61313	0.109893	0.736338	RPL15	RL15_HUMAN				0.629225	-1.07874	-1.61835	-0.539129	4.48659	-4.2781	0.000726674	0.0326677	-0.457018	2.13266	0.991408	0.615617	0.0216542	-1.12003	1.66446	274	0.0227197	TRUE
0.491461	0.372177	0.610746	-0.864679	8.80513	3.27e-07	8.39e-06	6.76717	Q6P1M3	4.50835	0.213662	LLGL2	L2GL2_HUMAN				0.136086	-0.626421	-1.17576	-0.0770839	-1.81256	-2.75427	0.031281	0.195945	-3.39635	1.29701	0.946627	0.626712	0.0147994	-1.11788	1.82976	197	0.016335	TRUE
0.236104	-0.0171235	0.489332	1.94229	1.99261	0.0654005	0.138914	-5.57437	Q9BV57	1.4807	0.31253	ADI1	MTND_HUMAN				0.288895	-0.875572	-1.57428	-0.176865	1.04298	-2.68171	0.017594	0.14499	-3.53934	1.45863	1.17653	0.797121	0.0323064	-1.11168	1.49071	403	0.0334163	TRUE
0.0105128	-0.118134	0.13916	-1.32853	0.174642	0.863767	0.910723	-7.42707	Q13356	0.121776	0.169205	PPIL2	PPIL2_HUMAN				0.146767	-1.10034	-1.87201	-0.328671	-2.88948	-3.26491	0.0108103	0.113313	-2.74494	1.58298	1.36241	0.880359	0.0467381	-1.11085	1.33033	566	0.046932	TRUE
0.143593	0.00296197	0.284224	-0.733166	2.18214	0.0459354	0.10561	-5.25051	P31146	1.61735	0.174014	CORO1A	COR1A_HUMAN				0.160439	-0.958716	-1.51066	-0.406775	-2.29596	-4.19543	0.00505555	0.0820961	-1.69039	1.73659	1.08205	0.629682	0.0153601	-1.10231	1.8136	203	0.0168325	TRUE
0.414586	0.164321	0.66485	-0.457993	3.54034	0.00309173	0.0130755	-2.63435	Q9NX18	2.48003	0.327652	SDHAF2	SDHF2_HUMAN				0.285515	-0.679195	-1.41542	0.0570287	-0.894085	-2.00389	0.067536	0.290214	-4.69399	1.06597	1.24883	0.839921	0.0407469	-1.09378	1.38991	508	0.0421227	TRUE
0.201461	-0.166236	0.569158	1.7244	1.17093	0.26044	0.397291	-6.7456	Q16718	0.859076	0.459638	NDUFA5	NDUA5_HUMAN				0.419488	-0.879525	-1.53289	-0.226157	0.784057	-2.88075	0.0118555	0.118728	-3.16569	1.55993	1.1051	0.745395	0.0285563	-1.08099	1.5443	369	0.030597	TRUE
0.0137037	-0.470598	0.498006	-1.64871	0.0604717	0.952602	0.968834	-7.44135	Q9H8M2	0.0430505	0.623903	BRD9	BRD9_HUMAN				0.552517	-1.067	-1.59758	-0.536407	-1.14623	-4.71073	0.00191849	0.0509636	-0.879699	1.94849	1.0733	0.605323	0.0186359	-1.0807	1.72965	242	0.0200663	TRUE
0.217478	-0.173662	0.608619	2.72196	1.18826	0.253757	0.389585	-6.72573	O43852	0.872701	0.488434	CALU	CALU_HUMAN				0.446233	-0.860152	-1.37016	-0.350147	3.71188	-3.60924	0.00274794	0.0609851	-1.75751	1.87063	0.901244	0.581841	0.0121379	-1.07763	1.91586	175	0.0145108	TRUE
0.087318	-0.0464572	0.221093	1.64394	1.39495	0.183954	0.305453	-6.47087	Q9NQP4	1.0338	0.165548	PFDN4	PFD4_HUMAN				0.152618	-0.983343	-1.63356	-0.333124	1.73541	-3.23639	0.00581451	0.0863567	-2.48338	1.71308	1.12508	0.741803	0.0305069	-1.07066	1.5156	390	0.0323383	TRUE
-0.0760452	-0.40018	0.24809	-2.30821	-0.50139	0.623594	0.738176	-7.31056	Q99590	0.351586	0.423933	SCAF11	SCAFB_HUMAN				0.36979	-1.13203	-1.70942	-0.554653	-2.77809	-4.7356	0.00276562	0.0611838	-1.14544	1.8692	1.18702	0.658707	0.0191866	-1.05599	1.717	251	0.0208126	TRUE
-0.106856	-0.290732	0.0770208	0.378462	-1.24194	0.233897	0.366419	-6.66268	P62306	0.914672	0.228975	SNRPF	RUXF_HUMAN				0.209776	-1.16098	-1.87771	-0.444253	-0.36263	-3.46645	0.00366091	0.0699562	-2.03611	1.80958	1.25749	0.817683	0.0428372	-1.05413	1.36818	534	0.0442786	TRUE
0.223833	-0.300379	0.748045	3.08149	0.912528	0.376357	0.517508	-7.01209	Q13162	0.663316	0.661392	PRDX4	PRDX4_HUMAN				0.598048	-0.829845	-1.32988	-0.32981	3.51699	-3.5515	0.00308573	0.0640243	-1.87021	1.84916	0.879588	0.570466	0.0215044	-1.05368	1.66747	270	0.0223881	TRUE
1.06727	0.919352	1.21518	-0.0794593	15.4204	2.03e-10	2.62e-08	14.3305	Q07954	5.67339	0.368711	LRP1	LRP1_HUMAN				0.168747	0.0181504	-0.440576	0.476877	-1.67172	0.0846737	0.933691	0.974858	-6.58173	0.0347793	1.02287	0.523338	0.00863225	-1.04911	2.06388	130	0.0107794	TRUE
-0.115403	-0.230347	-0.000458078	-1.13515	-2.14564	0.0492062	0.111247	-5.31408	Q9Y259	1.59201	0.142077	CHKB	CHKB_HUMAN				0.131135	-1.15951	-1.74327	-0.575746	-0.513925	-4.79751	0.00258782	0.0591412	-1.08635	1.88411	1.20622	0.665988	0.0233672	-1.04411	1.63139	299	0.0247927	TRUE
-0.0562789	-0.223092	0.110535	2.21227	-0.721015	0.482321	0.616316	-7.17128	Q9GZN8	0.518769	0.212631	ADISSP	ADSSP_HUMAN				0.190309	-1.09436	-1.77939	-0.409335	2.40192	-3.44234	0.00422368	0.0762299	-2.14562	1.77066	1.21138	0.781513	0.0391727	-1.03808	1.40702	489	0.0405473	TRUE
0.380471	0.164348	0.596594	-0.257361	3.76228	0.00197469	0.00916829	-2.18529	Q9NVA1	2.60536	0.286227	UQCC1	UQCC1_HUMAN				0.246564	-0.656868	-1.17274	-0.140999	-0.45582	-2.72493	0.0161546	0.137658	-3.45887	1.48536	0.866767	0.588529	0.0132583	-1.03734	1.87751	186	0.0154229	TRUE
0.135645	-0.126344	0.397633	3.87578	1.1065	0.286463	0.426018	-6.81733	P62942	0.809606	0.328386	FKBP1A	FKB1A_HUMAN				0.29889	-0.896265	-1.50983	-0.282696	5.03113	-3.126	0.00725799	0.094649	-2.69669	1.66992	1.05195	0.699991	0.0262468	-1.03191	1.58092	332	0.027529	TRUE
0.248413	-0.0286742	0.525499	1.1114	1.91596	0.0752212	0.1539	-5.70063	Q13243	1.42754	0.341069	SRSF5	SRSF5_HUMAN				0.316115	-0.783213	-1.42567	-0.140752	1.19429	-2.60885	0.0203068	0.156519	-3.6741	1.41866	1.08208	0.732952	0.0310008	-1.03163	1.50863	393	0.0325871	TRUE
0.392324	0.226345	0.558304	3.07407	5.0515	0.000157034	0.00119428	0.388	Q02818	3.25169	0.236479	NUCB1	NUCB1_HUMAN				0.189358	-0.638216	-1.12686	-0.149568	2.47275	-2.79503	0.0140594	0.127884	-3.32752	1.52277	0.821464	0.557475	0.0116535	-1.03054	1.93354	167	0.0138474	TRUE
-0.0320739	-0.172408	0.108261	-0.904465	-0.488447	0.63251	0.744591	-7.31727	P51825	0.342985	0.183287	AFF1	AFF1_HUMAN				0.160101	-1.06123	-1.62038	-0.502083	-0.863934	-4.58418	0.00326116	0.0656411	-1.29285	1.83808	1.13162	0.637905	0.0205472	-1.02916	1.68725	264	0.0218905	TRUE
0.00948574	-0.130107	0.149078	-1.32175	0.145224	0.886526	0.926753	-7.43207	Q8N9B5	0.10022	0.185512	JMY	JMY_HUMAN				0.159254	-1.01456	-1.65522	-0.373902	-2.85971	-3.99382	0.00908635	0.105643	-2.14196	1.6172	1.22962	0.730897	0.0333891	-1.02405	1.47639	419	0.034743	TRUE
0.233338	-0.168735	0.635411	-0.316766	1.24025	0.234503	0.366888	-6.6647	P0DJ07	0.913806	0.500481	PET100	PT100_HUMAN				0.458705	-0.789587	-1.48001	-0.0991677	-0.807529	-2.76227	0.0309411	0.194785	-3.38603	1.30032	1.19016	0.787665	0.0433244	-1.02292	1.36327	538	0.0446103	TRUE
-0.161108	-0.576077	0.253861	2.9334	-0.82972	0.420097	0.560058	-7.0851	P09651	0.599723	0.52653	HNRNPA1	ROA1_HUMAN				0.473418	-1.18136	-1.75711	-0.605616	2.44039	-4.39104	0.000582498	0.028768	-0.239872	2.18325	1.06056	0.65684	0.0248604	-1.02025	1.60449	319	0.0264511	TRUE
0.101337	-0.200331	0.403006	0.58836	0.71791	0.484177	0.617759	-7.17358	P01033	0.516732	0.384379	TIMP1	TIMP1_HUMAN				0.344159	-0.915893	-1.52086	-0.310928	0.734023	-3.23989	0.00577375	0.0863567	-2.4766	1.71308	1.04791	0.690175	0.026291	-1.01723	1.58019	333	0.0276119	TRUE
0.0309859	-0.106702	0.168674	-0.949893	0.484157	0.636002	0.747139	-7.31894	Q96NB2	0.339572	0.17885	SFXN2	SFXN2_HUMAN				0.157082	-0.960984	-1.49577	-0.426194	-0.276567	-3.90322	0.00199344	0.0521054	-1.37425	1.939	0.971393	0.610115	0.0199198	-0.99197	1.70071	259	0.021476	TRUE
-0.0698116	-0.432181	0.292558	1.94622	-0.411724	0.686541	0.785316	-7.35354	O75340	0.288641	0.474052	PDCD6	PDCD6_HUMAN				0.413409	-1.06097	-1.68765	-0.434293	1.18753	-3.62305	0.0026728	0.0596489	-1.73054	1.88036	1.1059	0.714945	0.0341258	-0.991158	1.46692	431	0.035738	TRUE
-0.0411027	-0.257619	0.175413	1.93094	-0.405704	0.690861	0.787761	-7.35613	Q9UMY4	0.285388	0.282286	SNX12	SNX12_HUMAN				0.247013	-1.02839	-1.59882	-0.457973	3.22895	-3.85815	0.00166952	0.0483815	-1.27171	1.97064	1.02284	0.650766	0.0239106	-0.987292	1.62141	307	0.0254561	TRUE
0.0624894	-0.0737308	0.19871	1.17644	0.98038	0.342913	0.484728	-6.94768	Q9Y2S7	0.714038	0.17153	POLDIP2	PDIP2_HUMAN				0.155407	-0.921458	-1.51785	-0.325061	0.796169	-3.3064	0.005051	0.0820961	-2.34759	1.73659	1.04	0.6804	0.0300278	-0.983947	1.52248	386	0.0320066	TRUE
-0.35407	-0.620131	-0.0880079	1.42002	-2.84404	0.0126058	0.0388913	-4.02056	P37198	2.06182	0.336584	NUP62	NUP62_HUMAN				0.303537	-1.33302	-1.89105	-0.774984	1.21952	-5.112	0.000146705	0.0128191	1.11626	2.48715	1.05049	0.636633	0.0223281	-0.978949	1.65115	284	0.0235489	TRUE
0.0887789	-0.132462	0.31002	-0.129637	0.857578	0.405025	0.545287	-7.06124	Q8NCL4	0.621539	0.279961	GALNT6	GALT6_HUMAN				0.252403	-0.880878	-1.52883	-0.232927	-3.58708	-3.28361	0.015459	0.134067	-2.73067	1.49886	1.15189	0.739216	0.039788	-0.969657	1.40025	495	0.0410448	TRUE
-0.0296589	-0.317298	0.25798	0.98258	-0.220362	0.82865	0.887527	-7.41748	Q14739	0.152808	0.38042	LBR	LBR_HUMAN				0.328154	-0.984161	-1.50676	-0.46156	2.37377	-4.03006	0.00118579	0.0413848	-0.937094	2.03616	0.947347	0.596209	0.019225	-0.954502	1.71613	253	0.0209784	TRUE
0.0746645	-0.372171	0.5215	4.77634	0.357105	0.726138	0.815223	-7.37568	P68402	0.24891	0.587933	PAFAH1B2	PA1B2_HUMAN				0.509773	-0.878639	-1.52924	-0.228035	2.51833	-2.89008	0.0116372	0.117781	-3.14801	1.5639	1.10118	0.742242	0.0493695	-0.953304	1.30654	600	0.0497512	TRUE
0.209528	-0.116981	0.536037	2.85395	1.37144	0.191011	0.313694	-6.50147	P36551	1.01684	0.403872	CPOX	HEM6_HUMAN				0.372498	-0.742269	-1.28282	-0.201722	2.708	-2.93862	0.0105629	0.11258	-3.05577	1.58617	0.917206	0.616684	0.0228762	-0.951797	1.64062	296	0.0245439	TRUE
0.325962	-0.0232983	0.675222	1.41012	1.99456	0.0651663	0.138582	-5.57112	P21291	1.48193	0.431117	CSRP1	CSRP1_HUMAN				0.398454	-0.622475	-1.2168	-0.0281452	2.29013	-2.24135	0.0413092	0.224333	-4.33184	1.22032	0.999775	0.678041	0.0332042	-0.948436	1.47881	416	0.0344942	TRUE
0.226176	0.110949	0.341403	1.11048	4.19489	0.000830211	0.00457749	-1.31067	Q92882	2.83832	0.156185	OSTF1	OSTF1_HUMAN				0.131457	-0.721594	-1.31534	-0.12785	0.57088	-2.60081	0.0206294	0.157663	-3.68887	1.41482	0.999651	0.677373	0.0338302	-0.947769	1.4707	427	0.0354063	TRUE
-0.120635	-0.287388	0.0461182	-1.55406	-1.54607	0.143549	0.254048	-6.26495	Q9NQA3	1.14724	0.206099	WASH6P	WASH6_HUMAN				0.190241	-1.06658	-1.63121	-0.501944	-2.68908	-4.56252	0.00333985	0.0661649	-1.31427	1.83454	1.13952	0.644162	0.0277146	-0.945942	1.55729	353	0.0292703	TRUE
0.419121	0.249166	0.589077	0.227911	5.27029	0.000104057	0.000863013	0.810386	O95182	3.34554	0.245544	NDUFA7	NDUA7_HUMAN				0.193894	-0.523537	-1.12823	0.0811598	-1.45329	-1.85279	0.0846029	0.325821	-4.97358	0.992417	1.03397	0.689869	0.0353787	-0.942658	1.45126	447	0.0370647	TRUE
-0.328316	-0.522802	-0.133829	-0.0519915	-3.60771	0.00269787	0.0117699	-2.49814	Q13895	2.51765	0.255595	BYSL	BYST_HUMAN				0.22188	-1.27031	-1.88667	-0.653947	0.26862	-4.41052	0.000560769	0.0282144	-0.202528	2.19091	1.13642	0.703174	0.0373571	-0.941991	1.42763	466	0.0386401	TRUE
0.220322	0.0952453	0.345399	0.994798	3.76453	0.00196574	0.00914288	-2.18072	Q9NYB9	2.60632	0.165686	ABI2	ABI2_HUMAN				0.142694	-0.711265	-1.35517	-0.0673644	0.243715	-2.36389	0.0326909	0.198839	-4.11709	1.28883	1.08166	0.734595	0.0457483	-0.931587	1.33962	556	0.0461028	TRUE
-0.0873591	-0.48017	0.305451	-0.368449	-0.475285	0.641637	0.751406	-7.32392	Q9NZI7	0.333862	0.512857	UBP1	UBIP1_HUMAN				0.448138	-1.01854	-1.65998	-0.377093	-0.976111	-3.63575	0.00617657	0.0885814	-2.10992	1.70118	1.1735	0.73179	0.047567	-0.931177	1.32269	580	0.0480929	TRUE
-0.72191	-0.806223	-0.637596	1.84243	-18.2985	1.89e-11	5.71e-09	16.6981	Q12789	5.94771	0.237897	GTF3C1	TF3C1_HUMAN				0.0961891	-1.65271	-2.22073	-1.08469	-3.54623	-7.02766	0.000324148	0.0213502	0.634766	2.29877	1.40915	0.648026	0.0316616	-0.930798	1.49947	399	0.0330846	TRUE
0.199751	-0.302277	0.701779	1.39837	0.850338	0.408907	0.549155	-7.06751	P51970	0.615801	0.635777	NDUFA8	NDUA8_HUMAN				0.572739	-0.729237	-1.25962	-0.198851	0.920272	-2.94234	0.0104847	0.11243	-3.04868	1.58683	0.900731	0.605091	0.0374181	-0.928988	1.42692	468	0.038806	TRUE
0.122403	-0.0105976	0.255404	-0.341687	1.96684	0.0685647	0.143561	-5.61715	Q9Y4F3	1.46376	0.1639	MARF1	MARF1_HUMAN				0.151734	-0.799961	-1.3411	-0.258821	-1.50464	-3.57057	0.0107275	0.113131	-2.38742	1.58378	0.98999	0.617359	0.0267582	-0.922364	1.57254	343	0.0284411	TRUE
0.333774	0.0993485	0.568199	-2.66929	3.04283	0.00845605	0.028578	-3.63074	Q8IVU3	2.18587	0.299284	HERC6	HERC6_HUMAN				0.267444	-0.587892	-1.1293	-0.0464881	-2.72281	-2.62274	0.0374736	0.213487	-3.56682	1.24874	0.922748	0.617662	0.0250825	-0.921666	1.60063	322	0.0266998	TRUE
0.721706	0.621232	0.822179	-1.30928	15.3511	2.16e-10	2.74e-08	14.2681	P80217	5.66532	0.249685	IFI35	IN35_HUMAN				0.114625	-0.192271	-0.812279	0.427737	0.91644	-0.663638	0.517449	0.766947	-6.35787	0.313105	1.20359	0.707337	0.043606	-0.913976	1.36045	540	0.0447761	TRUE
0.00443233	-0.317641	0.326506	1.5485	0.0294108	0.976936	0.985441	-7.44283	Q9Y315	0.0201884	0.430314	DERA	DEOC_HUMAN				0.367438	-0.9084	-1.53207	-0.284727	0.708395	-3.11699	0.00739034	0.0950981	-2.71404	1.66767	1.06763	0.711518	0.0436063	-0.912833	1.36045	541	0.044859	TRUE
0.117796	-0.159528	0.39512	1.14441	0.907762	0.378787	0.520304	-7.01646	P82909	0.659063	0.350315	KGD4	KGD4_HUMAN				0.316385	-0.791348	-1.41534	-0.16736	0.207749	-2.71398	0.016508	0.138813	-3.47929	1.48107	1.04724	0.711877	0.0433862	-0.909144	1.36265	539	0.0446932	TRUE
1.06036	0.895479	1.22525	2.23959	13.7438	9.79e-10	8.97e-08	12.7389	O95833	5.443	0.381832	CLIC3	CLIC3_HUMAN				0.188107	0.151667	-0.441555	0.74489	3.07966	0.547128	0.592703	0.817729	-6.43002	0.245584	1.21045	0.676779	0.0374693	-0.908695	1.42632	470	0.0389718	TRUE
0.483291	0.332569	0.634012	1.29024	6.85272	6.43e-06	9.4e-05	3.68332	P15586	3.93739	0.240578	GNS	GNS_HUMAN				0.171951	-0.425003	-0.99745	0.147445	1.56061	-1.58881	0.133901	0.408376	-5.36699	0.839747	0.991972	0.653077	0.0336148	-0.908294	1.47347	423	0.0350746	TRUE
0.8256	0.475932	1.17527	3.6415	5.04595	0.000158696	0.00120575	0.377207	P50454	3.24889	0.49807	SERPINH1	SERPH_HUMAN				0.398919	-0.0798451	-0.6007	0.44101	3.3154	-0.328055	0.747611	0.898904	-6.52922	0.137608	1.13726	0.594218	0.0254594	-0.905445	1.59415	324	0.0268657	TRUE
0.579344	0.432115	0.726574	-1.5809	8.40951	5.76e-07	1.35e-05	6.18156	Q9BXS4	4.40018	0.258061	TMEM59	TMM59_HUMAN				0.167967	-0.31995	-0.731079	0.0911802	0.542427	-1.6654	0.117519	0.382265	-5.25695	0.885795	0.707953	0.469038	0.00992146	-0.899294	2.00342	147	0.0121891	TRUE
0.360858	-0.123936	0.845652	2.19548	1.59078	0.133139	0.240086	-6.2011	Q14108	1.18078	0.598998	SCARB2	SCRB2_HUMAN				0.553078	-0.536072	-1.11027	0.0381251	1.60338	-1.99792	0.0650562	0.285185	-4.74167	1.07684	0.975726	0.655073	0.0483302	-0.89693	1.31578	584	0.0484245	TRUE
-0.0366892	-0.317627	0.244248	4.90898	-0.279099	0.784095	0.855711	-7.40192	P15880	0.195165	0.368462	RPS2	RS2_HUMAN				0.320508	-0.931916	-1.35033	-0.5135	5.40189	-4.76632	0.000282028	0.0193908	0.473214	2.33516	0.782196	0.477351	0.0102508	-0.895227	1.98924	153	0.0126866	TRUE
0.165339	-0.110387	0.441065	3.75441	1.28152	0.220048	0.351035	-6.61475	P12236	0.943457	0.343486	SLC25A6	ADT3_HUMAN				0.314563	-0.727098	-1.33156	-0.122634	4.0864	-2.57417	0.0217353	0.161987	-3.73778	1.40049	1.01758	0.689604	0.0415785	-0.892437	1.38113	519	0.0430348	TRUE
0.411894	0.162138	0.661649	-2.81723	3.54805	0.00336251	0.0139585	-2.62976	P16035	2.45645	0.32865	TIMP2	TIMP2_HUMAN				0.284934	-0.480444	-1.1164	0.155511	-1.54825	-1.61671	0.127719	0.398085	-5.32731	0.857679	1.09793	0.725529	0.0488044	-0.892338	1.31154	591	0.049005	TRUE
0.167376	-0.00706083	0.341813	-0.943905	2.05062	0.0587599	0.127435	-5.47694	Q9H8T0	1.52455	0.215183	AKTIP	AKTIP_HUMAN				0.199007	-0.717133	-1.29467	-0.139594	-3.40926	-2.99914	0.0224719	0.163821	-3.08377	1.3945	1.00795	0.658885	0.0372346	-0.884509	1.42905	465	0.0385572	TRUE
0.65084	0.566697	0.734983	-0.562773	16.5305	7.76e-11	1.25e-08	15.2934	Q86SQ0	5.80835	0.219623	PHLDB2	PHLB2_HUMAN				0.0959947	-0.219579	-0.782731	0.343574	-1.21838	-0.83441	0.417733	0.698346	-6.22881	0.405334	1.06178	0.642473	0.0379267	-0.870418	1.42105	474	0.0393035	TRUE
0.0771893	-0.13647	0.290849	-1.0494	0.777239	0.450369	0.587966	-7.12707	Q6ZT21	0.559173	0.270562	TMPPE	TMPPE_HUMAN				0.243754	-0.79092	-1.40953	-0.172314	-0.926652	-2.80378	0.0167118	0.140003	-3.3003	1.47669	1.04978	0.705737	0.0488134	-0.868109	1.31146	593	0.0491708	TRUE
0.0979187	-0.189196	0.385033	-2.04356	0.728853	0.477655	0.611932	-7.16544	Q6DD87	0.524971	0.365584	ZNF787	ZN787_HUMAN				0.327555	-0.770021	-1.33302	-0.207023	-2.35878	-3.3035	0.0150665	0.13323	-2.70644	1.50204	1.00479	0.642297	0.0362719	-0.86794	1.44043	459	0.0380597	TRUE
-0.114311	-0.394411	0.165789	0.960827	-0.872178	0.39727	0.537723	-7.04845	Q15418	0.632814	0.354054	RPS6KA1	KS6A1_HUMAN				0.319552	-0.979533	-1.52556	-0.433509	-1.03102	-3.86551	0.00186317	0.0500629	-1.30601	1.95611	0.981484	0.622933	0.0328838	-0.865222	1.48302	412	0.0341625	TRUE
-0.120646	-0.254577	0.0132854	-1.76114	-1.92513	0.0739803	0.152085	-5.68569	Q13769	1.43376	0.164928	THOC5	THOC5_HUMAN				0.152796	-0.982302	-1.37562	-0.588987	-2.22607	-5.85043	0.000528417	0.0282144	0.334804	2.19091	0.878771	0.448714	0.0100335	-0.861656	1.99855	150	0.0124378	TRUE
0.0793381	-0.0352665	0.193943	-1.09654	1.47948	0.160327	0.275751	-6.35761	Q9UBU9	1.09758	0.141677	NXF1	NXF1_HUMAN				0.130747	-0.767177	-1.35446	-0.179895	-0.803408	-2.79553	0.0140455	0.127884	-3.32658	1.52277	0.987453	0.670002	0.0462494	-0.846515	1.33489	563	0.0466833	TRUE
-0.285494	-0.49909	-0.0718973	-2.62206	-2.85649	0.0122957	0.038201	-3.99636	P04626	2.06918	0.27043	ERBB2	ERBB2_HUMAN				0.243682	-1.12751	-1.66011	-0.594908	-1.88	-5.11324	0.00185919	0.0500629	-0.795472	1.95611	1.12976	0.607621	0.0328109	-0.842018	1.48398	411	0.0340796	TRUE
0.518719	0.344941	0.692497	0.33022	6.37921	1.43e-05	0.000178012	2.85894	O00159	3.77463	0.269348	MYO1C	MYO1C_HUMAN				0.198255	-0.322425	-0.855936	0.211087	2.19464	-1.2933	0.216351	0.510179	-5.75599	0.674514	0.9369	0.608657	0.0336274	-0.841144	1.47331	424	0.0351575	TRUE
0.03379	-0.0767789	0.144359	0.941876	0.653107	0.52387	0.65465	-7.21941	P38435	0.465202	0.142365	GGCX	VKGC_HUMAN				0.126143	-0.803973	-1.25159	-0.35636	0.999819	-3.84374	0.00171825	0.0489569	-1.29981	1.96562	0.801675	0.51066	0.0194363	-0.837763	1.71139	254	0.0210614	TRUE
0.38116	0.273585	0.488736	0.0968199	7.57225	2.03e-06	3.69e-05	4.87761	Q9P0J1	4.16599	0.179327	PDP1	PDP1_HUMAN				0.122727	-0.439628	-0.952311	0.073054	0.576696	-1.83507	0.0873191	0.331189	-5.00118	0.981794	0.87765	0.584894	0.0333218	-0.820789	1.47727	417	0.0345771	TRUE
0.565908	0.454708	0.677108	0.314707	10.876	2.22e-08	1.07e-06	9.54592	Q15678	4.9508	0.224041	PTPN14	PTN14_HUMAN				0.126863	-0.249005	-0.657366	0.159357	0.241997	-1.3049	0.212476	0.50517	-5.74186	0.682213	0.715391	0.46588	0.0151911	-0.814913	1.81841	202	0.0167496	TRUE
0.690373	0.50145	0.879295	0.478976	7.80961	1.41e-06	2.77e-05	5.25645	P28799	4.23402	0.319586	GRN	GRN_HUMAN				0.215532	-0.123597	-0.66187	0.414677	1.69974	-0.491383	0.630591	0.84267	-6.45983	0.212484	1.14008	0.61409	0.0383926	-0.81397	1.41575	480	0.039801	TRUE
0.359937	0.184662	0.535212	1.49754	4.3887	0.000565774	0.00335673	-0.921273	P49441	2.93775	0.240142	INPP1	INPP_HUMAN				0.199963	-0.445403	-0.959577	0.0687723	0.378749	-1.85378	0.0844532	0.325781	-4.97203	0.992496	0.879589	0.586597	0.0342377	-0.80534	1.4655	434	0.0359867	TRUE
0.326743	0.0634833	0.590003	1.71279	2.65248	0.0184567	0.0525552	-4.38902	P37235	1.93531	0.330912	HPCAL1	HPCL1_HUMAN				0.30034	-0.469947	-0.883733	-0.0561598	2.20781	-2.43045	0.0287528	0.187732	-3.9984	1.32072	0.697419	0.472069	0.0160719	-0.79669	1.79393	213	0.0176617	TRUE
0.340288	0.185122	0.495455	0.292495	4.68683	0.00031594	0.00211494	-0.327438	Q9NRW7	3.08117	0.216465	VPS45	VPS45_HUMAN				0.177022	-0.445515	-0.919257	0.0282274	0.152054	-2.0125	0.0633389	0.28207	-4.71782	1.08364	0.805813	0.540469	0.0283038	-0.785803	1.54816	362	0.0300166	TRUE
0.310693	0.177994	0.443392	-1.69069	5.00372	0.000171942	0.00128899	0.295029	P38432	3.22933	0.188571	COIL	COIL_HUMAN				0.15139	-0.47352	-1.03078	0.0837355	-2.68279	-2.0524	0.0834277	0.323618	-4.31409	0.996809	0.93107	0.635745	0.0491958	-0.784213	1.30807	598	0.0495854	TRUE
0.164564	0.0308872	0.298242	-2.27425	2.63092	0.0192603	0.054333	-4.42995	Q9H6U6	1.92097	0.167908	BCAS3	BCAS3_HUMAN				0.152506	-0.60055	-1.00706	-0.19404	-1.96737	-3.46069	0.00978012	0.109917	-2.49121	1.5979	0.73664	0.463767	0.0180547	-0.765114	1.74341	231	0.0191542	TRUE
0.471632	0.0268537	0.91641	3.0159	2.26615	0.0391594	0.0933546	-5.10214	P30043	1.67645	0.551403	BLVRB	BLVRB_HUMAN				0.507426	-0.290314	-0.740275	0.159647	1.32823	-1.38073	0.188502	0.477998	-5.64715	0.724666	0.785211	0.513339	0.0459314	-0.761946	1.33789	560	0.0464345	TRUE
0.295576	-0.0151703	0.606323	0.933421	2.03279	0.0607318	0.130918	-5.50705	O95168	1.51093	0.383427	NDUFB4	NDUB4_HUMAN				0.354516	-0.438336	-0.9275	0.0508271	1.22375	-1.91765	0.0752921	0.308099	-4.87119	1.02832	0.835477	0.558063	0.043172	-0.733913	1.3648	535	0.0443615	TRUE
-0.344548	-0.484856	-0.20424	-0.168709	-5.24802	0.000108477	0.000889378	0.767647	Q13546	3.33694	0.202375	RIPK1	RIPK1_HUMAN				0.160071	-1.07614	-1.56424	-0.588033	0.129646	-4.71813	0.000309289	0.0208562	0.382449	2.30766	0.914014	0.556855	0.0400531	-0.73159	1.39736	498	0.0412935	TRUE
0.926115	0.545622	1.30661	-2.6323	5.20174	0.0001183	0.000953055	0.678624	Q15119	3.3171	0.547221	PDK2	PDK2_HUMAN				0.434085	0.197851	-0.175707	0.571409	-1.07243	1.19149	0.262855	0.559453	-5.60637	0.600611	0.645655	0.426174	0.0280665	-0.728264	1.55181	358	0.0296849	TRUE
0.192375	0.0548889	0.32986	-0.369032	2.99033	0.00939889	0.0310629	-3.73431	P04150	2.15281	0.175145	NR3C1	GCR_HUMAN				0.156851	-0.53077	-1.03428	-0.0272641	0.0767125	-2.25589	0.0401853	0.221382	-4.30664	1.22795	0.84719	0.574426	0.0459149	-0.723145	1.33805	559	0.0463516	TRUE
0.076971	-0.0943966	0.248339	-1.02249	0.959904	0.352778	0.493526	-6.96754	Q9BYV8	0.70026	0.215439	CEP41	CEP41_HUMAN				0.195505	-0.636638	-0.99216	-0.281117	0.188546	-3.83215	0.00175847	0.0491321	-1.32241	1.9641	0.63531	0.405597	0.0130044	-0.713609	1.88591	183	0.0151741	TRUE
0.984778	0.850722	1.11883	0.552803	15.6994	1.58e-10	2.12e-08	14.5789	P01024	5.7122	0.337902	C3	CO3_HUMAN				0.152938	0.290805	-0.128117	0.709727	1.4216	1.48554	0.15905	0.44252	-5.5096	0.782052	0.728824	0.477928	0.0285102	-0.693973	1.545	366	0.0303483	TRUE
2.44639	2.29619	2.59659	6.29031	34.8086	2e-15	1.58e-11	25.1249	P0DMV8;P0DMV9	6.91865	0.693042	HSPA1A;HSPA1B	HS71A_HUMAN;HS71B_HUMAN				0.171355	1.75923	1.36048	2.15797	5.85803	9.44156	1.55e-07	0.000180957	7.73155	3.77037	0.914522	0.454907	0.0243127	-0.687159	1.61417	313	0.0259536	TRUE
0.276687	0.132066	0.421308	0.468764	4.08872	0.0010257	0.00540248	-1.52482	Q5T160	2.7841	0.194787	RARS2	SYRM_HUMAN				0.164991	-0.404991	-0.854626	0.0446451	-0.0186315	-1.92752	0.0739586	0.305145	-4.85542	1.03444	0.767357	0.512967	0.0382919	-0.681678	1.41689	478	0.0396352	TRUE
0.124719	-0.0607272	0.310166	0.818351	1.43729	0.171783	0.290446	-6.41477	Q13526	1.06547	0.229428	PIN1	PIN1_HUMAN				0.211567	-0.54396	-0.961151	-0.12677	0.963249	-2.79028	0.0141925	0.128376	-3.33645	1.52084	0.701036	0.475952	0.0312001	-0.66868	1.50584	395	0.0327529	TRUE
0.12697	0.00496267	0.248978	2.77938	2.22405	0.0424287	0.0993155	-5.17683	P60983	1.64697	0.151103	GMFB	GMFB_HUMAN				0.139192	-0.538639	-1.00666	-0.0706182	3.16801	-2.46291	0.0270005	0.179824	-3.94005	1.34429	0.785344	0.533942	0.0474356	-0.665609	1.3239	575	0.0476783	TRUE
0.202335	0.0260225	0.378647	-1.32758	2.45255	0.0273321	0.0711899	-4.76383	Q4ZIN3	1.80171	0.220111	TMEM259	MBRL_HUMAN				0.201146	-0.458279	-0.886279	-0.0302795	-1.98335	-2.45167	0.0386561	0.21705	-3.88523	1.23929	0.724792	0.488284	0.0356133	-0.660614	1.44839	449	0.0372305	TRUE
-0.206436	-0.375723	-0.0371488	-1.67597	-2.6061	0.0202276	0.0563555	-4.47693	Q1ED39	1.90514	0.21238	KNOP1	KNOP1_HUMAN				0.193131	-0.842897	-1.22312	-0.462672	-2.66454	-5.19299	0.00108801	0.0394781	-0.348604	2.05566	0.803672	0.43378	0.0266595	-0.636461	1.57415	341	0.0282753	TRUE
0.154347	0.0168384	0.291856	0.107174	2.39882	0.0303386	0.0770842	-4.86255	Q13438	1.76557	0.171344	OS9	OS9_HUMAN				0.156877	-0.472474	-0.844083	-0.100864	0.173683	-2.72086	0.016285	0.137959	-3.46646	1.48424	0.623921	0.423951	0.0263065	-0.626821	1.57994	334	0.0276949	TRUE
-0.3428	-0.524956	-0.160645	0.782302	-4.02187	0.00117227	0.00604076	-1.65987	Q969U7	2.7471	0.244581	PSMG2	PSMG2_HUMAN				0.207812	0.0790552	-0.176102	0.334213	1.60201	0.663036	0.517823	0.766947	-6.35828	0.313105	0.494876	0.291097	0.0325676	0.421856	1.48721	410	0.0339967	TRUE
-0.224901	-0.434216	-0.015586	5.93418	-2.29626	0.0369682	0.0894297	-5.04832	P68371	1.69671	0.259801	TUBB4B	TBB4B_HUMAN				0.238798	0.222151	-0.0615102	0.505813	6.71347	1.67596	0.115402	0.378008	-5.2415	0.893478	0.487327	0.323615	0.0402604	0.447052	1.39512	502	0.0416252	TRUE
0.0683303	-0.0413599	0.17802	0.277515	1.3313	0.203566	0.330156	-6.55278	P04424	0.98383	0.136129	ASL	ARLY_HUMAN				0.12514	0.538908	0.216304	0.861512	0.670314	3.57487	0.00294425	0.062676	-1.8246	1.85858	0.568316	0.368043	0.04322	0.470578	1.36432	536	0.0444444	TRUE
-0.118682	-0.247357	0.00999283	1.60907	-1.97116	0.0680249	0.142887	-5.61	Q9Y4Z0	1.46619	0.158654	LSM4	LSM4_HUMAN				0.146799	0.383599	0.106302	0.660896	2.47116	2.96039	0.0101134	0.110694	-3.01429	1.59445	0.471544	0.316355	0.0197429	0.502282	1.70459	257	0.0213101	TRUE
0.216046	-0.00767473	0.439767	5.93335	2.06381	0.0573386	0.125214	-5.45457	Q14240	1.53339	0.276154	EIF4A2	IF4A2_HUMAN				0.255232	0.73262	0.483731	0.981509	4.9503	6.29925	1.75e-05	0.00479969	3.20128	2.82289	0.508675	0.283945	0.0166397	0.516573	1.77886	218	0.0180763	TRUE
0.0330502	-0.111432	0.177533	3.10918	0.488863	0.632222	0.744363	-7.31706	P47756	0.34329	0.188698	CAPZB	CAPZB_HUMAN				0.164833	0.550847	0.233344	0.86835	3.24827	3.71277	0.00223275	0.0556834	-1.55537	1.91035	0.565163	0.362224	0.0293198	0.517797	1.53284	378	0.0313433	TRUE
-0.97883	-1.1121	-0.845564	4.9938	-15.697	1.59e-10	2.12e-08	14.5768	P02545	5.7122	0.335861	LMNA	LMNA_HUMAN				0.152037	-0.457862	-0.791208	-0.124515	4.73484	-2.93937	0.0105471	0.11258	-3.05434	1.58617	0.56577	0.380299	0.0341465	0.520969	1.46665	433	0.0359038	TRUE
0.16919	-0.0381295	0.37651	-1.87261	1.74407	0.102218	0.195007	-5.97272	Q9UKB1	1.29968	0.255149	FBXW11	FBW1B_HUMAN				0.236521	0.703849	0.333028	1.07467	-0.775788	4.4463	0.00265582	0.0596489	-1.21109	1.88036	0.733659	0.423051	0.0469178	0.534659	1.32866	570	0.0472637	TRUE
0.16087	-0.00691361	0.328654	6.68435	2.04906	0.0589296	0.127662	-5.47958	P08238	1.52365	0.206941	HSP90AB1	HS90B_HUMAN				0.191416	0.713117	0.398066	1.02817	6.10411	4.8439	0.000243244	0.0182512	0.618764	2.35786	0.592788	0.359426	0.0225564	0.552246	1.64673	288	0.0238806	TRUE
-0.0660194	-0.250571	0.118532	3.54215	-0.76451	0.456779	0.59291	-7.13814	Q96E11	0.552073	0.234386	MRRF	RRFM_HUMAN				0.210546	0.499296	0.120604	0.877988	1.93653	2.82155	0.013338	0.12565	-3.27759	1.53164	0.638936	0.432031	0.0403266	0.565316	1.39441	505	0.041874	TRUE
0.128207	-0.0218323	0.278246	-1.84016	1.83834	0.0880194	0.173333	-5.82943	Q5TGL8	1.36423	0.184196	PXDC1	PXDC1_HUMAN				0.171172	0.694349	0.29048	1.09822	-1.21097	4.02736	0.00454147	0.0784466	-1.73619	1.75754	0.774334	0.460755	0.0489331	0.566142	1.3104	595	0.0493367	TRUE
0.227308	0.0752035	0.379412	2.07511	3.19376	0.00623492	0.0225551	-3.33091	P53990	2.27782	0.195592	IST1	IST1_HUMAN				0.173528	0.799814	0.391504	1.20812	1.39812	4.19193	0.000860921	0.0353078	-0.623344	2.1013	0.746032	0.465821	0.0488953	0.572506	1.31073	594	0.0492537	TRUE
-0.0260853	-0.138614	0.0864437	3.64608	-0.495406	0.627709	0.741043	-7.31368	P63000	0.34774	0.147027	RAC1	RAC1_HUMAN				0.128379	0.547678	0.158132	0.937224	4.64425	3.00872	0.00918146	0.105643	-2.92194	1.6172	0.663769	0.444414	0.0423081	0.573763	1.37358	529	0.043864	TRUE
0.0504941	-0.0813736	0.182362	2.92049	0.818336	0.42636	0.566013	-7.09464	Q9BVK6	0.591	0.167459	TMED9	TMED9_HUMAN				0.150441	0.62827	0.26596	0.99058	2.73995	3.71092	0.00224107	0.0556834	-1.55899	1.91035	0.644599	0.413342	0.0320431	0.577776	1.49427	402	0.0333333	TRUE
-0.383085	-0.499111	-0.267058	1.09696	-7.05615	4.61e-06	7.29e-05	4.02808	O75792	4.00058	0.187684	RNASEH2A	RNH2A_HUMAN				0.132369	0.197073	-0.20966	0.603806	1.88457	1.03689	0.316954	0.611422	-6.0417	0.525693	0.73477	0.464022	0.0467806	0.580158	1.32993	568	0.0470978	TRUE
-0.247393	-0.372677	-0.122108	0.938414	-4.22007	0.000789721	0.00441292	-1.25997	Q9Y3D8	2.8502	0.170125	AK6	KAD6_HUMAN				0.142931	0.341262	0.0485546	0.633969	1.86487	2.495	0.0253683	0.172873	-3.88206	1.36566	0.489778	0.333935	0.0131876	0.588654	1.87984	185	0.01534	TRUE
0.0716452	-0.0903114	0.233602	4.82821	0.945406	0.359882	0.500796	-6.98139	P17987	0.688967	0.203819	TCP1	TCPA_HUMAN				0.184768	0.667829	0.26369	1.07197	4.45608	3.53631	0.00318135	0.0650462	-1.89986	1.84213	0.710561	0.461062	0.041489	0.596184	1.38207	517	0.042869	TRUE
0.0661305	-0.0441424	0.176403	-0.77523	1.28163	0.220012	0.351035	-6.61462	Q5JPI3	0.943457	0.137384	C3orf38	CC038_HUMAN				0.125805	0.671517	0.243163	1.09987	-0.179745	3.47742	0.00565922	0.0855346	-2.27358	1.71754	0.766312	0.488688	0.0483775	0.605387	1.31536	586	0.0485904	TRUE
0.0366802	-0.171138	0.244499	3.21794	0.377204	0.711464	0.803559	-7.36789	Q99436	0.264395	0.271915	PSMB7	PSB7_HUMAN				0.23709	0.64311	0.334936	0.951283	3.86271	4.46586	0.000503467	0.0271601	-0.0966198	2.20587	0.571427	0.35158	0.0150703	0.60643	1.82188	200	0.0165837	TRUE
-0.0497263	-0.177377	0.0779245	-0.416707	-0.832515	0.418569	0.558427	-7.08274	Q8IZL2	0.602119	0.161867	MAML2	MAML2_HUMAN				0.145631	0.559891	0.167978	0.951804	-0.806578	3.27107	0.0107088	0.113104	-2.7356	1.58389	0.692842	0.447114	0.0351675	0.609618	1.45386	445	0.0368988	TRUE
0.0459969	-0.168819	0.260813	5.14134	0.457605	0.653992	0.760449	-7.33257	P13929	0.321776	0.280176	ENO3	ENOB_HUMAN				0.245073	0.660348	0.304636	1.01606	6.12355	3.97273	0.00132881	0.043751	-1.04855	2.01301	0.642958	0.405815	0.0247212	0.614351	1.60693	318	0.0263682	TRUE
-0.090624	-0.219707	0.0384588	6.75166	-1.50039	0.154889	0.268521	-6.32884	P07355	1.11381	0.159473	ANXA2	ANXA2_HUMAN				0.147264	0.524614	0.11571	0.933518	5.46316	2.74558	0.0155077	0.134067	-3.42028	1.49886	0.686018	0.466498	0.0392966	0.615238	1.40565	492	0.040796	TRUE
-0.349417	-0.504734	-0.194101	3.56944	-4.80791	0.000250055	0.0017396	-0.0884204	P54577	3.14028	0.218088	YARS1	SYYC_HUMAN				0.177193	0.266169	-0.129582	0.661919	2.54231	1.4393	0.171535	0.456191	-5.57121	0.759656	0.686746	0.451492	0.034728	0.615586	1.45932	438	0.0363184	TRUE
-0.168781	-0.326657	-0.0109049	-1.28065	-2.28474	0.0377925	0.0907274	-5.06895	Q9Y692	1.68993	0.195754	GMEB1	GMEB1_HUMAN				0.180113	0.446865	0.0326681	0.861062	-1.67646	2.52728	0.037896	0.214939	-3.81733	1.24487	0.70357	0.472537	0.0404932	0.615646	1.39262	506	0.0419569	TRUE
0.134045	-0.189898	0.457989	0.966352	0.884326	0.390893	0.531192	-7.03766	Q9BUN8	0.642609	0.408847	DERL1	DERL1_HUMAN				0.369571	0.752411	0.347315	1.15751	1.95083	3.97477	0.00132342	0.043751	-1.04458	2.01301	0.732596	0.462154	0.0491598	0.618365	1.30839	597	0.0495025	TRUE
0.0460241	-0.156287	0.248335	1.4589	0.486179	0.634078	0.745879	-7.31843	P61619	0.341259	0.264337	SEC61A1	S61A1_HUMAN				0.230806	0.666193	0.331165	1.00122	2.41721	4.25534	0.000759897	0.0332033	-0.500891	2.12612	0.614141	0.382217	0.0186153	0.620169	1.73013	241	0.0199834	TRUE
0.0987221	-0.0537755	0.25122	5.37719	1.38351	0.187361	0.309746	-6.48581	P40926	1.02493	0.188789	MDH2	MDHM_HUMAN				0.173977	0.720768	0.288615	1.15292	4.97749	3.56922	0.00297786	0.062676	-1.83564	1.85858	0.760101	0.493023	0.0450312	0.622046	1.34649	550	0.0456053	TRUE
0.0088695	-0.14381	0.161549	-0.339592	0.12415	0.902895	0.937397	-7.43509	Q13042	0.0858472	0.202502	CDC16	CDC16_HUMAN				0.174185	0.631545	0.222639	1.04045	0.0691367	3.38693	0.00582164	0.0863567	-2.38852	1.71308	0.722575	0.466501	0.0373935	0.622676	1.4272	467	0.0387231	TRUE
0.177386	0.0363978	0.318374	1.53369	2.68885	0.0171735	0.0497099	-4.3197	P18031	1.95912	0.177465	PTPN1	PTN1_HUMAN				0.160847	0.800131	0.51581	1.08445	2.11208	6.02237	2.83e-05	0.00550844	2.73335	2.77769	0.56459	0.324368	0.00890719	0.622745	2.05026	135	0.011194	TRUE
0.0154132	-0.0889297	0.119756	-0.86427	0.315688	0.75672	0.836096	-7.3904	P49116	0.221211	0.136566	NR2C2	NR2C2_HUMAN				0.11904	0.639447	0.201144	1.07775	1.22764	3.28201	0.00903738	0.105517	-2.68579	1.61778	0.774714	0.500039	0.0475091	0.624034	1.32322	577	0.0478441	TRUE
-0.181484	-0.32543	-0.0375387	1.62051	-2.69445	0.0169837	0.0493234	-4.30899	P08240	1.96245	0.181258	SRPRA	SRPRA_HUMAN				0.16422	0.444875	0.00987157	0.879878	1.57867	2.18857	0.0456423	0.237632	-4.4227	1.18681	0.734703	0.496274	0.0450914	0.626359	1.34591	551	0.0456882	TRUE
0.0927656	-0.0329808	0.218512	2.86547	1.5766	0.136368	0.244581	-6.22149	P16615	1.16983	0.155425	ATP2A2	AT2A2_HUMAN				0.143458	0.721198	0.391116	1.05128	3.18665	4.67571	0.000335533	0.0215921	0.302342	2.29448	0.616065	0.376575	0.0167693	0.628433	1.77549	219	0.0181592	TRUE
-0.0479381	-0.17962	0.0837434	1.05571	-0.778011	0.449024	0.58687	-7.12748	Q14653	0.56075	0.167559	IRF3	IRF3_HUMAN				0.150229	0.581924	0.202661	0.961188	1.38508	3.28353	0.00528872	0.0837094	-2.39198	1.72757	0.660216	0.432683	0.0279889	0.629863	1.55301	357	0.029602	TRUE
0.182531	0.0655418	0.29952	6.1374	3.33442	0.00469061	0.0180826	-3.04927	P30041	2.36132	0.151509	PRDX6	PRDX6_HUMAN				0.133467	0.816771	0.477234	1.15631	4.39488	5.14789	0.000137199	0.0124	1.18217	2.49906	0.64059	0.387361	0.0183877	0.63424	1.73547	236	0.0195688	TRUE
-0.0272747	-0.171448	0.116899	0.0918182	-0.404299	0.691871	0.788208	-7.35673	Q8IZ81	0.284793	0.187709	ELMOD2	ELMD2_HUMAN				0.164481	0.607279	0.187945	1.02661	0.191958	3.31592	0.00999934	0.11037	-2.57994	1.59589	0.745834	0.478397	0.038352	0.634553	1.41621	479	0.0397181	TRUE
-0.393025	-0.492559	-0.293491	2.51575	-8.43873	5.52e-07	1.31e-05	6.22547	P49588	4.40781	0.174765	AARS1	SYAC_HUMAN				0.113554	0.242516	-0.193507	0.678538	2.54396	1.19027	0.25327	0.550037	-5.87699	0.614496	0.773529	0.497436	0.0443539	0.635541	1.35307	545	0.0451907	TRUE
-0.601706	-0.725747	-0.477666	-0.147613	-10.3669	4.13e-08	1.73e-06	8.90438	Q53EZ4	4.85067	0.24313	CEP55	CEP55_HUMAN				0.141512	0.0352717	-0.379453	0.449997	1.23726	0.182004	0.858127	0.945045	-6.56813	0.0754866	0.915824	0.473139	0.0369211	0.636978	1.43273	464	0.0384743	TRUE
0.188247	0.0377418	0.338752	-0.419204	2.67304	0.0177201	0.0509921	-4.34986	Q9ULJ6	1.94825	0.189382	ZMIZ1	ZMIZ1_HUMAN				0.171704	0.83601	0.431134	1.24089	0.126952	4.83697	0.00164852	0.0481712	-0.748121	1.97249	0.830718	0.461903	0.0316337	0.647763	1.49985	398	0.0330017	TRUE
-0.031507	-0.237334	0.17432	4.76756	-0.327141	0.748219	0.830084	-7.38651	P23284	0.229188	0.269446	PPIB	PPIB_HUMAN				0.234818	0.617137	0.265816	0.968457	4.83251	3.75918	0.00203464	0.0524593	-1.46477	1.93609	0.624758	0.400804	0.0186401	0.648644	1.72955	243	0.0201493	TRUE
0.243497	0.141722	0.345271	0.128355	5.11308	0.000139774	0.00108394	0.507425	Q9BTZ2	3.27992	0.145508	DHRS4	DHRS4_HUMAN				0.11611	0.893366	0.530927	1.25581	0.559289	5.27484	0.000108393	0.0119097	1.41398	2.51345	0.69665	0.413489	0.0221035	0.64987	1.65554	282	0.0233831	TRUE
-0.0493001	-0.233902	0.135301	-0.937981	-0.570746	0.576878	0.700234	-7.27173	Q96F24	0.40277	0.239909	NRBF2	NRBF2_HUMAN				0.210603	0.602651	0.152037	1.05327	0.121435	2.96664	0.0136474	0.126099	-3.07121	1.52985	0.772102	0.514084	0.044243	0.651952	1.35416	544	0.0451078	TRUE
0.132668	0.0209796	0.244357	0.62011	2.53856	0.0231019	0.0625714	-4.60395	Q9UP95	1.85932	0.139852	SLC12A4	S12A4_HUMAN				0.12742	0.791905	0.394534	1.18928	0.0234185	4.29414	0.000824302	0.0344097	-0.508375	2.11173	0.735005	0.453341	0.028821	0.659236	1.54029	372	0.0308458	TRUE
-0.0722817	-0.198515	0.0539518	1.01391	-1.22372	0.240496	0.374037	-6.68433	Q9Y3C6	0.900696	0.157292	PPIL1	PPIL1_HUMAN				0.144014	0.589283	0.318654	0.859912	2.06219	4.65978	0.000345969	0.0218584	0.272219	2.28981	0.504406	0.308747	0.00556696	0.661565	2.25438	90	0.00746269	TRUE
-0.258088	-0.477286	-0.0388896	0.467433	-2.51629	0.024133	0.0644992	-4.64556	Q9NRF9	1.84588	0.274044	POLE3	DPOE3_HUMAN				0.250072	0.406877	0.0427385	0.771015	1.28773	2.39118	0.0310183	0.194992	-4.0686	1.29972	0.613575	0.415427	0.0196783	0.664964	1.70601	256	0.0212272	TRUE
0.119038	0.00631293	0.231762	3.65169	2.25681	0.039864	0.0945764	-5.11877	O95757	1.67029	0.139685	HSPA4L	HS74L_HUMAN				0.128602	0.786628	0.317519	1.25574	2.12546	3.58848	0.00286486	0.0625721	-1.79803	1.85931	0.829227	0.535184	0.0475506	0.66759	1.32284	579	0.04801	TRUE
-0.0806678	-0.220695	0.0593591	4.30583	-1.23117	0.237781	0.370692	-6.67551	Q9BUF5	0.90681	0.174357	TUBB6	TBB6_HUMAN				0.15975	0.588974	0.179485	0.998463	3.83998	3.078	0.00799155	0.0988444	-2.78906	1.64925	0.699949	0.467166	0.0295722	0.669642	1.52912	380	0.0315091	TRUE
-0.360384	-0.460129	-0.260639	2.36881	-7.72153	1.61e-06	3.08e-05	5.11674	Q9HAV4	4.20911	0.167815	XPO5	XPO5_HUMAN				0.113794	0.309832	-0.0721019	0.691767	1.77205	1.73602	0.103986	0.357303	-5.15243	0.931635	0.651834	0.43573	0.0240688	0.670217	1.61854	310	0.0257048	TRUE
-0.0737429	-0.381816	0.23433	4.90542	-0.51156	0.616631	0.732919	-7.30517	P62424	0.358644	0.403008	RPL7A	RL7A_HUMAN				0.351465	0.59911	0.296827	0.901394	4.67748	4.24139	0.000781042	0.0333991	-0.527823	2.12376	0.552915	0.34486	0.0156951	0.672853	1.80423	209	0.01733	TRUE
0.596405	0.360407	0.832404	2.08595	5.40085	8.16e-05	0.000713134	1.05976	P34931	3.39969	0.343842	HSPA1L	HS71L_HUMAN				0.269239	1.2764	0.791825	1.76098	6.53552	5.63689	5.6e-05	0.00755326	2.06298	2.67189	0.936321	0.552832	0.0496771	0.679998	1.30384	603	0.05	TRUE
0.132069	0.0299399	0.234197	1.24855	2.76364	0.0148008	0.0441891	-4.17618	P29218	2.00884	0.128857	IMPA1	IMPA1_HUMAN				0.116514	0.817898	0.357916	1.27788	2.38703	3.80517	0.00185588	0.0500629	-1.37504	1.95611	0.819527	0.524771	0.0414557	0.68583	1.38242	515	0.0427032	TRUE
-0.137532	-0.403369	0.128306	0.293295	-1.10565	0.286819	0.42631	-6.81825	O60678	0.809114	0.333157	PRMT3	ANM3_HUMAN				0.303281	0.554532	0.115874	0.99319	1.20506	2.70531	0.0167934	0.140372	-3.49546	1.47534	0.7367	0.500443	0.0350928	0.692064	1.45478	443	0.036733	TRUE
0.221162	-0.0459108	0.488234	4.07604	1.76974	0.0977068	0.187856	-5.93311	P47985	1.32036	0.328303	UQCRFS1	UCRI_HUMAN				0.30469	0.916473	0.437487	1.39546	2.85678	4.09461	0.00104341	0.0386846	-0.811802	2.06401	0.870288	0.546452	0.0457976	0.695312	1.33916	557	0.0461857	TRUE
0.169024	-0.10186	0.439908	4.31149	1.33351	0.202859	0.329403	-6.54999	P25789	0.985316	0.336224	PSMA4	PSA4_HUMAN				0.309038	0.866656	0.400761	1.33255	4.10407	3.98084	0.00130757	0.0434597	-1.03278	2.0158	0.842664	0.531517	0.0417042	0.697632	1.37982	520	0.0431177	TRUE
-0.16765	-0.311337	-0.023964	3.09907	-2.49355	0.0252307	0.0667536	-4.68789	Q99439	1.83059	0.179503	CNN2	CNN2_HUMAN				0.163925	0.530373	0.115565	0.945181	3.50913	2.73621	0.015798	0.135276	-3.43779	1.49428	0.695674	0.473235	0.026741	0.698023	1.57282	342	0.0283582	TRUE
0.0695528	-0.00694265	0.146048	0.661315	1.94316	0.0715933	0.14817	-5.65616	Q9NUI1	1.44737	0.0941872	DECR2	DECR2_HUMAN				0.0872699	0.772464	0.303857	1.24107	-0.106395	3.58063	0.00362233	0.0697414	-1.86193	1.81097	0.836033	0.53461	0.0413762	0.702911	1.38325	514	0.0426202	TRUE
-0.0951966	-0.198268	0.00787428	1.14474	-1.97385	0.0676896	0.142486	-5.60553	Q9NX74	1.46764	0.127133	DUS2	DUS2L_HUMAN				0.117589	0.607795	0.214393	1.0012	-0.700389	3.5375	0.00715197	0.0942796	-2.25304	1.67178	0.712582	0.448813	0.0226069	0.702991	1.64576	290	0.0240464	TRUE
-0.0246399	-0.114327	0.0650471	0.110496	-0.587137	0.566108	0.691315	-7.26185	Q86TB9	0.414894	0.116401	PATL1	PATL1_HUMAN				0.10232	0.679496	0.279755	1.07924	1.27788	3.63767	0.00259555	0.0591412	-1.702	1.88411	0.706867	0.456045	0.0242344	0.704136	1.61557	312	0.0258706	TRUE
-0.128092	-0.346892	0.0907092	4.40297	-1.25113	0.230624	0.362778	-6.65166	P40429	0.921416	0.272471	RPL13A	RL13A_HUMAN				0.249619	0.576134	0.208512	0.943756	5.06718	3.3538	0.00459172	0.0785795	-2.25547	1.75676	0.642786	0.419402	0.0160269	0.704226	1.79515	212	0.0175788	TRUE
-0.0352832	-0.111603	0.0410371	-0.896617	-0.988001	0.339291	0.480546	-6.94019	O94913	0.720633	0.0959643	PCF11	PCF11_HUMAN				0.0870701	0.683512	0.209138	1.15789	1.56177	3.10474	0.00814878	0.099908	-2.78225	1.64412	0.814834	0.54119	0.0401562	0.718795	1.39625	500	0.0414594	TRUE
0.0265612	-0.0982029	0.151325	-0.946719	0.454976	0.655839	0.761697	-7.33383	O60264	0.32011	0.162632	SMARCA5	SMCA5_HUMAN				0.142337	0.746994	0.259764	1.23422	-0.663635	3.28094	0.00531633	0.0837094	-2.39701	1.72757	0.847494	0.555857	0.0421387	0.720433	1.37532	525	0.0435323	TRUE
-0.223799	-0.360525	-0.0870729	-1.09074	-3.49813	0.00336737	0.0139639	-2.71958	Q9UKM9	2.45631	0.17858	RALY	RALY_HUMAN				0.155984	0.498488	0.0580899	0.938886	0.367383	2.42228	0.0292108	0.188937	-4.01305	1.31719	0.741756	0.502428	0.0296029	0.722287	1.52867	381	0.031592	TRUE
0.0979358	-0.144803	0.340674	1.18928	0.862248	0.402533	0.542913	-7.05717	Q13576	0.625071	0.307092	IQGAP2	IQGA2_HUMAN				0.276929	0.822046	0.534092	1.11	2.19664	6.42218	0.00010343	0.0116993	1.74903	2.5198	0.639421	0.328513	0.00576718	0.724111	2.23904	94	0.00779436	TRUE
0.501453	0.377129	0.625778	5.82286	8.61993	4.25e-07	1.03e-05	6.4954	P54652	4.46283	0.22023	HSPA2	HSP72_HUMAN				0.141836	1.22782	0.79539	1.66024	5.60626	6.07626	2.57e-05	0.0054706	2.82532	2.77997	0.865666	0.493335	0.027563	0.726363	1.55967	352	0.0291874	TRUE
-0.0266744	-0.164066	0.110717	-0.356602	-0.414921	0.684251	0.783767	-7.35215	Q8NBP0	0.2907	0.179848	TTC13	TTC13_HUMAN				0.156743	0.701258	0.327873	1.07464	-0.21869	4.30028	0.00237308	0.0578468	-1.2368	1.89378	0.725781	0.425976	0.0154367	0.727932	1.81144	204	0.0169154	TRUE
-0.521424	-0.659148	-0.383701	-0.282793	-8.09121	9.2e-07	1.98e-05	5.69639	Q8NB16	4.31265	0.236976	MLKL	MLKL_HUMAN				0.157122	0.209277	-0.232888	0.651442	-1.03099	1.08371	0.308823	0.60328	-5.71853	0.537257	0.763475	0.504444	0.028841	0.730701	1.53999	373	0.0309287	TRUE
-0.0895198	-0.259798	0.0807582	2.12619	-1.12354	0.279395	0.41807	-6.79868	O95716	0.823095	0.21317	RAB3D	RAB3D_HUMAN				0.194262	0.643943	0.205612	1.08227	0.299888	3.16552	0.00723933	0.094649	-2.66808	1.66992	0.755801	0.50007	0.0269283	0.733463	1.56979	346	0.0286899	TRUE
0.0377156	-0.395667	0.471098	0.23116	0.185986	0.855023	0.905352	-7.42489	Q9H446	0.128976	0.573152	RWDD1	RWDD1_HUMAN				0.494424	0.772918	0.37144	1.1744	1.37732	4.14831	0.0010858	0.0394781	-0.815306	2.05566	0.73695	0.458027	0.0407845	0.735203	1.38951	509	0.0422056	TRUE
-0.0212406	-0.176953	0.134472	0.993473	-0.291523	0.774765	0.849008	-7.39817	Q92947	0.204068	0.204008	GCDH	GCDH_HUMAN				0.177645	0.714709	0.446929	0.982489	1.08201	5.71171	4.9e-05	0.00686849	2.1948	2.70407	0.518044	0.305497	0.00290791	0.735949	2.53642	50	0.00414594	TRUE
-0.0361553	-0.187903	0.115592	0.0636019	-0.509191	0.61825	0.734277	-7.30643	P84101	0.35682	0.1986	SERF2	SERF2_HUMAN				0.173121	0.703141	0.284025	1.12226	1.099	3.67903	0.00345529	0.0676871	-1.83331	1.82438	0.755411	0.478149	0.0224735	0.739297	1.64833	287	0.0237977	TRUE
-0.0933578	-0.18286	-0.00385589	7.83585	-2.22919	0.0420161	0.0987309	-5.16774	P60709	1.6498	0.110911	ACTB	ACTB_HUMAN				0.102108	0.647018	0.234861	1.05918	8.15335	3.35945	0.00453981	0.0784466	-2.24448	1.75754	0.721551	0.47021	0.0227792	0.740376	1.64246	293	0.0242952	TRUE
-0.240241	-0.337958	-0.142523	3.18652	-5.25415	0.000107242	0.000882927	0.779409	P39748	3.33902	0.141021	FEN1	FEN1_HUMAN				0.111481	0.500541	0.159546	0.841536	2.69719	3.14129	0.0070386	0.0931353	-2.66721	1.67756	0.584813	0.389024	0.0109457	0.740782	1.96076	158	0.0131012	TRUE
-0.206123	-0.346225	-0.0660206	-1.61592	-3.1442	0.00689172	0.0242518	-3.42966	Q96SI9	2.24993	0.179561	STRBP	STRBP_HUMAN				0.159836	0.535504	0.154042	0.916967	-1.30452	3.28848	0.0124601	0.121196	-2.72974	1.54969	0.677287	0.435192	0.0156074	0.741627	1.80667	206	0.0170813	TRUE
-0.261946	-0.4235	-0.100391	-1.45569	-3.46515	0.00359985	0.014696	-2.78613	Q70Z53	2.43775	0.21061	FRA10AC1	F10C1_HUMAN				0.18431	0.479934	-0.0230893	0.982957	-0.930112	2.11639	0.0594955	0.272529	-4.46456	1.10478	0.851454	0.573874	0.0418506	0.74188	1.3783	522	0.0432836	TRUE
-1.23972	-1.38448	-1.09496	0.86805	-18.3026	1.88e-11	5.71e-09	16.7012	Q03252	5.94771	0.408535	LMNB2	LMNB2_HUMAN				0.165146	-0.496396	-0.899825	-0.0929665	1.43648	-2.63315	0.0193598	0.153033	-3.62928	1.4305	0.680138	0.460253	0.0191899	0.743325	1.71693	252	0.0208955	TRUE
-0.243647	-0.44921	-0.0380836	1.12466	-2.53306	0.0233527	0.0629907	-4.61425	Q9BVC6	1.85636	0.257249	TMEM109	TM109_HUMAN				0.234517	0.503222	-0.0161131	1.02256	3.78379	2.07361	0.0565833	0.267038	-4.61685	1.11718	0.882862	0.592484	0.0450956	0.746869	1.34587	552	0.0457711	TRUE
-0.719752	-0.974137	-0.465368	-2.26917	-6.04675	2.54e-05	0.000283542	2.26181	O94782	3.65234	0.38625	USP1	UBP1_HUMAN				0.290215	0.0281342	-0.502836	0.559104	-2.01862	0.12798	0.902128	0.965899	-6.04556	0.0470703	1.1715	0.605758	0.0489408	0.747887	1.31033	596	0.0494196	TRUE
-0.000434211	-0.10345	0.102581	3.12499	-0.00900799	0.992935	0.994576	-7.44325	Q9H0U4	0.00752552	0.113089	RAB1B	RAB1B_HUMAN				0.117525	0.748856	0.259677	1.23804	3.46137	3.27601	0.00536927	0.0837094	-2.40657	1.72757	0.849607	0.558081	0.0382757	0.749291	1.41708	477	0.0395522	TRUE
-0.00973524	-0.199547	0.180076	-1.02448	-0.109611	0.914215	0.944406	-7.4369	Q5VUB5	0.0763525	0.249907	FAM171A1	F1711_HUMAN				0.216547	0.740237	0.366992	1.11348	-1.11078	4.6458	0.002076	0.0533296	-0.971431	1.92901	0.752127	0.425816	0.0128778	0.749972	1.89016	182	0.0150912	TRUE
-0.241366	-0.339047	-0.143684	2.07914	-5.2807	0.000102055	0.000847301	0.830345	Q15382	3.35079	0.141184	RHEB	RHEB_HUMAN				0.11144	0.511096	0.0703739	0.951817	3.09144	2.48172	0.0260317	0.175877	-3.90608	1.35635	0.73856	0.502798	0.0269215	0.752461	1.5699	345	0.028607	TRUE
-1.04531	-1.19895	-0.891673	-0.846924	-14.5402	4.54e-10	5.04e-08	13.517	P04183	5.55185	0.369033	TK1	KITH_HUMAN				0.175281	-0.291005	-0.779104	0.197093	0.949973	-1.27588	0.222277	0.516852	-5.77701	0.664314	0.858586	0.556848	0.0360326	0.754307	1.44331	457	0.0378939	TRUE
-0.351352	-0.665069	-0.0376345	3.03773	-2.3935	0.0306529	0.0777073	-4.87227	Q14019	1.76188	0.39086	COTL1	COTL1_HUMAN				0.357905	0.403764	-0.0206001	0.828128	3.14243	2.03612	0.060644	0.274917	-4.67898	1.09944	0.7198	0.484136	0.0250167	0.755116	1.60177	321	0.0266169	TRUE
-0.0686376	-0.291377	0.154101	-0.915653	-0.65856	0.52046	0.651733	-7.21571	Q9H1U4	0.469241	0.286697	MEGF9	MEGF9_HUMAN				0.254112	0.687725	0.226497	1.14895	-0.562284	3.49287	0.00935154	0.106686	-2.44706	1.61244	0.835966	0.526193	0.0287988	0.756363	1.54063	371	0.0307629	TRUE
0.583019	0.476407	0.689631	6.72588	11.6871	8.61e-09	5.14e-07	10.5178	P11142	5.1008	0.224027	HSPA8	HSP7C_HUMAN				0.121628	1.33985	0.989369	1.69033	6.6901	8.18106	8.93e-07	0.000695627	6.07948	3.40669	0.770865	0.399844	0.0110031	0.756829	1.95849	159	0.0131841	TRUE
-0.298631	-0.459565	-0.137696	-2.72799	-3.96566	0.00131196	0.00661775	-1.77355	Q8IY21	2.71659	0.21546	DDX60	DDX60_HUMAN				0.183602	0.458632	0.118782	0.798482	-0.596586	3.08996	0.0141557	0.128261	-3.0116	1.52129	0.590893	0.387718	0.00835675	0.757263	2.07796	127	0.0105307	TRUE
-0.632913	-0.750813	-0.515013	-0.921005	-11.4725	1.1e-08	6.15e-07	10.2665	Q9UMY1	5.06444	0.244945	NOL7	UTP16_HUMAN				0.134506	0.129931	-0.412285	0.672146	0.544926	0.520511	0.611918	0.828293	-6.38598	0.231566	1.09975	0.618587	0.0494514	0.762844	1.30582	602	0.0499171	TRUE
0.0411566	-0.137341	0.219654	-0.75021	0.492762	0.62953	0.742303	-7.31505	P61244	0.346051	0.233107	MAX	MAX_HUMAN				0.203639	0.804352	0.349491	1.25921	0.829271	4.14239	0.00390917	0.073114	-1.5891	1.78965	0.880917	0.518928	0.0266421	0.763195	1.57443	340	0.0281924	TRUE
-0.147589	-0.297014	0.0018362	4.7565	-2.11086	0.0525228	0.117132	-5.37414	P62244	1.56663	0.184647	RPS15A	RS15A_HUMAN				0.170472	0.617616	0.183977	1.05125	3.81364	3.04793	0.00848804	0.101713	-2.84681	1.63552	0.74015	0.494718	0.0226173	0.765205	1.64556	291	0.0241294	TRUE
-0.0835443	-0.411668	0.244579	3.38251	-0.544138	0.594584	0.715116	-7.2872	P56385	0.382622	0.427959	ATP5ME	ATP5I_HUMAN				0.37434	0.693943	0.279505	1.10838	2.75581	3.58327	0.002895	0.0626625	-1.80821	1.85867	0.731774	0.472812	0.0215594	0.777487	1.66636	272	0.0225539	TRUE
-0.0545206	-0.20128	0.092239	4.58712	-0.793932	0.439987	0.578161	-7.1147	P60842	0.573325	0.186387	EIF4A1	IF4A1_HUMAN				0.167431	0.724957	0.186042	1.26387	3.92816	2.87877	0.0119023	0.118735	-3.16944	1.5599	0.910904	0.614822	0.0449362	0.779478	1.3474	548	0.0454395	TRUE
-0.193666	-0.337458	-0.0498727	-0.0742587	-2.87836	0.0117688	0.0368985	-3.95375	Q01968	2.08337	0.182197	OCRL	OCRL_HUMAN				0.164046	0.587535	0.0702864	1.10478	0.599776	2.4308	0.0287333	0.187732	-3.99778	1.32072	0.871924	0.590103	0.0391947	0.7812	1.40677	490	0.0406302	TRUE
-0.370482	-0.522986	-0.217978	0.62255	-5.19177	0.000120534	0.000967092	0.659422	Q9Y2X3	3.31289	0.219188	NOP58	NOP58_HUMAN				0.173984	0.413594	0.0102645	0.816924	0.858588	2.19447	0.0451378	0.235681	-4.41259	1.19164	0.680276	0.460139	0.0155078	0.784076	1.80945	205	0.0169983	TRUE
0.049086	-0.171673	0.269845	-2.56172	0.478364	0.640014	0.749839	-7.32187	Q9H7Z3	0.335958	0.286371	NRDE2	NRDE2_HUMAN				0.251853	0.838873	0.338728	1.33902	-2.40221	3.92902	0.0051706	0.0832832	-1.86366	1.72994	0.950432	0.570591	0.0328926	0.789787	1.4829	413	0.0342454	TRUE
0.137658	-0.00273074	0.278047	1.32712	2.09555	0.0540471	0.119718	-5.40042	Q9HD42	1.5558	0.173422	CHMP1A	CHM1A_HUMAN				0.160163	0.927971	0.607612	1.24833	1.5913	6.24161	2.68e-05	0.00550844	2.82974	2.77769	0.654797	0.365482	0.00549935	0.790313	2.25969	85	0.00704809	TRUE
-0.00894864	-0.160171	0.142274	1.48228	-0.126465	0.901094	0.936268	-7.43478	Q99816	0.0873746	0.200737	TSG101	TS101_HUMAN				0.172522	0.782745	0.354673	1.21082	2.07853	3.91308	0.00149631	0.045973	-1.16467	1.99222	0.770084	0.488366	0.0189823	0.791693	1.72165	247	0.0204809	TRUE
-0.0561107	-0.179346	0.0671246	-2.78263	-0.973061	0.346417	0.48809	-6.95482	Q9Y6I4	0.708758	0.155169	USP3	UBP3_HUMAN				0.140593	0.739982	0.18619	1.29377	-1.17317	3.2274	0.0166297	0.13967	-2.79948	1.47792	0.981358	0.631794	0.0463177	0.796093	1.33425	564	0.0467662	TRUE
0.0563412	-0.129125	0.241807	-3.04518	0.649218	0.526309	0.656657	-7.22203	Q9Y2X9	0.462427	0.238803	ZNF281	ZN281_HUMAN				0.211589	0.852962	0.47341	1.23251	-1.69587	5.26433	0.00100322	0.0378917	-0.271085	2.07251	0.806657	0.433011	0.010747	0.79662	1.96871	157	0.0130182	TRUE
0.0196869	-0.127539	0.166913	3.93749	0.285775	0.779077	0.852308	-7.39992	P09972	0.199686	0.193235	ALDOC	ALDOC_HUMAN				0.167963	0.816981	0.454031	1.17993	2.63081	4.81705	0.000256003	0.0185088	0.568463	2.35262	0.680638	0.414071	0.00933479	0.797294	2.0299	140	0.0116086	TRUE
-0.415444	-0.51246	-0.318428	1.73416	-9.15164	2.02e-07	5.65e-06	7.26478	Q9BVP2	4.59628	0.177159	GNL3	GNL3_HUMAN				0.110681	0.383073	-0.0910964	0.857243	0.989038	1.72887	0.10529	0.359469	-5.16313	0.92758	0.809443	0.540957	0.0283827	0.798517	1.54695	364	0.0301824	TRUE
-0.0830505	-0.458359	0.292258	-0.497922	-0.472915	0.643287	0.752752	-7.3251	O14561	0.332062	0.490207	NDUFAB1	ACPM_HUMAN				0.428172	0.716672	0.364715	1.06863	-1.0023	4.58079	0.00120428	0.0416039	-0.635864	2.03397	0.690607	0.40153	0.0159842	0.799722	1.79631	211	0.0174959	TRUE
-0.190912	-0.357958	-0.0238657	-1.88737	-2.44245	0.0278745	0.0722445	-4.78245	O94864	1.79506	0.208453	SUPT7L	ST65G_HUMAN				0.190575	0.609818	0.0451872	1.17445	-2.02909	2.60864	0.0382103	0.215537	-3.58518	1.24329	0.961358	0.64416	0.0475321	0.80073	1.32301	578	0.047927	TRUE
-0.323747	-0.455557	-0.191937	2.18416	-5.24913	0.000108252	0.000888459	0.769777	P20839	3.33723	0.190141	IMPDH1	IMDH1_HUMAN				0.150375	0.477219	0.152798	0.801641	1.71014	3.14792	0.00694548	0.0927783	-2.65441	1.67938	0.556962	0.370117	0.00568796	0.800967	2.24504	93	0.00771144	TRUE
0.0584121	-0.0293675	0.146192	0.858134	1.42213	0.176063	0.295463	-6.435	Q92990	1.05476	0.108543	GLMN	GLMN_HUMAN				0.100143	0.861942	0.349851	1.37403	0.684073	3.60203	0.00278802	0.0614854	-1.77159	1.86704	0.904859	0.584219	0.0359695	0.80353	1.44407	455	0.037728	TRUE
-0.0349568	-0.133898	0.0639843	-0.633126	-0.755066	0.462253	0.597946	-7.14549	Q16877	0.544865	0.125748	PFKFB4	F264_HUMAN				0.112877	0.770347	0.480737	1.05996	0.648264	5.77781	7.86e-05	0.00934162	1.84083	2.59886	0.580978	0.330402	0.00376062	0.805304	2.42474	61	0.00505804	TRUE
0.106898	-0.0528842	0.266679	-1.8934	1.42978	0.173891	0.292629	-6.4248	Q5TC82	1.0608	0.197511	RC3H1	RC3H1_HUMAN				0.182287	0.912883	0.350162	1.4756	-1.49282	3.91833	0.00700602	0.0930528	-1.99072	1.67798	1.06631	0.641981	0.0462003	0.805986	1.33536	561	0.0465174	TRUE
0.164792	0.0177074	0.311877	0.290192	2.39441	0.030599	0.0776205	-4.87061	Q9NVE5	1.76239	0.18327	USP40	UBP40_HUMAN				0.167802	0.974569	0.424416	1.52472	-0.293879	4.27866	0.00459398	0.0785795	-1.60295	1.75676	1.08731	0.627643	0.0426158	0.809776	1.37043	533	0.0441957	TRUE
0.0979482	-0.180902	0.376798	3.30904	0.750681	0.464808	0.60008	-7.14887	P69905	0.541818	0.354323	HBA2	HBA_HUMAN				0.318126	0.910962	0.442376	1.37955	4.17805	4.16032	0.000916315	0.0366184	-0.684492	2.08648	0.855742	0.534587	0.0241384	0.813014	1.61729	311	0.0257877	TRUE
0.0091506	-0.10281	0.121111	1.04449	0.174668	0.863747	0.910723	-7.42706	Q9BYN8	0.121776	0.147281	MRPS26	RT26_HUMAN				0.127731	0.822913	0.402331	1.2435	1.0099	4.2907	0.00119063	0.0413848	-0.736604	2.03616	0.792132	0.479822	0.0170588	0.813763	1.76805	220	0.0182421	TRUE
-0.603615	-0.74177	-0.465461	1.14937	-9.33737	1.57e-07	4.65e-06	7.52579	Q9BUR4	4.63883	0.25504	WRAP53	TCAB1_HUMAN				0.157614	0.210741	-0.328981	0.750464	-0.699794	0.943099	0.38016	0.667516	-5.60042	0.447456	0.923113	0.615743	0.0395614	0.814357	1.40273	494	0.0409619	TRUE
0.456413	0.37352	0.539305	0.187854	11.7672	7.87e-09	4.81e-07	10.6106	P29350	5.11439	0.174912	PTPN6	PTN6_HUMAN				0.094568	1.27321	0.698759	1.84766	-1.24873	5.35336	0.0014587	0.045265	-0.585643	1.99875	1.24852	0.655361	0.0486923	0.816795	1.31254	589	0.0488391	TRUE
-0.092073	-0.271586	0.0874398	-0.363858	-1.09614	0.290822	0.429742	-6.82854	P62487	0.803337	0.224642	POLR2G	RPB7_HUMAN				0.204797	0.725053	0.309913	1.14019	-0.719528	4.09127	0.00417748	0.075702	-1.6542	1.77383	0.801149	0.473613	0.0143463	0.817126	1.84326	193	0.0160033	TRUE
-0.24564	-0.332923	-0.158356	-1.85705	-6.01443	2.69e-05	0.000294587	2.20296	Q9H501	3.64215	0.132189	ESF1	ESF1_HUMAN				0.0995779	0.573426	0.00441758	1.14243	-1.79128	2.43409	0.0487054	0.244697	-3.81346	1.16955	0.960981	0.649153	0.0468847	0.819065	1.32897	569	0.0471808	TRUE
-0.118723	-0.213739	-0.0237083	0.437957	-2.67038	0.0178138	0.0511684	-4.35493	O15126	1.94677	0.11953	SCAMP1	SCAM1_HUMAN				0.108398	0.700531	0.124803	1.27626	0.956284	2.60391	0.0205046	0.157157	-3.68319	1.41651	0.96931	0.65682	0.0483727	0.819255	1.3154	585	0.0485075	TRUE
0.307013	0.0266062	0.587419	-1.83659	2.3399	0.0339952	0.0840765	-4.96971	P60602	1.72554	0.348728	ROMO1	ROMO1_HUMAN				0.319902	1.13005	0.645671	1.61443	-0.360403	5.17507	0.000373459	0.0222069	0.420083	2.28377	0.969842	0.552602	0.0259753	0.823036	1.58544	328	0.0271973	TRUE
0.0997153	-0.00675314	0.206184	0.587716	2.00157	0.064332	0.137289	-5.55943	P53609	1.48673	0.131457	PGGT1B	PGTB1_HUMAN				0.121465	0.92379	0.370655	1.47692	-0.2328	3.824	0.00468075	0.0790899	-1.83925	1.75379	1.03241	0.631044	0.0419021	0.824075	1.37776	523	0.0433665	TRUE
-0.308804	-0.681366	0.0637572	2.55931	-1.77139	0.097423	0.187539	-5.93056	Q3ZCM7	1.32129	0.458081	TUBB8	TBB8_HUMAN				0.425037	0.516672	-6.87e-05	1.03341	3.7387	2.13972	0.0500266	0.24882	-4.50584	1.15964	0.873269	0.589524	0.037476	0.825476	1.42625	471	0.0390547	TRUE
-0.193789	-0.329011	-0.0585666	-1.03335	-3.06274	0.00812332	0.0277312	-3.59135	Q9H3L0	2.19771	0.172828	MMADHC	MMAD_HUMAN				0.154268	0.634152	0.0570989	1.21121	-0.0587325	2.65434	0.0358759	0.208653	-3.52573	1.26174	0.9851	0.658332	0.0464566	0.827941	1.33295	565	0.0468491	TRUE
-0.169239	-0.28921	-0.0492684	-0.485095	-3.01478	0.00894767	0.029885	-3.68614	Q14156	2.16818	0.15299	EFR3A	EFR3A_HUMAN				0.136869	0.662048	0.115359	1.20874	-0.537141	2.92501	0.0248183	0.170471	-3.17764	1.3732	0.944954	0.623691	0.0390444	0.831288	1.40844	488	0.0404643	TRUE
0.120303	-0.0510351	0.29164	0.169991	1.50055	0.154848	0.268521	-6.32861	Q9NUQ2	1.11381	0.211699	AGPAT5	PLCE_HUMAN				0.195471	0.952094	0.420493	1.48369	-0.720582	4.32586	0.00435317	0.0767054	-1.55391	1.76782	1.0556	0.606477	0.0345194	0.831791	1.46194	436	0.0361526	TRUE
-0.770898	-0.870195	-0.6716	0.169812	-16.5916	7.37e-11	1.25e-08	15.3445	Q9Y6A5	5.80835	0.260136	TACC3	TACC3_HUMAN				0.113284	0.0658893	-0.496508	0.628287	0.649232	0.250719	0.805588	0.922382	-6.55257	0.106108	1.21709	0.641612	0.0422499	0.836787	1.37417	527	0.0436982	TRUE
-0.148926	-0.300584	0.00273168	-1.45214	-2.09863	0.0537376	0.119167	-5.39515	Q9BW85	1.5581	0.187341	YJU2	YJU2_HUMAN				0.173019	0.693573	0.121667	1.26548	-0.266822	2.72821	0.0225427	0.164166	-3.51567	1.39338	0.975616	0.652459	0.0425282	0.842499	1.37132	531	0.0440299	TRUE
-0.0109741	-0.144942	0.122994	-1.38326	-0.175065	0.86344	0.910716	-7.42699	Q8TBZ3	0.121785	0.176617	WDR20	WDR20_HUMAN				0.152837	0.833263	0.284177	1.38235	-1.02405	3.66539	0.00953356	0.107687	-2.27712	1.6079	1.01573	0.626426	0.0374214	0.844237	1.42688	469	0.0388889	TRUE
-0.0578531	-0.170032	0.0543258	-1.73852	-1.10216	0.288282	0.427593	-6.82203	O60293	0.806951	0.140519	ZFC3H1	ZC3H1_HUMAN				0.127979	0.78851	0.201584	1.37544	-0.938098	3.14708	0.0152459	0.133613	-2.92826	1.50058	1.02992	0.669595	0.0462351	0.846363	1.33503	562	0.0466003	TRUE
0.0570385	-0.109806	0.223883	3.13182	0.73061	0.476613	0.610806	-7.16413	O00487	0.526566	0.212311	PSMD14	PSDE_HUMAN				0.190345	0.903894	0.428018	1.37977	3.05506	4.06479	0.00110687	0.0394781	-0.869643	2.05566	0.861831	0.542904	0.0218792	0.846856	1.65997	280	0.0232172	TRUE
-0.271002	-0.392382	-0.149622	2.00108	-4.77151	0.000268221	0.00183957	-0.160131	P11388	3.12347	0.170056	TOP2A	TOP2A_HUMAN				0.138476	0.576903	0.042726	1.11108	0.524896	2.31118	0.036167	0.209595	-4.2101	1.25919	0.897983	0.609416	0.0340211	0.847905	1.46825	429	0.0355721	TRUE
0.235012	0.0999779	0.370046	1.48569	3.71943	0.00215293	0.00983928	-2.27206	Q5VWZ2	2.58079	0.178482	LYPLAL1	LYPL1_HUMAN				0.154054	1.08585	0.547829	1.62386	1.02299	4.54027	0.00127801	0.0430267	-0.736373	2.01998	1.0536	0.613798	0.0341292	0.850834	1.46687	432	0.0358209	TRUE
-0.347063	-0.45633	-0.237796	-1.3103	-6.7881	7.15e-06	0.000100905	3.57263	Q14527	3.91953	0.173553	HLTF	HLTF_HUMAN				0.124658	0.504014	0.020036	0.987991	-0.544017	2.38447	0.0430111	0.22834	-3.98647	1.21008	0.816365	0.552146	0.0243539	0.851077	1.61343	314	0.0260365	TRUE
0.0449094	-0.17908	0.268899	0.81679	0.428488	0.674569	0.777377	-7.34613	O96005	0.299206	0.294187	CLPTM1	CLPT1_HUMAN				0.255539	0.897463	0.503063	1.29186	1.84278	4.86962	0.000231635	0.0176572	0.666874	2.37018	0.742148	0.449952	0.00932586	0.852554	2.03031	139	0.0115257	TRUE
-0.160217	-0.295658	-0.0247761	-0.197849	-2.52807	0.0235823	0.0635015	-4.62357	O60462	1.85279	0.169488	NRP2	NRP2_HUMAN				0.154518	0.694513	0.230615	1.15841	-1.41513	3.50705	0.0091692	0.105643	-2.42766	1.6172	0.841729	0.529239	0.0199538	0.85473	1.69997	260	0.0215589	TRUE
-0.668005	-0.884152	-0.451857	-0.841681	-6.60479	9.72e-06	0.000127649	3.2555	O43663	3.86005	0.339189	PRC1	PRC1_HUMAN				0.246592	0.188341	-0.231911	0.608592	0.0459518	0.965684	0.351382	0.642399	-6.05378	0.482202	0.765546	0.479444	0.0121227	0.856346	1.9164	173	0.0143449	TRUE
-0.479066	-0.703528	-0.254603	2.142	-4.56122	0.000403383	0.00257766	-0.576765	P07910	3.02039	0.310877	HNRNPC	HNRPC_HUMAN				0.256078	0.378039	-0.0879275	0.844006	2.44098	1.73619	0.103954	0.357303	-5.15217	0.931635	0.795329	0.531598	0.0185514	0.857105	1.73162	239	0.0198176	TRUE
-0.33724	-0.45147	-0.22301	-1.71291	-6.30941	1.61e-05	0.000195578	2.73481	Q6AI12	3.75017	0.176256	ANKRD40	ANR40_HUMAN				0.130319	0.520135	-0.0437187	1.08399	-1.96295	2.22807	0.0650644	0.285185	-4.08408	1.07684	0.946719	0.643273	0.0392495	0.857375	1.40617	491	0.0407131	TRUE
0.10484	-0.12721	0.336889	-0.0442168	0.965548	0.350039	0.491527	-6.9621	Q70IA6	0.70338	0.29214	MOB2	MOB2_HUMAN				0.264734	0.97023	0.421932	1.51853	0.0996566	4.27402	0.00461841	0.0788051	-1.60778	1.75545	1.08329	0.625526	0.0329509	0.865391	1.48213	414	0.0343284	TRUE
-0.116445	-0.301512	0.0686219	1.66788	-1.34469	0.199305	0.324582	-6.5358	Q9NR31	0.994885	0.229406	SAR1A	SAR1A_HUMAN				0.211134	0.749102	0.178263	1.31994	2.58451	2.8083	0.0136939	0.126362	-3.30256	1.5288	0.960388	0.651242	0.0382531	0.865547	1.41733	476	0.0394693	TRUE
-0.0438155	-0.294487	0.206856	-0.0799767	-0.373553	0.714122	0.805867	-7.36933	O95139	0.26133	0.32862	NDUFB6	NDUB6_HUMAN				0.285979	0.823566	0.276226	1.37091	1.2294	3.22001	0.00600912	0.0872505	-2.5151	1.70827	0.944927	0.624433	0.0325138	0.867382	1.48793	408	0.0338308	TRUE
-0.0674546	-0.234383	0.0994735	0.293472	-0.863598	0.401815	0.542292	-7.05599	P17706	0.625995	0.211201	PTPN2	PTN2_HUMAN				0.19044	0.800041	0.39982	1.20026	0.288482	4.57708	0.00162353	0.047854	-0.859719	1.97529	0.793849	0.456592	0.00977432	0.867495	2.00991	144	0.0119403	TRUE
-0.127691	-0.282727	0.0273442	-2.55132	-1.76019	0.0993645	0.190346	-5.94789	Q96DF8	1.31309	0.1906	ESS2	ESS2_HUMAN				0.176873	0.740743	0.172727	1.30876	-1.78993	3.14982	0.0184065	0.148203	-2.89525	1.44725	1.00318	0.648022	0.0377534	0.868435	1.42304	472	0.0391376	TRUE
-0.298047	-0.453266	-0.142828	-0.754024	-4.10365	0.000995597	0.00527171	-1.49468	O14519	2.79217	0.209218	CDK2AP1	CDKA1_HUMAN				0.177082	0.571769	0.00849263	1.13504	0.225891	2.45176	0.0475178	0.241319	-3.79029	1.17776	0.951525	0.642614	0.0365387	0.869816	1.43725	460	0.0381426	TRUE
0.0461972	-0.197196	0.289591	-0.356975	0.408344	0.689398	0.786756	-7.35462	Q9P0S2	0.286724	0.315797	COX16	COX16_HUMAN				0.277676	0.922651	0.301823	1.54348	-0.240758	3.58959	0.0104755	0.11243	-2.36518	1.58683	1.13963	0.708272	0.0478605	0.876453	1.32002	582	0.0482587	TRUE
0.0350189	-0.0662735	0.136311	2.48844	0.738848	0.471746	0.606244	-7.15791	Q8TCS8	0.533039	0.128765	PNPT1	PNPT1_HUMAN				0.115559	0.912412	0.50309	1.32174	1.58476	4.77024	0.000279923	0.0193908	0.480585	2.33516	0.765825	0.466976	0.0119533	0.877394	1.92251	170	0.0140962	TRUE
0.0539609	-0.0864692	0.194391	3.08085	0.821199	0.424779	0.564485	-7.09225	Q9NRR5	0.593234	0.178283	UBQLN4	UBQL4_HUMAN				0.16021	0.933077	0.586673	1.27948	2.61745	5.76435	4.46e-05	0.00651293	2.28704	2.72194	0.671884	0.395195	0.00505185	0.879116	2.29655	78	0.00646766	TRUE
-0.172695	-0.358587	0.0131971	-2.36816	-1.9854	0.0662717	0.140364	-5.58637	Q5W0Z9	1.47537	0.229422	ZDHHC20	ZDH20_HUMAN				0.212075	0.707245	0.170466	1.24402	-1.30852	3.18239	0.0176368	0.145063	-2.85494	1.45837	0.950512	0.612385	0.0292854	0.87994	1.53335	376	0.0311774	TRUE
-0.911294	-1.02489	-0.797702	3.39565	-17.1452	4.67e-11	9.78e-09	15.7987	Q15758	5.85214	0.305211	SLC1A5	AAAT_HUMAN				0.129591	-0.0286462	-0.619423	0.562131	2.57298	-0.103767	0.918792	0.971282	-6.57984	0.0396921	1.41455	0.673989	0.0415463	0.882647	1.38147	518	0.0429519	TRUE
-0.0168925	-0.345181	0.311396	-2.97866	-0.109968	0.913936	0.944257	-7.43686	Q9Y4D7	0.0765552	0.432489	PLXND1	PLXD1_HUMAN				0.374528	0.870708	0.276723	1.46469	-1.39825	3.54059	0.0111385	0.115383	-2.42264	1.57407	1.08419	0.677649	0.0412861	0.887601	1.3842	512	0.0424544	TRUE
0.352254	0.144538	0.55997	0.360228	3.62424	0.00260926	0.0114531	-2.46473	P26447	2.52734	0.273179	S100A4	S10A4_HUMAN				0.236973	1.24166	0.713387	1.76994	4.42078	5.02988	0.000171117	0.013954	0.964823	2.45656	0.990677	0.602685	0.026313	0.88941	1.57983	335	0.0277778	TRUE
0.0692117	-0.102558	0.240981	-1.58107	0.86112	0.403134	0.543421	-7.05815	Q9UQR1	0.624314	0.217286	ZNF148	ZN148_HUMAN				0.195963	0.960936	0.341747	1.58012	-1.28675	3.74844	0.00860719	0.102483	-2.18181	1.63189	1.15415	0.706402	0.0454888	0.891724	1.3421	553	0.0458541	TRUE
-0.281447	-0.406009	-0.156885	-0.787329	-4.82883	0.000240194	0.00168541	-0.047267	Q5VTB9	3.14977	0.175135	RNF220	RN220_HUMAN				0.142106	0.612449	0.0546982	1.1702	-0.561687	2.65221	0.035981	0.208887	-3.52849	1.26111	0.951864	0.636311	0.0330388	0.893896	1.48098	415	0.0344113	TRUE
-0.199479	-0.460158	0.0611997	-1.7269	-1.63539	0.123401	0.226269	-6.13612	O15381	1.21536	0.321698	NVL	NVL_HUMAN				0.297396	0.69489	0.131147	1.25863	5.14731	2.97724	0.0231395	0.165673	-3.11143	1.3885	0.9809	0.643147	0.032399	0.894369	1.48947	405	0.0335821	TRUE
0.0525063	-0.0303686	0.135381	0.291969	1.354	0.196386	0.320956	-6.52391	Q9UHN6	1.00214	0.102692	CEMIP2	CEIP2_HUMAN				0.0945479	0.948807	0.343614	1.554	-0.558971	3.67255	0.00730145	0.094649	-2.09975	1.66992	1.11362	0.690434	0.0432627	0.896301	1.36389	537	0.0445274	TRUE
-1.69755	-1.83671	-1.5584	-3.19654	-26.071	1.26e-13	2.63e-10	21.4847	Q15004	6.47127	0.51415	PCLAF	PAF15_HUMAN				0.158753	-0.793499	-1.39934	-0.187661	-0.476879	-2.99892	0.0163077	0.137959	-2.90225	1.48424	1.04785	0.691171	0.0412595	0.904053	1.38448	511	0.0423715	TRUE
0.0257753	-0.105734	0.157285	-0.647801	0.418866	0.681429	0.781397	-7.35042	Q9H6Q4	0.293854	0.17192	CIAO3	CIAO3_HUMAN				0.150033	0.931552	0.309345	1.55376	0.353228	3.50716	0.00916774	0.105643	-2.3113	1.6172	1.12901	0.709846	0.0447165	0.905777	1.34953	547	0.0453566	TRUE
0.0247647	-0.136015	0.185544	5.09554	0.329179	0.746709	0.829406	-7.3858	P60174	0.230088	0.210958	TPI1	TPIS_HUMAN				0.183426	0.932185	0.622002	1.24237	5.17234	6.43132	1.4e-05	0.00409254	3.42042	2.87452	0.635612	0.353872	0.00223679	0.90742	2.65037	34	0.00281924	TRUE
-0.0703446	-0.216648	0.0759583	-0.848064	-1.02756	0.32093	0.462271	-6.9005	Q5SVZ6	0.749812	0.18388	ZMYM1	ZMYM1_HUMAN				0.16691	0.837214	0.294384	1.38004	-1.59203	3.72521	0.00885585	0.104205	-2.20834	1.62384	1.01053	0.619289	0.0282252	0.907559	1.54936	361	0.0299337	TRUE
-0.716838	-1.00117	-0.432502	2.86203	-5.3879	8.36e-05	0.000724805	1.03512	P10412	3.39511	0.413831	H1-4	H14_HUMAN				0.324385	0.192908	-0.283726	0.669542	4.65539	0.866127	0.400679	0.685079	-6.20188	0.423396	0.893017	0.543768	0.0162881	0.909746	1.78813	215	0.0178275	TRUE
-0.470091	-0.636671	-0.303512	-1.15704	-6.03101	2.61e-05	0.000289302	2.23317	Q15542	3.64698	0.252642	TAF5	TAF5_HUMAN				0.190042	0.440024	-0.13409	1.01414	-1.10587	1.85121	0.110958	0.369676	-4.57417	0.908675	0.949127	0.654979	0.033396	0.910116	1.47631	420	0.0348259	TRUE
-0.301267	-0.491663	-0.11087	2.75275	-3.3816	0.00426332	0.0167618	-2.95444	P43307	2.38948	0.247118	SSR1	SSRA_HUMAN				0.217214	0.608872	0.0375676	1.18018	3.29925	2.28073	0.0383304	0.215739	-4.26339	1.24275	0.96028	0.651773	0.0324074	0.910138	1.48936	406	0.033665	TRUE
-0.0412674	-0.136832	0.0542972	-0.763371	-0.922868	0.371121	0.512544	-7.00254	Q8N0Z6	0.670892	0.120562	TTC5	TTC5_HUMAN				0.109025	0.869416	0.314629	1.4242	-0.8148	3.78512	0.00822995	0.100029	-2.1401	1.64354	1.03682	0.63293	0.0312223	0.910683	1.50553	396	0.0328358	TRUE
0.227365	0.116116	0.338613	-1.36797	4.36777	0.000589603	0.00347716	-0.963223	O14832	2.92658	0.152271	PHYH	PAHX_HUMAN				0.126918	1.13996	0.570113	1.7098	-1.09473	4.83182	0.00249483	0.0587765	-1.0539	1.88681	1.18418	0.650109	0.0334698	0.912593	1.47535	422	0.0349917	TRUE
0.0177665	-0.142343	0.177876	3.51001	0.237145	0.815849	0.879715	-7.4134	Q9HC38	0.163227	0.213337	GLOD4	GLOD4_HUMAN				0.182661	0.932577	0.592433	1.27272	4.07328	5.86729	3.71e-05	0.00605294	2.46627	2.74643	0.665538	0.388054	0.00356942	0.914811	2.4474	58	0.00480929	TRUE
-0.214381	-0.547159	0.118397	6.24603	-1.37677	0.189391	0.311895	-6.49457	P07437	1.02052	0.411738	TUBB	TBB5_HUMAN				0.37965	0.703997	0.219428	1.18857	6.11378	3.10907	0.00750875	0.0955696	-2.7293	1.66532	0.828569	0.552821	0.0179942	0.918378	1.74487	229	0.0189884	TRUE
-0.401816	-0.510755	-0.292877	-0.126351	-7.88268	1.26e-06	2.54e-05	5.37158	Q15398	4.25495	0.185093	DLGAP5	DLGP5_HUMAN				0.124283	0.517373	0.0849143	0.949832	1.2068	2.5602	0.0223377	0.163182	-3.76335	1.39658	0.726095	0.493371	0.012279	0.919189	1.91084	177	0.0146766	TRUE
-0.0739477	-0.253491	0.105595	6.01742	-0.880209	0.393047	0.53329	-7.04133	P02533	0.639456	0.226658	KRT14	K1C14_HUMAN				0.204832	0.849069	0.231784	1.46635	4.47215	2.94356	0.0104592	0.11243	-3.04636	1.58683	1.04874	0.70423	0.0403213	0.923017	1.39447	504	0.041791	TRUE
-0.0468843	-0.233984	0.140215	4.76544	-0.535531	0.60037	0.719793	-7.29205	P48643	0.376311	0.244195	CCT5	TCPE_HUMAN				0.213453	0.878857	0.42952	1.32819	3.64596	4.18564	0.000871675	0.035541	-0.635519	2.09863	0.820804	0.512627	0.0120417	0.925742	1.91931	172	0.014262	TRUE
-0.0155229	-0.231624	0.200578	-2.6391	-0.153514	0.880101	0.922485	-7.43075	O75379	0.10597	0.287109	VAMP4	VAMP4_HUMAN				0.246539	0.911346	0.314223	1.50847	-1.68577	3.68636	0.00928965	0.10629	-2.25293	1.61424	1.10655	0.681228	0.0351306	0.926869	1.45431	444	0.0368159	TRUE
-0.333725	-0.477321	-0.190128	-1.60836	-4.96675	0.000184473	0.00136603	0.222948	Q96T21	3.21224	0.203628	SECISBP2	SEBP2_HUMAN				0.163823	0.594458	0.0538809	1.13504	-1.82295	2.65609	0.0357896	0.208653	-3.52346	1.26174	0.923439	0.616718	0.0258549	0.928183	1.58746	326	0.0270315	TRUE
0.142216	-0.0192582	0.30369	-1.42568	1.88224	0.0799499	0.1609	-5.75526	Q9BSE5	1.40406	0.198526	AGMAT	GDAH_HUMAN				0.184218	1.07183	0.469735	1.67392	-1.50574	4.29972	0.00448473	0.07785	-1.58101	1.76104	1.19292	0.686896	0.0366419	0.92961	1.43602	461	0.0382255	TRUE
-0.683112	-0.777775	-0.588448	-0.0905427	-15.4219	2.03e-10	2.62e-08	14.3319	Q5K4L6	5.67339	0.235996	SLC27A3	S27A3_HUMAN				0.107997	0.250974	-0.30938	0.811329	-0.36356	1.0818	0.318757	0.612785	-5.46925	0.523762	0.939185	0.639281	0.0297704	0.934086	1.52622	383	0.0317579	TRUE
-0.298248	-0.391602	-0.204893	4.29723	-6.82763	6.7e-06	9.63e-05	3.6404	Q8IVF2	3.93115	0.148701	AHNAK2	AHNK2_HUMAN				0.106504	0.636279	0.0434107	1.22915	1.45869	2.2967	0.0371807	0.212336	-4.23547	1.25181	0.99624	0.676374	0.0356234	0.934526	1.44827	450	0.0373134	TRUE
0.0282414	-0.08501	0.141493	2.06034	0.532933	0.602122	0.72132	-7.2935	Q16890	0.374253	0.147903	TPD52L1	TPD53_HUMAN				0.129203	0.963303	0.389208	1.5374	0.0859959	3.77475	0.00410109	0.0750938	-1.84632	1.77751	1.0622	0.654957	0.0316987	0.935061	1.49896	400	0.0331675	TRUE
-0.0343655	-0.245344	0.176612	-2.53355	-0.348109	0.732741	0.820416	-7.37903	Q9P2B7	0.242018	0.278311	CFAP97	CFA97_HUMAN				0.240694	0.901704	0.232764	1.57064	-2.45383	3.25578	0.0160271	0.136904	-2.76467	1.48817	1.18759	0.763161	0.049387	0.936069	1.30639	601	0.0498342	TRUE
0.0298401	-0.225423	0.285103	-0.373946	0.249829	0.806211	0.872975	-7.41013	O14735	0.172205	0.339633	CDIPT	CDIPT_HUMAN				0.291217	0.966647	0.30609	1.6272	0.59545	3.17868	0.00769248	0.0966799	-2.65133	1.65982	1.14147	0.753598	0.0471598	0.936807	1.32643	572	0.0474295	TRUE
-0.163915	-0.25631	-0.0715206	-0.501833	-3.79142	0.00186205	0.00876933	-2.12627	P54760	2.62075	0.122589	EPHB4	EPHB4_HUMAN				0.105408	0.773054	0.178509	1.3676	-0.745041	2.92506	0.0162544	0.137959	-3.19865	1.48424	1.02085	0.678287	0.0356696	0.936969	1.4477	451	0.0373964	TRUE
0.259646	0.0386269	0.480665	-1.80496	2.51062	0.0244021	0.065086	-4.65612	Q14571	1.84186	0.2763	ITPR2	ITPR2_HUMAN				0.25215	1.19764	0.639189	1.75609	-0.654671	5.17988	0.00173682	0.0489569	-0.736264	1.96562	1.19422	0.637109	0.0265207	0.937994	1.57642	337	0.0279436	TRUE
-0.116226	-0.283229	0.050778	1.38755	-1.48732	0.158269	0.273165	-6.34685	Q53S33	1.10335	0.206463	BOLA3	BOLA3_HUMAN				0.190526	0.823317	0.264537	1.3821	-0.67414	3.55881	0.0108867	0.113784	-2.40122	1.58095	1.02072	0.637485	0.0273326	0.939543	1.56332	350	0.0290216	TRUE
0.070614	-0.172687	0.313915	-0.342258	0.620263	0.544673	0.672121	-7.24107	Q9H9Y4	0.441131	0.313747	GPN2	GPN2_HUMAN				0.27757	1.01054	0.418362	1.60273	-0.367281	4.12172	0.00550768	0.0839681	-1.7689	1.72614	1.14745	0.675592	0.0323313	0.939931	1.49038	404	0.0334992	TRUE
0.0686512	-0.150142	0.287445	1.3207	0.67057	0.512994	0.645359	-7.20746	Q01581	0.478085	0.281449	HMGCS1	HMCS1_HUMAN				0.249611	1.00998	0.683959	1.33599	0.677162	6.62957	1e-05	0.00352254	3.74445	2.92246	0.677357	0.371937	0.00221474	0.941325	2.65468	33	0.00273632	TRUE
-0.164959	-0.293267	-0.0366522	0.204976	-2.74761	0.0152807	0.0453643	-4.20704	Q9H6H4	1.99783	0.161836	REEP4	REEP4_HUMAN				0.146379	0.780387	0.431813	1.12896	0.46508	4.863	0.000359491	0.0221388	0.319546	2.28494	0.669407	0.397671	0.00400159	0.945346	2.39777	67	0.00555556	TRUE
-0.251407	-0.353805	-0.149009	4.16833	-5.24706	0.000108674	0.000889558	0.76579	P62829	3.33688	0.14767	RPL23	RL23_HUMAN				0.116821	0.694244	0.105788	1.2827	4.56303	2.52472	0.0239408	0.167719	-3.82808	1.38194	0.984646	0.67134	0.0333628	0.945651	1.47674	418	0.03466	TRUE
-0.372777	-0.545244	-0.20031	2.64206	-4.61926	0.000360243	0.00235744	-0.461398	Q96KB5	3.04794	0.239717	PBK	TOPK_HUMAN				0.196759	0.57436	-0.0516123	1.20033	2.28588	1.96356	0.0692715	0.294425	-4.79747	1.05697	1.06507	0.714141	0.0389948	0.947137	1.40899	485	0.0402156	TRUE
-0.426455	-0.532045	-0.320866	-0.887269	-8.63143	4.18e-07	1.02e-05	6.51238	O95235	4.46515	0.187195	KIF20A	KI20A_HUMAN				0.120462	0.523048	-0.121618	1.16771	-0.440233	1.73629	0.103936	0.357303	-5.15202	0.931635	1.1004	0.735468	0.0437	0.949503	1.35952	542	0.044942	TRUE
-0.0949372	-0.208152	0.0182776	5.0409	-1.7921	0.0939217	0.182313	-5.89831	P61978	1.33679	0.139197	HNRNPK	HNRPK_HUMAN				0.129161	0.854828	0.252215	1.45744	4.35629	3.03568	0.008699	0.103051	-2.87031	1.62922	1.02838	0.687492	0.0352847	0.949765	1.45241	446	0.0369818	TRUE
-0.0206065	-0.166635	0.125422	1.77047	-0.301576	0.767241	0.84358	-7.39501	P15941	0.211276	0.191166	MUC1	MUC1_HUMAN				0.166597	0.929229	0.35041	1.50805	-1.82277	3.87756	0.00735778	0.0948532	-2.0361	1.6689	1.09131	0.660346	0.0302504	0.949835	1.51927	389	0.0322554	TRUE
-0.272213	-0.554549	0.0101227	0.526956	-2.0605	0.0576922	0.125638	-5.46019	P03928	1.53169	0.348333	MT-ATP8	ATP8_HUMAN				0.322103	0.679571	0.129131	1.23001	-0.73655	2.98197	0.0229934	0.165673	-3.10545	1.3885	0.959276	0.62797	0.0236851	0.951784	1.62552	303	0.0251244	TRUE
-0.313278	-0.522028	-0.104527	0.145623	-3.20724	0.00606734	0.0221317	-3.30401	P07093	2.28507	0.268712	SERPINE2	GDN_HUMAN				0.238153	0.639344	0.00181715	1.27687	-1.71596	2.42223	0.0495206	0.247356	-3.82903	1.16314	1.07735	0.727323	0.0400837	0.952621	1.39703	499	0.0413765	TRUE
-0.0079917	-0.131267	0.115283	-0.897773	-0.138546	0.891708	0.930666	-7.43308	Q9H300	0.0949421	0.164982	PARL	PARL_HUMAN				0.140639	0.945199	0.447007	1.44339	-0.884242	4.44437	0.00266224	0.0596489	-1.21344	1.88036	0.985231	0.568362	0.0179889	0.953191	1.74499	228	0.0189055	TRUE
-1.33038	-1.55625	-1.10451	-2.03773	-12.672	6.73e-09	4.21e-07	10.8537	P61024	5.14106	0.5072	CKS1B	CKS1_HUMAN				0.257679	-0.374377	-0.985057	0.236303	-0.341616	-1.37913	0.199975	0.490531	-5.51248	0.704936	1.04092	0.696695	0.034088	0.956002	1.4674	430	0.0356551	TRUE
-0.437822	-0.595066	-0.280577	-0.909092	-5.95047	3.01e-05	0.000319694	2.0861	O94929	3.62027	0.237035	ABLIM3	ABLM3_HUMAN				0.179393	0.518752	-0.0649677	1.10247	-1.52374	2.14652	0.0730149	0.30299	-4.19106	1.03892	0.978662	0.665938	0.0301706	0.956574	1.52042	387	0.0320896	TRUE
-0.738745	-0.911186	-0.566304	-1.33793	-9.15552	2.01e-07	5.64e-06	7.27027	Q8IYA6	4.59666	0.314998	CKAP2L	CKP2L_HUMAN				0.19673	0.220352	-0.376887	0.817592	-0.900315	0.891143	0.405393	0.688557	-5.64616	0.418652	1.03162	0.681361	0.0320194	0.959097	1.49459	401	0.0332504	TRUE
-0.0332125	-0.136461	0.0700356	2.50087	-0.687463	0.502599	0.635324	-7.19562	P01111	0.492069	0.132291	NRAS	RASN_HUMAN				0.117791	0.926075	0.529472	1.32268	2.99881	4.99696	0.000182054	0.0145084	0.903863	2.44242	0.743159	0.452465	0.00747954	0.959287	2.12612	119	0.00986733	TRUE
-0.149971	-0.248285	-0.0516566	4.52843	-3.26002	0.00545295	0.0203466	-3.19848	P50914	2.31703	0.126862	RPL14	RL14_HUMAN				0.112162	0.811798	0.271949	1.35165	3.92705	3.21804	0.00603294	0.0874153	-2.51891	1.70739	0.931905	0.615887	0.0238542	0.961769	1.62244	306	0.0253731	TRUE
-0.136774	-0.260736	-0.0128127	1.03917	-2.35802	0.0328288	0.0819576	-4.93689	P62072	1.73737	0.1543	TIMM10	TIM10_HUMAN				0.141421	0.825763	0.398534	1.25299	1.1503	4.13628	0.000960864	0.0373225	-0.731032	2.0787	0.778608	0.487405	0.00949011	0.962537	2.02273	142	0.0117745	TRUE
0.145479	-0.0384702	0.329429	-0.66193	1.69018	0.112289	0.20965	-6.05463	P62341	1.25904	0.226474	SELENOT	SELT_HUMAN				0.209859	1.11027	0.432529	1.78802	-1.26435	3.95678	0.00669118	0.0906654	-1.9482	1.69025	1.28746	0.773207	0.0471948	0.964795	1.32611	573	0.0475124	TRUE
0.0942445	-0.0782109	0.2667	2.04789	1.16791	0.261618	0.398625	-6.74904	P42126	0.856733	0.215609	ECI1	ECI1_HUMAN				0.196746	1.06082	0.600459	1.52119	1.80701	4.93124	0.0002061	0.0160597	0.781799	2.40526	0.864446	0.525208	0.0115075	0.96658	1.93902	165	0.0136816	TRUE
-0.341362	-0.463272	-0.219451	2.35677	-5.98415	2.84e-05	0.00030486	2.1477	Q6YHU6	3.63299	0.184165	THADA	THADA_HUMAN				0.139082	0.625249	0.052332	1.19817	2.34315	2.37056	0.0348371	0.206694	-4.01637	1.26707	0.967181	0.653613	0.0281075	0.96661	1.55118	359	0.0297678	TRUE
0.192101	0.0716791	0.312524	-0.371886	3.40921	0.00403156	0.0160347	-2.89887	Q86SQ4	2.40583	0.156502	ADGRG6	AGRG6_HUMAN				0.137384	1.16112	0.621077	1.70117	-0.871609	5.19309	0.00171366	0.0489569	-0.724621	1.96562	1.15781	0.616113	0.0227911	0.969023	1.64223	294	0.0243781	TRUE
-0.0419544	-0.13893	0.0550215	4.46469	-0.924577	0.37026	0.511462	-7.00095	Q99832	0.672548	0.122267	CCT7	TCPH_HUMAN				0.110635	0.932497	0.371112	1.49388	3.37054	3.55469	0.00306601	0.0638039	-1.86399	1.85069	0.987576	0.640456	0.0260923	0.974451	1.58349	331	0.0274461	TRUE
0.0966227	-0.0283533	0.221599	-0.837439	1.65227	0.119879	0.220735	-6.1112	Q6P4A7	1.22964	0.154013	SFXN4	SFXN4_HUMAN				0.142579	1.07189	0.414204	1.72957	-0.916875	3.81783	0.00599789	0.0872505	-2.00964	1.70827	1.22984	0.750317	0.0425284	0.975264	1.37132	532	0.0441128	TRUE
0.055671	-0.0688179	0.18016	0.489635	0.955714	0.354821	0.495416	-6.97156	Q8WZ42	0.697316	0.156479	TTN	TITIN_HUMAN				0.142023	1.0312	0.415386	1.64701	0.627133	3.58352	0.00289357	0.0626625	-1.80773	1.85867	1.08742	0.70255	0.0345522	0.975528	1.46152	437	0.0362355	TRUE
-0.139174	-0.267998	-0.0103502	-1.93683	-2.30883	0.0360877	0.0879392	-5.02575	P07948	1.70459	0.160028	LYN	LYN_HUMAN				0.146969	0.836668	0.291296	1.38204	-1.06503	3.70544	0.00907383	0.105643	-2.231	1.6172	1.01402	0.622187	0.0228374	0.975842	1.64135	295	0.024461	TRUE
0.139654	0.0259001	0.253409	-1.61479	2.62371	0.0195365	0.0548372	-4.44361	P55055	1.91698	0.142788	NR1H2	NR1H2_HUMAN				0.129777	1.11802	0.569275	1.66677	-1.15045	4.92103	0.0022701	0.0560571	-0.970485	1.90745	1.14883	0.626041	0.0234861	0.978369	1.62919	302	0.0250415	TRUE
-0.726451	-0.861108	-0.591794	0.447799	-11.5294	1.03e-08	5.88e-07	10.3335	Q99848	5.07349	0.280644	EBNA1BP2	EBP2_HUMAN				0.153624	0.254835	-0.266966	0.776636	0.320592	1.04513	0.31326	0.607716	-6.03334	0.530948	0.940726	0.595297	0.0189754	0.981286	1.72181	246	0.020398	TRUE
-0.283047	-0.604064	0.0379712	-1.1733	-1.88434	0.0796483	0.160457	-5.75188	Q9NWZ8	1.40552	0.394708	GEMIN8	GEMI8_HUMAN				0.366233	0.69987	0.155491	1.24425	-0.999216	3.10524	0.0195197	0.153294	-2.9507	1.42961	0.959528	0.621056	0.0204792	0.982917	1.68869	263	0.0218076	TRUE
0.162368	-0.00949811	0.334235	0.0574665	2.01902	0.0622968	0.13367	-5.53021	Q96QG7	1.50036	0.21211	MTMR9	MTMR9_HUMAN				0.196074	1.14773	0.455488	1.83996	-1.15842	4.00462	0.0063212	0.0892136	-1.89568	1.69784	1.32494	0.78974	0.0474337	0.985357	1.32391	574	0.0475954	TRUE
-0.699466	-0.885745	-0.513187	-1.97366	-8.02476	1.02e-06	2.16e-05	5.59349	Q96HE9	4.29294	0.319351	PRR11	PRR11_HUMAN				0.212517	0.286065	-0.119898	0.692027	-0.850628	1.53062	0.151084	0.433533	-5.3948	0.796986	0.703509	0.463143	0.0057844	0.985531	2.23774	95	0.00787728	TRUE
-0.395162	-0.57023	-0.220094	1.08377	-4.8239	0.000242483	0.00169523	-0.0569671	Q13257	3.14803	0.246032	MAD2L1	MD2L1_HUMAN				0.199727	0.590599	0.197355	0.983842	1.45107	3.21401	0.00608204	0.087597	-2.52671	1.70642	0.678365	0.448632	0.00508098	0.985761	2.29405	79	0.00655058	TRUE
-1.40833	-1.55691	-1.25976	3.47187	-20.2576	4.52e-12	1.82e-09	18.0957	P20700	6.14697	0.449056	LMNB1	LMNB1_HUMAN				0.169502	-0.421573	-0.839624	-0.00352107	2.31362	-2.15803	0.0483394	0.243803	-4.47479	1.17171	0.705191	0.476935	0.00731373	0.98676	2.13586	116	0.00961857	TRUE
-0.0433314	-0.239668	0.153005	-1.11176	-0.474811	0.64248	0.75217	-7.32366	Q5T9L3	0.33284	0.255166	WLS	WLS_HUMAN				0.223991	0.944549	0.392837	1.49626	-0.324652	4.13514	0.0054221	0.0837094	-1.75452	1.72757	1.07163	0.629421	0.021343	0.98788	1.67074	269	0.0223051	TRUE
0.266308	0.119587	0.413028	-0.379197	3.87903	0.00156112	0.00760966	-1.94888	Q8TB37	2.66936	0.195539	NUBPL	NUBPL_HUMAN				0.167386	1.2542	0.658298	1.8501	-1.41709	5.08358	0.00191673	0.0509636	-0.822057	1.94849	1.26161	0.679837	0.0293299	0.987893	1.53269	379	0.0314262	TRUE
0.375847	0.209675	0.542018	2.08153	4.83375	0.000237934	0.00167383	-0.0375975	O43278	3.15184	0.233724	SPINT1	SPIT1_HUMAN				0.189577	1.36635	0.748013	1.98469	-0.878751	5.17631	0.00110897	0.0394781	-0.366856	2.05566	1.30277	0.705432	0.0325227	0.990505	1.48781	409	0.0339138	TRUE
-0.0415995	-0.203141	0.119942	-0.572016	-0.550343	0.590431	0.711642	-7.28366	O75845	0.387317	0.210512	SC5D	SC5D_HUMAN				0.184295	0.950786	0.354155	1.54742	-0.55711	3.84907	0.00761517	0.09625	-2.06798	1.66194	1.1213	0.680667	0.0286989	0.992386	1.54213	370	0.0306799	TRUE
-0.0797838	-0.283864	0.124297	-0.927569	-0.835492	0.416944	0.556514	-7.08021	Q8WUA8	0.604934	0.258501	TSKU	TSK_HUMAN				0.232826	0.914972	0.374631	1.45531	-0.0755555	3.96664	0.00491938	0.0809849	-1.73479	1.74289	1.02895	0.616449	0.0190679	0.994756	1.7197	249	0.0206468	TRUE
-0.0355842	-0.270768	0.199599	-1.90612	-0.325515	0.749761	0.831271	-7.38682	Q03112	0.227614	0.306419	MECOM	MECOM_HUMAN				0.268309	0.959896	0.35994	1.55985	-1.24212	3.86441	0.00747536	0.0955696	-2.05079	1.66532	1.12975	0.684461	0.0277269	0.99548	1.5571	354	0.0293532	TRUE
-0.401478	-0.587256	-0.2157	0.813267	-4.61845	0.000360806	0.00235916	-0.462989	P60763	3.04772	0.258192	RAC3	RAC3_HUMAN				0.211945	0.59609	0.026644	1.16554	0.0616345	2.52835	0.0427077	0.227764	-3.68997	1.21155	0.964335	0.649653	0.023412	0.997568	1.63056	300	0.0248756	TRUE
-0.249121	-0.380228	-0.118014	-0.660083	-4.06082	0.00108446	0.00565859	-1.58117	Q9Y6V7	2.7688	0.17635	DDX49	DDX49_HUMAN				0.149574	0.749568	0.203729	1.29541	-1.17898	3.31685	0.0148092	0.132042	-2.69022	1.50659	0.975149	0.62272	0.0211141	0.998689	1.67543	267	0.0221393	TRUE
-0.57302	-0.711487	-0.434552	-2.68861	-8.84406	3.1e-07	8.03e-06	6.82378	P49454	4.51839	0.248566	CENPF	CENPF_HUMAN				0.157971	0.426143	-0.161707	1.01399	-0.872576	1.55133	0.142606	0.420531	-5.41954	0.818903	1.01995	0.670649	0.0271431	0.999163	1.56634	348	0.0288557	TRUE
-0.0918487	-0.240671	0.0569741	2.81688	-1.31896	0.207555	0.33552	-6.56831	Q03154	0.973304	0.184961	ACY1	ACY1_HUMAN				0.169785	0.907785	0.278166	1.5374	1.93499	3.08547	0.00787283	0.0978384	-2.77471	1.65414	1.07564	0.718301	0.0338808	0.999634	1.47005	428	0.0354892	TRUE
-0.176043	-0.37338	0.0212936	0.843069	-1.90652	0.0765197	0.155788	-5.71599	Q9NX14	1.42113	0.242797	NDUFB11	NDUBB_HUMAN				0.225132	0.824535	0.429048	1.22002	2.19291	4.77367	0.00124837	0.0425762	-0.555814	2.02437	0.798317	0.451192	0.00461712	1.00058	2.33563	74	0.00613599	TRUE
-0.231261	-0.355154	-0.107368	-1.63546	-3.9892	0.0012515	0.00636989	-1.72593	O15040	2.72938	0.166071	TECPR2	TCPR2_HUMAN				0.141343	0.7716	0.267656	1.27554	-0.736218	3.58669	0.00821329	0.100029	-2.31918	1.64354	0.920171	0.574925	0.0156676	1.00286	1.805	208	0.0172471	TRUE
0.256211	0.164136	0.348286	0.0559851	5.94682	3.03e-05	0.000320911	2.0794	O00212	3.61925	0.138751	RHOD	RHOD_HUMAN				0.105044	1.2602	0.921072	1.59933	-0.394336	8.50846	2.17e-05	0.00490099	3.24885	2.81607	0.877105	0.386895	0.00329257	1.00399	2.48247	56	0.00464345	TRUE
-0.615053	-0.890432	-0.339675	-1.76836	-4.84254	0.000354614	0.00232253	-0.291639	Q53FV1	3.05252	0.394921	ORMDL2	ORML2_HUMAN				0.314166	0.392444	-0.148933	0.933821	-0.704643	1.69809	0.131302	0.404458	-4.98335	0.846542	0.908627	0.61763	0.0176934	1.0075	1.75219	224	0.0185738	TRUE
0.0117886	-0.142531	0.166109	-1.37988	0.163256	0.872562	0.917879	-7.42911	O95544	0.112165	0.205997	NADK	NADK_HUMAN				0.176056	1.02246	0.428056	1.61686	-0.160039	3.86967	0.00353375	0.0688393	-1.69924	1.81682	1.10304	0.678125	0.0267991	1.01067	1.57188	344	0.028524	TRUE
-0.633877	-0.985915	-0.281839	-0.937644	-3.90396	0.00192943	0.00900591	-2.08419	P16157	2.61155	0.475733	ANK1	ANK1_HUMAN				0.401623	0.377463	-0.334165	1.08909	0.122798	1.13511	0.274946	0.571487	-5.93841	0.583016	1.26897	0.811861	0.0477667	1.01134	1.32088	581	0.0481758	TRUE
-0.196905	-0.465918	0.0721089	4.95689	-1.56427	0.13923	0.248414	-6.23912	P62081	1.16061	0.332526	RPS7	RS7_HUMAN				0.306904	0.814529	0.270411	1.35865	3.96556	3.20353	0.00621141	0.0888993	-2.54698	1.6995	0.93938	0.620757	0.017776	1.01143	1.75017	226	0.0187396	TRUE
0.100188	-0.0928094	0.293186	2.10079	1.10942	0.285244	0.424525	-6.81415	Q8TCT9	0.812129	0.241795	HM13	HM13_HUMAN				0.220181	1.11226	0.761902	1.46261	2.68861	6.7938	7.66e-06	0.0029842	4.0084	2.97478	0.732835	0.399702	0.00230194	1.01207	2.63791	37	0.00306799	TRUE
0.0428038	-0.0762001	0.161808	-0.403297	0.768689	0.45437	0.591048	-7.13486	Q969T7	0.554743	0.151233	NT5C3B	5NT3B_HUMAN				0.135766	1.05609	0.618309	1.49387	0.242238	5.42694	0.000367599	0.0222069	0.54897	2.28377	0.906367	0.499441	0.00873554	1.01328	2.05871	133	0.0110282	TRUE
-0.146395	-0.271318	-0.0214717	-2.2816	-2.50445	0.0246986	0.0656547	-4.66762	P19419	1.83799	0.156113	ELK1	ELK1_HUMAN				0.142518	0.869918	0.341748	1.39809	-1.91833	3.97817	0.00652291	0.0898705	-1.92467	1.6944	1.00628	0.602563	0.0177685	1.01631	1.75035	225	0.0186567	TRUE
0.0864449	-0.0421639	0.215054	-0.274123	1.43648	0.172011	0.290683	-6.41586	O95900	1.06497	0.159096	TRUB2	TRUB2_HUMAN				0.146723	1.10426	0.521289	1.68724	-0.627477	4.57512	0.00329384	0.0656411	-1.3018	1.83808	1.17751	0.665086	0.0250131	1.01782	1.60183	320	0.026534	TRUE
-0.320792	-0.416627	-0.224958	-1.40529	-7.15371	3.93e-06	6.39e-05	4.19142	Q7Z6J9	4.03293	0.155905	TSEN54	SEN54_HUMAN				0.109333	0.700661	0.142269	1.25905	-0.655858	3.03073	0.0215456	0.161508	-3.04398	1.40206	0.979484	0.637042	0.0219705	1.02145	1.65816	281	0.0233002	TRUE
-0.0945048	-0.319678	0.130668	-1.72772	-0.896949	0.384341	0.525368	-7.0263	Q8N6T7	0.65139	0.28436	SIRT6	SIR6_HUMAN				0.256889	0.930068	0.360461	1.49968	-0.981017	3.94383	0.00679545	0.0911214	-1.96249	1.68789	1.08001	0.649837	0.0206395	1.02457	1.6853	266	0.0220564	TRUE
-1.4232	-1.55656	-1.28984	-1.13302	-22.8068	8.46e-13	7.41e-10	19.7052	O95067	6.29921	0.44283	CCNB2	CCNB2_HUMAN				0.152146	-0.393653	-0.861519	0.0742127	-1.23501	-1.97095	0.0874518	0.331513	-4.61183	0.981156	0.786378	0.533765	0.0104411	1.02955	1.98126	155	0.0128524	TRUE
-0.411461	-0.574962	-0.24796	-0.75037	-5.37822	8.51e-05	0.000736293	1.01669	Q9Y6D0	3.39067	0.237848	SELENOK	SELK_HUMAN				0.18653	0.618309	0.0180138	1.2186	-0.32996	2.41282	0.0449877	0.235271	-3.79418	1.19266	1.01612	0.684847	0.0258497	1.02977	1.58754	325	0.0269486	TRUE
0.097025	-0.0369166	0.230967	-0.277333	1.5481	0.143062	0.253358	-6.26209	Q96ND0	1.14887	0.165528	FAM210A	F210A_HUMAN				0.152807	1.12988	0.452163	1.80759	0.387594	3.69818	0.00389409	0.073114	-1.84896	1.78965	1.23743	0.773171	0.0390346	1.03285	1.40855	487	0.0403814	TRUE
-0.21968	-0.420636	-0.0187236	-0.588858	-2.33624	0.0342355	0.0845131	-4.97633	Q8N5G0	1.72313	0.249877	SMIM20	SIM20_HUMAN				0.229261	0.814463	0.377736	1.25119	1.12034	4.08965	0.00168207	0.0485446	-1.12419	1.96921	0.810654	0.498241	0.00645622	1.03414	2.19002	103	0.00854063	TRUE
-0.0812035	-0.271626	0.109219	-1.15052	-0.911351	0.376956	0.518196	-7.01317	Q03113	0.662268	0.240324	GNA12	GNA12_HUMAN				0.217244	0.955176	0.375095	1.53526	-1.03443	3.97716	0.00653072	0.0898705	-1.92577	1.6944	1.1049	0.661786	0.0218098	1.03638	1.66135	278	0.0230514	TRUE
-0.0271911	-0.15	0.0956178	0.729187	-0.47318	0.643102	0.752674	-7.32497	Q4VC31	0.332165	0.160446	MIX23	MIX23_HUMAN				0.140107	1.01179	0.332149	1.69142	2.2984	3.18586	0.00643586	0.0897624	-2.58114	1.69496	1.17	0.775364	0.0388662	1.03898	1.41043	483	0.0400498	TRUE
-0.380116	-0.515732	-0.2445	0.275511	-5.99012	2.81e-05	0.000302065	2.15861	Q6RFH5	3.63546	0.204934	WDR74	WDR74_HUMAN				0.154717	0.660393	0.251568	1.06922	-0.633824	3.69862	0.0056272	0.0852345	-2.01899	1.71918	0.7529	0.466409	0.00553756	1.04051	2.25668	88	0.00729685	TRUE
0.0855713	-0.214272	0.385415	-2.44308	0.613979	0.549395	0.676356	-7.24435	O75506	0.435323	0.385276	HSBP1	HSBP1_HUMAN				0.342077	1.14087	0.70665	1.57509	-2.68799	6.01591	0.000269273	0.0192695	0.899465	2.33752	0.956614	0.495382	0.00557958	1.0553	2.2534	92	0.00762852	TRUE
-0.189895	-0.311071	-0.0687185	-1.53083	-3.34908	0.00455347	0.0176907	-3.01983	Q9H8N7	2.36948	0.157078	ZNF395	ZN395_HUMAN				0.138244	0.866954	0.241722	1.49219	-0.703157	3.34914	0.0142061	0.128376	-2.65108	1.52084	1.1173	0.713297	0.0281752	1.05685	1.55013	360	0.0298507	TRUE
-0.419829	-0.543316	-0.296342	-0.824674	-7.26576	3.29e-06	5.56e-05	4.37743	Q9Y448	4.06711	0.202322	KNSTRN	SKAP_HUMAN				0.14088	0.638806	0.154606	1.12301	1.01636	2.84279	0.0135537	0.12565	-3.27021	1.53164	0.817464	0.5524	0.0110294	1.05864	1.95745	160	0.013267	TRUE
0.104205	-0.110082	0.318492	-1.66947	1.03926	0.31564	0.456485	-6.88851	Q9BRA0	0.759177	0.269031	NAA38	LSMD1_HUMAN				0.244469	1.16329	0.596566	1.73002	-0.947752	4.95787	0.00218402	0.0550955	-0.93645	1.91495	1.19066	0.646549	0.0180208	1.05909	1.74423	230	0.0190713	TRUE
-0.242829	-0.421844	-0.0638141	-0.498868	-2.89895	0.0112928	0.0357909	-3.91355	O15438	2.09578	0.227097	ABCC3	MRP3_HUMAN				0.204229	0.816626	0.253252	1.38	-0.759028	3.5011	0.0117063	0.117781	-2.46924	1.5639	1.02346	0.642726	0.0182394	1.05946	1.73899	233	0.0193201	TRUE
0.276476	0.0722957	0.480656	6.69913	2.89383	0.0114094	0.0360449	-3.92356	P61604	2.09291	0.258919	HSPE1	CH10_HUMAN				0.232939	1.33607	0.826966	1.84518	5.97239	5.61611	5.81e-05	0.00769326	2.02623	2.66564	0.982392	0.580817	0.0116779	1.0596	1.93264	168	0.0139303	TRUE
-0.373256	-0.637813	-0.108699	0.700696	-3.01521	0.00893991	0.0298717	-3.68529	Q3ZAQ7	2.16836	0.33739	VMA21	VMA21_HUMAN				0.30182	0.69277	0.255304	1.13024	2.60576	3.38891	0.00427867	0.0763118	-2.18717	1.77017	0.767062	0.499084	0.00530192	1.06603	2.27557	84	0.00696517	TRUE
-0.223809	-0.408365	-0.0392534	-1.25415	-2.59167	0.0208112	0.0576147	-4.50417	Q9P1Y6	1.89553	0.231421	PHRF1	PHRF1_HUMAN				0.210551	0.842222	0.248087	1.43636	0.0358354	3.14445	0.0100266	0.11037	-2.77254	1.59589	1.03438	0.67782	0.0216842	1.06603	1.66386	275	0.0228027	TRUE
0.0524671	-0.270325	0.375259	-1.43951	0.347371	0.733284	0.820617	-7.3793	Q96S94	0.241751	0.425377	CCNL2	CCNL2_HUMAN				0.368258	1.12441	0.588071	1.66074	-0.125075	5.06368	0.00195649	0.0516878	-0.83999	1.94245	1.13457	0.611877	0.0133726	1.07194	1.87378	187	0.0155058	TRUE
0.0841397	-0.0149521	0.183231	2.3016	1.81465	0.0902368	0.176992	-5.86294	Q9Y2V7	1.35292	0.121894	COG6	COG6_HUMAN				0.113049	1.16125	0.521353	1.80114	-0.137794	3.88358	0.00158696	0.0473589	-1.22216	1.97969	1.1497	0.730025	0.0290186	1.07711	1.53732	374	0.0310116	TRUE
-1.02321	-1.17684	-0.869589	-0.755513	-14.2343	6.07e-10	6.3e-08	13.223	Q9NPF0	5.50986	0.363983	CD320	CD320_HUMAN				0.175263	0.053962	-0.589126	0.69705	-0.222168	0.202673	0.845738	0.939761	-6.0321	0.0826479	1.27971	0.733668	0.0284431	1.07718	1.54602	365	0.0302653	TRUE
0.0820648	-0.216276	0.380405	1.32137	0.58786	0.565635	0.691025	-7.26141	O00767	0.415289	0.387313	SCD	SCD_HUMAN				0.340362	1.16048	0.573035	1.74792	0.14797	4.44407	0.001473	0.0455074	-0.834609	1.99651	1.13926	0.670183	0.0186932	1.07841	1.72832	245	0.0203151	TRUE
-1.09543	-1.31049	-0.880365	0.2836	-10.8854	2.19e-08	1.07e-06	9.55756	O00762	4.95186	0.433582	UBE2C	UBE2C_HUMAN				0.245356	-0.0120919	-0.746723	0.722539	2.03942	-0.0352242	0.972387	0.98731	-6.58484	0.0176039	1.3463	0.838105	0.0421118	1.08334	1.3756	524	0.0434494	TRUE
-0.140337	-0.26091	-0.0197645	4.28836	-2.48744	0.0255336	0.0673516	-4.69923	O75607	1.8266	0.150586	NPM3	NPM3_HUMAN				0.137556	0.947067	0.269588	1.62455	3.01127	2.99158	0.00950183	0.107687	-2.95473	1.6079	1.15446	0.772902	0.0334419	1.0874	1.47571	421	0.0349088	TRUE
-0.900684	-1.0108	-0.790571	1.4907	-17.4809	3.57e-11	9.07e-09	16.0669	P08243	5.86562	0.300964	ASNS	ASNS_HUMAN				0.125623	0.188372	-0.243786	0.620531	1.8938	0.9328	0.366362	0.656278	-6.14236	0.462951	0.797513	0.493028	0.0064283	1.08906	2.1919	101	0.00837479	TRUE
-0.318002	-0.420745	-0.21526	-0.6176	-6.61467	9.56e-06	0.000126174	3.27271	Q8WXD5	3.86301	0.161347	GEMIN6	GEMI6_HUMAN				0.117214	0.77183	0.0216001	1.52206	-0.613776	2.35561	0.0450296	0.235315	-3.83749	1.19255	1.26853	0.855901	0.0458049	1.08983	1.33909	558	0.0462687	TRUE
0.0536063	-0.134411	0.241623	-1.2646	0.609323	0.551703	0.67835	-7.24806	O75030	0.432593	0.24288	MITF	MITF_HUMAN				0.2145	1.14565	0.53127	1.76003	-0.000487912	4.50395	0.00356351	0.0690356	-1.37263	1.81554	1.23681	0.700916	0.0224719	1.09204	1.64836	286	0.0237148	TRUE
0.034997	-0.246343	0.316337	-1.10485	0.265845	0.794087	0.863338	-7.40575	Q8IZ52	0.185027	0.370725	CHPF	CHSS2_HUMAN				0.320967	1.12808	0.562673	1.69349	-1.53048	4.819	0.00252913	0.0589261	-1.066	1.8857	1.17253	0.645046	0.015149	1.09308	1.81962	201	0.0166667	TRUE
-0.0833888	-0.229362	0.0625842	-1.26537	-1.22086	0.241548	0.375376	-6.68771	Q8WVK2	0.898257	0.181955	SNRNP27	SNR27_HUMAN				0.166533	1.01879	0.558352	1.47922	-0.480314	5.1832	0.00110026	0.0394781	-0.359309	2.05566	0.971378	0.525289	0.00724725	1.10218	2.13983	115	0.00953566	TRUE
0.0943348	-0.132341	0.321011	-0.124572	0.889399	0.388251	0.528879	-7.03311	Q9GZM5	0.646091	0.286177	YIPF3	YIPF3_HUMAN				0.258603	1.20719	0.933812	1.48056	1.1815	9.45001	1.53e-07	0.000180957	7.74195	3.77037	0.627547	0.311879	0.000316765	1.11285	3.49926	8	0.00066335	TRUE
-0.444115	-0.566363	-0.321867	-0.440685	-7.76395	1.51e-06	2.92e-05	5.18415	Q96EA4	4.22163	0.206192	SPDL1	SPDLY_HUMAN				0.139467	0.671235	0.264183	1.07829	0.436617	3.5289	0.00322905	0.065449	-1.91431	1.83938	0.715252	0.464386	0.00429487	1.11535	2.36705	68	0.00563847	TRUE
0.0422113	-0.0888309	0.173253	2.24539	0.68841	0.502019	0.634795	-7.19495	Q96RS6	0.492808	0.167883	NUDCD1	NUDC1_HUMAN				0.1495	1.16615	0.67834	1.65395	2.21287	5.11589	0.000145644	0.0128191	1.1234	2.48715	0.918984	0.556515	0.00892214	1.12394	2.04953	136	0.0112769	TRUE
-0.119083	-0.451887	0.213721	1.61045	-1.04431	0.362062	0.503208	-6.18636	Q9BQB6	0.68524	0.340614	VKORC1	VKOR1_HUMAN				0.37968	1.00631	0.382061	1.63055	2.09476	4.06549	0.00843397	0.101454	-2.07354	1.63674	1.20505	0.712172	0.0201758	1.12539	1.69517	262	0.0217247	TRUE
0.254016	0.153266	0.354766	0.0965544	5.38821	8.36e-05	0.000724805	1.03572	Q86TP1	3.39511	0.146644	PRUNE1	PRUN1_HUMAN				0.114941	1.38461	0.806526	1.9627	-0.682644	5.78514	0.000960415	0.0373225	-0.23192	2.0787	1.30554	0.659511	0.0175105	1.1306	1.7567	222	0.018408	TRUE
-0.19863	-0.655637	0.258377	-1.23883	-0.935064	0.366114	0.507407	-6.93148	P05089	0.67877	0.573559	ARG1	ARGI1_HUMAN				0.521377	0.935489	0.17796	1.69302	-1.00535	2.98276	0.0229692	0.165673	-3.10445	1.3885	1.32053	0.864227	0.0423823	1.13412	1.37281	530	0.0439469	TRUE
-0.377491	-0.641321	-0.11366	-0.238211	-3.05781	0.00820445	0.0279114	-3.60111	Q86U90	2.19516	0.337051	YRDC	YRDC_HUMAN				0.300991	0.75887	0.187806	1.32993	0.577808	2.84379	0.0127609	0.123098	-3.23562	1.54192	0.964631	0.651499	0.0135632	1.13636	1.86764	190	0.0157546	TRUE
0.0356571	-0.153435	0.224749	-1.14876	0.402998	0.692807	0.788772	-7.35728	Q9H920	0.284043	0.246047	RNF121	RN121_HUMAN				0.215726	1.17262	0.567784	1.77746	-0.217684	4.68271	0.00292842	0.062676	-1.19646	1.85858	1.23661	0.690031	0.0183271	1.13697	1.73691	235	0.0194859	TRUE
-0.0743624	-0.208602	0.0598774	-0.69816	-1.18386	0.25544	0.391482	-6.73079	Q9H497	0.869331	0.167658	TOR3A	TOR3A_HUMAN				0.153148	1.07282	0.662145	1.4835	-0.422374	5.98142	0.000280202	0.0193908	0.863888	2.33516	0.900462	0.468519	0.00378589	1.14718	2.42183	63	0.00522388	TRUE
0.0566171	-0.145964	0.259198	-1.90025	0.601268	0.557582	0.684191	-7.25239	Q8TEL6	0.424608	0.261346	TRPC4AP	TP4AP_HUMAN				0.231115	1.20614	0.471886	1.9404	-1.49083	3.96762	0.00660533	0.090475	-1.93626	1.69124	1.39781	0.837676	0.0349521	1.14952	1.45653	440	0.0364842	TRUE
-0.665817	-1.0989	-0.232734	-0.723978	-3.28559	0.0051779	0.019548	-3.14724	Q9HAB3	2.33213	0.559575	SLC52A2	S52A2_HUMAN				0.494083	0.486051	-0.256684	1.22879	0.03895	1.53296	0.167176	0.451813	-4.96776	0.766788	1.2424	0.847349	0.0367964	1.15187	1.4342	462	0.0383085	TRUE
-0.000758993	-0.281724	0.280206	2.3607	-0.00577317	0.995472	0.995978	-7.44328	P10606	0.00557655	0.266765	COX5B	COX5B_HUMAN				0.32054	1.15214	0.572072	1.73221	2.93886	4.25051	0.000767159	0.0332104	-0.510224	2.12604	1.06216	0.661775	0.013541	1.1529	1.86835	189	0.0156716	TRUE
0.255093	0.0211745	0.489012	4.13342	2.33058	0.0346109	0.0852185	-4.98656	P00403	1.71927	0.290812	MT-CO2	COX2_HUMAN				0.266866	1.40877	0.945471	1.87207	3.42396	6.50722	1.23e-05	0.00392876	3.54517	2.88764	0.956209	0.528553	0.00494989	1.15368	2.3054	77	0.00638474	TRUE
0.0203225	-0.171178	0.211822	5.62122	0.226797	0.823736	0.885651	-7.41595	Q99497	0.155312	0.256465	PARK7	PARK7_HUMAN				0.218473	1.17799	0.407042	1.94893	3.50283	3.26989	0.00543581	0.0837094	-2.41845	1.72757	1.33647	0.879533	0.0402484	1.15766	1.39525	501	0.0415423	TRUE
-1.07141	-1.20783	-0.934983	-0.862348	-16.7839	6.28e-11	1.15e-08	15.504	Q12834	5.82283	0.360642	CDC20	CDC20_HUMAN				0.15564	0.103049	-0.398333	0.604431	-0.652887	0.439835	0.666613	0.861584	-6.48464	0.187359	1.07801	0.572002	0.00834122	1.17446	2.07877	126	0.0104478	TRUE
-0.147137	-0.39865	0.104376	3.42778	-1.25023	0.230941	0.363045	-6.65274	Q14533	0.920919	0.313153	KRT81	KRT81_HUMAN				0.286939	1.03674	0.639537	1.43394	2.21226	5.58564	6.14e-05	0.00797754	1.97223	2.65326	0.765855	0.453149	0.001859	1.18388	2.73072	28	0.00232172	TRUE
0.310439	-0.194317	0.815195	-0.482847	1.43289	0.191937	0.314925	-6.10942	O15551	1.01434	0.599862	CLDN3	CLD3_HUMAN				0.575852	1.49763	1.1381	1.85716	0.394117	9.24003	2.56e-06	0.00149451	5.22027	3.18563	0.921437	0.410169	0.00671769	1.18719	2.17278	108	0.00895522	TRUE
-0.783321	-0.986102	-0.58054	-0.471533	-8.25548	7.21e-07	1.62e-05	5.94836	O95478	4.35858	0.35225	NSA2	NSA2_HUMAN				0.231343	0.417578	-0.190183	1.02534	-0.269733	1.65952	0.145411	0.424372	-4.81569	0.812388	1.00747	0.693365	0.015022	1.2009	1.82327	199	0.0165008	TRUE
0.0953933	-0.103023	0.29381	-0.210499	1.02747	0.320971	0.462271	-6.9006	Q96HJ9	0.749812	0.249357	FMC1	FMC1_HUMAN				0.226364	1.29758	0.676458	1.9187	0.321365	5.04587	0.00199284	0.0521054	-0.856087	1.939	1.31163	0.708606	0.0163926	1.20219	1.78535	216	0.0179104	TRUE
-0.269489	-0.495056	-0.0439217	3.65339	-2.55326	0.0224449	0.0611491	-4.57642	E9PAV3	1.86945	0.282542	NACA	NACAM_HUMAN				0.257338	0.93376	0.0765909	1.79093	3.05467	2.33123	0.0348058	0.206683	-4.17484	1.2671	1.44438	0.977902	0.0493209	1.20325	1.30697	599	0.0496683	TRUE
0.073701	-0.122508	0.26991	-0.177453	0.802759	0.435026	0.573172	-7.10751	Q7Z7E8	0.580564	0.248817	UBE2Q1	UB2Q1_HUMAN				0.223845	1.28228	0.586182	1.97838	-0.236295	4.03959	0.00183456	0.0500614	-1.15934	1.95612	1.28482	0.794144	0.0246919	1.20858	1.60745	316	0.0262023	TRUE
-0.0236151	-0.123795	0.0765646	-0.492533	-0.503779	0.621955	0.737122	-7.3093	Q7Z4S6	0.353	0.131121	KIF21A	KI21A_HUMAN				0.11429	1.18985	0.337191	2.04252	0.79943	3.00688	0.00985765	0.110011	-2.96542	1.59748	1.45987	0.972762	0.0488102	1.21347	1.31149	592	0.0490879	TRUE
-0.686967	-0.773447	-0.600486	0.0036599	-16.9764	5.36e-11	1.06e-08	15.6619	Q9NQW6	5.83831	0.230624	ANLN	ANLN_HUMAN				0.0986614	0.531832	-0.0686986	1.13236	1.7788	1.8952	0.0784047	0.314829	-4.90686	1.01453	1.02746	0.685117	0.015715	1.2188	1.80369	210	0.0174129	TRUE
-0.982817	-1.23231	-0.733325	-2.18077	-8.41872	5.68e-07	1.34e-05	6.1954	Q99618	4.40255	0.437547	CDCA3	CDCA3_HUMAN				0.284633	0.23934	-0.412815	0.891494	-0.205029	0.81408	0.433945	0.708722	-6.1015	0.391267	1.19894	0.744011	0.0177907	1.22216	1.74981	227	0.0188226	TRUE
-0.127369	-0.278962	0.0242233	4.39598	-1.79563	0.0933368	0.181743	-5.8928	P26599	1.3385	0.18651	PTBP1	PTBP1_HUMAN				0.172945	1.09525	0.320291	1.87022	3.93395	3.02447	0.00889644	0.104507	-2.89179	1.62244	1.32313	0.884116	0.0350807	1.22262	1.45493	442	0.0366501	TRUE
-0.0993989	-0.290801	0.0920028	-0.421017	-1.10985	0.285062	0.424334	-6.81368	Q9GZU7	0.812452	0.239795	CTDSP1	CTDS1_HUMAN				0.218361	1.13023	0.537139	1.72331	-1.11513	4.60283	0.00319506	0.0651364	-1.27447	1.84151	1.20295	0.676625	0.0126328	1.22963	1.8985	179	0.0148425	TRUE
-0.0524365	-0.307189	0.202316	-0.299159	-0.43989	0.666478	0.770826	-7.34092	Q9NZE8	0.307933	0.333759	MRPL35	RM35_HUMAN				0.290635	1.1812	0.604757	1.75764	-0.445998	4.94934	0.00220362	0.0553907	-0.944311	1.91263	1.21045	0.657632	0.0101284	1.23363	1.99446	151	0.0125207	TRUE
-0.0778658	-0.216395	0.0606637	-1.14748	-1.20125	0.248835	0.383374	-6.71068	Q8NEL9	0.883801	0.172682	DDHD1	DDHD1_HUMAN				0.158041	1.15588	0.59289	1.71888	-0.980688	4.95895	0.00218155	0.0550955	-0.935455	1.91495	1.18308	0.642292	0.0110331	1.23375	1.9573	161	0.0133499	TRUE
0.0543206	-0.402681	0.511323	-0.645113	0.254025	0.80303	0.870658	-7.409	P81605	0.17529	0.607386	DCD	DCD_HUMAN				0.521371	1.2923	0.457535	2.12706	0.218608	3.48264	0.00652989	0.0898705	-2.30516	1.6944	1.49487	0.952341	0.0422803	1.23798	1.37386	528	0.0437811	TRUE
0.101289	-0.265849	0.468428	-1.40463	0.593544	0.56259	0.688193	-7.2572	Q96JX3	0.419149	0.473643	SERAC1	SRAC1_HUMAN				0.418851	1.34822	0.693485	2.00295	-1.4202	5.19319	0.00287298	0.0625721	-1.11936	1.85931	1.42123	0.74695	0.0162144	1.24693	1.7901	214	0.0177446	TRUE
-0.206111	-0.43158	0.019357	-0.0141694	-1.95365	0.0702374	0.14617	-5.63892	Q96A57	1.45443	0.277757	TMEM230	TM230_HUMAN				0.257226	1.04351	0.326185	1.76084	1.2358	3.13458	0.00768884	0.0966799	-2.6804	1.65982	1.23223	0.818365	0.0240146	1.24962	1.61952	308	0.025539	TRUE
-0.585444	-0.842842	-0.328045	-0.38714	-4.86081	0.000225891	0.00160777	0.0155483	Q9NWB7	3.16388	0.362678	IFT57	IFT57_HUMAN				0.293654	0.665225	0.259569	1.07088	-0.809886	3.68909	0.00469542	0.0790899	-2.03536	1.75379	0.743442	0.462794	0.00154337	1.25067	2.81153	22	0.00182421	TRUE
-0.0712847	-0.176385	0.0338156	0.360297	-1.44951	0.168397	0.286442	-6.39834	P06746	1.07411	0.130078	POLB	DPOLB_HUMAN				0.119904	1.18254	0.587421	1.77766	-0.202348	4.79944	0.00258247	0.0591412	-1.08452	1.88411	1.23017	0.678941	0.0135083	1.25382	1.8694	188	0.0155887	TRUE
-0.674869	-0.825803	-0.523935	0.0463567	-9.55567	1.17e-07	3.67e-06	7.82762	Q8TAA5	4.69059	0.281999	GRPEL2	GRPE2_HUMAN				0.172193	0.583031	0.0497141	1.11635	-1.20214	2.64049	0.0365669	0.210459	-3.54372	1.25685	0.909207	0.608436	0.008016	1.2579	2.09604	124	0.0102819	TRUE
-1.21685	-1.37152	-1.06218	0.538968	-16.8136	6.13e-11	1.15e-08	15.5284	Q16763	5.82301	0.409587	UBE2S	UBE2S_HUMAN				0.176456	0.0428574	-0.368673	0.454388	0.998328	0.222864	0.826785	0.932343	-6.55947	0.0926787	0.906363	0.469495	0.00231245	1.25971	2.63593	39	0.00323383	TRUE
-0.209524	-0.376486	-0.0425614	-0.894136	-2.68191	0.0174114	0.0502507	-4.33294	Q9Y2R4	1.95451	0.210113	DDX52	DDX52_HUMAN				0.190479	1.05246	0.622712	1.48221	-0.654445	5.60747	0.00043561	0.0240546	0.435575	2.25308	0.915555	0.490279	0.00271707	1.26198	2.5659	44	0.00364842	TRUE
-0.0156023	-0.514472	0.483268	4.1251	-0.0668392	0.947619	0.965011	-7.44091	P13645	0.0482856	0.633326	KRT10	K1C10_HUMAN				0.569137	1.25384	0.502195	2.00548	4.27773	3.56981	0.00297433	0.062676	-1.83448	1.85858	1.32226	0.857515	0.0283716	1.26944	1.54712	363	0.0300995	TRUE
-0.205942	-0.44448	0.0325959	-1.119	-1.84509	0.0854664	0.169662	-5.81475	Q9H1D9	1.37576	0.293399	POLR3F	RPC6_HUMAN				0.272136	1.06558	0.181754	1.9494	-0.306709	2.61884	0.0219989	0.162226	-3.65698	1.39971	1.49212	1.00831	0.045707	1.27152	1.34002	555	0.0460199	TRUE
-0.922123	-1.02105	-0.823195	-0.598715	-19.9206	5.73e-12	2.15e-09	17.866	P53350	6.11823	0.295406	PLK1	PLK1_HUMAN				0.112861	0.35497	-0.311928	1.02187	-0.407498	1.13906	0.273346	0.570189	-5.93409	0.584905	1.18949	0.760831	0.0190867	1.27709	1.71927	250	0.0207297	TRUE
-0.0408758	-0.150888	0.0691364	-1.13209	-0.794063	0.439913	0.578161	-7.11459	Q8NFD5	0.573325	0.13974	ARID1B	ARI1B_HUMAN				0.125507	1.24951	0.704365	1.79466	-1.90299	5.53611	0.00121879	0.0418991	-0.432316	2.03104	1.20581	0.621934	0.00868287	1.29039	2.06134	132	0.0109453	TRUE
-0.100297	-0.243854	0.0432603	5.75207	-1.49311	0.156765	0.271223	-6.33889	Q07020	1.10771	0.177466	RPL18	RL18_HUMAN				0.163778	1.19051	0.754988	1.62604	4.63003	5.84973	3.83e-05	0.00605294	2.43582	2.74643	0.849616	0.49687	0.00292855	1.29081	2.53335	51	0.00422886	TRUE
0.101041	-0.0138666	0.215948	-1.45364	1.87922	0.0803856	0.16153	-5.76012	Q9BWT7	1.40199	0.141256	CARD10	CAR10_HUMAN				0.131092	1.39505	0.683108	2.107	-1.43026	4.40812	0.00155383	0.0467682	-0.931497	1.98499	1.37749	0.812225	0.0225583	1.29401	1.64669	289	0.0239635	TRUE
-0.0984912	-0.207746	0.010764	5.92701	-1.92657	0.0737872	0.151886	-5.68334	O00299	1.43444	0.134577	CLIC1	CLIC1_HUMAN				0.124644	1.20719	0.791974	1.6224	5.605	6.22183	2e-05	0.00490099	3.07159	2.81607	0.840208	0.473698	0.0026133	1.30568	2.58281	42	0.00348259	TRUE
0.328582	0.171127	0.486036	-0.5394	4.45983	0.000491937	0.00301632	-0.77897	Q8WV93	2.97142	0.216738	AFG1L	AFG1L_HUMAN				0.179632	1.63463	0.779089	2.49017	-1.03344	4.47571	0.00256018	0.0591412	-1.13899	1.88411	1.70048	0.976046	0.038995	1.30605	1.40899	486	0.0402985	TRUE
-0.124176	-0.260571	0.0122197	-1.65304	-1.94566	0.0712682	0.147652	-5.65206	Q8NB78	1.44919	0.167945	KDM1B	KDM1B_HUMAN				0.155607	1.18481	0.617355	1.75227	-1.9908	5.04307	0.00199862	0.0521054	-0.858625	1.939	1.19765	0.647384	0.00916868	1.30899	2.03769	138	0.0114428	TRUE
-0.027598	-0.141512	0.0863164	-2.03856	-0.51776	0.612405	0.729644	-7.30183	P01116	0.363046	0.148995	KRAS	RASK_HUMAN				0.129959	1.28539	0.71056	1.86023	-0.352904	5.03042	0.000632859	0.0301921	-0.00277841	2.16412	1.16415	0.655798	0.00993224	1.31299	2.00295	148	0.012272	TRUE
-0.47691	-0.934374	-0.0194467	-2.03547	-2.28115	0.0423744	0.0992472	-5.01002	P35670	1.6473	0.56744	ATP7B	ATP7B_HUMAN				0.521898	0.838184	0.264162	1.41221	2.79663	3.42054	0.0103444	0.112027	-2.42379	1.58859	1.03415	0.654874	0.00858175	1.31509	2.06642	129	0.0106965	TRUE
0.0640235	-0.219307	0.347354	1.17667	0.48292	0.636335	0.747271	-7.32008	Q9NWT8	0.339395	0.369734	AURKAIP1	AKIP_HUMAN				0.323238	1.3794	0.925351	1.83346	0.746703	7.11654	0.000152251	0.0129539	1.4696	2.48339	1.08868	0.518006	0.00217264	1.31538	2.66301	32	0.0026534	TRUE
-0.733296	-0.845667	-0.620925	-1.39234	-13.9462	8.02e-10	7.81e-08	12.9406	Q9ULW0	5.46939	0.262782	TPX2	TPX2_HUMAN				0.128198	0.583674	0.0337414	1.13361	0.863848	2.27131	0.0390241	0.218417	-4.27982	1.2357	0.925796	0.627391	0.00829415	1.31697	2.08123	125	0.0103648	TRUE
0.106452	-0.108209	0.321113	-0.590585	1.05982	0.306498	0.446873	-6.86715	P59780	0.77488	0.269262	AP3S2	AP3S2_HUMAN				0.244896	1.42385	0.838911	2.00878	-0.338773	5.8794	0.000879282	0.035644	-0.15856	2.09745	1.33054	0.667326	0.00874256	1.3174	2.05836	134	0.0111111	TRUE
-0.237305	-0.407409	-0.0672012	3.06238	-2.98141	0.00956908	0.0314276	-3.75186	O14737	2.14815	0.21652	PDCD5	PDCD5_HUMAN				0.194063	1.08225	0.586909	1.57759	2.12174	4.67561	0.000335596	0.0215921	0.302158	2.29448	0.924485	0.565112	0.00449682	1.31956	2.34709	72	0.00597015	TRUE
0.0435849	-0.132814	0.219984	5.85467	0.528043	0.605427	0.723957	-7.29621	P09211	0.370699	0.230447	GSTP1	GSTP1_HUMAN				0.201245	1.3708	0.692179	2.04942	4.11655	4.32277	0.000665717	0.0313334	-0.371012	2.14935	1.25004	0.774205	0.0164924	1.32721	1.78272	217	0.0179934	TRUE
-0.194802	-0.31326	-0.0763448	4.11245	-3.51448	0.00325778	0.0136242	-2.68657	P05388	2.46522	0.15488	RPLP0	RLA0_HUMAN				0.135142	1.14129	0.74687	1.53571	3.50424	6.19232	2.11e-05	0.00490099	3.02193	2.81607	0.794342	0.449973	0.00176026	1.33609	2.75442	25	0.00207297	TRUE
-0.389478	-0.529767	-0.249189	-0.460794	-5.93318	3.11e-05	0.000327023	2.05441	P32929	3.61419	0.211217	CTH	CGL_HUMAN				0.160049	0.959867	0.563488	1.35625	2.13452	5.18221	0.000128703	0.0121972	1.24505	2.50495	0.75105	0.45221	0.00150791	1.34935	2.82162	21	0.00174129	TRUE
-0.273377	-0.472627	-0.0741282	-2.55403	-2.93221	0.0105637	0.0340553	-3.84847	P12755	2.11591	0.253233	SKI	SKI_HUMAN				0.227314	1.07654	0.445863	1.70722	-1.98649	4.12288	0.00550019	0.0839681	-1.76765	1.72614	1.22239	0.719511	0.0112522	1.34992	1.94876	163	0.0135158	TRUE
0.0832918	-0.00434677	0.17093	3.22119	2.03112	0.0609192	0.131236	-5.50986	P62820	1.5097	0.108136	RAB1A	RAB1A_HUMAN				0.0999825	1.43404	0.696127	2.17195	3.31288	4.15885	0.000918984	0.0366184	-0.687344	2.08648	1.34711	0.841844	0.0224588	1.35074	1.64861	285	0.0236318	TRUE
-0.0197997	-0.374111	0.334512	-0.400457	-0.119427	0.90657	0.93985	-7.4357	P78381	0.0825271	0.470239	SLC35A2	S35A2_HUMAN				0.404217	1.34142	0.615695	2.06714	0.866052	4.46449	0.00372363	0.0707233	-1.4123	1.80467	1.45687	0.827943	0.0171499	1.36122	1.76574	221	0.018325	TRUE
0.390277	0.229478	0.551077	-1.42344	5.18702	0.000121614	0.000969831	0.650264	Q92796	3.31207	0.230956	DLG3	DLG3_HUMAN				0.183448	1.76225	1.2025	2.32199	-1.31991	7.08243	4.78e-05	0.0068429	2.43594	2.70533	1.27674	0.63859	0.00685955	1.37197	2.1637	110	0.00912106	TRUE
-0.418205	-0.745919	-0.0904904	-0.618119	-2.72724	0.0159129	0.0467524	-4.24619	Q9UNZ5	1.98514	0.412909	C19orf53	L10K_HUMAN				0.373873	0.959767	0.405184	1.51435	-0.107125	4.18001	0.00514657	0.0831634	-1.70672	1.73061	1.08698	0.632697	0.00481759	1.37797	2.31717	75	0.00621891	TRUE
-0.0417225	-0.172141	0.0886964	-1.89907	-0.68369	0.50491	0.637325	-7.19829	Q15063	0.489274	0.167137	POSTN	POSTN_HUMAN				0.148788	1.34929	0.845542	1.85304	-0.00520172	5.87375	9.48e-05	0.0108972	1.72634	2.54494	1.03916	0.574704	0.00445837	1.39102	2.35082	71	0.00588723	TRUE
0.0513965	-0.0626756	0.165469	3.02767	0.962906	0.351319	0.492535	-6.96465	O15511	0.701806	0.14354	ARPC5	ARPC5_HUMAN				0.130139	1.46854	0.896472	2.04061	2.45323	5.49355	7.26e-05	0.00903527	1.80823	2.61042	1.10263	0.652645	0.0073528	1.41714	2.13355	117	0.00970149	TRUE
0.0539202	-0.113375	0.221216	-1.46745	0.688805	0.501778	0.634592	-7.19467	Q96CQ1	0.493092	0.214328	SLC25A36	S2536_HUMAN				0.190859	1.47175	0.914516	2.02897	-0.346077	6.37936	0.000559886	0.0282144	0.208781	2.19091	1.31663	0.635715	0.0058049	1.41783	2.23621	96	0.0079602	TRUE
-1.5305	-1.65896	-1.40205	-0.477117	-25.4632	1.77e-13	2.78e-10	21.1743	P14635	6.46169	0.464241	CCNB1	CCNB1_HUMAN				0.146548	-0.108168	-0.654598	0.438261	0.333727	-0.423624	0.678125	0.866719	-6.4919	0.18053	1.17437	0.623394	0.00582549	1.42233	2.23467	97	0.00804312	TRUE
0.207424	0.0796174	0.33523	-1.23862	3.46845	0.00357586	0.0146435	-2.77947	Q96CD0	2.43905	0.166684	FBXL8	FBXL8_HUMAN				0.145808	1.63253	1.05023	2.21483	-1.63631	6.7716	0.000400271	0.022564	0.472905	2.27767	1.40484	0.66432	0.00751799	1.42511	2.1239	120	0.00995025	TRUE
0.0349549	-0.0698478	0.139758	0.373751	0.712796	0.487242	0.620105	-7.17734	Q00613	0.513424	0.133441	HSF1	HSF1_HUMAN				0.119564	1.49667	0.613726	2.37962	0.493721	3.65251	0.00280948	0.0617645	-1.70629	1.86504	1.57288	1.00731	0.0309574	1.46172	1.50924	392	0.0325041	TRUE
-0.235811	-0.429246	-0.0423757	-0.000956057	-2.6227	0.020497	0.0569651	-4.46881	Q9BVK2	1.90047	0.243198	ALG8	ALG8_HUMAN				0.220681	1.23632	0.470336	2.0023	0.490378	3.89843	0.00717528	0.0944094	-2.01282	1.67112	1.45003	0.873872	0.017644	1.47213	1.7534	223	0.0184909	TRUE
-0.142276	-0.519847	0.235296	-0.437812	-0.805306	0.433601	0.571901	-7.10542	Q0VGL1	0.582413	0.478801	LAMTOR4	LTOR4_HUMAN				0.430753	1.34325	0.522061	2.16444	0.0302308	3.74532	0.00525283	0.0835332	-1.95179	1.72855	1.52311	0.936855	0.0198545	1.48553	1.70214	258	0.021393	TRUE
-0.126603	-0.385683	0.132477	2.26415	-1.04433	0.313366	0.45453	-6.88327	Q13509	0.762356	0.325493	TUBB3	TBB3_HUMAN				0.295572	1.37645	0.948268	1.80463	2.10527	6.87936	6.66e-06	0.0027474	4.1443	3.00059	0.899102	0.488491	0.000762303	1.50305	3.11787	15	0.00124378	TRUE
-0.0875408	-0.28865	0.113568	-0.618635	-0.930269	0.367404	0.508837	-6.99564	Q96HP4	0.676573	0.253601	OXNAD1	OXND1_HUMAN				0.229435	1.41924	0.825775	2.01271	-1.65718	5.77615	0.000968586	0.0373225	-0.238987	2.0787	1.3382	0.677058	0.00553536	1.50678	2.25685	87	0.00721393	TRUE
-0.200863	-0.398644	-0.00308188	-1.37121	-2.17042	0.0469623	0.107469	-5.27097	Q8NHG7	1.60888	0.244699	SVIP	SVIP_HUMAN				0.225639	1.32462	0.422239	2.22699	0.137464	3.43863	0.0100859	0.110692	-2.52154	1.59446	1.62829	1.02948	0.0278448	1.52548	1.55526	356	0.0295191	TRUE
0.0706854	-0.0585759	0.199947	-2.24208	1.16867	0.261322	0.398387	-6.74818	Q9HD67	0.85715	0.161633	MYO10	MYO10_HUMAN				0.147468	1.60748	0.99433	2.22064	-0.963971	6.1413	0.000390665	0.022564	0.491604	2.27767	1.38329	0.699518	0.00694393	1.5368	2.15839	112	0.0092869	TRUE
-0.75332	-0.8755	-0.63114	0.472981	-13.1768	1.73e-09	1.47e-07	12.1585	P60520	5.34846	0.276062	GABARAPL2	GBRL2_HUMAN				0.139389	0.7907	0.0884111	1.49299	0.383623	2.4456	0.0303405	0.192909	-3.95916	1.30569	1.18694	0.801207	0.0116431	1.54402	1.93393	166	0.0137645	TRUE
0.0102948	-0.211097	0.231686	-1.69784	0.0993772	0.922194	0.949552	-7.43804	Q9Y672	0.0693665	0.290887	ALG6	ALG6_HUMAN				0.252575	1.55599	0.77364	2.33834	-0.809388	4.80379	0.00257052	0.0591412	-1.0804	1.88411	1.61867	0.892547	0.0156218	1.5457	1.80627	207	0.0171642	TRUE
-0.0398356	-0.166071	0.0864	3.4353	-0.674402	0.510625	0.643097	-7.2048	Q12904	0.481231	0.162246	AIMP1	AIMP1_HUMAN				0.144016	1.51183	0.771141	2.25252	3.00649	4.368	0.000609321	0.0294701	-0.284091	2.17372	1.36319	0.845015	0.0138428	1.55166	1.85878	191	0.0158375	TRUE
-0.464416	-0.875071	-0.0537617	1.44139	-2.41691	0.0292929	0.0751543	-4.82942	Q9UII2	1.77714	0.512203	ATP5IF1	ATIF1_HUMAN				0.468496	1.08755	0.384705	1.7904	2.19384	3.31134	0.00500103	0.0817535	-2.33799	1.73852	1.2261	0.801845	0.00847367	1.55197	2.07193	128	0.0106136	TRUE
-0.57289	-0.700676	-0.445105	-0.721854	-9.58119	1.13e-07	3.61e-06	7.86255	Q9NZM5	4.69375	0.239225	NOP53	NOP53_HUMAN				0.145784	0.98106	0.423079	1.53904	-0.921946	4.24673	0.00476526	0.0791581	-1.63634	1.75339	1.09666	0.636574	0.00451879	1.55395	2.34498	73	0.00605307	TRUE
-0.0460727	-0.183605	0.09146	-2.69965	-0.715924	0.485365	0.618677	-7.17505	Q69YN4	0.515437	0.175196	VIRMA	VIR_HUMAN				0.156904	1.51262	0.928823	2.09641	-1.98702	6.25817	0.000623057	0.0299281	0.122998	2.16761	1.36774	0.666023	0.00527524	1.55869	2.27776	83	0.00688226	TRUE
0.0668115	-0.365498	0.499121	3.67593	0.330283	0.745892	0.828838	-7.38542	P0CG38	0.230842	0.567274	POTEI	POTEI_HUMAN				0.493201	1.62796	1.08697	2.16895	4.09948	6.43977	1.38e-05	0.00409254	3.43435	2.87452	1.11003	0.617187	0.0025044	1.56114	2.6013	40	0.00331675	TRUE
-0.21708	-0.373993	-0.060167	-0.595672	-2.95659	0.0100589	0.032709	-3.80066	Q96IW7	2.13215	0.199553	SEC22A	SC22A_HUMAN				0.179014	1.34836	0.706979	1.98973	-0.723811	4.81356	0.00118437	0.0413848	-0.505118	2.03616	1.29792	0.731717	0.00736736	1.56544	2.13269	118	0.00978441	TRUE
-0.206482	-0.39743	-0.0155335	-0.524559	-2.31098	0.0359392	0.0876943	-5.02188	P61165	1.7059	0.237239	TMEM258	TM258_HUMAN				0.217844	1.36277	0.729425	1.99611	-0.911611	5.19711	0.00170668	0.0489569	-0.721083	1.96562	1.35887	0.722549	0.00644574	1.56925	2.19073	102	0.00845771	TRUE
-0.204278	-0.310918	-0.0976372	-0.323669	-4.09382	0.00101532	0.00536533	-1.51453	O75449	2.78637	0.143694	KATNA1	KTNA1_HUMAN				0.121661	1.37442	0.521825	2.22701	0.392998	3.57586	0.00478743	0.0791845	-1.96989	1.75324	1.5365	0.972682	0.0215755	1.5787	1.66604	273	0.0226368	TRUE
-0.37108	-0.663496	-0.0786634	-0.312605	-2.71203	0.016401	0.0479316	-4.27534	Q5T749	1.9746	0.368336	KPRP	KPRP_HUMAN				0.333603	1.21841	0.452507	1.9843	-1.02771	3.84237	0.00767714	0.0966799	-2.14876	1.65982	1.43875	0.873777	0.0119827	1.58949	1.92144	171	0.0141791	TRUE
-0.695154	-1.35374	-0.0365639	-3.21772	-2.40676	0.0408064	0.0964636	-4.73674	P78368	1.66089	0.820345	CSNK1G2	KC1G2_HUMAN				0.751353	0.905041	0.366901	1.44318	-0.821956	4.06211	0.00590627	0.0866541	-1.83312	1.71148	1.03646	0.613937	0.00658438	1.60019	2.18149	106	0.00878939	TRUE
0.0491841	-0.155926	0.254294	-0.806041	0.512469	0.616011	0.732804	-7.30468	Q8N5I4	0.358798	0.268677	DHRSX	DHRSX_HUMAN				0.234	1.65379	1.02383	2.28374	-1.07769	6.34086	0.000579129	0.028768	0.18175	2.18325	1.48467	0.718685	0.00556901	1.6046	2.25422	91	0.00754561	TRUE
-0.314191	-0.689142	0.0607596	1.31623	-1.79081	0.094137	0.182686	-5.90033	Q9UK45	1.33567	0.461052	LSM7	LSM7_HUMAN				0.427763	1.29447	0.205438	2.38349	2.19677	2.54371	0.0230698	0.165673	-3.79349	1.3885	1.82725	1.24242	0.0414835	1.60866	1.38212	516	0.0427861	TRUE
-0.535445	-0.877436	-0.193454	-3.3024	-3.36837	0.00478044	0.0183018	-3.03784	Q8TAD8	2.35682	0.445291	SNIP1	SNIP1_HUMAN				0.390161	1.07451	-0.00724769	2.15627	-1.96952	2.39916	0.051146	0.25223	-3.85931	1.15153	1.8289	1.23412	0.0406945	1.60995	1.39046	507	0.0420398	TRUE
-0.200452	-0.578055	0.177151	3.05684	-1.1345	0.274923	0.413012	-6.78657	Q05639	0.831754	0.472358	EEF1A2	EF1A2_HUMAN				0.430789	1.41067	0.977694	1.84364	4.1722	6.97234	5.73e-06	0.00256902	4.29075	3.02143	0.9151	0.493958	0.000613714	1.61112	3.21203	12	0.000995025	TRUE
0.127655	-0.125239	0.380549	-0.637464	1.07877	0.298244	0.43808	-6.84715	Q8NAV1	0.789408	0.316951	PRPF38A	PR38A_HUMAN				0.288515	1.74854	1.08099	2.4161	0.162971	6.13584	0.000392848	0.022564	0.487005	2.27767	1.50467	0.761579	0.00631868	1.62089	2.19937	99	0.00820896	TRUE
-0.430573	-0.837861	-0.0232858	-2.0049	-2.27439	0.0397714	0.0944138	-5.10009	Q9UPT9	1.6711	0.50501	USP22	UBP22_HUMAN				0.464654	1.23421	0.655423	1.813	-1.54668	5.15048	0.00178965	0.0496081	-0.762296	1.96	1.23422	0.660314	0.00229563	1.66479	2.6391	36	0.00298507	TRUE
-0.818011	-0.960115	-0.675907	-1.78604	-12.3022	4.35e-09	3.01e-07	11.2167	O60318	5.20778	0.307866	MCM3AP	GANP_HUMAN				0.16212	0.899883	0.40007	1.3997	-0.899931	4.21757	0.00354814	0.0689282	-1.4353	1.81624	0.971113	0.570212	0.00171947	1.71789	2.76461	24	0.00199005	TRUE
-0.133491	-0.438476	0.171494	-3.20642	-0.941655	0.362848	0.504123	-6.98375	Q13901	0.683828	0.382613	C1D	C1D_HUMAN				0.347943	1.587	1.17318	2.00082	0.575011	8.98363	3.23e-05	0.00600862	2.78397	2.74887	1.13156	0.472105	0.000255286	1.72049	3.59297	7	0.000580431	TRUE
-0.923333	-1.10849	-0.738173	-2.13911	-10.6571	2.89e-08	1.31e-06	9.27315	O75496	4.90937	0.368628	GMNN	GEMI_HUMAN				0.211241	0.80764	-0.0402623	1.65554	0.689566	2.06901	0.0601618	0.273793	-4.51537	1.10195	1.43652	0.96733	0.0146185	1.73097	1.8351	195	0.0161692	TRUE
-0.0675721	-0.262893	0.127749	1.48092	-0.739345	0.471453	0.606169	-7.15753	Q96P63	0.533146	0.248415	SERPINB12	SPB12_HUMAN				0.222832	1.69565	0.516445	2.87486	-1.07065	3.62647	0.0134773	0.12565	-2.50799	1.53164	2.16988	1.3453	0.0417463	1.76322	1.37938	521	0.0432007	TRUE
0.130088	0.050015	0.21016	-0.222193	3.47201	0.00355018	0.0145687	-2.77228	Q9NQE9	2.44091	0.104458	HINT3	HINT3_HUMAN				0.0913509	1.89799	0.982461	2.81352	-0.756577	4.8563	0.001611	0.047854	-0.72588	1.97529	1.8833	1.04448	0.019065	1.7679	1.71976	248	0.0205638	TRUE
-0.830302	-1.36306	-0.297544	-3.77471	-3.35294	0.00492729	0.0187456	-3.06803	Q7L804	2.34786	0.693137	RAB11FIP2	RFIP2_HUMAN				0.607798	0.939514	0.279723	1.5993	-2.94182	3.33565	0.0116557	0.117781	-2.66403	1.5639	1.17747	0.752723	0.0038201	1.76982	2.41793	64	0.0053068	TRUE
-0.135589	-0.459252	0.188075	-1.12953	-0.89528	0.385203	0.526182	-7.02781	Q53HI1	0.650161	0.408751	UNC50	UNC50_HUMAN				0.369252	1.64348	0.927219	2.35974	-1.45714	5.25374	0.000672803	0.0314558	0.010192	2.14779	1.49978	0.817149	0.00525657	1.77907	2.2793	82	0.00679934	TRUE
-0.873017	-1.55998	-0.186057	1.85277	-2.71594	0.0162741	0.0476138	-4.26785	Q2TB90	1.97742	0.865327	HKDC1	HKDC1_HUMAN				0.783719	0.909709	0.201661	1.61776	0.0506683	2.76847	0.0156481	0.13465	-3.40702	1.49664	1.19135	0.807777	0.00761057	1.78273	2.11858	121	0.0100332	TRUE
-0.0153189	-0.234573	0.203935	-0.020962	-0.149317	0.883352	0.924785	-7.43143	Q99720	0.102872	0.291869	SIGMAR1	SGMR1_HUMAN				0.250136	1.77433	1.30278	2.24588	-0.204908	8.81433	3.67e-05	0.00605294	2.67967	2.74643	1.26626	0.537969	0.000663354	1.78965	3.17825	13	0.00107794	TRUE
-1.42683	-1.75663	-1.09702	-1.19857	-9.24569	1.78e-07	5.06e-06	7.39743	Q3B726	4.62053	0.605251	POLR1F	RPA43_HUMAN				0.376262	0.375378	-0.286428	1.03718	-1.13565	1.32868	0.223764	0.519044	-5.20957	0.660978	1.11311	0.755021	0.00325645	1.8022	2.48726	55	0.00456053	TRUE
-1.83469	-2.53627	-1.1331	-1.03602	-5.58873	5.78e-05	0.000538064	1.41496	O43439	3.47841	1.0338	CBFA2T2	MTG8R_HUMAN				0.800401	-0.0314684	-0.701494	0.638557	-2.67708	-0.118446	0.910041	0.969043	-6.02738	0.0427633	1.44231	0.7644	0.00658291	1.80322	2.18158	105	0.00870647	TRUE
-0.756347	-1.179	-0.333695	0.0626299	-3.82444	0.00174229	0.00832507	-2.05941	Q6ICB0	2.63864	0.561818	DESI1	DESI1_HUMAN				0.482183	1.09973	0.430577	1.76888	0.121443	4.14475	0.0077737	0.0973517	-1.99898	1.65652	1.3012	0.763401	0.00273661	1.85607	2.56279	45	0.00373134	TRUE
-0.869469	-1.736	-0.00293564	1.83519	-2.14436	0.0493245	0.11145	-5.31629	P30613	1.59112	1.07104	PKLR	KPYR_HUMAN				0.988586	0.98707	-0.0721431	2.04628	2.06189	2.04357	0.0649365	0.284981	-4.56612	1.07728	1.79587	1.2084	0.0298463	1.85654	1.52511	385	0.0319237	TRUE
-0.237121	-0.528886	0.0546443	-2.38239	-1.73686	0.103517	0.196913	-5.98377	Q9BRL6	1.29427	0.359089	SRSF8	SRSF8_HUMAN				0.332861	1.64849	0.904933	2.39205	0.895521	5.35489	0.00145648	0.045265	-0.584336	1.99875	1.61653	0.848288	0.00515751	1.88561	2.28756	81	0.00671642	TRUE
-0.485334	-0.727636	-0.243032	2.69247	-4.28069	0.000700295	0.00398549	-1.13802	Q9H082	2.88304	0.329948	RAB33B	RB33B_HUMAN				0.27643	1.40673	0.665208	2.14825	0.156806	4.58212	0.00326856	0.0656411	-1.29488	1.83808	1.50004	0.845962	0.00551988	1.89206	2.25807	86	0.00713101	TRUE
-0.154957	-0.312308	0.00239367	-1.55068	-2.10461	0.0531402	0.118244	-5.38488	Q86SQ9	1.56196	0.194446	DHDDS	DHDDS_HUMAN				0.179514	1.74853	1.1341	2.36296	-1.2857	6.87355	0.000367753	0.0222069	0.538315	2.28377	1.50064	0.700971	0.00281714	1.90349	2.55019	48	0.0039801	TRUE
-0.234659	-0.659892	0.190574	-1.36027	-1.17934	0.257179	0.393535	-6.73598	Q86U06	0.865697	0.531285	RBM23	RBM23_HUMAN				0.485127	1.69408	1.05297	2.33518	-1.18738	6.38236	0.000558417	0.0282144	0.210879	2.19091	1.51553	0.731407	0.0017623	1.92874	2.75392	26	0.00215589	TRUE
-0.0621349	-0.367456	0.243186	-1.58859	-0.434919	0.67	0.773243	-7.34321	Q4VXU2	0.304712	0.399671	PABPC1L	PAP1L_HUMAN				0.348326	1.8987	1.19559	2.60181	0.566288	5.92187	8.83e-05	0.0103152	1.77961	2.56426	1.45128	0.802144	0.00317377	1.96084	2.49843	54	0.00447761	TRUE
0.0132799	-0.182924	0.209484	0.276087	0.144649	0.886972	0.92705	-7.43216	Q8TAD4	0.0998205	0.260753	SLC30A5	ZNT5_HUMAN				0.22384	1.99375	0.702374	3.28512	-1.53362	3.61661	0.00788232	0.0978384	-2.17082	1.65414	2.36241	1.47327	0.0388105	1.98047	1.41105	482	0.0399668	TRUE
-0.57338	-0.723684	-0.423077	-2.35135	-8.20715	1.27e-06	2.54e-05	5.43887	Q14674	4.25432	0.264161	ESPL1	ESPL1_HUMAN				0.171474	1.41485	0.844973	1.98473	-1.68551	5.81584	0.000548118	0.0282144	0.209393	2.19091	1.26573	0.650145	0.00169552	1.98823	2.7707	23	0.00190713	TRUE
-0.00822816	-0.156115	0.139659	-2.5829	-0.118906	0.906976	0.9399	-7.43577	Q03393	0.0824596	0.195577	PTS	PTPS_HUMAN				0.168717	2.00121	1.19725	2.80516	-0.587171	6.01226	0.000777786	0.0333991	-0.057424	2.12376	1.8469	0.917195	0.00723598	2.00943	2.1405	114	0.00945274	TRUE
-0.235174	-0.426817	-0.0435307	-0.797062	-2.64007	0.0198216	0.0554399	-4.43648	O14529	1.91225	0.241046	CUX2	CUX2_HUMAN				0.218636	1.79399	1.15883	2.42914	-1.18967	6.82214	0.000383758	0.022564	0.505494	2.27767	1.54378	0.724613	0.00225384	2.02916	2.64708	35	0.00290216	TRUE
0.083125	-0.339968	0.506218	-1.28274	0.419881	0.680704	0.781021	-7.34997	Q9NYF3	0.294355	0.553498	FAM53C	FA53C_HUMAN				0.482686	2.153	1.40644	2.89956	-0.528099	6.96563	0.000340949	0.0217371	0.596291	2.29193	1.84119	0.851709	0.00280334	2.06988	2.55232	47	0.00389718	TRUE
-0.113071	-0.549842	0.3237	3.82146	-0.553259	0.588484	0.709926	-7.28198	P13928	0.389638	0.568784	ANXA8	ANXA8_HUMAN				0.49829	2.01213	0.521538	3.50272	0.341495	2.96021	0.0125854	0.121909	-3.09434	1.54677	2.54968	1.70054	0.0467791	2.1252	1.32995	567	0.0470149	TRUE
-0.0491291	-0.252246	0.153987	2.63508	-0.51692	0.612977	0.730105	-7.30229	P52815	0.362426	0.26569	MRPL12	RM12_HUMAN				0.231726	2.08374	0.857296	3.31018	3.43054	3.6359	0.0026048	0.0591412	-1.70547	1.88411	2.16767	1.39919	0.0260153	2.13287	1.58477	329	0.0272803	TRUE
-1.16324	-1.37062	-0.955859	0.963077	-12.0677	1.24e-08	6.79e-07	10.2264	Q969F9	5.04451	0.451966	HPS3	HPS3_HUMAN				0.236588	1.1106	0.41089	1.81032	0.550648	3.8337	0.0077582	0.0973315	-2.08526	1.65662	1.31399	0.798268	0.00212149	2.27384	2.67336	31	0.00257048	TRUE
-0.697907	-1.20758	-0.188237	2.9184	-2.92643	0.0106871	0.0343688	-3.8598	P05386	2.11221	0.647614	RPLP1	RLA1_HUMAN				0.581458	1.59511	0.460885	2.72934	1.97269	3.00958	0.00916562	0.105643	-2.92029	1.6172	1.93323	1.29399	0.0127751	2.29302	1.89364	181	0.0150083	TRUE
0.401671	-0.422298	1.22564	-3.29183	1.04877	0.312624	0.453705	-6.87749	P13637	0.7637	1.03087	ATP1A3	AT1A3_HUMAN				0.940025	2.70842	1.90753	3.50931	-2.38492	8.16812	0.000135843	0.0124	1.23322	2.49906	2.1242	0.913695	0.00433487	2.30675	2.36302	70	0.00580431	TRUE
-0.534046	-0.656995	-0.411098	-0.943775	-9.28294	1.69e-07	4.88e-06	7.4497	Q8WYP5	4.62842	0.226153	AHCTF1	ELYS_HUMAN				0.140266	1.82581	1.29299	2.35863	-1.56038	8.27667	0.000125728	0.0121972	1.31906	2.50495	1.42861	0.607866	0.000678889	2.35986	3.1682	14	0.00116086	TRUE
-0.0809748	-0.50755	0.3456	0.548299	-0.40568	0.690878	0.787761	-7.35614	P68133	0.285388	0.556121	ACTA1	ACTS_HUMAN				0.486659	2.38284	1.64998	3.1157	1.58026	6.95806	5.86e-06	0.00256902	4.26833	3.02143	1.54575	0.836087	0.000996065	2.46381	3.00171	16	0.0013267	TRUE
-0.5126	-1.2443	0.219099	-0.207087	-1.51893	0.153552	0.266778	-6.24596	Q9P0U1	1.11777	0.898838	TOMM7	TOM7_HUMAN				0.834759	1.97665	0.240063	3.71323	0.197783	4.27311	0.0380513	0.215031	-3.04799	1.24463	3.11276	1.98118	0.0456528	2.48925	1.34053	554	0.045937	TRUE
-0.900279	-1.05418	-0.746381	-0.813755	-12.5018	3.51e-09	2.54e-07	11.4369	Q99640	5.24144	0.336653	PKMYT1	PMYT1_HUMAN				0.175575	1.68006	0.575835	2.78429	-1.75102	3.6749	0.00942209	0.107268	-2.26614	1.60979	2.04556	1.25976	0.00963138	2.58034	2.01631	143	0.0118574	TRUE
-0.366732	-0.721363	-0.0121013	-2.29892	-2.22481	0.0436327	0.101591	-5.18691	Q96DR4	1.6361	0.439336	STARD4	STAR4_HUMAN				0.404581	2.28522	1.19476	3.37568	-1.30477	5.0617	0.0019605	0.0516878	-0.841778	1.94245	2.30587	1.24406	0.00672844	2.65195	2.17209	109	0.00903814	TRUE
-0.102471	-0.628762	0.42382	2.26191	-0.416107	0.683402	0.782976	-7.35163	Q9UJ72	0.291753	0.688401	ANXA10	ANX10_HUMAN				0.60042	2.6484	1.94192	3.35488	-1.29757	9.05444	7.4e-05	0.00903527	1.96871	2.61042	1.98851	0.805988	0.000387956	2.75087	3.41122	9	0.000746269	TRUE
-1.2003	-1.58763	-0.812978	1.03103	-6.62286	9.43e-06	0.000124985	3.28697	Q8NHW5	3.86542	0.608625	RPLP0P6	RLA0L_HUMAN				0.441879	1.5688	0.298056	2.83954	-0.128937	2.68163	0.0195661	0.153487	-3.54606	1.42895	2.15182	1.44973	0.0106203	2.7691	1.97386	156	0.0129353	TRUE
0.301575	-0.127972	0.731122	0.635245	1.50043	0.154881	0.268521	-6.32879	Q9H0N0	1.11381	0.530687	RAB6C	RAB6C_HUMAN				0.490049	3.08696	2.24236	3.93156	-1.0499	7.82157	1.52e-06	0.000970336	5.56937	3.31192	1.82687	0.963567	0.00123472	2.78539	2.90843	18	0.00149254	TRUE
-0.0155503	-0.339131	0.308031	1.35251	-0.102704	0.9196	0.948119	-7.43768	Q9NRW1	0.0713132	0.427391	RAB6B	RAB6B_HUMAN				0.369158	2.84351	1.19478	4.49223	-3.97099	4.34954	0.00632437	0.0892136	-1.81178	1.69784	3.28256	1.88095	0.0258917	2.85906	1.58684	327	0.0271144	TRUE
-0.208724	-0.486016	0.068568	5.33073	-1.60866	0.129159	0.234425	-6.1752	Q562R1	1.19477	0.342409	ACTBL2	ACTBL_HUMAN				0.316349	2.86158	2.32898	3.39419	5.33156	11.4979	1.25e-08	4.39e-05	10.0242	4.12427	1.35992	0.607622	5.60239e-05	3.07031	4.25163	4	0.000331675	TRUE
0.283485	-0.0816096	0.648579	3.0813	1.65941	0.118417	0.218964	-6.10061	P68871	1.23426	0.450172	HBB	HBB_HUMAN				0.416518	3.48336	2.99767	3.96906	1.06451	15.4537	6.71e-10	4.7e-06	12.4227	4.63648	1.47254	0.554108	1.14701e-05	3.19988	4.94043	2	0.000165837	TRUE
-0.156676	-0.596704	0.283353	-1.26123	-0.76094	0.458843	0.594895	-7.14092	Q53T94	0.549228	0.559119	TAF1B	TAF1B_HUMAN				0.502007	3.23894	2.45461	4.02326	-1.45118	9.97439	4.15e-05	0.00619245	2.02489	2.73883	2.31789	0.894794	0.000250295	3.39561	3.60155	6	0.000497512	TRUE
-0.458253	-0.548481	-0.368024	-0.480214	-10.854	2.28e-08	1.09e-06	9.51869	O75330	4.94694	0.181562	HMMR	HMMR_HUMAN				0.102937	3.1503	2.61216	3.68844	-1.54636	14.1395	4.94e-06	0.00247689	3.07779	3.03271	2.036	0.61394	0.000146425	3.60856	3.83438	5	0.000414594	TRUE
-0.116586	-0.244486	0.0113145	2.6713	-1.94807	0.0709561	0.147277	-5.6481	Q9NRP0	1.45051	0.157536	OSTC	OSTC_HUMAN				0.145915	4.21555	2.92784	5.50327	-0.0621817	7.90706	0.000164226	0.0135496	1.40206	2.4672	3.34893	1.46909	0.00260534	4.33214	2.58414	41	0.00339967	TRUE
0.129077	-0.102432	0.360586	3.06013	1.19155	0.252505	0.387965	-6.72193	A5A3E0	0.875586	0.28894	POTEF	POTEF_HUMAN				0.264117	5.71988	4.56262	6.87714	2.26861	10.5772	3.68e-08	6.45e-05	9.05412	4.03057	2.78148	1.32026	0.000516002	5.5908	3.28735	11	0.000912106	TRUE
0.169556	-0.0133334	0.352446	2.64831	1.98132	0.0667699	0.141003	-5.59315	C9JRZ8	1.47303	0.225609	AKR1B15	AK1BF_HUMAN				0.20865	7.21296	6.35742	8.06851	0.931991	19.3039	3.24e-08	6.45e-05	7.37096	4.03057	3.50754	0.976051	5.13588e-05	7.04341	4.28939	3	0.000248756	TRUE
0.388243	0.215534	0.560951	-2.32484	4.80418	0.000251858	0.0017499	-0.0957676	Q8N2F6	3.13851	0.242458	ARMC10	ARM10_HUMAN				0.197035	1.41041	0.680409	2.1404	1.04143	4.13465	0.000963973	0.0373225	-0.7342	2.0787	1.32987	0.832818	0.049954	1.02216	1.30143	604		FALSE
0.171873	0.0269999	0.316747	0.72788	2.53542	0.0232449	0.0628505	-4.60983	O95671	1.85735	0.181372	ASMTL	ASML_HUMAN				0.165279	-0.49177	-0.967928	-0.0156119	-1.6369	-2.21017	0.04382	0.231234	-4.38564	1.20276	0.80138	0.543225	0.0500664	-0.663643	1.30045	605		FALSE
0.216579	0.0977654	0.335393	4.57247	3.89565	0.00150985	0.00739807	-1.91523	Q9BRA2	2.67895	0.158456	TXNDC17	TXD17_HUMAN				0.135549	0.893679	0.40941	1.37795	2.59418	3.94921	0.00139245	0.0443875	-1.09432	2.00697	0.872765	0.552478	0.0500836	0.6771	1.3003	606		FALSE
-0.272607	-0.498333	-0.0468805	3.73808	-2.58098	0.0212542	0.058594	-4.52433	P41250	1.88817	0.282977	GARS1	GARS_HUMAN				0.25752	0.306922	-0.103949	0.717792	3.14988	1.59859	0.131704	0.405118	-5.35313	0.845395	0.711581	0.468742	0.0502597	0.579529	1.29878	607		FALSE
-0.121738	-0.461202	0.217726	3.03625	-0.766414	0.455681	0.591971	-7.13664	P56134	0.553418	0.431151	ATP5MF	ATPK_HUMAN				0.387278	-1.30793	-2.1622	-0.453663	1.46639	-3.27647	0.00536433	0.0837094	-2.40568	1.72757	1.4839	0.974591	0.0504661	-1.18619	1.297	608		FALSE
0.320798	0.0433281	0.598267	-0.469706	2.48734	0.0265777	0.0695469	-4.71818	Q9NR77	1.81222	0.346957	PXMP2	PXMP2_HUMAN				0.316552	1.18967	0.564818	1.81452	0.106614	4.59864	0.0032098	0.0652472	-1.2786	1.84076	1.26673	0.712859	0.0505675	0.868869	1.29613	609		FALSE
0.00960991	-0.0899303	0.10915	-0.407884	0.206324	0.839396	0.894102	-7.42066	Q8N4J0	0.144029	0.130776	CARNMT1	CARME_HUMAN				0.113561	0.7776	0.22895	1.32625	-0.854225	3.42326	0.0129209	0.123874	-2.56191	1.53878	0.99046	0.625928	0.050579	0.76799	1.29603	610		FALSE
0.425507	0.279469	0.571545	-0.0159999	6.22687	1.86e-05	0.000218538	2.58717	O15231	3.72115	0.224123	ZNF185	ZN185_HUMAN				0.166608	-0.228217	-0.699009	0.242576	0.576358	-1.03737	0.31674	0.611253	-6.04122	0.525931	0.8505	0.537104	0.050602	-0.653723	1.29583	611		FALSE
-0.0316399	-0.360174	0.296894	-4.03062	-0.205818	0.839784	0.894385	-7.42077	Q8N138	0.143651	0.431701	ORMDL3	ORML3_HUMAN				0.374808	-1.42055	-2.42299	-0.418098	-4.79932	-3.42272	0.0129297	0.123874	-2.56255	1.53878	1.8094	1.14364	0.0508523	-1.38891	1.29369	612		FALSE
-1.38928	-1.51301	-1.26554	-1.88546	-23.9951	4.11e-13	4.05e-10	20.3862	P20248	6.3998	0.425479	CCNA2	CCNA2_HUMAN				0.141164	-0.151301	-1.03517	0.732567	-0.313284	-0.37183	0.716325	0.884434	-6.37229	0.156935	1.88965	1.00836	0.050903	1.23798	1.29326	613		FALSE
0.00575965	-0.148964	0.160483	-1.56094	0.0795552	0.937674	0.959099	-7.43992	Q9H469	0.056365	0.200282	FBXL15	FXL15_HUMAN				0.176517	0.748818	0.212762	1.28487	-1.4843	3.374	0.0137602	0.12649	-2.62107	1.52829	0.960341	0.611559	0.0510145	0.743058	1.29231	614		FALSE
0.117014	0.0235435	0.210484	-0.00529147	2.67543	0.0176366	0.0508262	-4.34531	P36969	1.94964	0.117635	GPX4	GPX4_HUMAN				0.106636	-0.561075	-1.04754	-0.0746061	0.369576	-2.4682	0.0267242	0.179175	-3.9305	1.34626	0.816861	0.554989	0.0510918	-0.678089	1.29165	615		FALSE
0.0838787	-0.036498	0.204255	-1.44605	1.48915	0.157793	0.272523	-6.34434	Q674X7	1.10479	0.148808	KAZN	KAZRN_HUMAN				0.137332	-0.750912	-1.35056	-0.151265	-1.28312	-3.02463	0.0217213	0.161987	-3.05166	1.40049	1.05091	0.684107	0.0511909	-0.83479	1.29081	616		FALSE
0.028578	-0.0851582	0.142314	-0.720645	0.536986	0.59939	0.718812	-7.29124	Q7Z6K3	0.377635	0.148326	PTAR1	PTAR1_HUMAN				0.129756	0.842079	0.257596	1.42656	-0.0544078	3.47984	0.0120252	0.119114	-2.49445	1.55832	1.05914	0.666809	0.0512884	0.813501	1.28998	617		FALSE
0.400591	0.186436	0.614746	1.75867	3.99764	0.00123054	0.00628352	-1.70888	P61457	2.73395	0.287188	PCBD1	PHS_HUMAN				0.244319	-0.520697	-1.18808	0.146686	2.15868	-1.66965	0.116663	0.379832	-5.25074	0.890181	1.14647	0.761385	0.0514574	-0.921288	1.28855	618		FALSE
-1.18673	-1.46205	-0.911416	-0.256029	-9.21191	1.86e-07	5.26e-06	7.3499	O95997	4.61202	0.504333	PTTG1	PTTG1_HUMAN				0.314096	0.744522	-0.647718	2.13676	0.0271273	1.2527	0.248743	0.545137	-5.29444	0.621763	2.34698	1.58834	0.0517612	1.93125	1.286	619		FALSE
0.545324	0.199315	0.891332	1.91348	3.3682	0.00438058	0.0171104	-2.98139	P07099	2.38186	0.448739	EPHX1	HYEP_HUMAN				0.394744	-0.182956	-0.687003	0.321092	3.12717	-0.776765	0.44992	0.719072	-6.2754	0.377283	0.950461	0.575043	0.0518181	-0.728279	1.28552	620		FALSE
0.154976	-0.0600997	0.370051	3.99681	1.53994	0.14503	0.255864	-6.27361	O94925	1.14297	0.265756	GLS	GLSK_HUMAN				0.245369	-0.490731	-0.958283	-0.0231795	3.86158	-2.2461	0.0409387	0.22336	-4.32361	1.22283	0.786562	0.533407	0.0518954	-0.645707	1.28487	621		FALSE
0.322696	0.108455	0.536936	-0.142855	3.219	0.00592466	0.0217409	-3.28051	Q9BZ67	2.29186	0.275969	FRMD8	FRMD8_HUMAN				0.244416	-0.626132	-1.31529	0.063027	-0.689006	-1.94429	0.0717428	0.300198	-4.82853	1.04477	1.17463	0.786228	0.0519267	-0.948828	1.28461	622		FALSE
0.0166378	-0.0895406	0.122816	6.21747	0.334881	0.742492	0.826401	-7.3838	P63104	0.234076	0.139314	YWHAZ	1433Z_HUMAN				0.121134	0.629884	0.186027	1.07374	4.56515	3.03691	0.00867747	0.10297	-2.86794	1.6296	0.757594	0.506376	0.0519489	0.613247	1.28442	623		FALSE
-0.162935	-0.285838	-0.0400318	-1.44811	-2.83322	0.0128814	0.0395529	-4.04157	Q5BKZ1	2.05488	0.155411	ZNF326	ZN326_HUMAN				0.140214	0.619656	0.0532342	1.18608	-2.23109	2.64234	0.0364737	0.210459	-3.54132	1.25685	0.966322	0.646203	0.0521689	0.782591	1.28259	624		FALSE
0.551606	0.37371	0.729502	-0.829479	6.67087	1.25e-05	0.000159927	3.06346	P02792	3.80232	0.284339	FTL	FRIL_HUMAN				0.202953	-0.945868	-2.02702	0.135288	2.33849	-1.87222	0.0817098	0.322029	-4.94312	0.999989	1.85392	1.23344	0.0523276	-1.49747	1.28127	625		FALSE
1.04392	-0.0157076	2.10355	0.800914	2.10544	0.0530577	0.118158	-5.38345	O14950	1.56232	1.30965	MYL12B	ML12B_HUMAN				1.20888	-0.925672	-2.23403	0.382682	-0.707676	-1.53681	0.149572	0.430958	-5.38639	0.801297	2.26423	1.49264	0.0523975	-1.96959	1.28069	626		FALSE
-0.135034	-0.290554	0.0204862	-0.493779	-1.85561	0.083871	0.167127	-5.79798	Q8IYH5	1.38383	0.191256	ZZZ3	ZZZ3_HUMAN				0.177425	-1.24791	-2.0543	-0.441511	-1.93519	-3.73777	0.00872043	0.10313	-2.19398	1.62885	1.50161	0.919978	0.0525906	-1.11287	1.27909	627		FALSE
-0.00762659	-0.354817	0.339564	-1.53301	-0.0469454	0.963195	0.975702	-7.44212	P62380	0.0336189	0.444634	TBPL1	TBPL1_HUMAN				0.396092	0.769667	0.221081	1.31825	-0.934645	3.38873	0.0135032	0.12565	-2.60334	1.53164	0.984923	0.625856	0.0525982	0.777294	1.27903	628		FALSE
0.0401323	-0.267391	0.347656	-2.76678	0.278898	0.784247	0.855711	-7.40198	Q9NVR5	0.195165	0.40304	DNAAF2	KTU_HUMAN				0.350839	-2.08853	-3.63634	-0.540713	-4.19124	-3.0355	0.0135411	0.12565	-3.02068	1.53164	2.67263	1.76582	0.0530643	-2.12866	1.2752	629		FALSE
-0.630737	-1.00652	-0.25495	-1.35194	-3.61099	0.00297342	0.0126841	-2.56208	Q8WUZ0	2.49095	0.496295	BCL7C	BCL7C_HUMAN				0.428717	0.315011	-0.366776	0.996798	-1.27845	1.11598	0.304927	0.600851	-5.43504	0.540718	1.14186	0.777818	0.0531875	0.945748	1.27419	630		FALSE
0.14868	-0.165799	0.46316	4.74121	1.01039	0.328809	0.469667	-6.91789	P63261	0.73793	0.394906	ACTG1	ACTG_HUMAN				0.358774	1.75278	0.580432	2.92512	5.29093	3.19953	0.00626152	0.0892136	-2.55471	1.69784	2.02342	1.33747	0.0532006	1.6041	1.27408	631		FALSE
-0.314302	-0.428918	-0.199685	-0.404055	-5.86043	3.54e-05	0.000362144	1.92066	Q9BVL2	3.58671	0.171754	NUP58	NUP58_HUMAN				0.13076	-1.6051	-2.54056	-0.669648	-0.178786	-3.67194	0.00242317	0.0585988	-1.6351	1.88814	1.6662	1.06722	0.0532847	-1.2908	1.2734	632		FALSE
0.00412302	-0.151404	0.15965	-1.31014	0.0566552	0.95559	0.970745	-7.44158	Q96AG3	0.0404295	0.199881	SLC25A46	S2546_HUMAN				0.177433	-0.740486	-1.28565	-0.195323	-0.684096	-3.28072	0.015517	0.134067	-2.73419	1.49886	0.968307	0.621949	0.0533534	-0.744609	1.27284	633		FALSE
-0.289966	-0.92862	0.348687	-2.91617	-0.970312	0.347739	0.489519	-6.95749	Q92536	0.70652	0.804412	SLC7A6	YLAT2_HUMAN				0.728608	-2.02967	-3.29412	-0.76521	-2.70957	-3.67533	0.00582443	0.0863567	-1.94846	1.71308	2.32222	1.44256	0.0533673	-1.7397	1.27272	634		FALSE
0.372271	0.266663	0.477879	1.52448	7.53342	2.16e-06	3.88e-05	4.81494	P28062	4.15425	0.17564	PSMB8	PSB8_HUMAN				0.120483	-0.243079	-0.692754	0.206596	1.59741	-1.15681	0.266255	0.562423	-5.91453	0.596254	0.799045	0.513012	0.0534801	-0.61535	1.27181	635		FALSE
0.296798	0.107052	0.486544	0.12002	3.34285	0.00461121	0.0178534	-3.03233	Q08345	2.36607	0.245861	DDR1	DDR1_HUMAN				0.216472	1.05071	0.496198	1.60521	-1.43439	4.5767	0.00328811	0.0656411	-1.30024	1.83808	1.1204	0.63261	0.0538314	0.753908	1.26896	636		FALSE
-0.31222	-0.413284	-0.211155	-1.29747	-6.60223	9.76e-06	0.000127988	3.25104	Q5T5C0	3.85938	0.158562	STXBP5	STXB5_HUMAN				0.1153	1.54269	0.196032	2.88935	-1.01231	2.68352	0.0300237	0.191763	-3.59152	1.30899	2.30994	1.53634	0.0538909	1.85491	1.26848	637		FALSE
-0.00949156	-0.130214	0.111231	3.15395	-0.168027	0.868874	0.914733	-7.42827	Q9Y6E2	0.116393	0.159834	BZW2	5MP1_HUMAN				0.137726	0.596722	0.151024	1.04242	1.80552	2.86515	0.0122298	0.120123	-3.19524	1.55413	0.752561	0.508474	0.0541293	0.606213	1.26657	638		FALSE
0.107676	-0.0394319	0.254784	1.20824	1.56427	0.139229	0.248414	-6.23911	Q9Y281	1.16061	0.18184	CFL2	COF2_HUMAN				0.167828	0.746493	0.275742	1.21724	1.69794	3.39352	0.00423922	0.0762299	-2.1782	1.77066	0.826317	0.537057	0.0542393	0.638817	1.26569	639		FALSE
0.385001	0.267628	0.502373	-1.07705	7.01011	4.97e-06	7.7e-05	3.95054	P61018	3.98696	0.189268	RAB4B	RAB4B_HUMAN				0.133905	-0.746424	-1.57259	0.0797378	0.307773	-1.93346	0.0731668	0.303441	-4.84591	1.03798	1.40946	0.942527	0.0542669	-1.13142	1.26547	640		FALSE
-0.207626	-0.345931	-0.06932	-0.94324	-3.20827	0.0060547	0.0221008	-3.30195	Q86W34	2.2856	0.178048	AMZ2	AMZ2_HUMAN				0.157786	0.631762	0.0152977	1.24823	-1.16112	2.47528	0.0459832	0.237834	-3.75945	1.18631	1.04378	0.703293	0.0543672	0.839387	1.26466	641		FALSE
-0.564227	-0.856198	-0.272256	-1.46627	-4.12993	0.000944768	0.0050745	-1.44163	Q6UWU4	2.80469	0.394299	C6orf89	CF089_HUMAN				0.333096	0.592281	-0.261233	1.4458	-1.62527	1.67608	0.142067	0.420207	-4.79515	0.819454	1.41664	0.973733	0.0543905	1.15651	1.26448	642		FALSE
-0.0650129	-0.573144	0.443118	-1.96644	-0.273435	0.788361	0.858731	-7.40358	P60002	0.191151	0.666619	ELOF1	ELOF1_HUMAN				0.579702	-1.13155	-1.88277	-0.380331	-2.12041	-3.63819	0.00986034	0.110011	-2.30859	1.59748	1.38833	0.857027	0.0544558	-1.06654	1.26396	643		FALSE
0.171482	0.00118421	0.34178	1.97059	2.15198	0.0486225	0.11018	-5.30307	O00170	1.59673	0.210496	AIP	AIP_HUMAN				0.194285	-0.51325	-1.01926	-0.00723504	2.90058	-2.17061	0.0472115	0.241319	-4.45338	1.17776	0.854139	0.577287	0.0546221	-0.684732	1.26263	644		FALSE
0.300475	0.0800452	0.520904	-0.995353	2.91318	0.010975	0.0350123	-3.88573	O00479	2.10471	0.279816	HMGN4	HMGN4_HUMAN				0.251477	-1.57661	-2.95277	-0.200453	-0.485397	-2.6232	0.0294462	0.189469	-3.72948	1.31564	2.34879	1.56999	0.0547216	-1.87709	1.26184	645		FALSE
0.088262	-0.0868102	0.263334	1.68294	1.07742	0.298824	0.438687	-6.84857	Q8TAE8	0.788401	0.219423	GADD45GIP1	G45IP_HUMAN				0.199731	-1.03555	-1.86218	-0.208934	0.673475	-2.6994	0.017877	0.145781	-3.53338	1.45581	1.39419	0.943051	0.0547316	-1.12382	1.26176	646		FALSE
-0.108236	-0.275573	0.0591008	0.838625	-1.38232	0.187716	0.309923	-6.48735	Q7Z5L9	1.02456	0.207057	IRF2BP2	I2BP2_HUMAN				0.190906	-1.21903	-2.03675	-0.401306	0.270365	-3.19024	0.00637954	0.0894795	-2.57269	1.69645	1.40841	0.9329	0.054934	-1.11079	1.26016	647		FALSE
0.12908	0.0373128	0.220846	0.960624	3.00609	0.00910554	0.0303095	-3.70327	O75879	2.16258	0.116988	GATB	GATB_HUMAN				0.104692	0.828396	0.314113	1.34268	0.173932	3.68817	0.00571481	0.0861891	-2.11172	1.71399	0.947298	0.586721	0.0550302	0.699317	1.2594	648		FALSE
-0.0356801	-0.249474	0.178114	2.16427	-0.356664	0.72646	0.815345	-7.37584	Q9HB07	0.248748	0.28114	MYG1	MYG1_HUMAN				0.243907	0.517337	0.112949	0.921725	1.66199	2.73773	0.0157505	0.135035	-3.43495	1.49519	0.678162	0.461347	0.0550425	0.553017	1.2593	649		FALSE
0.191476	-0.0162363	0.399188	0.87486	1.97007	0.0681601	0.143007	-5.6118	Q9Y282	1.46576	0.256041	ERGIC3	ERGI3_HUMAN				0.236969	-0.503446	-1.01787	0.0109741	0.561667	-2.09436	0.0544453	0.261166	-4.58221	1.13064	0.87274	0.586876	0.0550477	-0.694922	1.25926	650		FALSE
-0.291021	-0.527963	-0.0540786	0.211234	-2.62489	0.0194912	0.0548029	-4.44138	Q12824	1.91725	0.297509	SMARCB1	SNF5_HUMAN				0.270316	0.511932	-0.0826886	1.10655	0.447935	1.85512	0.0858064	0.328472	-4.92085	0.987158	1.01644	0.678373	0.05508	0.802953	1.25901	651		FALSE
0.154141	-0.0504086	0.35869	-1.48387	1.61046	0.128765	0.233872	-6.17259	Q86UA1	1.19615	0.252574	PRPF39	PRP39_HUMAN				0.23336	-0.479925	-0.948706	-0.0111435	-1.80772	-2.39821	0.0459856	0.237834	-4.00374	1.18631	0.792922	0.534809	0.0551347	-0.634065	1.25857	652		FALSE
0.0914727	-0.0735176	0.256463	-0.767202	1.18485	0.255063	0.39117	-6.72966	Q9H974	0.869885	0.206104	QTRT2	QTRT2_HUMAN				0.188229	-0.776962	-1.41994	-0.133984	-1.81266	-2.60378	0.0214799	0.16147	-3.70681	1.40219	1.08605	0.733542	0.0553744	-0.868435	1.25669	653		FALSE
-0.582376	-0.85389	-0.310861	-0.0152574	-4.58394	0.000385894	0.00248346	-0.531566	P30825	3.0319	0.376482	SLC7A1	CTR1_HUMAN				0.309758	0.268666	-0.363244	0.900575	0.847398	0.909856	0.377937	0.666461	-6.16328	0.448908	1.17304	0.720915	0.0558062	0.851041	1.25332	654		FALSE
0.500733	0.302281	0.699186	0.387316	5.39237	8.29e-05	0.000721213	1.04362	Q7L523	3.39651	0.288955	RRAGA	RRAGA_HUMAN				0.226405	-1.01854	-2.14224	0.105148	-0.820925	-2.01065	0.0711622	0.298838	-4.62819	1.04763	1.90559	1.28197	0.0559539	-1.51928	1.25217	655		FALSE
-0.172217	-0.321737	-0.0226963	-1.67284	-2.46153	0.0268582	0.0700946	-4.74725	Q8IUW5	1.8087	0.186623	RELL1	RELL1_HUMAN				0.17058	0.516615	0.0034724	1.02976	-0.745647	2.35837	0.0488223	0.244863	-4.06115	1.16915	0.866071	0.585419	0.0561361	0.688831	1.25076	656		FALSE
0.564699	-0.0375254	1.16692	-0.512321	2.01734	0.0639094	0.136535	-5.53996	O14880	1.48955	0.743051	MGST3	MGST3_HUMAN				0.687049	-1.00117	-2.15452	0.15219	-1.07861	-1.95277	0.0814227	0.321428	-4.72666	1.0012	1.95994	1.31581	0.056165	-1.56587	1.25053	657		FALSE
0.0755437	-0.350636	0.501724	0.718773	0.378822	0.710288	0.802468	-7.36724	Q9BSR8	0.265844	0.556965	YIPF4	YIPF4_HUMAN				0.486208	0.986914	0.334215	1.63961	1.36247	3.2358	0.00582139	0.0863567	-2.48452	1.71308	1.12917	0.744633	0.0562863	0.91137	1.2496	658		FALSE
-0.00412165	-0.217683	0.20944	3.72466	-0.0412455	0.967661	0.979078	-7.44239	P35900	0.0289714	0.278841	KRT20	K1C20_HUMAN				0.243642	1.12826	0.284646	1.97188	4.37214	3.13291	0.0155593	0.134067	-2.8956	1.49886	1.47539	0.962443	0.0564161	1.13239	1.2486	659		FALSE
-0.673313	-0.801929	-0.544697	1.62757	-11.188	1.53e-08	8.13e-07	9.92682	Q9NR30	5.00761	0.263538	DDX21	DDX21_HUMAN				0.146732	0.38736	-0.398817	1.17354	0.837488	1.05441	0.309136	0.603555	-6.02386	0.536865	1.41418	0.896912	0.0564196	1.06067	1.24857	660		FALSE
0.267406	0.0183417	0.51647	-1.11034	2.29451	0.0370924	0.0895926	-5.05146	Q9BTY2	1.69585	0.309058	FUCA2	FUCO2_HUMAN				0.284145	0.995474	0.45404	1.53691	-0.307117	4.44082	0.00382352	0.0722759	-1.43623	1.79487	1.08706	0.617696	0.0565016	0.728068	1.24794	661		FALSE
0.911667	0.249129	1.57421	-0.436443	2.96036	0.0106348	0.0342425	-3.82995	P08697	2.1137	0.845374	SERPINF2	A2AP_HUMAN				0.755858	-0.581274	-1.66334	0.500795	0.587683	-1.14959	0.269125	0.565591	-5.92253	0.591617	1.92573	1.23448	0.0565187	-1.49294	1.24781	662		FALSE
0.966014	0.782846	1.14918	0.551844	11.271	1.39e-08	7.5e-07	10.0267	Q16643	5.02423	0.376851	DBN1	DREB_HUMAN				0.208967	0.338156	-0.131099	0.807411	0.0315433	1.55277	0.143871	0.421338	-5.36363	0.817531	0.810716	0.53535	0.0566195	-0.627858	1.24703	663		FALSE
0.187454	0.0685073	0.306402	-0.0991224	3.36799	0.00438238	0.0171104	-2.9818	Q8ND30	2.38186	0.154254	PPFIBP2	LIPB2_HUMAN				0.135701	1.28975	0.472452	2.10706	-0.256317	3.55004	0.00586013	0.0864444	-2.00211	1.71261	1.47606	0.932419	0.0566382	1.1023	1.24689	664		FALSE
-0.112914	-0.258375	0.0325465	0.61083	-1.65895	0.118511	0.219036	-6.1013	O00291	1.23407	0.179335	HIP1	HIP1_HUMAN				0.165949	0.627016	0.0746137	1.17942	-1.02416	2.42906	0.0288303	0.187732	-4.0009	1.32072	0.930515	0.630209	0.0566836	0.73993	1.24654	665		FALSE
-0.265827	-0.506064	-0.0255898	0.462817	-2.36477	0.0324039	0.0812056	-4.92463	Q86V81	1.74163	0.299157	ALYREF	THOC4_HUMAN				0.274075	0.640631	-0.0376732	1.31893	1.29159	2.02115	0.0623394	0.27971	-4.70362	1.08882	1.15321	0.773844	0.056719	0.906458	1.24627	666		FALSE
0.162961	-0.0659285	0.391851	0.386339	1.52156	0.149544	0.261769	-6.29941	P49356	1.12925	0.282847	FNTB	FNTB_HUMAN				0.261129	-0.839411	-1.58978	-0.0890404	-0.707904	-2.41045	0.0310297	0.194992	-4.00058	1.29972	1.26584	0.856061	0.0568842	-1.00237	1.24501	667		FALSE
0.20562	0.00512929	0.406111	1.52451	2.1918	0.0451038	0.104337	-5.23358	Q9BXW7	1.62323	0.248281	HDHD5	HDHD5_HUMAN				0.22873	-0.895562	-1.71985	-0.0712777	0.251166	-2.34109	0.0353593	0.208201	-4.17242	1.26297	1.38982	0.940386	0.0572841	-1.10118	1.24197	668		FALSE
0.0619433	-0.102694	0.226581	3.12662	0.804073	0.434291	0.57249	-7.10643	Q15019	0.581556	0.208766	SEPTIN2	SEPT2_HUMAN				0.187827	0.502874	0.174937	0.830811	2.58913	3.28159	0.00530941	0.0837094	-2.39575	1.72757	0.57053	0.374127	0.0573978	0.44093	1.2411	669		FALSE
-0.0398928	-0.166591	0.0868058	0.768365	-0.672903	0.511551	0.643852	-7.20584	Q8WUX9	0.48018	0.162834	CHMP7	CHMP7_HUMAN				0.144544	0.522206	0.0998105	0.944602	0.282555	2.64568	0.0188884	0.150888	-3.60612	1.43789	0.711825	0.481891	0.0575547	0.562099	1.23992	670		FALSE
0.320017	-0.123373	0.763407	3.67795	1.54247	0.144417	0.255125	-6.27004	P31930	1.14471	0.547943	UQCRC1	QCR1_HUMAN				0.505842	-0.622859	-1.30298	0.0572661	2.81095	-1.95982	0.0697452	0.295621	-4.80351	1.05443	1.15779	0.775921	0.0575962	-0.942876	1.23961	671		FALSE
0.0667466	-0.0822794	0.215773	4.20207	0.957187	0.354102	0.494935	-6.97015	P28482	0.698066	0.187408	MAPK1	MK01_HUMAN				0.170016	0.483748	0.172326	0.795169	3.1364	3.32419	0.00487352	0.0804188	-2.31304	1.74612	0.543001	0.355286	0.0576119	0.417001	1.23949	672		FALSE
0.174682	0.0302626	0.319102	-1.8116	2.58495	0.0210886	0.0582189	-4.51684	Q96CM3	1.89098	0.181058	RPUSD4	RUSD4_HUMAN				0.164761	-0.680439	-1.3213	-0.0395794	-2.14869	-2.56451	0.040617	0.222537	-3.64272	1.22496	1.08874	0.731125	0.0576365	-0.855121	1.2393	673		FALSE
0.760925	0.601904	0.919945	-1.46804	10.2263	4.93e-08	1.96e-06	8.72261	Q03169	4.82442	0.309138	TNFAIP2	TNAP2_HUMAN				0.181419	0.0409327	-0.50038	0.582245	0.166921	0.161822	0.873704	0.953366	-6.57176	0.0641782	1.25008	0.617557	0.0576687	-0.719992	1.23906	674		FALSE
0.0793648	-0.0835136	0.242243	-1.46691	1.04134	0.314704	0.455716	-6.88636	Q14692	0.760426	0.204563	BMS1	BMS1_HUMAN				0.18582	-0.82802	-1.50898	-0.147062	-1.73863	-2.69726	0.0218107	0.162226	-3.59005	1.39971	1.15947	0.776871	0.0577435	-0.907385	1.2385	675		FALSE
0.277256	0.0170324	0.537479	-0.269589	2.277	0.0383559	0.0918839	-5.08278	Q9UBI1	1.68396	0.322705	COMMD3	COMD3_HUMAN				0.296876	-1.11295	-2.15881	-0.0670992	-1.31616	-2.29301	0.0386914	0.217074	-4.20428	1.23922	1.76028	1.19316	0.058074	-1.39021	1.23602	676		FALSE
0.693373	-0.111595	1.49834	0.882829	1.84085	0.086117	0.170481	-5.82149	Q99757	1.37317	0.989689	TXN2	THIOM_HUMAN				0.918348	-1.30953	-2.79671	0.177651	-0.367774	-1.89737	0.0796347	0.31664	-4.90853	1.01085	2.53912	1.69665	0.0582352	-2.0029	1.23481	677		FALSE
0.141715	0.00436889	0.279061	-0.425183	2.2051	0.0439817	0.102192	-5.21022	Q9UJM3	1.63325	0.170066	ERRFI1	ERRFI_HUMAN				0.156691	-1.17818	-2.16637	-0.189987	-1.06351	-2.58976	0.0232235	0.165852	-3.70812	1.38793	1.6638	1.12738	0.0582641	-1.3199	1.2346	678		FALSE
0.0911422	-0.125793	0.308077	-0.907365	0.897882	0.38386	0.525075	-7.02546	Q9NSK7	0.651833	0.274056	C19orf12	CS012_HUMAN				0.247491	0.974187	0.30732	1.64105	-0.74532	3.52843	0.01131	0.116392	-2.43696	1.56977	1.21636	0.760795	0.0583187	0.883045	1.23419	679		FALSE
-0.0782802	-0.183486	0.0269257	-0.00569366	-1.59016	0.133277	0.24024	-6.20199	Q92889	1.1804	0.129981	ERCC4	XPF_HUMAN				0.120024	-0.750491	-1.25604	-0.244945	-1.40336	-3.3396	0.00822901	0.100029	-2.53271	1.64354	0.894997	0.576752	0.0583737	-0.672211	1.23378	680		FALSE
0.0474103	-0.0877477	0.182568	4.07424	0.749653	0.465408	0.60045	-7.14966	Q01518	0.54129	0.171672	CAP1	CAP1_HUMAN				0.154195	0.755066	0.221603	1.28853	3.71051	3.02897	0.00881657	0.103917	-2.88316	1.62518	0.910627	0.608603	0.0583845	0.707656	1.2337	681		FALSE
0.398423	0.236118	0.560727	-0.588798	5.24618	0.000108852	0.000889671	0.764107	O75431	3.33684	0.234026	MTX2	MTX2_HUMAN				0.185165	-0.653413	-1.44467	0.137848	-0.560896	-1.76719	0.0984607	0.351797	-5.1054	0.942012	1.35952	0.902711	0.0584459	-1.05184	1.23325	682		FALSE
0.0396605	-0.0732518	0.152573	0.0527655	0.750666	0.464816	0.60008	-7.14888	P24928	0.541818	0.14347	POLR2A	RPB1_HUMAN				0.128816	0.712719	0.205715	1.21972	0.310424	3.00831	0.00918897	0.105643	-2.92273	1.6172	0.863794	0.578416	0.0585128	0.673059	1.23275	683		FALSE
0.212777	-0.0358406	0.461394	-0.895248	1.82904	0.0879533	0.173288	-5.84023	Q8N5M4	1.36437	0.305666	TTC9C	TTC9C_HUMAN				0.283635	-0.869503	-1.68745	-0.0515537	0.101209	-2.30906	0.0389925	0.218417	-4.12032	1.2357	1.37916	0.933158	0.0585149	-1.08228	1.23273	684		FALSE
-0.0799357	-0.508565	0.348693	-0.698737	-0.398555	0.696006	0.791203	-7.35916	Q9Y575	0.280811	0.557933	ASB3	ASB3_HUMAN				0.489002	-2.26298	-3.91162	-0.614331	-2.64728	-3.31536	0.0148375	0.13205	-2.69202	1.50656	2.94408	1.88086	0.0586406	-2.18304	1.2318	685		FALSE
0.559592	0.37233	0.746855	-2.36218	6.38633	1.41e-05	0.000176557	2.87155	P46527	3.77675	0.290408	CDKN1B	CDN1B_HUMAN				0.213638	-0.471713	-1.25085	0.307428	-4.29157	-1.52686	0.183637	0.472257	-4.9636	0.733793	1.25997	0.888884	0.0588557	-1.03131	1.23021	686		FALSE
0.113362	0.0283519	0.198371	1.07857	2.84989	0.0124592	0.0385722	-4.0092	Q96P48	2.06521	0.107586	ARAP1	ARAP1_HUMAN				0.0969833	-0.817638	-1.51664	-0.118641	1.11792	-2.50323	0.0249648	0.171142	-3.86713	1.37109	1.16883	0.797452	0.0588671	-0.931	1.23013	687		FALSE
-0.490798	-0.874594	-0.107002	-0.520739	-2.73295	0.0157331	0.0464272	-4.23521	Q99595	1.98808	0.483866	TIMM17A	TI17A_HUMAN				0.437854	0.836896	-0.168767	1.84256	-1.11901	1.90544	0.0916843	0.338947	-4.47528	0.966638	1.69693	1.14731	0.0589279	1.32769	1.22968	688		FALSE
-0.0442495	-0.196712	0.108213	0.200329	-0.620261	0.544675	0.672121	-7.24108	Q8NBJ7	0.441131	0.196606	SUMF2	SUMF2_HUMAN				0.173937	-1.0123	-1.74294	-0.281659	0.863027	-2.96497	0.0100211	0.11037	-3.00554	1.59589	1.24326	0.833553	0.0589654	-0.968051	1.2294	689		FALSE
-0.254651	-0.347204	-0.162099	0.925388	-5.88015	3.42e-05	0.000353282	1.95698	O14777	3.5934	0.138898	NDC80	NDC80_HUMAN				0.105588	0.200214	-0.144275	0.544702	1.35765	1.24375	0.233537	0.528321	-5.81518	0.646933	0.606584	0.39301	0.0590626	0.454865	1.22869	690		FALSE
0.107022	-0.124836	0.338879	5.44125	0.986463	0.34002	0.481405	-6.9417	P25705	0.719276	0.29163	ATP5F1A	ATPA_HUMAN				0.264515	0.561833	0.23772	0.885946	4.6831	3.70959	0.00224703	0.0556834	-1.56158	1.91035	0.576435	0.369765	0.059089	0.454811	1.22849	691		FALSE
-0.12402	-0.248658	0.000617711	6.01121	-2.12653	0.0510037	0.114359	-5.34714	P62826	1.57846	0.153998	RAN	RAN_HUMAN				0.142193	0.370336	-0.00474149	0.745414	5.87289	2.11296	0.0525918	0.255597	-4.551	1.1436	0.634715	0.427908	0.059122	0.494356	1.22825	692		FALSE
-0.197356	-0.286997	-0.107715	2.02056	-4.70514	0.000304925	0.00206047	-0.291194	Q8NHV4	3.08912	0.12522	NEDD1	NEDD1_HUMAN				0.102267	0.343565	-0.0658016	0.752932	0.340466	1.79602	0.0935827	0.342892	-5.06143	0.959015	0.702166	0.467027	0.0593285	0.540922	1.22674	693		FALSE
-0.709527	-0.880401	-0.538654	-2.05905	-8.87411	2.97e-07	7.76e-06	6.86735	Q96BD8	4.52579	0.307277	SKA1	SKA1_HUMAN				0.194941	0.0455848	-0.527783	0.618953	-1.76021	0.192028	0.853723	0.943368	-6.03439	0.077761	1.14898	0.654128	0.0593508	0.755112	1.22657	694		FALSE
-0.433803	-0.580818	-0.286789	0.882772	-6.30613	1.62e-05	0.000196085	2.72895	Q9Y3C1	3.74949	0.226765	NOP16	NOP16_HUMAN				0.167721	0.542008	-0.195818	1.27983	0.335702	1.72082	0.126969	0.397041	-4.73107	0.859515	1.23597	0.84175	0.0593531	0.975811	1.22656	695		FALSE
0.49183	0.281167	0.702492	-0.878919	4.98949	0.000176657	0.00131682	0.267307	P40306	3.22305	0.299091	PSMB10	PSB10_HUMAN				0.240335	-0.303767	-0.908332	0.300797	0.521432	-1.07526	0.300016	0.596199	-6.00229	0.547362	1.08773	0.689718	0.0593947	-0.795597	1.22625	696		FALSE
-0.719715	-0.858207	-0.581223	-2.73294	-11.1062	1.69e-08	8.68e-07	9.82784	P28749	4.99421	0.282456	RBL1	RBL1_HUMAN				0.157999	0.746708	-0.359387	1.8528	-0.435164	1.51869	0.161935	0.44619	-5.21264	0.776002	1.88601	1.26189	0.0595999	1.46642	1.22475	697		FALSE
-0.0964362	-0.280574	0.087702	1.5104	-1.11925	0.281165	0.419882	-6.80341	P10109	0.820007	0.230504	FDX1	ADX_HUMAN				0.210074	0.425474	0.0303385	0.820609	0.902983	2.30432	0.0366441	0.210643	-4.22213	1.25636	0.663766	0.45079	0.059877	0.52191	1.22274	698		FALSE
0.0820951	-0.0309043	0.195095	-1.61609	1.55264	0.141977	0.252115	-6.25565	Q8N5F7	1.1518	0.1397	NKAP	NKAP_HUMAN				0.128916	0.760761	0.245438	1.27608	-0.95874	3.45822	0.00981387	0.110011	-2.4946	1.59748	0.933403	0.587907	0.0598906	0.678666	1.22264	699		FALSE
0.115108	-0.133481	0.363697	2.45905	0.989586	0.338542	0.479571	-6.93862	P20674	0.722176	0.312405	COX5A	COX5A_HUMAN				0.283603	0.667959	0.259757	1.07616	2.48133	3.50179	0.00340991	0.0669853	-1.96721	1.82904	0.715786	0.465698	0.0599107	0.552851	1.2225	700		FALSE
0.413466	0.152575	0.674357	1.53786	3.38696	0.00421725	0.0166462	-2.94364	Q8IV08	2.39204	0.338788	PLD3	PLD3_HUMAN				0.297637	-0.336179	-0.904249	0.23189	2.44229	-1.26644	0.225539	0.521313	-5.78831	0.657532	1.0021	0.648082	0.0599163	-0.749645	1.22245	701		FALSE
-0.135887	-0.288189	0.0164144	0.135271	-1.90679	0.0764816	0.15575	-5.71555	Q9NRN9	1.42125	0.187397	METTL5	METL5_HUMAN				0.173754	0.441043	0.00127726	0.880808	0.170337	2.22465	0.0494508	0.247184	-4.29383	1.16356	0.742931	0.501707	0.0599446	0.57693	1.22225	702		FALSE
-0.306864	-0.417352	-0.196375	-0.838316	-5.93551	3.1e-05	0.000326107	2.05869	Q8TEA1	3.61494	0.16638	NSUN6	NSUN6_HUMAN				0.126051	0.612537	-0.0843442	1.30942	-1.05848	2.01256	0.0775098	0.31276	-4.32673	1.01875	1.17848	0.795038	0.0601333	0.919401	1.22089	703		FALSE
0.562957	0.325359	0.800554	0.0493263	5.06364	0.000153465	0.00116939	0.411573	O95822	3.25784	0.33869	MLYCD	DCMC_HUMAN				0.271063	-0.322648	-0.998788	0.353492	-2.17396	-1.15258	0.290673	0.587293	-5.39766	0.560141	1.12898	0.771375	0.0602398	-0.885605	1.22012	704		FALSE
-0.348162	-0.477453	-0.21887	-2.49992	-5.75493	4.28e-05	0.000427092	1.72544	P54132	3.54191	0.192663	BLM	BLM_HUMAN				0.147502	1.04416	-0.0105334	2.09886	-0.547676	2.19606	0.0519335	0.254119	-4.33922	1.14707	1.78416	1.20325	0.0603301	1.39232	1.21947	705		FALSE
0.211685	0.0890021	0.334368	-1.32931	3.68753	0.00229611	0.0103496	-2.33664	Q14185	2.56309	0.161876	DOCK1	DOCK1_HUMAN				0.139963	-0.709359	-1.40901	-0.00970265	-3.71124	-2.16969	0.0472933	0.241319	-4.45495	1.17776	1.1805	0.798203	0.0603525	-0.921044	1.2193	706		FALSE
0.0716915	-0.223065	0.366448	0.24921	0.519798	0.611019	0.728654	-7.30073	Q14344	0.364377	0.385632	GNA13	GNA13_HUMAN				0.336273	-0.688243	-1.26199	-0.114496	3.23745	-2.56707	0.0220398	0.162226	-3.7508	1.39971	0.963743	0.65456	0.0605269	-0.759935	1.21805	707		FALSE
0.0745267	-0.0462808	0.195334	-0.951034	1.3184	0.207739	0.33561	-6.56902	O43310	0.973129	0.150106	CTIF	CTIF_HUMAN				0.137823	0.753482	0.235578	1.27138	-0.595369	3.27291	0.00917248	0.105643	-2.63933	1.6172	0.913197	0.59085	0.0605573	0.678955	1.21783	708		FALSE
-0.0387979	-0.23424	0.156645	0.550167	-0.424247	0.677589	0.779262	-7.34803	P60033	0.296696	0.256302	CD81	CD81_HUMAN				0.222971	1.19004	0.253487	2.12659	-0.156132	2.71922	0.0163377	0.137959	-3.46951	1.48424	1.57149	1.06846	0.0606172	1.22883	1.2174	709		FALSE
-0.505515	-0.594389	-0.416641	-0.371239	-12.1559	5.11e-09	3.35e-07	11.0534	Q13416	5.1863	0.191044	ORC2	ORC2_HUMAN				0.101392	0.502459	-0.262417	1.26734	0.0713691	1.45718	0.174753	0.460453	-5.49311	0.752748	1.3083	0.87261	0.0606693	1.00797	1.21703	710		FALSE
0.0862839	-0.059728	0.232296	-1.7161	1.26291	0.226479	0.358031	-6.63744	Q96K37	0.93027	0.181793	SLC35E1	S35E1_HUMAN				0.166578	-1.8898	-3.39614	-0.383468	-1.73695	-2.7033	0.0177431	0.145535	-3.52625	1.45669	2.54276	1.7185	0.0615679	-1.97609	1.21065	711		FALSE
-0.657205	-0.855255	-0.459155	-0.997369	-7.09178	4.35e-06	6.94e-05	4.08788	O43502	4.01285	0.321	RAD51C	RA51C_HUMAN				0.225946	0.16953	-0.466671	0.805731	-1.51822	0.643622	0.542385	0.784088	-5.83516	0.290274	1.14471	0.72581	0.0616713	0.826735	1.20992	712		FALSE
0.146366	0.0137793	0.278952	2.79886	2.35923	0.0327522	0.0818024	-4.93469	P20339	1.73825	0.165038	RAB5A	RAB5A_HUMAN				0.151261	0.57941	0.246595	0.912225	2.35606	3.72562	0.00217605	0.0550955	-1.53029	1.91495	0.593041	0.379692	0.0616992	0.433044	1.20972	713		FALSE
0.056223	-0.230576	0.343022	-1.40128	0.418954	0.681366	0.781397	-7.35038	Q16270	0.293854	0.375006	IGFBP7	IBP7_HUMAN				0.327195	-0.928089	-1.68539	-0.170783	1.01282	-2.62261	0.0197652	0.154358	-3.64874	1.42597	1.27566	0.863973	0.0617479	-0.984312	1.20938	714		FALSE
0.220828	-0.107972	0.549627	-0.339589	1.43533	0.172331	0.29106	-6.41739	Q9NTG7	1.06416	0.406729	SIRT3	SIR3_HUMAN				0.375111	-1.44095	-2.71898	-0.162926	-1.22487	-2.72326	0.0326362	0.198839	-3.4364	1.28883	2.19134	1.45804	0.0618123	-1.66178	1.20893	715		FALSE
0.28703	0.190738	0.383323	0.501644	6.3704	1.45e-05	0.000179693	2.8433	P49590	3.77219	0.149139	HARS2	SYHM_HUMAN				0.109855	0.79637	0.404585	1.18816	-1.14092	4.37992	0.000701693	0.0322263	-0.350571	2.13811	0.73003	0.446969	0.0619213	0.50934	1.20816	716		FALSE
0.360985	0.224542	0.497428	-0.788163	5.65417	5.13e-05	0.000490709	1.53763	Q9Y5Y5	3.50385	0.20193	PEX16	PEX16_HUMAN				0.155661	1.11708	0.535729	1.69843	-0.591288	4.50122	0.00248028	0.0587641	-1.14445	1.8869	1.16035	0.663234	0.0619308	0.756094	1.20809	717		FALSE
-0.25248	-0.398138	-0.106822	5.44036	-3.70443	0.00221907	0.0100773	-2.30241	P11940	2.57243	0.192371	PABPC1	PABP1_HUMAN				0.166174	0.241723	-0.138848	0.622294	3.14665	1.35925	0.19506	0.485893	-5.6744	0.712206	0.665225	0.434175	0.061941	0.494203	1.20802	718		FALSE
0.104268	-0.194418	0.402954	1.70244	0.746046	0.467518	0.602778	-7.15243	Q9BX68	0.537972	0.379881	HINT2	HINT2_HUMAN				0.340756	-0.650123	-1.22395	-0.0762929	1.80748	-2.42453	0.0290841	0.188603	-4.00902	1.31817	0.966676	0.654655	0.0621772	-0.754391	1.20637	719		FALSE
0.0582512	-0.276055	0.392557	1.22652	0.372383	0.714973	0.806251	-7.36979	P62633	0.260821	0.437743	CNBP	CNBP_HUMAN				0.381394	-0.875925	-1.59197	-0.15988	1.42374	-2.61783	0.0199515	0.155199	-3.65754	1.42312	1.20637	0.816901	0.0622301	-0.934176	1.206	720		FALSE
-0.0641739	-0.313207	0.184859	-2.16636	-0.554397	0.588337	0.709878	-7.28068	Q96GY3	0.389702	0.322761	LIN37	LIN37_HUMAN				0.284109	0.826514	0.138996	1.51403	-2.19908	2.90365	0.0255421	0.173741	-3.20481	1.36296	1.18856	0.784355	0.062267	0.890687	1.20574	721		FALSE
-0.0275851	-0.209919	0.154749	-0.0480281	-0.323323	0.751049	0.832163	-7.38782	Q9NTI5	0.22643	0.23878	PDS5B	PDS5B_HUMAN				0.208016	-1.06217	-1.85924	-0.265098	-0.405869	-2.85175	0.0125603	0.121834	-3.22058	1.54708	1.34567	0.909339	0.0623289	-1.03458	1.20531	722		FALSE
0.135656	-0.0462631	0.317575	-0.177621	1.59364	0.132494	0.239322	-6.19697	P53365	1.18265	0.224822	ARFIP2	ARFP2_HUMAN				0.207543	0.678325	0.259969	1.09668	0.831303	3.46982	0.00363618	0.0697414	-2.02954	1.81097	0.734147	0.477281	0.0627342	0.542669	1.2025	723		FALSE
-0.167876	-0.726155	0.390403	0.54391	-0.642639	0.530451	0.660466	-7.22643	Q9NXE8	0.457168	0.719729	CWC25	CWC25_HUMAN				0.636913	-1.78542	-3.03125	-0.539593	-1.52143	-3.14273	0.00904262	0.105517	-2.71099	1.61778	2.1631	1.4213	0.0627806	-1.61754	1.20217	724		FALSE
0.226887	-0.435041	0.888816	-1.02069	0.732536	0.475473	0.609543	-7.16268	P51808	0.528357	0.841665	DYNLT3	DYLT3_HUMAN				0.755161	-0.827384	-1.51836	-0.136407	-0.84856	-2.65611	0.0234309	0.165981	-3.59032	1.38751	1.16876	0.788301	0.0628989	-1.05427	1.20136	725		FALSE
-0.442736	-0.582118	-0.303353	-2.08973	-6.78836	7.15e-06	0.000100905	3.57306	Q9Y5J1	3.91953	0.221395	UTP18	UTP18_HUMAN				0.159015	0.241135	-0.289213	0.771482	-1.03753	1.09819	0.31206	0.606394	-5.45293	0.532827	0.887013	0.605047	0.0632656	0.68387	1.19883	726		FALSE
0.102562	-0.00754344	0.212667	1.48219	1.99071	0.0656295	0.139303	-5.57754	Q9NR46	1.47927	0.135892	SH3GLB2	SHLB2_HUMAN				0.125614	-0.574058	-1.09782	-0.050293	2.01997	-2.3455	0.0338665	0.203868	-4.14965	1.27483	0.882591	0.597538	0.0633152	-0.67662	1.19849	727		FALSE
-0.165165	-0.315576	-0.0147533	-0.764758	-2.34675	0.0335501	0.0833357	-4.95732	Q9BXS9	1.72965	0.187161	SLC26A6	S26A6_HUMAN				0.171597	0.65771	0.0199876	1.29543	-0.968501	2.49104	0.0449837	0.235271	-3.7388	1.19266	1.08087	0.727546	0.0633239	0.822874	1.19843	728		FALSE
0.308306	0.104987	0.511624	1.37296	3.24067	0.00567067	0.0210255	-3.2372	Q92599	2.30459	0.262207	SEPTIN8	SEPT8_HUMAN				0.231956	-0.356019	-0.871239	0.159202	-0.553969	-1.47875	0.160834	0.445363	-5.51874	0.777363	0.897646	0.58779	0.0633675	-0.664324	1.19813	729		FALSE
-0.167977	-0.253231	-0.0827231	-1.50078	-4.2108	0.00080438	0.00447895	-1.27862	Q5THJ4	2.84539	0.115708	VPS13D	VP13D_HUMAN				0.0972621	0.637594	0.0150286	1.26016	-2.44305	2.47365	0.046088	0.238183	-3.76159	1.18545	1.05418	0.710254	0.0636364	0.805571	1.19629	730		FALSE
0.171512	0.0139604	0.329063	-2.51569	2.34202	0.0350227	0.0858567	-4.98033	Q4G0X4	1.71579	0.195923	KCTD21	KCD21_HUMAN				0.179743	0.980733	0.351988	1.60948	-1.27118	3.76752	0.00840864	0.101323	-2.16009	1.63737	1.17398	0.717303	0.0636811	0.809221	1.19599	731		FALSE
0.327788	0.195353	0.460223	0.909662	5.28957	0.00010038	0.000836416	0.847347	Q9UHD9	3.35448	0.191525	UBQLN2	UBQL2_HUMAN				0.151088	-0.549015	-1.22879	0.130764	0.613552	-1.72835	0.105386	0.359469	-5.16391	0.92758	1.16008	0.775526	0.0637172	-0.876803	1.19574	732		FALSE
-0.127644	-0.370931	0.115643	1.61894	-1.12127	0.28033	0.418953	-6.80118	Q92879	0.821589	0.30451	CELF1	CELF1_HUMAN				0.277554	0.418994	0.00543521	0.832553	1.73542	2.16813	0.0474314	0.241319	-4.4576	1.17776	0.697281	0.471809	0.0637702	0.546638	1.19538	733		FALSE
0.080826	-0.0820789	0.243731	-1.88544	1.06034	0.306266	0.446617	-6.8666	Q5TCQ9	0.7753	0.204332	MAGI3	MAGI3_HUMAN				0.18585	-1.10828	-2.03006	-0.186488	-3.47186	-2.75291	0.0239872	0.167719	-3.42856	1.38194	1.57187	1.05162	0.0638472	-1.1891	1.19486	734		FALSE
-0.418387	-0.528664	-0.308109	-0.339847	-8.10814	8.97e-07	1.95e-05	5.72252	Q9Y248	4.31659	0.189973	GINS2	PSF2_HUMAN				0.12581	0.270502	-0.264296	0.8053	-0.231992	1.22168	0.265291	0.561741	-5.32503	0.597254	0.887702	0.610125	0.063859	0.688888	1.19478	735		FALSE
0.867799	0.757902	0.977695	-0.744817	16.8758	5.83e-11	1.12e-08	15.5795	P32456	5.8279	0.291852	GBP2	GBP2_HUMAN				0.125376	0.178533	-0.356835	0.7139	1.1449	0.713642	0.486901	0.744741	-6.3229	0.342784	1.02083	0.610775	0.0639587	-0.689266	1.1941	736		FALSE
0.175078	0.00289242	0.347263	0.272618	2.17302	0.0467326	0.107068	-5.26643	Q08722	1.6107	0.213046	CD47	CD47_HUMAN				0.196438	0.846426	0.32317	1.36968	2.87213	3.4617	0.00369604	0.0704357	-2.04537	1.80651	0.918343	0.596958	0.0639888	0.671349	1.1939	737		FALSE
-0.0708136	-0.427955	0.286328	4.23546	-0.423746	0.677946	0.779391	-7.34825	P09429	0.296524	0.468072	HMGB1	HMGB1_HUMAN				0.407445	-1.06879	-1.84146	-0.296128	1.93205	-2.96018	0.0101176	0.110694	-3.01469	1.59445	1.31383	0.881497	0.0640741	-0.997981	1.19332	738		FALSE
0.246585	0.0932713	0.399899	-0.378388	3.43728	0.00380877	0.0153343	-2.84231	O43639	2.42222	0.199531	NCK2	NCK2_HUMAN				0.174908	-0.522696	-1.12194	0.0765532	0.0234173	-1.8795	0.0821946	0.322248	-4.93649	0.99955	1.02495	0.683654	0.0641131	-0.769281	1.19305	739		FALSE
-0.134122	-0.42111	0.152866	2.18842	-0.998773	0.334219	0.475088	-6.92952	P18859	0.729285	0.360462	ATP5PF	ATP5J_HUMAN				0.32741	1.57878	0.244924	2.91264	1.34705	2.55042	0.0237865	0.167293	-3.75294	1.3833	2.23698	1.52173	0.0643379	1.7129	1.19153	740		FALSE
0.165588	0.0652125	0.265963	-1.52797	3.52558	0.00318541	0.0133823	-2.66415	Q86WC4	2.47168	0.131308	OSTM1	OSTM1_HUMAN				0.114513	-1.04741	-1.98747	-0.107354	-1.33903	-2.47153	0.0322954	0.197633	-3.89491	1.29223	1.58867	1.07247	0.0643451	-1.213	1.19148	741		FALSE
-0.730166	-0.85798	-0.602351	-0.915066	-12.2088	4.82e-09	3.2e-07	11.1126	Q8WUA4	5.19573	0.275442	GTF3C2	TF3C2_HUMAN				0.145817	-0.0291253	-0.575617	0.517366	-1.08252	-0.128726	0.901561	0.965879	-6.04546	0.0470974	1.21208	0.623465	0.0643906	0.70104	1.19118	742		FALSE
-0.101192	-0.240062	0.0376788	2.54555	-1.55727	0.140877	0.250615	-6.24907	Q9NVI7	1.15536	0.171665	ATAD3A	ATD3A_HUMAN				0.158431	0.478365	0.0255271	0.931203	1.92288	2.26064	0.0398237	0.22077	-4.29837	1.22955	0.762555	0.516621	0.0644657	0.579557	1.19067	743		FALSE
0.423428	0.0102976	0.836558	2.33971	2.19039	0.0452239	0.104523	-5.23605	Q9NZ01	1.62236	0.511549	TECR	TECR_HUMAN				0.47132	-0.839978	-1.82395	0.14399	1.16003	-1.82685	0.088606	0.334442	-5.01393	0.975411	1.68786	1.12256	0.0644682	-1.26341	1.19065	744		FALSE
0.18538	-0.145767	0.516527	3.19863	1.19639	0.25067	0.385597	-6.71633	P00568	0.879816	0.412978	AK1	KAD1_HUMAN				0.37779	-0.479641	-0.973834	0.0145519	2.53423	-2.07699	0.0562295	0.265726	-4.61122	1.12017	0.839245	0.563801	0.0646329	-0.665021	1.18955	745		FALSE
0.0397773	-0.134019	0.213574	2.91384	0.48913	0.632038	0.744257	-7.31692	O95881	0.343432	0.227013	TXNDC12	TXD12_HUMAN				0.198276	-0.743886	-1.35671	-0.131065	2.45502	-2.5977	0.020756	0.158391	-3.69461	1.41238	1.03231	0.699137	0.0646834	-0.783663	1.18921	746		FALSE
-0.660841	-0.734164	-0.587518	2.7836	-19.2612	9.19e-12	3.15e-09	17.4041	P26358	6.05211	0.214016	DNMT1	DNMT1_HUMAN				0.083651	-0.113199	-0.539677	0.313278	1.36965	-0.568019	0.578808	0.807636	-6.41806	0.258982	0.856703	0.486548	0.0646997	0.547642	1.1891	747		FALSE
0.036231	-0.20167	0.274132	2.87684	0.325472	0.749455	0.831099	-7.38708	Q15370	0.227842	0.311676	ELOB	ELOB_HUMAN				0.27141	0.724779	0.188219	1.26134	3.32049	2.8907	0.0116228	0.117781	-3.14683	1.5639	0.90835	0.612135	0.064964	0.688548	1.18733	748		FALSE
0.263793	-0.0843186	0.611904	3.5791	1.61947	0.126802	0.231213	-6.15944	P14324	1.20281	0.429854	FDPS	FPPS_HUMAN				0.397143	-0.372157	-0.831807	0.0874936	3.41999	-1.73266	0.104597	0.358516	-5.15746	0.929362	0.784869	0.524393	0.0650879	-0.635949	1.1865	749		FALSE
0.134529	-0.0054299	0.274487	0.360897	2.05421	0.0583696	0.126728	-5.47086	Q13017	1.52735	0.172637	ARHGAP5	RHG05_HUMAN				0.159672	-0.522612	-1.0377	-0.00752559	0.189754	-2.17127	0.0471523	0.241195	-4.45225	1.17806	0.869496	0.587636	0.0651667	-0.65714	1.18597	750		FALSE
-0.040987	-0.168852	0.0868777	-0.751256	-0.685054	0.504074	0.636678	-7.19732	Q9H5K3	0.490178	0.163888	POMK	SG196_HUMAN				0.145875	-1.4716	-2.58623	-0.356968	-1.82775	-2.84484	0.0134999	0.12565	-3.26641	1.53164	1.88317	1.27163	0.0652297	-1.43061	1.18555	751		FALSE
-0.36874	-0.521347	-0.216133	-0.573078	-5.16387	0.00012702	0.00100195	0.605615	Q6NZY4	3.30268	0.218831	ZCCHC8	ZCHC8_HUMAN				0.174102	0.736927	-0.127606	1.60146	0.827654	1.85154	0.0881589	0.333293	-4.8553	0.977662	1.47738	0.986303	0.0653867	1.10567	1.18451	752		FALSE
-0.408556	-0.552708	-0.264404	1.48986	-6.05705	2.5e-05	0.000279074	2.28053	Q9BZE4	3.65656	0.218995	GTPBP4	GTPB4_HUMAN				0.164456	0.158254	-0.286949	0.603458	0.555843	0.760698	0.459163	0.72464	-6.28785	0.369779	0.83882	0.507911	0.0654344	0.56681	1.18419	753		FALSE
-0.130436	-0.260637	-0.000234847	0.443808	-2.14098	0.0496393	0.112033	-5.32216	P78316	1.58856	0.160934	NOP14	NOP14_HUMAN				0.14854	0.83401	0.0795049	1.58851	-0.19179	2.53096	0.0340837	0.204473	-3.76537	1.27316	1.28394	0.860778	0.065513	0.964446	1.18367	754		FALSE
-0.240186	-0.425874	-0.0544977	5.22927	-2.76435	0.0147799	0.044177	-4.17481	P61254	2.00896	0.234332	RPL26	RL26_HUMAN				0.211842	-1.00944	-1.61389	-0.404996	3.75073	-3.57387	0.00295014	0.062676	-1.82655	1.85858	1.06453	0.689584	0.065514	-0.769257	1.18367	755		FALSE
0.224492	-0.156876	0.60586	4.12738	1.25801	0.228193	0.359947	-6.64336	P30048	0.926687	0.474813	PRDX3	PRDX3_HUMAN				0.435084	-0.342074	-0.696403	0.0122547	4.69369	-2.06599	0.0573876	0.268152	-4.62952	1.11465	0.601503	0.404237	0.0656503	-0.566566	1.18276	756		FALSE
-0.509966	-0.660329	-0.359602	-0.288617	-7.24817	3.38e-06	5.69e-05	4.34833	Q12769	4.0613	0.246112	NUP160	NU160_HUMAN				0.171542	-1.41356	-2.12242	-0.704702	0.544268	-4.26746	0.000742015	0.0329351	-0.477522	2.12938	1.30112	0.808704	0.0656993	-0.903597	1.18244	757		FALSE
-0.0818062	-0.257197	0.0935846	-1.02463	-0.996802	0.335144	0.475783	-6.93148	Q02880	0.728181	0.220193	TOP2B	TOP2B_HUMAN				0.200095	0.582501	0.0598272	1.10517	3.77961	2.42078	0.0317621	0.19693	-3.93077	1.29422	0.882155	0.596293	0.0657721	0.664307	1.18196	758		FALSE
0.171592	-0.0941804	0.437364	5.08957	1.3798	0.188475	0.310852	-6.49063	P60981	1.02265	0.32887	DSTN	DEST_HUMAN				0.303207	-0.583271	-1.1738	0.00725634	3.45933	-2.11371	0.0525177	0.255597	-4.54973	1.1436	0.999662	0.673704	0.0658622	-0.754863	1.18136	759		FALSE
0.266374	0.161028	0.37172	-1.98117	5.40385	8.12e-05	0.000710758	1.06547	Q96NE9	3.40063	0.153528	FRMD6	FRMD6_HUMAN				0.120184	-0.745767	-1.53778	0.046243	-1.40616	-2.04532	0.0627526	0.280845	-4.62781	1.08632	1.34555	0.903565	0.0658685	-1.01214	1.18132	760		FALSE
0.15771	-0.131889	0.447308	2.42392	1.16384	0.263213	0.400435	-6.75366	Q9Y6C9	0.85356	0.362143	MTCH2	MTCH2_HUMAN				0.330389	-0.675761	-1.32898	-0.0225391	1.44263	-2.21385	0.0435168	0.230153	-4.37931	1.20549	1.09872	0.745229	0.0660941	-0.83347	1.17984	761		FALSE
-0.0134764	-0.176154	0.149201	-1.65273	-0.178223	0.861183	0.909373	-7.42632	Q9HB20	0.123587	0.213726	PLEKHA3	PKHA3_HUMAN				0.185591	0.666275	0.130515	1.20203	-1.29281	2.91317	0.0214008	0.161352	-3.26105	1.40258	0.931072	0.611223	0.0660979	0.679751	1.17981	762		FALSE
-0.118727	-0.233319	-0.00413455	-0.343722	-2.21423	0.0432271	0.100855	-5.19415	Q8IWB9	1.63959	0.141928	TEX2	TEX2_HUMAN				0.130733	0.582881	0.0312105	1.13455	-0.431305	2.55199	0.0413287	0.224333	-3.65908	1.22032	0.936182	0.629374	0.0661533	0.701608	1.17945	763		FALSE
0.136605	-0.100935	0.374145	0.89979	1.22902	0.238562	0.371762	-6.67806	Q9H2W6	0.904851	0.2959	MRPL46	RM46_HUMAN				0.270997	-0.671893	-1.31023	-0.0335555	0.340853	-2.2525	0.0404444	0.222112	-4.31251	1.22606	1.0741	0.728248	0.06661	-0.808498	1.17646	764		FALSE
0.0416358	-0.160911	0.244183	1.55558	0.43931	0.666889	0.770894	-7.34119	Q15005	0.307842	0.265091	SPCS2	SPCS2_HUMAN				0.231076	-0.792794	-1.45239	-0.133195	1.30843	-2.57215	0.0218217	0.162226	-3.7415	1.39971	1.11015	0.752505	0.066648	-0.83443	1.17621	765		FALSE
-0.705457	-0.898477	-0.512437	1.60339	-7.81082	1.4e-06	2.77e-05	5.25836	P01130	4.23402	0.326568	LDLR	LDLR_HUMAN				0.220208	-0.0589282	-0.569403	0.451547	1.18936	-0.247038	0.80838	0.923919	-6.55353	0.104038	1.11016	0.582376	0.0666641	0.646529	1.17611	766		FALSE
-0.397663	-0.779108	-0.0162183	-1.46712	-2.22799	0.0421124	0.0988688	-5.16987	Q9H694	1.64913	0.472626	BICC1	BICC1_HUMAN				0.435172	0.369862	-0.208164	0.947888	-0.526399	1.54551	0.170538	0.455039	-4.95504	0.761528	0.951941	0.659442	0.0667971	0.767525	1.17524	767		FALSE
-0.240653	-0.401498	-0.0798083	-1.43831	-3.19753	0.00618765	0.022415	-3.3234	O00257	2.28021	0.206859	CBX4	CBX4_HUMAN				0.1835	0.500752	-0.086074	1.08758	-1.4983	2.06107	0.0824094	0.32269	-4.30279	0.998666	0.982785	0.669481	0.066977	0.741405	1.17407	768		FALSE
0.0467489	-0.0800851	0.173583	-1.5156	0.787707	0.443506	0.581526	-7.11972	Q9UL40	0.568458	0.161187	ZNF346	ZN346_HUMAN				0.144699	0.742145	0.1922	1.29209	-1.55487	3.25948	0.0159504	0.136415	-2.76015	1.49	0.976245	0.627406	0.0670533	0.695396	1.17358	769		FALSE
0.220096	0.0376614	0.402531	2.10552	2.57831	0.0213662	0.0588205	-4.52935	P01040	1.88648	0.228673	CSTA	CYTA_HUMAN				0.208131	0.911699	0.36311	1.46029	-0.780757	3.89303	0.00542392	0.0837094	-1.91068	1.72757	1.03436	0.625858	0.0673252	0.691603	1.17182	770		FALSE
-0.146657	-0.567245	0.27393	3.46934	-0.745206	0.46801	0.603215	-7.15307	P62273	0.53735	0.534937	RPS29	RS29_HUMAN				0.479828	-1.26365	-2.14139	-0.385913	2.25982	-3.0809	0.00794523	0.098445	-2.78349	1.65118	1.49999	1.00137	0.067453	-1.11699	1.171	771		FALSE
-0.829626	-0.971391	-0.687861	-1.38853	-12.5067	3.49e-09	2.54e-07	11.4423	Q14146	5.24144	0.310233	URB2	URB2_HUMAN				0.161733	-0.108713	-0.680819	0.463393	-0.512033	-0.458969	0.66157	0.858729	-5.94114	0.191154	1.11469	0.652688	0.0675981	0.720913	1.17007	772		FALSE
0.449638	0.074628	0.824647	2.85277	2.56242	0.0220445	0.06028	-4.55923	Q9NZN4	1.87574	0.469835	EHD2	EHD2_HUMAN				0.42783	-0.179649	-0.623939	0.264641	2.20782	-0.865313	0.401111	0.685426	-6.20258	0.422922	0.832569	0.506869	0.06764	-0.629287	1.1698	773		FALSE
0.03835	-0.157657	0.234357	0.0615488	0.418141	0.681947	0.781726	-7.35074	Q9H9C1	0.293417	0.256175	VIPAS39	SPE39_HUMAN				0.223615	-0.902794	-1.65063	-0.154959	-1.29055	-2.64733	0.0221817	0.16255	-3.56932	1.39865	1.26514	0.853169	0.0677673	-0.941144	1.16898	774		FALSE
-0.13208	-0.23161	-0.0325495	1.80492	-2.83603	0.0128094	0.0393779	-4.03613	Q08AF3	2.05671	0.125869	SLFN5	SLFN5_HUMAN				0.113549	0.664928	0.0337988	1.29606	-2.23482	2.54469	0.0417495	0.225222	-3.66862	1.21804	1.06996	0.720025	0.0678405	0.797008	1.16851	775		FALSE
-0.578478	-0.678354	-0.478602	0.573125	-12.3781	4.01e-09	2.8e-07	11.3009	Q8TD30	5.22231	0.21711	GPT2	ALAT2_HUMAN				0.113943	0.218942	-0.41269	0.850573	-1.21551	0.837228	0.432879	0.707642	-5.69152	0.392729	1.09268	0.720597	0.0678887	0.79742	1.1682	776		FALSE
-0.226564	-0.410275	-0.0428538	-0.036083	-2.63565	0.0190814	0.0539053	-4.42099	Q8NBA8	1.92439	0.230757	DTWD2	DTWD2_HUMAN				0.209586	0.490345	-0.0800612	1.06075	-0.212815	2.07633	0.0806459	0.319351	-4.28287	1.00537	0.95594	0.650749	0.0679009	0.716909	1.16812	777		FALSE
-0.216767	-0.40172	-0.0318147	-1.22874	-2.50474	0.0246846	0.0656458	-4.66708	O75554	1.83805	0.23115	WBP4	WBP4_HUMAN				0.211003	0.339236	-0.101468	0.77994	-1.373	1.68803	0.118683	0.384802	-5.17709	0.881239	0.754508	0.502778	0.0679324	0.556003	1.16792	778		FALSE
0.329439	0.0607918	0.598086	0.690101	2.62073	0.0196519	0.0551024	-4.44926	P02760	1.91489	0.337199	AMBP	AMBP_HUMAN				0.306486	-0.722634	-1.56008	0.114815	2.08529	-1.87435	0.0847442	0.326186	-4.94986	0.991691	1.42823	0.955405	0.0679855	-1.05207	1.16758	779		FALSE
0.287508	0.198687	0.376329	-0.0245856	6.91775	5.78e-06	8.62e-05	3.79414	Q9HB19	3.95899	0.142338	PLEKHA2	PKHA2_HUMAN				0.101331	0.77463	0.387435	1.16182	0.687827	4.28134	0.000722067	0.0326677	-0.450775	2.13266	0.711917	0.441732	0.0680121	0.487122	1.16741	780		FALSE
-0.31596	-0.490201	-0.141719	-2.19464	-3.87536	0.00157268	0.0076583	-1.95631	Q9H6B4	2.66719	0.232185	CLMP	CLMP_HUMAN				0.198783	0.434871	-0.164185	1.03393	-2.16441	1.75336	0.127418	0.397512	-4.69844	0.858687	0.992616	0.683433	0.0684526	0.750831	1.16461	781		FALSE
0.362041	0.14494	0.579141	3.13839	3.5639	0.0029478	0.0126031	-2.58673	P09758	2.49324	0.284609	TACSTD2	TACD2_HUMAN				0.247679	0.878019	0.474267	1.28177	1.01528	4.65376	0.000349998	0.0219155	0.260831	2.28881	0.751882	0.460621	0.0685365	0.515978	1.16408	782		FALSE
-0.27974	-0.427993	-0.131488	-0.344923	-4.03258	0.00114743	0.00593214	-1.63822	Q9Y3T9	2.75313	0.199152	NOC2L	NOC2L_HUMAN				0.169134	0.306465	-0.161826	0.774756	0.291686	1.40049	0.18263	0.470531	-5.62179	0.73655	0.81552	0.53425	0.068678	0.586205	1.16318	783		FALSE
0.220553	0.119919	0.321188	-0.124746	4.68378	0.000317812	0.00212567	-0.333471	O95167	3.07963	0.140369	NDUFA3	NDUA3_HUMAN				0.114809	1.00761	0.381293	1.63394	-0.463272	3.88576	0.00728551	0.094649	-2.02695	1.66992	1.18265	0.71454	0.0687273	0.787061	1.16287	784		FALSE
-0.25225	-0.39359	-0.11091	-1.18636	-3.81412	0.00177885	0.00844308	-2.0803	Q9NPE3	2.63381	0.187717	NOP10	NOP10_HUMAN				0.161248	0.554507	-0.0892899	1.1983	-0.638453	2.08035	0.0801875	0.318074	-4.27762	1.00795	1.07826	0.734477	0.0688215	0.806758	1.16228	785		FALSE
-0.14624	-0.504045	0.211565	1.53357	-0.873473	0.396587	0.536984	-7.0473	Q9GZP4	0.63392	0.452156	PITHD1	PITH1_HUMAN				0.408202	-0.916962	-1.51267	-0.321254	0.525266	-3.29408	0.00517774	0.0832832	-2.37151	1.72994	1.0389	0.679613	0.0688633	-0.770721	1.16201	786		FALSE
0.147667	-0.0265846	0.321919	-2.26489	1.81107	0.0908123	0.177899	-5.86857	O15211	1.35015	0.214368	RGL2	RGL2_HUMAN				0.198796	-1.03544	-1.97859	-0.0922984	-1.20771	-2.43529	0.0343894	0.204905	-3.95416	1.27197	1.59553	1.07599	0.0688738	-1.18311	1.16195	787		FALSE
0.49531	0.252358	0.738263	3.10081	4.35698	0.000602282	0.00353485	-0.984852	Q9NS69	2.92136	0.332314	TOMM22	TOM22_HUMAN				0.277173	1.94752	0.788674	3.10636	-0.704976	3.59643	0.0028195	0.0617911	-1.78251	1.86485	2.04688	1.32207	0.0688847	1.45221	1.16188	788		FALSE
0.0236774	-0.139589	0.186943	0.0675944	0.309932	0.761005	0.83946	-7.39231	O75688	0.216746	0.214111	PPM1B	PPM1B_HUMAN				0.186262	0.722154	0.16268	1.28163	0.890505	2.76226	0.0150036	0.132897	-3.38903	1.50331	0.941536	0.638277	0.069211	0.698477	1.15983	789		FALSE
0.102437	-0.0156188	0.220493	-0.282365	1.85438	0.0840555	0.16741	-5.79994	Q8TDY2	1.38293	0.145182	RB1CC1	RBCC1_HUMAN				0.134684	-1.02246	-1.92059	-0.124327	-2.53527	-2.60664	0.0302289	0.192548	-3.65066	1.30673	1.53362	1.02463	0.0695583	-1.12489	1.15765	790		FALSE
-0.27959	-0.418639	-0.140541	-0.0217032	-4.29717	0.000677822	0.00388512	-1.1049	Q96FX7	2.89122	0.189538	TRMT61A	TRM61_HUMAN				0.158634	-1.45897	-2.40198	-0.515954	-0.363975	-3.33371	0.00521758	0.0835332	-2.3067	1.72855	1.65432	1.07584	0.0697186	-1.17938	1.15665	791		FALSE
0.194883	-0.0938791	0.483646	2.52788	1.44233	0.170381	0.288732	-6.40801	P02788	1.06916	0.357262	LTF	TRFL_HUMAN				0.329435	-1.03854	-2.03128	-0.0458109	3.48986	-2.23876	0.0415125	0.224694	-4.33632	1.2194	1.66931	1.13256	0.0701539	-1.23343	1.15395	792		FALSE
0.166968	-0.166288	0.500225	1.42787	1.07074	0.301719	0.441949	-6.85565	Q14558	0.782996	0.417956	PRPSAP1	KPRA_HUMAN				0.380196	-0.595313	-1.19412	0.00348949	1.52037	-2.12754	0.0511797	0.25223	-4.52644	1.15153	1.01327	0.683145	0.0701635	-0.762282	1.15389	793		FALSE
-0.130124	-0.451248	0.191	0.403447	-0.865991	0.400544	0.54104	-7.05389	Q12894	0.627861	0.406208	IFRD2	IFRD2_HUMAN				0.366355	-0.957489	-1.61549	-0.299491	-1.09542	-3.5147	0.0115074	0.117781	-2.45317	1.5639	1.2	0.750678	0.0701983	-0.827366	1.15367	794		FALSE
0.162714	0.0111075	0.314321	4.69278	2.2937	0.0371498	0.0896762	-5.0529	Q5VT79	1.69541	0.188107	ANXA8L1	AXA81_HUMAN				0.172961	0.907564	0.307916	1.50721	1.78372	3.23889	0.00578532	0.0863567	-2.47853	1.71308	1.03838	0.684109	0.0703201	0.74485	1.15292	795		FALSE
0.313239	0.169401	0.457076	3.08531	4.65408	0.000336666	0.00222156	-0.392316	P22307	3.06615	0.200234	SCP2	SCP2_HUMAN				0.164097	0.785399	0.405103	1.1657	2.56803	4.41961	0.000550921	0.0282144	-0.185122	2.19091	0.702621	0.433861	0.0706372	0.47216	1.15097	796		FALSE
-0.189073	-0.298398	-0.0797488	-1.04501	-3.69609	0.00225676	0.0101999	-2.31931	Q96RS0	2.5682	0.144297	TGS1	TGS1_HUMAN				0.124723	0.484265	-0.0583863	1.02692	-0.811083	2.15546	0.0720961	0.301138	-4.17934	1.0428	0.910205	0.619084	0.0708247	0.673338	1.14982	797		FALSE
-0.0868825	-0.416411	0.242646	0.808781	-0.563467	0.581694	0.704777	-7.27603	Q9NQT4	0.396609	0.429364	EXOSC5	EXOS5_HUMAN				0.375943	-0.78591	-1.33092	-0.240901	1.44986	-3.08592	0.00786564	0.0978384	-2.77384	1.65414	0.931231	0.621774	0.0709698	-0.699028	1.14893	798		FALSE
0.0460094	-0.18232	0.274339	0.699427	0.430639	0.673039	0.77597	-7.34516	Q9Y5U2	0.301079	0.299517	TSSC4	TSSC4_HUMAN				0.26049	-0.704747	-1.31099	-0.0985046	0.724716	-2.48773	0.0257296	0.174677	-3.89523	1.36006	1.01562	0.691632	0.0711449	-0.750756	1.14786	799		FALSE
0.525035	0.140208	0.909861	1.07646	2.91577	0.0109183	0.0349412	-3.88068	Q8NE86	2.10553	0.488745	MCU	MCU_HUMAN				0.43903	-0.450031	-1.22919	0.329124	0.297513	-1.23605	0.236305	0.531621	-5.82423	0.641963	1.37401	0.8889	0.0713914	-0.975066	1.14635	800		FALSE
0.160839	0.0444201	0.277259	0.429287	2.95255	0.0101408	0.0329253	-3.80859	Q96AJ9	2.1295	0.148037	VTI1A	VTI1A_HUMAN				0.132817	0.892271	0.300465	1.48408	0.599024	3.22651	0.00593114	0.0868374	-2.50252	1.71049	1.02243	0.675163	0.0716207	0.731432	1.14496	801		FALSE
0.146942	-0.229732	0.523615	-1.24732	0.839266	0.415876	0.555558	-7.0759	A6NHL2	0.606341	0.474989	TUBAL3	TBAL3_HUMAN				0.429729	-0.898017	-1.73931	-0.0567256	-0.235707	-2.5782	0.0398539	0.22077	-3.62486	1.22955	1.43152	0.959789	0.0716956	-1.04496	1.14451	802		FALSE
-0.0349075	-0.185672	0.115857	-1.33015	-0.494821	0.628111	0.741185	-7.31399	O60870	0.34755	0.19686	KIN	KIN17_HUMAN				0.172	0.67555	0.0993907	1.25171	0.901682	2.54686	0.0251522	0.171922	-3.78328	1.36864	0.967441	0.657312	0.0717187	0.710457	1.14437	803		FALSE
-0.0218981	-0.378838	0.335042	-1.33335	-0.153072	0.883748	0.925077	-7.06443	Q8IVL0	0.10248	0.418817	NAV3	NAV3_HUMAN				0.407215	-1.39156	-2.50339	-0.279739	-2.51851	-2.81563	0.0194912	0.153242	-3.27492	1.42978	1.9076	1.26842	0.071867	-1.36966	1.14347	804		FALSE
-0.280161	-0.395768	-0.164553	-0.000413166	-5.17904	0.000123449	0.000980499	0.634885	Q96PU4	3.30892	0.16595	UHRF2	UHRF2_HUMAN				0.131891	-1.38971	-2.28677	-0.492639	-0.999406	-3.43638	0.00606964	0.087597	-2.34258	1.70642	1.59622	1.02342	0.0719475	-1.10955	1.14298	805		FALSE
-0.0613504	-0.282211	0.15951	-1.20606	-0.593648	0.56186	0.687644	-7.25786	Q8TCY9	0.419896	0.286373	URGCP	URGCP_HUMAN				0.251969	-1.52899	-2.7183	-0.339687	-2.64707	-2.81927	0.0162491	0.137959	-3.34042	1.48424	2.0191	1.35682	0.0719939	-1.46764	1.1427	806		FALSE
0.294879	0.168024	0.421733	-1.4144	4.96784	0.000184091	0.00136449	0.225071	P34059	3.21257	0.179906	GALNS	GALNS_HUMAN				0.144722	-1.13555	-2.29175	0.0206564	-1.94218	-2.37219	0.0531169	0.25708	-3.89473	1.14013	1.95212	1.31906	0.0720204	-1.43043	1.14254	807		FALSE
0.336219	0.163325	0.509113	0.742269	4.15596	0.000897045	0.00488109	-1.38913	P54619	2.8174	0.233899	PRKAG1	AAKG1_HUMAN				0.197246	-0.337638	-0.885233	0.209957	0.837418	-1.31949	0.207682	0.501195	-5.72396	0.68835	0.961387	0.624724	0.0720739	-0.673857	1.14222	808		FALSE
0.461917	0.197738	0.726095	-0.546152	3.73677	0.00207893	0.00953981	-2.23695	P17405	2.59156	0.349348	SMPD1	ASM_HUMAN				0.301388	-0.399419	-1.09828	0.299441	-0.00151231	-1.26777	0.232679	0.528321	-5.52176	0.646933	1.21011	0.797295	0.0721403	-0.861336	1.14182	809		FALSE
0.120708	-0.0475922	0.289009	1.07027	1.53279	0.146772	0.258037	-6.28367	Q9C0B1	1.1379	0.207917	FTO	FTO_HUMAN				0.192006	-0.703754	-1.37383	-0.0336816	-0.342456	-2.24758	0.0408242	0.222975	-4.32105	1.22383	1.12709	0.764453	0.0721901	-0.824462	1.14152	810		FALSE
0.151649	0.00427112	0.299028	0.973586	2.19906	0.0444883	0.103095	-5.22084	Q969G5	1.62901	0.182462	CAVIN3	CAVN3_HUMAN				0.168137	-0.476303	-0.987002	0.0343954	1.81478	-1.99588	0.0652996	0.285714	-4.74499	1.07569	0.867866	0.582631	0.0722226	-0.627953	1.14133	811		FALSE
0.122435	0.023066	0.221805	-0.601984	2.6332	0.0191738	0.0541472	-4.42563	O75063	1.92245	0.124827	FAM20B	XYLK_HUMAN				0.113366	0.796981	0.249561	1.3444	-0.372408	3.51646	0.0114819	0.117723	-2.45109	1.56414	0.998682	0.624525	0.072307	0.674546	1.14082	812		FALSE
0.149842	0.0411314	0.258552	0.0838747	2.94572	0.0102809	0.0333074	-3.82199	O95219	2.12486	0.138216	SNX4	SNX4_HUMAN				0.124022	1.08053	0.32575	1.83532	0.49694	3.06359	0.00822577	0.100029	-2.81675	1.64354	1.28859	0.861097	0.0724368	0.930693	1.14004	813		FALSE
-0.0287857	-0.142545	0.084974	1.773	-0.540777	0.59684	0.717023	-7.2891	Q9UQB8	0.380048	0.148455	BAIAP2	BAIP2_HUMAN				0.129783	0.597345	0.0881085	1.10658	0.85372	2.51027	0.0246248	0.16964	-3.85435	1.37583	0.850975	0.580963	0.0724653	0.626131	1.13987	814		FALSE
-0.359934	-0.546327	-0.173542	2.12	-4.12691	0.000950482	0.0051014	-1.44774	P04733	2.80295	0.251689	MT1F	MT1F_HUMAN				0.212646	0.0981074	-0.269136	0.46535	-0.544836	0.585832	0.569463	0.80355	-6.34772	0.264407	0.727251	0.418969	0.0725842	0.458042	1.13916	815		FALSE
0.179809	-0.113398	0.473017	-0.524529	1.31059	0.210298	0.33891	-6.57878	Q15427	0.96671	0.364563	SF3B4	SF3B4_HUMAN				0.334506	-0.646832	-1.31628	0.0226121	0.446342	-2.06772	0.0572041	0.268152	-4.62665	1.11465	1.13739	0.763736	0.0727176	-0.826641	1.13836	816		FALSE
0.0984735	-0.00250655	0.199454	4.29658	2.08408	0.0552167	0.121829	-5.42005	P24752	1.5471	0.124755	ACAT1	THIL_HUMAN				0.115203	0.878489	0.244541	1.51244	4.06422	2.9655	0.0100105	0.11037	-3.00453	1.59589	1.07892	0.723241	0.0727478	0.780016	1.13818	817		FALSE
-0.0313228	-0.186269	0.123624	-1.37777	-0.432025	0.672055	0.775387	-7.34453	P98173	0.301856	0.203384	FAM3A	FAM3A_HUMAN				0.176771	0.618207	0.0879177	1.1485	-0.218585	2.81579	0.0287665	0.187732	-3.31718	1.32072	0.917443	0.604982	0.0729978	0.64953	1.13669	818		FALSE
-0.160969	-0.264771	-0.0571664	-1.84149	-3.31409	0.00488771	0.0186318	-3.09009	Q9H4I2	2.35014	0.134247	ZHX3	ZHX3_HUMAN				0.118423	0.806908	0.0199801	1.59384	-1.44738	2.402	0.0457245	0.237834	-3.99827	1.18631	1.33316	0.897767	0.0730064	0.967876	1.13664	819		FALSE
0.00480445	-0.183086	0.192695	-1.40376	0.0546473	0.957162	0.972091	-7.4417	Q96II8	0.0385815	0.244074	LRCH3	LRCH3_HUMAN				0.214355	-0.95806	-1.74404	-0.172075	-1.01591	-2.67303	0.0211748	0.160887	-3.52532	1.40411	1.33736	0.896691	0.0731114	-0.962864	1.13601	820		FALSE
-0.0114655	-0.174749	0.151818	-1.53132	-0.150066	0.882772	0.924602	-7.43131	P07992	0.103118	0.217928	ERCC1	ERCC1_HUMAN				0.186282	0.374764	0.065258	0.68427	-1.54925	2.77245	0.0232595	0.165879	-3.49962	1.38784	0.529267	0.353101	0.0732453	0.38623	1.13522	821		FALSE
-0.272646	-0.406108	-0.139184	0.845675	-4.36587	0.00059182	0.00348241	-0.967039	P50613	2.9261	0.182627	CDK7	CDK7_HUMAN				0.152261	0.778622	-0.077962	1.63521	1.10009	1.94524	0.0716203	0.300078	-4.82702	1.04502	1.46035	0.977235	0.0732672	1.05127	1.13509	822		FALSE
0.129001	-0.0344438	0.292446	-0.450379	1.68675	0.112957	0.210648	-6.05977	P83916	1.25635	0.201251	CBX1	CBX1_HUMAN				0.186466	1.46381	0.375951	2.55167	1.08252	2.89942	0.0121449	0.11979	-3.11786	1.55551	1.84446	1.24109	0.0733485	1.33481	1.13461	823		FALSE
-0.174658	-0.272411	-0.0769064	0.205708	-3.8185	0.00176322	0.00838409	-2.07143	Q9HBH1	2.63622	0.129857	PDF	DEFM_HUMAN				0.111521	0.583353	-0.0348047	1.20151	-0.630281	2.27935	0.0605242	0.274907	-4.01672	1.09946	1.03994	0.705226	0.0734162	0.758011	1.13421	824		FALSE
-0.610612	-0.720197	-0.501027	-0.189921	-11.9081	6.72e-09	4.21e-07	10.7727	Q8NFH5	5.14106	0.232792	NUP35	NUP35_HUMAN				0.12502	-1.71324	-2.61214	-0.81435	0.0816557	-4.07874	0.00107671	0.0394781	-0.842582	2.05566	1.63352	1.02551	0.0735896	-1.10263	1.13318	825		FALSE
-0.00357541	-0.258655	0.251505	-0.859887	-0.0299557	0.976509	0.985137	-7.44282	Q9BVI4	0.0206097	0.340024	NOC4L	NOC4L_HUMAN				0.291008	0.936894	0.166891	1.7069	-2.08512	2.93884	0.0243613	0.168654	-3.16007	1.37896	1.33167	0.878459	0.0736557	0.94047	1.13279	826		FALSE
-0.0937201	-0.194251	0.00681092	-0.556869	-1.99233	0.0654335	0.138925	-5.57483	Q8NBF6	1.48066	0.12406	AVL9	AVL9_HUMAN				0.114691	0.572751	0.0280572	1.11745	-0.385421	2.53976	0.0420365	0.22598	-3.67507	1.2161	0.923111	0.621415	0.0736664	0.666471	1.13273	827		FALSE
-0.0128038	-0.108602	0.0829941	-0.40023	-0.285636	0.779182	0.852308	-7.39997	P17252	0.199686	0.125674	PRKCA	KPCA_HUMAN				0.109291	0.509019	0.0818986	0.936139	1.3054	2.55035	0.0227724	0.165153	-3.78137	1.39018	0.717659	0.48728	0.0737258	0.521822	1.13238	828		FALSE
-0.159816	-0.264109	-0.0555235	-1.18144	-3.27489	0.00529127	0.0198713	-3.16869	P49815	2.32595	0.134672	TSC2	TSC2_HUMAN				0.118982	-1.26155	-2.16022	-0.362885	-1.19921	-3.02487	0.00951887	0.107687	-2.93182	1.6079	1.53781	1.02525	0.0737346	-1.10174	1.13233	829		FALSE
-0.0235957	-0.18714	0.139949	-0.700422	-0.308338	0.762194	0.840258	-7.39283	Q9UKM7	0.215686	0.214421	MAN1B1	MA1B1_HUMAN				0.18658	-1.53285	-2.76489	-0.300804	-0.643949	-2.70248	0.0188183	0.150654	-3.5091	1.4387	2.08826	1.40558	0.0737838	-1.50925	1.13204	830		FALSE
-0.147494	-0.399143	0.104154	1.71355	-1.25259	0.230104	0.362293	-6.6499	O95297	0.922317	0.313438	MPZL1	MPZL1_HUMAN				0.287094	-1.16419	-1.99748	-0.330899	0.776783	-2.9898	0.00953564	0.107687	-2.95812	1.6079	1.41913	0.95066	0.0737936	-1.01669	1.13198	831		FALSE
0.23804	0.0971162	0.378963	-2.4991	3.60991	0.00268594	0.0117371	-2.49371	Q8N5C8	2.51865	0.185241	TAB3	TAB3_HUMAN				0.160772	1.34465	0.440142	2.24915	-0.476278	3.22914	0.00699627	0.0930528	-2.55952	1.67798	1.57064	1.03191	0.0738801	1.10661	1.13147	832		FALSE
0.0141335	-0.130229	0.158496	-0.0470086	0.20923	0.837169	0.892383	-7.42001	Q9BTE1	0.146325	0.189316	DCTN5	DCTN5_HUMAN				0.164696	0.734023	0.143968	1.32408	0.724209	2.66215	0.0182858	0.14791	-3.57564	1.44828	0.993374	0.673166	0.0739061	0.71989	1.13132	833		FALSE
0.150061	-0.302629	0.602751	-1.14617	0.70843	0.489869	0.623031	-7.18054	Q969E2	0.509304	0.577494	SCAMP4	SCAM4_HUMAN				0.516452	1.37419	0.379055	2.36933	0.641533	2.95515	0.0102197	0.11129	-3.02426	1.59183	1.69203	1.1353	0.0739416	1.22413	1.13111	834		FALSE
0.509325	0.312965	0.705684	-0.0223505	5.54335	6.28e-05	0.000574096	1.32958	P83111	3.46043	0.288484	LACTB	LACTB_HUMAN				0.224017	-0.271518	-0.911982	0.368945	0.396475	-0.907237	0.379274	0.666461	-6.16564	0.448908	1.18549	0.730673	0.0739526	-0.780843	1.13105	835		FALSE
0.00908814	-0.249113	0.267289	3.24369	0.0752222	0.941062	0.961379	-7.44028	P06730	0.0532513	0.334504	EIF4E	IF4E_HUMAN				0.294569	-1.00408	-1.83509	-0.173067	1.80195	-2.58569	0.0212506	0.16094	-3.71667	1.40393	1.40178	0.948063	0.0739582	-1.01317	1.13101	836		FALSE
0.197876	0.0917873	0.303966	0.349137	3.98614	0.0012592	0.00640495	-1.73212	Q9BYB4	2.72755	0.142193	GNB1L	GNB1L_HUMAN				0.121032	-1.76438	-3.36611	-0.162654	-0.120546	-2.47807	0.0342017	0.204555	-3.91576	1.27294	2.71671	1.82734	0.0741272	-1.96226	1.13002	837		FALSE
-0.132913	-0.405755	0.139929	-0.718493	-1.04109	0.31482	0.455717	-6.88663	P41743	0.760426	0.342584	PRKCI	KPCI_HUMAN				0.311272	-1.11089	-1.91409	-0.30769	-1.15393	-2.98021	0.010382	0.112027	-2.96821	1.58859	1.37061	0.91633	0.0743433	-0.977976	1.12876	838		FALSE
0.234151	0.0185204	0.449782	3.12203	2.32068	0.0352757	0.0862975	-5.00441	P52907	1.7134	0.267851	CAPZA1	CAZA1_HUMAN				0.246002	-0.386793	-0.89439	0.120804	3.61483	-1.6307	0.124712	0.394255	-5.30724	0.864424	0.877017	0.579093	0.074441	-0.620944	1.12819	839		FALSE
0.136583	-0.0416569	0.314823	0.206856	1.63765	0.122924	0.225552	-6.13279	Q86VR2	1.21719	0.219934	RETREG3	RETR3_HUMAN				0.203345	-0.990863	-1.91661	-0.0651152	1.01489	-2.29053	0.037621	0.213979	-4.24627	1.24742	1.55688	1.05614	0.0745399	-1.12745	1.12761	840		FALSE
-0.115583	-0.332724	0.101558	0.10868	-1.13758	0.273677	0.411743	-6.78315	Q9NX00	0.833937	0.271654	TMEM160	TM160_HUMAN				0.247726	0.76021	0.0384286	1.48199	1.58093	2.46724	0.0414605	0.224694	-3.71867	1.2194	1.22193	0.823445	0.0749289	0.875793	1.12535	841		FALSE
0.316987	-0.151189	0.785162	-1.80306	1.45664	0.167986	0.285867	-6.38878	Q92581	1.07536	0.577755	SLC9A6	SL9A6_HUMAN				0.534119	-0.462672	-1.0386	0.113257	-1.55238	-1.80723	0.102973	0.356794	-4.93894	0.93259	0.972386	0.657049	0.0749478	-0.779659	1.12524	842		FALSE
0.138458	-0.0994215	0.376338	1.03862	1.24392	0.23319	0.365577	-6.66032	Q9BYC9	0.916228	0.296191	MRPL20	RM20_HUMAN				0.271385	-1.17397	-2.2549	-0.0930307	0.187147	-2.34021	0.0354176	0.208201	-4.12289	1.26297	1.82188	1.23319	0.0749944	-1.31243	1.12497	843		FALSE
0.573658	0.441756	0.70556	-0.153417	9.29463	1.66e-07	4.84e-06	7.46607	Q96CV9	4.63028	0.24283	OPTN	OPTN_HUMAN				0.15048	-0.00624222	-0.484594	0.47211	1.21362	-0.0279259	0.978106	0.989678	-6.58508	0.0143235	0.854172	0.545729	0.0751156	-0.579901	1.12427	844		FALSE
0.328875	-0.178712	0.836463	1.15561	1.38468	0.187008	0.30942	-6.48428	O14579	1.0256	0.628508	COPE	COPE_HUMAN				0.579082	-0.35654	-0.767404	0.0543246	1.78988	-1.85706	0.0839595	0.324481	-4.9669	0.995087	0.702268	0.468735	0.0752016	-0.685415	1.12377	845		FALSE
0.329148	0.101046	0.557249	0.332518	3.08384	0.00778486	0.0267263	-3.54955	Q969X1	2.21217	0.291627	TMBIM1	LFG3_HUMAN				0.26023	-0.456003	-1.10389	0.191888	0.152232	-1.61154	0.144182	0.421636	-5.21458	0.817025	1.09393	0.739147	0.0754244	-0.78515	1.12249	846		FALSE
-0.00624011	-0.313592	0.301112	0.655436	-0.0433896	0.965981	0.977818	-7.44229	Q16540	0.0307065	0.398307	MRPL23	RM23_HUMAN				0.350643	-1.03592	-1.88532	-0.186529	0.752853	-2.60996	0.0202625	0.156519	-3.67205	1.41866	1.43122	0.969032	0.0754423	-1.02968	1.12239	847		FALSE
0.158723	-0.0508278	0.368273	-1.96854	1.61875	0.126959	0.231446	-6.1605	P52824	1.20223	0.258766	DGKQ	DGKQ_HUMAN				0.239066	-0.801052	-1.59426	-0.00784313	-2.7683	-2.43922	0.0483573	0.243803	-3.80673	1.17171	1.33997	0.904933	0.0755256	-0.959775	1.12191	848		FALSE
0.321436	-0.0571743	0.700047	3.10578	1.81439	0.0902778	0.177028	-5.86334	P15531	1.35281	0.465707	NME1	NDKA_HUMAN				0.431938	-0.697169	-1.53271	0.138373	2.73336	-1.7856	0.0953201	0.346542	-5.07737	0.952012	1.43533	0.953229	0.0758563	-1.0186	1.12001	849		FALSE
0.290549	0.103905	0.477194	-0.903772	3.32686	0.00476295	0.0182703	-3.06445	Q99836	2.35747	0.241563	MYD88	MYD88_HUMAN				0.212933	-0.40059	-0.972554	0.171374	-1.39887	-1.49881	0.15561	0.438094	-5.49166	0.789386	0.994643	0.652526	0.0758679	-0.69114	1.11994	850		FALSE
-0.00254605	-0.168283	0.163191	-0.887836	-0.0328304	0.974256	0.98363	-7.44272	P50443	0.0226916	0.219916	SLC26A2	S26A2_HUMAN				0.189081	-0.777454	-1.41893	-0.135975	-0.807721	-2.92732	0.0247413	0.170108	-3.1747	1.37435	1.10875	0.731832	0.0758776	-0.774908	1.11989	851		FALSE
-0.0344752	-0.124024	0.0550735	1.23015	-0.822767	0.423915	0.563717	-7.09094	Q5TAX3	0.594358	0.113688	TUT4	TUT4_HUMAN				0.102162	0.394117	0.0389136	0.749321	0.906096	2.39082	0.0322007	0.197596	-4.08566	1.29234	0.597732	0.405235	0.0761322	0.428593	1.11843	852		FALSE
0.214367	0.0492175	0.379516	-2.22067	2.77402	0.0144976	0.0434814	-4.15615	Q8TB24	2.01559	0.208454	RIN3	RIN3_HUMAN				0.188411	-0.795207	-1.63105	0.0406356	-3.49349	-2.22864	0.059349	0.272035	-4.24743	1.10589	1.40937	0.953572	0.0761713	-1.00957	1.11821	853		FALSE
0.323394	0.16855	0.478237	-0.316565	4.46341	0.000488492	0.00300455	-0.771816	Q13555	2.97265	0.213228	CAMK2G	KCC2G_HUMAN				0.176654	-0.437664	-1.06877	0.193444	-1.65023	-1.48406	0.159436	0.443024	-5.51159	0.781219	1.09805	0.719999	0.0762735	-0.761057	1.11763	854		FALSE
0.210671	-0.0336533	0.454996	0.484457	1.84276	0.0858238	0.170029	-5.81846	P51397	1.3746	0.30039	DAP	DAP1_HUMAN				0.278738	-2.60919	-4.93912	-0.279255	0.641568	-2.45577	0.0313208	0.195945	-3.9649	1.29701	3.94291	2.6581	0.0763327	-2.81986	1.11729	855		FALSE
0.165557	-0.000566259	0.331681	1.06787	2.12984	0.0506883	0.114009	-5.34143	P19784	1.57997	0.205378	CSNK2A2	CSK22_HUMAN				0.189522	-0.697773	-1.41377	0.018228	0.586752	-2.08553	0.0553459	0.263682	-4.59698	1.12485	1.21584	0.816851	0.0763486	-0.863331	1.1172	856		FALSE
0.0546075	-0.430612	0.539827	3.05811	0.240516	0.813285	0.878196	-7.41255	P36873	0.165251	0.647685	PPP1CC	PP1G_HUMAN				0.553564	-0.682236	-1.20089	-0.163578	2.37815	-2.81494	0.0135144	0.12565	-3.29005	1.53164	0.87304	0.591712	0.0766081	-0.736844	1.11573	857		FALSE
0.183441	0.0137728	0.35311	-1.64238	2.3106	0.035965	0.0877301	-5.02256	Q9C035	1.70571	0.21079	TRIM5	TRIM5_HUMAN				0.193567	-0.617291	-1.28303	0.0484466	-0.979089	-2.23957	0.0640161	0.283644	-4.06897	1.0802	1.12007	0.759508	0.0767827	-0.800733	1.11474	858		FALSE
-0.265421	-0.403273	-0.127568	0.817309	-4.11481	0.000973689	0.0051803	-1.47216	Q9UG63	2.79792	0.185933	ABCF2	ABCF2_HUMAN				0.157269	0.135048	-0.196135	0.46623	2.31573	0.872641	0.397235	0.681459	-6.19624	0.428341	0.617951	0.37783	0.0767828	0.400468	1.11474	859		FALSE
-0.310472	-0.400043	-0.220902	-1.80334	-7.40776	2.62e-06	4.59e-05	4.61073	Q9C0B7	4.11385	0.147921	TANGO6	TNG6_HUMAN				0.102187	0.251436	-0.215138	0.718011	-1.58003	1.26238	0.245433	0.542459	-5.52239	0.625746	0.787565	0.532292	0.0767976	0.561909	1.11465	860		FALSE
0.0477846	-0.0965474	0.192117	-0.0664917	0.707547	0.490401	0.623436	-7.18118	P57737	0.508734	0.1841	CORO7	CORO7_HUMAN				0.164661	-0.80413	-1.51248	-0.095784	0.845401	-2.42938	0.0288123	0.187732	-4.00032	1.32072	1.19336	0.808117	0.077011	-0.851915	1.11345	861		FALSE
-0.254597	-0.443162	-0.0660324	1.45185	-2.88551	0.0116013	0.0365205	-3.9398	P84243	2.08757	0.239039	H3-3B	H33_HUMAN				0.215124	0.793142	-0.079025	1.66531	1.72447	1.94611	0.0715069	0.299927	-4.82561	1.04534	1.48714	0.995013	0.0771821	1.04774	1.11248	862		FALSE
-0.450164	-0.53691	-0.363417	0.54503	-11.0904	1.72e-08	8.79e-07	9.80865	Q9UHI6	4.99171	0.176757	DDX20	DDX20_HUMAN				0.0989649	0.447642	-0.298131	1.19341	0.700912	1.28452	0.219323	0.51375	-5.76662	0.669048	1.31138	0.850816	0.0773336	0.897805	1.11163	863		FALSE
0.113087	-0.372199	0.598372	-2.33807	0.501342	0.624173	0.738528	-7.31004	Q92543	0.351113	0.631279	SNX19	SNX19_HUMAN				0.553638	0.889765	0.319587	1.45994	-0.518578	3.76915	0.00839187	0.101295	-2.15823	1.6375	1.065	0.650488	0.0773851	0.776678	1.11134	864		FALSE
-0.158685	-0.300944	-0.0164252	-1.97181	-2.38387	0.0312293	0.0788386	-4.88984	Q9ULU4	1.75525	0.177195	ZMYND8	ZMYD8_HUMAN				0.162297	0.337486	-0.0761351	0.751108	-1.19116	1.91133	0.0956237	0.34721	-4.69455	0.950736	0.695749	0.47188	0.0775315	0.496171	1.11052	865		FALSE
0.159897	0.013105	0.30669	-1.62283	2.32792	0.0347884	0.0855219	-4.99136	Q99755	1.71761	0.182462	PIP5K1A	PI51A_HUMAN				0.167468	1.20309	0.334152	2.07202	-1.49703	3.11472	0.0118847	0.118728	-2.65389	1.55993	1.51164	0.991325	0.0775775	1.04319	1.11026	866		FALSE
-0.0290576	-0.139686	0.0815705	5.41086	-0.561337	0.583107	0.705809	-7.27728	P25398	0.39521	0.144108	RPS12	RS12_HUMAN				0.12621	0.95098	0.13536	1.7666	4.56906	2.49516	0.02536	0.172873	-3.88176	1.36566	1.36484	0.9305	0.0776028	0.980037	1.11012	867		FALSE
0.367673	0.0747834	0.660562	3.52866	2.68279	0.0173809	0.0501995	-4.33126	P15121	1.95494	0.368624	AKR1B1	ALDR_HUMAN				0.334143	-0.211665	-0.673162	0.249832	5.01856	-0.981511	0.34261	0.634658	-6.09641	0.493	0.841509	0.5265	0.0777157	-0.579338	1.10949	868		FALSE
0.275745	-0.0442014	0.595691	-0.996848	1.84187	0.0859592	0.170255	-5.81986	Q9BYC8	1.37389	0.39338	MRPL32	RM32_HUMAN				0.365011	-0.824827	-1.74326	0.0936037	-1.42117	-1.99214	0.073414	0.304057	-4.73132	1.0367	1.55943	1.04779	0.0777947	-1.10057	1.10905	869		FALSE
0.26197	0.0842701	0.43967	-1.2374	3.1506	0.00680318	0.0240046	-3.41692	Q13277	2.25389	0.227812	STX3	STX3_HUMAN				0.202729	-1.06451	-2.17117	0.04215	-1.44991	-2.0585	0.0581892	0.269538	-4.64197	1.11151	1.87712	1.26254	0.0779525	-1.32648	1.10817	870		FALSE
0.0180846	-0.0756921	0.111861	-0.753339	0.412139	0.686243	0.78518	-7.35336	Q9HB09	0.288822	0.122726	BCL2L12	B2L12_HUMAN				0.106985	1.00263	0.181279	1.82398	-1.35155	2.85954	0.0231512	0.165673	-3.33797	1.3885	1.4153	0.937038	0.0782154	0.984544	1.10671	871		FALSE
-0.107623	-0.218399	0.00315316	0.672992	-2.07629	0.056023	0.123174	-5.43333	Q9BV68	1.54161	0.136831	RNF126	RN126_HUMAN				0.126379	-0.930738	-1.61904	-0.242434	0.49961	-2.89376	0.0115521	0.117781	-3.14103	1.5639	1.16647	0.785253	0.0784248	-0.823116	1.10555	872		FALSE
-0.319773	-0.460227	-0.179318	-0.28223	-4.86558	0.000223832	0.00160104	0.0249219	P30530	3.16513	0.198018	AXL	UFO_HUMAN				0.160238	0.211701	-0.233567	0.65697	2.33645	1.01746	0.325794	0.61856	-6.06119	0.515602	0.804758	0.507985	0.0784328	0.531474	1.1055	873		FALSE
0.0682027	-0.197783	0.334188	0.698071	0.547991	0.592003	0.712883	-7.285	P36639	0.38564	0.346638	NUDT1	8ODP_HUMAN				0.30345	-0.696368	-1.33336	-0.0593723	0.432299	-2.33947	0.0342601	0.204555	-4.16029	1.27294	1.07223	0.726717	0.0784466	-0.76457	1.10543	874		FALSE
0.204051	0.00365315	0.404449	-1.05253	2.17608	0.0464636	0.106513	-5.26109	P40337	1.61322	0.247914	VHL	VHL_HUMAN				0.228624	0.880759	0.314461	1.44706	-0.618457	3.75656	0.00852199	0.101814	-2.17255	1.63504	1.05581	0.646061	0.0784524	0.676708	1.10539	875		FALSE
0.341526	0.213751	0.469302	-0.967211	5.71223	4.62e-05	0.00045161	1.64601	Q14141	3.52665	0.189809	SEPTIN6	SEPT6_HUMAN				0.145773	-0.923118	-1.98017	0.133936	-0.932642	-1.86885	0.0822048	0.322248	-4.94841	0.99955	1.81013	1.20594	0.07857	-1.26464	1.10474	876		FALSE
-0.17665	-0.311573	-0.0417275	2.25788	-2.79807	0.0138186	0.041887	-4.1097	Q13885	2.03116	0.170462	TUBB2A	TBB2A_HUMAN				0.153927	0.296016	-0.0999675	0.692	4.17945	1.59976	0.131445	0.404665	-5.35148	0.846183	0.685658	0.451759	0.0785763	0.472667	1.10471	877		FALSE
0.36792	0.227876	0.507963	4.02897	5.61461	5.51e-05	0.000520355	1.46355	P21796	3.48767	0.206763	VDAC1	VDAC1_HUMAN				0.159769	0.901386	0.454063	1.34871	3.20742	4.31226	0.000679566	0.0315615	-0.391227	2.14645	0.823087	0.510328	0.0786081	0.533466	1.10453	878		FALSE
0.644197	0.550161	0.738234	0.437472	14.6403	4.14e-10	4.72e-08	13.6119	P12694	5.56407	0.226925	BCKDHA	ODBA_HUMAN				0.107282	1.14581	0.725182	1.56643	4.48336	5.8295	3.97e-05	0.00605294	2.40066	2.74643	0.817711	0.479872	0.0786697	0.50161	1.10419	879		FALSE
0.613765	0.219341	1.00819	-0.241323	3.32559	0.0047752	0.0183015	-3.067	O14773	2.35683	0.510423	TPP1	TPP1_HUMAN				0.449978	-0.327408	-1.10287	0.448056	-0.0811651	-0.903531	0.381171	0.668786	-6.16897	0.445712	1.43976	0.884688	0.0787149	-0.941173	1.10394	880		FALSE
-0.229642	-0.33338	-0.125904	-0.831617	-4.73089	0.000290106	0.00197388	-0.240297	Q9Y484	3.10216	0.145092	WDR45	WIPI4_HUMAN				0.11835	-1.2953	-2.18669	-0.403901	0.00532582	-3.10967	0.00749972	0.0955696	-2.72814	1.66532	1.5245	1.01695	0.0787475	-1.06565	1.10376	881		FALSE
0.278276	0.0727658	0.483787	2.42426	2.89382	0.0114096	0.0360449	-3.92357	P30533	2.09291	0.260605	LRPAP1	AMRP_HUMAN				0.234457	-0.498678	-1.15059	0.153235	1.92121	-1.63699	0.123381	0.391526	-5.29818	0.869254	1.12442	0.743735	0.0787558	-0.776954	1.10372	882		FALSE
-0.541057	-0.742562	-0.339553	-2.5492	-5.73836	4.41e-05	0.000436721	1.69465	Q9BVW5	3.53582	0.299922	TIPIN	TIPIN_HUMAN				0.229887	-1.57205	-2.43713	-0.706978	-2.46057	-4.08811	0.00251991	0.0589072	-1.36506	1.88584	1.63387	0.986922	0.0787628	-1.031	1.10368	883		FALSE
0.0930372	-0.0476499	0.233724	0.00345583	1.41329	0.178597	0.298571	-6.44672	O00461	1.04819	0.173969	GOLIM4	GOLI4_HUMAN				0.160503	-0.568877	-1.1246	-0.013153	-0.574812	-2.19066	0.0454633	0.236875	-4.41912	1.18868	0.938013	0.633998	0.0788315	-0.661914	1.1033	884		FALSE
-0.131208	-0.237157	-0.0252592	-1.60929	-2.64663	0.0186713	0.0530512	-4.40013	Q96G25	1.93127	0.13316	MED8	MED8_HUMAN				0.120872	-1.80751	-3.20898	-0.406042	-2.38617	-2.95307	0.0175176	0.144531	-3.22158	1.46028	2.42606	1.59887	0.07884	-1.6763	1.10325	885		FALSE
0.20589	0.0884427	0.323338	-0.165697	3.74646	0.00203869	0.00941547	-2.21732	P04156	2.59612	0.155441	PRNP	PRIO_HUMAN				0.13399	-0.52747	-1.14257	0.0876331	0.780232	-1.83512	0.0873109	0.331189	-5.0011	0.981794	1.05301	0.701741	0.0788756	-0.73336	1.10306	886		FALSE
0.370814	0.218955	0.522672	-2.29343	5.21851	0.000114639	0.00092735	0.710907	Q24JP5	3.32495	0.218588	TMEM132A	T132A_HUMAN				0.173248	-0.372483	-0.997164	0.252197	-2.92389	-1.44021	0.197293	0.488431	-5.08002	0.708223	1.03084	0.712668	0.0790692	-0.743297	1.10199	887		FALSE
-0.527177	-0.651133	-0.403221	-1.66859	-9.08905	2.2e-07	6.07e-06	7.17593	Q9BVN2	4.58044	0.225582	RUSC1	RUSC1_HUMAN				0.141415	0.265695	-0.399906	0.931296	-1.34795	0.935089	0.379474	0.666646	-5.61193	0.448653	1.16072	0.759351	0.0790832	0.792872	1.10192	888		FALSE
0.613456	0.453225	0.773687	-2.81781	8.18214	8.04e-07	1.78e-05	5.8363	Q9Y4K0	4.33688	0.277244	LOXL2	LOXL2_HUMAN				0.182799	-0.109879	-0.718343	0.498585	-0.583061	-0.389116	0.70333	0.878755	-6.44855	0.164506	1.30915	0.694167	0.0792241	-0.723335	1.10114	889		FALSE
0.0140894	-0.305742	0.333921	-1.14791	0.094146	0.926277	0.952262	-7.43857	Q16394	0.065681	0.420445	EXT1	EXT1_HUMAN				0.36488	-0.767395	-1.41501	-0.119778	1.57776	-2.59852	0.0242254	0.168044	-3.72193	1.3809	1.08921	0.738835	0.079463	-0.781484	1.09984	890		FALSE
-0.498843	-0.906719	-0.0909664	-2.93191	-2.93215	0.0236559	0.0636342	-3.94708	Q92539	1.85187	0.527971	LPIN2	LPIN2_HUMAN				0.465326	0.218574	-0.339403	0.776552	-0.921781	0.946151	0.378716	0.666461	-5.59767	0.448908	0.954328	0.636569	0.0795807	0.717417	1.09919	891		FALSE
0.123326	-0.384201	0.630853	4.1664	0.519308	0.611352	0.728941	-7.30099	P35908	0.363991	0.664078	KRT2	K22E_HUMAN				0.579012	1.17092	0.321076	2.02076	4.19213	2.94852	0.0103561	0.112027	-3.03691	1.58859	1.44468	0.969542	0.0795921	1.04759	1.09913	892		FALSE
0.424245	0.314766	0.533724	-0.67161	8.28163	6.94e-07	1.57e-05	5.98816	O95490	4.3661	0.190449	ADGRL2	AGRL2_HUMAN				0.124899	2.11893	0.695652	3.5422	-2.04569	4.00843	0.0136117	0.125935	-2.40389	1.5305	2.71356	1.62375	0.0797597	1.69468	1.09822	893		FALSE
0.183536	0.0219904	0.345081	0.454388	2.42804	0.0286666	0.073836	-4.80898	O43739	1.78519	0.201508	CYTH3	CYH3_HUMAN				0.184299	0.889118	0.293724	1.48451	-1.10514	3.6069	0.0102517	0.111466	-2.34498	1.59105	1.09529	0.679255	0.0798882	0.705582	1.09752	894		FALSE
-0.35189	-0.569039	-0.134742	-1.81916	-3.46322	0.00361398	0.0147384	-2.79003	Q3T8J9	2.4367	0.283049	GON4L	GON4L_HUMAN				0.247734	0.410609	-0.232198	1.05342	-1.87185	1.54286	0.171167	0.455905	-4.95823	0.76012	1.05877	0.733347	0.0799188	0.762499	1.09735	895		FALSE
0.241203	0.133416	0.34899	-2.41177	4.7824	0.000262649	0.00180893	-0.138668	Q5TGY3	3.12853	0.151112	AHDC1	AHDC1_HUMAN				0.122969	-0.392964	-0.927986	0.142059	-3.30758	-1.77402	0.123756	0.392182	-4.67235	0.868091	0.887244	0.610381	0.0800436	-0.634167	1.09667	896		FALSE
-0.522253	-1.09757	0.0530619	2.57525	-1.94001	0.0720047	0.148943	-5.66133	P42677	1.44466	0.708553	RPS27	RS27_HUMAN				0.656349	-2.0473	-3.32266	-0.771939	2.29779	-3.45898	0.00408924	0.0750729	-2.07084	1.77763	2.25733	1.455	0.0801275	-1.52505	1.09622	897		FALSE
0.115798	-0.0879483	0.319545	-0.726074	1.21462	0.243847	0.377386	-6.69505	O60783	0.894607	0.253703	MRPS14	RT14_HUMAN				0.232444	-0.683776	-1.35928	-0.00826801	-0.990905	-2.27716	0.0477695	0.242057	-4.12124	1.17596	1.13967	0.770654	0.0801877	-0.799574	1.09589	898		FALSE
-0.301029	-0.43812	-0.163938	-1.18733	-4.69278	0.000312318	0.00209783	-0.315662	Q13395	3.08365	0.191338	TARBP1	TARB1_HUMAN				0.1564	0.426007	-0.18829	1.0403	-1.30718	1.67501	0.142282	0.420207	-4.79649	0.819454	1.01894	0.700822	0.0802685	0.727036	1.09545	899		FALSE
-0.335873	-1.59818	0.926436	0.890265	-0.568642	0.578268	0.701273	-7.27298	A0A1B0GUS4	0.40136	1.6402	UBE2L5	UB2L5_HUMAN				1.44011	-1.93306	-2.80901	-1.05711	-1.48826	-4.79352	0.000405398	0.022564	0.200555	2.27767	1.66345	0.999329	0.0802954	-1.59718	1.09531	900		FALSE
-0.335326	-0.459134	-0.211518	3.41719	-5.78826	4.03e-05	0.000403768	1.78726	P25205	3.55722	0.184762	MCM3	MCM3_HUMAN				0.141247	-0.940291	-1.45174	-0.428838	1.68771	-3.93434	0.00143429	0.0449796	-1.12327	2.00141	0.920836	0.583492	0.0803331	-0.604965	1.09511	901		FALSE
-0.471229	-0.630903	-0.311555	0.198572	-6.30706	1.62e-05	0.000196072	2.73061	Q9NVP1	3.74951	0.246328	DDX18	DDX18_HUMAN				0.182164	0.283009	-0.355159	0.921176	-0.959216	0.949031	0.358324	0.648832	-6.12727	0.473262	1.17207	0.728054	0.0804881	0.754237	1.09427	902		FALSE
0.131449	-0.0873643	0.350262	0.472017	1.28385	0.219257	0.350126	-6.6119	P49593	0.945182	0.272582	PPM1F	PPM1F_HUMAN				0.249633	-0.681643	-1.37052	0.00723774	1.19781	-2.11752	0.0521456	0.254486	-4.54332	1.14621	1.1656	0.78591	0.0808771	-0.813092	1.09217	903		FALSE
0.571925	0.325475	0.818375	-1.06571	4.95953	0.000187032	0.0013798	0.208835	Q8NBQ5	3.20928	0.349291	HSD17B11	DHB11_HUMAN				0.281163	0.0178021	-0.440639	0.476243	1.28233	0.0831003	0.934921	0.974858	-6.58187	0.0347793	1.00324	0.523013	0.080961	-0.554123	1.09172	904		FALSE
-0.0769502	-0.205986	0.052086	-0.350022	-1.27446	0.222469	0.353751	-6.62338	A2RUC4	0.938318	0.160737	TYW5	TYW5_HUMAN				0.147211	-0.709848	-1.24677	-0.172921	-0.789851	-3.19322	0.0173885	0.143872	-2.84156	1.46264	0.951226	0.612553	0.0810797	-0.632898	1.09109	905		FALSE
0.231362	0.125567	0.337157	1.03345	4.67366	0.000324109	0.00215863	-0.353507	Q9UKK3	3.07493	0.147473	PARP4	PARP4_HUMAN				0.120696	-0.484238	-1.0908	0.122327	0.0522421	-1.70843	0.109101	0.367432	-5.1936	0.912803	1.03977	0.692	0.0811712	-0.7156	1.0906	906		FALSE
0.56184	0.388433	0.735247	0.448494	6.92428	5.71e-06	8.58e-05	3.80524	Q969S9	3.96025	0.278065	GFM2	RRF2M_HUMAN				0.197832	-0.476189	-1.35658	0.404206	-1.31446	-1.15749	0.265988	0.562197	-5.91378	0.596585	1.56446	1.0044	0.0811847	-1.03803	1.09053	907		FALSE
0.210577	-0.176842	0.597995	1.39919	1.16161	0.264089	0.401225	-6.75618	Q6IBS0	0.852179	0.484323	TWF2	TWF2_HUMAN				0.441986	-0.529252	-1.12485	0.0663472	1.1818	-1.90162	0.0775027	0.31276	-4.89668	1.01875	1.01824	0.67949	0.0813681	-0.739828	1.08955	908		FALSE
0.0457807	-0.0819793	0.173541	-0.970473	0.765803	0.456033	0.592136	-7.13712	Q9BVC4	0.553182	0.162207	MLST8	LST8_HUMAN				0.145755	-0.729741	-1.38824	-0.0712457	-1.66063	-2.45821	0.0330501	0.200502	-3.80899	1.28417	1.11378	0.751245	0.0814387	-0.775522	1.08917	909		FALSE
-0.058603	-0.221341	0.104135	3.22396	-0.769591	0.453851	0.590569	-7.13415	Q8TEX9	0.555432	0.206797	IPO4	IPO4_HUMAN				0.18566	0.501132	0.0259288	0.976335	2.02959	2.25677	0.0401175	0.221183	-4.3051	1.22847	0.799545	0.542136	0.0815144	0.559735	1.08877	910		FALSE
0.203634	0.00955812	0.397711	-2.97118	2.24238	0.0409756	0.0968057	-5.1444	Q9H2C2	1.6592	0.240551	ARV1	ARV1_HUMAN				0.221412	-0.861599	-1.76699	0.0437942	-3.98789	-2.29851	0.0589125	0.270702	-3.99154	1.10889	1.52291	1.03292	0.0815633	-1.06523	1.08851	911		FALSE
-0.470097	-0.557673	-0.38252	3.26171	-11.4717	1.1e-08	6.15e-07	10.2655	P42166	5.06444	0.181933	TMPO	LAP2A_HUMAN				0.0999119	0.224648	-0.365473	0.814769	3.19245	0.814659	0.428589	0.705727	-6.24511	0.395322	1.1138	0.67324	0.081754	0.694744	1.08749	912		FALSE
0.292729	0.20051	0.384949	-0.0699591	6.7838	7.21e-06	0.000101201	3.56523	Q6P4E1	3.91879	0.14641	GOLM2	GOLM2_HUMAN				0.105209	0.745017	0.359347	1.13069	1.09433	4.13396	0.000965289	0.0373225	-0.735537	2.0787	0.702473	0.439992	0.0821853	0.452288	1.08521	913		FALSE
0.31112	0.160029	0.462211	6.44231	4.40067	0.000552602	0.00329845	-0.897313	P10809	2.94328	0.207182	HSPD1	CH60_HUMAN				0.172373	0.762161	0.378729	1.14559	5.49685	4.25376	0.000762261	0.0332033	-0.503939	2.12612	0.70261	0.437439	0.0825259	0.451041	1.08341	914		FALSE
0.100707	-0.00578675	0.207201	0.322345	2.02099	0.0620698	0.133219	-5.52689	Q6P597	1.50208	0.131408	KLC3	KLC3_HUMAN				0.121494	0.729242	0.192183	1.2663	-0.779783	3.27965	0.0155385	0.134067	-2.7355	1.49886	0.953604	0.612705	0.082767	0.628535	1.08214	915		FALSE
-0.0434537	-0.169879	0.0829711	4.96895	-0.734555	0.474279	0.608605	-7.16116	P67936	0.529687	0.160792	TPM4	TPM4_HUMAN				0.144232	-0.72377	-1.3053	-0.142237	5.28304	-2.66343	0.0182396	0.147707	-3.57326	1.449	0.979014	0.663442	0.0827772	-0.680316	1.08209	916		FALSE
-0.0102825	-0.283024	0.262459	-2.8632	-0.0805704	0.936881	0.958785	-7.43984	Q9NVU0	0.0567932	0.35486	POLR3E	RPC5_HUMAN				0.311157	-0.97589	-1.80142	-0.150363	-3.44231	-2.76919	0.0264462	0.178003	-3.46794	1.34983	1.41702	0.941803	0.0829719	-0.965607	1.08107	917		FALSE
0.183275	0.034771	0.331778	-1.7762	2.63752	0.019011	0.0537643	-4.41744	Q92558	1.92551	0.186557	WASF1	WASF1_HUMAN				0.169421	0.969295	0.29658	1.64201	-1.65245	3.48019	0.0120198	0.119114	-2.49403	1.55832	1.21915	0.767468	0.0830329	0.786021	1.08075	918		FALSE
0.368301	-0.00161115	0.738214	0.754156	2.12782	0.0508811	0.114246	-5.34493	P02774	1.57895	0.457184	GC	VTDB_HUMAN				0.422015	-0.554378	-1.3333	0.224543	2.24592	-1.5231	0.149477	0.430958	-5.45853	0.801297	1.35603	0.888633	0.0830804	-0.922679	1.0805	919		FALSE
-0.673919	-0.860341	-0.487497	-2.56271	-7.72574	1.6e-06	3.07e-05	5.12342	Q9P2W1	4.21006	0.313744	PSMC3IP	HOP2_HUMAN				0.21268	0.307826	-0.53279	1.14844	-1.28809	0.82379	0.430589	0.70735	-6.09142	0.393123	1.53473	0.959018	0.0831307	0.981745	1.08024	920		FALSE
-0.219904	-0.330539	-0.109268	-1.12077	-4.24784	0.000747378	0.00422121	-1.20407	Q9H334	2.86455	0.150464	FOXP1	FOXP1_HUMAN				0.126218	0.819988	-0.0692082	1.70918	-0.850647	1.98705	0.0678471	0.291177	-4.71315	1.06391	1.51064	1.01444	0.0832924	1.03989	1.07939	921		FALSE
-0.182089	-0.326309	-0.0378693	-1.83253	-2.71631	0.0171046	0.0495831	-4.29385	O94806	1.96021	0.18207	PRKD3	KPCD3_HUMAN				0.164533	1.81629	0.108649	3.52393	-0.829459	2.43537	0.0396705	0.22077	-3.90983	1.22955	2.89532	1.94816	0.0833344	1.99838	1.07918	922		FALSE
0.267934	0.142472	0.393396	-1.50642	4.56398	0.000401213	0.00256796	-0.571265	Q9Y2K7	3.02156	0.173801	KDM2A	KDM2A_HUMAN				0.143134	0.894032	0.357348	1.43072	-0.79132	3.81426	0.00474785	0.0790899	-1.85314	1.75379	0.999152	0.612277	0.083338	0.626098	1.07916	923		FALSE
0.155284	0.0579713	0.252597	0.851009	3.41025	0.00402304	0.0160242	-2.89677	Q5HYI8	2.40607	0.126495	RABL3	RABL3_HUMAN				0.11102	0.789247	0.246294	1.3322	2.1198	3.11076	0.00748336	0.0955696	-2.72605	1.66532	0.928904	0.619428	0.083353	0.633963	1.07908	924		FALSE
-0.291166	-0.424482	-0.157849	2.421	-4.66752	0.000327994	0.00217897	-0.365672	P38919	3.07207	0.185766	EIF4A3	IF4A3_HUMAN				0.152094	0.301917	-0.206756	0.81059	1.64837	1.27018	0.224243	0.519531	-5.78385	0.660239	0.896277	0.58032	0.0834296	0.593083	1.07868	925		FALSE
0.302026	0.124477	0.479574	1.76902	3.63544	0.00255086	0.0112595	-2.44206	Q9NX47	2.53339	0.233668	MARCHF5	MARH5_HUMAN				0.202556	-0.793153	-1.73184	0.145531	0.488196	-1.87431	0.0893893	0.336006	-4.83383	0.972357	1.59877	1.0709	0.083474	-1.09518	1.07845	926		FALSE
0.139292	0.0212759	0.257308	-0.742198	2.5224	0.0238455	0.064003	-4.63415	O43318	1.84931	0.147629	MAP3K7	M3K7_HUMAN				0.134639	-1.02307	-2.01856	-0.0275834	-1.95831	-2.21447	0.0447804	0.234712	-4.33812	1.19405	1.67934	1.1357	0.0836576	-1.16236	1.07749	927		FALSE
-0.0762004	-0.337293	0.184892	-2.46561	-0.623724	0.54246	0.670754	-7.23884	Q9H892	0.443007	0.337134	TTC12	TTC12_HUMAN				0.297868	0.740545	0.0416375	1.43945	-0.291268	2.2675	0.039308	0.219604	-4.28645	1.23259	1.17758	0.797349	0.083685	0.816745	1.07735	928		FALSE
0.246533	0.0253909	0.467676	-0.282008	2.3825	0.0313123	0.0789977	-4.89235	Q15555	1.75433	0.275436	MAPRE2	MARE2_HUMAN				0.252291	1.65424	0.446211	2.86227	-0.174258	2.95067	0.0109951	0.114352	-3.02302	1.57849	2.05405	1.37818	0.083766	1.40771	1.07693	929		FALSE
-0.424375	-0.562366	-0.286384	0.224358	-6.57248	1.03e-05	0.000133908	3.19912	Q96EY4	3.84785	0.216166	TMA16	TMA16_HUMAN				0.157427	1.20326	-0.191467	2.59798	-0.925728	1.94079	0.0830224	0.323285	-4.6277	0.997475	2.36435	1.59117	0.0838663	1.62763	1.07641	930		FALSE
0.343093	0.179969	0.506217	-1.18422	4.49494	0.000459212	0.00286245	-0.708868	Q8IV38	2.98781	0.225069	ANKMY2	ANKY2_HUMAN				0.1861	0.85327	0.416073	1.29047	-0.493894	4.17662	0.000887315	0.0357629	-0.652959	2.0961	0.797867	0.498776	0.0840074	0.510177	1.07568	931		FALSE
0.1434	-0.0350271	0.321828	0.334897	1.71758	0.107064	0.20202	-6.01319	Q9GZQ3	1.27994	0.219591	COMMD5	COMD5_HUMAN				0.203559	-0.660643	-1.35208	0.0307966	-0.0836414	-2.04469	0.059693	0.272899	-4.66483	1.10395	1.17293	0.78883	0.0840159	-0.804044	1.07564	932		FALSE
-0.225121	-0.365685	-0.0845565	1.68998	-3.42271	0.00392284	0.0157293	-2.87168	Q99459	2.4129	0.182866	CDC5L	CDC5L_HUMAN				0.160363	0.435998	-0.132557	1.00455	0.564086	1.64107	0.122523	0.3905	-5.29228	0.871075	0.981038	0.648637	0.0840317	0.661119	1.07556	933		FALSE
-0.0275471	-0.206666	0.151572	6.91151	-0.328673	0.747084	0.829637	-7.38598	P31949	0.229783	0.234971	S100A11	S10AB_HUMAN				0.204348	0.523488	0.0512689	0.995708	6.17418	2.37235	0.0321637	0.197596	-4.10209	1.29234	0.79394	0.538732	0.0841113	0.551035	1.07515	934		FALSE
0.104804	-0.0679564	0.277564	-2.14293	1.29647	0.214991	0.344782	-6.59634	Q9BZF2	0.955383	0.215008	OSBPL7	OSBL7_HUMAN				0.197093	0.956511	0.223755	1.68927	0.666605	2.79348	0.0141027	0.128072	-3.33043	1.52203	1.23175	0.835965	0.0841384	0.851707	1.07501	935		FALSE
0.0568519	-0.0317412	0.145445	4.44924	1.37143	0.191012	0.313694	-6.50148	P18206	1.01684	0.109584	VCL	VINC_HUMAN				0.101072	0.555197	0.126599	0.983795	5.01843	2.77213	0.0147131	0.131747	-3.37054	1.50773	0.721741	0.488966	0.0841455	0.498345	1.07497	936		FALSE
0.373478	0.121971	0.624985	-1.49054	3.17355	0.00649497	0.0231242	-3.37122	Q9Y478	2.26827	0.322721	PRKAB1	AAKB1_HUMAN				0.286932	-0.470053	-1.19496	0.254858	-1.69106	-1.51896	0.170599	0.455039	-5.21487	0.761528	1.20981	0.827016	0.0843064	-0.843531	1.07414	937		FALSE
-0.0729559	-0.188766	0.0428548	1.62619	-1.3463	0.198798	0.323957	-6.53375	Q9NRX2	0.996132	0.143549	MRPL17	RM17_HUMAN				0.132123	0.530962	0.0109509	1.05097	1.7847	2.18507	0.0459439	0.237834	-4.42868	1.18631	0.877245	0.593255	0.0843543	0.603918	1.07389	938		FALSE
-0.0840376	-0.194594	0.0265191	0.256515	-1.62449	0.125721	0.22972	-6.1521	Q9NW08	1.20658	0.136513	POLR3B	RPC2_HUMAN				0.126129	-2.25719	-4.12405	-0.390328	-2.90506	-2.76842	0.023408	0.165981	-3.50584	1.38751	3.18851	2.12981	0.0845499	-2.17315	1.07289	939		FALSE
-0.554273	-0.856557	-0.251989	-1.9768	-3.94483	0.00155443	0.00758348	-1.90713	O60921	2.67054	0.4068	HUS1	HUS1_HUMAN				0.344861	1.15285	-0.319891	2.62558	-0.263512	1.7364	0.112139	0.372715	-4.91484	0.903109	2.502	1.68017	0.0848276	1.70712	1.07146	940		FALSE
0.0413836	-0.0622243	0.144991	-0.569609	0.85362	0.407144	0.547328	-7.06467	Q02447	0.61851	0.131141	SP3	SP3_HUMAN				0.118201	-1.22571	-2.31631	-0.135097	-2.02593	-2.57331	0.0318687	0.19693	-3.80618	1.29422	1.85624	1.24422	0.0848339	-1.26709	1.07143	941		FALSE
0.0383711	-0.111995	0.188737	-0.0850456	0.545362	0.593764	0.714566	-7.2865	Q8NEW0	0.383366	0.196177	SLC30A7	ZNT7_HUMAN				0.171545	-0.698419	-1.3351	-0.0617391	1.37892	-2.34753	0.0337349	0.2036	-4.14607	1.27557	1.07317	0.726357	0.0851095	-0.73679	1.07002	942		FALSE
0.0576247	-0.0730784	0.188328	1.99004	0.94222	0.361456	0.502543	-6.98441	O43809	0.686267	0.164578	NUDT21	CPSF5_HUMAN				0.149113	-0.612399	-1.19169	-0.0331077	2.45809	-2.26231	0.0396975	0.22077	-4.29547	1.22955	0.976217	0.660885	0.0852476	-0.670024	1.06932	943		FALSE
0.215827	-0.0862159	0.517871	-0.547546	1.5271	0.148171	0.259886	-6.29165	Q5JU69	1.1336	0.373167	TOR2A	TOR2A_HUMAN				0.344586	-0.814677	-1.70496	0.0756021	-1.50457	-2.21023	0.066724	0.288493	-4.1075	1.06968	1.49276	1.01568	0.0854332	-1.0305	1.06837	944		FALSE
0.0936277	-0.382133	0.569389	0.370154	0.420577	0.680207	0.780564	-7.34966	P04004	0.294963	0.622148	VTN	VTNC_HUMAN				0.542773	-2.31999	-4.40873	-0.231246	1.1832	-2.43571	0.0324675	0.198168	-3.9278	1.29072	3.52297	2.38295	0.0854522	-2.41362	1.06828	945		FALSE
-0.00218278	-0.231971	0.227606	-0.0325729	-0.0203007	0.984079	0.989919	-7.44307	Q9BRT2	0.0139896	0.305816	UQCC2	UQCC2_HUMAN				0.262154	-0.789691	-1.47016	-0.109223	0.347542	-2.4835	0.0259417	0.175438	-3.90286	1.35771	1.14001	0.776313	0.0854573	-0.787508	1.06825	946		FALSE
-0.166081	-0.321202	-0.0109598	0.600988	-2.28812	0.037549	0.0902804	-5.0629	P32322	1.69226	0.192358	PYCR1	P5CR1_HUMAN				0.17697	0.482273	-0.0789498	1.0435	0.473055	1.83896	0.0867157	0.330375	-4.99513	0.983399	0.961211	0.640271	0.0854989	0.648354	1.06804	947		FALSE
0.26409	0.151479	0.376702	0.560853	5.01187	0.000169298	0.00127038	0.31091	Q9NZJ7	3.2336	0.160075	MTCH1	MTCH1_HUMAN				0.128473	-0.246661	-0.688858	0.195537	2.14131	-1.19371	0.251964	0.549213	-5.87309	0.615715	0.785193	0.504482	0.0855202	-0.510751	1.06793	948		FALSE
-0.194854	-0.430302	0.0405947	-2.32968	-1.79433	0.0968583	0.186634	-5.84397	Q99941	1.32395	0.288466	ATF6B	ATF6B_HUMAN				0.268612	1.1954	-0.0086142	2.39942	-0.592369	2.32576	0.0512765	0.252352	-3.91482	1.15124	2.03519	1.37361	0.0857131	1.39026	1.06695	949		FALSE
0.183766	0.049286	0.318245	0.350372	2.92037	0.0108179	0.0346905	-3.87167	Q5VU43	2.10844	0.170828	PDE4DIP	MYOME_HUMAN				0.153421	-0.623031	-1.32181	0.0757468	-1.20989	-1.90803	0.0766113	0.310564	-4.8865	1.02325	1.1934	0.797201	0.0857439	-0.806797	1.0668	950		FALSE
0.0374293	-0.223359	0.298218	-2.58678	0.306728	0.763394	0.840932	-7.39335	Q8WUN7	0.214791	0.341548	UBTD2	UBTD2_HUMAN				0.297521	0.686552	0.131889	1.24122	-0.883663	2.98967	0.0227581	0.165153	-3.09573	1.39018	0.967962	0.632788	0.0857943	0.649123	1.06654	951		FALSE
0.389925	0.157501	0.622349	1.06768	3.58533	0.00282277	0.012202	-2.54341	P35609	2.50481	0.305114	ACTN2	ACTN2_HUMAN				0.265161	-0.997116	-2.19936	0.20513	1.68728	-1.78711	0.0966493	0.348809	-5.02469	0.947688	2.06223	1.37158	0.085908	-1.38704	1.06597	952		FALSE
0.225204	0.0954771	0.354931	-0.958436	3.71002	0.00219421	0.00999315	-2.29111	O00391	2.57536	0.171393	QSOX1	QSOX1_HUMAN				0.147999	-0.741544	-1.57901	0.0959188	-0.131519	-1.8949	0.0784466	0.314829	-4.90733	1.01453	1.43261	0.95542	0.0859478	-0.966747	1.06577	953		FALSE
0.464059	0.316668	0.611451	0.766349	6.7287	7.9e-06	0.000108785	3.47036	Q9Y223	3.90059	0.233184	GNE	GLCNE_HUMAN				0.168152	-0.270009	-0.906847	0.36683	1.29811	-0.907327	0.379227	0.666461	-6.16556	0.448908	1.1789	0.726538	0.0859974	-0.734068	1.06551	954		FALSE
-0.147826	-0.315388	0.0197361	-0.880416	-1.88541	0.0794949	0.16023	-5.75016	O15541	1.40627	0.206033	RNF113A	R113A_HUMAN				0.191163	0.331568	-0.0817501	0.744887	-0.854195	1.8792	0.100332	0.353226	-4.73882	0.939309	0.691863	0.471535	0.0860334	0.479394	1.06533	955		FALSE
0.227035	-0.00147095	0.45554	0.413834	2.12337	0.0513073	0.114942	-5.35261	P10301	1.57596	0.28236	RRAS	RRAS_HUMAN				0.260691	-0.675716	-1.45978	0.108344	1.66747	-1.84429	0.0858952	0.328632	-4.98683	0.98684	1.34207	0.894496	0.086307	-0.902751	1.06395	956		FALSE
0.243783	0.00464898	0.482917	-1.62845	2.17867	0.046237	0.106129	-5.25657	Q9NU19	1.61498	0.295864	TBC1D22B	TB22B_HUMAN				0.272816	-0.833081	-1.76891	0.102743	-1.85801	-1.9182	0.076742	0.310914	-4.82254	1.02253	1.59686	1.06764	0.086362	-1.07686	1.06368	957		FALSE
-0.00713112	-0.143297	0.129035	0.0813952	-0.111923	0.912413	0.943426	-7.43663	P45985	0.0776826	0.179924	MAP2K4	MP2K4_HUMAN				0.155345	-0.735172	-1.36782	-0.102525	0.248998	-2.48681	0.0257754	0.174803	-3.89688	1.35967	1.05977	0.721756	0.0863995	-0.72804	1.06349	958		FALSE
0.00406752	-0.340036	0.348171	1.00303	0.0252621	0.980189	0.987206	-7.44295	Q9H553	0.0177479	0.449199	ALG2	ALG2_HUMAN				0.392571	-1.52199	-2.8502	-0.193778	0.733982	-2.45222	0.0275658	0.182894	-3.9593	1.33505	2.23444	1.51529	0.0867092	-1.52606	1.06194	959		FALSE
-0.631733	-0.891206	-0.372261	-1.9283	-5.27877	0.000167595	0.0012588	0.483442	Q96FX2	3.23629	0.382598	DPH3	DPH3_HUMAN				0.29602	0.232199	-0.518186	0.982584	-1.05642	0.724869	0.490986	0.747548	-5.7823	0.339025	1.34241	0.856077	0.0867469	0.863932	1.06175	960		FALSE
-0.245394	-0.396488	-0.0942994	4.77345	-3.47092	0.00355803	0.0145857	-2.77449	P05387	2.44049	0.19708	RPLP2	RLA2_HUMAN				0.172376	0.143221	-0.191042	0.477485	4.33324	0.916925	0.374344	0.663452	-6.15689	0.453051	0.619607	0.381345	0.0867572	0.388615	1.06169	961		FALSE
0.0143973	-0.129313	0.158108	2.18717	0.214103	0.833437	0.889965	-7.41892	Q00059	0.149554	0.188686	TFAM	TFAM_HUMAN				0.163952	-0.765467	-1.44438	-0.0865508	1.50445	-2.41282	0.0297495	0.190707	-4.02997	1.31204	1.14349	0.774542	0.0868162	-0.779864	1.0614	962		FALSE
0.383438	-0.0631267	0.830003	-0.0326015	1.83502	0.0870191	0.17162	-5.83075	P50583	1.36959	0.548734	NUDT2	AP4A_HUMAN				0.509464	-0.456291	-1.14845	0.235865	-0.492788	-1.41076	0.179638	0.46642	-5.6085	0.743134	1.20346	0.789647	0.0868243	-0.839729	1.06136	963		FALSE
0.0068879	-0.136661	0.150436	-1.53111	0.102546	0.919723	0.948122	-7.4377	Q8TF46	0.0713094	0.18932	DIS3L	DI3L1_HUMAN				0.163767	0.650982	0.0900963	1.21187	-1.15357	2.80332	0.0292579	0.188937	-3.33318	1.31719	0.968669	0.639887	0.0868264	0.644094	1.06135	964		FALSE
0.210518	0.0466695	0.374366	0.672527	2.74585	0.0153346	0.0454899	-4.21043	Q99538	1.99667	0.206651	LGMN	LGMN_HUMAN				0.186926	-0.729847	-1.54854	0.0888437	-0.841597	-1.95496	0.0756795	0.30857	-4.77913	1.02735	1.39242	0.934005	0.0868649	-0.940365	1.06116	965		FALSE
0.0837175	-0.051636	0.219071	-0.331646	1.32183	0.206622	0.334287	-6.56471	O60711	0.975715	0.16817	LPXN	LPXN_HUMAN				0.154418	-0.569035	-1.13774	-0.00032731	-0.58047	-2.41673	0.0499028	0.248748	-3.83624	1.15981	0.961629	0.64881	0.0869433	-0.652752	1.06076	966		FALSE
0.213818	-0.189941	0.617576	-1.78903	1.13175	0.276039	0.414222	-6.78962	Q92562	0.829678	0.505115	FIG4	FIG4_HUMAN				0.460628	-0.501242	-1.08123	0.0787419	-1.96338	-2.08742	0.0793882	0.316604	-4.26838	1.01092	0.971818	0.661676	0.0869603	-0.71506	1.06068	967		FALSE
0.190421	0.0688648	0.311978	-2.14395	3.34786	0.00456473	0.017717	-3.02228	P00750	2.36893	0.15755	PLAT	TPA_HUMAN				0.138678	-0.48026	-1.06458	0.104057	-1.53697	-1.98521	0.091767	0.339074	-4.40149	0.966392	0.974045	0.666619	0.0869994	-0.670681	1.06048	968		FALSE
0.234978	0.10849	0.361466	-1.16977	3.97016	0.00130018	0.00656673	-1.76445	Q9NYG2	2.71918	0.169373	ZDHHC3	ZDHC3_HUMAN				0.144304	-1.40291	-2.82875	0.0229223	-2.37382	-2.25287	0.0530084	0.256844	-4.18345	1.14068	2.41059	1.62666	0.0873178	-1.63789	1.0589	969		FALSE
0.198247	0.0758604	0.320633	0.489119	3.4618	0.00362432	0.0147729	-2.79288	O95630	2.43584	0.159519	STAMBP	STABP_HUMAN				0.139625	-0.548297	-1.19952	0.102931	0.244484	-1.80177	0.0926373	0.341031	-5.05262	0.962604	1.11641	0.742954	0.0873467	-0.746543	1.05875	970		FALSE
0.324066	0.186084	0.462048	1.83919	5.01927	0.000166937	0.00125506	0.325306	Q9BR76	3.23716	0.196212	CORO1B	COR1B_HUMAN				0.157417	-0.224009	-0.70265	0.254632	2.83779	-1.00154	0.333164	0.623892	-6.07692	0.508093	0.864128	0.546058	0.0875537	-0.548075	1.05773	971		FALSE
0.270792	0.141291	0.400293	-1.13752	4.49864	0.000540916	0.00323971	-0.831601	Q8N1S5	2.94896	0.17998	SLC39A11	S39AB_HUMAN				0.147742	1.39566	0.41436	2.37696	0.571672	3.33167	0.0117214	0.117781	-2.66956	1.5639	1.74915	1.11952	0.0875985	1.12487	1.0575	972		FALSE
0.0331536	-0.158461	0.224768	-1.72645	0.369771	0.716878	0.807703	-7.37082	P28347	0.258892	0.250996	TEAD1	TEAD1_HUMAN				0.218603	0.755325	0.124558	1.38609	-1.18956	2.8923	0.025936	0.175438	-3.21928	1.35771	1.0904	0.719611	0.0876645	0.722171	1.05718	973		FALSE
0.163859	-0.0481205	0.375839	-0.0463554	1.66302	0.119246	0.219774	-6.09703	Q9NZJ9	1.23214	0.260655	NUDT4	NUDT4_HUMAN				0.241838	1.28271	0.304526	2.26089	1.35846	2.80623	0.0137503	0.12649	-3.30645	1.52829	1.64505	1.11596	0.0877616	1.11885	1.0567	974		FALSE
-0.25071	-0.392401	-0.109019	5.35119	-3.78145	0.00189985	0.00890476	-2.14647	Q09666	2.61545	0.18788	AHNAK	AHNK_HUMAN				0.161648	0.195271	-0.193685	0.584227	5.38026	1.07437	0.300403	0.596199	-6.00322	0.547362	0.699228	0.443741	0.087965	0.445981	1.05569	975		FALSE
0.14004	-0.224755	0.504835	2.71796	0.820413	0.425213	0.56485	-7.09291	Q9BQA1	0.5927	0.463099	WDR77	MEP50_HUMAN				0.416177	0.736067	0.264595	1.20754	2.36118	3.341	0.00471145	0.0790899	-2.28036	1.75379	0.822614	0.53788	0.0879767	0.596027	1.05563	976		FALSE
0.0720786	-0.0418283	0.185985	6.08877	1.35234	0.196904	0.321668	-6.52603	P37802	1.00071	0.141173	TAGLN2	TAGL2_HUMAN				0.129951	0.419861	0.116744	0.722978	5.6032	2.96422	0.0100362	0.11037	-3.00697	1.59589	0.515655	0.345811	0.0880045	0.347782	1.05549	977		FALSE
-0.45242	-0.545323	-0.359517	-0.693758	-10.4074	3.93e-08	1.68e-06	8.95629	Q9Y6X9	4.85727	0.18256	MORC2	MORC2_HUMAN				0.105988	0.275444	-0.361063	0.911952	-1.41706	1.01371	0.34296	0.634947	-5.78502	0.492596	1.09597	0.72616	0.0880736	0.727864	1.05515	978		FALSE
-0.373373	-0.483372	-0.263374	0.760043	-7.25413	3.35e-06	5.65e-05	4.35819	O75909	4.0631	0.180112	CCNK	CCNK_HUMAN				0.125492	-1.26266	-2.04053	-0.484796	0.0573121	-3.47374	0.00360767	0.0696986	-2.0219	1.81124	1.36637	0.887432	0.0881494	-0.889291	1.05478	979		FALSE
0.116206	-0.0455113	0.277923	1.35688	1.53568	0.146064	0.257055	-6.2796	Q96P70	1.14019	0.19976	IPO9	IPO9_HUMAN				0.184495	0.85233	0.207427	1.49723	1.31827	2.82832	0.0131597	0.124883	-3.26482	1.53471	1.08852	0.735738	0.088196	0.736124	1.05455	980		FALSE
-0.255827	-0.697205	0.185552	2.76353	-1.23869	0.235063	0.367618	-6.66656	Q9Y4Y9	0.91246	0.549526	LSM5	LSM5_HUMAN				0.503547	1.40207	-0.0500786	2.85422	2.78747	2.06621	0.0573649	0.268152	-4.62917	1.11465	2.46539	1.65668	0.0883201	1.6579	1.05394	981		FALSE
0.275621	0.0721907	0.479051	2.44566	2.89552	0.0113708	0.0359734	-3.92026	Q9Y5K6	2.09371	0.258019	CD2AP	CD2AP_HUMAN				0.232084	-0.27864	-0.760331	0.203052	2.44267	-1.23791	0.235633	0.531007	-5.82205	0.642887	0.849502	0.549538	0.0883595	-0.554261	1.05375	982		FALSE
0.815505	0.645222	0.985788	2.21839	10.2349	4.88e-08	1.96e-06	8.73382	P80723	4.82457	0.331302	BASP1	BASP1_HUMAN				0.194268	-0.125889	-0.951025	0.699248	2.93596	-0.326495	0.748766	0.899161	-6.52975	0.137265	1.79756	0.941358	0.0883623	-0.941393	1.05373	983		FALSE
0.398108	0.15782	0.638396	1.28795	3.54078	0.00308897	0.0130709	-2.63346	Q9Y512	2.48016	0.314613	SAMM50	SAM50_HUMAN				0.274133	-0.488295	-1.26561	0.289019	0.0833138	-1.34432	0.199726	0.490262	-5.69315	0.705357	1.35684	0.886799	0.0886301	-0.886403	1.05242	984		FALSE
0.262883	0.0664247	0.459342	1.13216	2.85971	0.0122167	0.0380282	-3.99009	P80303	2.07104	0.248789	NUCB2	NUCB2_HUMAN				0.22413	-0.729712	-1.60151	0.142091	0.56059	-1.79122	0.0943803	0.344852	-5.06879	0.955248	1.49724	0.994597	0.0887893	-0.992595	1.05164	985		FALSE
-0.6283	-0.772921	-0.48368	-1.46107	-9.28467	1.69e-07	4.88e-06	7.45213	Q8NEM2	4.62842	0.266067	SHCBP1	SHCBP_HUMAN				0.164991	0.103503	-0.53952	0.746526	-0.193364	0.344463	0.735497	0.892086	-6.52348	0.146722	1.38266	0.733593	0.0888876	0.731803	1.05116	986		FALSE
-0.446433	-0.541108	-0.351758	-0.9813	-10.0775	5.95e-08	2.24e-06	8.52806	P23610	4.79677	0.182416	F8A3	HAP40_HUMAN				0.10801	0.193068	-0.368526	0.754662	-0.975188	0.805326	0.445928	0.715955	-5.7213	0.38149	0.991935	0.640695	0.0889199	0.639501	1.051	987		FALSE
0.123914	0.0235818	0.224247	-0.869173	2.63942	0.0189394	0.0536195	-4.41382	Q96MH6	1.92668	0.126057	TMEM68	DIESL_HUMAN				0.114465	-1.00762	-2.00028	-0.01495	-1.67159	-2.45172	0.0475205	0.241319	-3.79034	1.17776	1.67685	1.13248	0.088974	-1.13153	1.05074	988		FALSE
-0.77938	-0.89846	-0.6603	-1.27236	-13.9875	7.71e-10	7.69e-08	12.9814	O14965	5.47228	0.279149	AURKA	AURKA_HUMAN				0.135853	0.113747	-0.671147	0.898641	-0.280991	0.31013	0.760923	0.903315	-6.53518	0.131704	1.69276	0.895447	0.0891532	0.893127	1.04986	989		FALSE
-0.06591	-0.21304	0.0812196	-1.09266	-0.957373	0.354011	0.494935	-6.96997	Q96CW6	0.698066	0.18506	SLC7A6OS	S7A6O_HUMAN				0.167853	0.542122	0.00680289	1.07744	-0.0411246	2.1672	0.0475143	0.241319	-4.45918	1.17776	0.902188	0.610719	0.0893765	0.608032	1.04878	990		FALSE
0.221368	0.0248567	0.41788	0.852762	2.40745	0.0298356	0.0761745	-4.84676	P49902	1.77099	0.244994	NT5C2	5NTC_HUMAN				0.22419	-0.359805	-0.869272	0.149661	1.14865	-1.51136	0.152416	0.435079	-5.47459	0.794404	0.887733	0.581226	0.0895759	-0.581174	1.04781	991		FALSE
0.21147	0.0123119	0.410627	-0.592391	2.26924	0.0389293	0.0929184	-5.09663	Q9H1C4	1.67867	0.246911	UNC93B1	UN93B_HUMAN				0.227209	0.970131	0.301462	1.6388	-0.169163	3.50427	0.0116596	0.117781	-2.46549	1.5639	1.21584	0.762851	0.0897397	0.758661	1.04702	992		FALSE
0.612376	0.496074	0.728677	-0.571821	11.2528	1.42e-08	7.61e-07	10.0048	Q460N5	5.02127	0.239034	PARP14	PAR14_HUMAN				0.132683	-0.619868	-1.70498	0.465242	-1.61369	-1.24084	0.237736	0.533518	-5.76093	0.639114	1.90098	1.23795	0.0897932	-1.23224	1.04676	993		FALSE
0.0833474	-0.119484	0.286179	0.869895	0.878185	0.394108	0.53427	-7.04313	Q13084	0.637986	0.256057	MRPL28	RM28_HUMAN				0.2314	-1.47547	-2.84949	-0.101454	-1.55946	-2.29802	0.0370873	0.212103	-4.23317	1.25244	2.30904	1.56755	0.0898438	-1.55882	1.04651	994		FALSE
0.957016	0.862543	1.05149	4.8075	21.6492	1.77e-12	1.04e-09	19.001	P17066	6.24236	0.300487	HSPA6	HSP76_HUMAN				0.107779	0.330768	-0.22302	0.884556	5.45946	1.27819	0.221483	0.516377	-5.77424	0.665039	0.974838	0.631789	0.0904858	-0.626248	1.04342	995		FALSE
0.358167	0.181661	0.534673	-1.30276	4.33666	0.000626931	0.00364815	-1.02562	Q9H6K1	2.91132	0.24113	ILRUN	ILRUN_HUMAN				0.201367	-0.485665	-1.23245	0.261122	-2.36212	-1.57079	0.164636	0.448734	-4.92447	0.771826	1.23331	0.851973	0.0905257	-0.843832	1.04323	996		FALSE
0.165366	0.0410928	0.289639	-1.34136	2.8438	0.0126119	0.0388921	-4.02104	Q9BX10	2.06182	0.1572	GTPBP2	GTPB2_HUMAN				0.141777	-1.48578	-2.94443	-0.0271326	-1.89554	-2.23372	0.0465258	0.239212	-4.26172	1.18292	2.46182	1.6641	0.0905913	-1.65115	1.04291	997		FALSE
0.295208	0.0875568	0.50286	1.28698	3.03825	0.00853446	0.0287732	-3.63979	P22694	2.18318	0.26503	PRKACB	KAPCB_HUMAN				0.236899	-0.374507	-0.966039	0.217025	2.10297	-1.35487	0.196419	0.487599	-5.67991	0.709528	1.03454	0.67485	0.0907874	-0.669715	1.04197	998		FALSE
0.287576	0.198035	0.377117	0.127495	6.86373	6.31e-06	9.26e-05	3.70213	Q9NQY0	3.94101	0.143022	BIN3	BIN3_HUMAN				0.102153	-0.217879	-0.665618	0.22986	0.376219	-1.04137	0.314941	0.609341	-6.03716	0.528642	0.807812	0.510804	0.0907886	-0.505455	1.04197	999		FALSE
-0.15748	-0.266045	-0.048916	1.49539	-3.10005	0.00753434	0.0260364	-3.5174	Q9UQN3	2.22238	0.138888	CHMP2B	CHM2B_HUMAN				0.123856	0.514155	-0.0807218	1.10903	0.701154	1.84962	0.0850827	0.32713	-4.97852	0.989817	1.01811	0.678665	0.090812	0.671635	1.04186	1000		FALSE
0.0838832	-0.0464128	0.214179	-1.69745	1.37586	0.189667	0.312111	-6.49575	Q2KHT3	1.02007	0.161176	CLEC16A	CL16A_HUMAN				0.148648	-0.383347	-0.797049	0.0303543	-0.759334	-2.08456	0.0656497	0.28608	-4.60285	1.0749	0.699007	0.471972	0.0909534	-0.467231	1.04118	1001		FALSE
-0.00213653	-0.390256	0.385983	-0.103797	-0.0117645	0.990773	0.993726	-7.44322	O14521	0.00870684	0.480956	SDHD	DHSD_HUMAN				0.442786	0.687861	0.115278	1.26044	-0.329843	2.90162	0.0256122	0.174049	-3.2074	1.36201	0.98987	0.653232	0.0912725	0.689998	1.03966	1002		FALSE
0.280502	0.19646	0.364544	-1.61299	7.13291	4.07e-06	6.57e-05	4.1567	Q96JK2	4.02621	0.136551	DCAF5	DCAF5_HUMAN				0.0958799	-0.526126	-1.2417	0.189442	-2.22544	-1.72235	0.126682	0.397009	-4.95114	0.859571	1.19968	0.816357	0.0914162	-0.806628	1.03898	1003		FALSE
-0.178581	-0.328555	-0.0286076	-0.385947	-2.54478	0.0228216	0.0619684	-4.5923	O60563	1.86359	0.18782	CCNT1	CCNT1_HUMAN				0.171098	-1.57393	-2.81213	-0.335725	-1.85672	-2.78752	0.0172113	0.142844	-3.32836	1.46635	2.1038	1.4126	0.0914708	-1.39534	1.03872	1004		FALSE
0.196084	0.00313174	0.389036	0.460747	2.17181	0.0468397	0.107282	-5.26855	O14734	1.60973	0.238751	ACOT8	ACOT8_HUMAN				0.22013	-0.359065	-0.849372	0.131241	0.782183	-1.56719	0.138865	0.416047	-5.39741	0.826552	0.851451	0.559366	0.0915639	-0.555149	1.03828	1005		FALSE
0.121519	-0.400466	0.643505	-2.4702	0.58086	0.584105	0.706395	-6.65417	Q15517	0.394417	0.603874	CDSN	CDSN_HUMAN				0.595507	1.44596	0.283644	2.60828	-1.41372	2.84844	0.0206381	0.157663	-3.28352	1.41482	2.00314	1.32603	0.0915848	1.32444	1.03818	1006		FALSE
-0.0539364	-0.172016	0.0641428	0.026793	-0.976198	0.344912	0.486931	-6.95176	Q96I15	0.710577	0.148774	SCLY	SCLY_HUMAN				0.134711	-1.02904	-1.89501	-0.163071	-0.248353	-2.54299	0.023102	0.165673	-3.79479	1.3885	1.45258	0.98794	0.0915908	-0.975102	1.03815	1007		FALSE
0.192773	0.00410576	0.381439	0.908279	2.18363	0.0458057	0.105373	-5.24789	Q9H7D7	1.61844	0.233455	WDR26	WDR26_HUMAN				0.215241	-0.446823	-1.0143	0.120656	-0.0125973	-1.69662	0.112962	0.37421	-5.21339	0.900379	0.972672	0.64741	0.0916255	-0.639596	1.03798	1008		FALSE
-0.269805	-0.371624	-0.167987	0.680878	-5.66308	5.05e-05	0.000486378	1.55429	Q96G46	3.50629	0.15082	DUS3L	DUS3L_HUMAN				0.11616	0.585531	-0.174502	1.34556	-0.540457	1.64867	0.120942	0.387968	-5.28129	0.87558	1.31072	0.867084	0.0917282	0.855336	1.0375	1009		FALSE
0.340942	0.179717	0.502168	-0.645066	4.54953	0.000491699	0.00301632	-0.733928	Q9NY35	2.97142	0.224891	CLDND1	CLDN1_HUMAN				0.183934	-0.3329	-0.932597	0.266797	0.494112	-1.19614	0.252468	0.549213	-5.81337	0.615715	1.05972	0.684165	0.0918874	-0.673842	1.03674	1010		FALSE
0.226335	0.0762719	0.376398	1.26099	3.22335	0.00587281	0.021582	-3.27182	Q9H9P8	2.29466	0.193326	L2HGDH	L2HDH_HUMAN				0.171199	-2.41066	-4.75385	-0.067472	-0.91856	-2.25608	0.0447208	0.234575	-4.11359	1.19439	3.9559	2.67323	0.0919718	-2.63699	1.03635	1011		FALSE
0.132649	-0.0210717	0.28637	5.13044	1.84417	0.0856067	0.169855	-5.81621	Q06830	1.37515	0.189065	PRDX1	PRDX1_HUMAN				0.175373	0.752608	0.200734	1.30448	5.68693	2.9184	0.0109981	0.114352	-3.09424	1.57849	0.934507	0.629606	0.091982	0.619959	1.0363	1012		FALSE
0.0381614	-0.0913909	0.167714	2.58139	0.629519	0.538765	0.666708	-7.23508	Q53FA7	0.448568	0.166745	TP53I3	QORX_HUMAN				0.1478	0.60794	0.100292	1.11559	0.460389	2.56279	0.0222249	0.162697	-3.75862	1.39817	0.852232	0.579151	0.0921136	0.569778	1.03568	1013		FALSE
-0.0491771	-0.360217	0.261863	4.11154	-0.337891	0.740269	0.825093	-7.38273	P62906	0.235812	0.408745	RPL10A	RL10A_HUMAN				0.35485	-0.663909	-1.18928	-0.138542	3.99923	-2.70434	0.0168255	0.140473	-3.49726	1.47497	0.882229	0.599366	0.0922181	-0.614732	1.03518	1014		FALSE
0.0910206	-0.279289	0.46133	4.33744	0.525296	0.607287	0.725851	-7.29772	Q04828	0.368149	0.484587	AKR1C1	AK1C1_HUMAN				0.422468	0.650823	0.21459	1.08705	2.91744	3.19272	0.00634786	0.0892136	-2.56789	1.69784	0.751313	0.497676	0.0924325	0.559802	1.03418	1015		FALSE
0.379442	0.283944	0.47494	0.249677	8.49143	5.11e-07	1.22e-05	6.30439	Q16625	4.4231	0.168141	OCLN	OCLN_HUMAN				0.108949	-0.169332	-0.659116	0.320452	-0.794122	-0.809877	0.443467	0.715308	-5.96772	0.382363	0.868	0.558771	0.0925431	-0.548774	1.03366	1016		FALSE
-0.0593501	-0.171904	0.0532041	5.67777	-1.12691	0.278016	0.416442	-6.79497	P50990	0.825875	0.140852	CCT8	TCPQ_HUMAN				0.128408	0.323906	-0.0175565	0.665368	6.09336	2.02998	0.0613348	0.276961	-4.68911	1.0949	0.579832	0.389558	0.0925978	0.383256	1.0334	1017		FALSE
0.34635	0.0978404	0.594859	-0.128119	2.97853	0.00962477	0.031571	-3.75754	Q8N6M3	2.14633	0.316282	FITM2	FITM2_HUMAN				0.283512	1.17997	0.436967	1.92297	0.730545	3.52276	0.00523889	0.0835332	-2.19747	1.72855	1.33796	0.847655	0.0927512	0.833619	1.03268	1018		FALSE
0.119006	-0.145811	0.383824	2.56903	0.9604	0.352537	0.493328	-6.96707	P53999	0.700569	0.332946	SUB1	TCP4_HUMAN				0.302117	-0.621323	-1.27771	0.0350636	4.17849	-2.02569	0.0618209	0.278609	-4.69616	1.09125	1.11596	0.74884	0.0927573	-0.740329	1.03265	1019		FALSE
0.317404	0.125673	0.509135	-2.06025	3.53793	0.00310682	0.0131253	-2.63922	P12109	2.47867	0.250987	COL6A1	CO6A1_HUMAN				0.218737	-0.431383	-1.1005	0.237732	0.457273	-1.37968	0.188819	0.477998	-5.64849	0.724666	1.16676	0.763361	0.0929379	-0.748787	1.03181	1020		FALSE
-0.270447	-0.421314	-0.11958	-1.4944	-3.83105	0.00171927	0.00824468	-2.04603	Q12962	2.64198	0.200636	TAF10	TAF10_HUMAN				0.172117	-0.914624	-1.49079	-0.338458	-1.4276	-3.52126	0.0052523	0.0835332	-2.05911	1.72855	1.03709	0.657319	0.0930501	-0.644177	1.03128	1021		FALSE
0.025693	-0.159752	0.211138	0.823561	0.296093	0.771342	0.846553	-7.39674	Q96AT9	0.207329	0.24289	RPE	RPE_HUMAN				0.211566	-1.0556	-2.02313	-0.0880648	-0.679107	-2.36986	0.034882	0.206786	-4.0892	1.26682	1.6332	1.10381	0.0931483	-1.08129	1.03083	1022		FALSE
-0.213957	-0.398293	-0.0296208	-0.614974	-2.48054	0.0258804	0.0681752	-4.71205	Q07912	1.82116	0.230268	TNK2	ACK1_HUMAN				0.2103	0.56522	-0.132019	1.26246	-0.888698	1.95801	0.0953757	0.346565	-4.43674	0.95197	1.16373	0.795447	0.0931698	0.779177	1.03073	1023		FALSE
0.0588769	-0.0619744	0.179728	-1.78588	1.04117	0.31478	0.455717	-6.88654	Q5VTE6	0.760426	0.151755	ANGEL2	ANGE2_HUMAN				0.137873	-0.582861	-1.15767	-0.00804802	-1.84287	-2.44916	0.0476906	0.241979	-3.79369	1.17615	0.971313	0.655776	0.0933558	-0.641738	1.02986	1024		FALSE
0.00857662	-0.101182	0.118335	3.31535	0.166997	0.86967	0.915326	-7.42846	P20618	0.115595	0.145423	PSMB1	PSB1_HUMAN				0.125218	0.397508	0.0493632	0.745653	3.77736	2.44344	0.0280391	0.185333	-3.97509	1.32779	0.586775	0.397181	0.0935765	0.388931	1.02883	1025		FALSE
0.343201	0.00934451	0.677058	0.0524844	2.19694	0.0446671	0.103479	-5.22456	P40616	1.62722	0.413389	ARL1	ARL1_HUMAN				0.380881	1.54974	0.469298	2.63018	0.324746	3.06954	0.00812834	0.099832	-2.80533	1.64448	1.84708	1.23262	0.0936135	1.20654	1.02866	1026		FALSE
-0.178389	-0.307965	-0.0488142	1.12588	-2.94223	0.0103533	0.0335004	-3.82883	Q96KR1	2.12254	0.164729	ZFR	ZFR_HUMAN				0.147826	0.570761	-0.101379	1.2429	0.293946	1.81723	0.0901329	0.337417	-5.0288	0.969608	1.15376	0.766811	0.0937759	0.74915	1.02791	1027		FALSE
-0.0345176	-0.279557	0.210522	3.91431	-0.301047	0.767636	0.843896	-7.39518	P61923	0.210857	0.320856	COPZ1	COPZ1_HUMAN				0.279553	1.20127	0.0918548	2.31068	3.59711	2.31719	0.0357534	0.208653	-4.19953	1.26174	1.86606	1.26567	0.0938804	1.23578	1.02742	1028		FALSE
0.107759	0.0306416	0.184877	-2.12203	2.98628	0.00947586	0.0312386	-3.74229	Q8WXW3	2.15056	0.0982107	PIBF1	PIBF1_HUMAN				0.0879796	1.09291	0.209823	1.97601	-1.54612	2.71397	0.0196632	0.153732	-3.45506	1.42811	1.49997	1.00748	0.093907	0.985155	1.0273	1029		FALSE
0.134275	-0.0556288	0.324179	0.0337152	1.51109	0.152167	0.265072	-6.31399	Q99766	1.12166	0.234633	DMAC2L	ATP5S_HUMAN				0.216652	0.597893	0.188112	1.00767	-1.76685	3.41787	0.0103832	0.112027	-2.55016	1.58859	0.73768	0.4675	0.0939176	0.463618	1.02725	1030		FALSE
-0.00109808	-0.136525	0.134328	2.33664	-0.0173284	0.98641	0.990873	-7.44313	O43617	0.0126667	0.169912	TRAPPC3	TPPC3_HUMAN				0.154501	0.381681	0.0404054	0.722957	2.25868	2.39338	0.0308873	0.194785	-4.06469	1.30032	0.575318	0.389345	0.0939796	0.382779	1.02697	1031		FALSE
-0.132818	-0.258272	-0.00736386	-1.66289	-2.26257	0.0394284	0.0937688	-5.10852	O95983	1.67435	0.155477	MBD3	MBD3_HUMAN				0.143124	-1.51819	-2.76089	-0.275486	0.818712	-2.61441	0.0200861	0.155823	-3.66385	1.42101	2.09404	1.41774	0.0940224	-1.38537	1.02677	1032		FALSE
-0.775126	-0.942328	-0.607924	-0.0430356	-9.90742	7.4e-08	2.59e-06	8.30299	Q9NYT0	4.76518	0.318822	PLEK2	PLEK2_HUMAN				0.190752	-1.3678	-1.89932	-0.836288	-2.70029	-6.21565	0.000647111	0.0306634	0.0924176	2.15796	1.24233	0.606379	0.0940234	-0.592677	1.02676	1033		FALSE
-0.0114128	-0.14725	0.124425	1.25239	-0.179556	0.859976	0.908643	-7.42614	Q13547	0.124564	0.179578	HDAC1	HDAC1_HUMAN				0.15497	-0.861878	-1.62587	-0.097886	1.21461	-2.4142	0.0296709	0.190377	-4.02752	1.313	1.28658	0.8716	0.0941044	-0.850465	1.02639	1034		FALSE
-0.0146742	-0.119523	0.0901748	-1.52965	-0.299102	0.76909	0.844787	-7.3958	Q8NE01	0.209673	0.137173	CNNM3	CNNM3_HUMAN				0.119617	-0.890893	-1.67773	-0.104053	-0.913951	-2.42301	0.02917	0.188891	-4.01175	1.31733	1.32553	0.897668	0.0941622	-0.876219	1.02612	1035		FALSE
0.024679	-0.12123	0.170588	2.98505	0.361473	0.722939	0.812478	-7.37402	P99999	0.252553	0.191527	CYCS	CYC_HUMAN				0.16646	-0.65735	-1.27085	-0.0438488	2.33995	-2.29296	0.0374471	0.213487	-4.24202	1.24874	1.03177	0.699914	0.0943581	-0.682029	1.02522	1036		FALSE
0.165395	-0.165358	0.496149	-0.501183	1.06868	0.302616	0.442852	-6.85783	Q9P0R6	0.781505	0.414809	GSKIP	GSKIP_HUMAN				0.377341	0.868609	0.254059	1.48316	-0.232222	3.13523	0.0101877	0.111156	-2.69517	1.59242	1.06911	0.701111	0.0946196	0.703214	1.02402	1037		FALSE
-0.0510096	-0.178051	0.0760321	1.92209	-0.858095	0.404748	0.545108	-7.06079	Q8WU90	0.621805	0.160788	ZC3H15	ZC3HF_HUMAN				0.144936	-0.576434	-1.04952	-0.103352	1.61722	-2.60752	0.0203595	0.156559	-3.67653	1.41853	0.796469	0.539717	0.0946662	-0.525425	1.02381	1038		FALSE
0.459153	0.0231225	0.895183	2.01081	2.25045	0.0403499	0.0955853	-5.13007	P13987	1.66524	0.540425	CD59	CD59_HUMAN				0.497446	-0.406456	-1.15609	0.343174	2.35127	-1.16033	0.264866	0.561364	-5.91063	0.597806	1.33263	0.855216	0.094979	-0.865609	1.02237	1039		FALSE
0.531626	0.423713	0.639538	0.254953	10.5285	3.38e-08	1.51e-06	9.11066	P55268	4.88001	0.213521	LAMB2	LAMB2_HUMAN				0.123112	0.00212033	-0.475463	0.479703	0.843305	0.00950102	0.99255	0.996793	-6.58545	0.00444206	0.935567	0.544851	0.0949915	-0.529505	1.02232	1040		FALSE
-0.088289	-0.272899	0.0963208	-1.90632	-1.02207	0.323434	0.464647	-6.90609	Q14151	0.745984	0.231971	SAFB2	SAFB2_HUMAN				0.210612	0.506328	-0.0285427	1.0412	-0.935941	2.28645	0.0599217	0.27341	-4.00738	1.10281	0.899888	0.610208	0.0951554	0.594617	1.02157	1041		FALSE
0.113467	-0.127043	0.353976	0.690689	1.00824	0.329805	0.470478	-6.92005	Q8N4Q0	0.736633	0.301906	PTGR3	PTGR3_HUMAN				0.274386	0.643122	0.176965	1.10928	-0.909403	3.2318	0.0135055	0.12565	-2.80904	1.53164	0.822986	0.531816	0.0952338	0.529655	1.02121	1042		FALSE
-0.088633	-0.217605	0.0403387	3.96641	-1.46869	0.163194	0.279402	-6.37235	P27816	1.0895	0.15945	MAP4	MAP4_HUMAN				0.147137	0.494699	-0.0321939	1.02159	4.41321	2.00925	0.0637178	0.283188	-4.72314	1.08119	0.896797	0.601106	0.0953594	0.583332	1.02064	1043		FALSE
-0.0126626	-0.131143	0.105818	-0.244706	-0.228406	0.822509	0.884958	-7.41556	Q03519	0.156237	0.158853	TAP2	TAP2_HUMAN				0.135168	0.813867	0.0672199	1.56051	1.90426	2.33267	0.0347095	0.206286	-4.17229	1.26819	1.25784	0.851813	0.0954727	0.826529	1.02012	1044		FALSE
-1.5305	-1.82325	-1.23775	0.601649	-11.1729	1.56e-08	8.13e-07	9.90859	Q9NRG9	5.00761	0.599044	AAAS	AAAS_HUMAN				0.333985	-0.82947	-1.45288	-0.206063	0.762875	-2.89014	0.0132362	0.12527	-3.10746	1.53316	1.0604	0.711215	0.0957309	0.70103	1.01895	1045		FALSE
0.215936	-0.406187	0.838059	1.12338	0.741787	0.470017	0.604906	-7.15568	Q9BTT0	0.534942	0.79118	ANP32E	AN32E_HUMAN				0.70975	-0.651055	-1.30214	3.39e-05	0.934921	-2.1399	0.0500104	0.24882	-4.50555	1.15964	1.1004	0.742796	0.0959431	-0.866991	1.01799	1046		FALSE
0.214265	-0.214751	0.643282	1.73608	1.06735	0.303196	0.443536	-6.85923	P67812	0.780375	0.538152	SEC11A	SC11A_HUMAN				0.489444	-0.858191	-1.81687	0.100492	0.705221	-1.91569	0.0755596	0.30826	-4.87432	1.02799	1.63626	1.09371	0.0962028	-1.07246	1.01681	1047		FALSE
-0.317611	-0.674062	0.0388395	-1.7561	-1.90426	0.0768332	0.156144	-5.71966	P06702	1.41992	0.438416	S100A9	S10A9_HUMAN				0.406657	0.450547	-0.226794	1.12789	-2.1371	1.60661	0.156602	0.439124	-4.88083	0.787675	1.12111	0.772745	0.0962886	0.768158	1.01643	1048		FALSE
-0.159705	-0.527958	0.208548	0.399361	-0.926835	0.369125	0.510414	-6.99885	P98179	0.674155	0.464319	RBM3	RBM3_HUMAN				0.420122	-0.773872	-1.28646	-0.261284	1.47774	-3.23085	0.00587965	0.0864444	-2.49412	1.71261	0.885661	0.584787	0.0966548	-0.614167	1.01478	1049		FALSE
-0.105578	-0.196581	-0.0145754	0.176103	-2.47941	0.0259372	0.0682562	-4.71413	Q8IV50	1.82063	0.11366	LYSMD2	LYSM2_HUMAN				0.103821	-0.903036	-1.62674	-0.179332	0.74913	-2.6703	0.0179945	0.146407	-3.56053	1.45359	1.21764	0.825639	0.0966619	-0.797458	1.01474	1050		FALSE
0.448544	0.222625	0.674463	1.08762	4.24309	0.000754458	0.00425504	-1.21363	P52943	2.86198	0.307182	CRIP2	CRIP2_HUMAN				0.25774	-0.826885	-1.98543	0.33166	0.0117486	-1.55032	0.146319	0.425782	-5.28985	0.810005	2.00085	1.32173	0.0967074	-1.27543	1.01454	1051		FALSE
0.0710713	-0.0897187	0.231861	1.67148	0.944637	0.360261	0.500971	-6.98212	Q8NFQ8	0.688698	0.202265	TOR1AIP2	TOIP2_HUMAN				0.183437	-0.619074	-1.24633	0.00818129	1.63044	-2.1121	0.0526761	0.25567	-4.55245	1.14343	1.06118	0.715605	0.0968986	-0.690145	1.01368	1052		FALSE
0.228731	-0.0601448	0.517608	4.45445	1.69217	0.111902	0.209175	-6.05163	Q14697	1.26032	0.355713	GANAB	GANAB_HUMAN				0.329565	-0.307338	-0.769407	0.154731	4.72669	-1.42339	0.176013	0.462488	-5.59207	0.749461	0.803753	0.527152	0.0969698	-0.536069	1.01336	1053		FALSE
-0.467888	-0.879221	-0.0565542	-1.34618	-2.44719	0.0286931	0.07388	-4.79123	Q92567	1.78492	0.513783	FAM168A	F168A_HUMAN				0.46927	0.351974	-0.365102	1.06905	-0.760271	1.14982	0.286295	0.581798	-5.64616	0.568064	1.21442	0.818077	0.0970672	0.819861	1.01293	1054		FALSE
0.104708	-0.00949627	0.218913	2.20747	1.95942	0.0695008	0.145096	-5.6294	O60518	1.45826	0.140736	RANBP6	RNBP6_HUMAN				0.130291	0.507738	0.141735	0.87374	1.51019	2.96873	0.00994612	0.11037	-2.99837	1.59589	0.623582	0.417555	0.0970862	0.403029	1.01284	1055		FALSE
-0.242677	-0.35268	-0.132674	0.360864	-4.7147	0.000299337	0.00202792	-0.272299	Q8TCG1	3.09396	0.153734	CIP2A	CIP2A_HUMAN				0.125497	0.255076	-0.197778	0.707929	1.093	1.20539	0.247566	0.544245	-5.85975	0.623089	0.802371	0.516638	0.0971065	0.497752	1.01275	1056		FALSE
0.0153007	-0.142228	0.172829	-0.55347	0.207578	0.838434	0.893309	-7.42038	Q6QNY0	0.145087	0.206699	BLOC1S3	BL1S3_HUMAN				0.179716	-0.954834	-1.83753	-0.0721344	-0.557185	-2.31489	0.0359111	0.208653	-4.20358	1.26174	1.48325	1.00703	0.0971353	-0.970134	1.01262	1057		FALSE
-0.0720672	-0.257106	0.112972	6.34791	-0.832346	0.418661	0.558427	-7.08288	P06733	0.602119	0.234591	ENO1	ENOA_HUMAN				0.211102	0.322353	-0.0262338	0.67094	7.07914	1.97896	0.0673528	0.28996	-4.77253	1.06652	0.592406	0.397685	0.0971546	0.39442	1.01254	1058		FALSE
-0.00164366	-0.0891237	0.0858364	-2.1932	-0.0401544	0.968516	0.97908	-7.44243	Q8IVL1	0.028969	0.111208	NAV2	NAV2_HUMAN				0.0998017	-0.635195	-1.21184	-0.0585456	-2.89595	-2.66056	0.0355696	0.208653	-3.51764	1.26174	0.98672	0.657871	0.0972826	-0.633551	1.01196	1059		FALSE
0.0763439	-0.0616782	0.214366	-1.08557	1.1821	0.256116	0.392434	-6.73282	Q9UK99	0.867644	0.17246	FBXO3	FBX3_HUMAN				0.157463	0.712802	0.132755	1.29285	-1.76675	2.96814	0.0234228	0.165981	-3.12294	1.38751	1.0069	0.661747	0.0975165	0.636458	1.01092	1060		FALSE
0.0313295	-0.118452	0.181111	-0.211149	0.447018	0.661441	0.766595	-7.3376	O95628	0.313574	0.195825	CNOT4	CNOT4_HUMAN				0.170878	1.38736	0.152265	2.62245	-0.0389023	2.57196	0.0319371	0.19693	-3.70325	1.29422	2.10105	1.40906	0.0975381	1.35603	1.01083	1061		FALSE
-0.23607	-0.35756	-0.114581	-2.41846	-4.15272	0.000902856	0.00490255	-1.39568	Q9Y6X4	2.81597	0.164312	FAM169A	F169A_HUMAN				0.138601	-2.30578	-4.18985	-0.421707	-2.51069	-2.86684	0.0229042	0.165595	-3.32749	1.38875	3.25423	2.14945	0.0975634	-2.06971	1.01071	1062		FALSE
0.0957515	-0.0401587	0.231662	-0.679603	1.50565	0.153547	0.266778	-6.32156	Q9BTA9	1.11777	0.167899	WAC	WAC_HUMAN				0.155053	-1.06123	-2.11531	-0.00715396	-1.80724	-2.18689	0.0486867	0.244697	-4.32365	1.16955	1.77847	1.20254	0.0975776	-1.15698	1.01065	1063		FALSE
0.166914	-0.236974	0.570802	2.23222	0.883205	0.391479	0.531529	-7.03866	P51571	0.642102	0.509502	SSR4	SSRD_HUMAN				0.460776	-0.437752	-0.920513	0.0450082	2.64798	-1.94049	0.0722396	0.301159	-4.83463	1.04275	0.822817	0.550758	0.0976241	-0.604667	1.01044	1064		FALSE
0.0189308	-0.311336	0.349198	6.46356	0.122499	0.904179	0.938206	-7.43531	P08758	0.0847524	0.437797	ANXA5	ANXA5_HUMAN				0.376786	0.698948	0.0993408	1.29855	3.00958	2.49456	0.0253899	0.172873	-3.88286	1.36566	1.00313	0.684062	0.0977431	0.680017	1.00991	1065		FALSE
0.13846	-0.0277601	0.30468	2.71477	1.78021	0.0959191	0.185245	-5.91686	P18754	1.32805	0.204346	RCC1	RCC1_HUMAN				0.189632	0.805278	0.196354	1.4142	2.46108	2.83008	0.0131138	0.124883	-3.26151	1.53471	1.02843	0.694691	0.0981392	0.666818	1.00816	1066		FALSE
-0.020904	-0.134118	0.0923099	-0.0695367	-0.394602	0.698858	0.793358	-7.36081	Q5T0F9	0.277947	0.147409	CC2D1B	C2D1B_HUMAN				0.12916	0.635244	0.0354499	1.23504	0.817753	2.26649	0.0393835	0.219604	-4.28821	1.23259	1.01013	0.684276	0.0982398	0.656148	1.00771	1067		FALSE
-0.499199	-0.719777	-0.278621	-1.28864	-4.8366	0.000236634	0.00166765	-0.0319895	Q14191	3.15295	0.310322	WRN	WRN_HUMAN				0.251647	0.532421	-0.411149	1.47599	-2.31568	1.36289	0.219331	0.51375	-5.16914	0.669048	1.55975	1.07647	0.0983887	1.03162	1.00705	1068		FALSE
-0.342763	-0.505191	-0.180335	1.85344	-4.50986	0.000445988	0.0027928	-0.6791	P50579	2.99549	0.224276	METAP2	MAP2_HUMAN				0.185306	0.199685	-0.295136	0.694506	1.90863	0.863601	0.40202	0.686812	-6.20406	0.421031	0.929583	0.564517	0.098407	0.542448	1.00697	1069		FALSE
0.0835961	-0.0764419	0.243634	5.45353	1.11633	0.28237	0.420847	-6.8066	P00558	0.818365	0.200214	PGK1	PGK1_HUMAN				0.18258	0.486451	0.12287	0.850032	5.25472	2.86321	0.012277	0.12025	-3.1989	1.5536	0.6137	0.414791	0.0984154	0.402855	1.00694	1070		FALSE
0.390861	0.187866	0.593857	-1.63561	4.11496	0.000973385	0.0051803	-1.47184	P98082	2.79792	0.273807	DAB2	DAB2_HUMAN				0.231588	1.11451	0.453585	1.77543	-0.819487	3.63355	0.00291449	0.062676	-1.74199	1.85858	1.17533	0.754017	0.0984578	0.723648	1.00675	1071		FALSE
0.341324	0.109477	0.573171	1.28726	3.14627	0.00686306	0.0241726	-3.42556	Q9NUJ1	2.25119	0.297173	ABHD10	ABHDA_HUMAN				0.264502	-0.276502	-0.83631	0.283306	1.63077	-1.057	0.307993	0.602614	-6.0212	0.538205	1.00695	0.638657	0.0985719	-0.617826	1.00625	1072		FALSE
-0.21921	-0.420776	-0.0176434	-1.69663	-2.33971	0.0351761	0.0860988	-4.98446	O94768	1.71448	0.250602	STK17B	ST17B_HUMAN				0.229957	0.536379	-0.154817	1.22757	-1.10385	1.74574	0.113582	0.374848	-5.02636	0.899218	1.16913	0.788551	0.0987082	0.755588	1.00565	1073		FALSE
-0.462777	-0.629304	-0.29625	-0.0544877	-5.93906	3.08e-05	0.00032449	2.06519	Q6NXE6	3.61628	0.250822	ARMC6	ARMC6_HUMAN				0.189982	0.212051	-0.405765	0.829867	1.2603	0.734509	0.474478	0.734655	-6.30761	0.356311	1.16645	0.704836	0.0987536	0.674828	1.00545	1074		FALSE
0.166798	-0.0146946	0.34829	2.87088	1.96409	0.0689099	0.144131	-5.62169	Q13586	1.46171	0.223658	STIM1	STIM1_HUMAN				0.207056	-0.422655	-0.96081	0.115499	1.61056	-1.68072	0.11446	0.376803	-5.23452	0.895663	0.924906	0.613954	0.098754	-0.589453	1.00545	1075		FALSE
0.155565	-0.0164987	0.327628	-1.47013	1.9322	0.073036	0.150799	-5.67413	Q8NCC3	1.4382	0.212006	PLA2G15	PAG15_HUMAN				0.196299	0.759633	0.207153	1.31211	-0.772214	3.32098	0.0147305	0.131747	-2.6852	1.50773	0.987501	0.630297	0.0988556	0.604068	1.005	1076		FALSE
0.442991	0.237339	0.648644	-0.219889	4.60354	0.000371435	0.00241264	-0.492612	Q9Y2Q5	3.04082	0.285536	LAMTOR2	LTOR2_HUMAN				0.234618	1.47048	0.526728	2.41424	0.255078	3.33439	0.00477454	0.0791581	-2.29321	1.75339	1.64375	1.07668	0.0994011	1.02749	1.00261	1077		FALSE
-0.0147404	-0.287164	0.257684	-1.09163	-0.115636	0.909521	0.9413	-7.43618	Q92968	0.0805635	0.358613	PEX13	PEX13_HUMAN				0.310795	0.604681	0.0478211	1.16154	-1.35219	2.62276	0.0374722	0.213487	-3.56679	1.24874	0.949099	0.635294	0.0994757	0.619421	1.00228	1078		FALSE
-0.031237	-0.243844	0.18137	1.0174	-0.313994	0.757981	0.837019	-7.39097	Q8WZ82	0.219985	0.278312	OVCA2	OVCA2_HUMAN				0.242553	-0.932313	-1.75998	-0.104649	0.898561	-2.4702	0.0305197	0.193663	-3.86989	1.30352	1.40184	0.944241	0.0995064	-0.901076	1.00215	1079		FALSE
-0.0292755	-0.167239	0.108688	-1.2871	-0.453493	0.656881	0.76274	-7.33454	Q92547	0.318718	0.180034	TOPBP1	TOPB1_HUMAN				0.157395	-0.655516	-1.23112	-0.0799139	-3.40323	-2.75068	0.0314347	0.196132	-3.40098	1.29648	0.990998	0.656676	0.0996099	-0.62624	1.0017	1080		FALSE
-0.190306	-0.44938	0.0687683	0.611756	-1.56985	0.137929	0.246874	-6.23115	P47224	1.1643	0.320363	RABIF	MSS4_HUMAN				0.295565	0.47674	-0.12919	1.08267	2.20585	1.72538	0.11157	0.371353	-5.04643	0.9056	1.03181	0.691277	0.0996643	0.667046	1.00146	1081		FALSE
0.254879	0.116665	0.393092	3.01395	3.94105	0.00137832	0.00689072	-1.82334	Q13011	2.70298	0.184819	ECH1	ECH1_HUMAN				0.157681	0.703514	0.292407	1.11462	1.61991	3.66213	0.00247131	0.0587641	-1.65425	1.8869	0.730767	0.469012	0.0996763	0.448635	1.00141	1082		FALSE
0.099795	0.00145634	0.198134	2.05083	2.16877	0.0471088	0.10771	-5.27385	A5YKK6	1.60779	0.121657	CNOT1	CNOT1_HUMAN				0.11219	0.535641	0.134276	0.937007	0.522318	2.85594	0.0124561	0.121196	-3.21266	1.54969	0.677461	0.457898	0.100098	0.435846	0.999573	1083		FALSE
0.16228	-0.0658214	0.390382	-2.20888	1.52043	0.149824	0.261956	-6.30098	O94952	1.12882	0.281772	FBXO21	FBX21_HUMAN				0.26023	-0.426711	-0.963218	0.109795	-1.75752	-1.92105	0.100507	0.353487	-4.48448	0.938817	0.890859	0.612074	0.100307	-0.588992	0.998669	1084		FALSE
-0.141517	-0.620386	0.337353	-0.818834	-0.631567	0.537463	0.666216	-7.23374	Q7RTV5	0.449246	0.617418	PRXL2C	PXL2C_HUMAN				0.546319	-0.809294	-1.32552	-0.293069	-1.08063	-3.52677	0.00608295	0.087597	-2.2353	1.70642	0.92956	0.588936	0.100323	-0.667777	0.998599	1085		FALSE
-0.506914	-0.835219	-0.178609	-0.801342	-3.29979	0.00503122	0.0190949	-3.11877	Q96GF1	2.34094	0.424424	RNF185	RN185_HUMAN				0.374547	0.188902	-0.433886	0.811689	-0.937356	0.732613	0.489979	0.746825	-5.77303	0.339992	1.08899	0.710507	0.100331	0.695816	0.998563	1086		FALSE
0.0484038	-0.132526	0.229334	-0.30428	0.571739	0.576222	0.699654	-7.27114	Q9BSF4	0.403557	0.235088	TIMM29	TIM29_HUMAN				0.206414	-1.32612	-2.59368	-0.0585727	-0.319288	-2.27252	0.0416804	0.225136	-4.25413	1.21826	2.13353	1.44609	0.100463	-1.37453	0.997993	1087		FALSE
-0.387398	-0.469639	-0.305158	1.29833	-10.067	6.03e-08	2.25e-06	8.51434	Q9NTJ3	4.79512	0.158349	SMC4	SMC4_HUMAN				0.0938242	0.13293	-0.347784	0.613644	2.29565	0.591769	0.563219	0.797449	-6.40394	0.272511	0.956082	0.548423	0.100855	0.520328	0.996302	1088		FALSE
0.023686	-0.463612	0.510984	-0.350257	0.104572	0.918247	0.947304	-7.43744	O95166	0.0724202	0.641044	GABARAP	GBRAP_HUMAN				0.555935	-1.1402	-2.19722	-0.083188	0.684271	-2.39279	0.0370153	0.211909	-4.02339	1.25296	1.78362	1.2059	0.100892	-1.16389	0.996143	1089		FALSE
0.126547	-0.130467	0.383561	-0.0389548	1.05226	0.309834	0.450569	-6.87504	O15554	0.76882	0.322614	KCNN4	KCNN4_HUMAN				0.293214	-1.45434	-2.91708	0.00840753	-1.82094	-2.23669	0.0510822	0.252104	-4.18346	1.15183	2.47476	1.66877	0.101223	-1.58088	0.994722	1090		FALSE
0.174896	-0.182888	0.532681	-2.33902	1.04469	0.313204	0.454463	-6.8829	Q96HA8	0.762465	0.44959	NTAQ1	NTAQ1_HUMAN				0.408179	0.858025	0.253911	1.46214	-1.56495	3.43051	0.012802	0.123156	-2.55323	1.54169	1.09084	0.689205	0.101412	0.683129	0.99391	1091		FALSE
0.0656395	-0.0839779	0.215257	-0.017864	0.937589	0.363753	0.505023	-6.98878	P48436	0.68244	0.18852	SOX9	SOX9_HUMAN				0.170691	-0.373525	-0.77797	0.0309196	-0.277634	-2.16344	0.0654723	0.285764	-4.34048	1.07558	0.680664	0.461411	0.101615	-0.439165	0.993041	1092		FALSE
-0.0468587	-0.185986	0.092269	4.6881	-0.71979	0.483052	0.616851	-7.17219	P35268	0.518015	0.177298	RPL22	RL22_HUMAN				0.158724	0.405745	-0.0126684	0.824158	4.9901	2.07521	0.0564154	0.266425	-4.61418	1.11858	0.710957	0.477347	0.101879	0.452603	0.991915	1093		FALSE
-0.236095	-0.402825	-0.069366	-0.80707	-3.02625	0.00874325	0.0293641	-3.66349	Q9BTL3	2.17515	0.212743	RAMAC	RAMAC_HUMAN				0.190213	0.442526	-0.186634	1.07169	-0.525062	1.69886	0.13759	0.413973	-4.7668	0.830105	1.04487	0.717778	0.101886	0.678622	0.991886	1094		FALSE
0.128204	-0.0249069	0.281315	2.62895	1.78947	0.09436	0.182984	-5.90242	Q96QR8	1.33478	0.188255	PURB	PURB_HUMAN				0.174677	-0.414562	-0.917379	0.0882553	1.17982	-1.76439	0.0989461	0.352377	-5.10965	0.940915	0.863565	0.57364	0.102033	-0.542766	0.991257	1095		FALSE
-1.7088	-1.87874	-1.53886	1.38532	-21.4894	1.97e-12	1.04e-09	18.9004	P31350	6.24236	0.536536	RRM2	RIR2_HUMAN				0.193876	-0.980996	-1.65687	-0.305118	1.48738	-3.10609	0.00755377	0.095795	-2.73503	1.6642	1.15536	0.771077	0.102233	0.727804	0.99041	1096		FALSE
-0.223749	-0.342407	-0.105091	-0.919502	-4.02989	0.00115364	0.00595642	-1.64368	Q96JI7	2.75178	0.159369	SPG11	SPTCS_HUMAN				0.135371	0.680118	-0.15968	1.51992	-1.60162	1.85432	0.0992888	0.352377	-4.76212	0.940915	1.41674	0.958084	0.102307	0.903867	0.990095	1097		FALSE
0.122844	-0.030629	0.276317	1.10018	1.71061	0.108372	0.203787	-6.02377	O14562	1.27505	0.188834	UBFD1	UBFD1_HUMAN				0.17509	0.754253	0.167759	1.34075	0.626296	2.75213	0.0153078	0.133666	-3.40802	1.50038	0.985309	0.669102	0.102344	0.631409	0.989937	1098		FALSE
-0.11448	-0.32581	0.0968494	5.30853	-1.15771	0.265626	0.40294	-6.76059	P07737	0.849186	0.264231	PFN1	PROF1_HUMAN				0.241096	0.636702	-0.0600859	1.33349	6.59069	1.95547	0.0702999	0.296817	-4.81054	1.0519	1.18637	0.794931	0.102349	0.751182	0.989916	1099		FALSE
-0.266101	-0.348477	-0.183724	-0.293954	-6.90354	5.91e-06	8.77e-05	3.76997	O00443	3.95458	0.131887	PIK3C2A	P3C2A_HUMAN				0.0939794	-0.944401	-1.57475	-0.314054	-1.34123	-3.25437	0.00667235	0.0906654	-2.5136	1.69025	1.09512	0.719132	0.10238	-0.678301	0.989786	1100		FALSE
-0.170646	-0.474864	0.133572	3.01971	-1.19878	0.249765	0.38458	-6.71355	Q9H773	0.881637	0.37937	DCTPP1	DCTP1_HUMAN				0.347068	-0.913225	-1.59314	-0.23331	0.824857	-2.87434	0.0120079	0.119114	-3.17784	1.55832	1.14863	0.775682	0.10251	-0.742579	0.989233	1101		FALSE
0.24676	0.0354362	0.458083	1.08359	2.49549	0.0251352	0.0665681	-4.68428	Q9Y5K8	1.83183	0.264025	ATP6V1D	VATD_HUMAN				0.241089	-0.614413	-1.41481	0.18598	-0.768192	-1.64275	0.122172	0.389805	-5.28985	0.87231	1.38053	0.913129	0.102511	-0.861173	0.989231	1102		FALSE
-0.0355607	-0.186218	0.115097	0.896186	-0.504438	0.621503	0.736858	-7.30896	Q96EV8	0.353354	0.19725	DTNBP1	DTBP1_HUMAN				0.171878	-1.8334	-3.50466	-0.162153	-0.58971	-2.4057	0.0342602	0.204555	-3.97799	1.27294	2.82298	1.90665	0.10255	-1.79784	0.989063	1103		FALSE
0.184046	0.0229792	0.345113	1.3102	2.44202	0.0278977	0.0722808	-4.78324	Q9UJ70	1.79484	0.200982	NAGK	NAGK_HUMAN				0.183753	-0.347568	-0.84053	0.145395	1.07788	-1.50883	0.153055	0.435772	-5.47804	0.793249	0.858788	0.562397	0.102581	-0.531614	0.988933	1104		FALSE
0.172364	-0.276689	0.621417	-2.34889	0.820311	0.425269	0.56485	-7.093	Q96BT7	0.5927	0.569991	ALKBH8	ALKB8_HUMAN				0.512303	0.849022	0.291867	1.40618	-1.10717	3.68062	0.00935572	0.106686	-2.25954	1.61244	1.03203	0.635631	0.102626	0.676658	0.988742	1105		FALSE
-0.0495904	-0.308861	0.20968	-2.04884	-0.408766	0.688662	0.786349	-7.35482	Q99496	0.287266	0.338353	RNF2	RING2_HUMAN				0.295789	-0.988341	-1.8613	-0.115378	-2.37706	-2.59231	0.0309234	0.194785	-3.6724	1.30032	1.48975	0.99592	0.102925	-0.93875	0.98748	1106		FALSE
-0.251858	-0.377133	-0.126582	0.129455	-4.29654	0.000678671	0.00388608	-1.10618	Q9BZG8	2.89114	0.170743	DPH1	DPH1_HUMAN				0.142921	0.335341	-0.211862	0.882543	0.21059	1.48019	0.186711	0.475683	-5.03303	0.728341	0.902418	0.624277	0.103029	0.587198	0.987042	1107		FALSE
-0.515482	-0.698526	-0.332437	-2.25652	-6.01848	2.67e-05	0.000293738	2.21035	Q68DK7	3.64292	0.277345	MSL1	MSL1_HUMAN				0.208826	0.263618	-0.462224	0.98946	-2.07104	0.850779	0.421772	0.701327	-5.68448	0.401286	1.28759	0.828078	0.103051	0.7791	0.986948	1108		FALSE
0.07356	-0.0889679	0.236088	1.45804	0.96726	0.349211	0.490714	-6.96045	Q8TB61	0.70465	0.204609	SLC35B2	S35B2_HUMAN				0.18542	0.548578	0.108103	0.989054	2.69205	2.66522	0.0181756	0.14753	-3.56995	1.44962	0.74172	0.502517	0.103393	0.475018	0.98551	1109		FALSE
0.136393	-0.0411867	0.313973	0.826924	1.64145	0.122126	0.224349	-6.12719	Q9NXR7	1.22028	0.219072	BABAM2	BABA2_HUMAN				0.202592	-0.581441	-1.25103	0.0881473	-0.295722	-1.8711	0.0834225	0.323618	-4.94956	0.996809	1.14327	0.7639	0.103441	-0.717834	0.985307	1110		FALSE
0.293575	0.154913	0.432236	1.73964	4.52474	0.000433192	0.00272396	-0.649437	Q13510	3.00326	0.191594	ASAH1	ASAH1_HUMAN				0.158192	-0.278889	-0.813869	0.256091	0.892732	-1.1156	0.282937	0.5791	-5.95955	0.571966	0.955691	0.610333	0.103878	-0.572464	0.983476	1111		FALSE
0.352918	0.140634	0.565202	1.42369	3.55292	0.003014	0.0128225	-2.60892	O95299	2.48705	0.278128	NDUFA10	NDUAA_HUMAN				0.242185	-0.106391	-0.524725	0.311943	1.06278	-0.544249	0.594632	0.819283	-6.43163	0.243522	0.856296	0.477257	0.10396	-0.459309	0.983132	1112		FALSE
-0.0838089	-0.479269	0.311651	-0.502185	-0.452916	0.657287	0.762847	-7.33481	Q86UY6	0.318575	0.515626	NAA40	NAA40_HUMAN				0.451161	-0.85587	-1.54954	-0.1622	-1.61971	-2.98012	0.0230504	0.165673	-3.10779	1.3885	1.20814	0.791373	0.104187	-0.772061	0.982186	1113		FALSE
0.607342	0.338617	0.876067	-0.408172	4.83009	0.000239616	0.00168415	-0.044801	P43155	3.15	0.377902	CRAT	CACP_HUMAN				0.306575	0.136199	-0.277976	0.550374	0.903029	0.70373	0.49287	0.749782	-6.33002	0.336034	0.794412	0.472511	0.104472	-0.471143	0.981001	1114		FALSE
0.0566544	-0.192194	0.305503	1.57996	0.486551	0.633821	0.745688	-7.31824	Q9UMS0	0.341515	0.325148	NFU1	NFU1_HUMAN				0.283899	-0.555013	-1.11973	0.00970316	0.849492	-2.10324	0.0535528	0.258236	-4.56733	1.13743	0.956387	0.644257	0.104477	-0.611667	0.98098	1115		FALSE
0.245487	0.0667002	0.424275	-0.736738	2.93442	0.010517	0.0339464	-3.84415	P56377	2.11721	0.22726	AP1S2	AP1S2_HUMAN				0.20397	-0.526642	-1.25009	0.196811	1.13841	-1.55783	0.141062	0.418609	-5.41048	0.822176	1.25547	0.825352	0.104479	-0.772129	0.98097	1116		FALSE
0.301029	0.122034	0.480025	-0.132004	3.59415	0.00277286	0.0120371	-2.52557	Q12899	2.50966	0.235098	TRIM26	TRI26_HUMAN				0.204207	-0.91295	-2.05149	0.225585	0.160035	-1.716	0.107677	0.364977	-5.18235	0.917337	1.95063	1.2989	0.10461	-1.21398	0.980427	1117		FALSE
0.257516	-0.0512045	0.566237	2.53415	1.78266	0.0955041	0.184884	-5.91304	Q13057	1.32912	0.379748	COASY	COASY_HUMAN				0.352205	-0.348214	-0.894891	0.198462	1.49044	-1.36311	0.193866	0.484205	-5.66952	0.714861	0.954731	0.623676	0.105061	-0.605731	0.978558	1118		FALSE
0.1202	-0.0346799	0.275079	0.739437	1.65859	0.118584	0.21912	-6.10183	Q86X83	1.23385	0.190939	COMMD2	COMD2_HUMAN				0.176694	-0.531519	-1.14364	0.0805979	0.180156	-1.87104	0.083431	0.323618	-4.8962	0.996809	1.04511	0.698334	0.105135	-0.651719	0.978254	1119		FALSE
0.0386783	-0.150563	0.22792	0.704048	0.436797	0.668668	0.772159	-7.34235	Q9NX20	0.306157	0.247616	MRPL16	RM16_HUMAN				0.215897	-0.821901	-1.63143	-0.012376	0.733081	-2.20536	0.0470877	0.241041	-4.29321	1.17844	1.367	0.923547	0.105437	-0.860579	0.977007	1120		FALSE
0.122979	0.0301756	0.215782	-0.701661	2.83202	0.0129124	0.0396171	-4.0439	O00506	2.05421	0.117339	STK25	STK25_HUMAN				0.105875	0.688475	0.156148	1.2208	1.58067	2.78682	0.0151031	0.13323	-3.32502	1.50204	0.898385	0.607306	0.105533	0.565496	0.976613	1121		FALSE
0.170951	-0.0196126	0.361515	-3.22658	1.91717	0.0750565	0.153672	-5.69866	Q8N5U6	1.42831	0.234587	RNF10	RNF10_HUMAN				0.217405	0.704664	0.206302	1.20303	-1.53276	3.31223	0.0120478	0.11917	-2.69661	1.55808	0.886436	0.568557	0.105587	0.533713	0.97639	1122		FALSE
0.146586	-0.0274587	0.320631	0.516019	1.79995	0.0926238	0.180774	-5.88603	Q9BYN0	1.34142	0.214182	SRXN1	SRXN1_HUMAN				0.198559	-1.13807	-2.34767	0.071527	0.200776	-2.02735	0.0630903	0.281817	-4.70089	1.08419	2.05741	1.37997	0.105625	-1.28466	0.976233	1123		FALSE
0.172146	0.0471502	0.297142	-0.236635	2.94328	0.0103315	0.0334575	-3.82678	O75414	2.12305	0.158925	NME6	NDK6_HUMAN				0.142601	-1.24708	-2.58314	0.0889699	-0.529565	-2.09982	0.0640251	0.283644	-4.50565	1.0802	2.26281	1.52424	0.105671	-1.41923	0.976043	1124		FALSE
0.065895	-0.116361	0.248151	-0.330953	0.77268	0.452077	0.589135	-7.13171	Q08170	0.557491	0.23167	SRSF4	SRSF4_HUMAN				0.207927	-0.777831	-1.57315	0.0174893	-0.522831	-2.09295	0.0545879	0.261671	-4.58457	1.12947	1.34979	0.907342	0.105954	-0.843726	0.974882	1125		FALSE
0.0961847	-0.0167584	0.209128	-2.31774	1.82002	0.0893784	0.175658	-5.85448	Q6ZV73	1.35703	0.138923	FGD6	FGD6_HUMAN				0.128851	-0.654706	-1.36333	0.0539176	-2.48611	-2.16428	0.0653888	0.285714	-4.33927	1.07569	1.19293	0.808434	0.10618	-0.750891	0.973957	1126		FALSE
0.147698	-0.034036	0.329432	5.9386	1.73687	0.103516	0.196913	-5.98376	P31948	1.29427	0.22367	STIP1	STIP1_HUMAN				0.207331	0.521762	0.180022	0.863502	5.01977	3.26732	0.00546395	0.0838484	-2.42343	1.7268	0.592223	0.389875	0.106269	0.374064	0.973594	1127		FALSE
0.173493	-0.00679212	0.353778	0.315428	2.05661	0.0581105	0.126339	-5.46679	Q9BTM9	1.52889	0.222414	URM1	URM1_HUMAN				0.205679	1.08409	0.224486	1.9437	1.09585	3.04611	0.0211096	0.160566	-3.02467	1.40516	1.51215	0.980685	0.106275	0.910602	0.973567	1128		FALSE
0.0555617	-0.110581	0.221704	0.502907	0.7147	0.486099	0.619237	-7.17595	Q96EL2	0.514648	0.211603	MRPS24	RT24_HUMAN				0.189544	-0.539855	-1.10081	0.0210987	0.0361272	-2.16501	0.0575076	0.268152	-4.29293	1.11465	0.94928	0.639965	0.106306	-0.595417	0.973441	1129		FALSE
0.203916	-0.0580237	0.465856	1.18503	1.66372	0.117542	0.217652	-6.09421	Q8NB37	1.2377	0.322917	GATD1	GALD1_HUMAN				0.298834	-0.514841	-1.18732	0.157633	0.444289	-1.64967	0.122345	0.39018	-5.28162	0.871643	1.15769	0.767193	0.106319	-0.718757	0.973389	1130		FALSE
0.740935	-0.28144	1.76331	1.81323	1.54881	0.14289	0.253166	-6.26107	Q96BM9	1.14932	1.26356	ARL8A	ARL8A_HUMAN				1.16638	-0.400783	-1.02436	0.222795	2.11014	-1.37542	0.190107	0.479576	-5.65392	0.722168	1.08775	0.711409	0.106339	-1.14172	0.973306	1131		FALSE
0.0217742	-0.169336	0.212885	0.33365	0.243493	0.811022	0.876628	-7.41178	Q9BRG1	0.167339	0.255035	VPS25	VPS25_HUMAN				0.218029	0.517242	0.0547099	0.979774	0.910042	2.45232	0.0315151	0.196167	-3.97072	1.29638	0.782019	0.52768	0.106467	0.495468	0.972785	1132		FALSE
0.49453	0.141489	0.847571	-1.78715	2.99363	0.00933683	0.0309096	-3.72782	Q8NI22	2.15478	0.449828	MCFD2	MCFD2_HUMAN				0.402767	-1.04324	-2.49612	0.409646	-1.05417	-1.59278	0.141287	0.418609	-5.23496	0.822176	2.48699	1.65752	0.106609	-1.53777	0.972208	1133		FALSE
0.0180484	-0.197306	0.233402	-2.03589	0.180304	0.859582	0.908348	-7.42592	Q9H9G7	0.12496	0.283088	AGO3	AGO3_HUMAN				0.245687	-0.620538	-1.2206	-0.0204816	-2.50095	-2.49778	0.0445633	0.233924	-3.72998	1.19602	1.01692	0.684576	0.106688	-0.638587	0.971886	1134		FALSE
0.45953	0.153013	0.766048	0.211125	3.20397	0.00610757	0.0222579	-3.31054	O75380	2.28289	0.394534	NDUFS6	NDUS6_HUMAN				0.349691	-2.03633	-4.40016	0.327507	-1.31352	-1.91088	0.0841141	0.324652	-4.7793	0.994746	4.01228	2.69678	0.10713	-2.49586	0.97009	1135		FALSE
0.162263	0.054271	0.270255	1.25442	3.21113	0.00601982	0.0220093	-3.29624	Q92896	2.28718	0.139051	GLG1	GSLG1_HUMAN				0.123203	-0.355425	-0.846017	0.135167	-0.501154	-1.5504	0.142829	0.420531	-5.42083	0.818903	0.85069	0.559692	0.107299	-0.517688	0.969402	1136		FALSE
0.0418641	-0.0898364	0.173565	1.89338	0.679335	0.507585	0.640292	-7.20135	P16930	0.485137	0.169135	FAH	FAAA_HUMAN				0.150251	-0.61477	-1.23734	0.00779863	2.88277	-2.1132	0.0525677	0.255597	-4.55059	1.1436	1.05365	0.710258	0.107402	-0.656634	0.968986	1137		FALSE
0.178056	0.0324577	0.323654	-1.09028	2.61355	0.0199326	0.055632	-4.46286	Q96K19	1.91075	0.182645	RNF170	RN170_HUMAN				0.166106	-1.47768	-3.04765	0.0922887	-1.77619	-2.15509	0.0618954	0.278609	-4.44129	1.09125	2.65407	1.7911	0.107487	-1.65574	0.968642	1138		FALSE
0.201379	0.108507	0.29425	0.171925	4.63406	0.000350017	0.00229624	-0.43201	Q5T0N5	3.05602	0.129156	FNBP1L	FBP1L_HUMAN				0.105952	-0.826502	-1.80145	0.148446	-0.757405	-1.81417	0.0906239	0.337472	-5.03353	0.969502	1.6709	1.11227	0.107564	-1.02788	0.968333	1139		FALSE
0.034476	-0.112824	0.181776	0.293886	0.5002	0.624411	0.738622	-7.31118	Q9Y2R0	0.350987	0.192523	COA3	COA3_HUMAN				0.168047	0.513859	0.0607388	0.966979	1.01207	2.46332	0.0293636	0.189445	-3.92855	1.31571	0.76549	0.516942	0.107591	0.479383	0.968225	1140		FALSE
-0.254219	-0.344461	-0.163977	-1.36719	-6.02042	2.66e-05	0.000293523	2.21388	Q6ZNJ1	3.64312	0.13677	NBEAL2	NBEL2_HUMAN				0.102953	0.360451	-0.222973	0.943875	0.533352	1.44726	0.189141	0.477998	-5.30397	0.724666	0.97491	0.6656	0.107654	0.61467	0.967971	1141		FALSE
0.138808	-0.0108869	0.288503	-1.02801	1.9817	0.0667238	0.140977	-5.59253	P23497	1.47313	0.184685	SP100	SP100_HUMAN				0.17078	-0.426769	-0.96288	0.109341	-0.849609	-1.70355	0.110029	0.368614	-5.20084	0.910627	0.918562	0.611622	0.107733	-0.565577	0.96765	1142		FALSE
0.242428	-0.0968684	0.581724	2.11589	1.52698	0.1482	0.259886	-6.29182	Q02809	1.1336	0.419159	PLOD1	PLOD1_HUMAN				0.387087	-0.31581	-0.804603	0.172984	1.85749	-1.38266	0.187922	0.477673	-5.64468	0.725181	0.853562	0.557641	0.107764	-0.558237	0.967526	1143		FALSE
0.0522925	-0.141359	0.245944	0.937082	0.577095	0.572693	0.696765	-7.26794	P36915	0.407481	0.251529	GNL1	GNL1_HUMAN				0.220928	-0.816639	-1.64183	0.00855303	0.0510082	-2.11783	0.0521161	0.254486	-4.54281	1.14621	1.39644	0.941421	0.107905	-0.868931	0.96696	1144		FALSE
-0.0154515	-0.439633	0.40873	5.46231	-0.0778484	0.939009	0.960089	-7.44007	P46781	0.0550126	0.550511	RPS9	RS9_HUMAN				0.483928	-0.599485	-1.06777	-0.131197	4.94494	-2.73956	0.0156936	0.134752	-3.43153	1.49626	0.785284	0.534246	0.107974	-0.584033	0.966681	1145		FALSE
0.206468	0.11656	0.296375	0.116225	4.90781	0.000206445	0.00149798	0.107694	Q5VW38	3.18494	0.127059	GPR107	GP107_HUMAN				0.102571	0.716193	0.23156	1.20082	0.434558	3.38371	0.00901916	0.105517	-2.47936	1.61778	0.867694	0.552893	0.108085	0.509725	0.966235	1146		FALSE
-0.150608	-0.397973	0.0967566	4.36756	-1.30119	0.213414	0.342951	-6.59049	P46778	0.958902	0.307844	RPL21	RL21_HUMAN				0.282206	0.351971	-0.109759	0.813701	2.80182	1.6313	0.124585	0.394098	-5.30638	0.864702	0.797805	0.526765	0.108107	0.502579	0.966148	1147		FALSE
-0.629457	-0.727478	-0.531436	0.816384	-13.7239	9.98e-10	9.04e-08	12.7189	P46013	5.44144	0.22673	MKI67	KI67_HUMAN				0.111827	0.0669551	-0.59568	0.729591	0.0151351	0.216234	0.831851	0.934608	-6.56099	0.0896191	1.46433	0.755968	0.108289	0.696412	0.965416	1148		FALSE
-0.027065	-0.283781	0.229651	-1.73443	-0.225312	0.824869	0.886183	-7.41631	Q96EU7	0.154601	0.343124	C1GALT1C1	C1GLC_HUMAN				0.292875	-1.10487	-2.12976	-0.0799797	-0.900514	-2.39131	0.0371096	0.212103	-4.02578	1.25244	1.72907	1.16925	0.108334	-1.07781	0.965235	1149		FALSE
0.0978873	-0.241042	0.436816	0.761309	0.61723	0.546618	0.67378	-7.24302	Q9Y2V2	0.438855	0.437181	CARHSP1	CHSP1_HUMAN				0.386668	-0.798328	-1.64275	0.0460949	1.51449	-2.02319	0.0621061	0.279199	-4.70027	1.08995	1.43559	0.96336	0.108602	-0.896215	0.964161	1150		FALSE
-0.113505	-0.293144	0.0661348	0.422404	-1.35034	0.197531	0.322559	-6.52859	Q14011	0.998929	0.222708	CIRBP	CIRBP_HUMAN				0.204942	-0.707068	-1.27053	-0.14361	1.20186	-2.68544	0.0174651	0.144267	-3.53241	1.46122	0.948422	0.642821	0.108635	-0.593564	0.96403	1151		FALSE
0.400842	-0.0215253	0.823208	1.72819	2.02821	0.0612485	0.131756	-5.51477	P49821	1.50769	0.521094	NDUFV1	NDUV1_HUMAN				0.481858	-0.205565	-0.707718	0.296587	1.46584	-0.876051	0.395439	0.680377	-6.19327	0.429821	0.937386	0.572881	0.10876	-0.606407	0.963531	1152		FALSE
0.257442	0.154892	0.359992	0.853571	5.36505	8.72e-05	0.000750386	0.991593	O43795	3.3853	0.149052	MYO1B	MYO1B_HUMAN				0.116994	-0.308794	-0.848568	0.23098	1.28961	-1.22426	0.240587	0.536312	-5.83797	0.634926	0.953239	0.615801	0.108768	-0.566236	0.963499	1153		FALSE
0.108967	-0.211769	0.429704	4.83446	0.726068	0.47931	0.613622	-7.16753	P10599	0.522578	0.408696	TXN	THIO_HUMAN				0.365913	0.595671	0.180399	1.01094	5.37533	3.06965	0.00812649	0.099832	-2.80511	1.64448	0.709959	0.473764	0.108954	0.486704	0.962755	1154		FALSE
0.0208236	-0.0596296	0.101277	2.3647	0.553149	0.588557	0.709926	-7.28204	P78347	0.389638	0.104749	GTF2I	GTF2I_HUMAN				0.0917851	0.475648	0.0416728	0.909623	3.09564	2.3455	0.033866	0.203868	-4.14964	1.27483	0.73129	0.495101	0.109006	0.454824	0.962548	1155		FALSE
0.174303	0.048694	0.299913	4.47944	2.96561	0.00987817	0.0322278	-3.78295	Q00325	2.13809	0.159785	SLC25A3	S25A3_HUMAN				0.143302	0.546103	0.193467	0.898738	3.32992	3.31408	0.00497356	0.0814943	-2.33267	1.73999	0.615153	0.402305	0.109142	0.371799	0.962008	1156		FALSE
-0.565143	-0.960612	-0.169675	-1.48559	-3.0984	0.00878521	0.0294924	-3.55483	Q96GI7	2.17342	0.509648	FAM89A	FA89A_HUMAN				0.451171	0.0472009	-0.480506	0.574908	-1.91879	0.209528	0.839733	0.937514	-6.031	0.0856887	1.07965	0.602035	0.109187	0.612344	0.961828	1157		FALSE
0.051662	-0.0344456	0.13777	-0.286755	1.28221	0.219814	0.350945	-6.61391	Q9H1K0	0.943627	0.107307	RBSN	RBNS5_HUMAN				0.098236	-1.86262	-3.68988	-0.0353614	-1.54893	-2.33399	0.0466024	0.239431	-4.17197	1.18238	3.08761	2.08463	0.109248	-1.91428	0.961587	1158		FALSE
0.166513	-0.0119305	0.344956	-0.616801	1.99424	0.065205	0.138627	-5.57166	O14874	1.48177	0.220255	BCKDK	BCKD_HUMAN				0.203577	-0.608016	-1.34768	0.131649	-0.923314	-1.80262	0.0980584	0.351117	-4.93373	0.9433	1.26334	0.843848	0.109406	-0.774529	0.960959	1159		FALSE
0.186866	0.0540231	0.319708	-1.8802	3.00623	0.00910296	0.0303095	-3.70299	O75113	2.16258	0.169361	N4BP1	N4BP1_HUMAN				0.151553	0.808573	0.214194	1.40295	-1.19618	3.18669	0.0144043	0.129676	-2.87243	1.51575	1.04556	0.678098	0.109611	0.621708	0.960146	1160		FALSE
0.350031	0.0190673	0.680995	-1.25076	2.27534	0.0397012	0.0942753	-5.09843	Q9GZY4	1.6718	0.410373	COA1	COA1_HUMAN				0.37758	0.862367	0.419833	1.3049	-1.3068	4.56488	0.00229251	0.0562145	-1.06783	1.90623	0.886691	0.504865	0.10969	0.512335	0.959834	1161		FALSE
0.229787	0.102844	0.356729	1.3319	3.86855	0.00159436	0.0077352	-1.9701	Q9BQ69	2.66379	0.169076	MACROD1	MACD1_HUMAN				0.144822	-0.909724	-2.00061	0.181157	0.294797	-1.82876	0.093833	0.34363	-4.89498	0.957596	1.86202	1.24453	0.109897	-1.13951	0.959013	1162		FALSE
0.173667	0.0490051	0.298328	-0.453448	2.97724	0.00964983	0.03164	-3.76008	Q8TDH9	2.14546	0.158654	BLOC1S5	BL1S5_HUMAN				0.14222	-0.43972	-1.02696	0.147516	-0.737574	-1.6265	0.129091	0.40076	-5.26211	0.852993	1.01039	0.669949	0.109935	-0.613387	0.958863	1163		FALSE
-0.154457	-0.40401	0.0950958	0.131478	-1.32274	0.206327	0.333878	-6.56357	Q8WUH2	0.976516	0.310017	TGFBRAP1	TGFA1_HUMAN				0.284703	-1.48864	-2.76663	-0.210648	-2.12953	-2.66709	0.0274701	0.182432	-3.55891	1.33644	2.18322	1.458	0.110036	-1.33418	0.958466	1164		FALSE
0.419951	0.329819	0.510084	-1.28235	9.95739	6.94e-08	2.48e-06	8.36945	O00635	4.77509	0.172375	TRIM38	TRI38_HUMAN				0.102828	-0.908492	-2.18274	0.365759	-2.09822	-1.63246	0.13968	0.417306	-5.06558	0.824398	2.15993	1.45373	0.110468	-1.32844	0.956762	1165		FALSE
0.166546	-0.125852	0.458945	0.12567	1.21728	0.242866	0.376903	-6.69193	Q96GG9	0.895482	0.364531	DCUN1D1	DCNL1_HUMAN				0.333583	-0.558552	-1.24449	0.127384	-0.311916	-1.74259	0.102799	0.356421	-5.14256	0.93329	1.17301	0.782551	0.110614	-0.725098	0.956191	1166		FALSE
0.352495	0.25438	0.45061	0.292278	7.67797	1.72e-06	3.24e-05	5.04726	Q14289	4.19719	0.164608	PTK2B	FAK2_HUMAN				0.111935	0.957164	0.376487	1.53784	-1.18839	3.98135	0.00649825	0.0898705	-1.92117	1.6944	1.1072	0.662465	0.110674	0.604669	0.955956	1167		FALSE
0.505144	0.423737	0.58655	0.388869	13.2612	1.59e-09	1.39e-07	12.2464	Q99715	5.35881	0.184758	COL12A1	COCA1_HUMAN				0.0928729	0.930267	0.521965	1.33857	-0.0320115	4.87575	0.000228954	0.0176446	0.67833	2.37045	0.769188	0.465811	0.110742	0.425123	0.955689	1168		FALSE
0.510389	0.188629	0.832148	-2.88801	3.38999	0.00419147	0.0165569	-2.93755	Q9NRD1	2.39402	0.417858	FBXO6	FBX6_HUMAN				0.36708	-0.527159	-1.51946	0.465143	-2.40678	-1.17842	0.265033	0.561364	-5.82919	0.597806	1.72837	1.13207	0.110746	-1.03755	0.955673	1169		FALSE
-0.179156	-1.42464	1.06633	2.30366	-0.307412	0.762884	0.840549	-7.39313	P62891;Q59GN2	0.2153	1.63096	RPL39;RPL39P5	RL39_HUMAN;R39L5_HUMAN				1.42092	-1.81068	-3.08723	-0.534119	1.2853	-3.32265	0.0118717	0.118728	-2.68211	1.55993	2.27506	1.45636	0.110756	-1.63152	0.955634	1170		FALSE
-0.239377	-0.383001	-0.0957518	-1.72736	-3.5619	0.00295974	0.0126395	-2.59077	Q15532	2.49221	0.188258	SS18	SSXT_HUMAN				0.163854	-1.75584	-3.21481	-0.296867	-2.04832	-2.75558	0.0238865	0.167684	-3.52562	1.38205	2.4901	1.66447	0.111206	-1.51646	0.953873	1171		FALSE
0.442446	0.00566344	0.879228	1.13292	2.16483	0.04746	0.108325	-5.28071	Q96AB3	1.60502	0.540301	ISOC2	ISOC2_HUMAN				0.498303	-0.418	-1.21507	0.379071	-1.27464	-1.13912	0.276282	0.572091	-5.87556	0.582138	1.40737	0.909339	0.111316	-0.860446	0.953442	1172		FALSE
-0.0376597	-0.146267	0.0709475	2.83085	-0.741051	0.470449	0.605269	-7.15624	Q9UJZ1	0.534426	0.138117	STOML2	STML2_HUMAN				0.123905	0.547273	-0.0160028	1.11055	3.38825	2.07921	0.0559988	0.264993	-4.60752	1.12184	0.956153	0.642613	0.111425	0.584932	0.953016	1173		FALSE
-0.145537	-0.350953	0.0598792	1.89328	-1.51415	0.151397	0.264024	-6.30974	Q13155	1.12406	0.253769	AIMP2	AIMP2_HUMAN				0.234349	0.433728	-0.119708	0.987165	2.8318	1.67713	0.115171	0.378008	-5.23979	0.893478	0.951459	0.631388	0.111529	0.579265	0.952612	1174		FALSE
-0.0180648	-0.2279	0.191771	-1.25822	-0.183986	0.856563	0.906617	-7.42529	O95476	0.12728	0.278182	CTDNEP1	CNEP1_HUMAN				0.239391	0.679722	0.0092671	1.35018	-0.306852	2.44873	0.0477194	0.241979	-3.79426	1.17615	1.13273	0.764889	0.111812	0.697787	0.951512	1175		FALSE
-0.0167406	-0.179631	0.14615	0.282908	-0.219638	0.829204	0.887527	-7.41765	Q86TU7	0.152808	0.214724	SETD3	SETD3_HUMAN				0.185833	-0.601175	-1.16404	-0.0383072	-0.167627	-2.28565	0.0379727	0.214939	-4.2548	1.24487	0.946525	0.642149	0.112107	-0.584435	0.950366	1176		FALSE
0.0497388	-0.105975	0.205453	-0.176249	0.682649	0.505549	0.638029	-7.19902	Q9H1Z4	0.488292	0.199651	WDR13	WDR13_HUMAN				0.177646	-0.637965	-1.30175	0.0258249	-1.40198	-2.05675	0.0583778	0.270234	-4.64487	1.10994	1.12655	0.757285	0.112203	-0.687704	0.949996	1177		FALSE
0.285672	0.0332892	0.538056	-0.142268	2.41901	0.0291738	0.074922	-4.82556	Q8ND76	1.77855	0.314817	CCNY	CCNY_HUMAN				0.287932	-0.745076	-1.74001	0.249862	-1.49132	-1.60258	0.130818	0.403975	-5.34747	0.847384	1.72336	1.13508	0.112343	-1.03075	0.949454	1178		FALSE
-0.116754	-0.267153	0.0336451	0.186125	-1.65904	0.118493	0.219036	-6.10117	Q96EK9	1.23407	0.185433	KTI12	KTI12_HUMAN				0.171583	-0.935104	-1.72612	-0.144085	0.195131	-2.52981	0.0237042	0.167293	-3.81882	1.3833	1.32495	0.902435	0.112415	-0.81835	0.949176	1179		FALSE
0.0189013	-0.119963	0.157765	-1.3109	0.290892	0.775238	0.849409	-7.39836	O00189	0.203536	0.182014	AP4M1	AP4M1_HUMAN				0.158423	0.612008	0.0383389	1.18568	-1.84893	2.57676	0.0399334	0.221036	-3.62674	1.22885	0.976143	0.654472	0.112806	0.593107	0.947668	1180		FALSE
-0.0828721	-0.208833	0.0430891	6.37482	-1.40605	0.180696	0.301249	-6.45628	P06703	1.04256	0.155798	S100A6	S10A6_HUMAN				0.143703	0.660297	-0.059269	1.37986	7.52017	1.96374	0.0692489	0.294425	-4.79718	1.05697	1.22443	0.820917	0.112841	0.743169	0.947534	1181		FALSE
-0.770918	-0.910686	-0.631149	-1.16507	-11.7877	7.69e-09	4.77e-07	10.6343	Q9BXS6	5.11589	0.295354	NUSAP1	NUSAP_HUMAN				0.159455	0.26639	-0.738045	1.27083	-0.694312	0.571473	0.57718	0.807245	-6.41535	0.259501	2.01203	1.14591	0.11285	1.03731	0.947499	1182		FALSE
0.242548	-0.102917	0.588014	2.43273	1.50045	0.154873	0.268521	-6.32875	Q9NP97	1.11381	0.426817	DYNLRB1	DLRB1_HUMAN				0.394125	-0.45693	-1.11146	0.197604	2.96284	-1.49394	0.156866	0.43932	-5.49826	0.78735	1.13746	0.746726	0.112862	-0.699478	0.947452	1183		FALSE
-0.161882	-0.401104	0.0773408	1.87523	-1.44619	0.169312	0.287688	-6.40281	P24941	1.07141	0.296139	CDK2	CDK2_HUMAN				0.272917	-0.844458	-1.50051	-0.188405	1.63654	-2.75457	0.0152339	0.133613	-3.40344	1.50058	1.103	0.748459	0.113014	-0.682576	0.946869	1184		FALSE
0.169822	0.0482276	0.291417	-0.382112	2.98476	0.00950484	0.031308	-3.74527	Q9Y4P1	2.14967	0.154838	ATG4B	ATG4B_HUMAN				0.138721	0.791194	0.189268	1.39312	-1.05704	3.17482	0.0178126	0.145764	-2.8643	1.45588	1.06516	0.686708	0.113023	0.621372	0.946833	1185		FALSE
0.260896	0.070235	0.451557	0.93345	2.92439	0.0107309	0.0344535	-3.8638	Q96HS1	2.11122	0.242209	PGAM5	PGAM5_HUMAN				0.217516	0.715157	0.282677	1.14764	1.21243	3.53876	0.00316574	0.0649162	-1.89508	1.84302	0.76055	0.493395	0.113029	0.454261	0.946812	1186		FALSE
0.128605	-0.0312062	0.288417	-2.36448	1.71981	0.106649	0.201508	-6.0098	Q8WXA9	1.28137	0.196717	SREK1	SREK1_HUMAN				0.182321	0.835991	0.150691	1.52129	-0.530337	2.61058	0.020238	0.156519	-3.67091	1.41866	1.15499	0.781826	0.113181	0.707386	0.946227	1187		FALSE
0.0915725	-0.173288	0.356433	-2.09818	0.743818	0.469683	0.604778	-7.15315	O60704	0.535125	0.335402	TPST2	TPST2_HUMAN				0.302167	-0.677711	-1.41812	0.0626939	-0.853394	-1.97231	0.0696685	0.295621	-4.78972	1.05443	1.25975	0.844692	0.113214	-0.769284	0.946099	1188		FALSE
-0.113392	-0.243004	0.0162188	0.802694	-1.8697	0.0817757	0.163655	-5.77543	Q9GZS3	1.39504	0.159314	SKIC8	SKI8_HUMAN				0.147867	0.782787	-0.0874766	1.65305	0.0928708	1.9249	0.0743107	0.305834	-4.85961	1.03301	1.48524	0.992842	0.113603	0.89618	0.94461	1189		FALSE
-0.784403	-1.36888	-0.199924	3.69601	-2.86814	0.0120122	0.0375125	-3.97367	P62328	2.07663	0.74035	TMSB4X	TYB4_HUMAN				0.666804	0.0890187	-0.668699	0.846736	4.74558	0.251414	0.805061	0.922234	-6.55239	0.106308	1.64124	0.864443	0.113835	0.873422	0.943723	1190		FALSE
-0.0258913	-0.308163	0.25638	-2.84449	-0.196027	0.847299	0.899228	-7.42286	Q5T4F4	0.137174	0.369946	ZFYVE27	ZFY27_HUMAN				0.32203	-0.91197	-1.76949	-0.0544454	-2.54898	-2.5687	0.0403822	0.222112	-3.79064	1.22606	1.45789	0.978308	0.114092	-0.886079	0.942744	1191		FALSE
0.469982	0.325906	0.614057	0.930176	6.9714	5.29e-06	8.08e-05	3.88514	Q96RQ3	3.97515	0.23173	MCCC1	MCCA_HUMAN				0.164369	-0.1479	-0.748734	0.452935	0.628155	-0.526779	0.6064	0.824643	-6.44126	0.236409	1.22619	0.685462	0.114235	-0.617881	0.942202	1192		FALSE
0.200832	0.0619622	0.339701	-0.162547	3.09069	0.00767808	0.0264275	-3.53598	Q06787	2.21657	0.177585	FMR1	FMR1_HUMAN				0.158429	-0.712029	-1.60064	0.176583	-0.690503	-1.71475	0.10791	0.365415	-5.1842	0.916528	1.52268	1.01377	0.114249	-0.912861	0.942149	1193		FALSE
0.140614	0.0325635	0.248664	-0.60968	2.7812	0.0142918	0.0429915	-4.14231	Q96PE3	2.02032	0.136415	INPP4A	INP4A_HUMAN				0.123269	0.821073	0.158645	1.4835	-0.480556	2.90353	0.0217049	0.161987	-3.11611	1.40049	1.1491	0.755732	0.11427	0.68046	0.942066	1194		FALSE
-0.156859	-0.248091	-0.065627	0.164371	-3.67445	0.00235757	0.0105842	-2.36312	Q92870	2.55521	0.12032	APBB2	APBB2_HUMAN				0.104082	0.814754	-0.131511	1.76102	0.609777	1.84259	0.0861565	0.329093	-4.98948	0.985928	1.61971	1.07955	0.114404	0.971613	0.941557	1195		FALSE
-0.281408	-0.430474	-0.132343	-0.777496	-4.03449	0.00114306	0.0059212	-1.63437	Q2VPK5	2.75375	0.200294	CTU2	CTU2_HUMAN				0.170062	0.123673	-0.266958	0.514304	-0.678365	0.682193	0.506789	0.758528	-6.28714	0.324342	0.747356	0.445652	0.114434	0.405081	0.941446	1196		FALSE
-0.52841	-0.65853	-0.39829	-2.37387	-8.67873	3.91e-07	9.66e-06	6.58213	Q9UG01	4.47683	0.231343	IFT172	IF172_HUMAN				0.148448	-1.086	-1.62898	-0.543011	-1.94654	-4.83079	0.00249756	0.0587765	-1.05487	1.88681	1.12812	0.619467	0.114625	-0.557588	0.940719	1197		FALSE
0.180438	-0.0479724	0.408849	4.94774	1.68827	0.11266	0.210194	-6.05749	P32119	1.25757	0.281224	PRDX2	PRDX2_HUMAN				0.260583	-0.411427	-0.981471	0.158617	5.16472	-1.54454	0.144233	0.421636	-5.42896	0.817025	0.986993	0.650335	0.114718	-0.591865	0.940368	1198		FALSE
0.181111	0.0694901	0.292731	2.61709	3.4676	0.00358203	0.014646	-2.78118	Q9P2R7	2.43899	0.145543	SUCLA2	SUCB1_HUMAN				0.127343	0.584917	0.191876	0.977958	1.91981	3.18472	0.00645065	0.0897624	-2.58335	1.69496	0.676379	0.448401	0.114931	0.403806	0.939562	1199		FALSE
0.283403	0.0191316	0.547674	0.32795	2.29184	0.0372825	0.0899139	-5.05624	P49354	1.69417	0.327871	FNTA	FNTA_HUMAN				0.301494	-0.331132	-0.919309	0.257044	-0.779166	-1.20478	0.247792	0.544245	-5.86044	0.623089	1.04162	0.671022	0.114935	-0.614535	0.939548	1200		FALSE
-0.00153263	-0.344501	0.341436	2.15294	-0.00955023	0.99251	0.994403	-7.44324	P25325	0.00776615	0.386802	MPST	THTM_HUMAN				0.391276	-0.52225	-0.979563	-0.064937	2.20602	-2.44388	0.0280149	0.185333	-3.9743	1.32779	0.770911	0.521726	0.114954	-0.520717	0.939475	1201		FALSE
-0.0261165	-0.182663	0.13043	-0.975839	-0.356533	0.726557	0.815345	-7.37589	O75665	0.248748	0.205784	OFD1	OFD1_HUMAN				0.178597	-0.669029	-1.29569	-0.0423634	-3.08901	-2.57862	0.0398306	0.22077	-3.62431	1.22955	1.06649	0.714932	0.11496	-0.642912	0.939455	1202		FALSE
0.379819	0.209199	0.550439	-0.686404	4.75748	0.000275579	0.00188153	-0.187796	P51153	3.11666	0.23886	RAB13	RAB13_HUMAN				0.194652	0.776481	0.396533	1.15643	1.05919	4.37343	0.000602888	0.0293615	-0.273666	2.17518	0.699667	0.433464	0.115151	0.396662	0.938733	1203		FALSE
0.0122981	-0.128177	0.152773	4.01348	0.187098	0.854166	0.904688	-7.42467	P40121	0.129865	0.185611	CAPG	CAPG_HUMAN				0.160261	-0.480673	-0.961121	-0.000226325	3.90127	-2.14102	0.0499057	0.248748	-4.50365	1.15981	0.812305	0.548119	0.115402	-0.492972	0.937788	1204		FALSE
-0.508221	-0.777175	-0.239266	-1.72752	-4.03834	0.00113428	0.00587962	-1.62658	Q2T9J0	2.75609	0.361422	TYSND1	TYSD1_HUMAN				0.306837	-1.36517	-2.19925	-0.531097	-1.66042	-3.83412	0.00586817	0.0864444	-1.98812	1.71261	1.56238	0.951555	0.115545	-0.856951	0.937249	1205		FALSE
0.263523	0.129507	0.397539	-0.254536	4.20235	0.000818006	0.00452638	-1.29566	Q9H999	2.84197	0.181742	PANK3	PANK3_HUMAN				0.152892	0.995242	0.279615	1.71087	-1.49698	3.35908	0.0140259	0.127884	-2.63907	1.52277	1.281	0.816423	0.115548	0.731719	0.937236	1206		FALSE
-0.297903	-0.377268	-0.218539	2.00077	-8.0219	1.02e-06	2.16e-05	5.58905	Q9BW71	4.29294	0.136012	HIRIP3	HIRP3_HUMAN				0.0905434	0.304941	-0.285441	0.895322	-0.733359	1.24756	0.256288	0.552861	-5.29718	0.610321	0.979294	0.673538	0.115856	0.602844	0.936081	1207		FALSE
-0.0696625	-0.335392	0.196067	3.59918	-0.56026	0.583823	0.706162	-7.27791	Q96FQ6	0.394732	0.345902	S100A16	S10AG_HUMAN				0.303158	-0.758364	-1.42448	-0.092244	1.03732	-2.43636	0.0284263	0.186486	-3.98782	1.32438	1.12233	0.759944	0.11586	-0.688702	0.936065	1208		FALSE
0.359695	0.19243	0.52696	-1.96653	4.59578	0.000377089	0.00244132	-0.508023	Q9Y3E1	3.03718	0.232124	HDGFL3	HDGR3_HUMAN				0.190824	-0.265435	-0.876317	0.345447	-2.33464	-1.01785	0.341115	0.633873	-5.78099	0.494097	1.05293	0.696925	0.115898	-0.62513	0.935923	1209		FALSE
0.0490296	-0.0434028	0.141462	0.0187611	1.13361	0.275284	0.413372	-6.78756	Q15650	0.831137	0.115622	TRIP4	TRIP4_HUMAN				0.105452	-1.14268	-2.31076	0.0254108	-0.619809	-2.1249	0.0544375	0.261166	-4.42506	1.13064	1.98087	1.33261	0.116122	-1.19171	0.935085	1210		FALSE
0.134321	0.0354406	0.233202	-1.90136	2.90311	0.0111991	0.0355654	-3.90543	P62166	2.09835	0.125465	NCS1	NCS1_HUMAN				0.112808	0.731886	0.145749	1.31802	-1.33135	3.01594	0.0219741	0.162226	-3.0626	1.39971	1.02486	0.668695	0.116303	0.597565	0.93441	1211		FALSE
-0.41866	-0.649654	-0.187665	1.17852	-3.87336	0.00157899	0.00767482	-1.96035	Q8N5L8	2.66646	0.307739	RPP25L	RP25L_HUMAN				0.263531	0.165816	-0.399856	0.731488	0.0592998	0.708011	0.50412	0.756719	-5.79089	0.326758	0.994617	0.645348	0.116392	0.584476	0.934078	1212		FALSE
0.556279	0.18719	0.925368	-2.6805	3.24251	0.00611877	0.0222746	-3.28369	Q8NBJ9	2.28261	0.477658	SIDT2	SIDT2_HUMAN				0.421076	-0.0112465	-0.516004	0.493511	-1.07876	-0.0521936	0.959766	0.98371	-6.31114	0.0225804	0.976206	0.575853	0.116585	-0.567525	0.933359	1213		FALSE
-0.0239223	-0.168663	0.120818	3.65685	-0.353219	0.728988	0.817491	-7.37713	P05783	0.2459	0.190678	KRT18	K1C18_HUMAN				0.165127	0.384154	-0.0132697	0.781578	5.33202	2.06856	0.0571161	0.26793	-4.62527	1.11515	0.675191	0.453401	0.116713	0.408077	0.93288	1214		FALSE
-0.192079	-0.329418	-0.0547396	1.27851	-2.98892	0.00942565	0.0310991	-3.73709	O96019	2.15234	0.174914	ACTL6A	ACL6A_HUMAN				0.156684	0.244992	-0.182248	0.672232	1.57494	1.22714	0.239533	0.534812	-5.83462	0.637172	0.753618	0.487418	0.116733	0.437071	0.932808	1215		FALSE
0.596457	0.477237	0.715677	-0.633548	10.692	2.77e-08	1.26e-06	9.31696	O14545	4.91703	0.237757	TRAFD1	TRAD1_HUMAN				0.136012	-0.494877	-1.56755	0.577797	-2.28752	-1.03786	0.325453	0.61856	-5.89519	0.515602	1.88122	1.22376	0.11684	-1.09133	0.93241	1216		FALSE
0.15787	-0.0277996	0.343539	-0.758876	1.81714	0.0898378	0.176322	-5.85902	O14948	1.35498	0.228361	TFEC	TFEC_HUMAN				0.211821	0.937229	0.171746	1.70271	0.401534	3.08779	0.0249585	0.171142	-3.09037	1.37109	1.33979	0.873303	0.116994	0.779359	0.931838	1217		FALSE
0.361984	-0.141597	0.865566	5.63067	1.53621	0.145936	0.256887	-6.27886	Q58FG1	1.14058	0.622044	HSP90AA4P	HS904_HUMAN				0.574511	-0.412862	-1.10357	0.277851	1.61244	-1.27915	0.221153	0.51595	-5.77308	0.66569	1.2156	0.788	0.117029	-0.774846	0.931708	1218		FALSE
0.0200599	-0.236103	0.276223	-2.24648	0.167356	0.869393	0.915156	-7.42839	Q99942	0.115824	0.339459	RNF5	RNF5_HUMAN				0.292244	-0.733342	-1.4694	0.00271561	-1.08539	-2.16414	0.0507278	0.251443	-4.48652	1.1534	1.24619	0.839732	0.117178	-0.753401	0.931154	1219		FALSE
0.143096	0.022288	0.263904	-1.96619	2.5314	0.0234285	0.063152	-4.61734	Q9UQR0	1.85523	0.151177	SCML2	SCML2_HUMAN				0.137824	0.573474	0.151016	0.995932	-1.19353	3.10818	0.0137618	0.12649	-2.98373	1.52829	0.735467	0.481962	0.1173	0.430378	0.9307	1220		FALSE
0.157413	-0.177375	0.492201	2.31298	1.00485	0.331382	0.472145	-6.92345	Q53GQ0	0.733973	0.420356	HSD17B12	DHB12_HUMAN				0.381943	0.560523	0.260579	0.860466	1.87806	3.99916	0.0012608	0.042715	-0.99714	2.02301	0.543063	0.342191	0.117301	0.40311	0.930698	1221		FALSE
0.00582517	-0.0985926	0.110243	-0.475232	0.119224	0.906728	0.939891	-7.43573	Q9NV66	0.0824725	0.138438	TYW1	TYW1_HUMAN				0.119125	0.606105	0.0146643	1.19754	-2.38968	2.47523	0.0459865	0.237834	-3.75952	1.18631	1.00139	0.674745	0.117531	0.600279	0.929849	1222		FALSE
0.183348	0.0138004	0.352896	-0.278842	2.31108	0.0359324	0.0876943	-5.0217	Q53H82	1.7059	0.210659	LACTB2	LACB2_HUMAN				0.193429	-0.485844	-1.1441	0.172414	0.228091	-1.57949	0.136022	0.411972	-5.38014	0.833543	1.14242	0.750974	0.117542	-0.669192	0.929806	1223		FALSE
-0.0202998	-0.100875	0.0602753	-2.22968	-0.53842	0.598425	0.718201	-7.29043	Q8NEM7	0.378459	0.105131	SUPT20H	SP20H_HUMAN				0.0919242	0.566628	-0.0118056	1.14506	0.141139	2.36605	0.0535768	0.258236	-3.9028	1.13743	0.976402	0.659907	0.117555	0.586928	0.929758	1224		FALSE
0.227777	0.045916	0.409638	-0.54098	2.6767	0.0175922	0.0507167	-4.34288	Q8WVQ1	1.95057	0.228879	CANT1	CANT1_HUMAN				0.207477	-0.400524	-1.01765	0.216601	-0.433435	-1.39848	0.184783	0.472696	-5.62419	0.733094	1.07084	0.704048	0.117605	-0.628302	0.929574	1225		FALSE
-0.00629716	-0.109638	0.0970438	-0.340703	-0.130227	0.898169	0.934675	-7.43427	Q969R2	0.0895276	0.137862	OSBP2	OSBP2_HUMAN				0.117897	-0.635835	-1.25638	-0.0152933	-2.87261	-2.40025	0.0458445	0.237834	-4.00079	1.18631	1.05051	0.707946	0.117632	-0.629538	0.929476	1226		FALSE
0.292206	0.107113	0.477298	-0.79344	3.37387	0.00433056	0.0169669	-2.96999	P23469	2.38498	0.240137	PTPRE	PTPRE_HUMAN				0.211163	-0.266685	-0.814186	0.280815	-1.32883	-1.06817	0.307654	0.602517	-5.86858	0.538344	0.970947	0.624617	0.117702	-0.558891	0.929216	1227		FALSE
0.0343155	-0.0846731	0.153304	-0.145148	0.616332	0.547194	0.674314	-7.2436	Q9P016	0.438123	0.153515	THYN1	THYN1_HUMAN				0.135748	0.453403	0.0408745	0.865931	0.780935	2.35205	0.0334434	0.202538	-4.13807	1.27851	0.695083	0.470633	0.11812	0.419087	0.927677	1228		FALSE
-0.147525	-0.251001	-0.0440486	0.311847	-3.04687	0.00838742	0.0284112	-3.62275	Q9NZT2	2.18818	0.132141	OGFR	OGFR_HUMAN				0.118051	-0.873708	-1.59097	-0.156451	1.29386	-2.60679	0.0203887	0.156611	-3.67787	1.41835	1.20737	0.818284	0.118157	-0.726183	0.92754	1229		FALSE
0.448407	0.319922	0.576893	0.0207651	7.45844	2.42e-06	4.28e-05	4.69333	O75190	4.1304	0.212783	DNAJB6	DNJB6_HUMAN				0.146583	0.863453	0.455427	1.27148	1.94693	4.52862	0.000445703	0.0244196	0.0231562	2.24727	0.753079	0.465497	0.118208	0.415046	0.927351	1230		FALSE
0.315376	0.0990306	0.531721	-0.529572	3.11538	0.00730482	0.0254105	-3.48697	Q9BQ70	2.23185	0.276961	TCF25	TCF25_HUMAN				0.246817	-0.515511	-1.33489	0.303868	-1.81295	-1.41534	0.18943	0.478385	-5.46752	0.724054	1.39548	0.934789	0.118315	-0.830886	0.926961	1231		FALSE
-0.317295	-0.506835	-0.127756	1.70369	-3.57761	0.00286718	0.0123176	-2.55902	P37268	2.50144	0.248616	FDFT1	FDFT_HUMAN				0.216236	0.234978	-0.306671	0.776627	-0.424671	0.934779	0.366514	0.656375	-6.13934	0.462817	0.995116	0.617941	0.118328	0.552273	0.926913	1232		FALSE
0.0569874	-0.125448	0.239423	-1.0725	0.667572	0.514852	0.646767	-7.20953	Q7L5Y1	0.47613	0.23459	ENOSF1	ENOF1_HUMAN				0.208132	0.46172	0.0709953	0.852444	-0.630233	2.76816	0.0264865	0.178082	-3.46942	1.34959	0.670552	0.445758	0.118338	0.404732	0.926875	1233		FALSE
0.365637	0.175315	0.555959	-0.342324	4.10574	0.00099146	0.00526041	-1.49046	Q13325	2.79287	0.256599	IFIT5	IFIT5_HUMAN				0.217129	-0.126446	-0.606692	0.3538	1.2145	-0.563451	0.581831	0.809921	-6.42071	0.255948	0.9683	0.54789	0.118352	-0.492083	0.926824	1234		FALSE
0.122042	-0.0116866	0.25577	0.0915134	1.95036	0.0706598	0.146778	-5.64433	Q7L5D6	1.45228	0.164708	GET4	GET4_HUMAN				0.152564	0.651587	0.12904	1.17413	-0.576613	2.66847	0.0180595	0.146757	-3.56392	1.45235	0.87934	0.596149	0.118407	0.529545	0.926622	1235		FALSE
0.198667	0.0932097	0.304124	0.225059	4.02605	0.00116252	0.00599441	-1.65142	Q8N4T8	2.74966	0.141613	CBR4	CBR4_HUMAN				0.120311	-0.405758	-1.00348	0.191958	-1.88646	-1.63965	0.149522	0.430958	-4.84025	0.801297	0.9925	0.681906	0.118534	-0.604425	0.926158	1236		FALSE
-0.173938	-0.334729	-0.0131457	1.2296	-2.31185	0.0358793	0.0876297	-5.02032	P06753	1.70624	0.199806	TPM3	TPM3_HUMAN				0.18344	-0.690997	-1.20034	-0.181658	3.80606	-2.90325	0.0113355	0.116392	-3.12301	1.56977	0.862772	0.58108	0.118794	-0.51706	0.925206	1237		FALSE
-0.0722807	-0.260649	0.116088	-1.9036	-0.825531	0.423361	0.563075	-7.08753	Q8NFZ0	0.595298	0.237982	FBH1	FBH1_HUMAN				0.214901	-0.810389	-1.54013	-0.0806463	-1.57576	-2.68227	0.0345236	0.205525	-3.48948	1.27027	1.25041	0.832527	0.118962	-0.738108	0.924592	1238		FALSE
0.259307	0.0716106	0.447003	-0.247539	2.95249	0.0101421	0.0329253	-3.80871	Q99519	2.1295	0.238666	NEU1	NEUR1_HUMAN				0.214133	-0.236651	-0.722341	0.249039	2.17087	-1.0499	0.31241	0.606643	-5.97092	0.532473	0.871099	0.5541	0.118997	-0.495958	0.924463	1239		FALSE
-0.82346	-1.3266	-0.320318	-2.33751	-3.49769	0.00337038	0.0139691	-2.72047	Q8NEJ9	2.45617	0.657113	NGDN	NGDN_HUMAN				0.57401	0.118463	-0.773325	1.01025	-1.53039	0.304156	0.768459	0.906384	-6.26279	0.127594	1.81974	1.0174	0.119003	0.941923	0.924443	1240		FALSE
0.359613	0.205564	0.513662	-1.32927	4.98893	0.000176847	0.00131699	0.266203	Q6UXV4	3.22301	0.218691	APOOL	MIC27_HUMAN				0.175747	-0.429993	-1.21223	0.352246	-0.91894	-1.18446	0.256902	0.553179	-5.82657	0.609851	1.38196	0.892418	0.119091	-0.789606	0.924122	1241		FALSE
-0.149546	-0.244206	-0.0548863	0.563783	-3.37628	0.00430946	0.0169011	-2.96513	Q13472	2.38642	0.122825	TOP3A	TOP3A_HUMAN				0.107993	-0.543999	-0.934444	-0.153554	-0.825887	-3.19017	0.0121252	0.119766	-2.85858	1.5556	0.685418	0.44544	0.119142	-0.394453	0.923936	1242		FALSE
0.0789787	-0.0879023	0.24586	-0.264077	1.01142	0.328332	0.469242	-6.91686	Q9P2X3	0.738611	0.20958	IMPACT	IMPCT_HUMAN				0.190386	-0.598745	-1.26954	0.072053	-1.54574	-1.97995	0.074934	0.307497	-4.67505	1.02956	1.13984	0.76528	0.119183	-0.677723	0.923786	1243		FALSE
0.0377354	-0.0933124	0.168783	0.724261	0.615388	0.5478	0.67471	-7.2442	Q9H2U1	0.43758	0.169024	DHX36	DHX36_HUMAN				0.149506	-0.687676	-1.4077	0.0323478	-0.527157	-2.04387	0.0597842	0.273138	-4.6662	1.10342	1.22152	0.82144	0.119567	-0.725411	0.922388	1244		FALSE
-0.0949191	-0.202618	0.0127801	1.4388	-1.88352	0.0797653	0.16057	-5.75319	P18887	1.40515	0.132399	XRCC1	XRCC1_HUMAN				0.122869	-0.674394	-1.24955	-0.0992422	0.660702	-2.50927	0.0246732	0.169807	-3.85618	1.3753	0.961107	0.656162	0.119575	-0.579475	0.92236	1245		FALSE
-0.730452	-0.8205	-0.640404	-0.386673	-17.3359	4.01e-11	9.29e-09	15.9517	O43709	5.86139	0.244257	BUD23	BUD23_HUMAN				0.102732	0.0551665	-0.725324	0.835657	-0.671155	0.165574	0.87296	0.953366	-6.2976	0.0641782	1.68478	0.890424	0.119733	0.785618	0.921787	1246		FALSE
0.210746	0.0986703	0.322821	2.1633	4.01863	0.00117991	0.0060722	-1.66643	O96000	2.74537	0.150458	NDUFB10	NDUBA_HUMAN				0.127862	-0.251284	-0.709703	0.207136	0.983286	-1.17305	0.259892	0.556695	-5.89643	0.604667	0.814524	0.522989	0.119822	-0.46203	0.921464	1247		FALSE
-0.0408866	-0.165353	0.08358	4.07153	-0.702033	0.493732	0.626601	-7.18518	P52272	0.504287	0.158913	HNRNPM	HNRPM_HUMAN				0.141998	0.336402	-0.0362295	0.709033	4.00801	1.93194	0.0733686	0.304057	-4.84834	1.0367	0.636007	0.425117	0.119938	0.377289	0.921043	1248		FALSE
0.510261	0.376514	0.644009	-1.42626	8.15335	8.39e-07	1.85e-05	5.79211	Q53GL7	4.32896	0.231028	PARP10	PAR10_HUMAN				0.152586	-0.279168	-1.06398	0.505642	-0.888492	-0.78905	0.447795	0.717311	-6.12168	0.37966	1.44121	0.895352	0.119973	-0.78943	0.920915	1249		FALSE
0.0999626	-0.0384767	0.238402	-1.6496	1.54315	0.144252	0.255054	-6.26908	P56199	1.14487	0.171134	ITGA1	ITA1_HUMAN				0.157939	0.773783	0.10325	1.44432	-1.55276	2.78726	0.0299045	0.191185	-3.35384	1.31066	1.15714	0.764978	0.120377	0.673821	0.919457	1250		FALSE
0.254312	0.131916	0.376709	0.830885	4.44046	0.000511002	0.00309707	-0.817678	Q92692	2.96313	0.168218	NECTIN2	NECT2_HUMAN				0.139636	0.661143	0.257818	1.06447	1.31385	3.50797	0.00336779	0.0665305	-1.95515	1.83208	0.707305	0.460133	0.120381	0.40683	0.919444	1251		FALSE
0.202021	0.0744421	0.3296	-0.261704	3.38413	0.00424151	0.0166927	-2.94934	Q8WUA2	2.39101	0.165604	PPIL4	PPIL4_HUMAN				0.145548	-0.339451	-0.87795	0.199049	-0.64273	-1.34898	0.198258	0.488941	-5.6873	0.707425	0.940486	0.614348	0.120411	-0.541472	0.919334	1252		FALSE
0.168453	-0.0493798	0.386285	-3.00442	1.6637	0.119107	0.219724	-6.09602	Q9UKK6	1.23227	0.267934	NXT1	NXT1_HUMAN				0.248514	-1.15405	-2.47113	0.163025	-0.572434	-1.97117	0.079023	0.315899	-4.69934	1.01236	2.23433	1.50259	0.120446	-1.3225	0.919206	1253		FALSE
0.280946	0.0262519	0.53564	0.983211	2.3574	0.0328678	0.0820031	-4.93801	Q6P1X6	1.73712	0.316993	C8orf82	CH082_HUMAN				0.290568	-0.310006	-0.887462	0.267451	0.493133	-1.14886	0.269416	0.565693	-5.92333	0.591467	1.02729	0.658791	0.120604	-0.590951	0.918639	1254		FALSE
0.394438	0.15976	0.629116	0.610818	3.59199	0.00278501	0.0120648	-2.52994	P56556	2.50884	0.308149	NDUFA6	NDUA6_HUMAN				0.267733	-0.391721	-1.17187	0.388428	-0.887728	-1.10109	0.293676	0.589791	-5.83433	0.556549	1.37953	0.890034	0.120613	-0.786159	0.918607	1255		FALSE
0.0710203	-0.288415	0.430456	0.594909	0.422271	0.678998	0.779778	-7.34891	O15127	0.29601	0.470254	SCAMP2	SCAM2_HUMAN				0.410062	-0.844462	-1.74455	0.05563	-0.0351082	-2.00775	0.0638941	0.283496	-4.7256	1.08052	1.53181	1.02687	0.120618	-0.915482	0.918588	1256		FALSE
-0.0220407	-0.177863	0.133782	3.1001	-0.302291	0.766707	0.843228	-7.39478	Q3ZCQ8	0.211744	0.204019	TIMM50	TIM50_HUMAN				0.17777	-0.64314	-1.26113	-0.0251512	1.35807	-2.2271	0.0424394	0.227197	-4.35647	1.21299	1.03921	0.705033	0.120689	-0.621099	0.918331	1257		FALSE
0.029354	-0.0866988	0.145407	5.2532	0.540556	0.596988	0.717023	-7.28923	P38646	0.380048	0.151385	HSPA9	GRP75_HUMAN				0.132399	0.417033	0.0320494	0.802018	4.88458	2.31816	0.0356872	0.208653	-4.19783	1.26174	0.647825	0.43921	0.120823	0.38768	0.917851	1258		FALSE
-0.314055	-0.462033	-0.166077	-0.985576	-4.53563	0.000424063	0.00267509	-0.62773	Q6PK04	3.00888	0.204577	CCDC137	CC137_HUMAN				0.168821	-0.858339	-1.39991	-0.316766	-1.80415	-3.82808	0.00781121	0.0976471	-2.09158	1.65507	1.01648	0.617854	0.120947	-0.544284	0.917404	1259		FALSE
0.314345	0.067	0.561689	4.49097	2.71602	0.0162716	0.0476138	-4.2677	P07858	1.97742	0.311576	CTSB	CATB_HUMAN				0.282183	-0.31982	-0.944336	0.304695	3.52843	-1.09592	0.291178	0.587487	-5.98057	0.559862	1.11965	0.712479	0.12097	-0.634165	0.917323	1260		FALSE
0.126872	-0.0178414	0.271585	-0.720665	1.87364	0.0811974	0.16287	-5.76909	Q8NDA8	1.3976	0.177926	MROH1	MROH1_HUMAN				0.165096	-0.581779	-1.28874	0.125184	-0.893919	-1.76107	0.0995244	0.352484	-5.11467	0.940712	1.21215	0.806539	0.121066	-0.70865	0.916977	1261		FALSE
-0.277808	-0.468002	-0.0876144	-1.00359	-3.12161	0.0072135	0.0251594	-3.47459	Q9Y580	2.23571	0.243549	RBM7	RBM7_HUMAN				0.216983	0.584709	-0.275487	1.44491	-0.520484	1.5923	0.153355	0.435836	-4.89429	0.793142	1.44492	0.981356	0.121078	0.862517	0.916934	1262		FALSE
0.127537	-0.0959255	0.351	3.6038	1.21972	0.241965	0.375801	-6.68905	P08727	0.897484	0.278526	KRT19	K1C19_HUMAN				0.254938	-0.335587	-0.784347	0.113173	4.75034	-1.60032	0.131321	0.404458	-5.35069	0.846542	0.776984	0.511969	0.121264	-0.463124	0.916267	1263		FALSE
0.27804	0.185682	0.370399	0.480582	6.43368	1.3e-05	0.000165673	2.95533	Q9H8W4	3.79321	0.143667	PLEKHF2	PKHF2_HUMAN				0.105368	-0.408577	-1.09469	0.277537	-0.105438	-1.27436	0.222798	0.517721	-5.77883	0.662991	1.20788	0.782754	0.121335	-0.686617	0.916013	1264		FALSE
0.0545012	-0.215487	0.32449	2.69435	0.43141	0.672491	0.775664	-7.34481	P48556	0.301487	0.354318	PSMD8	PSMD8_HUMAN				0.308017	-0.437862	-0.906107	0.0303833	2.29087	-2.00115	0.064672	0.284545	-4.73639	1.07823	0.795941	0.534198	0.121385	-0.492363	0.915833	1265		FALSE
-0.275087	-0.481175	-0.0689992	0.48289	-2.85264	0.0123907	0.0383947	-4.00384	Q8N6R0	2.0671	0.260834	METTL13	EFNMT_HUMAN				0.235116	-1.13603	-1.99543	-0.27662	-0.0319466	-2.82882	0.0131466	0.124883	-3.26388	1.53471	1.45083	0.980453	0.121483	-0.860938	0.915486	1266		FALSE
0.137483	0.0226985	0.252268	0.629747	2.55973	0.022161	0.0605223	-4.56426	Q05655	1.87398	0.143794	PRKCD	KPCD_HUMAN				0.130952	-0.297488	-0.731437	0.136461	0.580053	-1.47717	0.162844	0.446928	-5.4661	0.774789	0.752561	0.495071	0.121584	-0.434971	0.915122	1267		FALSE
0.325435	0.228304	0.422566	-1.56886	7.16039	3.89e-06	6.35e-05	4.20255	Q7Z4F1	4.03456	0.158097	LRP10	LRP10_HUMAN				0.110812	-0.555231	-1.43686	0.326394	-0.461699	-1.34774	0.198649	0.488941	-5.68887	0.707425	1.53833	1.0058	0.121826	-0.880666	0.914258	1268		FALSE
0.212627	-0.512531	0.937785	0.695507	0.630821	0.538648	0.666701	-7.23344	P49459	0.448577	0.929047	UBE2A	UBE2A_HUMAN				0.827297	-1.06394	-2.27173	0.14385	-0.206507	-1.91344	0.0791696	0.316182	-4.83609	1.01178	2.06104	1.37791	0.121886	-1.27657	0.914045	1269		FALSE
-0.0292183	-0.163057	0.10462	-0.742559	-0.466556	0.647724	0.755949	-7.32823	P55199	0.327787	0.17471	ELL	ELL_HUMAN				0.15269	-1.50539	-2.98418	-0.0265877	-2.00664	-2.38464	0.0469326	0.240598	-4.02331	1.17952	2.50149	1.68709	0.122018	-1.47617	0.913577	1270		FALSE
0.293244	0.026763	0.559725	2.9102	2.35176	0.0332276	0.0827212	-4.94824	Q15293	1.73308	0.33164	RCN1	RCN1_HUMAN				0.304015	-0.239396	-0.754633	0.275841	3.74729	-0.994319	0.336549	0.627384	-6.08399	0.503187	0.932489	0.587808	0.12202	-0.53264	0.913567	1271		FALSE
0.183245	-0.0803465	0.446837	-2.46764	1.49562	0.157666	0.27242	-6.33576	Q9NPB0	1.10502	0.325025	SAYSD1	SMDC1_HUMAN				0.300719	0.765003	0.19481	1.3352	-1.1956	3.24056	0.0163473	0.137959	-2.78333	1.48424	1.01022	0.650505	0.122598	0.581758	0.911515	1272		FALSE
0.157169	-0.0137013	0.32804	0.781851	1.96576	0.0687001	0.143768	-5.61893	P55795	1.46301	0.21056	HNRNPH2	HNRH2_HUMAN				0.194938	-0.485665	-1.12949	0.158157	1.60116	-1.61431	0.128241	0.399004	-5.33075	0.856068	1.11195	0.734505	0.122703	-0.642834	0.911145	1273		FALSE
-0.206337	-0.307703	-0.10497	4.23351	-4.35021	0.000610385	0.00357177	-0.998437	Q13263	2.91805	0.138592	TRIM28	TIF1B_HUMAN				0.115644	0.262235	-0.207849	0.732319	3.0143	1.1938	0.251931	0.549213	-5.87299	0.615715	0.834771	0.536295	0.122705	0.468572	0.911137	1274		FALSE
0.0951743	0.00389915	0.186449	-0.717412	2.22842	0.0420781	0.0988472	-5.16911	Q5W0V3	1.64923	0.113108	FHIP2A	FHI2A_HUMAN				0.104131	0.69863	0.0922426	1.30502	0.86386	2.46554	0.0268627	0.179455	-3.9353	1.34541	1.01777	0.691798	0.122903	0.603456	0.910437	1275		FALSE
-0.0721506	-0.311271	0.16697	-0.618773	-0.688003	0.50967	0.6421	-6.99943	O96018	0.482618	0.293017	APBA3	APBA3_HUMAN				0.272801	0.543388	-0.067125	1.1539	-0.976047	2.14978	0.0726785	0.301952	-4.18679	1.04109	1.023	0.696505	0.122907	0.615539	0.910422	1276		FALSE
-0.293144	-0.40489	-0.181399	-0.886164	-5.60635	5.6e-05	0.000525723	1.44806	Q96R06	3.48483	0.164875	SPAG5	SPAG5_HUMAN				0.127485	0.213422	-0.295273	0.722117	-0.196677	0.897837	0.384098	0.671477	-6.17406	0.442015	0.946365	0.580345	0.123008	0.506566	0.910068	1277		FALSE
0.226137	-0.0773964	0.52967	0.436908	1.59219	0.132821	0.239692	-6.19906	Q9UI14	1.18174	0.375063	RABAC1	PRAF1_HUMAN				0.346286	-0.466512	-1.14868	0.215653	0.403826	-1.46349	0.164906	0.44912	-5.53916	0.771192	1.18565	0.778248	0.123138	-0.692648	0.909609	1278		FALSE
0.00356717	-0.226495	0.233629	1.75944	0.0331366	0.974016	0.983629	-7.44271	Q9Y639	0.0226936	0.308089	NPTN	NPTN_HUMAN				0.262466	-0.569398	-1.13767	-0.00112232	2.10175	-2.14423	0.0496059	0.247606	-4.4982	1.16255	0.95998	0.648318	0.123414	-0.572965	0.908635	1279		FALSE
0.282994	0.0982742	0.467714	2.88456	3.27411	0.00529966	0.0198933	-3.17026	P11413	2.32553	0.238513	G6PD	G6PD_HUMAN				0.210738	-0.146225	-0.57072	0.278271	4.18863	-0.737162	0.472912	0.734026	-6.30564	0.357157	0.802449	0.484286	0.12391	-0.429219	0.906892	1280		FALSE
-0.0554529	-0.161454	0.0505484	2.94035	-1.118	0.281679	0.420251	-6.80477	O00425	0.819379	0.132646	IGF2BP3	IF2B3_HUMAN				0.120932	0.63113	-0.0612734	1.32353	0.928832	1.95063	0.0709214	0.298542	-4.81833	1.04825	1.18007	0.789929	0.123914	0.686582	0.90688	1281		FALSE
-0.222826	-0.390604	-0.0550484	-1.81705	-2.83832	0.0127508	0.0392284	-4.03168	Q8IYL3	2.05827	0.212187	C1orf174	CA174_HUMAN				0.19141	-0.954445	-1.692	-0.21689	-1.79059	-2.963	0.0172477	0.142977	-3.20631	1.46586	1.27618	0.841441	0.124173	-0.731619	0.905974	1282		FALSE
-0.397618	-0.991561	0.196324	-0.320981	-1.43071	0.17363	0.292495	-6.42357	Q6DN03;Q6DRA6	1.06108	0.734468	H2BC20P;H2BC19P	H2B2C_HUMAN;H2B2D_HUMAN				0.6776	0.397921	-0.286333	1.08218	-0.0599766	1.28998	0.225157	0.52096	-5.62119	0.658068	1.18518	0.780632	0.124323	0.79554	0.905447	1283		FALSE
0.593667	0.467393	0.71994	-1.48403	10.0475	6.19e-08	2.29e-06	8.48868	Q13332	4.79184	0.242827	PTPRS	PTPRS_HUMAN				0.144059	-0.290968	-1.18506	0.603124	-1.52393	-0.696431	0.497292	0.751975	-6.33521	0.3331	1.71209	1.02003	0.124507	-0.884635	0.904806	1284		FALSE
-0.0868074	-0.202222	0.0286077	1.03696	-1.6074	0.129436	0.234821	-6.17703	Q92466	1.19378	0.142524	DDB2	DDB2_HUMAN				0.131671	0.469597	-0.092697	1.03189	-0.843325	2.01716	0.087702	0.332016	-4.35999	0.980169	0.939031	0.641493	0.124709	0.556404	0.904101	1285		FALSE
0.474862	0.36898	0.580745	-0.476571	9.58457	1.13e-07	3.61e-06	7.86718	O15230	4.69375	0.198291	LAMA5	LAMA5_HUMAN				0.120796	-0.136937	-0.756468	0.482594	-0.643382	-0.473013	0.643322	0.847412	-6.46898	0.206189	1.3017	0.706792	0.125123	-0.6118	0.902664	1286		FALSE
0.0014684	-0.137318	0.140255	-1.19652	0.0226114	0.982267	0.988847	-7.44302	Q9Y6M4	0.0154749	0.185982	CSNK1G3	KC1G3_HUMAN				0.158334	0.536162	-0.00491379	1.07724	-1.47769	2.39341	0.0515599	0.252683	-3.86686	1.15046	0.913442	0.617286	0.125559	0.534693	0.901152	1287		FALSE
0.452778	-0.0773114	0.982867	-1.21849	1.82543	0.0885204	0.174145	-5.84593	Q14568	1.36171	0.651715	HSP90AA2P	HS902_HUMAN				0.604753	2.47117	0.428235	4.5141	-0.684724	2.76964	0.0233627	0.165981	-3.40315	1.38751	3.49077	2.33068	0.125661	2.01839	0.900801	1288		FALSE
0.0256651	-0.0819767	0.133307	1.31274	0.509556	0.618	0.734091	-7.30624	Q92817	0.35707	0.140879	EVPL	EVPL_HUMAN				0.122803	-0.93801	-1.91647	0.0404473	-2.13252	-2.05154	0.0589423	0.270702	-4.6535	1.10889	1.65797	1.11627	0.125762	-0.963675	0.900451	1289		FALSE
0.807916	0.703523	0.912309	0.731979	16.5396	7.7e-11	1.25e-08	15.301	Q15262	5.80835	0.272627	PTPRK	PTPRK_HUMAN				0.119097	0.00553822	-0.809283	0.820359	-0.936833	0.0145453	0.988595	0.994694	-6.58538	0.00736121	1.47461	0.929589	0.125826	-0.802378	0.90023	1290		FALSE
-0.243796	-0.481776	-0.00581636	0.768053	-2.18936	0.0453127	0.104604	-5.23787	P36404	1.62199	0.294601	ARL2	ARL2_HUMAN				0.2715	0.224681	-0.234074	0.683437	1.59667	1.0481	0.311938	0.606342	-6.03032	0.532901	0.826373	0.523372	0.125889	0.468477	0.900013	1291		FALSE
0.329187	0.00593073	0.652443	3.98195	2.17633	0.0464416	0.106513	-5.26065	Q58FF6	1.61322	0.399949	HSP90AB4P	H90B4_HUMAN				0.368787	-0.292661	-0.899678	0.314356	1.00179	-1.03176	0.31927	0.613268	-6.04688	0.523079	1.09662	0.692516	0.125919	-0.621848	0.89991	1292		FALSE
0.20297	-0.113332	0.519272	-1.29917	1.37138	0.191027	0.313694	-6.50154	Q86UW9	1.01684	0.391231	DTX2	DTX2_HUMAN				0.360853	-0.925789	-2.06866	0.217077	-1.35996	-1.89758	0.0976118	0.35022	-4.71352	0.945004	1.92015	1.30384	0.126004	-1.12876	0.899616	1293		FALSE
0.30132	0.148317	0.454323	-0.628925	4.20879	0.000807599	0.00449053	-1.28267	Q9Y3L5	2.84455	0.207621	RAP2C	RAP2C_HUMAN				0.174554	-0.168072	-0.641926	0.305781	1.85717	-0.759045	0.46012	0.72464	-6.28911	0.369779	0.890861	0.540597	0.126037	-0.469392	0.899501	1294		FALSE
0.118137	-0.213013	0.449286	0.435922	0.762412	0.457991	0.593994	-7.13978	Q8N4Q1	0.550519	0.420599	CHCHD4	MIA40_HUMAN				0.377792	-0.637459	-1.38946	0.114541	-0.25622	-1.82656	0.0902192	0.337417	-4.96473	0.969608	1.28858	0.85792	0.126072	-0.755596	0.89938	1295		FALSE
-0.793167	-0.946412	-0.639923	-1.83317	-11.0614	1.78e-08	8.98e-07	9.77334	Q8N531	4.98731	0.311713	FBXL6	FBXL6_HUMAN				0.174829	-0.127424	-0.803285	0.548437	-1.91303	-0.441649	0.671461	0.862924	-5.95113	0.185577	1.3458	0.771057	0.126173	0.665743	0.899035	1296		FALSE
-0.11181	-0.361685	0.138066	2.73881	-0.95628	0.354545	0.495118	-6.97102	P26583	0.69778	0.314063	HMGB2	HMGB2_HUMAN				0.285071	-1.29293	-2.49305	-0.0928129	2.30895	-2.30551	0.0365608	0.210459	-4.22004	1.25685	2.01626	1.36916	0.126279	-1.18112	0.89867	1297		FALSE
-0.107185	-0.267216	0.0528466	-0.0808065	-1.43139	0.173439	0.292304	-6.42266	Q99943	1.06149	0.197912	AGPAT1	PLCA_HUMAN				0.182572	0.720991	-0.121362	1.56335	1.23084	1.8592	0.0869985	0.331048	-4.91965	0.982073	1.43894	0.961	0.126461	0.828176	0.898043	1298		FALSE
0.198002	0.0400464	0.355958	-0.649165	2.67895	0.017514	0.0505099	-4.3386	Q9BZI7	1.95231	0.198782	UPF3B	REN3B_HUMAN				0.180204	-0.800594	-1.81781	0.216623	-1.7158	-1.70958	0.112347	0.372871	-5.06593	0.902823	1.73806	1.16049	0.126754	-0.998596	0.897039	1299		FALSE
0.139443	-0.0566561	0.335542	0.307489	1.51967	0.150013	0.262132	-6.30204	Q9HD34	1.12841	0.242206	LYRM4	LYRM4_HUMAN				0.22372	0.58722	0.139899	1.03454	0.530922	2.91195	0.0150085	0.132897	-3.06485	1.50331	0.76561	0.510326	0.127115	0.447777	0.895802	1300		FALSE
0.255797	0.0837244	0.42787	2.45693	3.17697	0.00645021	0.0230586	-3.3644	P00492	2.26936	0.220927	HPRT1	HPRT_HUMAN				0.196309	-0.154493	-0.565714	0.256728	2.76476	-0.803988	0.434529	0.708852	-6.25378	0.391091	0.77426	0.469141	0.127154	-0.41029	0.895671	1301		FALSE
0.134182	-0.162656	0.43102	5.8349	0.966063	0.34979	0.491265	-6.96161	P78417	0.70379	0.373688	GSTO1	GSTO1_HUMAN				0.338648	-0.335558	-0.777314	0.106199	5.4019	-1.62555	0.125813	0.396017	-5.31465	0.861317	0.76359	0.503979	0.127267	-0.46974	0.895284	1302		FALSE
0.189594	0.0364108	0.342777	-0.423048	2.64511	0.0187278	0.0531603	-4.40303	Q7L592	1.93038	0.192503	NDUFAF7	NDUF7_HUMAN				0.174759	0.825547	0.1775	1.47359	-2.42238	3.0769	0.0202648	0.156519	-2.98608	1.41866	1.14056	0.739325	0.12735	0.635953	0.895	1303		FALSE
0.172702	-0.120115	0.465519	1.11412	1.26047	0.227333	0.359073	-6.6404	P53582	0.92832	0.364633	METAP1	MAP11_HUMAN				0.33406	-0.324321	-0.801252	0.15261	0.676247	-1.45524	0.167142	0.451813	-5.55013	0.766788	0.829002	0.544107	0.127599	-0.497023	0.894152	1304		FALSE
0.0624996	-0.102222	0.227221	-0.06237	0.81088	0.430494	0.569869	-7.10083	Q9HA64	0.585372	0.209267	FN3KRP	KT3K_HUMAN				0.187923	-0.396034	-0.860264	0.0681953	0.156689	-1.82564	0.0887965	0.334801	-5.0158	0.97471	0.796368	0.529617	0.127767	-0.458534	0.893581	1305		FALSE
-0.0914982	-0.332425	0.149429	-0.136713	-0.811627	0.430079	0.569607	-7.10021	Q8N5M9	0.585754	0.306163	JAGN1	JAGN1_HUMAN				0.274862	-2.71207	-5.39295	-0.0311933	-1.40627	-2.31633	0.0479288	0.242514	-4.19876	1.17484	4.52457	3.05848	0.127877	-2.62057	0.893208	1306		FALSE
-0.962139	-2.4188	0.494524	-1.95387	-1.46126	0.173062	0.291919	-5.84459	Q6PGN9	1.06232	1.77517	PSRC1	PSRC1_HUMAN				1.66184	0.56827	-0.367214	1.50375	-0.636458	1.36656	0.203752	0.49497	-5.52791	0.69801	1.59569	1.06725	0.127883	1.53041	0.893188	1307		FALSE
-0.0586426	-0.192336	0.0750511	3.17331	-0.937415	0.363839	0.505055	-6.98894	Q04917	0.682391	0.168436	YWHAH	1433F_HUMAN				0.152525	0.482092	-0.0698857	1.03407	2.55666	1.86906	0.082174	0.322248	-4.94808	0.99955	0.945326	0.629725	0.127919	0.540735	0.893064	1308		FALSE
-0.248436	-0.583805	0.0869322	-0.887939	-1.58315	0.134867	0.242441	-6.21208	Q9NX76	1.17502	0.414405	CMTM6	CKLF6_HUMAN				0.382605	0.593691	-0.255502	1.44288	-0.11203	1.60077	0.14655	0.425924	-5.2289	0.809766	1.437	0.968803	0.127991	0.842128	0.892821	1309		FALSE
-0.0227309	-0.339098	0.293636	5.01288	-0.153552	0.880072	0.922485	-7.43075	P61353	0.10597	0.420427	RPL27	RL27_HUMAN				0.360928	-0.650328	-1.27071	-0.0299426	4.76163	-2.24329	0.0411572	0.224096	-4.32847	1.22093	1.04399	0.707767	0.128191	-0.627597	0.892142	1310		FALSE
-0.0160087	-0.151738	0.11972	2.07575	-0.252065	0.804515	0.871668	-7.40953	P50281	0.173944	0.180386	MMP14	MMP14_HUMAN				0.154847	-0.472204	-0.937299	-0.00710827	2.35049	-2.17271	0.0470248	0.240895	-4.44979	1.17879	0.78514	0.530604	0.128288	-0.456195	0.891815	1311		FALSE
0.202121	-0.0041886	0.408431	3.10546	2.09373	0.0542309	0.120024	-5.40353	O00625	1.55453	0.25484	PIR	PIR_HUMAN				0.235369	-0.455652	-1.12614	0.21484	0.148526	-1.4543	0.167397	0.451813	-5.55138	0.766788	1.1647	0.764931	0.12856	-0.657773	0.890895	1312		FALSE
-0.040243	-0.214655	0.134169	2.73697	-0.493111	0.62929	0.742242	-7.31487	O60610	0.346132	0.227879	DIAPH1	DIAP1_HUMAN				0.198978	0.369155	-0.0428181	0.781128	1.71803	1.91759	0.0753003	0.308099	-4.87128	1.02832	0.703617	0.47	0.128605	0.409398	0.890741	1313		FALSE
0.0875514	-0.0185425	0.193645	1.51911	1.76361	0.0987686	0.189435	-5.94261	Q13405	1.31574	0.130421	MRPL49	RM49_HUMAN				0.121037	-0.642744	-1.39186	0.106368	0.390418	-1.83614	0.0871525	0.33115	-4.99951	0.981872	1.28304	0.854626	0.128708	-0.730295	0.890393	1314		FALSE
-0.00312233	-0.141323	0.135078	-1.95055	-0.0482836	0.962146	0.975142	-7.44205	Q8NFA0	0.0343897	0.177954	USP32	UBP32_HUMAN				0.157666	0.513305	-0.0153205	1.04193	-1.71408	2.34534	0.0551573	0.263218	-3.93	1.12591	0.893566	0.603083	0.128973	0.516427	0.889501	1315		FALSE
0.0764208	-0.000240265	0.153082	3.19148	2.13043	0.0506326	0.113949	-5.34042	P55809	1.58023	0.0947864	OXCT1	SCOT1_HUMAN				0.0874589	0.492965	0.06528	0.920651	0.747014	2.46665	0.026805	0.179455	-3.9333	1.34541	0.718153	0.487925	0.129116	0.416545	0.889019	1316		FALSE
-0.0517666	-0.14644	0.0429063	1.529	-1.16857	0.261361	0.398387	-6.74829	Q7Z4Q2	0.85715	0.118372	HEATR3	HEAT3_HUMAN				0.108008	-0.684979	-1.33574	-0.0342198	0.261864	-2.25254	0.0404415	0.222112	-4.31245	1.22606	1.09502	0.742419	0.129262	-0.633212	0.888529	1317		FALSE
-0.0252769	-0.140817	0.0902635	0.824343	-0.467541	0.647036	0.755482	-7.32775	Q9NUP9	0.328411	0.150856	LIN7C	LIN7C_HUMAN				0.131814	0.380074	-0.0350383	0.795187	1.87543	1.95938	0.0698016	0.295621	-4.80423	1.05443	0.706492	0.473582	0.129369	0.405351	0.888169	1318		FALSE
-0.13824	-0.276111	-0.000369149	1.3563	-2.14285	0.0494654	0.111737	-5.31892	P40222	1.58986	0.170424	TXLNA	TXLNA_HUMAN				0.15729	0.32814	-0.149198	0.805478	1.77477	1.47112	0.162859	0.446928	-5.52897	0.774789	0.830102	0.544572	0.129387	0.46638	0.888109	1319		FALSE
0.296587	0.176753	0.416422	-0.35214	5.28933	0.000100425	0.000836416	0.846883	Q8NAF0	3.35448	0.173294	ZNF579	ZN579_HUMAN				0.136713	0.831066	0.282013	1.38012	-1.24933	3.65594	0.0096457	0.108754	-2.28803	1.60309	1.01609	0.626389	0.129526	0.534479	0.887642	1320		FALSE
-0.070671	-0.217196	0.0758539	-1.58069	-1.03076	0.319475	0.4611	-6.89723	Q9UKY1	0.751702	0.184269	ZHX1	ZHX1_HUMAN				0.167163	-0.391138	-0.712839	-0.0694362	-3.20965	-2.78389	0.0228441	0.165331	-3.482	1.38961	0.551688	0.367014	0.129529	-0.320467	0.887634	1321		FALSE
0.313386	0.224804	0.401968	-0.610242	7.56071	2.07e-06	3.75e-05	4.85901	O00459	4.16224	0.147573	PIK3R2	P85B_HUMAN				0.101059	-0.804316	-1.95505	0.346416	-1.37914	-1.49578	0.15639	0.438881	-5.49577	0.788079	2.00038	1.31281	0.129685	-1.1177	0.88711	1322		FALSE
-0.0524786	-0.248814	0.143856	0.958531	-0.571234	0.576555	0.69995	-7.27144	P52298	0.403155	0.255133	NCBP2	NCBP2_HUMAN				0.223989	-0.691609	-1.34603	-0.0371825	0.907116	-2.27719	0.039851	0.22077	-4.2828	1.22955	1.10248	0.746603	0.129735	-0.63913	0.886943	1323		FALSE
-0.240026	-0.354171	-0.12588	-1.7475	-4.49396	0.000460091	0.00286566	-0.710816	O15504	2.98746	0.157475	NUP42	NUP42_HUMAN				0.130223	0.311506	-0.255852	0.878863	-1.45819	1.32614	0.23056	0.526878	-5.21061	0.649109	0.940599	0.64727	0.129797	0.551531	0.886737	1324		FALSE
0.712828	0.597558	0.828098	-1.08017	13.216	1.66e-09	1.44e-07	12.1993	O95425	5.35201	0.26105	SVIL	SVIL_HUMAN				0.131506	0.0979896	-0.53475	0.730729	-1.05522	0.331414	0.745125	0.897709	-6.52807	0.139207	1.37967	0.721861	0.129799	-0.614839	0.88673	1325		FALSE
-0.251301	-0.423773	-0.0788291	-1.54091	-3.1139	0.00732659	0.0254749	-3.4899	Q8WYQ5	2.23087	0.220789	DGCR8	DGCR8_HUMAN				0.196765	0.351911	-0.26694	0.970763	-1.90667	1.37349	0.216183	0.510125	-5.15706	0.674597	1.02246	0.706017	0.129909	0.603213	0.886361	1326		FALSE
0.153294	-0.000609734	0.307197	-0.3975	2.12866	0.0508009	0.114099	-5.34347	Q9NRK6	1.57958	0.190212	ABCB10	ABCBA_HUMAN				0.175581	1.39845	0.114153	2.68276	-0.605065	2.41537	0.0355964	0.208653	-3.98664	1.26174	2.17238	1.4652	0.130249	1.24516	0.885227	1327		FALSE
-0.505859	-0.967493	-0.044224	2.43475	-2.34186	0.0338676	0.083915	-4.96617	Q9Y617	1.72643	0.574295	PSAT1	SERC_HUMAN				0.526656	0.0441632	-0.397995	0.486321	2.14192	0.213746	0.833754	0.935762	-6.56155	0.0880581	0.982986	0.504436	0.130258	0.550022	0.885196	1328		FALSE
-0.04185	-0.23503	0.15133	-0.987086	-0.462982	0.650224	0.757969	-7.32997	Q8IXU6	0.325089	0.252319	SLC35F2	S35F2_HUMAN				0.220389	1.13068	-0.078437	2.3398	0.182658	2.00118	0.0646679	0.284545	-4.73633	1.07823	2.05534	1.37942	0.130287	1.17253	0.8851	1329		FALSE
0.00386945	-0.368761	0.3765	3.49083	0.0221922	0.982596	0.988886	-7.44303	P00491	0.0154213	0.491797	PNP	PNPH_HUMAN				0.425116	-0.540869	-1.04586	-0.0358781	1.58064	-2.29205	0.0375123	0.213534	-4.24362	1.24861	0.849026	0.576119	0.130589	-0.544738	0.884093	1330		FALSE
0.0358473	-0.0589555	0.13065	-0.51417	0.808099	0.432042	0.570673	-7.10312	O75427	0.584202	0.120268	LRCH4	LRCH4_HUMAN				0.108156	-0.932215	-1.93259	0.0681597	-1.38848	-2.00795	0.0653405	0.285714	-4.73234	1.07569	1.69858	1.14128	0.13076	-0.968063	0.883526	1331		FALSE
0.145459	0.0173634	0.273554	-0.379175	2.42681	0.0287351	0.0739408	-4.81124	Q16512	1.78454	0.15976	PKN1	PKN1_HUMAN				0.146138	-0.333921	-0.8279	0.160057	0.610676	-1.44661	0.169508	0.454659	-5.56156	0.762146	0.85874	0.563556	0.130908	-0.47938	0.883033	1332		FALSE
-0.0803973	-0.225762	0.0649672	-0.702355	-1.18199	0.256161	0.392434	-6.73295	Q96IK1	0.867644	0.181617	BOD1	BOD1_HUMAN				0.165839	0.540609	-0.100177	1.18139	0.00268888	1.8501	0.0905072	0.337472	-4.74484	0.969502	1.09292	0.731041	0.130912	0.621006	0.88302	1333		FALSE
-0.200079	-0.340088	-0.0600709	-1.37324	-3.05406	0.00826675	0.0280899	-3.60853	O95639	2.19266	0.17885	CPSF4	CPSF4_HUMAN				0.159729	0.730969	-0.231626	1.69356	-1.00552	1.64947	0.124254	0.393407	-5.22954	0.865923	1.65454	1.09818	0.130991	0.931049	0.882759	1334		FALSE
-0.1983	-0.310559	-0.0860404	0.0985021	-3.7751	0.0019243	0.00898728	-2.15932	P04920	2.61226	0.148786	SLC4A2	B3A2_HUMAN				0.128071	0.329021	-0.215883	0.873926	0.322795	1.29217	0.216733	0.510221	-5.75736	0.67445	0.95616	0.621655	0.131151	0.527321	0.882228	1335		FALSE
-0.147137	-0.489845	0.195571	-2.17471	-0.923668	0.371808	0.513044	-7.00062	P52747	0.670128	0.430347	ZNF143	ZN143_HUMAN				0.390979	0.674508	-0.161052	1.51007	-1.08824	1.94979	0.0964931	0.348491	-4.44737	0.948292	1.39412	0.953249	0.131227	0.821645	0.881976	1336		FALSE
0.434243	0.237536	0.630949	0.363751	4.71784	0.000297521	0.00201771	-0.266083	P14621	3.09549	0.274953	ACYP2	ACYP2_HUMAN				0.224413	-0.074046	-0.593953	0.445861	0.0487538	-0.306885	0.763668	0.903855	-6.536	0.130982	1.10802	0.593136	0.131688	-0.508289	0.880453	1337		FALSE
-0.158984	-0.281944	-0.0360232	5.46584	-2.76323	0.0148129	0.0441959	-4.17697	P62701	2.00878	0.155123	RPS4X	RS4X_HUMAN				0.140279	0.202921	-0.169549	0.57539	4.86143	1.16587	0.26269	0.559286	-5.90446	0.600857	0.661929	0.424932	0.132001	0.361904	0.879422	1338		FALSE
0.385622	0.206063	0.565181	0.888108	4.5897	0.000381587	0.00246033	-0.52012	Q93050	3.03478	0.249052	ATP6V0A1	VPP1_HUMAN				0.20485	-0.266745	-0.941227	0.407736	-0.138449	-0.852171	0.409157	0.691759	-6.15588	0.41429	1.26197	0.769483	0.132007	-0.652367	0.879402	1339		FALSE
0.172431	0.0672204	0.277642	0.7349	3.50255	0.00333737	0.0138907	-2.71065	P19838	2.45821	0.137484	NFKB1	NFKB1_HUMAN				0.12003	-0.327058	-0.844857	0.190741	-0.0551932	-1.3517	0.197409	0.488431	-5.6839	0.708223	0.90513	0.590732	0.13207	-0.499489	0.879194	1340		FALSE
0.0442488	-0.0660328	0.15453	0.181372	0.857488	0.405073	0.545287	-7.06131	P25490	0.621539	0.139537	YY1	TYY1_HUMAN				0.125815	-0.822659	-1.72288	0.0775587	0.580971	-1.98501	0.0698264	0.295621	-4.72394	1.05443	1.52918	1.02701	0.132207	-0.866908	0.878746	1341		FALSE
0.23686	-0.0547538	0.528475	-0.634564	1.73585	0.103701	0.197119	-5.98532	Q96GC9	1.29368	0.358856	VMP1	VMP1_HUMAN				0.332688	-1.20735	-2.70616	0.291463	-1.30709	-1.84443	0.100828	0.354086	-4.776	0.937686	2.52366	1.70992	0.132334	-1.44421	0.87833	1342		FALSE
0.296766	-0.042179	0.635711	2.28049	1.87118	0.0815584	0.163345	-5.77305	Q9HD45	1.39605	0.416648	TM9SF3	TM9S3_HUMAN				0.386686	-0.290182	-0.866442	0.286078	1.78602	-1.07763	0.298994	0.595948	-5.99982	0.547721	1.03841	0.657426	0.132461	-0.586948	0.877911	1343		FALSE
0.518918	0.30494	0.732896	-2.4498	5.18273	0.000122596	0.000976678	0.642002	O94875	3.31005	0.30727	SORBS2	SRBS2_HUMAN				0.244117	-0.415864	-1.38608	0.554352	-0.565042	-0.917272	0.374169	0.663452	-6.15657	0.453051	1.79912	1.10687	0.132578	-0.934782	0.877528	1344		FALSE
0.0700175	-0.0878412	0.227876	2.24077	0.947911	0.358647	0.49952	-6.97901	Q16531	0.690945	0.198618	DDB1	DDB1_HUMAN				0.180093	0.418625	0.0645816	0.772669	2.63279	2.53037	0.0236785	0.167293	-3.8178	1.3833	0.593151	0.403911	0.132618	0.348608	0.877398	1345		FALSE
0.139894	-0.0449732	0.324761	-1.53318	1.61722	0.127291	0.231943	-6.16274	Q13480	1.20098	0.228307	GAB1	GAB1_HUMAN				0.210906	-0.475635	-1.11304	0.161768	-1.10047	-1.74801	0.121962	0.389788	-4.91688	0.87234	1.06867	0.727182	0.132911	-0.615529	0.87644	1346		FALSE
0.188872	-1.22844	1.60618	1.94086	0.284795	0.779813	0.852761	-7.40022	Q9P1F3	0.199083	1.85947	ABRACL	ABRAL_HUMAN				1.61694	-1.30608	-2.29509	-0.317068	-0.234734	-2.84556	0.0134811	0.12565	-3.26508	1.53164	1.67135	1.12831	0.132928	-1.49495	0.876384	1347		FALSE
0.246686	-0.0404632	0.533835	2.34317	1.83597	0.0868707	0.171414	-5.82923	P45877	1.37024	0.352862	PPIC	PPIC_HUMAN				0.327594	1.35753	0.203171	2.5119	3.92136	2.51666	0.0243204	0.168536	-3.84276	1.37933	1.92902	1.31696	0.133271	1.11085	0.875266	1348		FALSE
-0.166147	-0.354575	0.0222803	-2.33176	-1.88442	0.0796359	0.160457	-5.75174	Q96T58	1.40552	0.231692	SPEN	MINT_HUMAN				0.214968	-0.762264	-1.37983	-0.144697	-2.06519	-2.98126	0.0230152	0.165673	-3.10634	1.3885	1.076	0.704551	0.133366	-0.596117	0.874955	1349		FALSE
0.278975	-0.0197169	0.577667	2.77568	1.99605	0.0649883	0.138282	-5.56864	P02765	1.48304	0.368696	AHSG	FETUA_HUMAN				0.340763	-0.434411	-1.16536	0.296542	4.14607	-1.27182	0.223674	0.519044	-5.78187	0.660978	1.28816	0.833909	0.133496	-0.713386	0.874533	1350		FALSE
-0.0923465	-0.346119	0.161426	5.17398	-0.777689	0.449209	0.586951	-7.12774	P46783	0.560633	0.322848	RPS10	RS10_HUMAN				0.289517	-0.792581	-1.51546	-0.0696981	2.60884	-2.34634	0.0338116	0.203868	-4.14816	1.27483	1.21856	0.824702	0.133562	-0.700235	0.874317	1351		FALSE
0.17457	-0.0161052	0.365245	0.645581	1.95661	0.069858	0.145496	-5.63403	P17152	1.45683	0.234864	TMEM11	TMM11_HUMAN				0.217532	-0.82365	-1.86452	0.217221	0.629915	-1.69341	0.111978	0.372535	-5.21584	0.903438	1.7869	1.18748	0.133654	-0.99822	0.874019	1352		FALSE
-0.330269	-0.612553	-0.0479851	-2.35388	-2.50041	0.0248946	0.0660294	-4.67514	Q7Z7G8	1.83545	0.35268	VPS13B	VP13B_HUMAN				0.322044	1.03893	-0.389427	2.46728	-2.06137	1.57993	0.139399	0.416911	-5.38187	0.825073	2.46802	1.62954	0.133889	1.36919	0.873254	1353		FALSE
0.416207	0.286555	0.545859	-1.06364	6.86057	6.35e-06	9.29e-05	3.69673	O75147	3.94017	0.207038	OBSL1	OBSL1_HUMAN				0.147913	-0.254399	-0.954938	0.44614	-1.8264	-0.782497	0.447589	0.717209	-6.26987	0.379797	1.31286	0.799211	0.134207	-0.670606	0.872225	1354		FALSE
0.339234	0.239901	0.438567	-1.20352	7.29855	3.12e-06	5.32e-05	4.43154	P78310	4.07774	0.163056	CXADR	CXAR_HUMAN				0.113324	-0.444431	-1.26406	0.375202	-0.554172	-1.20279	0.255874	0.552725	-5.80188	0.610521	1.42679	0.935079	0.134298	-0.783665	0.87193	1355		FALSE
0.0114926	-0.0860941	0.109079	-1.30194	0.251686	0.804803	0.87186	-7.40963	Q6NXT6	0.173689	0.129689	TAPT1	TAPT1_HUMAN				0.111332	0.53608	-0.0122081	1.08437	-1.06827	2.36156	0.053915	0.25951	-3.90869	1.13447	0.926173	0.625516	0.134317	0.524588	0.871869	1356		FALSE
0.0685089	-0.0555467	0.192564	-0.546009	1.18021	0.256844	0.393292	-6.73499	Q6IA69	0.866126	0.155032	NADSYN1	NADE_HUMAN				0.141529	0.58233	0.0460221	1.11864	-0.860896	2.38111	0.0357998	0.208653	-4.09044	1.26174	0.904599	0.611847	0.13437	0.513821	0.871697	1357		FALSE
-0.350826	-0.849538	0.147887	-2.2875	-1.50339	0.154123	0.267563	-6.32469	P51957	1.11599	0.616152	NEK4	NEK4_HUMAN				0.568957	-0.979166	-1.52493	-0.433398	-2.57072	-4.33338	0.00431613	0.0764368	-1.54614	1.76942	1.08463	0.62264	0.134619	-0.628341	0.870892	1358		FALSE
-0.00825242	-0.383204	0.366699	-0.630168	-0.0470366	0.963123	0.975702	-7.44212	O60573	0.0336189	0.48112	EIF4E2	IF4E2_HUMAN				0.427764	0.618341	0.00267196	1.23401	-0.522523	2.18158	0.0491564	0.246239	-4.40576	1.16583	1.03956	0.702387	0.134753	0.626594	0.870463	1359		FALSE
0.184369	0.00153965	0.367199	0.855752	2.15512	0.0483364	0.109693	-5.29762	Q9HAU5	1.59889	0.226008	UPF2	RENT2_HUMAN				0.208581	-0.569961	-1.35899	0.219073	0.395104	-1.54584	0.143921	0.421338	-5.42716	0.817531	1.36646	0.900169	0.135018	-0.75433	0.869607	1360		FALSE
0.165331	0.0474826	0.28318	-1.35537	2.9982	0.00925136	0.0306782	-3.71882	Q9UBN6	2.15777	0.150178	TNFRSF10D	TR10D_HUMAN				0.134448	0.695567	0.140546	1.25059	-1.74018	3.02697	0.0216537	0.161895	-3.04872	1.40079	0.973244	0.633196	0.135024	0.530236	0.86959	1361		FALSE
0.235654	-0.178823	0.650131	-0.0926087	1.21508	0.243679	0.377319	-6.69452	Q9P0M9	0.894727	0.516226	MRPL27	RM27_HUMAN				0.472857	-0.258336	-0.667584	0.150913	0.235476	-1.35087	0.197668	0.488492	-5.68494	0.708129	0.715036	0.466892	0.135042	-0.493989	0.869531	1362		FALSE
-0.727743	-0.886722	-0.568764	0.397664	-9.7829	8.7e-08	2.91e-06	8.13623	O76021	4.74083	0.300871	RSL1D1	RL1D1_HUMAN				0.181371	0.333444	-0.77906	1.44595	-0.909977	0.641412	0.531373	0.776682	-6.37265	0.300131	2.17755	1.2692	0.135052	1.06119	0.869499	1363		FALSE
-0.0110396	-0.139127	0.117048	1.0229	-0.184194	0.856403	0.90657	-7.42525	Q9UKV5	0.127344	0.169914	AMFR	AMFR_HUMAN				0.146129	0.38781	-0.0280004	0.80362	1.05493	2.04526	0.0647461	0.284545	-4.63793	1.07823	0.704957	0.474378	0.135355	0.39885	0.868527	1364		FALSE
0.120354	0.0280436	0.212664	-0.0810356	2.78637	0.0141449	0.0426024	-4.13231	Q0JRZ9	2.02411	0.116542	FCHO2	FCHO2_HUMAN				0.105312	-0.414617	-0.975879	0.146645	0.316999	-1.58087	0.135705	0.41128	-5.37819	0.834735	0.973542	0.640317	0.135366	-0.534971	0.86849	1365		FALSE
0.173183	-0.191244	0.537609	1.68638	1.0156	0.326403	0.467502	-6.91264	Q99805	0.741398	0.457835	TM9SF2	TM9S2_HUMAN				0.415756	-0.601674	-1.39346	0.190117	1.59292	-1.62617	0.125679	0.395952	-5.31375	0.861432	1.36898	0.903315	0.135395	-0.774856	0.868398	1366		FALSE
0.153778	-0.104407	0.411963	5.84806	1.27289	0.223012	0.354256	-6.6253	P62851	0.937366	0.321544	RPS25	RS25_HUMAN				0.294551	0.662932	0.1469	1.17896	5.62774	2.74921	0.0153966	0.134067	-3.41348	1.49886	0.866893	0.588716	0.135421	0.509155	0.868313	1367		FALSE
0.252774	-0.112623	0.618172	-0.136014	1.47842	0.160607	0.276108	-6.35907	Q8WWC4	1.09679	0.451716	MAIP1	MAIP1_HUMAN				0.416864	-0.39383	-1.03858	0.250919	-0.284915	-1.32681	0.2086	0.502373	-5.65818	0.68653	1.12436	0.735562	0.135519	-0.646604	0.868001	1368		FALSE
0.559357	0.164493	0.954221	0.175738	3.02741	0.00872283	0.029308	-3.6612	Q9BPW8	2.17591	0.503854	NIPSNAP1	NIPS1_HUMAN				0.450481	-0.276926	-1.132	0.578153	-0.294748	-0.693063	0.499341	0.752931	-6.33758	0.331821	1.63574	0.975517	0.135682	-0.836283	0.867479	1369		FALSE
0.0707674	-0.0937039	0.235239	1.77158	0.919544	0.372799	0.51396	-7.00562	Q9HD33	0.668728	0.207415	MRPL47	RM47_HUMAN				0.187637	-0.381222	-0.851379	0.0889358	1.09813	-1.7352	0.104134	0.357514	-5.15365	0.931239	0.802366	0.53638	0.135862	-0.451989	0.866903	1370		FALSE
-0.012513	-0.135181	0.110155	0.899108	-0.218003	0.830454	0.887946	-7.41802	P61769	0.152249	0.161088	B2M	B2MG_HUMAN				0.139946	-1.36812	-2.79457	0.0583247	1.09567	-2.05251	0.0588376	0.270702	-4.6519	1.10889	2.41821	1.62736	0.13602	-1.35561	0.866398	1371		FALSE
0.296659	0.175435	0.417884	-1.68692	5.22996	0.000112205	0.000914232	0.732945	Q8N1W1	3.32904	0.174661	ARHGEF28	ARG28_HUMAN				0.138299	-0.403753	-1.14046	0.332956	-0.80396	-1.18092	0.258261	0.554902	-5.88657	0.60731	1.30305	0.840476	0.136124	-0.700413	0.866065	1372		FALSE
-0.601038	-0.78944	-0.412636	-0.586827	-6.81783	6.81e-06	9.7e-05	3.62362	Q9BRT6	3.92936	0.299804	LLPH	LLPH_HUMAN				0.214939	-1.53825	-2.52387	-0.55264	-1.52453	-3.33993	0.00472168	0.0790899	-2.28245	1.75379	1.71912	1.12444	0.136241	-0.937214	0.865693	1373		FALSE
-0.0862307	-0.33124	0.158778	-2.9055	-0.75216	0.463945	0.599545	-7.14773	Q8NEZ4	0.542582	0.311496	KMT2C	KMT2C_HUMAN				0.279519	1.07526	-0.146562	2.29709	-2.29495	2.06153	0.0763262	0.309766	-4.27803	1.02489	2.05634	1.39392	0.136402	1.1615	0.865179	1374		FALSE
-0.450134	-0.541888	-0.358381	0.559986	-10.4845	3.57e-08	1.56e-06	9.05482	Q13671	4.87218	0.181082	RIN1	RIN1_HUMAN				0.104677	-1.46869	-2.54194	-0.395439	-1.50506	-2.94869	0.0110376	0.114507	-3.0267	1.57783	1.82443	1.22442	0.136423	-1.01855	0.865111	1375		FALSE
-0.406379	-0.53185	-0.280908	0.346541	-6.92178	5.74e-06	8.59e-05	3.80099	Q8IV48	3.9597	0.201153	ERI1	ERI1_HUMAN				0.143144	0.297593	-0.444209	1.0394	-0.0284701	0.86444	0.402622	0.687144	-6.2022	0.420579	1.38686	0.846286	0.136692	0.703973	0.864258	1376		FALSE
-0.128088	-0.211927	-0.0442489	-1.0421	-3.26506	0.00539757	0.0201935	-3.18838	Q2PPJ7	2.31988	0.108218	RALGAPA2	RGPA2_HUMAN				0.095648	-0.952323	-1.82192	-0.0827224	-2.00382	-2.50749	0.0353768	0.208201	-3.9072	1.26297	1.47791	0.992085	0.136815	-0.824235	0.863868	1377		FALSE
-0.0896528	-0.194268	0.0149622	-2.04438	-1.83147	0.0875722	0.172668	-5.83637	O60346	1.36631	0.128609	PHLPP1	PHLP1_HUMAN				0.11935	-0.596506	-1.13107	-0.0619411	-3.07358	-2.69521	0.0339154	0.203987	-3.4727	1.2745	0.91734	0.609859	0.137141	-0.506853	0.862832	1378		FALSE
-0.0224875	-0.13662	0.0916455	-0.863768	-0.421075	0.679852	0.780383	-7.34944	Q8N3P4	0.295204	0.149305	VPS8	VPS8_HUMAN				0.130209	0.858915	-0.0718523	1.78968	-0.823467	2.16169	0.0656451	0.28608	-4.14111	1.0749	1.56617	1.06187	0.137143	0.881403	0.862827	1379		FALSE
0.241188	0.0120192	0.470356	2.46205	2.24921	0.0404458	0.0957549	-5.13228	O43633	1.6644	0.284023	CHMP2A	CHM2A_HUMAN				0.261447	0.639801	0.241278	1.03833	2.03133	3.43563	0.00389498	0.073114	-2.09618	1.78965	0.700703	0.454656	0.137148	0.398614	0.86281	1380		FALSE
-0.0510403	-0.221783	0.119703	3.67064	-0.638852	0.532844	0.662348	-7.22894	Q13404	0.454572	0.220073	UBE2V1	UB2V1_HUMAN				0.194792	0.352682	-0.066282	0.771646	4.28057	1.80145	0.0926891	0.341031	-5.05311	0.962604	0.718111	0.477975	0.137447	0.403722	0.861865	1381		FALSE
0.0540566	-0.07281	0.180923	-0.659203	0.910607	0.377335	0.518549	-7.01386	Q8WVM7	0.661732	0.160112	STAG1	STAG1_HUMAN				0.144736	-1.0081	-2.13106	0.114863	-2.21071	-2.05548	0.0724439	0.301513	-4.58889	1.04201	1.89621	1.28113	0.137467	-1.06216	0.861801	1382		FALSE
0.0217898	-0.214311	0.257891	0.632381	0.197236	0.846371	0.898848	-7.4226	O43847	0.137683	0.310192	NRDC	NRDC_HUMAN				0.269356	-0.419108	-0.865856	0.0276412	0.604807	-2.0076	0.0639109	0.283496	-4.72584	1.08052	0.760237	0.509674	0.13749	-0.440897	0.86173	1383		FALSE
0.118434	-0.0247427	0.261612	-0.751821	1.7678	0.0980415	0.188361	-5.93612	Q6UUV9	1.31888	0.176007	CRTC1	CRTC1_HUMAN				0.163344	0.845117	0.0770703	1.61316	-0.24738	2.57758	0.0351522	0.20786	-3.56558	1.26389	1.31058	0.876227	0.13771	0.726682	0.861036	1384		FALSE
-0.331733	-0.535628	-0.127839	0.331944	-3.47707	0.00351406	0.0144581	-2.76209	Q9P031	2.44368	0.266073	CCDC59	TAP26_HUMAN				0.232613	0.419076	-0.373005	1.21116	-2.52873	1.27792	0.246065	0.543171	-5.26409	0.624687	1.31488	0.903646	0.137966	0.75081	0.860227	1385		FALSE
0.0602387	-0.0688247	0.189302	4.50117	0.997475	0.334827	0.475591	-6.93081	P78371	0.728485	0.162073	CCT2	TCPB_HUMAN				0.147242	0.388686	0.0457152	0.731657	4.92469	2.42525	0.0290435	0.188594	-4.00773	1.3182	0.577931	0.391279	0.138039	0.328448	0.859997	1386		FALSE
-0.0877357	-0.244283	0.0688111	-0.925602	-1.19774	0.250159	0.385037	-6.71476	Q8TER5	0.880818	0.19523	ARHGEF40	ARH40_HUMAN				0.178597	0.284462	-0.103291	0.672215	-1.05168	1.71851	0.127403	0.397512	-4.95625	0.858687	0.6493	0.442368	0.1385	0.372198	0.85855	1387		FALSE
-0.124757	-0.197751	-0.0517635	0.654518	-3.65266	0.0024636	0.0109665	-2.4072	Q643R3	2.54271	0.0961668	LPCAT4	LPCT4_HUMAN				0.083275	-1.13447	-2.20616	-0.0627843	-1.86656	-2.3214	0.0398224	0.22077	-4.11794	1.22955	1.80845	1.22264	0.138554	-1.00972	0.858381	1388		FALSE
0.208238	0.120733	0.295742	-0.0769573	5.08578	0.00014717	0.00113348	0.454532	Q9UBP0	3.26693	0.124933	SPAST	SPAST_HUMAN				0.0998298	-0.989464	-2.26345	0.284521	-0.796027	-1.72281	0.114643	0.377107	-5.05404	0.895113	2.1666	1.45343	0.139203	-1.1977	0.856351	1389		FALSE
0.152388	0.0395225	0.265254	-0.481021	2.88549	0.0116018	0.0365205	-3.93985	Q9BYK8	2.08757	0.143076	HELZ2	HELZ2_HUMAN				0.128763	-0.703411	-1.61408	0.207261	-1.34155	-1.65296	0.120055	0.386355	-5.27506	0.87846	1.56943	1.03894	0.139433	-0.855799	0.855635	1390		FALSE
-0.157011	-0.369164	0.055143	3.06127	-1.58164	0.135211	0.243004	-6.21425	O14979	1.17365	0.262208	HNRNPDL	HNRDL_HUMAN				0.242036	-0.808189	-1.49643	-0.119948	1.74313	-2.51297	0.0244956	0.169249	-3.84945	1.37707	1.15031	0.785181	0.139599	-0.651179	0.855119	1391		FALSE
-0.118414	-0.236755	-7.35e-05	-0.00825468	-2.13845	0.0498755	0.112405	-5.32654	Q9BUE0	1.58694	0.146251	MED18	MED18_HUMAN				0.135009	0.479868	-0.156502	1.11624	0.688851	1.63795	0.126659	0.397009	-5.16835	0.859571	1.0942	0.726004	0.139628	0.598282	0.855027	1392		FALSE
-0.228146	-0.320228	-0.136064	1.28029	-5.295	9.94e-05	0.000829376	0.857743	P56945	3.35688	0.133209	BCAR1	BCAR1_HUMAN				0.105052	0.383352	-0.267823	1.03453	1.0382	1.25984	0.227843	0.52389	-5.79617	0.653625	1.14954	0.742893	0.139713	0.611498	0.854762	1393		FALSE
0.126691	-0.022395	0.275777	-0.981914	1.81609	0.0900051	0.176581	-5.86067	Q8WV41	1.35418	0.183368	SNX33	SNX33_HUMAN				0.170085	-0.408738	-0.976769	0.159293	-1.64868	-1.73801	0.130207	0.403237	-4.71776	0.848668	0.943981	0.648039	0.139772	-0.535429	0.854579	1394		FALSE
-0.386465	-0.523734	-0.249197	4.36611	-6.01685	2.68e-05	0.000293738	2.20737	P27708	3.64292	0.20793	CAD	PYR1_HUMAN				0.156603	0.055827	-0.412486	0.52414	2.74227	0.255108	0.802262	0.922234	-6.55141	0.106308	1.02929	0.534275	0.139792	0.442292	0.854516	1395		FALSE
-0.533089	-0.637005	-0.429173	-1.61484	-10.9634	2e-08	9.84e-07	9.65358	Q8WWK9	4.96856	0.210293	CKAP2	CKAP2_HUMAN				0.118553	0.0833903	-0.573668	0.740449	-1.05567	0.271598	0.789801	0.916274	-6.54688	0.114322	1.42969	0.749606	0.14006	0.616479	0.853685	1396		FALSE
-0.0829409	-0.338717	0.172835	3.54373	-0.693009	0.499213	0.631824	-7.19167	Q15582	0.496964	0.327115	TGFBI	BGH3_HUMAN				0.291802	-0.711012	-1.37005	-0.0519706	0.461035	-2.30876	0.0363341	0.21024	-4.21433	1.25745	1.10827	0.751868	0.140078	-0.628071	0.853632	1397		FALSE
-1.157	-1.32241	-0.991589	-2.28542	-14.9486	3.11e-10	3.71e-08	13.9003	Q96B01	5.60901	0.404299	RAD51AP1	R51A1_HUMAN				0.188708	-0.613925	-1.18989	-0.0379577	-2.15273	-2.57452	0.0400576	0.221183	-3.62966	1.22847	0.979504	0.657093	0.140169	0.543074	0.853347	1398		FALSE
0.129098	-0.0431559	0.301352	-2.42347	1.6017	0.130696	0.236617	-6.18531	Q9P2C4	1.18932	0.212753	TMEM181	TM181_HUMAN				0.196516	0.762282	0.0884088	1.43616	-1.00069	2.73222	0.032238	0.197596	-3.42481	1.29234	1.1561	0.768789	0.140635	0.633184	0.851908	1399		FALSE
0.202952	0.028083	0.377821	-1.63527	2.48033	0.0258906	0.0681792	-4.71242	Q9Y487	1.82114	0.218428	ATP6V0A2	VPP2_HUMAN				0.1995	0.719019	0.172316	1.26572	-0.275758	2.81452	0.0135257	0.12565	-3.29084	1.53164	0.92011	0.623707	0.140639	0.516067	0.851895	1400		FALSE
0.705285	0.549721	0.86085	1.05626	9.6891	9.84e-08	3.24e-06	8.00951	P52630	4.71717	0.293049	STAT2	STAT2_HUMAN				0.177476	0.0458945	-0.657016	0.748805	-0.608907	0.140689	0.890218	0.959009	-6.51736	0.0564867	1.59247	0.801917	0.140645	-0.659391	0.851875	1401		FALSE
0.079362	-0.0127385	0.171463	0.651816	1.84154	0.0860113	0.170315	-5.8204	Q86VN1	1.3737	0.113234	VPS36	VPS36_HUMAN				0.105073	0.502474	0.0510542	0.953894	-0.507737	2.38204	0.0315695	0.196274	-4.08488	1.29608	0.759869	0.515003	0.140715	0.423112	0.851658	1402		FALSE
0.228212	0.0480205	0.408403	0.241217	2.72473	0.0168275	0.048924	-4.27801	P55061	1.9659	0.227527	TMBIM6	BI1_HUMAN				0.205572	-0.802866	-1.90434	0.298614	0.110196	-1.76054	0.126134	0.39606	-4.68939	0.861241	1.82715	1.25662	0.14079	-1.03108	0.851429	1403		FALSE
0.282523	0.124692	0.440354	1.16277	3.82553	0.00173847	0.00831657	-2.0572	Q15208	2.639	0.209832	STK38	STK38_HUMAN				0.180062	-0.322785	-0.967996	0.322426	1.91103	-1.0706	0.302037	0.597836	-6.00714	0.545022	1.1608	0.73609	0.140939	-0.605309	0.850967	1404		FALSE
-0.113482	-0.231516	0.00455299	-1.13805	-2.05469	0.058318	0.126707	-5.47005	Q8N2G8	1.52743	0.14562	GHDC	GHDC_HUMAN				0.13466	0.386182	-0.147142	0.919507	0.0969707	1.58791	0.139777	0.417306	-5.23982	0.824398	0.918145	0.608444	0.141039	0.499664	0.850661	1405		FALSE
-0.0163309	-0.13989	0.107229	-0.359685	-0.282465	0.781564	0.853847	-7.40092	Q9BRJ7	0.197642	0.161953	NUDT16L1	TIRR_HUMAN				0.140963	0.499414	-0.05107	1.0499	-0.705855	2.19126	0.0685368	0.293615	-4.13239	1.05869	0.924584	0.62802	0.141075	0.515745	0.85055	1406		FALSE
0.164267	0.0165968	0.311938	2.02576	2.37732	0.0316278	0.0796152	-4.9018	Q7LBR1	1.75075	0.183901	CHMP1B	CHM1B_HUMAN				0.16847	0.554689	0.141988	0.967389	1.99901	2.87627	0.0119619	0.119048	-3.17419	1.55859	0.697547	0.47083	0.141195	0.390421	0.85018	1407		FALSE
0.168313	-0.0852747	0.4219	-1.11935	1.41847	0.177109	0.296756	-6.43987	Q9H3Y8	1.05202	0.31358	PPDPF	PPDPF_HUMAN				0.289306	-0.922507	-2.08809	0.243077	-1.3427	-1.78047	0.107472	0.364637	-4.97716	0.917968	1.96969	1.32976	0.141332	-1.09082	0.84976	1408		FALSE
0.0347833	-0.118975	0.188542	-1.95854	0.48346	0.635961	0.747139	-7.31981	Q86XZ4	0.339572	0.200768	SPATS2	SPAS2_HUMAN				0.175416	-1.26587	-2.65893	0.127185	-2.44744	-2.12865	0.068993	0.294254	-4.38992	1.05733	2.34657	1.58927	0.141346	-1.30066	0.849715	1409		FALSE
-0.0221625	-0.149021	0.104695	0.407155	-0.373363	0.71426	0.805908	-7.36941	Q96JP5	0.261276	0.166255	ZFP91	ZFP91_HUMAN				0.144726	-0.597385	-1.21238	0.0176079	0.867505	-2.09307	0.0559863	0.264993	-4.54079	1.12184	1.04371	0.701616	0.14138	-0.575223	0.849612	1410		FALSE
0.0872626	-0.0767372	0.251262	3.88968	1.13714	0.273853	0.411929	-6.78364	P60900	0.833617	0.205172	PSMA6	PSA6_HUMAN				0.187099	0.554481	0.058739	1.05022	3.37159	2.39357	0.0308756	0.194785	-4.06434	1.30032	0.835785	0.565568	0.141467	0.467219	0.849346	1411		FALSE
0.00449731	-0.335266	0.344261	2.37722	0.0282883	0.977816	0.98595	-7.44287	P62310	0.0194845	0.452397	LSM3	LSM3_HUMAN				0.387619	0.59462	-0.00445121	1.19369	3.41166	2.12411	0.0515087	0.252609	-4.53222	1.15063	1.01288	0.683451	0.141471	0.590123	0.849332	1412		FALSE
-0.0437889	-0.943269	0.855691	-1.43703	-0.10404	0.918557	0.947416	-7.43753	Q9NWW5	0.0722678	1.18761	CLN6	CLN6_HUMAN				1.02617	-0.969778	-1.60049	-0.339068	-0.351393	-3.71383	0.00898063	0.10532	-2.22138	1.61869	1.17426	0.719546	0.141494	-0.925989	0.849261	1413		FALSE
0.197552	0.107625	0.287479	1.39454	4.69485	0.000311064	0.00209119	-0.311553	Q9BW92	3.08461	0.125527	TARS2	SYTM_HUMAN				0.102593	-0.325389	-0.885417	0.234638	0.0641974	-1.2434	0.233665	0.528441	-5.81561	0.646751	0.986103	0.638908	0.141522	-0.522941	0.849175	1414		FALSE
0.118878	-0.107606	0.345363	1.48935	1.12174	0.280136	0.418743	-6.80066	Q12768	0.821947	0.283475	WASHC5	WASC5_HUMAN				0.258385	-0.464813	-1.08238	0.15275	-1.32337	-1.6218	0.128231	0.399004	-5.32153	0.856068	1.06421	0.704548	0.141828	-0.583692	0.848239	1415		FALSE
-0.419522	-0.619182	-0.219862	-1.67149	-4.49047	0.000463244	0.00287894	-0.717771	Q6UVJ0	2.98601	0.275372	SASS6	SAS6_HUMAN				0.227783	0.124199	-0.45245	0.700849	-0.924243	0.46784	0.648053	0.850601	-6.41298	0.201954	1.20538	0.657871	0.141828	0.543721	0.848237	1416		FALSE
0.00605577	-0.742672	0.754784	-4.80529	0.0175362	0.986284	0.990873	-7.38445	Q8N9T8	0.0126667	0.937044	KRI1	KRI1_HUMAN				0.854187	-1.02519	-2.00303	-0.0473517	-0.43268	-2.32563	0.0415679	0.224761	-4.20402	1.21922	1.64808	1.11557	0.14195	-1.03125	0.847863	1417		FALSE
-0.088867	-0.270056	0.0923223	0.752973	-1.04818	0.311647	0.452537	-6.87928	Q8IWT6	0.765605	0.227506	LRRC8A	LRC8A_HUMAN				0.20671	-0.725598	-1.40585	-0.0453486	-0.494289	-2.28267	0.038189	0.215537	-4.26	1.24329	1.14388	0.776063	0.142018	-0.636731	0.847658	1418		FALSE
0.0087595	-0.0965396	0.114059	-1.50136	0.177781	0.861346	0.909373	-7.42648	Q8NDV7	0.123587	0.13892	TNRC6A	TNR6A_HUMAN				0.120131	0.636505	-0.036961	1.30997	-0.619775	2.28278	0.060232	0.273935	-4.0122	1.10163	1.13245	0.768324	0.142042	0.627745	0.847583	1419		FALSE
-0.175476	-0.287767	-0.0631843	-0.17534	-3.33964	0.00464128	0.0179294	-3.03878	P26374	2.36449	0.145457	CHML	RAE2_HUMAN				0.128108	0.662574	-0.237036	1.56218	-0.65075	1.7253	0.126132	0.39606	-4.72529	0.861241	1.50788	1.02632	0.142074	0.838049	0.847485	1420		FALSE
0.66573	0.530721	0.800739	1.07856	10.5381	3.34e-08	1.5e-06	9.12294	Q96N66	4.88132	0.267311	MBOAT7	MBOA7_HUMAN				0.154026	0.130174	-0.443249	0.703598	3.28551	0.485809	0.634441	0.843836	-6.46264	0.210937	1.20957	0.65419	0.14219	-0.535556	0.84713	1421		FALSE
-0.130238	-0.282236	0.0217593	3.76585	-1.83118	0.0876171	0.172713	-5.83683	Q96C19	1.36616	0.186849	EFHD2	EFHD2_HUMAN				0.173407	0.339328	-0.161425	0.840081	3.71162	1.45015	0.168535	0.45337	-5.55688	0.764246	0.870248	0.571285	0.142281	0.469567	0.846852	1422		FALSE
0.225898	0.115147	0.33665	-1.67544	4.35906	0.000599811	0.00352417	-0.980673	P41162	2.92232	0.15151	ETV3	ETV3_HUMAN				0.126351	-0.389618	-1.0507	0.271463	-2.84294	-1.42352	0.201874	0.493119	-5.09946	0.700894	1.08954	0.754195	0.142451	-0.615516	0.846334	1423		FALSE
0.0293275	-0.0916012	0.150256	1.95518	0.518293	0.612042	0.729465	-7.30154	Q92665	0.363286	0.158227	MRPS31	RT31_HUMAN				0.137962	-0.413982	-0.888855	0.0608906	0.869479	-1.86561	0.0826846	0.322747	-4.95351	0.998552	0.812582	0.541759	0.142636	-0.44331	0.84577	1424		FALSE
0.206126	0.0376319	0.374621	1.02519	2.61443	0.0198978	0.055574	-4.46118	Q13131	1.9112	0.211389	PRKAA1	AAPK1_HUMAN				0.192227	-0.263116	-0.762702	0.236469	1.86109	-1.12708	0.278215	0.574367	-5.94715	0.578829	0.890951	0.569953	0.142752	-0.469243	0.845418	1425		FALSE
0.0506962	-0.102003	0.203395	0.260988	0.709525	0.489209	0.622493	-7.17974	Q6RW13	0.510061	0.194809	AGTRAP	ATRAP_HUMAN				0.174207	0.809577	-0.00593327	1.62509	0.9412	2.12444	0.0514768	0.252609	-4.53167	1.15063	1.37904	0.930376	0.142772	0.758881	0.845358	1426		FALSE
0.0942525	-0.224871	0.413376	-1.00474	0.631195	0.537699	0.666216	-7.23398	Q9HAF1	0.449246	0.411211	MEAF6	EAF6_HUMAN				0.364072	0.880827	0.0478628	1.71379	-0.436308	2.31894	0.0399974	0.221042	-4.12201	1.22884	1.40492	0.950288	0.142796	0.786575	0.845283	1427		FALSE
0.484667	0.315549	0.653786	-0.92297	6.12465	2.22e-05	0.000253965	2.40308	Q15120	3.68157	0.258028	PDK3	PDK3_HUMAN				0.192939	-0.246288	-1.03154	0.538964	-0.342498	-0.681277	0.508279	0.758578	-6.3439	0.324275	1.48863	0.895856	0.142961	-0.730956	0.844784	1428		FALSE
0.0120637	-0.0652632	0.0893906	-0.112912	0.333411	0.743578	0.827026	-7.38432	O95155	0.233247	0.101373	UBE4B	UBE4B_HUMAN				0.0882184	0.541194	-0.0284091	1.1108	0.48168	2.03327	0.0609635	0.27583	-4.68368	1.09741	0.966587	0.649832	0.142977	0.52913	0.844734	1429		FALSE
0.103824	-0.0246097	0.232257	0.905316	1.72762	0.105205	0.199401	-5.9979	O43292	1.28726	0.158084	GPAA1	GPAA1_HUMAN				0.146523	-0.47434	-1.09586	0.147179	0.289257	-1.67363	0.121531	0.389	-5.12034	0.873742	1.06405	0.709061	0.143065	-0.578164	0.844468	1430		FALSE
0.199452	0.046885	0.352018	-0.600708	2.79388	0.0139347	0.0421788	-4.1178	P56589	2.02827	0.192738	PEX3	PEX3_HUMAN				0.174056	0.7118	0.162793	1.26081	-0.982654	2.84319	0.0155598	0.134067	-3.29877	1.49886	0.930795	0.626334	0.143188	0.512348	0.844095	1431		FALSE
0.181567	-0.0248974	0.388032	2.18059	1.87941	0.0803586	0.16153	-5.75982	P30419	1.40199	0.253833	NMT1	NMT1_HUMAN				0.235545	-0.32075	-0.853176	0.211676	1.61967	-1.28921	0.217732	0.511372	-5.76095	0.672687	0.934566	0.607418	0.143297	-0.502317	0.843763	1432		FALSE
0.165982	0.0650324	0.266932	-0.175178	3.51387	0.00326184	0.013634	-2.68782	P49069	2.46496	0.13198	CAMLG	CAMLG_HUMAN				0.115169	0.590383	0.133946	1.04682	-0.00807342	2.90979	0.0166708	0.139847	-3.22325	1.47727	0.783305	0.520727	0.143379	0.4244	0.843514	1433		FALSE
-0.117304	-0.267367	0.0327602	3.1403	-1.67057	0.116161	0.215833	-6.084	P63208	1.2425	0.185042	SKP1	SKP1_HUMAN				0.1712	0.45049	-0.160077	1.06106	2.20245	1.57895	0.136146	0.411972	-5.3809	0.833543	1.05929	0.696566	0.14369	0.567794	0.842574	1434		FALSE
-0.218288	-0.335096	-0.10148	2.17603	-3.9938	0.00124003	0.00632785	-1.71663	Q9Y446	2.7316	0.156628	PKP3	PKP3_HUMAN				0.133261	0.369624	-0.264723	1.00397	-0.258382	1.24695	0.232398	0.528321	-5.81142	0.646933	1.11984	0.723696	0.143994	0.587912	0.841656	1435		FALSE
-0.469123	-0.620351	-0.317896	-1.32204	-6.62958	9.32e-06	0.000124089	3.29865	Q13322	3.86725	0.237761	GRB10	GRB10_HUMAN				0.172528	-0.000364391	-0.503336	0.502607	-0.0399052	-0.00156108	0.998778	0.99958	-6.58549	0.000559688	1.27608	0.573815	0.144148	0.468759	0.841192	1436		FALSE
0.0884258	-0.035795	0.212647	-0.244438	1.5213	0.149609	0.261769	-6.29977	Q9NY12	1.12925	0.153478	GAR1	GAR1_HUMAN				0.141718	-0.590042	-1.32304	0.142956	-0.327409	-1.74852	0.105183	0.359469	-5.13989	0.92758	1.24677	0.836241	0.144275	-0.678468	0.840808	1437		FALSE
-0.428542	-0.531707	-0.325377	-1.08339	-8.8775	2.96e-07	7.76e-06	6.87226	Q14680	4.52589	0.185586	MELK	MELK_HUMAN				0.117696	1.01689	-0.546917	2.5807	-0.540959	1.44243	0.178776	0.465044	-5.43339	0.745346	2.67407	1.78407	0.144315	1.44543	0.840689	1438		FALSE
0.0802204	-0.0334735	0.193914	4.69529	1.50792	0.152971	0.26612	-6.31841	P07339	1.11927	0.140477	CTSD	CATD_HUMAN				0.129708	0.580744	0.0402298	1.12126	5.52709	2.29929	0.0369978	0.211909	-4.23095	1.25296	0.908457	0.616646	0.14452	0.500524	0.840072	1439		FALSE
0.0117495	-0.0625104	0.0860094	1.07759	0.33814	0.740086	0.825093	-7.38264	O94888	0.235812	0.0976586	UBXN7	UBXN7_HUMAN				0.0847195	-0.851715	-1.78668	0.0832466	-1.42183	-1.94947	0.0710716	0.298716	-4.82021	1.04789	1.59308	1.06665	0.144592	-0.863464	0.839855	1440		FALSE
0.0479853	-0.112599	0.20857	3.93017	0.638607	0.532999	0.662381	-7.2291	P30046	0.454527	0.206921	DDT	DOPD_HUMAN				0.183203	-0.681456	-1.4709	0.107988	3.08292	-1.84728	0.0854393	0.327776	-4.98218	0.988535	1.35114	0.900638	0.145122	-0.729441	0.838267	1441		FALSE
0.143291	-0.0688335	0.355415	2.72178	1.44364	0.170018	0.288266	-6.40625	P43686	1.07017	0.262436	PSMC4	PRS6B_HUMAN				0.242002	-0.33261	-0.837425	0.172205	2.49617	-1.41	0.179859	0.466821	-5.6095	0.74249	0.878012	0.575919	0.145162	-0.4759	0.838146	1442		FALSE
-0.250288	-0.498233	-0.0023421	-2.56887	-2.15731	0.0481375	0.109453	-5.29381	Q9H7P6	1.59997	0.306609	MVB12B	MB12B_HUMAN				0.282869	-0.935202	-1.66995	-0.200451	-2.36242	-3.07428	0.0203352	0.156543	-2.98936	1.41858	1.29214	0.838242	0.145182	-0.684915	0.838088	1443		FALSE
-0.0464827	-0.168586	0.0756206	1.41137	-0.813568	0.429001	0.568657	-7.0986	Q8WTS6	0.587139	0.15517	SETD7	SETD7_HUMAN				0.139302	-0.607186	-1.21441	3.67e-05	0.387684	-2.13988	0.0500121	0.24882	-4.50558	1.15964	1.02625	0.69275	0.1453	-0.560703	0.837733	1444		FALSE
-0.0137114	-0.165136	0.137713	-1.38967	-0.193516	0.849229	0.901142	-7.42338	Q9Y5W9	0.134614	0.199641	SNX11	SNX11_HUMAN				0.172753	0.640346	-0.0681271	1.34882	-0.322559	1.98206	0.0722301	0.301159	-4.66208	1.04275	1.20362	0.808263	0.145512	0.654058	0.837101	1445		FALSE
-0.149914	-0.392375	0.0925472	-1.65663	-1.32139	0.206767	0.334453	-6.56527	Q9H467	0.975391	0.301245	CUEDC2	CUED2_HUMAN				0.276612	0.32935	-0.173669	0.832368	-2.08261	1.47293	0.173646	0.45902	-5.39453	0.755065	0.854927	0.573869	0.145548	0.479264	0.836993	1446		FALSE
-0.199218	-0.422802	0.0243651	-2.82983	-1.91694	0.0765664	0.155843	-5.7042	Q7Z2K8	1.42094	0.274795	GPRIN1	GRIN1_HUMAN				0.255075	-0.731976	-1.30047	-0.163483	-2.35183	-3.10993	0.0193992	0.153033	-2.94485	1.4305	1.00292	0.648566	0.145732	-0.532757	0.836446	1447		FALSE
0.579135	0.351792	0.806479	0.505436	5.44411	7.54e-05	0.000668752	1.14194	Q08380	3.41778	0.332118	LGALS3BP	LG3BP_HUMAN				0.259365	0.0765364	-0.457228	0.6103	3.08555	0.306856	0.763364	0.903855	-6.53624	0.130982	1.14528	0.608945	0.145866	-0.502599	0.836046	1448		FALSE
0.112905	-0.0237215	0.249532	2.09777	1.76607	0.0983413	0.188753	-5.9388	Q9H832	1.31773	0.167936	UBE2Z	UBE2Z_HUMAN				0.155871	0.494166	0.0840599	0.904272	2.61375	2.57865	0.0215456	0.161508	-3.72958	1.40206	0.690816	0.46787	0.145903	0.381261	0.835936	1449		FALSE
-0.25534	-0.381812	-0.128868	2.18496	-4.31473	0.000654688	0.00377523	-1.06964	Q9BQ52	2.9004	0.172551	ELAC2	RNZ2_HUMAN				0.144286	0.280075	-0.300516	0.860665	1.46866	1.03233	0.319013	0.613109	-6.0463	0.523303	1.049	0.662367	0.145904	0.535414	0.835931	1450		FALSE
0.253059	-0.103014	0.609132	0.0803032	1.51884	0.150221	0.262437	-6.3032	Q96GC5	1.12771	0.439826	MRPL48	RM48_HUMAN				0.406226	-0.346743	-0.961599	0.268113	-0.578482	-1.21516	0.245372	0.542459	-5.79166	0.625746	1.08609	0.701459	0.145905	-0.599802	0.835929	1451		FALSE
-0.0679748	-0.405633	0.269684	0.77361	-0.430229	0.67333	0.776177	-7.34534	Q86VU5	0.300804	0.442915	COMTD1	CMTD1_HUMAN				0.385218	1.13535	-0.167262	2.43797	-0.0964238	1.99568	0.0795949	0.31664	-4.35031	1.01085	2.2014	1.48609	0.146019	1.20333	0.83559	1452		FALSE
-0.00137455	-0.16292	0.160171	-1.07805	-0.0181842	0.985739	0.990642	-7.44312	P18065	0.0129867	0.207451	IGFBP2	IBP2_HUMAN				0.184299	0.704303	-0.0614771	1.47008	-1.18053	2.22144	0.0656763	0.28608	-4.09279	1.0749	1.28425	0.873642	0.146048	0.705678	0.835505	1453		FALSE
0.0409529	-0.0732821	0.155188	-0.404578	0.766153	0.455831	0.592028	-7.13685	Q9NXR1	0.553337	0.145061	NDE1	NDE1_HUMAN				0.130325	-0.78062	-1.6741	0.11286	-0.427802	-1.86969	0.0820811	0.322248	-4.94709	0.99955	1.5307	1.01933	0.146074	-0.821573	0.835428	1454		FALSE
-0.181152	-0.298732	-0.0635711	0.0396787	-3.29258	0.00510519	0.0193384	-3.13323	Q8IU81	2.33618	0.151982	IRF2BP1	I2BP1_HUMAN				0.134142	-0.809866	-1.49308	-0.126652	-0.760357	-2.53672	0.0233869	0.165981	-3.80624	1.38751	1.14402	0.779445	0.1461	-0.628714	0.83535	1455		FALSE
0.365733	0.0687011	0.662766	-0.551906	2.63142	0.0192413	0.0542987	-4.429	Q9NRG7	1.92125	0.37311	SDR39U1	D39U1_HUMAN				0.33887	-0.662711	-1.77591	0.450493	-2.29094	-1.36309	0.208509	0.502328	-5.40677	0.686599	1.89181	1.27	0.146141	-1.02844	0.835227	1456		FALSE
0.175603	0.0610917	0.290114	-1.16544	3.27728	0.00526578	0.0197944	-3.16391	Q92574	2.32741	0.147882	TSC1	TSC1_HUMAN				0.13064	-0.64974	-1.5477	0.248223	-0.850942	-1.55913	0.142366	0.420207	-5.4096	0.819454	1.55407	1.02444	0.146204	-0.825343	0.835041	1457		FALSE
0.129444	-0.133421	0.392309	3.28942	1.05239	0.309776	0.450568	-6.8749	Q00688	0.768821	0.329999	FKBP3	FKBP3_HUMAN				0.29989	-0.400341	-0.959111	0.158429	2.95068	-1.53325	0.146975	0.426277	-5.44457	0.809171	0.969719	0.637473	0.146364	-0.529785	0.834566	1458		FALSE
0.102863	-0.159988	0.365714	2.37642	0.836331	0.416488	0.556089	-7.0795	Q9UMX0	0.60556	0.332934	UBQLN1	UBQL1_HUMAN				0.299874	0.878412	0.0413969	1.71543	1.80004	2.24585	0.0409584	0.22336	-4.32405	1.22283	1.40795	0.954909	0.146376	0.775549	0.834529	1459		FALSE
0.230374	0.144629	0.316118	0.172876	5.74188	4.38e-05	0.000435057	1.70118	Q8IY33	3.53687	0.127664	MICALL2	MILK2_HUMAN				0.0978221	-0.510392	-1.31704	0.296255	-1.74197	-1.37439	0.193765	0.484205	-5.59911	0.714861	1.39939	0.920264	0.146393	-0.740766	0.834479	1460		FALSE
0.510105	0.368349	0.65186	-2.16852	7.69042	1.69e-06	3.19e-05	5.06714	Q9HCH5	4.20061	0.238014	SYTL2	SYTL2_HUMAN				0.161722	1.55325	0.417258	2.68924	-2.43866	3.30251	0.0150857	0.13323	-2.70764	1.50204	2.02682	1.296	0.146481	1.04315	0.834218	1461		FALSE
0.270093	0.05911	0.481075	0.519943	2.73587	0.015642	0.0462185	-4.22961	P09234	1.98998	0.266023	SNRPC	RU1C_HUMAN				0.2407	-0.494913	-1.32485	0.335024	2.00861	-1.27614	0.222186	0.516852	-5.7767	0.664314	1.4602	0.946834	0.146616	-0.765005	0.833817	1462		FALSE
0.216961	0.0777249	0.356197	-1.15804	3.33011	0.00473168	0.0181858	-3.05792	Q8WUD1	2.3592	0.18025	RAB2B	RAB2B_HUMAN				0.158848	0.757419	0.170275	1.34456	-0.253179	3.1158	0.0192494	0.152769	-2.93753	1.4314	1.03712	0.669844	0.146763	0.540458	0.833383	1463		FALSE
-0.628031	-0.752045	-0.504017	0.0231095	-10.8228	2.36e-08	1.11e-06	9.48007	Q9BZX2	4.94381	0.248986	UCK2	UCK2_HUMAN				0.141481	-0.0458564	-0.679462	0.587749	1.1096	-0.15488	0.879074	0.955658	-6.57291	0.0610571	1.47204	0.722849	0.146791	0.582175	0.833301	1464		FALSE
0.049675	-0.286291	0.385641	-0.548612	0.315989	0.756497	0.835966	-7.3903	O75394	0.221383	0.439794	MRPL33	RM33_HUMAN				0.383288	-0.935486	-2.00027	0.129299	-2.03158	-1.92664	0.0794461	0.316604	-4.74735	1.01092	1.81374	1.21476	0.146887	-0.985161	0.833016	1465		FALSE
0.308204	-0.0237967	0.640204	0.948539	1.98394	0.0664495	0.140656	-5.5888	Q9NVS9	1.4743	0.40974	PNPO	PNPO_HUMAN				0.378763	-0.171959	-0.646449	0.302531	1.16348	-0.780902	0.448496	0.717783	-6.27112	0.379023	0.88923	0.541322	0.147211	-0.480162	0.83206	1466		FALSE
[truncated: 7,598 more rows]

## Sheet: 10A vs 231 Filtered
	Log 2 fold-change difference in expression between MDA-MD-231 and MCF-10A samples						DAVID Kegg Pathway Enrichment of all proteins that are down-regulated by <-1 log 2 fold-change in the MDA-MB-231 compared to MCF-10A samples											DAVID Gene Ontology Biological Processes Search of all proteins that are down-regulated by <-1 log 2 fold-change in the MDA-MB-231 compared to MCF-10A samples
[truncated: 596 more rows]

[truncated: 4 more sheets: 10A vs 468 Raw, 10A vs 468 Filtered, 231 vs 468 Raw, 231 vs 468 Filtered]
