# Supplementary material for: Proteomic Analysis of Hsp90β-Selective Inhibitors Against Triple-Negative Breast Cancer to Gain a Mechanistic Insight
Source: Mol Cell Proteomics. 2025 Jul 24;24(9):101043. doi: 10.1016/j.mcpro.2025.101043 (PMC12446539; doi:10.1016/j.mcpro.2025.101043)
Supplement: Supplementary Data 6 [file mmc6.xlsx]

## Sheet: Legend
Raw tabs contain raw data. The difference in log 2 fold-change expressions between the two cell lines were analyzed using benjamini-hochberg adjusted t-tests.
If the p-value for the comparison was <0.05, it was marked as significant and used for further analysis.
Filtered tabs contain only the significant proteins from the BH adjusted t-tests. Proteins that exhibited a log 2 fold-change difference >|1| were marked as Hsp90AB1 interactors and
used to search for KEGG Pathway or Gene Ontology Biological Processes enrichment.
logFC	Log2 fold change between WT and appropriate comparison (based on file name)
CI.L	95% confidence interval lower limit of LogFC
CI.R	95% confidence interval upper limit of LogFC
AveExpr	Average log2 expression value between all biological replicates, median normalized
t	moderated t.statistic
P.Value	Unadjusted p-value
adj.P.Val	Benjamini-Hochberg corrected p-value
B	log-odds that protein is differentially expressed
Accession	Protein or protein group accession
corrected_z	Calculated test statistic (z-score) based on adjusted p-value
error	95% confidence interval range based on corrected z-score
gene	gene name (if applicable) corresponding to protein accession
proteinName	protein name (if applicable) corresponding to protein accession
Note that these will differ a bit by sample (i.e. some will be SD.468 for example) so in the legend I tried to clarify that it is based on the noted cell line.
SD.10A	standard deviation of the Log2Fold Change between WT and treatment (designated by file name) for noted cell line (in this case 10A)
logFC.231	Log2FoldChange between WT and treatment (designated by file name) for noted cell line (in this case 231)
CI.L.231	95% confidence interval lower limit of LogFC between WT and treatment (designated by file name) for noted cell line (in this case 231)
CI.R.231	95% confidence interval upper limit of LogFC between WT and treatment (designated by file name) for noted cell line (in this case 231)
AveExpr.231	Average log2 expression value between all biological replicates, median normalized for noted cell line (in this case 231)
t.231	moderated t.statistic for noted cell line (in this case 231)
P.Value.231	unadjusted p-value for noted cell line (in this case 231)
adj.P.Val.231	Benjamini-Hochberg corrected p-value for noted cell line (in this case 231)
B.231	log-odds that protein is differentially expressed for noted cell line (in this case 231)
corrected_z.231	Calculated test statistic (z-score) based on adjusted p-value for noted cell line (in this case 231)
error.231	95% confidence interval range based on corrected z-score for noted cell line (in this case 231)
SD.231	standard deviation of the Log2Fold Change between WT and treatment (designated by file name) for noted cell line (in this case 231)
pvalofFCdiff	unadjusted p-value from the comparison of Fold change difference between the two cell lines of interest after treatment of interest (designated by file title)
FCdiff	Raw difference in Log2 fold change between the two cell lines of interest after treatment of interest (designated by file title)
pvalofFCdiffNEG10LOG	-log10 transformation of pvalofFCdiff
rank	order of proteins ranked by lowest to highest pvalofFCdiff
critValue	Calculation of critical value for Benjamini-Hochberg correction (rank / total tests) * p-value cutoff (0.05)
BHSIG	Boolean, whether p-value is significant after B-H correction.

## Sheet: 10A vs 231 Raw
logFC.10A	CI.L.10A	CI.R.10A	AveExpr.10A	t.10A	P.Value.10A	adj.P.Val.10A	B.10A	Accession	corrected_z.10A	error.10A	gene	proteinName	SD.10A	logFC.231	CI.L.231	CI.R.231	AveExpr.231	t.231	P.Value.231	adj.P.Val.231	B.231	corrected_z.231	error.231	SD.231	pvalofFCdiff	FCdiff	pvalofFCdiffNEG10LOG	rank	critValue	BHSig
0.0833909	-0.743589	0.910371	-3.29242	0.216942	0.831485	0.906316	-7.14752	P86397	0.127684	1.28008	HTD2	HTD2_HUMAN	0.943461	-5.96051	-6.72279	-5.19823	-5.73421	-19.7199	3.39679e-06	0.000901829	3.50904	3.33296	3.50518	0.869653	6.04567e-06	-6.0439	5.21856	1	4.91159e-05	TRUE
-0.104655	-0.55613	0.34682	-1.89641	-0.498708	0.625979	0.770248	-7.04105	Q99638	0.308703	0.66447	RAD9A	RAD9A_HUMAN	0.515066	-4.48472	-5.09496	-3.87448	-2.60549	-17.7506	1.20628e-06	0.000699195	4.66994	3.40525	2.58132	0.696193	6.40365e-06	-4.38006	5.19357	2	9.82318e-05	TRUE
0.100773	-0.264321	0.465868	3.0813	0.589887	0.564311	0.722242	-7.04838	P68871	0.37301	0.529517	HBB	HBB_HUMAN	0.416518	3.79394	3.27878	4.3091	1.06451	15.8689	4.78985e-10	3.39888e-06	13.1827	4.70705	1.57978	0.587721	6.90281e-06	3.69316	5.16097	3	0.000147348	TRUE
0.0217241	-0.403509	0.446957	-1.36027	0.109181	0.91455	0.954893	-7.22484	Q86U06	0.0620987	0.685672	RBM23	RBM23_HUMAN	0.485127	3.78535	3.14424	4.42646	-1.18738	14.2612	4.68999e-06	0.000950862	3.98774	3.31776	2.23624	0.731407	2.95643e-05	3.76363	4.52923	4	0.000196464	TRUE
-0.0207622	-0.382192	0.340668	-0.855494	-0.122766	0.903971	0.948664	-7.22316	Q8TB96	0.0705733	0.576619	ITFG1	TIP_HUMAN	0.412338	4.46079	3.72281	5.19877	-1.10757	14.5997	4.05741e-06	0.000901829	4.06836	3.33296	2.62324	0.841931	4.85536e-05	4.48155	4.31378	5	0.00024558	TRUE
0.0751121	-0.24768	0.397904	-1.43951	0.497298	0.626406	0.770382	-7.10081	Q96S94	0.308525	0.477172	CCNL2	CCNL2_HUMAN	0.368258	3.02991	2.49357	3.56624	-0.125075	13.645	6.15785e-06	0.00112041	3.83114	3.2703	1.81592	0.611877	5.30108e-05	2.9548	4.27564	6	0.000294695	TRUE
0.337761	0.154871	0.520651	2.64831	3.94684	0.0013624	0.00922519	-1.6142	C9JRZ8	2.60321	0.254305	AKR1B15	AK1BF_HUMAN	0.20865	7.02698	6.17143	7.88253	0.931991	18.8062	4.00889e-08	7.11178e-05	8.34372	4.00668	3.43748	0.976051	6.41097e-05	6.68922	4.19308	7	0.000343811	TRUE
-0.238245	-0.764536	0.288046	2.26191	-0.967446	0.349121	0.52943	-6.74903	Q9UJ72	0.64526	0.723676	ANXA10	ANX10_HUMAN	0.60042	3.33819	2.63171	4.04467	-1.29757	11.4127	1.83808e-05	0.00239223	3.40948	3.04343	2.14983	0.805988	7.01872e-05	3.57644	4.15374	8	0.000392927	TRUE
-0.165273	-0.442565	0.112019	5.33073	-1.27378	0.222705	0.391713	-6.41363	Q562R1	0.868922	0.372802	ACTBL2	ACTBL_HUMAN	0.316349	2.75782	2.22522	3.29042	5.33156	11.0809	2.02262e-08	4.78417e-05	9.78542	4.10359	1.31722	0.607622	7.41588e-05	2.92309	4.12984	9	0.000442043	TRUE
0.480263	0.200682	0.759844	-2.46764	3.69565	0.00252084	0.0145635	-2.14277	Q9NPB0	2.44104	0.38562	SAYSD1	SMDC1_HUMAN	0.31896	3.66704	3.09685	4.23723	-1.1956	15.5336	2.76422e-06	0.000828895	4.27279	3.35705	2.14099	0.650505	7.67489e-05	3.18678	4.11493	10	0.000491159	TRUE
0.163499	0.035061	0.291936	-1.73438	2.72052	0.0161269	0.058528	-4.05396	Q8TEA7	1.88866	0.169674	TBCK	TBCK_HUMAN	0.146528	-3.65271	-4.19462	-3.1108	-3.41253	-16.2805	2.06554e-06	0.000699195	4.41923	3.40525	2.10243	0.618237	9.06833e-05	-3.81621	4.04247	11	0.000540275	TRUE
-0.0196925	-0.206393	0.167008	-0.564879	-0.225417	0.824789	0.902364	-7.20421	P02462	0.132978	0.290254	COL4A1	CO4A1_HUMAN	0.212997	-4.78002	-5.48078	-4.07925	-4.65452	-16.4753	1.91839e-06	0.000699195	4.45517	3.40525	2.75129	0.799472	9.25511e-05	-4.76032	4.03362	12	0.000589391	TRUE
-0.21438	-0.534604	0.105844	-1.25177	-1.43074	0.173622	0.332832	-6.21335	Q8N357	0.978565	0.429389	SLC35F6	S35F6_HUMAN	0.365328	-3.67926	-4.33012	-3.02841	-1.77433	-13.6539	6.13307e-06	0.00112041	3.8335	3.2703	2.20511	0.742526	9.96324e-05	-3.46488	4.0016	13	0.000638507	TRUE
-0.376682	-0.733133	-0.0202319	-1.7561	-2.25843	0.0397412	0.115612	-4.9086	P06702	1.57309	0.46933	S100A9	S10A9_HUMAN	0.406657	3.10359	2.42625	3.78093	-2.1371	11.0671	2.21554e-05	0.00257729	3.00645	3.02043	2.01396	0.772745	0.000105438	3.48028	3.977	14	0.000687623	TRUE
-0.240549	-0.4481	-0.0329992	-1.36244	-2.47691	0.0260641	0.0841208	-4.51245	Q9BPZ7	1.7253	0.273273	MAPKAP1	SIN1_HUMAN	0.236784	-4.67811	-5.38689	-3.96933	-3.11644	-15.4612	7.22111e-07	0.00051241	6.11581	3.49192	2.6258	0.80861	0.000117627	-4.43756	3.92949	15	0.000736739	TRUE
-0.0509116	-0.235915	0.134091	-2.10808	-0.59205	0.563562	0.721517	-6.98789	Q8TBF4	0.373987	0.266819	ZCRB1	ZCRB1_HUMAN	0.211061	-4.37897	-5.07193	-3.686	-2.72311	-15.2629	3.08231e-06	0.000874884	4.21611	3.34164	2.56843	0.790572	0.000134191	-4.32805	3.87228	16	0.000785855	TRUE
0.19265	-0.0506512	0.435951	-0.342258	1.69221	0.111893	0.243612	-5.84216	Q9H9Y4	1.17218	0.32213	GPN2	GPN2_HUMAN	0.27757	3.28827	2.69609	3.88045	-0.367281	13.4119	6.84667e-06	0.00118497	3.76835	3.25397	1.98066	0.675592	0.000158287	3.09562	3.80056	17	0.000834971	TRUE
0.144363	-0.0794287	0.368154	-1.77554	1.37861	0.188835	0.350818	-6.28186	Q8TDW7	0.943869	0.299777	FAT3	FAT3_HUMAN	0.255312	-6.30581	-7.36493	-5.24669	-4.85876	-14.3805	4.45478e-06	0.000929739	4.01659	3.32421	3.71799	1.2083	0.000188226	-6.45017	3.72532	18	0.000884086	TRUE
-0.783495	-0.950697	-0.616293	-0.0430356	-10.0144	6.45279e-08	4.45752e-06	8.56467	Q9NYT0	4.64822	0.330374	PLEK2	PLEK2_HUMAN	0.190752	-3.70504	-4.23655	-3.17352	-2.70029	-16.8366	1.67635e-06	0.000699195	4.51954	3.40525	2.13255	0.606379	0.000193001	-2.92154	3.71444	19	0.000933202	TRUE
0.0665102	-0.0519053	0.184926	-1.90414	1.20035	0.249173	0.423992	-6.50097	P15056	0.813031	0.160338	BRAF	BRAF_HUMAN	0.135094	-4.13835	-4.82102	-3.45567	-2.4437	-14.6417	3.98596e-06	0.000901829	4.07811	3.33296	2.43362	0.77883	0.00020429	-4.20486	3.68975	20	0.000982318	TRUE
-0.123908	-0.29678	0.0489638	-1.3865	-1.54204	0.146079	0.29351	-6.0037	Q13227	1.05892	0.229347	GPS2	GPS2_HUMAN	0.197221	-3.16373	-3.73263	-2.59482	-2.00083	-13.4319	6.78402e-06	0.00118497	3.77383	3.25397	1.90564	0.649035	0.00023017	-3.03982	3.63795	21	0.00103143	TRUE
-1.14178	-1.38402	-0.899549	-2.01747	-10.1407	1.05173e-07	6.57329e-06	8.13949	Q8TAP8	4.56282	0.490463	PPP1R35	PPR35_HUMAN	0.276353	-3.56399	-4.10274	-3.02524	-2.98471	-15.9782	2.3204e-06	0.000748434	4.36166	3.38604	2.063	0.614632	0.000291551	-2.4222	3.53529	22	0.00108055	TRUE
-0.265535	-0.64698	0.11591	-1.46712	-1.48772	0.158167	0.31108	-6.13629	Q9H694	1.02219	0.509152	BICC1	BICC1_HUMAN	0.435172	2.09344	1.51541	2.67146	-0.526399	8.74764	9.07493e-05	0.00532454	1.93955	2.78889	1.47125	0.659442	0.000296549	2.35897	3.5279	23	0.00112967	TRUE
0.0618983	-0.58027	0.704067	-2.13483	0.240499	0.818569	0.89868	-6.74335	Q96N06	0.137908	0.879723	SPATA33	SPT33_HUMAN	0.732619	-3.05525	-3.8114	-2.29909	-2.855	-10.19	0.000106161	0.00566758	1.71795	2.76827	2.16318	0.862662	0.000301525	-3.11714	3.52068	24	0.00117878	TRUE
0.13	-0.0966758	0.356676	-0.124572	1.22565	0.23979	0.413025	-6.47135	Q9GZM5	0.831733	0.306348	YIPF3	YIPF3_HUMAN	0.258603	1.25057	0.9772	1.52395	1.1815	9.78966	9.83541e-08	0.000139584	8.24665	3.83725	0.638771	0.311879	0.000302723	1.12057	3.51895	25	0.0012279	TRUE
-0.160375	-0.58695	0.2662	0.548299	-0.803472	0.434627	0.613495	-6.89541	P68133	0.522758	0.601301	ACTA1	ACTS_HUMAN	0.486659	2.88059	2.14772	3.61345	1.58026	8.41151	6.39362e-07	0.00051241	6.39737	3.49192	1.61686	0.836087	0.000303914	3.04096	3.51725	26	0.00127701	TRUE
0.282272	0.0122638	0.552281	-1.38791	2.24911	0.0416982	0.119552	-4.88032	Q8WWB7	1.55649	0.355449	GLMP	GLMP_HUMAN	0.308039	-3.36205	-4.12177	-2.60233	-2.15319	-9.95545	2.80348e-06	0.000828895	5.16714	3.35705	1.96292	0.866726	0.000306338	-3.64432	3.5138	27	0.00132613	TRUE
-0.554788	-1.12658	0.0170009	-2.08992	-2.08743	0.056244	0.149422	-5.15759	O95391	1.44299	0.753566	SLU7	SLU7_HUMAN	0.652326	2.34268	1.62882	3.05653	-1.82433	7.92648	0.000161895	0.00661573	1.45877	2.71669	1.69016	0.814404	0.000310842	2.89747	3.50746	28	0.00137525	TRUE
0.13905	-0.125138	0.403239	-0.345307	1.12483	0.278866	0.456469	-6.58634	P11474	0.759203	0.35898	ESRRA	ERR1_HUMAN	0.3014	2.67341	2.09416	3.25266	-2.01598	11.1476	2.1203e-05	0.00250761	3.03712	3.02891	1.72996	0.660834	0.000327941	2.53436	3.4842	29	0.00142436	TRUE
0.711707	0.497593	0.925822	-2.35318	7.10371	4.26575e-06	0.000105306	4.27282	O75953	3.90878	0.356875	DNAJB5	DNJB5_HUMAN	0.244273	-1.08767	-1.51167	-0.663672	-2.69847	-6.00919	0.000447537	0.0108758	0.459799	2.54564	0.837447	0.483721	0.000328038	-1.79938	3.48408	30	0.00147348	TRUE
0.16737	-0.0307439	0.365483	1.10304	1.80548	0.0917199	0.212584	-5.66833	P15559	1.25115	0.262194	NQO1	NQO1_HUMAN	0.226018	-2.16397	-2.67181	-1.65613	-2.23347	-9.45208	2.06921e-06	0.000699195	5.48349	3.40525	1.24554	0.57937	0.000329553	-2.33134	3.48207	31	0.00152259	TRUE
-0.130915	-0.447557	0.185726	-1.50987	-0.883592	0.391277	0.573266	-6.82693	Q5TKA1	0.580428	0.442077	LIN9	LIN9_HUMAN	0.361241	3.32039	2.54786	4.09292	-0.603588	10.3813	3.26241e-05	0.00317331	2.72942	2.95548	2.202	0.881343	0.000349262	3.45131	3.45685	32	0.00157171	TRUE
-0.110915	-0.293136	0.0713061	-0.777373	-1.30083	0.213533	0.38036	-6.38041	P0C7P0	0.889227	0.244474	CISD3	CISD3_HUMAN	0.207887	-3.17348	-3.79871	-2.54825	-1.69404	-12.2595	1.18792e-05	0.0018325	3.42592	3.12463	1.99065	0.713296	0.000358096	-3.06257	3.446	33	0.00162083	TRUE
-0.0430801	-0.236078	0.149917	2.10079	-0.47704	0.640417	0.780452	-7.11114	Q8TCT9	0.295112	0.286118	HM13	HM13_HUMAN	0.220181	1.37093	1.02058	1.72129	2.68861	8.37383	6.74934e-07	0.00051241	6.34351	3.49192	0.769499	0.399702	0.000381803	1.41401	3.41816	34	0.00166994	TRUE
-0.30196	-0.475347	-0.128573	-2.05678	-3.74672	0.00228224	0.0134325	-2.04298	Q8WW35	2.47033	0.23958	DYNLT2B	DYT2B_HUMAN	0.197809	2.72952	2.10805	3.351	-2.86731	10.6081	2.86331e-05	0.00309856	2.82423	2.96298	1.80557	0.709014	0.00038217	3.03148	3.41774	35	0.00171906	TRUE
-0.0266481	-0.222575	0.169278	-1.47317	-0.290672	0.775403	0.870674	-7.18639	Q96JM7	0.175268	0.298002	L3MBTL3	LMBL3_HUMAN	0.223523	-2.95564	-3.57802	-2.33326	-3.15288	-11.4703	1.7827e-05	0.0023868	3.15654	3.04413	1.90302	0.710043	0.000392556	-2.92899	3.4061	36	0.00176817	TRUE
0.18395	-0.0475591	0.415459	3.06013	1.69809	0.110757	0.241678	-5.83332	A5A3E0	1.17688	0.306353	POTEF	POTEF_HUMAN	0.264117	6.00265	4.84539	7.15991	2.26861	11.1001	1.97789e-08	4.78417e-05	9.80699	4.10359	2.86705	1.32026	0.00043712	5.8187	3.3594	37	0.00181729	TRUE
-0.280607	-0.440454	-0.120761	-0.763494	-3.75167	0.00201737	0.0122583	-2.00794	Q6PI98	2.50316	0.219718	INO80C	IN80C_HUMAN	0.182361	2.56374	1.96584	3.16164	-1.30351	10.3568	3.30926e-05	0.00317331	2.71898	2.95548	1.70021	0.682114	0.00044471	2.84435	3.35192	38	0.0018664	TRUE
0.144817	0.0216166	0.268018	-1.84997	2.5121	0.0243316	0.0799047	-4.44722	Q9HCM4	1.74908	0.162281	EPB41L5	E41L5_HUMAN	0.140554	3.03797	2.45538	3.62055	-1.86338	12.5951	1.00694e-05	0.00158783	3.53147	3.1676	1.87978	0.664643	0.000444778	2.89315	3.35186	39	0.00191552	TRUE
-0.100638	-0.308694	0.107418	-2.20683	-1.03374	0.318129	0.498143	-6.68308	Q9UPU7	0.693078	0.2846	TBC1D2B	TBD2B_HUMAN	0.237361	-1.84418	-2.2747	-1.41366	1.77288	-9.30474	6.22878e-07	0.00051241	6.53854	3.49192	1.03513	0.491154	0.000449516	-1.74354	3.34725	40	0.00196464	TRUE
-0.411795	-0.787616	-0.0359741	-3.09503	-2.35733	0.0340254	0.102939	-4.68952	A8MPP1	1.62974	0.495243	DDX11L8	D11L8_HUMAN	0.428756	1.85408	1.25557	2.4526	-2.9183	7.48228	0.000226213	0.00755268	1.17088	2.67192	1.36007	0.682815	0.000480843	2.26588	3.318	41	0.00201375	TRUE
-0.202925	-0.580528	0.174678	3.05684	-1.1485	0.269288	0.446545	-6.56009	Q05639	0.775418	0.512927	EEF1A2	EF1A2_HUMAN	0.430789	1.46773	1.03476	1.9007	4.1722	7.25438	3.64996e-06	0.000901829	4.65685	3.33296	0.863123	0.493958	0.000485926	1.67065	3.31343	42	0.00206287	TRUE
-0.105174	-0.508567	0.298218	-0.884333	-0.557201	0.585857	0.738298	-7.06787	O60427	0.351422	0.586594	FADS1	FADS1_HUMAN	0.460211	1.90809	1.37232	2.44387	-0.263322	8.60191	0.000100217	0.00555577	1.85877	2.77486	1.34777	0.611241	0.000487121	2.01327	3.31236	43	0.00211198	TRUE
-0.384065	-0.779533	0.0114039	-1.48559	-2.10563	0.0559764	0.149125	-5.13667	Q96GI7	1.44402	0.521298	FAM89A	FA89A_HUMAN	0.451171	-1.99814	-2.40119	-1.5951	-1.91879	-11.6134	5.47766e-06	0.00107971	4.56065	3.28105	1.19363	0.459812	0.000509308	-1.61408	3.29302	44	0.0021611	TRUE
0.104452	-0.253333	0.462236	-2.33902	0.623913	0.542339	0.705005	-7.02697	Q96HA8	0.3963	0.516593	NTAQ1	NTAQ1_HUMAN	0.408179	2.37827	1.77416	2.98239	-1.56495	9.50869	5.52663e-05	0.00404299	2.3325	2.87844	1.61942	0.689205	0.000521994	2.27382	3.28233	45	0.00221022	TRUE
-0.156368	-0.355617	0.0428816	-2.55403	-1.67718	0.114843	0.248049	-5.86467	P12755	1.16148	0.26387	SKI	SKI_HUMAN	0.227314	2.57175	1.94107	3.20243	-1.98649	9.84915	4.4771e-05	0.00381136	2.49372	2.89735	1.73974	0.719511	0.000572736	2.72812	3.24205	46	0.00225933	TRUE
-0.0141665	-0.160195	0.131862	1.77047	-0.207327	0.838627	0.910044	-7.20835	P15941	0.122686	0.226321	MUC1	MUC1_HUMAN	0.166597	2.5986	2.01978	3.17742	-1.82277	10.8436	2.50715e-05	0.00286948	2.91929	2.98704	1.70512	0.660346	0.00058665	2.61277	3.23162	47	0.00230845	TRUE
-0.123354	-0.997304	0.750597	-3.29183	-0.303658	0.765999	0.864342	-7.12355	P13637	0.183692	1.31619	ATP1A3	AT1A3_HUMAN	0.997048	3.05123	2.43086	3.67159	-2.38492	11.8797	1.43972e-05	0.00210623	3.66481	3.08243	1.94016	0.707745	0.000590665	3.17458	3.22866	48	0.00235756	TRUE
-0.0423297	-0.396641	0.311982	-0.400457	-0.255322	0.802046	0.888718	-7.19659	P78381	0.151219	0.548647	SLC35A2	S35A2_HUMAN	0.404217	2.74023	2.0145	3.46595	0.866052	9.11997	7.0877e-05	0.00483471	2.13766	2.82052	1.9042	0.827943	0.00059074	2.78256	3.2286	49	0.00240668	TRUE
-0.10191	-0.225325	0.0215053	-1.27378	-1.76473	0.0985744	0.22304	-5.73171	Q32NC0	1.22366	0.163234	C18orf21	CR021_HUMAN	0.140798	-3.3699	-4.06728	-2.67252	-3.75916	-12.1866	4.22432e-05	0.00370072	2.3215	2.90676	2.27229	0.795609	0.000621906	-3.26799	3.20628	50	0.0024558	TRUE
-0.110986	-0.261398	0.039425	-0.764758	-1.57695	0.136287	0.280004	-6.01122	Q9BXS9	1.08817	0.199907	SLC26A6	S26A6_HUMAN	0.171597	2.71251	2.07479	3.35023	-0.968501	10.2735	3.47429e-05	0.00324389	2.6832	2.94855	1.8031	0.727546	0.000669797	2.8235	3.17406	51	0.00250491	TRUE
0.192629	0.013855	0.371404	-1.81824	2.31812	0.0366359	0.108666	-4.75908	Q8NF64	1.60349	0.235458	ZMIZ2	ZMIZ2_HUMAN	0.203955	-3.00365	-3.73117	-2.27613	-2.85611	-9.97203	4.15599e-05	0.00370072	2.54987	2.90676	2.02533	0.829991	0.000672001	-3.19628	3.17263	52	0.00255403	TRUE
-0.279073	-0.626263	0.0681175	-1.53301	-1.71783	0.107019	0.236137	-5.80349	P62380	1.19051	0.459452	TBPL1	TBPL1_HUMAN	0.396092	1.67699	1.1284	2.22558	-0.934645	7.38353	0.000244221	0.00783598	1.10399	2.65937	1.23597	0.625856	0.000678286	1.95606	3.16859	53	0.00260314	TRUE
-0.165898	-0.417412	0.0856148	3.42778	-1.40965	0.17965	0.341067	-6.2413	Q14533	0.962534	0.337817	KRT81	KRT81_HUMAN	0.286939	1.24688	0.849682	1.64409	2.21226	6.71783	8.67929e-06	0.00139973	3.78668	3.20504	0.762516	0.453149	0.000687874	1.41278	3.16249	54	0.00265226	TRUE
0.340083	0.201872	0.478294	-0.359969	5.25862	0.00010635	0.00133361	0.974098	Q14693	3.21932	0.207051	LPIN1	LPIN1_HUMAN	0.157678	-1.20054	-1.5843	-0.816788	-1.13191	-7.32835	0.000125714	0.00598701	1.71429	2.75007	0.855639	0.437809	0.000695297	-1.54063	3.15783	55	0.00270138	TRUE
0.0617003	-0.087477	0.210878	-1.98694	0.883922	0.391104	0.57312	-6.82664	Q71F56	0.58064	0.208275	MED13L	MD13L_HUMAN	0.170189	1.65401	1.25299	2.05503	-1.66145	9.66172	1.96266e-05	0.00239925	3.45499	3.04253	1.06551	0.457506	0.000704634	1.59231	3.15204	56	0.00275049	TRUE
0.0161958	-0.144584	0.176975	5.09554	0.215279	0.832537	0.906708	-7.20657	P60174	0.127159	0.249639	TPI1	TPIS_HUMAN	0.183426	1.14639	0.836211	1.45658	5.17234	7.90919	1.33446e-06	0.000699195	5.66404	3.40525	0.659843	0.353872	0.000718458	1.1302	3.1436	57	0.00279961	TRUE
-0.145884	-0.302638	0.0108694	-3.0674	-1.98893	0.0658434	0.166625	-5.37212	Q9UGU5	1.38544	0.206384	HMGXB4	HMGX4_HUMAN	0.178833	2.44963	1.84281	3.05645	-2.49312	9.75037	4.75599e-05	0.00387914	2.44781	2.89171	1.66036	0.692288	0.000725301	2.59551	3.13948	58	0.00284872	TRUE
-0.0111203	-0.361505	0.339265	-2.58114	-0.0678267	0.946846	0.971702	-7.22873	Q7Z570	0.0391163	0.557205	ZNF804A	Z804A_HUMAN	0.399737	-2.53722	-3.23038	-1.84405	-4.87398	-9.23122	0.000175592	0.00667294	1.35092	2.71379	1.83247	0.790797	0.00073877	-2.5261	3.13149	59	0.00289784	TRUE
-0.088424	-0.225957	0.0491087	-2.69965	-1.37402	0.190224	0.352391	-6.28779	Q69YN4	0.940888	0.184199	VIRMA	VIR_HUMAN	0.156904	2.38496	1.80117	2.96876	-1.98702	9.86733	4.42783e-05	0.00381136	2.5021	2.89735	1.61338	0.666023	0.000806972	2.47339	3.09314	60	0.00294695	TRUE
-0.373553	-0.769434	0.0223274	-1.98591	-2.03006	0.0624506	0.160612	-5.25347	Q9UBT6	1.40501	0.521109	POLK	POLK_HUMAN	0.451641	1.58748	1.01554	2.15942	-2.43645	6.70399	0.000423638	0.0105137	0.613064	2.55756	1.21657	0.652502	0.000833585	1.96103	3.07905	61	0.00299607	TRUE
-0.00520828	-0.131442	0.121025	1.01391	-0.0881758	0.930939	0.96361	-7.22704	Q9Y3C6	0.0502029	0.203339	PPIL1	PPIL1_HUMAN	0.144014	0.96535	0.694722	1.23598	2.06219	7.63355	2.0247e-06	0.000699195	5.24728	3.40525	0.555638	0.308747	0.000881151	0.970559	3.05495	62	0.00304519	TRUE
0.0549769	-0.0826016	0.192555	-1.43406	0.854003	0.406939	0.587254	-6.85291	Q93015	0.560197	0.192351	NAA80	NAA80_HUMAN	0.156956	2.84664	2.18419	3.50909	-0.435819	10.3791	3.26659e-05	0.00317331	2.72848	2.95548	1.88782	0.755754	0.000888974	2.79167	3.05111	63	0.0030943	TRUE
-0.143807	-0.529382	0.241769	-2.47389	-0.797076	0.438216	0.616461	-6.90063	O95873	0.518565	0.543541	C6orf47	CF047_HUMAN	0.439884	1.83412	1.2485	2.41974	-1.36724	7.56464	0.000212349	0.00731469	1.22584	2.68279	1.33997	0.668108	0.000914506	1.97793	3.03881	64	0.00314342	TRUE
-0.0654107	-0.355685	0.224864	-1.76836	-0.488574	0.633565	0.775824	-6.99342	Q53FV1	0.301273	0.425543	ORMDL2	ORML2_HUMAN	0.33116	2.53002	1.8212	3.23885	-0.704643	8.36117	5.24019e-05	0.00404299	2.40866	2.87844	1.72276	0.808668	0.000925357	2.59544	3.03369	65	0.00319253	TRUE
-0.298012	-0.559382	-0.0366422	0.171669	-2.43673	0.0281863	0.0893228	-4.58648	Q9BQ15	1.69727	0.344143	NABP2	SOSB1_HUMAN	0.298184	-2.25369	-2.80987	-1.69751	-1.64352	-9.78715	4.64988e-05	0.0038367	2.46499	2.89523	1.52569	0.63452	0.000965329	-1.95568	3.01532	66	0.00324165	TRUE
0.186664	-0.0680889	0.441417	-0.299159	1.56592	0.138843	0.283702	-6.02696	Q9NZE8	1.08007	0.338739	MRPL35	RM35_HUMAN	0.290635	-1.86504	-2.44148	-1.2886	-0.445998	-7.81469	0.000175851	0.00667294	1.38826	2.71379	1.347	0.657632	0.000973604	-2.0517	3.01162	67	0.00329077	TRUE
-0.152481	-0.51064	0.205678	-0.882328	-0.90985	0.377722	0.559164	-6.80321	Q9H4B6	0.601036	0.497246	SAV1	SAV1_HUMAN	0.408606	-1.78408	-2.27293	-1.29523	-2.80837	-8.54921	4.51175e-05	0.00381136	2.69144	2.89735	1.20689	0.5577	0.000992164	-1.6316	3.00342	68	0.00333988	TRUE
-0.104094	-0.213496	0.00530909	-0.448862	-2.03341	0.060662	0.157252	-5.2978	Q9UKI9	1.41619	0.144065	POU2F3	PO2F3_HUMAN	0.124812	-3.32362	-4.08812	-2.55913	1.0963	-10.5007	3.04494e-05	0.00311234	2.77972	2.96159	2.1996	0.872172	0.00102727	-3.21953	2.98832	69	0.003389	TRUE
0.0264355	-0.197554	0.250425	0.81679	0.252226	0.804393	0.890691	-7.19743	O96005	0.148584	0.348715	CLPTM1	CLPT1_HUMAN	0.255539	1.34327	0.948867	1.73767	1.84278	7.28854	3.45857e-06	0.000901829	4.71087	3.33296	0.78993	0.449952	0.00105294	1.31683	2.97759	70	0.00343811	TRUE
0.0170731	-0.460424	0.49457	-0.996742	0.0764138	0.94013	0.969302	-7.22807	P17612	0.0424088	0.789065	PRKACA	KAPCA_HUMAN	0.544753	-2.15468	-2.81334	-1.49602	-0.839164	-7.17375	1.53542e-05	0.00213634	3.45102	3.0781	1.37201	0.751432	0.0010617	-2.17175	2.974	71	0.00348723	TRUE
-0.287997	-0.609015	0.0330206	-1.1733	-1.91729	0.0750401	0.182671	-5.48983	Q9NWZ8	1.33572	0.4226	GEMIN8	GEMI8_HUMAN	0.366233	-2.09201	-2.63639	-1.54763	-0.999216	-9.28199	6.38245e-05	0.00444019	2.22031	2.8482	1.43962	0.621056	0.00106865	-1.80402	2.97117	72	0.00353635	TRUE
0.0784164	-0.242765	0.399598	-1.57431	0.556703	0.59199	0.743342	-6.75076	Q8IU60	0.344658	0.445938	DCP2	DCP2_HUMAN	0.36642	-1.80222	-2.36863	-1.2358	-1.46787	-7.68517	0.000193773	0.00690767	1.30496	2.70215	1.30723	0.646191	0.00108647	-1.88063	2.96398	73	0.00358546	TRUE
0.111262	-0.0230064	0.245531	-2.32538	1.78276	0.097023	0.221081	-5.64949	Q86T24	1.22874	0.177479	ZBTB33	KAISO_HUMAN	0.153181	-2.81726	-3.54807	-2.08645	-2.95096	-9.03039	3.11409e-05	0.00311234	2.8396	2.96159	1.86449	0.833745	0.00115442	-2.92852	2.93764	74	0.00363458	TRUE
0.0823381	-0.06802	0.232696	-0.0225171	1.17032	0.260678	0.437154	-6.53547	Q9Y375	0.790948	0.204037	NDUFAF1	CIA30_HUMAN	0.171536	-0.983214	-1.29981	-0.666619	-1.27386	-6.98639	5.3319e-05	0.00404299	2.32995	2.87844	0.669494	0.361188	0.00119008	-1.06555	2.92442	75	0.00368369	TRUE
-0.228574	-0.554287	0.0971393	-2.19946	-1.49976	0.155052	0.306408	-6.11972	Q7RTN6	1.03182	0.43419	STRADA	STRAA_HUMAN	0.37159	1.71434	1.12011	2.30858	-2.27856	6.96816	0.000340245	0.00928608	0.810471	2.60093	1.29189	0.677934	0.00121088	1.94292	2.9169	76	0.00373281	TRUE
0.146935	-0.0328908	0.326761	-2.1296	1.74624	0.101831	0.228467	-5.76016	Q13873	1.20976	0.238058	BMPR2	BMPR2_HUMAN	0.205154	-1.97741	-2.55777	-1.39704	-1.55258	-8.22946	0.000130017	0.00600869	1.64358	2.74887	1.40993	0.662113	0.00122718	-2.12434	2.91109	77	0.00378193	TRUE
-0.0335186	-0.240415	0.173378	-1.07403	-0.346228	0.734125	0.842255	-7.16771	Q5SXM2	0.213036	0.308382	SNAPC4	SNPC4_HUMAN	0.236038	2.17802	1.56316	2.79287	-1.5426	8.55594	0.000103434	0.00560283	1.8329	2.77207	1.53997	0.701457	0.0012328	2.21153	2.90911	78	0.00383104	TRUE
-0.224888	-0.366992	-0.0827843	-1.78604	-3.38213	0.00425875	0.0214572	-2.75206	O60318	2.29687	0.191906	MCM3AP	GANP_HUMAN	0.16212	1.11881	0.737067	1.50054	-0.899931	6.8655	0.000192162	0.0068898	1.29969	2.70303	0.81126	0.435507	0.00123435	1.34369	2.90856	79	0.00388016	TRUE
-0.608586	-1.04058	-0.176592	-2.0049	-3.03085	0.00926494	0.038892	-3.43546	Q9UPT9	2.06182	0.578532	USP22	UBP22_HUMAN	0.49284	1.25541	0.676615	1.8342	-1.54668	5.23891	0.00163597	0.022852	-0.653694	2.27281	1.08262	0.660314	0.00123948	1.86399	2.90676	80	0.00392927	TRUE
0.157537	-0.0161859	0.33126	0.283121	1.93801	0.0722686	0.178115	-5.45606	P25445	1.34949	0.228807	FAS	TNR6_HUMAN	0.198192	-1.88084	-2.43944	-1.32224	-3.23286	-8.13257	0.000139357	0.0061643	1.58546	2.74035	1.34525	0.637282	0.00124001	-2.03838	2.90658	81	0.00397839	TRUE
0.183415	-0.00783365	0.374664	-0.886269	2.04959	0.0588724	0.154283	-5.27055	Q9NZC3	1.42623	0.252059	GDE1	GDE1_HUMAN	0.218186	-1.90034	-2.47882	-1.32187	-1.41452	-7.52185	5.43932e-05	0.00404299	2.42997	2.87844	1.29399	0.659952	0.00124454	-2.08376	2.90499	82	0.0040275	TRUE
-0.103154	-0.249527	0.043218	-2.07981	-1.50612	0.153428	0.304108	-6.11093	Q15361	1.03659	0.195045	TTF1	TTF1_HUMAN	0.166989	2.28492	1.65645	2.91339	-2.31359	8.78146	8.87014e-05	0.00532454	1.95803	2.78889	1.60582	0.716988	0.0012798	2.38808	2.89286	83	0.00407662	TRUE
0.0785716	-0.252476	0.409619	-1.86566	0.50723	0.619591	0.765137	-7.0956	O75907	0.315519	0.488086	DGAT1	DGAT1_HUMAN	0.377676	2.2448	1.57799	2.91161	-2.12679	8.13117	0.000139497	0.0061643	1.58461	2.74035	1.60556	0.760732	0.00136323	2.16622	2.86543	84	0.00412574	TRUE
0.225624	-0.33513	0.786379	0.556317	0.86563	0.401753	0.582892	-6.78335	Q15125	0.566484	0.780646	EBP	EBP_HUMAN	0.639738	-2.69476	-3.62229	-1.76723	0.807527	-6.37114	4.60037e-05	0.0038367	2.31746	2.89523	1.82428	1.05817	0.00139618	-2.92038	2.85506	85	0.00417485	TRUE
-0.066837	-0.36888	0.235206	-0.547546	-0.472909	0.643291	0.782019	-7.11319	Q5JU69	0.293026	0.44706	TOR2A	TOR2A_HUMAN	0.344586	-3.15915	-4.04943	-2.26887	-1.50457	-8.57081	0.00010238	0.00560283	1.84129	2.77207	2.23368	1.01568	0.00143053	-3.09231	2.8445	86	0.00422397	TRUE
-0.447427	-0.57046	-0.324394	-0.432696	-7.77196	1.49044e-06	4.91096e-05	5.35268	Q12980	4.09725	0.214035	NPRL3	NPRL3_HUMAN	0.140362	1.53356	0.993163	2.07396	-0.491255	6.85433	0.000373643	0.00978366	0.726467	2.58277	1.16378	0.616515	0.00150258	1.98099	2.82316	87	0.00427308	TRUE
-0.188681	-0.443761	0.0663995	-0.859887	-1.58081	0.135401	0.279132	-6.00569	Q9BVI4	1.09009	0.339249	NOC4L	NOC4L_HUMAN	0.291008	-2.8431	-3.61311	-2.0731	-2.08512	-8.91823	8.09434e-05	0.00510769	2.03177	2.80255	1.98836	0.878459	0.00151017	-2.65442	2.82097	88	0.0043222	TRUE
0.295507	0.00201648	0.588998	-0.283789	2.15181	0.0486388	0.134153	-5.09564	Q9H2V7	1.49853	0.386508	SPNS1	SPNS1_HUMAN	0.334829	2.02751	1.47572	2.57929	-0.329832	8.87498	8.33091e-05	0.00518562	2.00862	2.79758	1.42048	0.629509	0.00153472	1.732	2.81397	89	0.00437132	TRUE
0.0478178	-0.21319	0.308826	-0.28836	0.39153	0.701077	0.820167	-7.15011	Q14469	0.242349	0.386727	HES1	HES1_HUMAN	0.297771	-2.44936	-3.19001	-1.70871	-0.443589	-7.98762	0.000154799	0.00642371	1.4968	2.72657	1.76073	0.844972	0.00158061	-2.49718	2.80117	90	0.00442043	TRUE
0.0328879	-0.190833	0.256609	5.93335	0.314166	0.757853	0.857731	-7.17888	Q14240	0.192481	0.334892	EIF4A2	IF4A2_HUMAN	0.255232	0.835759	0.58687	1.08465	4.9503	7.18607	4.06687e-06	0.000901829	4.54833	3.33296	0.491482	0.283945	0.00158449	0.802871	2.80011	91	0.00446955	TRUE
-0.627457	-1.26974	0.0148257	-1.66689	-2.08779	0.0548354	0.146581	-5.2057	Q86XX4	1.45297	0.846413	FRAS1	FRAS1_HUMAN	0.732749	1.39959	0.855846	1.94333	-3.07766	6.21708	0.000646284	0.0134883	0.225755	2.46883	1.11113	0.620327	0.00161381	2.02704	2.79215	92	0.00451866	TRUE
0.0659944	-0.126219	0.258208	-1.59384	0.738657	0.472711	0.64865	-6.8871	Q53ET0	0.473515	0.273168	CRTC2	CRTC2_HUMAN	0.219287	2.1252	1.52133	2.72907	-0.716552	8.50035	0.000107485	0.00567593	1.80136	2.76778	1.50496	0.688923	0.00163673	2.05921	2.78602	93	0.00456778	TRUE
0.964267	0.603071	1.32546	-0.0299972	5.70538	4.67709e-05	0.000680815	1.81479	Q9BS40	3.41275	0.553795	LXN	LXN_HUMAN	0.41207	-1.10719	-1.77865	-0.435724	0.0773503	-3.5817	0.00361514	0.0363358	-2.14374	2.08963	1.0385	0.766038	0.00166499	-2.07145	2.77859	94	0.0046169	TRUE
-0.0652021	-0.145777	0.015373	-2.22968	-1.72938	0.104882	0.232529	-5.78593	Q8NEM7	1.19951	0.106541	SUPT20H	SP20H_HUMAN	0.0919242	2.09075	1.51232	2.66918	0.141139	8.73026	9.18232e-05	0.00532454	1.93001	2.78889	1.46936	0.659907	0.00167063	2.15595	2.77712	95	0.00466601	TRUE
-0.0735286	-0.361468	0.214411	-1.81907	-0.545738	0.593512	0.743834	-7.07445	P17544	0.343998	0.418944	ATF7	ATF7_HUMAN	0.328496	1.67601	1.11244	2.23958	-1.69943	7.18305	0.000286055	0.00835326	0.964824	2.63748	1.2455	0.642947	0.00167517	1.74954	2.77594	96	0.00471513	TRUE
-0.200536	-0.362663	-0.0384081	-2.1098	-2.64341	0.0187907	0.0655345	-4.20074	Q96GM5	1.8388	0.213753	SMARCD1	SMRD1_HUMAN	0.184963	1.4824	0.982216	1.98258	-1.16853	6.94256	0.000178787	0.00668306	1.33672	2.71329	1.07084	0.570635	0.00171071	1.68294	2.76682	97	0.00476424	TRUE
0.111184	-0.0104109	0.232778	-0.382112	1.95414	0.0701737	0.174325	-5.4296	Q9Y4P1	1.36115	0.1601	ATG4B	ATG4B_HUMAN	0.138721	2.27782	1.67589	2.87975	-1.05704	9.14018	6.99502e-05	0.00481909	2.14809	2.82158	1.58228	0.686708	0.00171103	2.16664	2.76674	98	0.00481336	TRUE
0.0147642	-0.131761	0.161289	-1.58069	0.215342	0.832489	0.906708	-7.20656	Q9UKY1	0.127159	0.227573	ZHX1	ZHX1_HUMAN	0.167163	1.65145	1.16889	2.134	-3.20965	7.83602	4.01744e-05	0.00370072	2.62964	2.90676	1.11355	0.55052	0.00173687	1.63668	2.76023	99	0.00486248	TRUE
-0.495586	-0.668027	-0.323145	-1.33793	-6.14196	2.15148e-05	0.000378189	2.61109	Q8IYA6	3.57498	0.271707	CKAP2L	CKP2L_HUMAN	0.19673	1.54541	0.948167	2.14265	-0.900315	6.2499	0.000627658	0.0133099	0.252853	2.47364	1.22451	0.681361	0.00174341	2.04099	2.7586	100	0.00491159	TRUE
-0.17349	-0.498496	0.151516	0.228502	-1.14081	0.272373	0.449389	-6.56867	O43570	0.770751	0.44118	CA12	CAH12_HUMAN	0.370784	-2.16366	-2.80956	-1.51776	-1.0039	-7.53591	2.89761e-05	0.00309856	2.96746	2.96298	1.43125	0.736871	0.00176071	-1.99017	2.75431	101	0.00496071	TRUE
0.238257	0.0637008	0.412814	-1.62581	2.91702	0.0108908	0.04378	-3.67415	Q9H6X2	2.01274	0.232015	ANTXR1	ANTR1_HUMAN	0.199143	-1.65032	-2.214	-1.08664	-1.60983	-7.07152	0.00031284	0.00884426	0.885399	2.61781	1.23562	0.643077	0.00180467	-1.88858	2.7436	102	0.00500982	TRUE
-0.107569	-0.272671	0.0575317	-2.42872	-1.39241	0.184704	0.346857	-6.2639	Q8TEJ3	0.95141	0.221604	SH3RF3	SH3R3_HUMAN	0.188356	-2.28889	-2.92442	-1.65335	-4.51571	-8.43663	4.93307e-05	0.00394542	2.45944	2.88628	1.55432	0.72505	0.00183224	-2.18132	2.73702	103	0.00505894	TRUE
0.114808	0.0172209	0.212394	-1.30194	2.51426	0.024229	0.0797008	-4.44321	Q6NXT6	1.75025	0.128566	TAPT1	TAPT1_HUMAN	0.111332	2.06372	1.51544	2.61201	-1.06827	9.0912	7.22209e-05	0.00483471	2.12276	2.82052	1.4341	0.625516	0.00188467	1.94892	2.72476	104	0.00510806	TRUE
-0.246635	-0.504033	0.0107641	-0.38714	-2.04775	0.0590729	0.154551	-5.27364	Q9NWB7	1.42532	0.339155	IFT57	IFT57_HUMAN	0.293654	1.8579	1.19547	2.52034	-0.809886	6.30942	0.000118631	0.00588677	1.61275	2.75569	1.32144	0.755739	0.00190046	2.10454	2.72114	105	0.00515717	TRUE
-0.119839	-0.974507	0.73483	-3.88138	-0.319718	0.75685	0.857286	-6.86291	Q9BYE7	0.193072	1.21656	PCGF6	PCGF6_HUMAN	0.97505	2.47785	1.779	3.1767	-2.63184	8.56385	0.000102872	0.00560283	1.83737	2.77207	1.75197	0.797286	0.0019129	2.59769	2.71831	106	0.00520629	TRUE
-0.125398	-0.41402	0.163223	-3.04858	-0.928523	0.368278	0.549554	-6.78597	Q9UMN6	0.61521	0.399507	KMT2B	KMT2B_HUMAN	0.329274	1.46713	0.935433	1.99883	-0.930452	6.66474	0.00043792	0.0107525	0.582984	2.54966	1.12783	0.606587	0.00192768	1.59253	2.71497	107	0.0052554	TRUE
-0.170649	-0.355445	0.0141465	-1.95833	-1.97352	0.0677308	0.170288	-5.39765	Q9NRH1	1.37378	0.243468	YAE1	YAE1_HUMAN	0.210824	-1.97855	-2.53351	-1.42359	-2.90852	-8.35158	5.28073e-05	0.00404299	2.54384	2.87844	1.34724	0.633126	0.00192945	-1.8079	2.71457	108	0.00530452	TRUE
-0.0530385	-0.296488	0.190411	-1.60471	-0.468708	0.646727	0.784379	-7.05628	Q9Y6X3	0.289887	0.358607	MAU2	SCC4_HUMAN	0.277739	1.80515	1.21142	2.39887	-1.36764	7.34359	0.000251965	0.00783598	1.07663	2.65937	1.33042	0.677347	0.00194386	1.85818	2.71133	109	0.00535363	TRUE
-0.428752	-0.569041	-0.288462	-0.460794	-6.53147	1.10029e-05	0.000228007	3.29953	P32929	3.71001	0.22651	CTH	CGL_HUMAN	0.160049	0.841795	0.445415	1.23818	2.13452	4.54475	0.000431987	0.0106437	-0.146895	2.55324	0.646206	0.45221	0.00197445	1.27055	2.70455	110	0.00540275	TRUE
0.128996	-0.057648	0.315641	-0.903772	1.47704	0.160972	0.314788	-6.1509	Q99836	1.01461	0.249191	MYD88	MYD88_HUMAN	0.212933	-1.7302	-2.30217	-1.15824	-1.39887	-6.47357	1.30421e-05	0.00196908	3.37687	3.10289	1.09292	0.652526	0.0019786	-1.8592	2.70364	111	0.00545187	TRUE
0.02456	-0.151752	0.200872	-1.32758	0.297697	0.770141	0.867623	-7.1842	Q4ZIN3	0.179328	0.268433	TMEM259	MBRL_HUMAN	0.201146	-1.30364	-1.73164	-0.875636	-1.98335	-6.9741	9.44926e-05	0.00540741	1.90503	2.7838	0.917856	0.488284	0.00201421	-1.3282	2.6959	112	0.00550098	TRUE
-0.401255	-0.585296	-0.217215	-1.4238	-4.65947	0.000333155	0.00317243	-0.18995	O75808	2.95557	0.266094	CAPN15	CAN15_HUMAN	0.209963	2.68066	1.78261	3.5787	-2.85033	7.2098	0.000280025	0.00827941	0.98366	2.64053	1.98978	1.02453	0.00205999	3.08191	2.68614	113	0.0055501	TRUE
-0.307641	-0.532813	-0.0824678	-1.72772	-2.91983	0.0108296	0.0435785	-3.66867	Q8N6T7	2.01466	0.299293	SIRT6	SIR6_HUMAN	0.256889	1.46123	0.891626	2.03084	-0.981017	6.19616	0.000658487	0.0135047	0.208403	2.4684	1.16027	0.649837	0.002079	1.76887	2.68215	114	0.00559921	TRUE
-0.283453	-0.58825	0.0213434	-0.871624	-1.98747	0.0660205	0.167013	-5.37455	Q6P1X5	1.3842	0.401365	TAF2	TAF2_HUMAN	0.347727	1.70573	1.04687	2.36459	-0.726878	6.25313	0.000625857	0.0133099	0.255513	2.47364	1.35155	0.751659	0.00208224	1.98918	2.68147	115	0.00564833	TRUE
-0.132597	-0.319235	0.0540414	-1.28152	-1.51832	0.150352	0.300057	-6.094	B2RTY4	1.04506	0.248683	MYO9A	MYO9A_HUMAN	0.212926	3.25835	2.2662	4.25049	-2.82987	8.8424	0.000616727	0.0132615	0.302763	2.47495	2.5804	1.13189	0.00216104	3.39094	2.66534	116	0.00569745	TRUE
-0.0153706	-0.189808	0.159066	-0.943905	-0.188314	0.853231	0.919807	-7.21234	Q9H8T0	0.109572	0.274945	AKTIP	AKTIP_HUMAN	0.199007	-1.87698	-2.45452	-1.29944	-3.40926	-7.84979	0.000171325	0.00661573	1.41054	2.71669	1.35418	0.658885	0.00216846	-1.86161	2.66385	117	0.00574656	TRUE
-0.100127	-0.304322	0.104067	-2.04727	-1.05494	0.309893	0.489887	-6.60181	O95926	0.705943	0.277996	SYF2	SYF2_HUMAN	0.232956	-2.54783	-3.29608	-1.79959	-2.43705	-8.22442	0.000130485	0.00600869	1.64058	2.74887	1.81666	0.853637	0.00217374	-2.44771	2.66279	118	0.00579568	TRUE
-0.0419615	-0.276112	0.192189	-2.56172	-0.385545	0.705816	0.823208	-7.09369	Q9H7Z3	0.238314	0.34511	NRDE2	NRDE2_HUMAN	0.267131	2.00205	1.3472	2.65689	-2.40221	7.16177	0.000146096	0.00632132	1.51797	2.73194	1.43634	0.747079	0.00220394	2.04401	2.6568	119	0.00584479	TRUE
0.109929	-0.0293074	0.249165	-1.15804	1.68729	0.112852	0.244858	-5.84955	Q8WUD1	1.16916	0.184287	RAB2B	RAB2B_HUMAN	0.158848	2.05872	1.47158	2.64586	-0.253179	8.46899	0.00010985	0.00572726	1.78344	2.7648	1.45945	0.669844	0.00220959	1.94879	2.65569	120	0.00589391	TRUE
-0.406867	-0.545021	-0.268712	1.14937	-6.29385	1.65231e-05	0.000312037	2.88204	Q9BUR4	3.62677	0.219881	WRAP53	TCAB1_HUMAN	0.157614	1.35874	0.819022	1.89847	-0.699794	6.08059	0.000730804	0.0146491	0.111443	2.43891	1.09194	0.615743	0.00225425	1.76561	2.647	121	0.00594303	TRUE
-0.0692315	-0.501541	0.363078	3.67593	-0.342246	0.737057	0.844616	-7.16915	P0CG38	0.2099	0.646468	POTEI	POTEI_HUMAN	0.493201	1.51537	0.974383	2.05636	4.09948	5.99441	2.96931e-05	0.00309856	2.54808	2.96298	1.00241	0.617187	0.00229971	1.5846	2.63833	122	0.00599214	TRUE
-0.168021	-0.528336	0.192294	-1.41868	-0.996575	0.33525	0.516147	-6.72052	A0PJW6	0.665389	0.49493	TMEM223	TM223_HUMAN	0.411066	1.75001	1.08614	2.41388	-0.332235	6.36703	0.000565973	0.0126442	0.348381	2.49207	1.37637	0.757375	0.00231799	1.91803	2.63489	123	0.00604126	TRUE
-0.287141	-0.61543	0.0411477	-2.97866	-1.86926	0.0818403	0.194262	-5.56732	Q9Y4D7	1.30181	0.432319	PLXND1	PLXD1_HUMAN	0.374528	1.42112	0.827131	2.0151	-1.39825	5.77873	0.00096623	0.0174579	-0.150773	2.3744	1.17309	0.677649	0.00235081	1.70826	2.62878	124	0.00609037	TRUE
-0.296847	-0.533783	-0.059912	-3.26517	-2.67752	0.0175636	0.0624608	-4.13598	Q8WVP7	1.8601	0.312791	LMBR1	LMBR1_HUMAN	0.270308	-2.01319	-2.58567	-1.4407	-2.61433	-8.49367	0.000107983	0.00567593	1.79755	2.76778	1.42563	0.653124	0.00235473	-1.71634	2.62806	125	0.00613949	TRUE
0.00129683	-0.230475	0.233068	0.0719355	0.0119578	0.990622	0.994724	-7.2311	P58335	0.00732041	0.347219	ANTXR2	ANTR2_HUMAN	0.264417	-2.45008	-3.23074	-1.66942	-0.411397	-7.18609	7.60224e-05	0.00496157	2.0957	2.81206	1.7077	0.890618	0.00245036	-2.45137	2.61077	126	0.00618861	TRUE
0.0123071	-0.363836	0.38845	-2.29892	0.0703916	0.94491	0.971348	-7.16996	Q96DR4	0.039601	0.609123	STARD4	STAR4_HUMAN	0.429123	3.34771	2.25724	4.43817	-1.30477	7.41506	0.000238298	0.00782854	1.12547	2.6597	2.46701	1.24406	0.00247623	3.3354	2.60621	127	0.00623772	TRUE
-0.0455254	-0.319034	0.227983	-1.9283	-0.36089	0.724181	0.835226	-7.05075	Q96FX2	0.222364	0.401278	DPH3	DPH3_HUMAN	0.312032	-1.70535	-2.27847	-1.13223	-1.05642	-6.97035	0.000174221	0.00667294	1.39592	2.71379	1.23166	0.65384	0.0024865	-1.65982	2.60441	128	0.00628684	TRUE
-0.260914	-0.414033	-0.107794	-1.10014	-3.64163	0.00251915	0.0145635	-2.22994	Q99081	2.44104	0.209497	TCF12	HTF4_HUMAN	0.174687	1.79397	1.15561	2.43232	-1.59769	6.58317	0.000251648	0.00783598	1.02598	2.65937	1.32218	0.728269	0.00248868	2.05488	2.60403	129	0.00633595	TRUE
0.352905	0.219805	0.486005	-1.01238	5.66642	5.0191e-05	0.00071734	1.74249	Q9UBU6	3.39803	0.203557	FAM8A1	FA8A1_HUMAN	0.151847	2.34821	1.73251	2.96391	0.0543831	8.73259	1.77891e-05	0.0023868	3.32748	3.04413	1.51192	0.702422	0.00253554	1.9953	2.59593	130	0.00638507	TRUE
0.0924273	-0.212894	0.397749	-1.58859	0.646953	0.527733	0.692188	-7.01182	Q4VXU2	0.413706	0.43789	PABPC1L	PAP1L_HUMAN	0.348326	2.36362	1.59817	3.12907	0.566288	6.77152	2.63364e-05	0.0029664	2.91376	2.97665	1.55634	0.873263	0.00254165	2.27119	2.59488	131	0.00643418	TRUE
-0.00628628	-0.234456	0.221884	0.558579	-0.0588795	0.953849	0.975274	-7.22933	Q3ZCW2	0.034208	0.360181	LGALSL	LEGL_HUMAN	0.260308	-1.58379	-2.12205	-1.04553	-0.900571	-6.89271	0.000187315	0.00688698	1.29465	2.70317	1.14837	0.614073	0.00256714	-1.5775	2.59055	132	0.0064833	TRUE
-0.0446811	-0.247287	0.157925	-0.949472	-0.471304	0.64441	0.782774	-7.11398	Q9UDX5	0.292021	0.299892	MTFP1	MTFP1_HUMAN	0.231143	-1.18001	-1.57818	-0.781842	-1.40312	-6.78571	0.000115117	0.00579338	1.71146	2.761	0.837676	0.45425	0.00257066	-1.13533	2.58996	133	0.00653242	TRUE
-0.17425	-0.297199	-0.051302	-0.943775	-3.02887	0.00869724	0.0370109	-3.45487	Q8WYP5	2.08213	0.16403	AHCTF1	ELYS_HUMAN	0.140266	1.5292	0.996384	2.06202	-1.56038	6.9321	0.000350443	0.00945531	0.784028	2.59466	1.15516	0.607866	0.00260439	1.70345	2.58429	134	0.00658153	TRUE
0.0936948	-0.0461544	0.233544	-2.19982	1.43181	0.17332	0.332496	-6.21192	Q58A45	0.979225	0.187538	PAN3	PAN3_HUMAN	0.159547	2.05071	1.43802	2.6634	-2.58678	8.08424	0.000144301	0.00628195	1.55613	2.73403	1.47013	0.698992	0.00262657	1.95701	2.58061	135	0.00663065	TRUE
-0.282595	-0.552495	-0.0126947	-0.483341	-2.23764	0.0413464	0.118747	-4.94541	Q53GA4	1.55985	0.35509	PHLDA2	PHLA2_HUMAN	0.307916	1.27497	0.725675	1.82427	0.465196	5.60626	0.00113882	0.0187496	-0.306605	2.34778	1.06438	0.626664	0.00270062	1.55757	2.56854	136	0.00667976	TRUE
-0.250745	-0.372993	-0.128497	-0.440685	-4.38348	0.000571622	0.00477362	-0.737728	Q96EA4	2.82467	0.173988	SPDL1	SPDLY_HUMAN	0.139467	0.995082	0.588029	1.40213	0.436617	5.23147	0.000117453	0.00586936	1.16234	2.75667	0.707506	0.464386	0.00271072	1.24583	2.56692	137	0.00672888	TRUE
-0.101781	-0.202482	-0.00108011	-0.810761	-2.16005	0.0478901	0.132561	-5.08135	Q5XUX1	1.5046	0.132588	FBXW9	FBXW9_HUMAN	0.114885	1.6963	1.13679	2.25581	-1.17247	7.32276	0.000256115	0.00786749	1.06229	2.658	1.25084	0.638316	0.00279106	1.79808	2.55423	138	0.006778	TRUE
-0.0511671	-0.307558	0.205224	-0.377224	-0.426498	0.675985	0.806472	-7.13507	Q96FV2	0.260527	0.384941	SCRN2	SCRN2_HUMAN	0.292504	-1.46027	-1.96293	-0.957609	-1.32554	-6.44408	6.35232e-05	0.00444019	2.06577	2.8482	1.00489	0.573461	0.0027911	-1.4091	2.55423	139	0.00682711	TRUE
-0.313239	-0.827962	0.201484	-2.33807	-1.30925	0.212208	0.378342	-6.31132	Q92543	0.892874	0.68761	SNX19	SNX19_HUMAN	0.587222	1.35909	0.788916	1.92927	-0.518578	5.75728	0.000985989	0.0174932	-0.169909	2.37365	1.12225	0.650488	0.00280034	1.67233	2.55279	140	0.00687623	TRUE
-0.0942448	-0.248163	0.0596733	-1.02454	-1.30857	0.210965	0.376808	-6.37081	Q9UPR3	0.895654	0.20624	SMG5	SMG5_HUMAN	0.175598	-1.71666	-2.24884	-1.18449	-1.43041	-7.79129	0.000178943	0.00668306	1.37335	2.71329	1.24007	0.607133	0.0028184	-1.62242	2.55	141	0.00692534	TRUE
-0.0648593	-0.388803	0.259084	0.966352	-0.427891	0.674994	0.805963	-7.13445	Q9BUN8	0.261203	0.486687	DERL1	DERL1_HUMAN	0.369571	1.0801	0.675005	1.4852	1.95083	5.70587	4.94846e-05	0.00394542	2.0333	2.88628	0.733469	0.462154	0.0028198	1.14496	2.54978	142	0.00697446	TRUE
0.0580375	-0.100506	0.216581	-2.42559	0.782331	0.446561	0.623854	-6.91249	Q96BD5	0.508146	0.22386	PHF21A	PF21A_HUMAN	0.180874	1.75827	1.20131	2.31522	-1.54963	7.62502	0.0002028	0.0071241	1.26567	2.69173	1.28029	0.635406	0.00282867	1.70023	2.54842	143	0.00702358	TRUE
0.0714605	-0.107037	0.249958	-0.75021	0.855588	0.406089	0.586458	-6.85154	P61244	0.561343	0.249513	MAX	MAX_HUMAN	0.203639	1.8656	1.27005	2.46116	0.829271	7.3381	0.000124624	0.00597522	1.65938	2.75073	1.32932	0.679436	0.00290066	1.79414	2.5375	144	0.00707269	TRUE
-0.270468	-0.414065	-0.126872	-1.60836	-4.02533	0.0011642	0.00810916	-1.45606	Q96T21	2.64766	0.200222	SECISBP2	SEBP2_HUMAN	0.163823	1.38101	0.840434	1.92159	-1.82295	6.17046	0.000673836	0.0137007	0.187004	2.46319	1.09889	0.616718	0.00292771	1.65148	2.53347	145	0.00712181	TRUE
-0.225183	-0.407264	-0.043102	-1.27973	-2.64302	0.0188052	0.0655558	-4.20148	Q96D70	1.83866	0.240044	R3HDM4	R3HD4_HUMAN	0.207727	2.71826	1.78511	3.65142	-1.42044	7.03585	0.000322003	0.00898859	0.859683	2.61221	2.03957	1.06459	0.00292885	2.94345	2.5333	146	0.00717092	TRUE
-0.442212	-0.565526	-0.318897	-1.22871	-7.66384	1.75998e-06	5.52186e-05	5.18203	O14772	4.06875	0.213022	FPGT	FPGT_HUMAN	0.140683	1.3777	0.795175	1.96022	-0.669226	5.7124	0.00102884	0.0178064	-0.210174	2.36705	1.14078	0.664574	0.00295695	1.81991	2.52916	147	0.00722004	TRUE
-0.173538	-0.324405	-0.0226712	-1.4944	-2.45828	0.0270288	0.0863847	-4.54685	Q12962	1.71293	0.198569	TAF10	TAF10_HUMAN	0.172117	-1.53926	-2.00122	-1.0773	-1.4276	-7.39114	1.94295e-05	0.00239925	3.26293	3.04253	0.991594	0.527028	0.00297801	-1.36573	2.52607	148	0.00726916	TRUE
0.0245255	-0.115905	0.164956	3.08085	0.373239	0.71435	0.828133	-7.15747	Q9NRR5	0.231778	0.207396	UBQLN4	UBQL4_HUMAN	0.16021	1.00744	0.661038	1.35385	2.61745	6.22376	1.99487e-05	0.00239925	2.94887	3.04253	0.648994	0.395195	0.00307575	0.982916	2.51205	149	0.00731827	TRUE
-0.693636	-0.806101	-0.581171	-0.900453	-13.1809	1.72417e-09	2.9517e-07	12.2181	Q86UD0	5.21162	0.260865	SAPCD2	SAPC2_HUMAN	0.128306	1.35375	0.700598	2.0069	-1.52473	5.00614	0.00207672	0.0261748	-0.884727	2.22032	1.19503	0.74515	0.00311187	2.04739	2.50698	150	0.00736739	TRUE
-0.130412	-0.237052	-0.0237711	-0.323669	-2.61351	0.0199342	0.0684313	-4.25727	O75449	1.81948	0.140483	KATNA1	KTNA1_HUMAN	0.121661	2.01271	1.32911	2.6963	0.392998	6.53106	5.67097e-05	0.00410625	2.1809	2.87345	1.37288	0.779881	0.00318327	2.14312	2.49713	151	0.0074165	TRUE
0.200783	0.0535576	0.348009	3.93749	2.91456	0.0109446	0.0439515	-3.67894	P09972	2.0111	0.195682	ALDOC	ALDOC_HUMAN	0.167963	1.22225	0.859303	1.5852	2.63081	7.2066	3.93655e-06	0.000901829	4.58102	3.33296	0.718766	0.414071	0.00319023	1.02147	2.49618	152	0.00746562	TRUE
0.137765	0.0401133	0.235416	-1.4142	3.01501	0.0089434	0.0378245	-3.48214	O94885	2.07324	0.13024	SASH1	SASH1_HUMAN	0.111406	1.87911	1.3183	2.43993	-2.60603	8.0931	0.00014338	0.00628039	1.56152	2.73412	1.34708	0.639803	0.0032187	1.74135	2.49232	153	0.00751473	TRUE
-0.705317	-0.850487	-0.560146	-1.11235	-10.3833	4.05012e-08	3.10858e-06	9.0384	O95551	4.72629	0.292496	TDP2	TYDP2_HUMAN	0.165618	0.941046	0.388743	1.49335	-0.635241	3.9013	0.00418292	0.039576	-1.74112	2.05464	0.897699	0.630095	0.00325363	1.64636	2.48763	154	0.00756385	TRUE
-0.054579	-0.503632	0.394474	-2.34889	-0.259751	0.798694	0.885996	-7.19539	Q96BT7	0.154851	0.690824	ALKBH8	ALKB8_HUMAN	0.512303	1.4831	0.925944	2.04025	-1.10717	6.42943	0.00053594	0.0122166	0.398522	2.50438	1.16072	0.635631	0.00325541	1.53768	2.48739	155	0.00761297	TRUE
-0.366381	-0.614048	-0.118715	-2.95887	-3.16152	0.00665475	0.030398	-3.19251	O94941	2.16142	0.332239	UBOX5	RNF37_HUMAN	0.28255	1.60728	0.914059	2.3005	-1.53938	5.60014	0.00114555	0.0187733	-0.312213	2.34731	1.34207	0.79086	0.00330324	1.97366	2.48106	156	0.00766208	TRUE
0.105958	-0.0144639	0.226381	-0.371886	1.88043	0.0802104	0.191702	-5.54939	Q86SQ4	1.30917	0.158634	ADGRG6	AGRG6_HUMAN	0.137384	1.7385	1.19845	2.27855	-0.871609	7.77539	0.000181081	0.00672749	1.36317	2.71106	1.25688	0.616113	0.00330368	1.63254	2.481	157	0.0077112	TRUE
-0.0752567	-0.226914	0.076401	-1.45214	-1.0605	0.306198	0.486347	-6.65538	Q9BW85	0.711494	0.207315	YJU2	YJU2_HUMAN	0.173019	1.89803	1.24283	2.55323	-0.266822	6.51687	9.22941e-05	0.00532454	1.84857	2.78889	1.33392	0.747486	0.00330386	1.97329	2.48098	158	0.00776031	TRUE
0.387139	0.152714	0.621565	-2.66929	3.52933	0.00316134	0.0172407	-2.45623	Q8IVU3	2.37905	0.318948	HERC6	HERC6_HUMAN	0.267444	-1.09915	-1.64055	-0.557744	-2.72281	-4.90358	0.00231221	0.0280469	-0.989326	2.19326	0.982251	0.617662	0.00341846	-1.48629	2.46617	159	0.00780943	TRUE
0.538632	0.158139	0.919124	-2.6323	3.02535	0.00875917	0.0372253	-3.46181	Q15119	2.07977	0.507613	PDK2	PDK2_HUMAN	0.434085	-0.519934	-0.846002	-0.193866	-1.07243	-3.58715	0.00552244	0.0461351	-2.35304	1.99074	0.511905	0.371995	0.00341892	-1.05857	2.46611	160	0.00785855	TRUE
-0.631599	-0.802472	-0.460726	-2.05905	-7.89945	1.22745e-06	4.39372e-05	5.55192	Q96BD8	4.12415	0.300167	SKA1	SKA1_HUMAN	0.194941	1.02449	0.451123	1.59786	-1.76021	4.31572	0.00440371	0.040826	-1.62301	2.0418	0.983448	0.654128	0.00346922	1.65609	2.45977	161	0.00790766	TRUE
-0.102437	-0.245995	0.0411202	5.75207	-1.52497	0.148696	0.297129	-6.08471	Q07020	1.05124	0.190991	RPL18	RL18_HUMAN	0.163778	1.13641	0.700885	1.57194	4.63003	5.58389	6.16213e-05	0.00438466	1.81222	2.85228	0.780908	0.49687	0.00348932	1.23885	2.45726	162	0.00795678	TRUE
-0.186208	-0.347053	-0.0253635	-1.43831	-2.47412	0.0262063	0.0843034	-4.51761	O00257	1.72429	0.211663	CBX4	CBX4_HUMAN	0.1835	1.51983	0.933001	2.10665	-1.4983	6.25552	0.000624528	0.0133099	0.25748	2.47364	1.20424	0.669481	0.00352917	1.70604	2.45233	163	0.00800589	TRUE
0.126641	-0.0737572	0.327038	-1.05253	1.35055	0.197465	0.360964	-6.31793	P40337	0.92479	0.268402	VHL	VHL_HUMAN	0.228624	-1.46316	-2.02946	-0.896861	-0.618457	-6.24058	0.000632882	0.0133197	0.245176	2.47337	1.15947	0.646061	0.00353213	-1.5898	2.45196	164	0.00805501	TRUE
-0.0953007	-0.387066	0.196464	-2.38239	-0.698059	0.496141	0.668797	-6.97639	Q9BRL6	0.445696	0.419096	SRSF8	SRSF8_HUMAN	0.332861	1.95571	1.21215	2.69927	0.895521	6.35285	0.000573058	0.0127076	0.33692	2.49028	1.53926	0.848288	0.00356884	2.05101	2.44747	165	0.00810413	TRUE
0.408003	0.208537	0.607469	0.281263	4.37143	0.000585364	0.00485977	-0.761785	Q9UGK3	2.81883	0.283694	STAP2	STAP2_HUMAN	0.227561	-0.994493	-1.50304	-0.48595	-1.08206	-4.58097	0.00224756	0.0275947	-1.17878	2.19965	0.886145	0.580172	0.00357269	-1.4025	2.447	166	0.00815324	TRUE
-1.11337	-1.95438	-0.272368	-1.95387	-2.92881	0.0142818	0.0534295	-3.81863	Q6PGN9	1.92821	1.13173	PSRC1	PSRC1_HUMAN	0.959461	1.77753	0.705799	2.84926	-0.636458	3.73113	0.00439319	0.040826	-2.01961	2.0418	1.70632	1.22269	0.00357426	2.8909	2.44681	167	0.00820236	TRUE
0.545073	0.197881	0.892264	-1.82478	3.37757	0.00469499	0.0231115	-2.76386	Q17RB0	2.26848	0.470951	RTL8B	RTL8B_HUMAN	0.396094	-5.08588	-6.95784	-3.21392	-3.5425	-6.56218	0.00047789	0.0113037	0.503471	2.532	3.93694	2.13563	0.00357789	-5.63095	2.44637	168	0.00825147	TRUE
0.480293	0.115824	0.844763	0.638644	2.81627	0.0133253	0.0506625	-3.86983	P15954	1.95102	0.482503	COX7C	COX7C_HUMAN	0.415806	-1.79533	-2.63519	-0.955464	0.622056	-5.16313	0.00176669	0.0238152	-0.727945	2.25694	1.55912	0.95816	0.00362442	-2.27562	2.44076	169	0.00830059	TRUE
-0.00309172	-0.139093	0.132909	-2.1327	-0.0485834	0.961912	0.980543	-7.22992	P27540	0.0269519	0.224837	ARNT	ARNT_HUMAN	0.155157	1.60029	1.05094	2.14965	-2.51447	7.03599	0.000321965	0.00898859	0.859787	2.61221	1.20073	0.626731	0.00364132	1.60338	2.43874	170	0.00834971	TRUE
0.0226846	-0.126879	0.172248	-0.612772	0.324142	0.750441	0.853143	-7.17552	Q5SXM8	0.198577	0.223902	DNLZ	DNLZ_HUMAN	0.17063	1.8416	1.21926	2.46394	-0.580836	7.14739	0.000294323	0.00842143	0.939589	2.63469	1.37	0.709995	0.0036667	1.81891	2.43572	171	0.00839882	TRUE
-0.218124	-0.341031	-0.0952167	-1.27058	-3.79276	0.00185704	0.0115061	-1.92502	Q9H410	2.52571	0.169268	DSN1	DSN1_HUMAN	0.140219	1.29544	0.777586	1.8133	-1.02398	5.85992	0.000523151	0.0120528	0.345827	2.5092	1.01191	0.590799	0.00368524	1.51357	2.43353	172	0.00844794	TRUE
0.218069	0.0474492	0.388688	-0.686404	2.73146	0.01578	0.0576112	-4.03303	P51153	1.89555	0.225483	RAB13	RAB13_HUMAN	0.194652	1.2359	0.855951	1.61585	1.05919	6.96104	5.83295e-06	0.00111867	4.1862	3.27076	0.740612	0.433464	0.0037388	1.01783	2.42727	173	0.00849705	TRUE
0.125367	0.0270122	0.223721	-1.1769	2.72407	0.0160136	0.0582871	-4.04717	Q13615	1.89047	0.129978	MTMR3	MTMR3_HUMAN	0.112208	1.71973	1.18317	2.25629	-1.62638	7.74146	0.000185739	0.0068646	1.34138	2.70426	1.24643	0.612131	0.00376291	1.59436	2.42448	174	0.00854617	TRUE
0.176605	-0.26713	0.620339	-1.65386	0.850567	0.408784	0.588622	-6.85587	Q5VST6	0.558229	0.620077	ABHD17B	AB17B_HUMAN	0.506235	-3.36469	-4.6427	-2.08667	-1.74549	-5.92268	0.000192246	0.0068898	1.12181	2.70303	2.43978	1.45802	0.00378016	-3.54129	2.42249	175	0.00859528	TRUE
-0.0602945	-0.294743	0.174154	-1.74488	-0.549615	0.590917	0.742894	-7.07224	Q9NWA0	0.345259	0.342286	MED9	MED9_HUMAN	0.267471	-1.65167	-2.23808	-1.06526	-1.44558	-6.80301	0.000389915	0.010065	0.688068	2.57286	1.25824	0.669007	0.00379087	-1.59138	2.42126	176	0.0086444	TRUE
0.0623256	-0.0861781	0.210829	-1.7762	0.896931	0.384351	0.565893	-6.81496	Q92558	0.591175	0.206636	WASF1	WASF1_HUMAN	0.169421	-1.90291	-2.57563	-1.2302	-1.65245	-6.83228	0.000380538	0.00992757	0.710007	2.57767	1.44693	0.767468	0.00379519	-1.96524	2.42077	177	0.00869352	TRUE
-0.219498	-0.336624	-0.102372	0.992021	-4.00505	0.00121241	0.00836783	-1.4969	Q6PGP7	2.63689	0.163153	SKIC3	SKI3_HUMAN	0.133623	1.47431	0.898001	2.05063	-2.5977	6.17889	0.00066876	0.0136759	0.194029	2.46385	1.17282	0.657487	0.00381073	1.69381	2.41899	178	0.00874263	TRUE
0.115565	-0.0910848	0.322215	1.38828	1.19515	0.251139	0.426399	-6.507	Q96D53	0.808965	0.279997	COQ8B	COQ8B_HUMAN	0.235757	-1.86084	-2.56018	-1.1615	-1.90055	-6.42685	0.000537145	0.0122166	0.39646	2.50438	1.45635	0.797846	0.00381382	-1.97641	2.41864	179	0.00879175	TRUE
-0.134007	-0.318558	0.050545	3.54215	-1.55181	0.142175	0.288267	-6.04699	Q96E11	1.07016	0.245432	MRRF	RRFM_HUMAN	0.210546	0.863723	0.485031	1.24241	1.93653	4.88095	0.000226708	0.00755268	0.500557	2.67192	0.633588	0.432031	0.00385794	0.99773	2.41364	180	0.00884086	TRUE
0.352932	0.0292681	0.676595	-1.12953	2.33038	0.0346241	0.10419	-4.77994	Q53HI1	1.62391	0.425976	UNC50	UNC50_HUMAN	0.369252	3.37078	2.29639	4.44518	-1.45714	7.18362	7.62135e-05	0.00496157	2.06212	2.81206	2.34943	1.22572	0.00387145	3.01785	2.41213	181	0.00888998	TRUE
0.0894149	-0.0374273	0.216257	-0.673325	1.50652	0.153325	0.303986	-6.11037	P07902	1.03685	0.169025	GALT	GALT_HUMAN	0.144708	1.71402	1.15349	2.27456	-0.43985	7.38568	0.000243812	0.00783598	1.10546	2.65937	1.26326	0.639491	0.00388035	1.62461	2.41113	182	0.0089391	TRUE
-0.170474	-0.271675	-0.0692735	-1.68373	-3.60002	0.00274016	0.0154909	-2.31383	P16591	2.4185	0.138155	FER	FER_HUMAN	0.115455	-1.88061	-2.4594	-1.30183	-2.91557	-7.84805	0.000171547	0.00661573	1.40944	2.71669	1.3568	0.660306	0.00389197	-1.71014	2.40983	183	0.00898821	TRUE
-0.270287	-0.694148	0.153573	0.213467	-1.3628	0.193658	0.356238	-6.30225	Q9Y587	0.933635	0.56742	AP4S1	AP4S1_HUMAN	0.483562	-2.02154	-2.69761	-1.34546	-0.42991	-7.22213	0.000277295	0.008233	0.992313	2.64246	1.49944	0.771301	0.00390837	-1.75125	2.408	184	0.00903733	TRUE
0.0808742	-0.0567149	0.218463	0.222647	1.25619	0.228835	0.399183	-6.43494	Q8N8R5	0.855754	0.185233	C2orf69	CB069_HUMAN	0.156969	-1.76368	-2.39913	-1.12822	-2.40665	-6.70369	0.000423746	0.0105137	0.612833	2.55756	1.3516	0.724958	0.00391801	-1.84455	2.40693	185	0.00908644	TRUE
-0.610768	-0.752533	-0.469003	-1.38853	-9.20738	1.8738e-07	9.83742e-06	7.4772	Q14146	4.47274	0.267645	URB2	URB2_HUMAN	0.161733	1.02635	0.454243	1.59846	-0.512033	4.33309	0.00431759	0.0404713	-1.60345	2.04541	0.983493	0.652688	0.00393892	1.63712	2.40462	186	0.00913556	TRUE
0.0880737	-0.115195	0.291342	-0.797062	0.932173	0.367553	0.549237	-6.72311	O14529	0.61568	0.28038	CUX2	CUX2_HUMAN	0.231899	1.84731	1.21216	2.48246	-1.18967	7.02493	0.000324869	0.00898859	0.851781	2.61221	1.38608	0.724613	0.00397068	1.75924	2.40114	187	0.00918468	TRUE
0.102178	-0.0205048	0.224862	-1.32931	1.77993	0.0959655	0.219433	-5.70817	Q14185	1.23303	0.16242	DOCK1	DOCK1_HUMAN	0.139963	-1.95102	-2.65068	-1.25137	-3.71124	-5.96751	3.11261e-05	0.00311234	2.50058	2.96159	1.2912	0.798203	0.00399243	-2.0532	2.39876	188	0.00923379	TRUE
0.0581251	-0.214201	0.330451	-1.93004	0.456147	0.655016	0.791628	-7.12135	Q6ZWT7	0.280246	0.406519	MBOAT2	MBOA2_HUMAN	0.310683	-2.06585	-2.84354	-1.28816	-3.25248	-6.41612	0.00054219	0.012292	0.387872	2.50218	1.61821	0.887225	0.00400069	-2.12398	2.39786	189	0.00928291	TRUE
-0.569371	-2.56678	1.42804	-2.53848	-0.613264	0.549853	0.710434	-6.9746	Q15700	0.388951	2.86917	DLG2	DLG2_HUMAN	2.27875	-6.257	-8.21891	-4.29508	-4.86288	-7.70309	0.000191173	0.0068898	1.31659	2.70303	4.53703	2.23825	0.00405493	-5.68763	2.39202	190	0.00933202	TRUE
-0.143259	-0.266495	-0.0200241	-2.78263	-2.48438	0.025687	0.0832228	-4.49864	Q9Y6I4	1.73028	0.162279	USP3	UBP3_HUMAN	0.140593	1.4399	0.886109	1.99369	-1.17317	6.28007	0.000611065	0.0132199	0.277641	2.47608	1.13979	0.631794	0.00412014	1.58316	2.38509	191	0.00938114	TRUE
1.53192	1.35949	1.70435	0.438408	18.9869	1.12392e-11	1.26441e-08	17.1096	O95994	5.80601	0.517147	AGR2	AGR2_HUMAN	0.196716	0.344183	-0.103996	0.792363	1.27739	1.64344	0.122029	0.31418	-5.56664	1.01585	0.664073	0.511306	0.0043078	-1.18773	2.36574	192	0.00943026	TRUE
-0.0605122	-0.238819	0.117795	-0.500941	-0.725278	0.47978	0.654472	-6.95649	P55789	0.465448	0.254816	GFER	ALR_HUMAN	0.203421	1.57414	0.976079	2.17221	-0.654089	6.35732	0.000570815	0.0126975	0.340534	2.49057	1.2388	0.682304	0.00435499	1.63466	2.36101	193	0.00947937	TRUE
-0.328271	-0.4185	-0.238042	-0.480214	-7.77531	1.4828e-06	4.91096e-05	5.35795	O75330	4.09725	0.157035	HMMR	HMMR_HUMAN	0.102937	1.21907	0.680926	1.75721	-1.54636	5.47154	0.00129806	0.0198942	-0.431457	2.32551	1.02746	0.61394	0.00435946	1.54734	2.36057	194	0.00952849	TRUE
0.210801	-0.00348574	0.425088	-1.66947	2.10236	0.0533644	0.143756	-5.18081	Q9BRA0	1.46306	0.282402	NAA38	LSMD1_HUMAN	0.244469	1.71183	1.1451	2.27856	-0.947752	7.2957	0.000261623	0.00800206	1.04359	2.65221	1.26505	0.646549	0.00436283	1.50103	2.36023	195	0.0095776	TRUE
0.147687	-0.0711064	0.36648	1.3207	1.44257	0.170313	0.327845	-6.19753	Q01581	0.988399	0.292864	HMGCS1	HMCS1_HUMAN	0.249611	0.976375	0.650357	1.30239	0.677162	6.40901	1.45441e-05	0.00210623	3.26712	3.08243	0.62084	0.371937	0.0043728	0.828688	2.35924	196	0.00962672	TRUE
0.131754	-0.185196	0.448704	-1.10525	0.888389	0.388776	0.570877	-6.82264	Q9NRR3	0.583904	0.442261	CDC42SE2	C42S2_HUMAN	0.361593	2.27715	1.46248	3.09182	-0.459619	6.28811	0.000121767	0.00595902	1.57493	2.75163	1.62202	0.929415	0.00439899	2.14539	2.35665	197	0.00967583	TRUE
-0.0417428	-0.132227	0.0487414	-1.0707	-0.985912	0.340282	0.521143	-6.73104	Q96JC9	0.65779	0.12438	EAF1	EAF1_HUMAN	0.103229	-1.7766	-2.37824	-1.17495	-1.29057	-7.13225	0.000297916	0.00849	0.928828	2.6319	1.32305	0.686388	0.00440561	-1.73485	2.35599	198	0.00972495	TRUE
0.117129	-0.988904	1.22316	-1.07789	0.227833	0.823176	0.901225	-7.14495	Q9UIL1	0.134502	1.70684	SCOC	SCOC_HUMAN	1.26182	-2.72253	-3.54385	-1.90121	-2.99506	-8.00641	0.000152691	0.00642371	1.61405	2.72657	1.9571	0.937006	0.00441427	-2.83966	2.35514	199	0.00977407	TRUE
-0.0178883	-0.246981	0.211204	0.977148	-0.166874	0.869765	0.927977	-7.21638	P46531	0.0985698	0.355699	NOTCH1	NOTC1_HUMAN	0.26136	-1.67197	-2.29657	-1.04738	-1.40016	-6.46559	0.000519367	0.0120528	0.427342	2.5092	1.30602	0.71257	0.00444298	-1.65408	2.35233	200	0.00982318	TRUE
0.157913	-0.346844	0.662669	-0.482847	0.728874	0.48805	0.662387	-6.63131	O15551	0.454518	0.680961	CLDN3	CLD3_HUMAN	0.575852	1.78297	1.16025	2.40569	0.394117	6.35115	7.17866e-05	0.00483471	2.03428	2.82052	1.239	0.710434	0.00446085	1.62506	2.35058	201	0.0098723	TRUE
-0.287922	-0.498808	-0.0770361	-1.15184	-2.91781	0.0108736	0.0437332	-3.67261	A0AVF1	2.01318	0.280316	IFT56	IFT56_HUMAN	0.240589	1.47348	0.818288	2.12866	-2.06364	5.43195	0.00134954	0.0204186	-0.468681	2.31569	1.24715	0.747472	0.00448248	1.7614	2.34848	202	0.00992141	TRUE
-0.0652209	-0.26948	0.139039	-2.62324	-0.682392	0.505706	0.674761	-6.98752	Q9P2G1	0.43751	0.292183	ANKIB1	AKIB1_HUMAN	0.23303	-1.72847	-2.34916	-1.10779	-2.24438	-6.72616	0.000415809	0.0103894	0.629963	2.56174	1.32246	0.708114	0.00449002	-1.66325	2.34775	203	0.00997053	TRUE
0.00144195	-0.203107	0.205991	-1.48387	0.0150654	0.988185	0.993644	-7.23105	Q86UA1	0.00882077	0.320405	PRPF39	PRP39_HUMAN	0.23336	1.64324	1.02946	2.25702	-1.80772	6.27151	0.000342379	0.0093085	0.742173	2.60009	1.2387	0.70023	0.00449303	1.6418	2.34746	204	0.0100196	TRUE
-0.228467	-0.487467	0.0305336	-0.23544	-1.89776	0.0792294	0.190223	-5.469	Q9BYP7	1.31345	0.34093	WNK3	WNK3_HUMAN	0.295481	1.1999	0.64258	1.75723	-1.94558	5.20017	0.00170139	0.0233974	-0.69154	2.26375	1.0389	0.635823	0.00449614	1.42837	2.34716	205	0.0100688	TRUE
-0.595576	-0.7333	-0.457853	-0.282793	-9.24186	1.7879e-07	9.57801e-06	7.52515	Q8NB16	4.47876	0.260637	MLKL	MLKL_HUMAN	0.157122	0.5926	0.150435	1.03476	-1.03099	3.06869	0.0146306	0.0833885	-3.16476	1.72936	0.671635	0.504444	0.00456796	1.18818	2.34028	206	0.0101179	TRUE
0.0373207	-0.509024	0.583665	-3.39409	0.240384	0.827987	0.90448	-6.39788	Q9NQG1	0.130144	0.562059	MANBAL	MANBL_HUMAN	0.623297	-1.9999	-2.80978	-1.19002	-0.820339	-5.78457	0.000566637	0.0126442	0.270513	2.49207	1.57291	0.923952	0.00462455	-2.03722	2.33493	207	0.010167	TRUE
0.345122	-0.108804	0.799047	-2.73068	1.70479	0.120463	0.256947	-5.56611	P01344	1.14044	0.593138	IGF2	IGF2_HUMAN	0.517861	-1.54494	-2.30013	-0.789754	-1.00197	-4.53795	0.000990018	0.0174932	-0.734637	2.37365	1.27571	0.86156	0.0046448	-1.89007	2.33303	208	0.0102161	TRUE
-0.541821	-0.69688	-0.386762	0.588724	-7.46772	2.38844e-06	6.88973e-05	4.86851	Q9NX09	4.0145	0.264533	DDIT4	DDIT4_HUMAN	0.176899	1.16529	0.539344	1.79124	-2.03995	4.49651	0.00359309	0.0361654	-1.42186	2.09155	1.092	0.714112	0.00476677	1.70711	2.32178	209	0.0102652	TRUE
-0.534608	-0.771519	-0.297698	-2.39735	-4.82259	0.000243092	0.00249589	0.130681	Q01664	3.03036	0.345779	TFAP4	TFAP4_HUMAN	0.27028	1.07639	0.454799	1.69799	0.00921085	4.18256	0.00513138	0.0442434	-1.77475	2.00833	1.05049	0.709145	0.00477021	1.611	2.32146	210	0.0103143	TRUE
0.193791	0.0983303	0.289251	-0.682029	4.3385	0.000624656	0.00512413	-0.827554	Q9BU02	2.8015	0.135581	THTPA	THTPA_HUMAN	0.108906	2.02725	1.37754	2.67695	-1.43977	7.86911	0.000391563	0.010065	0.715365	2.57286	1.54435	0.741221	0.0047963	1.83346	2.31909	211	0.0103635	TRUE
-0.435941	-0.58138	-0.290503	-1.93339	-6.44866	1.7793e-05	0.000327383	2.91128	O75419	3.61389	0.236434	CDC45	CDC45_HUMAN	0.165923	1.20316	0.601541	1.80479	-1.49302	4.83036	0.00249871	0.0295022	-1.06507	2.17329	1.08508	0.686362	0.00482996	1.63911	2.31606	212	0.0104126	TRUE
0.0417978	-0.137282	0.220877	-2.49205	0.498813	0.625364	0.770093	-7.10002	Q13503	0.30891	0.265203	MED21	MED21_HUMAN	0.204303	1.5946	1.00946	2.17973	-2.0571	6.58226	0.000469747	0.0112678	0.519147	2.53313	1.23382	0.667549	0.00485101	1.5528	2.31417	213	0.0104617	TRUE
0.0871179	-0.129226	0.303462	-1.29398	0.860582	0.403421	0.584333	-6.8472	Q6P4F2	0.564405	0.302533	FDX2	FDX2_HUMAN	0.246816	-2.08941	-2.89754	-1.28129	-1.49677	-5.7352	0.000166246	0.00661573	1.08672	2.71669	1.50744	0.92195	0.00485581	-2.17653	2.31374	214	0.0105108	TRUE
-0.0933837	-0.755312	0.568544	-1.02069	-0.301502	0.767296	0.865105	-7.183	P51808	0.182677	1.00195	DYNLT3	DYLT3_HUMAN	0.755161	-1.97192	-2.6629	-1.28095	-0.84856	-6.33038	7.37873e-05	0.00489341	1.95258	2.81658	1.37222	0.788301	0.00490914	-1.87854	2.30899	215	0.0105599	TRUE
0.35688	0.0927022	0.621059	-0.546152	2.88706	0.0115654	0.0456601	-3.73254	P17405	1.9951	0.350602	SMPD1	ASM_HUMAN	0.301388	-1.04841	-1.60875	-0.48808	-0.00151231	-4.15039	0.00184182	0.0243381	-1.3669	2.24856	0.913871	0.639259	0.00493122	-1.4053	2.30705	216	0.010609	TRUE
-0.0291229	-0.288203	0.229957	2.26415	-0.240231	0.813501	0.896026	-7.20055	Q13509	0.141457	0.403521	TUBB3	TBB3_HUMAN	0.295572	1.02966	0.601476	1.45784	2.10527	5.14613	0.00013765	0.0061643	1.00257	2.74035	0.736449	0.488491	0.00493208	1.05878	2.30697	217	0.0106582	TRUE
0.00130613	-0.196896	0.199508	-1.89868	0.0140834	0.988955	0.993644	-7.23107	Q9H6A9	0.00882077	0.290225	PCNX3	PCX3_HUMAN	0.226119	1.55506	0.959798	2.15032	-2.57907	6.30984	0.000595182	0.0130352	0.301977	2.48114	1.22843	0.679103	0.00497855	1.55375	2.3029	218	0.0107073	TRUE
-0.146947	-0.247478	-0.046416	-0.556869	-3.12385	0.00718093	0.0321671	-3.26725	Q8NBF6	2.13885	0.134659	AVL9	AVL9_HUMAN	0.114691	1.35265	0.807957	1.89734	-0.385421	5.99807	0.000787966	0.0153189	0.0410615	2.42259	1.09437	0.621415	0.00503029	1.4996	2.29841	219	0.0107564	TRUE
0.177961	-0.0195049	0.375426	-1.38713	1.92603	0.07386	0.180858	-5.47561	Q9UHC7	1.34117	0.260074	MKRN1	MKRN1_HUMAN	0.225279	1.84356	1.20894	2.47817	-1.61419	7.01656	0.000327085	0.0089961	0.845717	2.61193	1.38341	0.724002	0.00503482	1.6656	2.29802	220	0.0108055	TRUE
-0.324318	-0.514682	-0.133955	-1.56649	-3.64097	0.00252249	0.0145635	-2.23126	P07199	2.44104	0.260407	CENPB	CENPB_HUMAN	0.217176	1.17494	0.59936	1.75053	-1.14518	4.93046	0.00224771	0.0275947	-0.961741	2.19965	1.04694	0.656654	0.00503918	1.49926	2.29764	221	0.0108546	TRUE
-0.219821	-0.489857	0.0502155	-2.30641	-1.73971	0.103003	0.229919	-5.77016	Q14542	1.20608	0.357231	SLC29A2	S29A2_HUMAN	0.308071	1.40719	0.76352	2.05086	-2.28537	5.28042	0.00156901	0.0224469	-0.613412	2.27966	1.20987	0.73433	0.00504823	1.62701	2.29686	222	0.0109037	TRUE
0.262548	0.0762432	0.448854	-1.6774	3.01171	0.00900298	0.0379943	-3.48863	Q8WUY8	2.0714	0.248428	NAT14	NAT14_HUMAN	0.212547	1.80195	1.21305	2.39085	-0.957862	7.39062	0.000242874	0.00783598	1.10883	2.65937	1.32807	0.671846	0.00507732	1.5394	2.29437	223	0.0109528	TRUE
0.0592597	-0.0700015	0.188521	-2.24208	0.979763	0.343208	0.523588	-6.73707	Q9HD67	0.654084	0.177575	MYO10	MYO10_HUMAN	0.147468	1.3021	0.8338	1.77041	-0.963971	6.5133	0.000269377	0.00813404	0.966164	2.64661	0.964301	0.534266	0.00508382	1.24284	2.29381	224	0.011002	TRUE
-0.0349498	-0.16271	0.0928101	-0.970473	-0.584629	0.567749	0.724992	-7.05158	Q9BVC4	0.369306	0.185488	MLST8	LST8_HUMAN	0.145755	-1.45236	-1.98033	-0.924384	-1.66063	-6.10191	0.000100217	0.00555577	1.60235	2.77486	1.02586	0.602336	0.00511526	-1.41741	2.29113	225	0.0110511	TRUE
0.204263	-0.0015328	0.410058	-1.20713	2.12121	0.0515154	0.140084	-5.14847	Q13393	1.47639	0.271171	PLD1	PLD1_HUMAN	0.234782	-1.17443	-1.71514	-0.633719	-2.29975	-5.24615	0.00162406	0.0228205	-0.64665	2.27334	1.01256	0.61687	0.00512086	-1.37869	2.29066	226	0.0111002	TRUE
-0.176384	-0.571844	0.219076	-0.502185	-0.953205	0.356048	0.536627	-6.7627	Q86UY6	0.634454	0.544898	NAA40	NAA40_HUMAN	0.451161	-1.8782	-2.57187	-1.18453	-1.61971	-6.53985	0.000487132	0.011446	0.485982	2.52757	1.45645	0.791373	0.00514356	-1.70182	2.28874	227	0.0111493	TRUE
0.153539	-0.0781952	0.385273	-0.614519	1.41598	0.177822	0.338739	-6.23293	Q92729	0.967041	0.311193	PTPRU	PTPRU_HUMAN	0.264374	2.0411	1.31524	2.76697	-3.3975	6.79182	0.000393569	0.010065	0.679651	2.57286	1.55491	0.828107	0.00516432	1.88756	2.28699	228	0.0111984	TRUE
-0.190928	-0.463352	0.0814956	-1.09163	-1.4978	0.155554	0.30697	-6.12242	Q92968	1.03065	0.36309	PEX13	PEX13_HUMAN	0.310795	1.18567	0.628808	1.74253	-1.35219	5.14275	0.00180383	0.0241469	-0.748072	2.25161	1.03211	0.635294	0.00518451	1.3766	2.28529	229	0.0112475	TRUE
0.0799818	-0.395318	0.555281	-2.56277	0.359628	0.724289	0.835229	-7.16272	Q96LD8	0.222361	0.705	SENP8	SENP8_HUMAN	0.542246	-1.70189	-2.42864	-0.975137	-2.03846	-5.6562	0.0010855	0.0182528	-0.261025	2.35782	1.41474	0.829113	0.00521195	-1.78187	2.283	230	0.0112967	TRUE
-0.00600196	-0.232622	0.220618	-1.0494	-0.0569789	0.955393	0.975966	-7.17087	Q6ZT21	0.033256	0.353736	TMPPE	TMPPE_HUMAN	0.25854	-1.44057	-2.0088	-0.872347	-0.926652	-5.55955	0.000152317	0.00642371	1.10388	2.72657	1.03556	0.648261	0.00521287	-1.43457	2.28292	231	0.0113458	TRUE
0.11682	-0.113338	0.346977	-0.895803	1.08473	0.295682	0.474718	-6.62978	Q8NDX5	0.729874	0.313707	PHC3	PHC3_HUMAN	0.262575	-1.68359	-2.38251	-0.984661	-1.20912	-5.41893	0.000371572	0.00978366	0.396184	2.58277	1.27763	0.797371	0.00528802	-1.80041	2.27671	232	0.0113949	TRUE
-0.237876	-0.327446	-0.148305	-1.80334	-5.67563	4.93593e-05	0.000710612	1.75961	Q9C0B7	3.40069	0.1371	TANGO6	TNG6_HUMAN	0.102187	1.44022	0.829328	2.05111	-1.58003	5.52267	0.000752096	0.0149912	0.00188488	2.43049	1.16142	0.696933	0.00530531	1.67809	2.27529	233	0.011444	TRUE
-0.217483	-0.653768	0.218802	-1.34618	-1.07244	0.302242	0.48176	-6.58348	Q92567	0.718716	0.593094	FAM168A	F168A_HUMAN	0.497736	2.09211	1.15323	3.03098	-0.760271	5.21988	0.00105515	0.0180853	-0.322277	2.36126	1.73658	1.07111	0.00542	2.30959	2.266	234	0.0114931	TRUE
-0.028034	-0.180336	0.124268	0.135271	-0.393379	0.699741	0.819522	-7.14934	Q9NRN9	0.243205	0.225927	METTL5	METL5_HUMAN	0.173754	1.08605	0.646281	1.52581	0.170337	5.47811	0.000239712	0.00783598	0.763146	2.65937	0.800434	0.501707	0.00552644	1.11408	2.25755	235	0.0115422	TRUE
-0.173117	-0.310661	-0.0355732	-1.12951	-2.70781	0.0173884	0.061989	-4.04858	Q9BQE9	1.86344	0.182088	BCL7B	BCL7B_HUMAN	0.156917	2.18877	1.31298	3.06457	-0.805412	6.03639	0.000760811	0.015071	0.0738669	2.42855	1.76648	0.999151	0.00561794	2.36189	2.25042	236	0.0115914	TRUE
-0.163675	-0.526411	0.199061	-3.3024	-0.970758	0.348672	0.52885	-6.68639	Q8TAD8	0.646134	0.496496	SNIP1	SNIP1_HUMAN	0.413828	2.57065	1.48889	3.65241	-1.96952	5.73973	0.0010025	0.0175215	-0.185618	2.37305	2.1232	1.23412	0.00566721	2.73433	2.24663	237	0.0116405	TRUE
-0.737251	-0.891922	-0.582581	0.538968	-10.1868	5.18218e-08	3.70997e-06	8.78782	Q16763	4.68812	0.308229	UBE2S	UBE2S_HUMAN	0.176456	0.288394	-0.123137	0.699924	0.998328	1.49968	0.155387	0.362109	-5.77023	0.922658	0.612634	0.469495	0.00568107	1.02564	2.24557	238	0.0116896	TRUE
0.318161	0.206913	0.42941	-1.36797	6.11201	2.26729e-05	0.00039415	2.55729	O14832	3.56377	0.174982	PHYH	PAHX_HUMAN	0.126918	-1.19546	-1.7653	-0.62561	-1.09473	-5.06705	0.00194969	0.0252003	-0.82342	2.23508	1.04833	0.650109	0.0056845	-1.51362	2.24531	239	0.0117387	TRUE
0.152646	-0.107018	0.41231	0.568528	1.25633	0.228786	0.399183	-6.43477	P21953	0.855754	0.349617	BCKDHB	ODBB_HUMAN	0.296238	-0.826809	-1.23392	-0.4197	-0.452492	-4.75749	0.00181319	0.0241469	-0.95902	2.25161	0.719729	0.46445	0.0056905	-0.979455	2.24485	240	0.0117878	TRUE
-0.553186	-0.6375	-0.468873	1.84243	-14.0218	7.45512e-10	1.63081e-07	13.051	Q12789	5.32792	0.203502	GTF3C1	TF3C1_HUMAN	0.0961891	-2.07976	-2.64778	-1.51174	-3.54623	-8.84359	8.50764e-05	0.00524958	1.99172	2.79355	1.45919	0.648026	0.00574333	-1.52657	2.24084	241	0.0118369	TRUE
-0.191725	-0.302002	-0.0814473	-0.339847	-3.71553	0.00216992	0.012959	-2.08086	Q9Y248	2.48325	0.151326	GINS2	PSF2_HUMAN	0.12581	1.2184	0.683598	1.75319	-0.231992	5.50272	0.00125908	0.0197518	-0.402312	2.32822	1.0257	0.610125	0.00576359	1.41012	2.23931	242	0.0118861	TRUE
0.46803	0.35683	0.579231	0.314707	8.99494	2.50923e-07	1.28313e-05	7.17865	Q15678	4.41254	0.207894	PTPN14	PTN14_HUMAN	0.126863	-0.58265	-0.991011	-0.174288	0.241997	-3.05336	0.00839621	0.0597335	-3.08545	1.87974	0.607527	0.46588	0.00578257	-1.05068	2.23788	243	0.0119352	TRUE
-0.088086	-0.253497	0.0773245	0.096688	-1.13808	0.273472	0.450826	-6.5717	Q8N5I9	0.7684	0.224686	NOPCHAP1	NOPC1_HUMAN	0.188709	-1.64136	-2.24627	-1.03645	-0.923898	-6.10414	0.000152908	0.00642371	1.3493	2.72657	1.1799	0.690109	0.00581878	-1.55327	2.23517	244	0.0119843	TRUE
-0.0710549	-0.184791	0.0426814	-0.720645	-1.33513	0.202339	0.367224	-6.3375	Q7Z6K3	0.913186	0.152507	PTAR1	PTAR1_HUMAN	0.129756	1.46289	0.878404	2.04737	-0.0544078	6.04529	0.000754659	0.0150002	0.0814551	2.43027	1.17981	0.666809	0.00595376	1.53394	2.22521	245	0.0120334	TRUE
0.084418	-0.0294964	0.198332	-2.03856	1.58375	0.134731	0.278441	-6.00148	P01116	1.09162	0.151572	KRAS	RASK_HUMAN	0.129959	1.82293	1.16438	2.48148	-0.352904	6.22714	0.00013125	0.00600869	1.5007	2.74887	1.29979	0.751311	0.00597596	1.73851	2.22359	246	0.0120825	TRUE
-0.861089	-0.971202	-0.750976	1.4907	-16.7124	6.66852e-11	3.65899e-08	15.4121	P08243	5.61163	0.300757	ASNS	ASNS_HUMAN	0.125623	0.246499	-0.18566	0.678657	1.8938	1.22064	0.241913	0.470306	-6.12524	0.736909	0.655627	0.493028	0.0060197	1.10759	2.22042	247	0.0121316	TRUE
-0.203984	-0.329259	-0.0787081	0.129455	-3.47983	0.00349442	0.0186062	-2.55583	Q9BZG8	2.35066	0.170084	DPH1	DPH1_HUMAN	0.142921	1.20898	0.661773	1.75618	0.21059	5.3364	0.00148356	0.0216611	-0.559529	2.29326	1.03328	0.624277	0.00605883	1.41296	2.21761	248	0.0121807	TRUE
-0.516836	-0.658462	-0.375211	-0.264919	-7.79903	1.43001e-06	4.77174e-05	5.39516	Q9UJX5	4.10422	0.246819	ANAPC4	APC4_HUMAN	0.161574	0.785347	0.271962	1.29873	-1.45666	3.58345	0.00824997	0.0591331	-2.33685	1.88417	0.816956	0.585696	0.0060869	1.30218	2.2156	249	0.0122299	TRUE
-0.499974	-0.862382	-0.137565	-3.9543	-2.94835	0.0102269	0.0417504	-3.61294	Q92610	2.03251	0.482136	ZNF592	ZN592_HUMAN	0.413454	0.890487	0.303803	1.47717	-3.25467	3.66608	0.00952541	0.0640004	-2.39191	1.84932	0.94378	0.669319	0.0060891	1.39046	2.21545	250	0.012279	TRUE
0.191604	-0.0838531	0.467061	-2.52131	1.49648	0.157445	0.310013	-6.06678	P61587	1.02438	0.366607	RND3	RND3_HUMAN	0.314256	-1.12239	-1.6743	-0.570481	-1.61504	-4.91197	0.00229186	0.0279433	-0.980704	2.19471	1.00235	0.629644	0.00611727	-1.31399	2.21344	251	0.0123281	TRUE
0.205562	0.0454525	0.365671	3.51001	2.74382	0.0153966	0.0563945	-4.00934	Q9HC38	1.90484	0.211514	GLOD4	GLOD4_HUMAN	0.182661	1.01544	0.675297	1.35558	4.07328	6.38862	1.50553e-05	0.00213634	3.23233	3.0781	0.646589	0.388054	0.00624436	0.809879	2.20451	252	0.0123772	TRUE
0.298736	0.0669969	0.530476	-1.60593	2.75498	0.0150584	0.0555201	-3.98793	Q9BX69	1.91162	0.306296	CARD6	CARD6_HUMAN	0.26438	-1.71397	-2.51652	-0.911415	-2.76012	-5.15831	0.0017754	0.0238152	-0.7327	2.25694	1.48847	0.915594	0.00625202	-2.01271	2.20398	253	0.0124263	TRUE
0.17606	0.0863588	0.265761	0.479054	4.19461	0.000830672	0.00631423	-1.11571	Q99985	2.73232	0.126295	SEMA3C	SEM3C_HUMAN	0.102336	-1.45436	-2.0761	-0.832623	-0.573357	-5.26227	0.000459377	0.0111254	0.180028	2.53763	1.12331	0.709313	0.00631486	-1.63042	2.19964	254	0.0124754	TRUE
-0.0481423	-0.178561	0.0822766	-1.89907	-0.788889	0.442837	0.62045	-6.90724	Q15063	0.512937	0.183958	POSTN	POSTN_HUMAN	0.148788	1.11079	0.648065	1.57351	-0.00520172	5.26422	0.000240928	0.00783598	0.638262	2.65937	0.818669	0.5279	0.00634537	1.15893	2.19754	255	0.0125246	TRUE
-0.479922	-0.742367	-0.217477	-0.603151	-3.90806	0.00147267	0.00972924	-1.6924	O95562	2.58471	0.363927	SFT2D2	SFT2B_HUMAN	0.299411	1.05257	0.414824	1.69032	0.723757	3.9864	0.00645939	0.0505357	-2.00384	1.95209	1.05684	0.727578	0.00635408	1.5325	2.19695	256	0.0125737	TRUE
-0.0810163	-0.258181	0.0961489	-1.21741	-0.97729	0.344389	0.524679	-6.73948	Q92560	0.652433	0.243384	BAP1	BAP1_HUMAN	0.202119	1.2887	0.734145	1.84326	-0.0298466	5.61287	0.00113159	0.0186739	-0.300551	2.3493	1.07516	0.632668	0.00636865	1.36972	2.19595	257	0.0126228	TRUE
0.251196	0.0140503	0.488342	-2.82983	2.27886	0.0394401	0.115027	-4.82826	Q7Z2K8	1.57559	0.312482	GPRIN1	GRIN1_HUMAN	0.270548	1.61374	1.04525	2.18223	-2.35183	6.85626	0.000373048	0.00978366	0.727902	2.58277	1.22463	0.648566	0.00638557	1.36254	2.1948	258	0.0126719	TRUE
0.0510998	-0.105813	0.208013	-0.595672	0.695969	0.497411	0.669471	-6.97789	Q96IW7	0.444769	0.225185	SEC22A	SC22A_HUMAN	0.179014	1.67436	1.03298	2.31574	-0.723811	5.97737	0.000281515	0.00828891	0.825399	2.64014	1.24302	0.731717	0.00640902	1.62326	2.19321	259	0.012721	TRUE
0.278824	0.0621961	0.495453	2.03976	2.75071	0.0151868	0.0558077	-3.99611	Q56VL3	1.90938	0.286216	OCIAD2	OCAD2_HUMAN	0.247141	-0.937162	-1.44615	-0.428174	1.4532	-3.96741	0.00153256	0.0221254	-1.32796	2.28518	0.803806	0.58068	0.00641753	-1.21599	2.19263	260	0.0127701	TRUE
0.220701	0.0998929	0.341509	-1.96619	3.90425	0.00148397	0.00977338	-1.70008	Q9UQR0	2.58313	0.167461	SCML2	SCML2_HUMAN	0.137824	1.84418	1.21049	2.47787	-1.19353	6.66353	0.000131122	0.00600869	1.56967	2.74887	1.31494	0.722943	0.00654965	1.62348	2.18378	261	0.0128193	TRUE
-0.31087	-0.48321	-0.13853	-1.6805	-3.85498	0.00163845	0.0105486	-1.79948	Q9Y5W7	2.5564	0.238345	SNX14	SNX14_HUMAN	0.196614	1.00305	0.466811	1.53929	-1.71186	4.51797	0.0035085	0.0358088	-1.39836	2.09558	0.938154	0.611767	0.00656095	1.31392	2.18303	262	0.0128684	TRUE
0.0856947	-0.0185555	0.189945	-1.59115	1.75674	0.0999702	0.225116	-5.74403	Q86VP3	1.21831	0.137864	PACS2	PACS2_HUMAN	0.118934	1.78413	1.12622	2.44204	-1.9209	6.54996	0.000482922	0.0113848	0.493909	2.52947	1.38246	0.750578	0.00659609	1.69844	2.18071	263	0.0129175	TRUE
-0.651908	-0.817319	-0.486498	-2.28542	-8.42275	5.64961e-07	2.41238e-05	6.34768	Q96B01	4.26665	0.299471	RAD51AP1	R51A1_HUMAN	0.188708	0.772882	0.196914	1.34885	-2.15273	3.24111	0.0163357	0.0889612	-2.93214	1.69917	0.891521	0.657093	0.00661528	1.42479	2.17945	264	0.0129666	TRUE
-0.21849	-0.346783	-0.0901978	-0.860068	-3.63966	0.00252919	0.0145915	-2.23391	Q9Y2Y0	2.44034	0.175484	ARL2BP	AR2BP_HUMAN	0.146362	1.36717	0.742703	1.99164	-0.475433	5.01288	0.000913647	0.0169388	-0.260286	2.38559	1.12327	0.712427	0.0066545	1.58566	2.17688	265	0.0130157	TRUE
0.267695	0.147861	0.387529	-0.35214	4.77406	0.000266903	0.00266686	0.0355595	Q8NAF0	3.00984	0.174322	ZNF579	ZN579_HUMAN	0.136713	1.65321	1.10416	2.20227	-1.24933	7.27264	0.000266423	0.00811388	1.02759	2.64746	1.22393	0.626389	0.00670646	1.38552	2.17351	266	0.0130648	TRUE
0.00292373	-0.106331	0.112179	5.92701	0.0571906	0.955171	0.975966	-7.22943	O00299	0.033256	0.172315	CLIC1	CLIC1_HUMAN	0.124644	1.03235	0.617134	1.44756	5.605	5.3207	9.9599e-05	0.00555577	1.32842	2.77486	0.72919	0.473698	0.00677303	1.02942	2.16922	267	0.0131139	TRUE
-0.181432	-0.452613	0.0897488	-2.67458	-1.42983	0.173878	0.333188	-6.21456	O00559	0.977868	0.363655	EBAG9	RCAS1_HUMAN	0.309377	1.4056	0.732322	2.07888	-1.02104	5.04251	0.00199979	0.0255225	-0.848049	2.23014	1.23534	0.768108	0.00696551	1.58703	2.15705	268	0.0131631	TRUE
-0.0352384	-0.205342	0.134866	3.06238	-0.442722	0.664475	0.798838	-7.12767	O14737	0.270666	0.255176	PDCD5	PDCD5_HUMAN	0.194063	1.15171	0.656367	1.64705	2.12174	4.97568	0.000189502	0.0068898	0.680842	2.70303	0.835119	0.565112	0.00697916	1.18695	2.1562	269	0.0132122	TRUE
-0.32708	-0.556664	-0.0974963	-3.36552	-3.06501	0.00866535	0.0369262	-3.36976	Q96GZ6	2.08306	0.307757	SLC41A3	S41A3_HUMAN	0.261921	1.21492	0.568901	1.86094	-2.00205	4.54235	0.00341505	0.0355325	-1.37175	2.09872	1.13461	0.737012	0.00698568	1.542	2.15579	270	0.0132613	TRUE
0.0918179	-0.0560981	0.239734	-0.0699764	1.32661	0.205076	0.370238	-6.34825	Q96NL6	0.907643	0.198275	SCLT1	SCLT1_HUMAN	0.16875	-1.47249	-2.10268	-0.842294	-2.48599	-5.6436	0.00109867	0.0183147	-0.272484	2.35656	1.2247	0.718957	0.00699412	-1.56431	2.15527	271	0.0133104	TRUE
0.0641157	-0.067752	0.195983	2.92049	1.0391	0.315714	0.495762	-6.67758	Q9BVK6	0.696779	0.180354	TMED9	TMED9_HUMAN	0.150441	0.924447	0.562137	1.28676	2.73995	5.46031	7.71158e-05	0.00497467	1.58618	2.8112	0.644536	0.413342	0.00706232	0.860331	2.15105	272	0.0133595	TRUE
-0.017114	-0.341573	0.307345	-1.75765	-0.113478	0.911315	0.953322	-7.16573	Q4AC94	0.0642388	0.522168	C2CD3	C2CD3_HUMAN	0.370159	1.3073	0.729607	1.885	-1.89231	5.46583	0.00130535	0.0199628	-0.436812	2.32422	1.10244	0.659064	0.00711219	1.32442	2.148	273	0.0134086	TRUE
0.302343	0.204228	0.400458	0.292278	6.58557	1.00408e-05	0.000214286	3.3935	Q14289	3.7263	0.15903	PTK2B	FAK2_HUMAN	0.111935	1.76437	1.1837	2.34505	-1.18839	7.33896	0.00025288	0.00783598	1.07345	2.65937	1.30037	0.662465	0.00715557	1.46203	2.14536	274	0.0134578	TRUE
-0.198903	-0.313496	-0.084311	-0.343722	-3.70951	0.00219647	0.0130447	-2.09302	Q8IWB9	2.48088	0.157142	TEX2	TEX2_HUMAN	0.130733	1.17086	0.619192	1.72253	-0.431305	5.12631	0.00183444	0.0242858	-0.764359	2.24939	1.02023	0.629374	0.00722015	1.36977	2.14145	275	0.0135069	TRUE
0.0583721	-0.0379623	0.154707	-0.588003	1.29495	0.215501	0.38231	-6.38768	A7KAX9	0.885713	0.129172	ARHGAP32	RHG32_HUMAN	0.109903	1.37385	0.846857	1.90085	-0.986807	6.10683	0.000404684	0.0102558	0.586604	2.56628	1.04928	0.601225	0.00728	1.31548	2.13787	276	0.013556	TRUE
0.0633539	-0.101029	0.227737	-0.150122	0.823658	0.423424	0.602651	-6.87872	O15120	0.538153	0.230741	AGPAT2	PLCB_HUMAN	0.187536	1.04826	0.626752	1.46977	-0.642508	5.59464	0.000294099	0.00842143	0.697871	2.63469	0.779821	0.480878	0.00732898	0.984906	2.13496	277	0.0136051	TRUE
-0.327453	-0.494033	-0.160874	-1.15704	-4.20104	0.000820125	0.00625425	-1.10281	Q15542	2.73551	0.234621	TAF5	TAF5_HUMAN	0.190042	1.05411	0.479993	1.62822	-1.10587	4.43471	0.00384978	0.0375915	-1.49	2.07577	0.99532	0.654979	0.00734612	1.38156	2.13394	278	0.0136542	TRUE
-0.0511757	-0.293914	0.191563	1.18928	-0.450561	0.658944	0.794182	-7.124	Q13576	0.276852	0.362302	IQGAP2	IQGA2_HUMAN	0.276929	1.01433	0.544107	1.48456	2.19664	4.85269	0.000813266	0.0156394	-0.213718	2.415	0.823227	0.536459	0.00759247	1.06551	2.11962	279	0.0137033	TRUE
0.131024	-0.0681342	0.330181	-0.592391	1.40599	0.180714	0.342726	-6.24612	Q9H1C4	0.959335	0.267692	UNC93B1	UN93B_HUMAN	0.227209	1.71982	1.05115	2.38849	-0.169163	6.21228	0.000649063	0.0135047	0.221777	2.4684	1.3656	0.762851	0.00764717	1.5888	2.1165	280	0.0137525	TRUE
-0.384745	-0.649271	-0.120219	0.353006	-3.10838	0.00740881	0.0328266	-3.29789	Q5T5X7	2.13071	0.35392	BEND3	BEND3_HUMAN	0.301785	1.08312	0.444068	1.72218	-1.86682	4.09371	0.00569108	0.0470366	-1.8777	1.98258	1.07079	0.729069	0.00768589	1.46787	2.11431	281	0.0138016	TRUE
-0.594877	-0.76984	-0.419914	-1.14891	-7.43966	9.7548e-06	0.000209888	3.641	Q9Y5T4	3.73173	0.312445	DNAJC15	DJC15_HUMAN	0.199607	0.646051	0.117614	1.17449	-0.862118	2.95292	0.0239054	0.113239	-3.31292	1.5833	0.799758	0.602868	0.00769026	1.24093	2.11406	282	0.0138507	TRUE
-0.235873	-0.559769	0.0880236	-0.855941	-1.55633	0.141101	0.286679	-6.04059	Q9H9Q4	1.0736	0.430618	NHEJ1	NHEJ1_HUMAN	0.369517	-3.08836	-4.28191	-1.89482	-2.23139	-5.82101	0.00021898	0.007423	0.933977	2.67781	2.2605	1.36166	0.00772667	-2.85249	2.11201	283	0.0138998	TRUE
-0.139845	-0.268881	-0.0108085	-0.350022	-2.31614	0.035585	0.106229	-4.80556	A2RUC4	1.61452	0.169769	TYW5	TYW5_HUMAN	0.147211	1.14932	0.612394	1.68625	-0.789851	5.17017	0.00175407	0.0238152	-0.721011	2.25694	0.998107	0.612553	0.00788393	1.28916	2.10326	284	0.0139489	TRUE
0.195892	0.104126	0.287659	0.960624	4.56207	0.000402716	0.00365644	-0.382573	O75879	2.9106	0.131914	GATB	GATB_HUMAN	0.104692	2.10332	1.3319	2.87475	0.173932	6.24292	0.000208025	0.00723599	1.14338	2.68646	1.53455	0.880081	0.00799105	1.90743	2.0974	285	0.013998	TRUE
0.528487	0.409203	0.647771	-0.864679	9.46849	1.31746e-07	7.54158e-06	7.83698	Q6P1M3	4.53229	0.228546	LLGL2	L2GL2_HUMAN	0.136086	-0.79406	-1.3434	-0.244723	-1.81256	-3.49134	0.0118515	0.0731635	-2.61069	1.78934	0.869795	0.626712	0.00801726	-1.32255	2.09597	286	0.0140472	TRUE
-0.158479	-0.276513	-0.0404442	-1.13805	-2.8694	0.0119818	0.0468272	-3.76688	Q8N2G8	1.98446	0.156525	GHDC	GHDC_HUMAN	0.13466	-1.32112	-1.81101	-0.83123	0.0969707	-5.91383	8.931e-05	0.00532454	1.64556	2.78889	0.928469	0.558891	0.0082327	-1.16264	2.08446	287	0.0140963	TRUE
0.0564119	-0.0685642	0.181388	-0.837439	0.964658	0.35047	0.530934	-6.75172	Q6P4A7	0.642997	0.171956	SFXN4	SFXN4_HUMAN	0.142579	2.15576	1.29465	3.01686	-0.916875	5.86443	0.000520669	0.0120528	0.350306	2.5092	1.68392	0.982396	0.00823275	2.09934	2.08445	288	0.0141454	TRUE
0.0916725	-0.083099	0.266444	-2.40946	1.12098	0.28045	0.45849	-6.59057	P35226	0.755925	0.237693	BMI1	BMI1_HUMAN	0.199388	1.38294	0.826393	1.9395	-2.68142	6.00175	0.000785308	0.0153092	0.0442244	2.42282	1.11877	0.634942	0.00823583	1.29127	2.08429	289	0.0141945	TRUE
0.125156	-0.0586459	0.308959	5.42081	1.45523	0.166831	0.323053	-6.1805	P12532	0.997939	0.245813	CKMT1B	KCRU_HUMAN	0.209691	-3.4309	-4.88722	-1.97457	-3.98535	-5.39418	0.000564985	0.0126442	0.126689	2.49207	2.69838	1.66145	0.0083133	-3.55605	2.08023	290	0.0142436	TRUE
0.150972	-0.206748	0.508692	-2.44947	0.901952	0.381765	0.563024	-6.81041	Q7Z4R8	0.595374	0.497008	C6orf120	CF120_HUMAN	0.408105	-3.19548	-4.61728	-1.77367	-2.50346	-5.14603	0.000770681	0.0151489	-0.2601	2.42667	2.58096	1.62206	0.00839064	-3.34645	2.0762	291	0.0142927	TRUE
0.0696557	-0.211217	0.350528	-2.36782	0.530001	0.604102	0.753215	-7.08327	Q6UXD5	0.331442	0.411912	SEZ6L2	SE6L2_HUMAN	0.320434	1.05564	0.611445	1.49984	-1.65102	5.27162	0.000323799	0.00898859	0.458593	2.61221	0.79207	0.506762	0.00839489	0.985986	2.07599	292	0.0143418	TRUE
-0.465879	-0.922153	-0.00960432	-2.95626	-2.23419	0.0460738	0.129097	-4.9342	Q52LR7	1.51801	0.601526	EPC2	EPC2_HUMAN	0.520541	0.977813	0.335398	1.62023	-2.43891	3.67637	0.00940504	0.0636828	-2.37919	1.85153	1.0351	0.7329	0.00840123	1.44369	2.07566	293	0.014391	TRUE
-0.0309067	-0.313291	0.251477	-2.43775	-0.254994	0.80553	0.891448	-6.83069	Q5SVS4	0.147573	0.410489	SLC25A30	KMCP1_HUMAN	0.322158	1.27856	0.689241	1.86787	-1.58937	5.24024	0.00163378	0.022852	-0.652401	2.27281	1.10259	0.67232	0.00843191	1.30946	2.07407	294	0.0144401	TRUE
0.00269261	-0.123719	0.129104	-2.52125	0.0455214	0.96431	0.981637	-7.23007	Q9BT40	0.0254429	0.207425	INPP5K	INP5K_HUMAN	0.144217	-1.52531	-2.16628	-0.884345	-2.7204	-5.74779	0.000994877	0.0174932	-0.178397	2.37365	1.2595	0.731249	0.00849904	-1.52801	2.07063	295	0.0144892	TRUE
0.30425	0.15702	0.45148	-1.5809	4.41636	0.000535803	0.00456157	-0.672175	Q9BXS4	2.83946	0.210015	TMEM59	TMM59_HUMAN	0.167967	-0.629611	-1.04074	-0.218481	0.542427	-3.27725	0.00535599	0.0453533	-2.64713	1.99793	0.617657	0.469038	0.00852567	-0.933861	2.06927	296	0.0145383	TRUE
-0.608653	-0.759587	-0.457718	0.0463567	-8.6181	4.26434e-07	1.94114e-05	6.63587	Q8TAA5	4.31734	0.276318	GRPEL2	GRPE2_HUMAN	0.172193	0.624074	0.090757	1.15739	-1.20214	2.82637	0.028356	0.125211	-3.48314	1.5334	0.797697	0.608436	0.00866846	1.23273	2.06206	297	0.0145874	TRUE
-0.33008	-0.500704	-0.159456	-0.990133	-4.13436	0.000936479	0.0069377	-1.23671	Q9NTJ4	2.70069	0.239552	MAN2C1	MA2C1_HUMAN	0.194657	-2.39047	-3.25925	-1.52168	-1.42403	-6.64583	0.000444995	0.0108512	0.568423	2.54644	1.83995	0.991154	0.00867047	-2.06039	2.06196	298	0.0146365	TRUE
0.23921	-0.105228	0.583647	-3.03231	1.48422	0.159081	0.312126	-6.14109	Q96KR6	1.02004	0.459638	FAM210B	F210B_HUMAN	0.392952	-1.54643	-2.34992	-0.74295	-4.10517	-4.64871	0.00303873	0.0329203	-1.25686	2.12956	1.4233	0.916655	0.00872351	-1.78564	2.05931	299	0.0146857	TRUE
0.0374214	-0.0775232	0.152366	-1.13515	0.695763	0.497536	0.669471	-6.97804	Q9Y259	0.444769	0.164908	CHKB	CHKB_HUMAN	0.131135	1.41476	0.830992	1.99852	-0.513925	5.8536	0.000900692	0.0167751	-0.0845067	2.38919	1.16061	0.665988	0.00883153	1.37734	2.05396	300	0.0147348	TRUE
0.106868	-0.0817988	0.295535	0.908279	1.21055	0.245359	0.41968	-6.4891	Q9H7D7	0.820351	0.255331	WDR26	WDR26_HUMAN	0.215241	-1.26369	-1.86559	-0.661788	-0.0125973	-4.52391	0.000536461	0.0122166	-0.277704	2.50438	0.989001	0.686682	0.00887238	-1.37056	2.05196	301	0.0147839	TRUE
-0.165379	-0.376989	0.0462317	-0.0164162	-1.67021	0.116233	0.250296	-5.87505	O43513	1.15612	0.280371	MED7	MED7_HUMAN	0.241416	1.23134	0.612582	1.85009	-1.58076	4.80659	0.00256284	0.0298619	-1.08985	2.16849	1.11295	0.705907	0.00889658	1.39672	2.05078	302	0.014833	TRUE
-0.00983975	-0.0993885	0.079709	1.23015	-0.23483	0.817612	0.898073	-7.20191	Q5TAX3	0.138719	0.139028	TUT4	TUT4_HUMAN	0.102162	0.865688	0.488937	1.24244	0.906096	4.95116	0.0002454	0.00783598	0.508224	2.65937	0.638026	0.429816	0.00894415	0.875528	2.04846	303	0.0148821	TRUE
0.389472	0.226924	0.552021	0.50462	5.12062	0.000137799	0.0016245	0.709476	P25311	3.16079	0.241511	AZGP1	ZA2G_HUMAN	0.185444	2.51012	1.61054	3.40969	-1.40392	6.73962	0.000411135	0.0103089	0.640195	2.56447	1.91846	1.02628	0.00900288	2.12065	2.04562	304	0.0149312	TRUE
0.239328	0.0665676	0.412088	-2.14293	2.9606	0.00997815	0.0409951	-3.58896	Q9BZF2	2.04009	0.229933	OSBPL7	OSBL7_HUMAN	0.197093	1.93846	1.20571	2.67122	0.666605	5.66127	5.36036e-05	0.00404299	1.95271	2.87844	1.31995	0.835965	0.00903662	1.69914	2.04399	305	0.0149804	TRUE
-0.320311	-0.462519	-0.178104	-0.909309	-4.81371	0.000247279	0.00251918	0.113293	Q75QN2	3.02749	0.20737	INTS8	INT8_HUMAN	0.162237	1.17107	0.530473	1.81167	-0.963916	4.41546	0.00393386	0.0380787	-1.51135	2.07049	1.10858	0.730828	0.00903726	1.49138	2.04396	306	0.0150295	TRUE
0.140927	-0.0481646	0.330019	-1.14876	1.59277	0.132691	0.27571	-5.98851	Q9H920	1.09768	0.251638	RNF121	RN121_HUMAN	0.215726	1.51101	0.906169	2.11585	-0.217684	6.03401	0.000762472	0.015071	0.0718292	2.42855	1.21948	0.690031	0.00906384	1.37008	2.04269	307	0.0150786	TRUE
-0.0942456	-0.334755	0.146264	0.690689	-0.837449	0.415879	0.595355	-6.86709	Q8N4Q0	0.54857	0.336732	PTGR3	PTGR3_HUMAN	0.274386	1.25697	0.64663	1.86732	-0.909403	4.82432	0.00167359	0.0232403	-0.768423	2.26634	1.08707	0.69631	0.00913307	1.35122	2.03938	308	0.0151277	TRUE
0.245417	-0.275595	0.76643	-1.12324	1.0307	0.323773	0.503798	-6.49588	Q86YN1	0.684329	0.702905	DOLPP1	DOPP1_HUMAN	0.594397	-4.16183	-6.08836	-2.2353	-4.84469	-5.06048	0.00126736	0.0197652	-0.593374	2.32797	3.504	2.19789	0.00914988	-4.40725	2.03858	309	0.0151768	TRUE
-0.17631	-0.685981	0.33336	2.9184	-0.739295	0.471482	0.647641	-6.94597	P05386	0.474916	0.727641	RPLP1	RLA1_HUMAN	0.581458	2.30611	1.17188	3.44034	1.97269	4.35106	0.000629845	0.0133099	-0.524673	2.47364	1.82726	1.29399	0.00916775	2.48242	2.03774	310	0.0152259	TRUE
0.154937	0.0272866	0.282588	-0.416707	2.59395	0.0207178	0.0703547	-4.29411	Q8IZL2	1.80703	0.168053	MAML2	MAML2_HUMAN	0.145631	1.51664	0.928773	2.10451	-0.806578	5.90715	0.000305419	0.00866902	0.784056	2.62472	1.13255	0.670672	0.00925616	1.36171	2.03357	311	0.015275	TRUE
0.0169393	-0.107022	0.140901	1.03917	0.292037	0.774379	0.870377	-7.18597	P62072	0.175664	0.189003	TIMM10	TIM10_HUMAN	0.141421	0.983776	0.556547	1.411	1.1503	4.92778	0.000207455	0.00723599	0.589801	2.68646	0.717748	0.487405	0.00932876	0.966837	2.03018	312	0.0153242	TRUE
0.172982	0.0113539	0.33461	0.054354	2.28725	0.0376114	0.111057	-4.85729	Q86WA6	1.59285	0.212854	BPHL	BPHL_HUMAN	0.184393	-1.40453	-2.09166	-0.717401	0.484782	-4.53414	0.000995974	0.0174932	-0.680489	2.37365	1.15977	0.783915	0.00938569	-1.57751	2.02753	313	0.0153733	TRUE
-0.210185	-0.348714	-0.0716554	-1.14748	-3.24257	0.00564891	0.0267661	-3.03122	Q8NEL9	2.21159	0.186274	DDHD1	DDHD1_HUMAN	0.158041	1.0782	0.515208	1.64119	-0.980688	4.62568	0.00311613	0.0334524	-1.28158	2.12311	0.995366	0.642292	0.00938813	1.28839	2.02742	314	0.0154224	TRUE
-0.091263	-0.286442	0.103916	-1.65247	-0.999291	0.333977	0.514775	-6.71782	Q99650	0.667483	0.267985	OSMR	OSMR_HUMAN	0.22267	1.16346	0.599203	1.72771	-0.93591	4.98029	0.00213341	0.0267426	-0.910921	2.21194	1.03094	0.643728	0.00940582	1.25472	2.0266	315	0.0154715	TRUE
0.101535	-0.0252992	0.228369	-1.5156	1.71084	0.10833	0.238151	-5.81408	Q9UL40	1.18553	0.167864	ZNF346	ZN346_HUMAN	0.144699	1.36482	0.814875	1.91477	-1.55487	5.99425	0.000790735	0.0153308	0.0377766	2.4223	1.10434	0.627406	0.00941178	1.26329	2.02633	316	0.0155206	TRUE
-0.249242	-0.381052	-0.117432	2.18416	-4.04114	0.00112797	0.00792399	-1.42423	P20839	2.65556	0.183959	IMPDH1	IMDH1_HUMAN	0.150375	0.461663	0.137241	0.786084	1.71014	3.0453	0.00853284	0.060009	-3.10112	1.87772	0.481892	0.370117	0.00942514	0.710905	2.02571	317	0.0155697	TRUE
0.0101086	-0.0995816	0.119799	0.277515	0.196948	0.846592	0.915407	-7.21058	P04424	0.115487	0.171559	ASL	ARLY_HUMAN	0.12514	0.727902	0.405298	1.05051	0.670314	4.82857	0.000250446	0.00783598	0.400455	2.65937	0.536475	0.368043	0.00944153	0.717794	2.02496	318	0.0156189	TRUE
-0.0791019	-0.273207	0.115003	-1.96172	-0.870921	0.397933	0.579247	-6.83815	P78312	0.571753	0.271166	FAM193A	F193A_HUMAN	0.221445	-1.52368	-2.16629	-0.881075	-2.52229	-5.72701	0.00101466	0.017604	-0.197036	2.37131	1.2594	0.733117	0.00944684	-1.44458	2.02471	319	0.015668	TRUE
0.00895649	-0.141506	0.159419	-0.890611	0.127215	0.900511	0.946546	-7.22257	Q7Z2E3	0.0734494	0.239004	APTX	APTX_HUMAN	0.171655	1.44257	0.815866	2.06927	-2.1062	5.55972	0.00119118	0.0192105	-0.349416	2.33868	1.20899	0.714975	0.00946312	1.43361	2.02397	320	0.0157171	TRUE
0.897557	0.361328	1.43379	-1.72879	3.57719	0.00286965	0.0160729	-2.35984	Q9UPT6	2.40496	0.731494	MAPK8IP3	JIP3_HUMAN	0.611757	-0.404748	-0.935544	0.126048	1.8116	-1.63182	0.124474	0.317837	-5.58357	1.00843	0.786676	0.605559	0.00960018	-1.30231	2.01772	321	0.0157662	TRUE
0.165701	0.0253116	0.30609	1.32712	2.52244	0.0238439	0.0788291	-4.42799	Q9HD42	1.75531	0.185024	CHMP1A	CHM1A_HUMAN	0.160163	0.904998	0.565206	1.24479	1.5913	5.73897	6.17905e-05	0.00438466	1.89673	2.85228	0.621887	0.387653	0.00965261	0.739298	2.01536	322	0.0158153	TRUE
0.0439949	-0.205221	0.293211	0.598282	0.377273	0.711414	0.825823	-7.15587	Q8ND56	0.234843	0.367182	LSM14A	LS14A_HUMAN	0.284318	-1.68328	-2.4604	-0.906152	-0.439154	-4.80472	0.000653597	0.0135047	-0.310909	2.4684	1.33658	0.886584	0.0096763	-1.72727	2.01429	323	0.0158644	TRUE
-0.246746	-0.569535	0.076042	-2.94633	-1.63366	0.123766	0.261723	-5.92906	A2RU67	1.12935	0.42823	FAM234B	F234B_HUMAN	0.368253	0.965421	0.39931	1.53153	-2.4032	4.11902	0.00552507	0.0461351	-1.84824	1.99074	0.950513	0.645849	0.00973845	1.21217	2.01151	324	0.0159136	TRUE
0.0220784	-0.106597	0.150753	1.60907	0.366693	0.719123	0.831952	-7.16002	Q9Y4Z0	0.22671	0.190877	LSM4	LSM4_HUMAN	0.146799	0.619112	0.341815	0.896409	2.47116	4.77793	0.000275844	0.00822693	0.303386	2.64271	0.459172	0.316355	0.00974426	0.597034	2.01125	325	0.0159627	TRUE
0.0673237	-0.174978	0.309626	2.69247	0.5938	0.561761	0.720348	-7.04597	Q9H082	0.375562	0.351351	RAB33B	RB33B_HUMAN	0.27643	1.70846	0.966937	2.44997	0.156806	5.56494	0.00118518	0.019201	-0.344603	2.33886	1.43171	0.845962	0.00977606	1.64113	2.00984	326	0.0160118	TRUE
0.216511	0.102439	0.330583	3.02767	4.05631	0.00109428	0.00776346	-1.39369	O15511	2.66255	0.159382	ARPC5	ARPC5_HUMAN	0.130139	1.52269	0.950625	2.09476	2.45323	5.69613	5.0355e-05	0.00397021	2.01573	2.88427	1.03474	0.652645	0.00993417	1.30618	2.00287	327	0.0160609	TRUE
-0.485762	-0.701909	-0.269614	-0.841681	-4.80289	0.000252484	0.00256225	0.0920887	O43663	3.02224	0.315028	PRC1	PRC1_HUMAN	0.246592	0.357919	-0.0382982	0.754135	0.0459518	1.94649	0.0729664	0.229813	-5.10391	1.20635	0.581525	0.452024	0.00997613	0.84368	2.00104	328	0.01611	TRUE
0.0737797	-0.0642424	0.211802	-1.08557	1.1424	0.271732	0.448426	-6.56689	Q9UK99	0.77233	0.187236	FBXO3	FBX3_HUMAN	0.157463	-1.23424	-1.81429	-0.654196	-1.76675	-5.13945	0.00180994	0.0241469	-0.751342	2.25161	1.0744	0.661747	0.0100043	-1.30802	1.99981	329	0.0161591	TRUE
0.16887	-0.00957381	0.347313	-0.616801	2.02246	0.0619018	0.159463	-5.31618	O14874	1.40882	0.234938	BCKDK	BCKD_HUMAN	0.203577	-1.34931	-2.02874	-0.669886	-0.923314	-4.35507	0.00106707	0.018158	-0.871497	2.35977	1.12073	0.775123	0.0100875	-1.51818	1.99622	330	0.0162083	TRUE
-0.173035	-0.671906	0.325835	4.1251	-0.741271	0.47032	0.646839	-6.94447	P13645	0.476029	0.712456	KRT10	K1C10_HUMAN	0.569137	1.43687	0.685228	2.18852	4.27773	4.09092	0.00105105	0.0180853	-1.0363	2.36126	1.1927	0.857515	0.0101364	1.60991	1.99412	331	0.0162574	TRUE
0.15889	-0.00837444	0.326155	-1.96653	2.03012	0.061032	0.157841	-5.30332	Q9Y3E1	1.41422	0.22021	HDGFL3	HDGR3_HUMAN	0.190824	1.9686	1.16877	2.76843	-2.33464	5.76557	0.000578227	0.0127822	0.251383	2.48818	1.55071	0.912489	0.0101728	1.80971	1.99256	332	0.0163065	TRUE
0.0958044	-0.0147645	0.206373	0.941876	1.85175	0.0844531	0.199241	-5.59526	P38435	1.2877	0.145823	GGCX	VKGC_HUMAN	0.126143	-0.905591	-1.3532	-0.457977	0.999819	-4.32957	0.000656913	0.0135047	-0.56678	2.4684	0.719073	0.51066	0.0102079	-1.00139	1.99106	333	0.0163556	TRUE
0.0558746	-0.0670284	0.178778	-1.44811	0.971587	0.347125	0.527113	-6.74503	Q5BKZ1	0.648754	0.168807	ZNF326	ZN326_HUMAN	0.140214	1.33268	0.766256	1.8991	-2.23109	5.68282	0.00105823	0.0180945	-0.23688	2.36107	1.1063	0.646203	0.010234	1.2768	1.98995	334	0.0164047	TRUE
-0.0564807	-0.2638	0.150839	-1.87261	-0.582223	0.569325	0.725886	-7.05304	Q9UKB1	0.368101	0.300738	FBXW11	FBW1B_HUMAN	0.236521	0.979625	0.494107	1.46514	-0.775788	4.72648	0.00188229	0.0247076	-0.8828	2.24273	0.856128	0.553904	0.0103514	1.03611	1.985	335	0.0164538	TRUE
-0.275802	-0.469683	-0.0819218	-2.49968	-3.06044	0.0087434	0.0371783	-3.37857	Q9BQ13	2.08028	0.259855	KCTD14	KCD14_HUMAN	0.221189	-1.92885	-2.67335	-1.18435	-0.614993	-5.74697	0.00016352	0.00661573	1.10358	2.71669	1.3916	0.849359	0.0103551	-1.65305	1.98484	336	0.0165029	TRUE
0.168405	0.0547637	0.282046	-0.631116	3.167	0.00658146	0.030221	-3.18163	P23508	2.16374	0.152548	MCC	CRCM_HUMAN	0.129648	-1.07392	-1.62527	-0.522579	-3.55868	-4.70467	0.00285957	0.03226	-1.19719	2.13769	0.984655	0.629002	0.0103577	-1.24233	1.98473	337	0.0165521	TRUE
0.0941614	-0.295624	0.483946	2.60015	0.51627	0.613419	0.760496	-7.09077	P30536	0.321713	0.573668	TSPO	TSPO_HUMAN	0.444687	-1.08567	-1.63464	-0.536695	2.13825	-4.29573	0.000976564	0.0174932	-0.770683	2.37365	0.896469	0.626294	0.0104155	-1.17983	1.98232	338	0.0166012	TRUE
-0.141575	-0.422512	0.139363	4.90898	-1.07697	0.299017	0.478416	-6.63803	P15880	0.724004	0.383266	RPS2	RS2_HUMAN	0.320508	-1.03348	-1.4519	-0.615062	5.40189	-5.28577	0.000106227	0.00566758	1.26352	2.76827	0.731727	0.477351	0.0104313	-0.891904	1.98166	339	0.0166503	TRUE
-0.71037	-0.99985	-0.42089	1.65018	-5.2444	0.000109214	0.00135443	0.946942	Q6P5R6	3.21475	0.433105	RPL22L1	RL22L_HUMAN	0.330253	-1.96184	-2.55466	-1.36902	-1.85869	-7.99313	0.000154178	0.00642371	1.50021	2.72657	1.41027	0.676324	0.0104848	-1.25147	1.97944	340	0.0166994	TRUE
-0.154104	-0.356208	0.048001	-1.86249	-1.62954	0.124641	0.263079	-5.9351	Q9BY41	1.12623	0.268189	HDAC8	HDAC8_HUMAN	0.230571	1.32412	0.648641	1.99961	-1.28725	4.48838	0.00183127	0.0242858	-1.15064	2.24939	1.15377	0.770626	0.0105086	1.47823	1.97845	341	0.0167485	TRUE
0.0315918	-0.0716563	0.13484	2.50087	0.653915	0.523364	0.688636	-7.00715	P01111	0.418544	0.147941	NRAS	RASN_HUMAN	0.117791	0.907142	0.510539	1.30374	2.99881	4.8948	0.000220829	0.00742655	0.526976	2.67764	0.664016	0.452465	0.0105816	0.87555	1.97545	342	0.0167976	TRUE
0.165871	0.0643437	0.267399	1.26281	3.49154	0.0034126	0.018257	-2.53228	Q9HB21	2.35774	0.13789	PLEKHA1	PKHA1_HUMAN	0.115828	-1.13081	-1.70557	-0.556044	-1.85271	-4.75201	0.00271719	0.0310343	-1.14711	2.15317	1.02936	0.655721	0.0105937	-1.29668	1.97495	343	0.0168468	TRUE
-0.14345	-0.26714	-0.019759	-0.607682	-2.47852	0.0259825	0.0838926	-4.50948	Q96AP0	1.72656	0.162845	ACD	ACD_HUMAN	0.141113	1.41142	0.721304	2.10153	-0.312401	4.93985	0.00222566	0.0274605	-0.952137	2.20156	1.25655	0.787317	0.0106198	1.55487	1.97388	344	0.0168959	TRUE
-0.245049	-0.424853	-0.0652441	0.047437	-2.9126	0.0109878	0.0441024	-3.68277	Q6ZW49	2.00967	0.238993	PAXIP1	PAXI1_HUMAN	0.20513	-1.4793	-2.04765	-0.910949	-2.55582	-6.09711	0.000408739	0.0102851	0.577297	2.56528	1.13026	0.648401	0.0106372	-1.23425	1.97317	345	0.016945	TRUE
-0.0730535	-0.222574	0.0764669	-1.67284	-1.04417	0.31344	0.493766	-6.67235	Q8IUW5	0.699886	0.204583	RELL1	RELL1_HUMAN	0.17058	1.42279	0.750925	2.09465	-0.745647	4.96071	0.00142394	0.0210946	-0.611649	2.30335	1.2107	0.766493	0.0106512	1.49584	1.9726	346	0.0169941	TRUE
0.174526	0.00198049	0.347072	-1.65273	2.17609	0.0477672	0.132389	-5.00677	Q9HB20	1.50526	0.227251	PLEKHA3	PKHA3_HUMAN	0.196849	1.72501	1.02354	2.42648	-1.29281	5.76054	0.000581339	0.0128111	0.246311	2.48737	1.35927	0.800278	0.0106884	1.55048	1.97109	347	0.0170432	TRUE
2.43915	2.28895	2.58935	6.29031	34.7057	2.08773e-15	1.64409e-11	24.4555	P0DMV8;P0DMV9	6.91214	0.691644	HSPA1A;HSPA1B	HS71A_HUMAN;HS71B_HUMAN	0.171355	1.58785	1.18911	1.9866	5.85803	8.52181	5.46164e-07	0.00051241	6.55397	3.49192	0.891255	0.454907	0.0107474	-0.851302	1.9687	348	0.0170923	TRUE
0.0117121	-0.161027	0.184451	-1.77013	0.144903	0.886775	0.937943	-7.22002	Q9UHK6	0.0851082	0.269725	AMACR	AMACR_HUMAN	0.197069	1.36438	0.744487	1.98428	-0.796911	5.31614	0.00151386	0.0219812	-0.57897	2.28767	1.16896	0.707208	0.0108496	1.35267	1.96459	349	0.0171415	TRUE
-0.230003	-0.382507	-0.0774994	0.62255	-3.22317	0.005875	0.0276874	-3.06989	Q9Y2X3	2.19833	0.205068	NOP58	NOP58_HUMAN	0.173984	0.624918	0.221588	1.02825	0.858588	3.31572	0.00495722	0.0433591	-2.57136	2.01677	0.607327	0.460139	0.0110477	0.854921	1.95673	350	0.0171906	TRUE
-0.0436611	-0.154518	0.0671955	-1.68402	-0.841711	0.413565	0.593318	-6.86346	Q6P3S6	0.551488	0.155173	FBXO42	FBX42_HUMAN	0.126471	1.39423	0.749819	2.03863	-1.98004	5.22578	0.00165781	0.0230663	-0.666492	2.26923	1.20423	0.735173	0.0110625	1.43789	1.95615	351	0.0172397	TRUE
-0.158249	-0.3147	-0.00179901	-0.560691	-2.1617	0.0477413	0.132381	-5.07848	Q9UL03	1.50529	0.206053	INTS6	INT6_HUMAN	0.178487	1.08107	0.510763	1.65138	-2.20531	4.5785	0.00328159	0.0344981	-1.33249	2.11069	1.00389	0.650636	0.0110683	1.23932	1.95592	352	0.0172888	TRUE
-0.269764	-0.479701	-0.0598276	-1.18211	-2.74616	0.015325	0.0561847	-4.00485	O00411	1.90646	0.27734	POLRMT	RPOM_HUMAN	0.239506	-1.64799	-2.29192	-1.00406	-2.63785	-5.55908	0.000111849	0.00575132	1.31687	2.76341	1.16887	0.734632	0.0111458	-1.37822	1.95289	353	0.0173379	TRUE
-0.604917	-1.04495	-0.164889	-1.26123	-2.93795	0.0104426	0.0423457	-3.63326	Q53T94	2.02663	0.585029	TAF1B	TAF1B_HUMAN	0.502007	1.02185	0.237529	1.80617	-1.45118	3.14682	0.0184792	0.0955749	-3.05557	1.6653	1.20269	0.894794	0.0112187	1.62677	1.95006	354	0.017387	TRUE
-0.458627	-0.798721	-0.118533	-0.984898	-2.88198	0.0116837	0.0459128	-3.74243	Q8IV63	1.99278	0.451084	VRK3	VRK3_HUMAN	0.387997	0.692262	0.139118	1.24541	-1.08961	3.02281	0.0217739	0.10641	-3.21965	1.61369	0.840826	0.631055	0.01124	1.15089	1.94923	355	0.0174361	TRUE
-0.431181	-0.91005	0.0476889	-0.818834	-1.92429	0.0740927	0.18098	-5.47844	Q7RTV5	1.3408	0.630307	PRXL2C	PXL2C_HUMAN	0.546319	-1.71537	-2.30678	-1.12396	-1.08063	-6.52496	9.14051e-05	0.00532454	1.85811	2.78889	1.20554	0.674711	0.0113977	-1.28419	1.94318	356	0.0174853	TRUE
-0.312023	-0.443006	-0.181039	-0.0293711	-5.09095	0.000145739	0.00169017	0.652285	P08651	3.14893	0.194213	NFIC	NFIC_HUMAN	0.149433	-1.61532	-2.21143	-1.01922	-0.205225	-6.0109	0.000113435	0.00575213	1.51939	2.76337	1.14572	0.680068	0.0114119	-1.3033	1.94264	357	0.0175344	TRUE
-0.00952126	-0.327553	0.308511	-2.44308	-0.0644086	0.949585	0.973137	-7.17039	O75506	0.0371455	0.502394	HSBP1	HSBP1_HUMAN	0.362827	0.909215	0.474994	1.34344	-2.68799	4.79437	0.0012147	0.0194099	-0.646833	2.3348	0.763263	0.495382	0.0115127	0.918737	1.93882	358	0.0175835	TRUE
0.0331193	-0.0949682	0.161207	1.0229	0.552591	0.588929	0.741339	-7.07053	Q9UKV5	0.347343	0.186887	AMFR	AMFR_HUMAN	0.146129	1.00164	0.548964	1.45432	1.05493	4.85231	0.000466206	0.0112524	0.0250313	2.53361	0.774869	0.516437	0.0116348	0.968522	1.93424	359	0.0176326	TRUE
-0.12033	-0.262589	0.0219294	-1.97181	-1.80768	0.0913613	0.211983	-5.66487	Q9ULU4	1.25276	0.188262	ZMYND8	ZMYD8_HUMAN	0.162297	1.04251	0.500956	1.58407	-1.19116	4.50942	0.00245516	0.0292312	-1.14232	2.17694	0.938622	0.617836	0.0117069	1.16284	1.93156	360	0.0176817	TRUE
-0.0383093	-0.514834	0.438216	-2.52371	-0.172957	0.865241	0.92503	-7.15665	P12273	0.102542	0.73225	PIP	PIP_HUMAN	0.543644	1.84559	0.928277	2.76291	-3.57133	5.41707	0.00443662	0.040867	-1.36639	2.04138	1.77202	1.04652	0.0117144	1.8839	1.93128	361	0.0177308	TRUE
-0.00168774	-0.104759	0.101383	1.14474	-0.0349944	0.97256	0.985322	-7.23052	Q9NX74	0.0203536	0.162525	DUS2	DUS2L_HUMAN	0.117589	0.84264	0.449238	1.23604	-0.700389	4.90435	0.00105158	0.0180853	-0.500772	2.36126	0.699445	0.448813	0.0117348	0.844328	1.93052	362	0.01778	TRUE
-0.735204	-0.88378	-0.586629	3.47187	-10.5753	3.19453e-08	2.61667e-06	9.2794	P20700	4.76322	0.302527	LMNB1	LMNB1_HUMAN	0.169502	0.141397	-0.276654	0.559449	2.31362	0.723813	0.480822	0.689477	-6.60281	0.417399	0.663965	0.476935	0.0117541	0.876602	1.92981	363	0.0178291	TRUE
-0.112458	-0.23702	0.0121036	-0.787329	-1.92946	0.0734006	0.180184	-5.47002	Q5VTB9	1.3432	0.164099	RNF220	RN220_HUMAN	0.142106	1.09198	0.534232	1.64973	-0.561687	4.72884	0.00278587	0.0315791	-1.17158	2.14623	0.997232	0.636311	0.0118976	1.20444	1.92454	364	0.0178782	TRUE
0.0387828	-0.0869637	0.164529	2.86547	0.659133	0.520102	0.68623	-7.00361	P16615	0.421826	0.180203	ATP2A2	AT2A2_HUMAN	0.143458	0.723624	0.393542	1.05371	3.18665	4.69144	0.000325545	0.00898859	0.136985	2.61221	0.542951	0.376575	0.0120034	0.684842	1.9207	365	0.0179273	TRUE
-0.587029	-0.802636	-0.371422	-1.33208	-5.8187	3.81374e-05	0.000593542	2.02393	A6NED2	3.45115	0.333389	RCCD1	RCCD1_HUMAN	0.245976	1.41229	0.481801	2.34278	-1.423	3.41446	0.00728895	0.054502	-2.52654	1.91963	1.44199	1.06155	0.0120235	1.99932	1.91997	366	0.0179764	TRUE
0.226687	0.0668556	0.386519	-0.5711	3.03106	0.008659	0.0369191	-3.45057	Q9Y680	2.08314	0.213287	FKBP7	FKBP7_HUMAN	0.182344	-0.908215	-1.4457	-0.370728	-0.712947	-3.67038	0.0030653	0.0331071	-2.02841	2.12729	0.836794	0.613193	0.0120609	-1.1349	1.91862	367	0.0180255	TRUE
0.0135225	-0.13245	0.159495	-1.26537	0.197976	0.845802	0.91493	-7.21036	Q8WVK2	0.116128	0.228231	SNRNP27	SNR27_HUMAN	0.166533	1.29999	0.697134	1.90284	-0.480314	5.05139	0.0012808	0.0198117	-0.509134	2.32708	1.09492	0.687765	0.0122112	1.28646	1.91324	368	0.0180747	TRUE
0.131821	0.044182	0.219459	3.22119	3.21453	0.00597852	0.0280953	-3.08709	P62820	2.19258	0.117838	RAB1A	RAB1A_HUMAN	0.0999825	1.75011	1.0122	2.48802	3.31288	5.07549	0.00015708	0.00648044	0.869658	2.72362	1.25943	0.841844	0.012212	1.61829	1.91321	369	0.0181238	TRUE
-0.543282	-0.797667	-0.288898	-2.26917	-4.5642	0.000401046	0.00364693	-0.378353	O94782	2.91143	0.365743	USP1	UBP1_HUMAN	0.290215	0.53886	0.00789034	1.06983	-2.01862	2.45123	0.0475526	0.174474	-3.99484	1.36069	0.776202	0.605758	0.0122122	1.08214	1.9132	370	0.0181729	TRUE
-0.224836	-0.364012	-0.0856595	0.681021	-3.45247	0.00369345	0.0193262	-2.61084	P51531	2.33642	0.188612	SMARCA2	SMCA2_HUMAN	0.158779	0.936323	0.390144	1.4825	-0.671623	3.80271	0.00326816	0.034459	-1.94877	2.11115	0.869285	0.623109	0.0122359	1.16116	1.91236	371	0.018222	TRUE
-0.0664047	-0.201444	0.0686349	-1.93085	-1.05091	0.310433	0.490502	-6.66537	O75928	0.704982	0.184619	PIAS2	PIAS2_HUMAN	0.15406	1.06988	0.534228	1.60553	-1.02433	4.82428	0.00251494	0.0295954	-1.0714	2.17204	0.965432	0.611095	0.0123658	1.13628	1.90778	372	0.0182711	TRUE
0.0763613	-0.11896	0.271682	1.48092	0.835514	0.416933	0.596337	-6.86873	Q96P63	0.547165	0.273534	SERPINB12	SPB12_HUMAN	0.222832	2.62921	1.45	3.80842	-1.07065	5.62306	0.00198899	0.0254304	-0.732952	2.23155	2.30927	1.3453	0.0123778	2.55285	1.90736	373	0.0183202	TRUE
-0.376882	-0.641439	-0.112325	0.700696	-3.0445	0.00842757	0.0362662	-3.42408	Q3ZAQ7	2.09041	0.35337	VMA21	VMA21_HUMAN	0.30182	0.512822	0.0753557	0.950288	2.60576	2.50864	0.0247035	0.115631	-4.11948	1.57301	0.638985	0.499084	0.0123951	0.889704	1.90675	374	0.0183694	TRUE
-0.205906	-0.652712	0.2409	-2.93191	-1.10484	0.308117	0.487918	-6.14072	Q92539	0.709028	0.569195	LPIN2	LPIN2_HUMAN	0.509739	0.98088	0.422903	1.53886	-0.921781	4.24598	0.00476936	0.0425485	-1.7021	2.02464	0.949564	0.636569	0.0123952	1.18679	1.90675	375	0.0184185	TRUE
0.0260041	-0.140139	0.192147	0.502907	0.334496	0.742777	0.848195	-7.17192	Q96EL2	0.205149	0.248445	MRPS24	RT24_HUMAN	0.189544	-0.989876	-1.47952	-0.500236	0.0361272	-4.54792	0.00126372	0.0197518	-0.852607	2.32822	0.833321	0.558607	0.0124185	-1.01588	1.90593	376	0.0184676	TRUE
0.185343	0.0449616	0.325725	-0.703246	2.8216	0.0131842	0.0502786	-3.85953	P33897	1.95427	0.185886	ABCD1	ABCD1_HUMAN	0.160154	1.31277	0.774441	1.85111	-0.596781	5.89003	0.00087063	0.0163875	-0.0525543	2.39782	1.07307	0.614157	0.0128598	1.12743	1.89076	377	0.0185167	TRUE
-0.131441	-0.221082	-0.0417998	2.02056	-3.13367	0.00703997	0.031698	-3.24779	Q8NHV4	2.14473	0.12012	NEDD1	NEDD1_HUMAN	0.102267	0.733951	0.324584	1.14332	0.340466	3.8368	0.00174221	0.0237867	-1.53926	2.2574	0.637257	0.467027	0.0128986	0.865392	1.88946	378	0.0185658	TRUE
0.236367	0.144292	0.328442	0.0559851	5.48623	6.97471e-05	0.000940511	1.40556	O00212	3.3209	0.139504	RHOD	RHOD_HUMAN	0.105044	1.32094	0.812245	1.82963	-0.394336	5.94569	0.000292036	0.00842143	0.826183	2.63469	0.982672	0.580343	0.01291	1.08457	1.88907	379	0.0186149	TRUE
0.16087	-0.0730484	0.394789	4.13342	1.46974	0.162914	0.317325	-6.16084	P00403	1.00947	0.31235	MT-CO2	COX2_HUMAN	0.266866	1.08921	0.625911	1.55251	3.42396	5.03114	0.000170713	0.00661573	0.785898	2.71669	0.785828	0.528553	0.0130363	0.928338	1.88485	380	0.018664	TRUE
0.199777	0.0861032	0.31345	-2.02702	3.75591	0.0020002	0.0121634	-1.99938	P18850	2.50594	0.156254	ATF6	ATF6A_HUMAN	0.129684	1.66881	0.979558	2.35806	-1.26684	5.54377	0.000470482	0.0112678	0.375332	2.53313	1.29124	0.786331	0.0130834	1.46903	1.88328	381	0.0187132	TRUE
-0.123124	-0.474403	0.228156	-2.32535	-0.754064	0.463708	0.640497	-6.87531	Q96AQ8	0.484851	0.497725	MCUR1	MCUR1_HUMAN	0.400758	-1.51677	-2.21299	-0.820551	-1.23887	-5.26201	0.00159831	0.0226471	-0.631243	2.27626	1.30603	0.794284	0.0130927	-1.39365	1.88297	382	0.0187623	TRUE
0.288122	-0.00542411	0.581668	-3.2464	2.09763	0.0538376	0.144601	-5.1889	Q15170	1.46002	0.386787	TCEAL1	TCAL1_HUMAN	0.334892	-2.43432	-3.73275	-1.13589	-2.62364	-4.29274	0.00239812	0.0288425	-1.19699	2.18223	2.18642	1.48132	0.0132039	-2.72244	1.8793	383	0.0188114	TRUE
0.334132	0.181033	0.487231	-2.37682	4.66418	0.000330126	0.00314739	-0.180666	Q6NV74	2.95806	0.221394	CRACDL	CRCDL_HUMAN	0.174663	-1.83824	-2.85888	-0.817589	-2.70631	-5.41437	0.00929793	0.0630835	-1.90653	1.85571	1.94154	1.16441	0.0132849	-2.17237	1.87664	384	0.0188605	TRUE
-0.427515	-1.54576	0.69073	-2.25688	-0.83654	0.419813	0.598485	-6.67743	O14817	0.544095	1.54004	TSPAN4	TSN4_HUMAN	1.27575	-2.81143	-3.76082	-1.86204	-2.58219	-7.15256	0.000293108	0.00842143	0.93372	2.63469	2.09148	1.08311	0.0133391	-2.38392	1.87487	385	0.0189096	TRUE
0.0499448	-0.283008	0.382898	-1.35937	0.320581	0.753084	0.854667	-7.17673	O14569	0.196551	0.498047	CYB561D2	C56D2_HUMAN	0.37985	-1.22898	-1.87133	-0.586639	-1.36051	-4.4819	0.00254055	0.0297514	-1.1758	2.16996	1.11007	0.732818	0.0133743	-1.27893	1.87373	386	0.0189587	TRUE
0.569268	0.2196	0.918936	3.6415	3.47929	0.0034983	0.0186142	-2.55693	P50454	2.35049	0.474694	SERPINH1	SERPH_HUMAN	0.398919	-0.479114	-0.99997	0.0417408	3.3154	-1.96851	0.0686494	0.221045	-5.06213	1.22883	0.764193	0.594218	0.0135806	-1.04838	1.86708	387	0.0190079	TRUE
-0.39763	-0.551718	-0.243541	-1.29189	-5.5149	6.617e-05	0.00089998	1.45945	Q8IVH8	3.33354	0.233792	MAP4K3	M4K3_HUMAN	0.175792	0.876808	0.259689	1.49393	-0.81821	3.43174	0.0127821	0.0766062	-2.68641	1.76841	0.971801	0.70404	0.013668	1.27444	1.86429	388	0.019057	TRUE
-0.190473	-0.394368	0.0134215	0.331944	-1.99645	0.064941	0.164971	-5.35963	Q9P031	1.39077	0.268432	CCDC59	TAP26_HUMAN	0.232613	1.44051	0.64843	2.23259	-2.52873	4.39264	0.0040362	0.0386517	-1.53675	2.06436	1.36769	0.903646	0.0137227	1.63098	1.86256	389	0.0191061	TRUE
0.274482	0.159255	0.389709	1.11048	5.09082	0.000145774	0.00169017	0.652041	Q92882	3.14893	0.170847	OSTF1	OSTF1_HUMAN	0.131457	-0.965966	-1.55971	-0.372222	0.57088	-3.4816	0.00355115	0.0361017	-2.24362	2.09227	0.904901	0.677373	0.0137301	-1.24045	1.86233	390	0.0191552	TRUE
0.274265	0.118972	0.429559	-0.988595	3.77439	0.00192708	0.0117991	-1.9621	Q8NHG8	2.51677	0.213591	ZNRF2	ZNRF2_HUMAN	0.177167	1.36179	0.828435	1.89515	-0.501323	6.16695	0.000675966	0.0137047	0.184072	2.46309	1.08365	0.608483	0.0138203	1.08753	1.85948	391	0.0192043	TRUE
0.181808	-0.0941015	0.457717	2.0711	1.40824	0.18006	0.34168	-6.24316	P14927	0.961351	0.370669	UQCRB	QCR7_HUMAN	0.314771	-1.19166	-1.88011	-0.503218	1.66475	-3.70425	0.00227123	0.0277873	-1.8022	2.19691	1.06315	0.785412	0.0138277	-1.37347	1.85925	392	0.0192534	TRUE
-0.121272	-0.37752	0.134976	1.653	-1.01141	0.328337	0.508186	-6.70571	P60510	0.677573	0.3508	PPP4C	PP4C_HUMAN	0.292341	-1.55967	-2.27649	-0.842855	0.411078	-4.6563	0.000348296	0.00943324	0.0691665	2.59547	1.1778	0.817781	0.013919	-1.4384	1.85639	393	0.0193026	TRUE
0.00134978	-0.244774	0.247474	-1.79735	0.0117203	0.990808	0.994724	-7.2311	P15408	0.00732041	0.361396	FOSL2	FOSL2_HUMAN	0.280791	1.48948	0.749896	2.22906	-1.18686	4.71771	0.00190236	0.0248146	-0.893135	2.24106	1.30268	0.843755	0.0140368	1.48813	1.85273	394	0.0193517	TRUE
-0.156552	-0.291775	-0.0213302	-1.03335	-2.47424	0.0262006	0.0843034	-4.5174	Q9H3L0	1.72429	0.177953	MMADHC	MMAD_HUMAN	0.154268	1.03	0.452944	1.60705	-0.0587325	4.31121	0.00442639	0.0408448	-1.6281	2.04161	0.988827	0.658332	0.0140646	1.18655	1.85187	395	0.0194008	TRUE
-0.107506	-0.350793	0.135781	1.61894	-0.944375	0.36039	0.541307	-6.77109	Q92879	0.627462	0.335817	CELF1	CELF1_HUMAN	0.277554	0.706844	0.293286	1.1204	1.73542	3.65765	0.0024936	0.029491	-1.89465	2.17344	0.637429	0.471809	0.0141896	0.814351	1.84803	396	0.0194499	TRUE
0.138552	-0.0552477	0.332352	1.76755	1.52788	0.147978	0.296219	-6.08065	P51580	1.05316	0.257854	TPMT	TPMT_HUMAN	0.221097	-1.03281	-1.61742	-0.448191	0.176708	-3.87412	0.00244897	0.0292312	-1.75796	2.17694	0.929884	0.66696	0.0142773	-1.17136	1.84535	397	0.019499	TRUE
0.226008	0.126639	0.325378	-0.601984	4.86072	0.000225929	0.00235234	0.20525	O75063	3.04861	0.145304	FAM20B	XYLK_HUMAN	0.113366	-0.904859	-1.45228	-0.357439	-0.372408	-3.99244	0.00641319	0.0502296	-1.99668	1.95469	0.907319	0.624525	0.0144201	-1.13087	1.84103	398	0.0195481	TRUE
-0.0953043	-0.199647	0.00903857	-0.86427	-1.952	0.0704489	0.174901	-5.43312	P49116	1.35936	0.137415	NR2C2	NR2C2_HUMAN	0.11904	1.39351	0.677763	2.10925	1.22764	4.37986	0.00162067	0.022818	-0.880631	2.27338	1.20142	0.81656	0.0144259	1.48881	1.84086	399	0.0195972	TRUE
0.782708	0.634795	0.930621	-0.0794593	11.309	1.32939e-08	1.34218e-06	10.1673	Q07954	4.90411	0.312821	LRP1	LRP1_HUMAN	0.168747	-0.135539	-0.594265	0.323187	-1.67172	-0.632305	0.537139	0.732234	-6.66642	0.359565	0.738828	0.523338	0.0144303	-0.918247	1.84072	400	0.0196464	TRUE
0.270478	0.0775342	0.463421	-1.00195	2.99592	0.00929375	0.0389714	-3.51966	Q9NWH9	2.06098	0.257225	SLTM	SLTM_HUMAN	0.22012	1.82289	1.05813	2.58764	-0.570454	5.45775	0.000522506	0.0120528	0.275475	2.5092	1.42391	0.872471	0.0145139	1.55241	1.83822	401	0.0196955	TRUE
-0.182785	-0.308069	-0.0575003	0.938414	-3.11797	0.00726666	0.0324963	-3.27889	Q9Y3D8	2.13477	0.167821	AK6	KAD6_HUMAN	0.142931	0.391773	0.0990662	0.68448	1.86487	2.86429	0.0122507	0.0746189	-3.45075	1.78039	0.431295	0.333935	0.0145339	0.574558	1.83762	402	0.0197446	TRUE
0.00993942	-0.17716	0.197039	4.76544	0.113532	0.91116	0.953322	-7.22432	P48643	0.0642388	0.303263	CCT5	TCPE_HUMAN	0.213453	0.892545	0.443207	1.34188	3.64596	4.25082	0.000766682	0.0151122	-0.721311	2.42756	0.720637	0.512627	0.0145774	0.882605	1.83632	403	0.0197937	TRUE
0.0499569	-0.0230369	0.122951	0.654518	1.46265	0.16482	0.319947	-6.17047	Q643R3	1.00417	0.0975086	LPCAT4	LPCT4_HUMAN	0.083275	-2.01116	-2.99557	-1.02675	-1.86656	-4.48019	0.000863681	0.0163868	-0.657361	2.39783	1.64393	1.12306	0.0146153	-2.06112	1.83519	404	0.0198428	TRUE
0.15021	-0.0531088	0.353528	1.37296	1.57889	0.135842	0.279822	-6.00845	Q92599	1.08857	0.270456	SEPTIN8	SEPT8_HUMAN	0.231956	-0.863204	-1.37842	-0.347983	-0.553969	-3.58538	0.00288274	0.032282	-2.03797	2.13742	0.791552	0.58779	0.0146731	-1.01341	1.83348	405	0.0198919	TRUE
-0.35803	-0.517886	-0.198173	-1.44306	-4.85599	0.000346379	0.00326284	-0.0805364	Q9BWT6	2.94671	0.238143	MND1	MND1_HUMAN	0.182373	-1.61203	-2.23351	-0.990552	-2.17532	-6.26505	0.000619261	0.0132758	0.265318	2.47456	1.27683	0.709017	0.0147732	-1.254	1.83053	406	0.0199411	TRUE
-0.2528	-0.377723	-0.127877	-2.2816	-4.32478	0.000641811	0.00519986	-0.854971	P19419	2.79668	0.17717	ELK1	ELK1_HUMAN	0.142518	0.817761	0.289591	1.34593	-1.91833	3.73965	0.00870031	0.0605863	-2.30127	1.87352	0.855509	0.602563	0.0147805	1.07056	1.83031	407	0.0199902	TRUE
0.065947	-0.101615	0.233509	-0.880416	0.841103	0.413894	0.593485	-6.86398	O15541	0.551249	0.234479	RNF113A	R113A_HUMAN	0.191163	1.14513	0.603972	1.68629	-0.854195	4.95693	0.00143027	0.0211344	-0.615946	2.30263	0.974738	0.617384	0.0147831	1.07919	1.83023	408	0.0200393	TRUE
-0.0637376	-0.280564	0.153088	-1.90566	-0.628224	0.53959	0.702707	-7.02417	P56559	0.399415	0.312772	ARL4C	ARL4C_HUMAN	0.247366	-1.73548	-2.56672	-0.90424	-1.91719	-4.78045	0.00123723	0.0196407	-0.746972	2.33035	1.45967	0.948322	0.0149059	-1.67174	1.82664	409	0.0200884	TRUE
-0.5852	-1.22385	0.0534534	-2.91617	-1.95825	0.069649	0.173517	-5.42284	Q92536	1.36366	0.841113	SLC7A6	YLAT2_HUMAN	0.728608	-2.28386	-3.12683	-1.44089	-2.70957	-6.20343	0.000217475	0.00741926	1.03434	2.67798	1.67155	0.961704	0.0149272	-1.69866	1.82602	410	0.0201375	TRUE
0.0298511	-0.247973	0.307675	-1.8379	0.229625	0.821578	0.900352	-7.20319	Q9P021	0.135671	0.431252	CRIPT	CRIPT_HUMAN	0.316956	-1.57979	-2.39469	-0.764885	-1.50775	-4.43883	0.00195968	0.0252834	-1.00008	2.2338	1.38615	0.929683	0.0149616	-1.60964	1.82502	411	0.0201866	TRUE
0.110642	-0.00356242	0.224847	2.20747	2.07046	0.0566342	0.150015	-5.2352	O60518	1.44092	0.1505	RANBP6	RNBP6_HUMAN	0.130291	0.837622	0.471619	1.20362	1.51019	4.89755	0.000219677	0.007423	0.532234	2.67781	0.613091	0.417555	0.0149758	0.72698	1.82461	412	0.0202358	TRUE
0.093153	-0.104184	0.29049	0.843069	1.00883	0.329532	0.509835	-6.7083	Q9NX14	0.675041	0.270472	NDUFB11	NDUBB_HUMAN	0.225132	0.858764	0.463276	1.25425	2.19291	4.97183	0.000963355	0.0174579	-0.412086	2.3744	0.708884	0.451192	0.0150632	0.765611	1.82208	413	0.0202849	TRUE
-0.0875738	-0.216825	0.0416775	-1.87467	-1.448	0.168812	0.325553	-6.19024	Q7Z401	0.99295	0.172863	DENND4A	MYCPP_HUMAN	0.147456	-1.4659	-2.14393	-0.787867	-4.76595	-5.0645	0.00126145	0.0197518	-0.494428	2.32822	1.23406	0.773536	0.0151541	-1.37833	1.81947	414	0.020334	TRUE
-0.165945	-0.350281	0.018391	-0.614974	-1.92391	0.0741451	0.181001	-5.47907	Q07912	1.34074	0.242592	TNK2	ACK1_HUMAN	0.2103	1.22439	0.527154	1.92163	-0.888698	4.24148	0.00479407	0.042604	-1.70723	2.0241	1.18562	0.795447	0.0153291	1.39034	1.81448	415	0.0203831	TRUE
-0.0191653	-0.234471	0.196141	-2.61026	-0.190234	0.851753	0.918843	-7.21196	O75367	0.110869	0.338814	MACROH2A1	H2AY_HUMAN	0.245632	1.45136	0.707339	2.19537	-3.01897	4.71162	0.00283816	0.0321124	-1.18981	2.13953	1.32957	0.848812	0.0155226	1.47052	1.80904	416	0.0204322	TRUE
-0.0723973	-0.25194	0.107146	6.01742	-0.861754	0.402797	0.583736	-6.84618	P02533	0.565266	0.25103	KRT14	K1C14_HUMAN	0.204832	1.1457	0.528413	1.76298	4.47215	3.97191	0.00133097	0.0202673	-1.27157	2.3185	0.968543	0.70423	0.0155956	1.2181	1.807	417	0.0204813	TRUE
-0.0380077	-0.488452	0.412436	-2.84405	-0.186672	0.855457	0.92145	-6.90025	Q9NWR8	0.107362	0.693865	MCUB	MCUB_HUMAN	0.51389	1.1555	0.555769	1.75522	-0.43303	4.65365	0.00302245	0.032794	-1.25158	2.13111	1.06272	0.684199	0.0156555	1.1935	1.80533	418	0.0205305	TRUE
0.174077	-0.0576197	0.405774	-1.63256	1.60565	0.129821	0.271322	-5.96989	Q86XN8	1.10749	0.308076	MEX3D	MEX3D_HUMAN	0.264332	1.23375	0.684069	1.78344	-1.32763	5.42118	0.00136394	0.0205053	-0.478849	2.31409	1.04497	0.627108	0.0156573	1.05968	1.80528	419	0.0205796	TRUE
-0.088147	-0.337597	0.161303	-1.90612	-0.760229	0.460136	0.637504	-6.87053	Q03112	0.489025	0.353291	MECOM	MECOM_HUMAN	0.284585	1.06809	0.468129	1.66804	-1.24212	4.29997	0.00448349	0.0411499	-1.64081	2.03853	1.02694	0.684461	0.0157172	1.15623	1.80362	420	0.0206287	TRUE
-0.257463	-0.353297	-0.161628	-1.40529	-5.74146	4.38204e-05	0.000653571	1.88156	Q7Z6J9	3.42422	0.14737	TSEN54	SEN54_HUMAN	0.109333	0.869753	0.311361	1.42814	-0.655858	3.76215	0.00846402	0.0598214	-2.27373	1.8791	0.9072	0.637042	0.0157322	1.12722	1.80321	421	0.0206778	TRUE
-0.0201625	-0.251659	0.211334	1.26892	-0.186136	0.854907	0.920984	-7.21278	Q5U5X0	0.107989	0.365949	LYRM7	LYRM7_HUMAN	0.264103	-1.35601	-2.04134	-0.670675	-0.188528	-4.33896	0.00109667	0.0183147	-0.899196	2.35656	1.12782	0.781862	0.0157636	-1.33584	1.80234	422	0.0207269	TRUE
0.0429618	-0.322674	0.408597	-1.60476	0.263461	0.797788	0.88529	-6.82917	Q15051	0.155793	0.540494	IQCB1	IQCB1_HUMAN	0.417135	-1.6704	-2.56059	-0.780206	-1.67967	-4.53227	0.00345336	0.0355756	-1.38275	2.09823	1.56035	1.01557	0.0158344	-1.71336	1.8004	423	0.020776	TRUE
-0.337247	-0.601077	-0.0734166	-0.238211	-2.73183	0.0157684	0.0576092	-4.03232	Q86U90	1.89557	0.34871	YRDC	YRDC_HUMAN	0.300991	0.756269	0.185204	1.32733	0.577808	2.83404	0.0130108	0.0774935	-3.50865	1.76314	0.840707	0.651499	0.0158524	1.09352	1.79991	424	0.0208251	TRUE
-0.0725177	-0.202928	0.0578922	-1.04557	-1.1884	0.253704	0.429106	-6.51479	Q9H871	0.804406	0.176695	RMND5A	RMD5A_HUMAN	0.148778	0.790846	0.350665	1.23103	-0.0843736	4.20867	0.00358891	0.0361654	-1.65854	2.09155	0.741105	0.50218	0.0158794	0.863363	1.79917	425	0.0208743	TRUE
0.223689	0.0769682	0.370409	-0.379197	3.25824	0.00547262	0.0260348	-2.99995	Q8TB37	2.22241	0.197277	NUBPL	NUBPL_HUMAN	0.167386	1.40099	0.805082	1.99689	-1.41709	5.67854	0.00106256	0.0181249	-0.240756	2.36045	1.16331	0.679837	0.0160733	1.1773	1.79389	426	0.0209234	TRUE
-0.117467	-0.252908	0.0179744	-0.197849	-1.85351	0.0841874	0.198734	-5.59247	O60462	1.28913	0.178597	NRP2	NRP2_HUMAN	0.154518	1.08816	0.480773	1.69554	-1.41513	4.19673	0.0036444	0.0364749	-1.53011	2.08808	1.02141	0.692936	0.0160875	1.20563	1.79351	427	0.0209725	TRUE
0.224106	0.102625	0.345587	1.76397	3.94252	0.00137427	0.00926279	-1.62293	Q5K651	2.6018	0.168824	SAMD9	SAMD9_HUMAN	0.138592	-1.37667	-2.17343	-0.579909	-1.9392	-3.72308	0.00245128	0.0292312	-1.84391	2.17694	1.23948	0.908983	0.0161864	-1.60077	1.79085	428	0.0210216	TRUE
-0.370237	-0.498022	-0.242451	-0.721854	-6.19195	1.97175e-05	0.000353702	2.70062	Q9NZM5	3.59308	0.201962	NOP53	NOP53_HUMAN	0.145784	0.733456	0.175475	1.29144	-0.921946	3.17492	0.0178101	0.0938934	-3.01866	1.67372	0.858908	0.636574	0.0162143	1.10369	1.7901	429	0.0210707	TRUE
-0.022391	-0.286961	0.242179	0.902121	-0.180868	0.858965	0.923461	-7.2138	Q9NWV4	0.104655	0.419341	CZIB	CZIB_HUMAN	0.301835	-1.01967	-1.54419	-0.495142	1.79893	-4.16014	0.000916644	0.0169388	-0.899773	2.38559	0.837757	0.598405	0.0162152	-0.997277	1.79008	430	0.0211198	TRUE
-0.53823	-0.653668	-0.422791	0.0742308	-9.9643	6.88101e-08	4.63562e-06	8.49924	Q8N5I2	4.63966	0.227372	ARRDC1	ARRD1_HUMAN	0.131698	1.07009	0.270231	1.86995	-0.296015	3.13394	0.0155364	0.0862248	-2.96241	1.71379	1.22382	0.912519	0.0162188	1.60832	1.78998	431	0.021169	TRUE
0.261075	-0.0882862	0.610435	-3.19088	1.59706	0.131729	0.274219	-5.98233	O60245	1.101	0.464765	PCDH7	PCDH7_HUMAN	0.398569	-1.8567	-2.94825	-0.765158	-5.52331	-3.73015	0.00315616	0.0336382	-1.79509	2.12088	1.71586	1.24529	0.0162407	-2.11778	1.7894	432	0.0212181	TRUE
0.378908	0.22705	0.530767	-2.29343	5.33242	9.26839e-05	0.00119653	1.1147	Q24JP5	3.25114	0.228431	TMEM132A	T132A_HUMAN	0.173248	-0.848755	-1.47344	-0.224074	-2.92389	-3.28173	0.0154968	0.0861121	-2.87934	1.7144	0.970342	0.712668	0.0164158	-1.22766	1.78474	433	0.0212672	TRUE
0.132873	-0.0455544	0.3113	0.334897	1.59149	0.132977	0.276115	-5.99035	Q9GZQ3	1.09678	0.237452	COMMD5	COMD5_HUMAN	0.203559	-1.21885	-1.91029	-0.52741	-0.0836414	-3.77234	0.00198177	0.0253984	-1.66711	2.23204	1.0703	0.78883	0.0165403	-1.35172	1.78146	434	0.0213163	TRUE
-0.00817601	-0.193642	0.17729	-3.04518	-0.094212	0.926225	0.961612	-7.22645	Q9Y2X9	0.0529331	0.30274	ZNF281	ZN281_HUMAN	0.211589	0.941886	0.444937	1.43883	-1.69587	4.43987	0.00267728	0.0308408	-1.22716	2.15567	0.856392	0.566945	0.0165784	0.950062	1.78046	435	0.0213654	TRUE
-0.154478	-0.298026	-0.0109296	-1.53111	-2.29984	0.0367151	0.10886	-4.83478	Q8TF46	1.60262	0.188927	DIS3L	DI3L1_HUMAN	0.163767	0.941049	0.380163	1.50193	-1.15357	4.05244	0.0059739	0.0483361	-1.92598	1.97104	0.935779	0.639887	0.0166189	1.09553	1.7794	436	0.0214145	TRUE
0.015312	-0.192507	0.22313	3.21794	0.157462	0.877044	0.931955	-7.218	Q99436	0.0932021	0.322004	PSMB7	PSB7_HUMAN	0.23709	0.608227	0.300054	0.916401	3.86271	4.22363	0.00080881	0.015596	-0.77477	2.41602	0.493425	0.35158	0.0166465	0.592915	1.77868	437	0.0214637	TRUE
-0.0116253	-0.228141	0.204891	1.93094	-0.114747	0.910213	0.952929	-7.22417	Q9UMY4	0.0647738	0.351771	SNX12	SNX12_HUMAN	0.247013	-1.09893	-1.66935	-0.528504	3.22895	-4.12276	0.000986893	0.0174932	-0.973473	2.37365	0.907417	0.650766	0.016706	-1.0873	1.77713	438	0.0215128	TRUE
-0.139949	-0.544067	0.26417	-2.07149	-0.740098	0.47101	0.647331	-6.94536	Q9UHQ1	0.475346	0.577051	NARF	NARF_HUMAN	0.461039	1.14753	0.468518	1.82654	-1.48712	4.08193	0.00577026	0.0473909	-1.89145	1.9794	1.13628	0.774648	0.0167418	1.28748	1.7762	439	0.0215619	TRUE
0.57773	0.425092	0.730368	-1.12204	8.08894	9.23229e-07	3.47868e-05	5.84413	Q9Y3D2	4.18013	0.270888	MSRB2	MSRB2_HUMAN	0.174137	-0.605098	-1.21144	0.0012397	-1.31104	-2.4104	0.0503469	0.17998	-4.05089	1.34382	0.882554	0.691741	0.0167449	-1.18283	1.77612	440	0.021611	TRUE
-0.189847	-0.368862	-0.0108317	-0.498868	-2.26643	0.0391383	0.114535	-4.89437	O15438	1.57771	0.235849	ABCC3	MRP3_HUMAN	0.204229	0.893916	0.330542	1.45729	-0.759028	3.83247	0.00776975	0.0569568	-2.18819	1.90053	0.921888	0.642726	0.0167865	1.08376	1.77504	441	0.0216601	TRUE
-0.00232549	-0.103276	0.0986246	-0.175178	-0.0492309	0.961404	0.980397	-7.22988	P49069	0.027153	0.167862	CAMLG	CAMLG_HUMAN	0.115169	1.02835	0.505439	1.55127	-0.00807342	4.42406	0.00151742	0.0219812	-0.950218	2.28767	0.881058	0.596567	0.016842	1.03068	1.77361	442	0.0217092	TRUE
-0.215701	-0.553497	0.122096	0.0533509	-1.36466	0.193084	0.355728	-6.29985	Q8WTS1	0.934594	0.45236	ABHD5	ABHD5_HUMAN	0.385375	-2.01324	-2.9569	-1.06958	-1.46789	-4.88492	0.00107858	0.0182228	-0.526441	2.35844	1.67312	1.07657	0.0169597	-1.79754	1.77058	443	0.0217583	TRUE
-0.0621919	-0.278645	0.154261	0.883195	-0.614044	0.548664	0.709712	-7.03329	Q9H6Y2	0.389927	0.312612	WDR55	WDR55_HUMAN	0.246941	-0.857914	-1.28113	-0.434696	0.535464	-4.44533	0.000915908	0.0169388	-0.716836	2.38559	0.704861	0.482829	0.0169727	-0.795722	1.77025	444	0.0218075	TRUE
-0.0350998	-0.24021	0.17001	-0.806041	-0.365719	0.719835	0.832287	-7.1604	Q8N5I4	0.226265	0.304049	DHRSX	DHRSX_HUMAN	0.234	1.16952	0.539568	1.79948	-1.07769	4.48413	0.00364296	0.0364749	-1.43547	2.08808	1.09779	0.718685	0.0170683	1.20462	1.76781	445	0.0218566	TRUE
-0.237786	-0.445299	-0.0302737	-1.53235	-2.44891	0.0275266	0.0877568	-4.56411	Q9Y3A4	1.70556	0.27326	RRP7A	RRP7A_HUMAN	0.236741	-1.30798	-1.87199	-0.743969	-2.45591	-5.60135	0.00114421	0.0187733	-0.311101	2.34731	1.09216	0.643451	0.017109	-1.07019	1.76678	446	0.0219057	TRUE
-0.371259	-0.692383	-0.0501348	0.403447	-2.47078	0.026378	0.0847519	-4.52379	Q12894	1.72182	0.422614	IFRD2	IFRD2_HUMAN	0.366355	-1.60534	-2.26333	-0.947339	-1.09542	-5.89278	0.00086841	0.0163875	-0.0501534	2.39782	1.31222	0.750678	0.0171563	-1.23408	1.76558	447	0.0219548	TRUE
0.872078	0.0240571	1.7201	-2.09455	2.27509	0.0448594	0.126529	-4.64074	P11362	1.52814	1.11853	FGFR1	FGFR1_HUMAN	0.967465	-0.735372	-1.27964	-0.191099	-1.67198	-3.09362	0.0140758	0.0808758	-3.23742	1.74351	0.826683	0.620934	0.017267	-1.60745	1.76278	448	0.0220039	TRUE
-0.227663	-0.48272	0.0273944	-2.00833	-1.90759	0.0763718	0.184827	-5.50558	Q8IYB1	1.32929	0.335682	MB21D2	M21D2_HUMAN	0.290982	-1.0505	-1.48912	-0.611884	-2.00078	-5.48385	0.000506089	0.0118132	0.1716	2.51635	0.818243	0.500399	0.0174038	-0.82284	1.75936	449	0.022053	TRUE
-0.0364035	-0.277131	0.204323	-0.530583	-0.323183	0.751153	0.853706	-7.17585	O94887	0.197829	0.36067	FARP2	FARP2_HUMAN	0.274634	-1.11195	-1.68543	-0.538475	-2.18799	-4.68326	0.00292668	0.0324668	-1.21996	2.13513	1.02075	0.654254	0.0174447	-1.07555	1.75834	450	0.0221022	TRUE
0.346265	-0.039131	0.731661	-2.56256	1.93295	0.0744062	0.181445	-5.41247	Q96E52	1.3394	0.506705	OMA1	OMA1_HUMAN	0.439679	1.37245	0.839929	1.90498	-0.883297	6.22497	0.000641752	0.0134333	0.23228	2.47031	1.08894	0.60753	0.017445	1.02619	1.75833	451	0.0221513	TRUE
0.187305	0.0546058	0.320004	-1.69069	3.01655	0.00891574	0.0377278	-3.47912	P38432	2.07428	0.176985	COIL	COIL_HUMAN	0.15139	1.2638	0.706545	1.82106	-2.68279	5.47776	0.00129018	0.0198801	-0.425634	2.32578	1.06504	0.635745	0.0175057	1.0765	1.75682	452	0.0222004	TRUE
0.165007	-0.126608	0.456621	-0.634564	1.20927	0.245836	0.420038	-6.49059	Q96GC9	0.819741	0.39453	VMP1	VMP1_HUMAN	0.332688	-2.75456	-4.25337	-1.25575	-1.30709	-4.20805	0.00269978	0.0309493	-1.4572	2.15427	2.50616	1.70992	0.017524	-2.91956	1.75637	453	0.0222495	TRUE
0.0445788	-0.0738787	0.163036	4.11245	0.804258	0.434187	0.613353	-6.89477	P05388	0.522959	0.167077	RPLP0	RLA0_HUMAN	0.135142	0.795821	0.401402	1.19024	3.50424	4.31791	0.000672089	0.0137007	-0.589629	2.46319	0.633247	0.449973	0.0176176	0.751242	1.75405	454	0.0222986	TRUE
0.265723	0.0727632	0.458682	0.984466	2.94301	0.010337	0.0420693	-3.62337	O43181	2.02935	0.256642	NDUFS4	NDUS4_HUMAN	0.220138	-0.805855	-1.37377	-0.237939	-0.0671334	-3.0366	0.00868288	0.0605243	-3.11803	1.87397	0.84285	0.647907	0.0177678	-1.07158	1.75037	455	0.0223477	TRUE
0.161802	0.0448133	0.278792	6.1374	2.95576	0.0100756	0.0412613	-3.59843	P30041	2.0374	0.155655	PRDX6	PRDX6_HUMAN	0.133467	0.801058	0.461522	1.1406	4.39488	5.04885	0.000165127	0.00661573	0.819378	2.71669	0.577937	0.387361	0.01786	0.639256	1.74812	456	0.0223969	TRUE
-0.150179	-0.256364	-0.0439931	-1.84703	-3.02254	0.00880879	0.0373757	-3.46733	Q6P0Q8	2.07812	0.141643	MAST2	MAST2_HUMAN	0.121142	0.968028	0.390236	1.54582	-2.48431	4.04665	0.00601482	0.0486118	-1.93278	1.96862	0.963788	0.659174	0.0180436	1.11821	1.74368	457	0.022446	TRUE
-0.186261	-0.616607	0.244085	-1.6895	-0.924982	0.370057	0.551096	-6.78927	Q9NP73	0.612928	0.595618	ALG13	ALG13_HUMAN	0.490961	-1.56602	-2.30803	-0.824013	-2.43253	-5.09762	0.00188925	0.0247345	-0.792881	2.24231	1.36886	0.846522	0.0180468	-1.37976	1.7436	458	0.0224951	TRUE
0.0658483	-0.0406201	0.172317	0.587716	1.32176	0.206644	0.372386	-6.35433	P53609	0.90371	0.142814	PGGT1B	PGTB1_HUMAN	0.121465	1.13452	0.581384	1.68765	-0.2328	4.69631	0.00138343	0.0207106	-0.778668	2.31031	0.962491	0.631044	0.018049	1.06867	1.74355	459	0.0225442	TRUE
-0.167767	-0.343245	0.00771124	-1.23382	-2.04321	0.0595722	0.155444	-5.2813	Q8NEN9	1.42229	0.231193	PDZD8	PDZD8_HUMAN	0.200194	0.898695	0.333271	1.46412	-2.1277	3.83899	0.00770863	0.0566257	-2.1803	1.90307	0.925582	0.645065	0.0181315	1.06646	1.74157	460	0.0225933	TRUE
0.0310059	-0.0640092	0.126021	0.437957	0.6974	0.496541	0.668993	-6.97686	O15126	0.445427	0.136435	SCAMP1	SCAM1_HUMAN	0.108398	1.14637	0.570644	1.7221	0.956284	4.26112	0.000751325	0.0149912	-0.701084	2.43049	0.924459	0.65682	0.0181856	1.11537	1.74027	461	0.0226424	TRUE
0.0945598	-0.0946819	0.283801	0.704048	1.06787	0.302969	0.482679	-6.64764	Q9NX20	0.717267	0.258394	MRPL16	RM16_HUMAN	0.215897	-1.2342	-1.93527	-0.533134	0.733081	-3.82398	0.0023066	0.0280268	-1.74381	2.19354	1.1028	0.799815	0.0183108	-1.32876	1.73729	462	0.0226916	TRUE
0.252414	0.0972474	0.40758	0.292495	3.47652	0.00351793	0.0186648	-2.56249	Q9NRW7	2.34948	0.210571	VPS45	VPS45_HUMAN	0.177022	-0.635768	-1.10951	-0.162026	0.152054	-2.87192	0.0120659	0.0738103	-3.43611	1.78535	0.697963	0.540469	0.0183297	-0.888182	1.73685	463	0.0227407	TRUE
0.672381	0.178506	1.16626	-2.30033	2.90956	0.011055	0.0442384	-3.6887	Q6P1L5	2.00838	0.656185	FAM117B	F117B_HUMAN	0.563438	2.74286	1.62202	3.8637	-1.61589	6.17159	0.0012815	0.0198117	-0.323136	2.32708	2.31019	1.27871	0.0183761	2.07048	1.73575	464	0.0227898	TRUE
0.386245	0.259972	0.512519	-1.48403	6.53702	1.08998e-05	0.000227079	3.3092	Q13332	3.71108	0.203995	PTPRS	PTPRS_HUMAN	0.144059	-1.34662	-2.24071	-0.452527	-1.52393	-3.22313	0.00597153	0.0483361	-2.75352	1.97104	1.33908	1.02003	0.0184003	-1.73286	1.73517	465	0.0228389	TRUE
0.0221573	-0.272144	0.316458	-0.469706	0.161974	0.873716	0.930302	-7.15861	Q9NR77	0.0954338	0.455062	PXMP2	PXMP2_HUMAN	0.335754	1.1735	0.548649	1.79835	0.106614	4.53614	0.0034386	0.0355756	-1.37853	2.09823	1.09619	0.712859	0.0184456	1.15134	1.73411	466	0.022888	TRUE
-0.144623	-0.452696	0.16345	4.90542	-1.00326	0.332121	0.512633	-6.71387	P62424	0.670755	0.422601	RPL7A	RL7A_HUMAN	0.351465	0.50458	0.202297	0.806864	4.67748	3.57216	0.0029603	0.0325175	-2.06419	2.13451	0.463328	0.34486	0.0184853	0.649204	1.73317	467	0.0229371	TRUE
0.118724	-0.256584	0.494033	-0.497922	0.676053	0.509606	0.677216	-6.99196	O14561	0.434146	0.535994	NDUFAB1	ACPM_HUMAN	0.428172	0.948016	0.544799	1.35123	-1.0023	5.28915	0.000442849	0.010836	0.288157	2.54693	0.72955	0.460011	0.0185099	0.829292	1.7326	468	0.0229862	TRUE
0.204508	0.0376636	0.371353	3.13182	2.61956	0.0196974	0.0676777	-4.24585	O00487	1.82444	0.219703	PSMD14	PSDE_HUMAN	0.190345	1.09082	0.614942	1.5667	3.05506	4.90539	0.000216439	0.00741926	0.547165	2.67798	0.798365	0.542904	0.0185234	0.88631	1.73228	469	0.0230354	TRUE
-0.474168	-0.568832	-0.379505	-0.0905427	-10.7048	2.72704e-08	2.35993e-06	9.43994	Q5K4L6	4.78524	0.194216	SLC27A3	S27A3_HUMAN	0.107997	0.604702	0.0443474	1.16506	-0.36356	2.6065	0.0383237	0.152865	-3.78212	1.43108	0.828199	0.639281	0.0185297	1.07887	1.73213	470	0.0230845	TRUE
-0.113352	-0.21107	-0.0156346	3.18652	-2.47906	0.0259552	0.0838725	-4.50849	P39748	1.72667	0.12867	FEN1	FEN1_HUMAN	0.111481	0.528612	0.187617	0.869606	2.69719	3.31745	0.00493998	0.0432766	-2.56794	2.01757	0.513529	0.389024	0.0185444	0.641964	1.73179	471	0.0231336	TRUE
-0.197134	-0.344148	-0.0501197	0.882772	-2.86571	0.0120708	0.0471517	-3.77405	Q9Y3C1	1.98154	0.194991	NOP16	NOP16_HUMAN	0.167721	0.868125	0.304601	1.43165	0.335702	3.60872	0.00796818	0.0578618	-2.47634	1.89366	0.898537	0.642897	0.0185969	1.06526	1.73056	472	0.0231827	TRUE
0.121365	0.0342379	0.208493	3.0786	2.97693	0.00965569	0.0400869	-3.55693	Q05048	2.04935	0.116074	CSTF1	CSTF1_HUMAN	0.0993993	-0.693227	-1.11968	-0.266778	-0.294527	-3.47876	0.00357148	0.0361654	-2.24924	2.09155	0.649626	0.486514	0.0186253	-0.814592	1.7299	473	0.0232318	TRUE
0.0843029	-0.0482836	0.216889	2.79886	1.35885	0.194877	0.357928	-6.30731	P20339	0.930463	0.177582	RAB5A	RAB5A_HUMAN	0.151261	0.698926	0.366111	1.03174	2.35606	4.49411	0.000476565	0.0113037	-0.24536	2.532	0.541033	0.379692	0.0186695	0.614623	1.72887	474	0.0232809	TRUE
-0.161636	-0.485217	0.161945	1.35251	-1.06754	0.303113	0.482713	-6.64799	Q9NRW1	0.717213	0.441719	RAB6B	RAB6B_HUMAN	0.369158	2.98987	1.34115	4.6386	-3.97099	4.57343	0.00508195	0.0440312	-1.64132	2.01034	2.915	1.88095	0.0186773	3.15151	1.72868	475	0.0233301	TRUE
0.0201599	-0.127242	0.167562	-1.36193	0.292292	0.774189	0.870377	-7.18589	Q76L83	0.175664	0.224938	ASXL2	ASXL2_HUMAN	0.168163	1.18763	0.571463	1.80379	-1.65701	4.65545	0.0030165	0.0327796	-1.24964	2.13128	1.09218	0.702952	0.018719	1.16747	1.72772	476	0.0233792	TRUE
0.759172	0.658698	0.859645	-1.30928	16.148	1.07341e-10	4.69615e-08	14.9515	P80217	5.56513	0.267375	IFI35	IN35_HUMAN	0.114625	-0.432214	-1.05222	0.187794	0.91644	-1.49182	0.157413	0.364091	-5.78098	0.918978	0.921829	0.707337	0.0187269	-1.19139	1.72753	477	0.0234283	TRUE
-0.0123345	-0.196525	0.171856	-2.14707	-0.143115	0.888162	0.938829	-7.22029	Q86V85	0.08391	0.288114	GPR180	GP180_HUMAN	0.210134	1.29205	0.598757	1.98534	-1.70097	4.50134	0.00357384	0.0361654	-1.41656	2.09155	1.21078	0.79094	0.0188484	1.30438	1.72472	478	0.0234774	TRUE
-0.00697919	-0.135286	0.121328	0.204976	-0.116247	0.909045	0.952339	-7.22399	Q9H6H4	0.0655766	0.208599	REEP4	REEP4_HUMAN	0.146379	0.742313	0.339815	1.14481	0.46508	4.00601	0.00165109	0.023018	-1.29542	2.27003	0.640931	0.459191	0.0189108	0.749293	1.72329	479	0.0235265	TRUE
-0.00677914	-0.161099	0.147541	-1.37988	-0.0938819	0.926483	0.961652	-7.22649	O95544	0.0528785	0.251276	NADK	NADK_HUMAN	0.176056	1.28276	0.60179	1.96374	-0.160039	4.23766	0.00200669	0.0255646	-1.23167	2.2295	1.1277	0.77689	0.0189136	1.28954	1.72323	480	0.0235756	TRUE
-0.236582	-0.372157	-0.101007	-2.24315	-3.72934	0.00211031	0.0127152	-2.053	Q8TEP8	2.49007	0.18622	CEP192	CE192_HUMAN	0.154671	0.778489	0.239866	1.31711	-1.94991	3.49097	0.0118571	0.0731635	-2.61116	1.78934	0.852739	0.614489	0.0189151	1.01507	1.72319	481	0.0236248	TRUE
0.547194	0.124102	0.970287	-1.28274	2.76399	0.0147906	0.0548379	-3.97062	Q9NYF3	1.91698	0.559475	FAM53C	FA53C_HUMAN	0.482686	1.91797	1.17141	2.66452	-0.528099	6.20522	0.000653172	0.0135047	0.215923	2.4684	1.52294	0.851709	0.0189162	1.37077	1.72317	482	0.0236739	TRUE
-0.307739	-0.447121	-0.168356	-2.08973	-4.71848	0.000297154	0.00287834	-0.0736771	Q9Y5J1	2.98608	0.201993	UTP18	UTP18_HUMAN	0.159015	0.68866	0.158312	1.21901	-1.03753	3.13634	0.0187357	0.0964094	-3.06936	1.66116	0.81255	0.605047	0.0189794	0.996398	1.72172	483	0.023723	TRUE
0.150456	0.0322429	0.26867	-0.618131	2.72003	0.0161426	0.058528	-4.0549	Q9Y2P8	1.88866	0.156139	RCL1	RCL1_HUMAN	0.134864	1.27158	0.681469	1.86169	-1.65282	5.20463	0.00169371	0.0233921	-0.687173	2.26384	1.10091	0.673226	0.0190225	1.12112	1.72073	484	0.0237721	TRUE
0.0752089	-0.0514141	0.201832	-0.117702	1.26936	0.224232	0.39363	-6.419	Q96S99	0.865528	0.170312	PLEKHF1	PKHF1_HUMAN	0.144458	-1.36559	-2.11966	-0.611522	-0.742909	-3.87548	0.0016128	0.0227977	-1.46259	2.27372	1.17717	0.860281	0.0190254	-1.4408	1.72067	485	0.0238212	TRUE
0.166613	-0.0152479	0.348475	-0.54098	1.95794	0.0696889	0.173561	-5.42335	Q8WVQ1	1.36352	0.239499	CANT1	CANT1_HUMAN	0.207477	-1.05813	-1.71269	-0.403567	-0.433435	-3.48328	0.00390068	0.0379066	-2.25504	2.07235	1.00076	0.746755	0.0190648	-1.22474	1.71977	486	0.0238703	TRUE
0.338983	0.123536	0.55443	-2.70385	3.36253	0.00443113	0.0221102	-2.79135	Q92622	2.28544	0.290713	RUBCN	RUBIC_HUMAN	0.245793	-2.13708	-3.43393	-0.840222	-2.83344	-3.77315	0.00504239	0.0437954	-2.09099	2.01259	2.08123	1.47952	0.0190926	-2.47606	1.71914	487	0.0239194	TRUE
-0.0773658	-0.235634	0.0809021	-1.36189	-1.04469	0.313207	0.493499	-6.67182	Q99547	0.700302	0.216531	MPHOSPH6	MPH6_HUMAN	0.18056	-2.15694	-3.24455	-1.06932	-1.62741	-4.64565	0.0020764	0.0261748	-1.09769	2.22032	1.90405	1.24081	0.019213	-2.07957	1.71641	488	0.0239686	TRUE
0.0184187	-0.349338	0.386176	-0.359254	0.10775	0.915772	0.955573	-7.16641	Q6P1A2	0.0611729	0.590141	LPCAT3	MBOA5_HUMAN	0.419556	1.96589	0.907904	3.02387	-0.969141	4.35275	0.00298704	0.0326596	-1.33457	2.13276	1.80665	1.207	0.0193747	1.94747	1.71277	489	0.0240177	TRUE
0.0246421	-0.119044	0.168329	3.09907	0.366515	0.719253	0.83198	-7.16009	Q99439	0.226673	0.213076	CNN2	CNN2_HUMAN	0.163925	0.787992	0.373184	1.2028	3.50913	4.06527	0.00110582	0.0183767	-1.08695	2.3553	0.655741	0.473235	0.0194065	0.76335	1.71205	490	0.0240668	TRUE
-0.117841	-0.33108	0.0953987	-1.15633	-1.18102	0.256532	0.432219	-6.52326	P42336	0.799183	0.289005	PIK3CA	PK3CA_HUMAN	0.243275	-1.22608	-1.82981	-0.622343	-2.46005	-4.75724	0.00181374	0.0241469	-0.959326	2.25161	1.06729	0.688771	0.0195143	-1.10824	1.70965	491	0.0241159	TRUE
0.100801	-0.0175607	0.219163	-0.870724	1.8322	0.0889758	0.207722	-5.57273	Q3SXM5	1.26427	0.156272	HSDL1	HSDL1_HUMAN	0.135033	-1.1561	-1.82033	-0.491875	-1.13204	-3.98525	0.00370559	0.0368216	-1.62246	2.08422	1.0872	0.757785	0.0195425	-1.2569	1.70902	492	0.024165	TRUE
0.147479	0.00260537	0.292352	0.72788	2.17556	0.0465096	0.129927	-5.05437	O95671	1.51477	0.190826	ASMTL	ASML_HUMAN	0.165279	-0.732885	-1.20904	-0.256727	-1.6369	-3.29382	0.00518038	0.0444498	-2.61449	2.00638	0.715944	0.543225	0.0195589	-0.880364	1.70866	493	0.0242141	TRUE
0.00285198	-0.189584	0.195288	-3.03106	0.0316731	0.975163	0.986721	-7.23064	Q9NZM4	0.0184183	0.303496	BICRA	BICRA_HUMAN	0.21954	1.1804	0.542469	1.81834	-2.49475	4.46923	0.00370395	0.0368216	-1.45185	2.08422	1.11005	0.727788	0.0197049	1.17755	1.70543	494	0.0242633	TRUE
-0.337694	-0.670472	-0.00491569	6.24603	-2.16869	0.047116	0.131388	-5.06632	P07437	1.50911	0.438589	TUBB	TBB5_HUMAN	0.37965	0.559842	0.0752732	1.04441	6.11378	2.47244	0.0265055	0.12025	-4.18579	1.5536	0.70629	0.552821	0.0198622	0.897536	1.70197	495	0.0243124	TRUE
-0.234096	-0.357582	-0.110609	-0.824674	-4.05137	0.00110513	0.00781932	-1.40363	Q9Y448	2.6601	0.172485	KNSTRN	SKAP_HUMAN	0.14088	0.721983	0.208411	1.23555	1.01636	3.02918	0.00943931	0.0637311	-3.12137	1.85119	0.764419	0.585909	0.0198856	0.956078	1.70146	496	0.0243615	TRUE
0.388482	0.138727	0.638237	-2.81723	3.34638	0.004991	0.0242291	-2.82461	P16035	2.25029	0.338367	TIMP2	TIMP2_HUMAN	0.284934	-0.766426	-1.40238	-0.130471	-1.54825	-2.57905	0.0215287	0.105503	-3.98944	1.61785	0.928515	0.725529	0.0199345	-1.15491	1.70039	497	0.0244106	TRUE
0.0419926	-0.0976001	0.181585	-1.32175	0.642894	0.53029	0.694155	-7.01453	Q8N9B5	0.411029	0.200242	JMY	JMY_HUMAN	0.159254	-1.15189	-1.79255	-0.511235	-2.85971	-4.53444	0.00527661	0.0449494	-1.6785	2.00169	1.1279	0.730897	0.0200999	-1.19389	1.69681	498	0.0244597	TRUE
-0.146673	-0.236915	-0.0564304	-1.36719	-3.47351	0.00353945	0.0187446	-2.56855	Q6ZNJ1	2.34788	0.122442	NBEAL2	NBEL2_HUMAN	0.102953	1.2994	0.535523	2.06329	0.533352	3.98476	0.00480316	0.042604	-1.80223	2.0241	1.25826	0.871475	0.0201182	1.44608	1.69641	499	0.0245088	TRUE
-0.180557	-0.345521	-0.015593	-0.278103	-2.33913	0.0340457	0.102961	-4.76416	Q6DKI1	1.62964	0.217159	RPL7L1	RL7L_HUMAN	0.188199	-1.3985	-2.05662	-0.740382	-0.592076	-4.6158	0.000552887	0.0124549	-0.304046	2.49748	1.09753	0.750818	0.0201663	-1.21795	1.69537	500	0.024558	TRUE
0.117962	-0.148416	0.38434	-2.10518	0.946396	0.359393	0.540486	-6.76918	Q9P227	0.628687	0.367759	ARHGAP23	RHG23_HUMAN	0.303898	1.13934	0.571874	1.7068	-2.49737	4.84947	0.00244845	0.0292312	-1.04522	2.17694	1.0258	0.647389	0.0202245	1.02137	1.69412	501	0.0246071	TRUE
0.172713	-0.0775519	0.422977	-0.457993	1.47487	0.161546	0.315208	-6.15386	Q9NX18	1.01376	0.333922	SDHAF2	SDHF2_HUMAN	0.285515	-1.16687	-1.90309	-0.430644	-0.894085	-3.44272	0.00468658	0.042175	-2.40149	2.02831	1.12757	0.839921	0.0202963	-1.33958	1.69258	502	0.0246562	TRUE
0.0508716	-0.563907	0.66565	-1.56093	0.178023	0.861338	0.923505	-7.1557	O00507	0.104597	0.953265	USP9Y	USP9Y_HUMAN	0.701371	2.14979	0.983185	3.31639	-1.26681	4.31675	0.00312635	0.0334628	-1.37934	2.12299	1.98474	1.33092	0.0203133	2.09891	1.69222	503	0.0247053	TRUE
-0.052319	-0.225641	0.121003	-0.463082	-0.645111	0.528893	0.693023	-7.01305	Q9UBB5	0.41257	0.248553	MBD2	MBD2_HUMAN	0.197735	1.19107	0.516856	1.86529	-1.01611	3.97419	0.0030035	0.0326884	-1.73504	2.1324	1.09478	0.76918	0.0203296	1.24339	1.69187	504	0.0247544	TRUE
0.114511	-0.0229751	0.251996	-0.369032	1.77999	0.0959557	0.219433	-5.70808	P04150	1.23303	0.182023	NR3C1	GCR_HUMAN	0.156851	-0.81116	-1.31467	-0.307654	0.0767125	-3.4476	0.00380232	0.0373185	-2.31089	2.07875	0.764823	0.574426	0.0203477	-0.925671	1.69149	505	0.0248035	TRUE
0.0523653	-0.126869	0.2316	-1.89724	0.624383	0.542039	0.704731	-7.02666	Q8WUQ7	0.396671	0.258743	CACTIN	CATIN_HUMAN	0.20448	1.13918	0.544929	1.73343	-1.20203	4.6302	0.00310074	0.0333883	-1.27671	2.12389	1.05128	0.677954	0.0203665	1.08682	1.69108	506	0.0248527	TRUE
-0.194409	-0.688028	0.299209	1.11742	-0.841696	0.413573	0.593318	-6.86348	Q9Y296	0.551488	0.690935	TRAPPC4	TPPC4_HUMAN	0.563145	-1.25946	-1.7892	-0.729725	0.531202	-5.08792	0.000153466	0.00642371	0.893085	2.72657	0.905367	0.604351	0.0205236	-1.06505	1.68775	507	0.0249018	TRUE
-0.244502	-0.358731	-0.130272	-1.71291	-4.57437	0.000393161	0.00360856	-0.358192	Q6AI12	2.91479	0.164411	ANKRD40	ANR40_HUMAN	0.130319	0.80251	0.238656	1.36636	-1.96295	3.43766	0.0126862	0.0761604	-2.67887	1.77108	0.888115	0.643273	0.020536	1.04701	1.68748	508	0.0249509	TRUE
0.12375	0.00839913	0.2391	1.15125	2.29274	0.0372184	0.110103	-4.84749	Q9Y2H0	1.59707	0.151872	DLGAP4	DLGP4_HUMAN	0.131598	0.851161	0.453119	1.2492	0.616334	4.57613	0.000406539	0.0102662	-0.0859997	2.56593	0.650165	0.454106	0.020568	0.727411	1.68681	509	0.025	TRUE
0.0224162	-0.25331	0.298142	3.75441	0.173745	0.864459	0.92503	-7.21514	P12236	0.102542	0.428467	SLC25A6	ADT3_HUMAN	0.314563	-1.06104	-1.6655	-0.456573	4.0864	-3.75643	0.00204587	0.0258779	-1.69867	2.22476	0.934768	0.689604	0.0205848	-1.08345	1.68645	510	0.0250491	TRUE
1.73496	1.55294	1.91699	-1.53165	20.3699	4.18241e-12	5.48941e-09	18.0323	P10909	5.95475	0.571061	CLU	CLUS_HUMAN	0.207664	0.205368	-0.623755	1.03449	-2.09841	0.538026	0.600128	0.779203	-6.66404	0.296775	1.35632	0.945905	0.0207834	-1.52959	1.68228	511	0.0250982	TRUE
-0.0974076	-0.445444	0.250628	4.15052	-0.598134	0.558943	0.717976	-7.04329	Q96L46	0.378762	0.504061	CAPNS2	CPNS2_HUMAN	0.397057	-1.64528	-2.50839	-0.782171	4.3514	-4.1406	0.00129221	0.0198801	-1.11505	2.32578	1.38652	0.984682	0.0208123	-1.54787	1.68168	512	0.0251473	TRUE
-0.00214805	-0.303816	0.29952	0.58836	-0.0152175	0.988065	0.993644	-7.23105	P01033	0.00882077	0.477303	TIMP1	TIMP1_HUMAN	0.344159	-1.08248	-1.68744	-0.477513	0.734023	-3.82917	0.00176899	0.0238152	-1.5544	2.25694	0.940059	0.690175	0.0208488	-1.08033	1.68092	513	0.0251965	TRUE
0.160557	-0.0319882	0.353103	0.879403	1.78208	0.0956027	0.218985	-5.70484	Q9ULD2	1.23421	0.254976	MTUS1	MTUS1_HUMAN	0.219666	-1.33577	-2.15179	-0.51975	-2.55042	-3.95375	0.00671545	0.0519456	-2.03325	1.94032	1.34932	0.93096	0.0210085	-1.49633	1.6776	514	0.0252456	TRUE
-0.349654	-0.512056	-0.187252	-0.723886	-4.60125	0.000373093	0.0034681	-0.304988	Q9NY93	2.92741	0.234105	DDX56	DDX56_HUMAN	0.185277	0.890003	0.213111	1.56689	-1.33694	3.08004	0.0167912	0.0906901	-3.03898	1.69012	1.03212	0.772232	0.0210481	1.23966	1.67679	515	0.0252947	TRUE
0.0875303	-0.459476	0.634537	2.41722	0.341976	0.737256	0.844616	-7.16925	P14854	0.2099	0.817338	COX6B1	CX6B1_HUMAN	0.624053	-1.27998	-2.01735	-0.542598	1.91386	-3.71473	0.00222402	0.0274605	-1.7814	2.20156	1.13953	0.841238	0.0210882	-1.36751	1.67596	516	0.0253438	TRUE
-0.0912853	-0.266613	0.084042	-0.245389	-1.11271	0.283873	0.46169	-6.59962	Q53RE8	0.75075	0.238321	ANKRD39	ANR39_HUMAN	0.200022	-1.19397	-1.80156	-0.586385	0.00612115	-4.74639	0.00273367	0.0311245	-1.15304	2.15202	1.08744	0.693169	0.021092	-1.10269	1.67588	517	0.0253929	TRUE
-0.0115433	-0.262502	0.239415	-3.27177	-0.0983006	0.923034	0.959844	-7.22604	Q9NR82	0.0553481	0.408773	KCNQ5	KCNQ5_HUMAN	0.286306	2.05776	0.928129	3.18739	-2.13548	4.26719	0.00332981	0.0349016	-1.4413	2.10599	1.91511	1.28874	0.0212569	2.0693	1.6725	518	0.025442	TRUE
-0.715255	-0.860012	-0.570498	0.86805	-10.5597	3.2563e-08	2.61667e-06	9.25996	Q03252	4.76322	0.294318	LMNB2	LMNB2_HUMAN	0.165146	0.00686278	-0.396566	0.410292	1.43648	0.0364039	0.971462	0.988456	-6.8744	0.016016	0.839853	0.460253	0.0213407	0.722118	1.67079	519	0.0254912	TRUE
0.0981687	-0.0372084	0.233546	0.425427	1.54973	0.14267	0.288696	-6.04992	P48200	1.06924	0.179951	IREB2	IREB2_HUMAN	0.154445	-1.35071	-2.13601	-0.565416	-0.817905	-3.7361	0.00271347	0.0310343	-1.85789	2.15317	1.22953	0.895905	0.021344	-1.44888	1.67072	520	0.0255403	TRUE
-0.4253	-0.807042	-0.0435588	0.310646	-3.2516	0.0371528	0.109951	-3.55962	Q9BT67	1.59775	0.521727	NDFIP1	NFIP1_HUMAN	0.43551	2.06975	0.692854	3.44664	1.45572	3.38163	0.00768663	0.0565226	-2.57957	1.90386	2.13078	1.57083	0.0213482	2.49505	1.67064	521	0.0255894	TRUE
-0.278891	-0.378636	-0.179146	2.36881	-5.97547	2.88402e-05	0.0004822	2.31046	Q9HAV4	3.50866	0.155793	XPO5	XPO5_HUMAN	0.113794	0.414454	0.0325199	0.796388	1.77205	2.32222	0.0354111	0.144745	-4.45675	1.45951	0.556577	0.43573	0.0214199	0.693345	1.66918	522	0.0256385	TRUE
-0.103967	-0.419247	0.211312	-2.00087	-0.709449	0.490069	0.664251	-6.90883	Q8TD26	0.451951	0.450882	CHD6	CHD6_HUMAN	0.359687	1.10124	0.420957	1.78151	-3.00128	3.90996	0.00707668	0.0536497	-2.09489	1.92644	1.12042	0.776096	0.0215123	1.2052	1.66731	523	0.0256876	TRUE
0.00304923	-0.225052	0.231151	-2.20888	0.0285688	0.977597	0.98801	-7.23074	O94952	0.0166345	0.359284	FBXO21	FBX21_HUMAN	0.26023	0.954912	0.418406	1.49142	-1.75752	4.299	0.00448844	0.0411499	-1.6419	2.03853	0.918129	0.612074	0.021531	0.951863	1.66694	524	0.0257367	TRUE
0.0762458	-0.051333	0.203825	-0.261704	1.27722	0.221521	0.390612	-6.40944	Q8WUA2	0.870875	0.1716	PPIL4	PPIL4_HUMAN	0.145548	-0.901788	-1.44029	-0.363289	-0.64273	-3.58372	0.00289236	0.032282	-2.04126	2.13742	0.826934	0.614348	0.0216963	-0.978034	1.66361	525	0.0257859	TRUE
0.381233	0.243876	0.51859	-1.13752	5.97117	3.91303e-05	0.000601857	2.10123	Q8N1S5	3.44727	0.216756	SLC39A11	S39AB_HUMAN	0.156704	2.76044	1.47562	4.04527	0.571672	5.03291	0.00130863	0.01997	-0.529915	2.32408	2.328	1.46579	0.0217253	2.37921	1.66304	526	0.025835	TRUE
-0.266826	-0.436087	-0.0975659	-0.598237	-3.36901	0.00437336	0.0219504	-2.77836	Q9H0H0	2.28821	0.228554	INTS2	INT2_HUMAN	0.193101	-1.12194	-1.6024	-0.641477	-1.96322	-5.47009	0.000796945	0.015409	-0.121949	2.42044	0.908512	0.548135	0.021853	-0.855112	1.66049	527	0.0258841	TRUE
-0.3354	-0.433578	-0.237223	-0.400377	-7.30097	3.10857e-06	8.44137e-05	4.59787	Q8NG31	3.96418	0.165831	KNL1	KNL1_HUMAN	0.112006	0.853056	0.205691	1.50042	-1.15903	2.9644	0.0152292	0.0854125	-3.37169	1.71821	0.973101	0.738548	0.0219288	1.18846	1.65899	528	0.0259332	TRUE
-0.0418347	-0.143688	0.060018	-0.457487	-0.877796	0.394312	0.575533	-6.83208	Q8IWB1	0.577135	0.142074	ITPRIP	IPRI_HUMAN	0.116199	1.02159	0.440182	1.60301	-0.110716	4.24397	0.00478037	0.0425615	-1.70439	2.02451	0.98904	0.663305	0.0219392	1.06343	1.65878	529	0.0259823	TRUE
0.0247121	-0.0809813	0.130405	-0.806188	0.499679	0.624769	0.769601	-7.09957	Q5H8A4	0.309566	0.156463	PIGG	PIGG_HUMAN	0.12058	-0.97054	-1.51673	-0.424348	-2.14765	-4.29187	0.00452511	0.0412918	-1.64997	2.0371	0.933808	0.623124	0.0219993	-0.995252	1.65759	530	0.0260314	TRUE
0.112892	-0.0343089	0.260093	-0.885084	1.63901	0.122638	0.260176	-5.92121	Q9C0B0	1.13293	0.195306	UNK	UNK_HUMAN	0.167934	1.06716	0.535863	1.59846	-0.626481	4.59903	0.00157614	0.0225036	-0.788147	2.2787	0.91791	0.606134	0.02202	0.954271	1.65718	531	0.0260806	TRUE
0.205518	0.104883	0.306152	-0.124746	4.36447	0.000593451	0.0049194	-0.775678	O95167	2.81485	0.143103	NDUFA3	NDUA3_HUMAN	0.114809	1.35079	0.72447	1.97711	-0.463272	5.20918	0.00168591	0.0233657	-0.682717	2.26427	1.16927	0.71454	0.0221208	1.14527	1.6552	532	0.0261297	TRUE
0.130728	-0.0732298	0.334686	-2.11056	1.3698	0.191509	0.354355	-6.29324	Q9Y3C7	0.937179	0.273403	MED31	MED31_HUMAN	0.232686	1.37939	0.681132	2.07765	-1.25761	4.52321	0.00174646	0.0237867	-0.887931	2.2574	1.19766	0.796608	0.0221688	1.24866	1.65426	533	0.0261788	TRUE
0.0451472	-0.0578683	0.148163	3.12499	0.936607	0.364241	0.545918	-6.77841	Q9H0U4	0.620602	0.142585	RAB1B	RAB1B_HUMAN	0.117525	0.931023	0.441843	1.4202	3.46137	4.07294	0.00108916	0.0182711	-1.07182	2.35745	0.774059	0.558081	0.0222481	0.885876	1.65271	534	0.0262279	TRUE
0.469736	0.33239	0.607081	-0.425183	7.30916	3.06832e-06	8.3609e-05	4.61126	Q9UJM3	3.96656	0.232111	ERRFI1	ERRFI_HUMAN	0.156691	-1.3374	-2.3256	-0.34921	-1.06351	-2.93975	0.0120577	0.0738103	-3.3309	1.78535	1.46824	1.12738	0.0223407	-1.80714	1.6509	535	0.026277	TRUE
0.231772	0.0607664	0.402778	-0.645066	2.91588	0.0116002	0.0457674	-3.6555	Q9NY35	1.99411	0.227807	CLDND1	CLDN1_HUMAN	0.195092	-0.775231	-1.34063	-0.209831	0.494112	-2.95444	0.010915	0.070093	-3.31463	1.80871	0.840077	0.645037	0.0223569	-1.007	1.65059	536	0.0263261	TRUE
0.274067	0.18416	0.363975	0.116225	6.51468	1.13208e-05	0.000232397	3.27028	Q5VW38	3.70499	0.144986	GPR107	GP107_HUMAN	0.102571	1.15222	0.667588	1.63685	0.434558	5.44376	0.000531546	0.0122066	0.188116	2.50467	0.901656	0.552893	0.0225112	0.878153	1.6476	537	0.0263752	TRUE
0.0296277	-0.112556	0.171812	-0.196533	0.445325	0.662636	0.79729	-7.12646	Q12873	0.272723	0.212928	CHD3	CHD3_HUMAN	0.162211	1.18776	0.543996	1.83153	-2.14456	4.45635	0.00375764	0.0370946	-1.46606	2.08121	1.11859	0.734444	0.0226191	1.15814	1.64552	538	0.0264244	TRUE
0.114951	-0.00897588	0.238878	2.37506	1.98233	0.0666457	0.168162	-5.38307	P58107	1.38052	0.163202	EPPK1	EPIPL_HUMAN	0.141382	-0.781495	-1.28218	-0.280807	3.73964	-3.36324	0.00492608	0.0432082	-2.48504	2.01823	0.758949	0.571211	0.0226434	-0.896446	1.64506	539	0.0264735	TRUE
0.544052	0.121447	0.966657	-3.58699	2.75129	0.0151694	0.0557859	-3.99501	Q96NA2	1.90955	0.558425	RILP	RILP_HUMAN	0.482129	-1.88908	-3.26229	-0.515864	-3.11226	-2.98814	0.0110087	0.07025	-3.29417	1.8077	2.04823	1.56663	0.0227029	-2.43313	1.64392	540	0.0265226	TRUE
-0.232124	-0.492803	0.0285545	-1.7269	-1.90303	0.0770048	0.186115	-5.51297	O15381	1.32548	0.343245	NVL	NVL_HUMAN	0.297396	0.751487	0.187744	1.31523	5.14731	3.21973	0.016797	0.0906901	-2.96003	1.69012	0.871483	0.643147	0.0228073	0.983612	1.64193	541	0.0265717	TRUE
-0.0771618	-0.317661	0.163337	-3.01827	-0.685676	0.503693	0.673672	-6.98521	O43900	0.439003	0.344501	PRICKLE3	PRIC3_HUMAN	0.274374	1.15278	0.453572	1.85198	-2.36355	4.15794	0.00766969	0.0564566	-2.05095	1.90437	1.18645	0.797689	0.0228809	1.22994	1.64053	542	0.0266208	TRUE
0.239235	0.031584	0.446887	1.28698	2.46218	0.0268238	0.0859388	-4.53965	P22694	1.71534	0.273357	PRKACB	KAPCB_HUMAN	0.236899	-0.800304	-1.39184	-0.208772	2.10297	-2.89529	0.0115168	0.0718764	-3.39123	1.79737	0.872715	0.67485	0.0228869	-1.03954	1.64041	543	0.0266699	TRUE
-0.246262	-0.407196	-0.0853279	-2.72799	-3.27023	0.00534138	0.0255239	-2.97601	Q8IY21	2.23012	0.216434	DDX60	DDX60_HUMAN	0.183602	0.653451	0.143677	1.16323	-0.596586	2.93502	0.018019	0.0945319	-3.16887	1.67051	0.766692	0.581577	0.0229236	0.899714	1.63972	544	0.0267191	TRUE
0.107647	-0.018589	0.233882	3.4353	1.82242	0.0889973	0.207722	-5.64171	Q12904	1.26427	0.166885	AIMP1	AIMP1_HUMAN	0.144016	1.44367	0.70298	2.18436	3.00649	4.17107	0.000897082	0.0167564	-0.878235	2.3896	1.18413	0.845015	0.0230315	1.33602	1.63768	545	0.0267682	TRUE
0.677169	0.570557	0.783781	6.72588	13.5744	1.15814e-09	2.17152e-07	12.6142	P11142	5.27207	0.251752	HSPA8	HSP7C_HUMAN	0.121628	1.29594	0.94546	1.64642	6.6901	7.91295	1.32697e-06	0.000699195	5.66966	3.40525	0.745918	0.399844	0.0230339	0.61877	1.63763	546	0.0268173	TRUE
-0.246238	-0.405912	-0.0865641	0.198572	-3.29572	0.00507284	0.0245084	-2.92508	Q9NVP1	2.24586	0.214896	DDX18	DDX18_HUMAN	0.182164	0.889723	0.251556	1.52789	-0.959216	2.98357	0.00965535	0.0645145	-3.22091	1.84577	0.944784	0.728054	0.0230626	1.13596	1.63709	547	0.0268664	TRUE
-0.0236087	-0.271583	0.224366	-1.77336	-0.203468	0.841587	0.911906	-7.20919	Q8IX18	0.120188	0.385008	DHX40	DHX40_HUMAN	0.282902	-2.33449	-3.62122	-1.04776	-2.98337	-4.15412	0.00291292	0.03242	-1.62825	2.13571	2.14242	1.46797	0.0231011	-2.31088	1.63637	548	0.0269155	TRUE
-0.107035	-0.370318	0.156248	0.0850399	-0.868828	0.399041	0.580348	-6.83999	O43427	0.57016	0.367947	FIBP	FIBP_HUMAN	0.300366	-1.46472	-2.23858	-0.690859	-1.12934	-4.25795	0.00194608	0.0251997	-1.29307	2.23509	1.28445	0.882862	0.0231366	-1.35769	1.6357	549	0.0269646	TRUE
-0.397987	-0.576774	-0.219199	-2.34193	-4.7573	0.000275676	0.0027411	0.00264561	Q8IY47	3.00131	0.259905	KBTBD2	KBTB2_HUMAN	0.20397	0.542004	0.00439686	1.07961	-1.09211	2.4351	0.0486372	0.177056	-4.01699	1.35273	0.785323	0.61333	0.0235009	0.939991	1.62891	550	0.0270138	TRUE
0.0341871	-0.216485	0.284859	-0.0799767	0.291465	0.774808	0.870416	-7.18614	O95139	0.175611	0.381562	NDUFB6	NDUB6_HUMAN	0.285979	0.981466	0.434126	1.52881	1.2294	3.83737	0.00174024	0.0237867	-1.53813	2.2574	0.852163	0.624433	0.0235256	0.947279	1.62846	551	0.0270629	TRUE
0.131428	-0.0500389	0.312895	-2.30231	1.54782	0.143129	0.289307	-6.05263	Q8TEH3	1.06792	0.241215	DENND1A	DEN1A_HUMAN	0.207027	0.995385	0.498874	1.4919	-1.59038	4.59026	0.00159489	0.0226471	-0.922924	2.27626	0.857087	0.566446	0.0235753	0.863957	1.62754	552	0.027112	TRUE
-0.159617	-0.311424	-0.00781059	-2.34137	-2.24708	0.0406101	0.117618	-4.92872	Q6PCB5	1.56458	0.199957	RSBN1L	RSBNL_HUMAN	0.173189	0.528791	0.132263	0.925319	-1.65543	3.12387	0.015763	0.0871817	-3.1722	1.70864	0.606582	0.45238	0.0236221	0.688408	1.62668	553	0.0271611	TRUE
-0.113368	-0.223726	-0.00300937	-1.28957	-2.1954	0.0447974	0.126444	-5.01971	Q9NUP7	1.52847	0.145374	TRMT13	TRM13_HUMAN	0.125902	1.05296	0.401306	1.70461	-1.00601	3.90278	0.00713792	0.0538837	-2.10349	1.92456	1.07235	0.743437	0.0236414	1.16632	1.62633	554	0.0272102	TRUE
0.0199306	-0.0783837	0.118245	4.52843	0.433244	0.671189	0.80304	-7.13203	P50914	0.265084	0.147364	RPL14	RL14_HUMAN	0.112162	0.983837	0.443989	1.52369	3.92705	3.90002	0.00153578	0.0221254	-1.41395	2.28518	0.843839	0.615887	0.0236798	0.963906	1.62562	555	0.0272593	TRUE
-0.0865973	-0.229466	0.0562711	-1.07981	-1.29538	0.215356	0.38231	-6.38715	Q92636	0.885713	0.191632	NSMAF	FAN_HUMAN	0.162992	0.88393	0.333381	1.43448	-1.83043	3.76102	0.00647496	0.0505537	-2.26378	1.95194	0.887579	0.628094	0.0237176	0.970527	1.62493	556	0.0273084	TRUE
0.0548963	-0.136718	0.246511	-1.72645	0.612273	0.549803	0.710434	-7.03442	P28347	0.388951	0.276634	TEAD1	TEAD1_HUMAN	0.218603	-1.04721	-1.67798	-0.416443	-1.18956	-4.00999	0.00628109	0.0496437	-1.97594	1.95969	1.04738	0.719611	0.0238904	-1.10211	1.62178	557	0.0273576	TRUE
-0.168534	-0.465949	0.128881	2.6941	-1.21103	0.24518	0.419464	-6.48853	P56211	0.820719	0.402485	ARPP19	ARP19_HUMAN	0.339306	0.524843	0.145012	0.904674	0.994546	2.95702	0.0101816	0.0667732	-3.27225	1.83045	0.561987	0.43333	0.0239005	0.693377	1.62159	558	0.0274067	TRUE
-0.0406247	-0.124063	0.042814	-0.0500649	-1.04052	0.315072	0.495319	-6.67611	Q8N999	0.697467	0.114162	RLIG1	RLIG1_HUMAN	0.0951912	1.80291	0.780057	2.82577	0.574504	4.12899	0.00397765	0.0383461	-1.61627	2.06762	1.70907	1.16692	0.0239056	1.84354	1.6215	559	0.0274558	TRUE
-0.290962	-0.543286	-0.038639	-2.04212	-2.46439	0.0267088	0.08564	-4.53558	O43194	1.71697	0.332147	GPR39	GPR39_HUMAN	0.287863	0.779694	0.15908	1.40031	-1.55433	3.03446	0.021439	0.105331	-3.20416	1.61863	0.944129	0.708028	0.0240052	1.07066	1.61969	560	0.0275049	TRUE
0.0478127	-0.0921515	0.187777	-1.50342	0.730056	0.476942	0.651996	-6.95292	Q5QP82	0.468876	0.199867	DCAF10	DCA10_HUMAN	0.159678	1.0183	0.466341	1.57026	-0.845768	4.45602	0.00375901	0.0370946	-1.46643	2.08121	0.958997	0.629704	0.0240055	0.970488	1.61969	561	0.027554	TRUE
-0.14767	-0.581052	0.285712	0.23116	-0.728201	0.478042	0.652949	-6.95431	Q9H446	0.467556	0.619035	RWDD1	RWDD1_HUMAN	0.494424	0.713332	0.287501	1.13916	1.37732	3.60956	0.00305313	0.033026	-2.01285	2.12828	0.656932	0.485811	0.0240234	0.861003	1.61937	562	0.0276031	TRUE
-0.0250695	-0.135057	0.0849185	-1.40033	-0.487113	0.633432	0.775807	-7.10605	Q96PM5	0.301297	0.163082	RCHY1	ZN363_HUMAN	0.12548	1.63618	0.708451	2.56392	-2.33021	4.03817	0.00343483	0.0355756	-1.54819	2.09823	1.52839	1.0584	0.0241242	1.66125	1.61755	563	0.0276523	TRUE
-0.810334	-0.923925	-0.696742	3.39565	-15.2457	2.37227e-10	8.39965e-08	14.1784	Q15758	5.45545	0.291132	SLC1A5	AAAT_HUMAN	0.129591	0.236046	-0.354732	0.826823	2.57298	0.855042	0.406586	0.632946	-6.49779	0.495394	0.933901	0.673989	0.0241949	1.04638	1.61628	564	0.0277014	TRUE
-0.934258	-1.2105	-0.658015	-2.64562	-7.22778	3.49376e-06	9.05862e-05	4.47789	Q96EX3	3.94657	0.463984	DYNC2I2	DC2I2_HUMAN	0.315152	0.179071	-0.468563	0.826704	-1.91848	0.667842	0.52778	0.724256	-6.09458	0.370296	0.947832	0.738853	0.0242168	1.11333	1.61588	565	0.0277505	TRUE
0.084612	-0.0563762	0.2256	1.53369	1.28256	0.219694	0.387651	-6.40291	P18031	0.876145	0.189283	PTPN1	PTN1_HUMAN	0.160847	0.572747	0.288426	0.857068	2.11208	4.31091	0.000681371	0.013775	-0.603351	2.46124	0.456105	0.324368	0.0242805	0.488135	1.61474	566	0.0277996	TRUE
0.1262	-0.320364	0.572765	-0.0326015	0.603956	0.555169	0.71484	-7.03966	P50583	0.382996	0.645835	NUDT2	AP4A_HUMAN	0.509464	-1.08202	-1.77417	-0.389862	-0.492788	-3.34539	0.00467011	0.0421617	-2.51286	2.02844	1.04551	0.789647	0.0244365	-1.20822	1.61196	567	0.0278487	TRUE
0.173633	-0.0939725	0.441238	0.747511	1.38665	0.18642	0.348873	-6.27142	O95298	0.947566	0.359152	NDUFC2	NDUC2_HUMAN	0.305298	-1.70218	-2.77506	-0.629303	0.174147	-3.56915	0.00568366	0.0470366	-2.38215	1.98258	1.6828	1.224	0.0245221	-1.87582	1.61044	568	0.0278978	TRUE
0.363553	0.240851	0.486254	-0.977884	6.33209	1.54683e-05	0.00029856	2.94976	Q8N584	3.63857	0.195836	TTC39C	TT39C_HUMAN	0.139984	-0.678803	-1.27148	-0.0861258	-1.21224	-2.62241	0.029483	0.128745	-3.86026	1.51939	0.875651	0.676156	0.0245826	-1.04236	1.60937	569	0.027947	TRUE
0.30477	0.156581	0.45296	-2.1995	4.39526	0.000558514	0.00470406	-0.714231	Q9C040	2.82945	0.211119	TRIM2	TRIM2_HUMAN	0.169062	-0.761351	-1.37113	-0.151574	-1.53755	-2.85884	0.0203039	0.101807	-3.60611	1.63507	0.912651	0.695664	0.0246057	-1.06612	1.60896	570	0.0279961	TRUE
0.179049	0.00410104	0.353997	-1.62733	2.18722	0.045496	0.127729	-5.03401	P62699	1.52338	0.230366	YPEL5	YPEL5_HUMAN	0.199589	1.1038	0.567949	1.63964	-1.3498	4.97538	0.00214438	0.0267426	-0.915911	2.21194	0.978076	0.611322	0.0246774	0.924748	1.6077	571	0.0280452	TRUE
-0.01322	-0.113192	0.086752	-1.76302	-0.282607	0.781457	0.875168	-7.18883	Q8TEV9	0.169284	0.153063	SMCR8	SMCR8_HUMAN	0.114053	1.12109	0.480136	1.76205	-1.34746	4.22466	0.0048878	0.043032	-1.72645	2.01993	1.08783	0.731235	0.0246833	1.13431	1.6076	572	0.0280943	TRUE
1.08606	0.921173	1.25094	2.23959	14.0769	7.06783e-10	1.59026e-07	13.1038	O95833	5.33281	0.399165	CLIC3	CLIC3_HUMAN	0.188107	0.0568683	-0.536354	0.650091	3.07966	0.205148	0.840339	0.920445	-6.85286	0.108714	1.02527	0.676779	0.0248054	-1.02919	1.60545	573	0.0281434	TRUE
0.243006	0.144617	0.341395	-0.840251	5.27838	0.000102497	0.0012936	1.01182	Q96EH3	3.22828	0.147537	MALSU1	MASU1_HUMAN	0.112247	-2.97927	-4.78549	-1.17304	-4.0565	-3.65882	0.00416095	0.0394734	-2.12455	2.05571	2.84056	2.06063	0.0248508	-3.22228	1.60466	574	0.0281925	TRUE
0.0972407	-0.101973	0.296454	-0.0376872	1.04318	0.313881	0.494135	-6.67337	P35625	0.699311	0.272542	TIMP3	TIMP3_HUMAN	0.227273	-1.28731	-2.08418	-0.490433	1.07582	-3.45707	0.00373064	0.0369213	-2.29216	2.08312	1.21122	0.909113	0.0250391	-1.38455	1.60138	575	0.0282417	TRUE
-0.104218	-0.36531	0.156875	-2.46561	-0.853053	0.407448	0.58737	-6.85373	Q9H892	0.56003	0.364742	TTC12	TTC12_HUMAN	0.297868	1.09072	0.391812	1.78963	-0.291268	3.33971	0.00472371	0.0423761	-2.52405	2.02633	1.05502	0.797349	0.0250403	1.19494	1.60136	576	0.0282908	TRUE
0.132918	-0.316784	0.58262	0.882352	0.631667	0.537399	0.700781	-7.02193	P12235	0.402027	0.648013	SLC25A4	ADT1_HUMAN	0.513043	-1.37175	-2.2558	-0.487709	1.01694	-3.3435	0.00511902	0.0441905	-2.57337	2.00883	1.33841	1.00856	0.0251494	-1.50467	1.59947	577	0.0283399	TRUE
0.0796707	-0.0646921	0.224033	-0.0470086	1.17943	0.257145	0.432695	-6.52508	Q9BTE1	0.798386	0.195588	DCTN5	DCTN5_HUMAN	0.164696	1.10388	0.513826	1.69394	0.724209	4.00355	0.00124987	0.0197518	-1.20897	2.32822	0.929296	0.673166	0.0251904	1.02421	1.59876	578	0.028389	TRUE
-0.0947343	-0.506664	0.317195	2.21132	-0.491489	0.630409	0.773216	-7.10382	Q9H3K6	0.304748	0.609288	BOLA2B	BOLA2_HUMAN	0.46995	-1.31669	-2.03149	-0.601901	1.99525	-3.94203	0.0014125	0.0209688	-1.33073	2.30562	1.11932	0.815473	0.0253275	-1.22196	1.59641	579	0.0284381	TRUE
0.171854	-0.128624	0.472333	0.318291	1.2223	0.24102	0.414425	-6.47531	Q6UW68	0.829329	0.406153	TMEM205	TM205_HUMAN	0.342801	-1.33423	-2.21597	-0.452493	0.016664	-3.28686	0.0062773	0.0496437	-2.69054	1.95969	1.33444	1.00593	0.0254307	-1.50609	1.59464	580	0.0284872	TRUE
-0.0626548	-0.215335	0.0900251	-0.339592	-0.877005	0.394728	0.575815	-6.83278	Q13042	0.576727	0.212932	CDC16	CDC16_HUMAN	0.174185	0.868341	0.327409	1.40927	0.0691367	3.52024	0.00458443	0.0416532	-2.16388	2.03348	0.836962	0.617123	0.0254377	0.930996	1.59452	581	0.0285363	TRUE
-0.00518091	-0.153068	0.142706	-2.5829	-0.0748696	0.941338	0.970076	-7.22819	Q03393	0.0413468	0.245595	PTS	PTPS_HUMAN	0.168717	1.39412	0.590163	2.19808	-0.587171	4.18838	0.00509694	0.0441065	-1.76806	2.00963	1.35969	0.917195	0.0257299	1.3993	1.58956	582	0.0285855	TRUE
0.114788	-0.1472	0.376777	3.87578	0.936366	0.364361	0.545918	-6.77864	P62942	0.620602	0.362528	FKBP1A	FKB1A_HUMAN	0.29889	-0.922533	-1.5361	-0.308965	5.03113	-3.21762	0.00603808	0.0486336	-2.76435	1.96843	0.918581	0.699991	0.0257492	-1.03732	1.58924	583	0.0286346	TRUE
0.280772	-0.148774	0.710319	0.635245	1.39693	0.18337	0.345629	-6.25801	Q9H0N0	0.953761	0.576994	RAB6C	RAB6C_HUMAN	0.490049	1.70871	0.864109	2.55332	-1.0499	4.32944	0.000657077	0.0135047	-0.56703	2.4684	1.35678	0.963567	0.0258003	1.42794	1.58837	584	0.0286837	TRUE
0.261003	0.0935891	0.428417	-0.416086	3.33184	0.00471522	0.0231788	-2.85283	Q96BI1	2.26736	0.225622	SLC22A18	S22AI_HUMAN	0.190994	-2.25652	-3.69484	-0.818208	-1.36259	-3.6751	0.00727608	0.0544632	-2.2126	1.91994	2.3036	1.6409	0.0259775	-2.51753	1.5854	585	0.0287328	TRUE
-0.120873	-0.230197	-0.0115482	-1.04501	-2.36287	0.0325227	0.0995787	-4.72124	Q96RS0	1.6457	0.143957	TGS1	TGS1_HUMAN	0.124723	0.81838	0.275729	1.36103	-0.811083	3.64261	0.00980645	0.0649128	-2.42101	1.84304	0.870315	0.619084	0.0259865	0.939253	1.58525	586	0.0287819	TRUE
0.0472173	-0.2014	0.295835	-0.895248	0.405881	0.690734	0.814318	-7.14409	Q8N5M4	0.250112	0.370018	TTC9C	TTC9C_HUMAN	0.283635	-1.15111	-1.85947	-0.442742	0.101209	-3.52979	0.00398267	0.0383461	-2.28961	2.06762	1.09119	0.808139	0.0262063	-1.19832	1.58159	587	0.028831	TRUE
-0.00642004	-1.00534	0.992502	0.323266	-0.0137352	0.989228	0.993644	-7.23107	Q9UHA4	0.00882077	1.42655	LAMTOR3	LTOR3_HUMAN	1.13962	-1.95395	-2.93889	-0.969009	-0.632381	-4.46285	0.00143259	0.0211344	-0.892276	2.30263	1.66321	1.12367	0.0262119	-1.94753	1.5815	588	0.0288802	TRUE
0.260482	0.115386	0.405578	-0.855621	3.83665	0.00169998	0.0108575	-1.83645	Q96GS4	2.54623	0.20051	BORCS6	BORC6_HUMAN	0.165533	1.49489	0.77855	2.21123	-1.68818	4.77822	0.00124089	0.0196548	-0.668445	2.33008	1.25746	0.817236	0.0263533	1.23441	1.57916	589	0.0289293	TRUE
-0.0765934	-0.188403	0.0352163	-0.756803	-1.464	0.164454	0.319535	-6.16863	Q9H2C0	1.005	0.149376	GAN	GAN_HUMAN	0.127558	0.845414	0.309757	1.38107	-2.13549	3.81207	0.00796443	0.0578618	-2.21292	1.89366	0.87503	0.611106	0.0263735	0.922008	1.57883	590	0.0289784	TRUE
0.196102	0.0837923	0.308412	-2.83899	3.73159	0.00210076	0.0126673	-2.04846	Q5TH69	2.49142	0.154274	ARFGEF3	BIG3_HUMAN	0.128129	1.13406	0.589249	1.67887	-2.69162	5.0277	0.00203071	0.0257781	-0.862953	2.22627	0.998423	0.621546	0.0263881	0.937956	1.57859	591	0.0290275	TRUE
0.17326	-0.507491	0.854011	-0.612651	0.547558	0.592897	0.743834	-7.01432	Q8TCT8	0.343998	0.987185	SPPL2A	SPP2A_HUMAN	0.776636	-3.0399	-4.94647	-1.13332	-0.884843	-3.85109	0.0075966	0.0560348	-2.16568	1.90762	3.12336	2.17512	0.0264999	-3.21316	1.57676	592	0.0290766	TRUE
-0.172255	-0.411241	0.0667314	-2.15469	-1.54038	0.144922	0.291882	-6.06311	O15550	1.0624	0.31779	KDM6A	KDM6A_HUMAN	0.272648	0.759403	0.203272	1.31553	-1.84401	3.29818	0.0151705	0.0851661	-2.85803	1.71955	0.865592	0.634463	0.0266155	0.931658	1.57487	593	0.0291257	TRUE
-0.470356	-1.12895	0.188234	-3.21772	-1.62846	0.139617	0.284618	-5.70008	P78368	1.07807	0.855134	CSNK1G2	KC1G2_HUMAN	0.751353	-1.65645	-2.19459	-1.11831	-0.821956	-7.43469	0.000234695	0.00774603	1.13878	2.66331	1.21903	0.613937	0.0266647	-1.1861	1.57406	594	0.0291749	TRUE
0.275684	0.135053	0.416316	-0.733166	4.18948	0.000839187	0.00635442	-1.12601	P31146	2.7302	0.197913	CORO1A	COR1A_HUMAN	0.160439	-0.664275	-1.21622	-0.112334	-2.29596	-2.90693	0.0254298	0.117491	-3.3746	1.56512	0.831872	0.629682	0.0267192	-0.939959	1.57318	595	0.029224	TRUE
-0.136283	-0.423922	0.151356	0.98258	-1.01256	0.327804	0.507761	-6.70456	Q14739	0.678226	0.393843	LBR	LBR_HUMAN	0.328154	-1.01427	-1.53687	-0.49167	2.37377	-4.15336	0.000928998	0.0171225	-0.913138	2.3816	0.834721	0.596209	0.0267748	-0.877987	1.57227	596	0.0292731	TRUE
0.105617	-0.00624872	0.217483	-1.99777	2.01775	0.062443	0.160612	-5.32408	Q9UKE5	1.40501	0.147337	TNIK	TNIK_HUMAN	0.127623	1.05382	0.50007	1.60757	-1.85047	4.59654	0.0032172	0.0341244	-1.31298	2.11509	0.976547	0.631748	0.0269133	0.948204	1.57003	597	0.0293222	TRUE
0.963754	0.825652	1.10186	0.902294	14.914	3.20886e-10	9.71915e-08	13.8823	Q13228	5.42763	0.348027	SELENBP1	SBP1_HUMAN	0.157554	-0.226186	-0.920839	0.468467	1.00587	-0.696808	0.497063	0.702902	-6.62242	0.399151	1.11067	0.792496	0.026919	-1.18994	1.56994	598	0.0293713	TRUE
0.128488	-0.0272245	0.284201	0.993473	1.76347	0.0987922	0.223111	-5.73365	Q92947	1.22347	0.205838	GCDH	GCDH_HUMAN	0.177645	0.579465	0.311685	0.847245	1.08201	4.63089	0.00036576	0.00978366	0.0200592	2.58277	0.439742	0.305497	0.0269311	0.450977	1.56975	599	0.0294204	TRUE
0.135046	-0.0170586	0.28715	2.07511	1.89744	0.077786	0.187386	-5.52199	P53990	1.32174	0.200259	IST1	IST1_HUMAN	0.173528	0.818898	0.410588	1.22721	1.39812	4.29195	0.000707179	0.0142157	-0.640536	2.44983	0.655165	0.465821	0.0269567	0.683853	1.56933	600	0.0294695	TRUE
0.0263418	-0.16661	0.219294	0.460747	0.29176	0.774587	0.870416	-7.18605	O14734	0.175612	0.294001	ACOT8	ACOT8_HUMAN	0.22013	-0.79333	-1.28364	-0.303024	0.782183	-3.4626	0.0036894	0.0367696	-2.28122	2.0848	0.745841	0.559366	0.0269853	-0.819672	1.56887	601	0.0295187	TRUE
-0.0167828	-0.144314	0.110748	-0.279572	-0.281241	0.782484	0.87579	-7.18924	Q9BX70	0.168456	0.195269	BTBD2	BTBD2_HUMAN	0.145494	1.16124	0.473854	1.84862	-1.9554	3.80042	0.00393881	0.0380787	-1.91001	2.07049	1.09927	0.784202	0.0270427	1.17802	1.56795	602	0.0295678	TRUE
-0.506575	-0.955063	-0.0580864	-2.38434	-2.44897	0.0298535	0.0931443	-4.54474	Q14781	1.67752	0.591878	CBX2	CBX2_HUMAN	0.511658	3.76269	1.26951	6.25587	-1.1675	3.53532	0.00881687	0.0608432	-2.5799	1.87166	3.94029	2.84435	0.0271825	4.26926	1.56571	603	0.0296169	TRUE
0.088405	-0.0128874	0.189697	2.48844	1.86522	0.0824365	0.195303	-5.57378	Q8TCS8	1.29884	0.133407	PNPT1	PNPT1_HUMAN	0.115559	0.782122	0.372799	1.19144	1.58476	4.08906	0.00105492	0.0180853	-1.03997	2.36126	0.649211	0.466976	0.0272495	0.693717	1.56464	604	0.029666	TRUE
-0.0492026	-0.268401	0.169995	0.467433	-0.479712	0.63856	0.779516	-7.1098	Q9NRF9	0.296357	0.325408	POLE3	DPOE3_HUMAN	0.250072	0.563153	0.199015	0.927291	1.28773	3.3096	0.00501857	0.0437491	-2.58341	2.01303	0.548318	0.415427	0.0274309	0.612356	1.56176	605	0.0297151	TRUE
0.122236	-0.314546	0.559018	1.13292	0.598088	0.558973	0.717976	-7.04332	Q96AB3	0.378762	0.632543	ISOC2	ISOC2_HUMAN	0.498303	-1.20662	-2.00369	-0.409548	-1.27464	-3.28823	0.00626109	0.0496437	-2.68799	1.95969	1.20681	0.909339	0.0275487	-1.32886	1.5599	606	0.0297642	TRUE
0.175333	0.0428802	0.307786	0.151318	2.82899	0.0129909	0.0498811	-3.84523	Q8IYQ7	1.95766	0.175543	THNSL1	THNS1_HUMAN	0.151109	-1.48931	-2.46036	-0.518272	-2.25058	-3.30482	0.00551936	0.0461351	-2.64753	1.99074	1.46631	1.10781	0.0275667	-1.66465	1.55962	607	0.0298134	TRUE
0.0448679	-0.119769	0.209505	3.12662	0.582421	0.569196	0.725886	-7.05292	Q15019	0.368101	0.238904	SEPTIN2	SEPT2_HUMAN	0.187827	0.588971	0.261034	0.916908	2.58913	3.84343	0.0017193	0.023598	-1.52612	2.26047	0.510683	0.374127	0.027663	0.544103	1.5581	608	0.0298625	TRUE
-0.187933	-0.476327	0.100461	-1.61751	-1.39267	0.184629	0.346857	-6.26357	P54802	0.95141	0.387161	NAGLU	ANAG_HUMAN	0.329014	-1.43644	-2.18829	-0.684596	-1.96889	-4.37457	0.00214087	0.0267426	-1.31143	2.21194	1.27283	0.857743	0.027702	-1.24851	1.55749	609	0.0299116	TRUE
-0.315871	-0.492213	-0.13953	-2.3885	-3.82812	0.00172943	0.0109391	-1.85367	Q8N9M1	2.54359	0.243399	C19orf47	CS047_HUMAN	0.201179	1.44034	0.409476	2.47121	-2.54777	3.37475	0.0137469	0.0800889	-2.75932	1.74802	1.61502	1.17607	0.0277413	1.75622	1.55687	610	0.0299607	TRUE
-0.0769686	-0.21436	0.0604226	-0.356602	-1.19725	0.250344	0.425325	-6.50457	Q8NBP0	0.810778	0.186066	TTC13	TTC13_HUMAN	0.156743	0.866553	0.306475	1.42663	-0.21869	3.5426	0.00709744	0.0536979	-2.25915	1.92605	0.881828	0.638965	0.0278275	0.943521	1.55553	611	0.0300098	TRUE
-0.530829	-0.762046	-0.299611	-1.07121	-4.9064	0.000206999	0.00219397	0.294404	Q9UJX6	3.06997	0.338904	ANAPC2	ANC2_HUMAN	0.263785	-1.19281	-1.58992	-0.795707	-1.99216	-7.0364	0.000163884	0.00661573	1.45583	2.71669	0.860575	0.453038	0.0280312	-0.661984	1.55236	612	0.0300589	TRUE
0.290575	0.128271	0.45288	-0.588798	3.82611	0.00173642	0.0109671	-1.85772	O75431	2.54269	0.223986	MTX2	MTX2_HUMAN	0.185165	-1.04586	-1.83712	-0.254595	-0.560896	-2.82857	0.0131531	0.0778433	-3.51911	1.76108	1.16399	0.902711	0.0281062	-1.33643	1.5512	613	0.0301081	TRUE
0.102351	-0.102623	0.307325	-2.76942	1.06714	0.303287	0.482795	-6.64841	Q9ULQ1	0.717083	0.279756	TPCN1	TPC1_HUMAN	0.233845	1.06673	0.484452	1.64901	-1.25202	4.4249	0.00389238	0.037888	-1.50087	2.07255	1.0088	0.664292	0.0282115	0.964379	1.54957	614	0.0301572	TRUE
-0.598444	-1.47485	0.277957	-2.74596	-1.45932	0.16572	0.32136	-6.17497	Q13470	1.00133	1.17139	TNK1	TNK1_HUMAN	0.999843	-2.57314	-3.70202	-1.44426	-4.07098	-5.50549	0.00125568	0.0197518	-0.399734	2.32822	2.16618	1.28788	0.0282413	-1.9747	1.54911	615	0.0302063	TRUE
-0.174602	-0.318548	-0.0306565	1.62051	-2.59227	0.0207866	0.0705274	-4.29728	P08240	1.80592	0.189499	SRPRA	SRPRA_HUMAN	0.16422	0.54644	0.111437	0.981443	1.57867	2.68822	0.0173694	0.0921641	-3.78535	1.68252	0.636558	0.496274	0.0283368	0.721042	1.54765	616	0.0302554	TRUE
0.0245863	-0.146289	0.195462	-1.20929	0.307499	0.762819	0.861742	-7.18107	O94923	0.187149	0.257491	GLCE	GLCE_HUMAN	0.194943	0.944539	0.390815	1.49826	-1.40791	4.12007	0.00551826	0.0461351	-1.84701	1.99074	0.929953	0.631716	0.0283549	0.919952	1.54737	617	0.0303045	TRUE
0.337107	0.138691	0.535524	-0.210499	3.63094	0.00257413	0.0147642	-2.25149	Q96HJ9	2.43606	0.271229	FMC1	FMC1_HUMAN	0.226364	1.36752	0.746401	1.98864	0.321365	5.31786	0.00151126	0.0219812	-0.577318	2.28767	1.17165	0.708606	0.0283757	1.03042	1.54705	618	0.0303536	TRUE
0.270901	0.00274743	0.539054	1.82185	2.15902	0.0479828	0.132724	-5.08313	O43920	1.50398	0.353041	NDUFS5	NDUS5_HUMAN	0.305923	-1.15005	-2.00667	-0.293418	0.706655	-2.94407	0.0129591	0.0773406	-3.42102	1.76405	1.27779	0.977284	0.0284577	-1.42095	1.5458	619	0.0304028	TRUE
0.166289	0.0779989	0.254579	-0.774793	4.02514	0.00116463	0.00810916	-1.45643	Q04864	2.64766	0.1231	REL	REL_HUMAN	0.100726	-0.783853	-1.34566	-0.222043	-1.58354	-3.36995	0.0138317	0.0802533	-2.76547	1.74707	0.879387	0.640941	0.0285601	-0.950142	1.54424	620	0.0304519	TRUE
0.0602699	-0.350385	0.470925	1.44139	0.313656	0.758232	0.857886	-7.17905	Q9UII2	0.192274	0.614378	ATP5IF1	ATIF1_HUMAN	0.468496	1.22657	0.523726	1.92942	2.19384	3.73463	0.00213713	0.0267426	-1.74192	2.21194	1.08687	0.801845	0.0285655	1.1663	1.54416	621	0.030501	TRUE
0.0767595	-0.0698434	0.223362	-0.692201	1.11897	0.281278	0.459176	-6.59277	Q96F63	0.754813	0.199319	CCDC97	CCD97_HUMAN	0.167252	1.01685	0.452777	1.58093	-1.19775	4.35412	0.0042158	0.039834	-1.57982	2.05196	0.971279	0.643524	0.0286474	0.940092	1.54291	622	0.0305501	TRUE
0.0325397	-0.0727594	0.137839	-1.50136	0.660417	0.519301	0.685875	-7.00273	Q8NDV7	0.42231	0.151021	TNRC6A	TNR6A_HUMAN	0.120131	1.17052	0.497055	1.84399	-0.619775	4.198	0.00504055	0.0437954	-1.75701	2.01259	1.13994	0.768324	0.0286488	1.13798	1.54289	623	0.0305992	TRUE
0.118102	-0.307127	0.543331	1.9993	0.593559	0.561918	0.720348	-7.04612	Q9UDW1	0.375562	0.616356	UQCR10	QCR9_HUMAN	0.485123	-1.34546	-2.23689	-0.454028	-0.0671525	-3.22997	0.00589001	0.0479857	-2.74009	1.97412	1.33583	1.01699	0.0286537	-1.46356	1.54282	624	0.0306483	TRUE
0.0117573	-0.209484	0.232998	-0.129637	0.113572	0.911129	0.953322	-7.22432	Q8NCL4	0.0642388	0.358729	GALNT6	GALT6_HUMAN	0.252403	-1.0562	-1.70415	-0.408252	-3.58708	-3.93716	0.00684979	0.0524338	-2.06237	1.9363	1.06913	0.739216	0.0287881	-1.06796	1.54079	625	0.0306974	TRUE
0.32798	-0.557807	1.21377	-0.853045	0.862651	0.414867	0.594231	-6.18344	P08138	0.55018	1.16842	NGFR	TNR16_HUMAN	1.01055	-1.16243	-1.75112	-0.573738	-2.6954	-4.76934	0.00266708	0.0308235	-1.12888	2.15589	1.05681	0.671607	0.0288192	-1.49041	1.54032	626	0.0307466	TRUE
0.248263	0.0942143	0.402312	-1.32927	3.44416	0.00375609	0.0195792	-2.62753	Q6UXV4	2.33153	0.208702	APOOL	MIC27_HUMAN	0.175747	-0.985896	-1.7234	-0.248394	-0.91894	-2.8805	0.0125988	0.075957	-3.45379	1.7723	1.09031	0.84138	0.0289165	-1.23416	1.53885	627	0.0307957	TRUE
-0.163771	-0.354167	0.0266252	2.75275	-1.83827	0.0865155	0.203255	-5.61667	P43307	1.27652	0.251457	SSR1	SSRA_HUMAN	0.217214	0.777068	0.205764	1.34837	3.29925	2.91076	0.0111669	0.0708766	-3.36147	1.8037	0.844406	0.651773	0.0289518	0.940839	1.53832	628	0.0308448	TRUE
0.222693	-0.123315	0.568702	1.91348	1.37547	0.189785	0.351744	-6.28592	P07099	0.942114	0.463298	EPHX1	HYEP_HUMAN	0.394744	-0.629066	-1.13311	-0.125019	3.12717	-2.67079	0.0179769	0.0944919	-3.81812	1.67071	0.737992	0.575043	0.0289723	-0.85176	1.53802	629	0.0308939	TRUE
-0.407453	-0.493933	-0.320972	0.0036599	-10.069	6.0176e-08	4.19368e-06	8.63574	Q9NQW6	4.66151	0.171319	ANLN	ANLN_HUMAN	0.0986614	0.603382	0.00285039	1.20391	1.7788	2.15017	0.0490578	0.177972	-4.75755	1.34992	0.87607	0.685117	0.0291369	1.01083	1.53556	630	0.030943	TRUE
0.0822988	-0.0799191	0.244517	-0.671801	1.08424	0.295892	0.474863	-6.63031	Q9H977	0.729644	0.221074	WDR54	WDR54_HUMAN	0.185066	-1.1431	-1.87834	-0.407858	-0.625477	-3.55984	0.0069167	0.0527185	-2.51514	1.93397	1.15848	0.838799	0.0291492	-1.2254	1.53537	631	0.0309921	TRUE
0.472844	0.302889	0.6428	0.227911	5.94584	3.03967e-05	0.000498902	2.25655	O95182	3.49929	0.264846	NDUFA7	NDUA7_HUMAN	0.193894	-0.526373	-1.13107	0.0783237	-1.45329	-1.86282	0.0830977	0.249012	-5.2323	1.15918	0.890018	0.689869	0.0292062	-0.999217	1.53453	632	0.0310413	TRUE
-0.0639904	-0.182588	0.0546068	0.615934	-1.15311	0.26745	0.444246	-6.55492	Q8IUR7	0.779203	0.160961	ARMC8	ARMC8_HUMAN	0.135302	-1.40986	-2.2107	-0.609022	-0.682926	-3.86062	0.00250773	0.0295596	-1.73398	2.17252	1.27194	0.913636	0.0292398	-1.34587	1.53403	633	0.0310904	TRUE
0.226309	0.0672928	0.385326	-1.02467	3.04151	0.00847847	0.0364056	-3.42997	Q9Y2I1	2.08885	0.212349	NISCH	NISCH_HUMAN	0.181414	-1.00294	-1.74077	-0.265115	0.0813424	-2.90895	0.0112073	0.070935	-3.36496	1.80333	1.09008	0.841751	0.02925	-1.22925	1.53387	634	0.0311395	TRUE
0.0725588	-0.178148	0.323266	-0.445444	0.61852	0.54579	0.707271	-7.03044	Q6NTF9	0.393231	0.361658	RHBDD2	RHBD2_HUMAN	0.286019	-2.08575	-3.37831	-0.793183	-0.824594	-3.69475	0.00565949	0.0469156	-2.03732	1.98367	2.06086	1.47462	0.0293088	-2.15831	1.533	635	0.0311886	TRUE
-0.57333	-0.822822	-0.323838	-2.18077	-4.91109	0.000205154	0.00218028	0.30353	Q99618	3.07188	0.36581	CDCA3	CDCA3_HUMAN	0.284633	0.492179	-0.159975	1.14433	-0.205029	1.67408	0.12405	0.316982	-5.39446	1.01016	0.954969	0.744011	0.0293415	1.06551	1.53252	636	0.0312377	TRUE
-0.125403	-0.495712	0.244907	4.33744	-0.723722	0.480706	0.655055	-6.95765	Q04828	0.464642	0.528986	AKR1C1	AK1C1_HUMAN	0.422468	0.651761	0.215529	1.08799	2.91744	3.19732	0.00628942	0.0496437	-2.80417	1.95969	0.651864	0.497676	0.0293812	0.777164	1.53193	637	0.0312868	TRUE
0.262268	0.0377716	0.486764	-1.19697	2.4967	0.0250761	0.0817499	-4.47582	Q8IY22	1.73854	0.295676	CMIP	CMIP_HUMAN	0.256117	-0.81819	-1.4777	-0.158679	-0.519448	-2.75191	0.0198306	0.100084	-3.67467	1.64327	0.975889	0.752405	0.0294038	-1.08046	1.5316	638	0.031336	TRUE
0.123541	-0.0444365	0.291518	-2.93023	1.57177	0.137482	0.281653	-6.01862	Q9UPY6	1.08455	0.223263	WASF3	WASF3_HUMAN	0.191637	1.72855	0.766855	2.69025	1.06296	4.11547	0.00307677	0.0331805	-1.44049	2.1264	1.59329	1.09716	0.0295908	1.60501	1.52884	639	0.0313851	TRUE
-0.186002	-0.279357	-0.0926472	4.29723	-4.25805	0.000732414	0.00577353	-0.988524	Q8IVF2	2.76213	0.131986	AHNAK2	AHNK2_HUMAN	0.106504	0.804883	0.212015	1.39775	1.45869	2.9053	0.0112893	0.0710817	-3.37199	1.80239	0.875264	0.676374	0.0296525	0.990885	1.52794	640	0.0314342	TRUE
-0.287268	-0.452066	-0.12247	0.717508	-3.72533	0.00212743	0.0127837	-2.06108	Q15334	2.48814	0.226292	LLGL1	L2GL1_HUMAN	0.18801	-1.20381	-1.76212	-0.645497	-0.256104	-4.64602	0.000428023	0.0105828	-0.0945074	2.55526	0.923375	0.636949	0.0296832	-0.91654	1.52749	641	0.0314833	TRUE
0.173231	0.0877979	0.258663	0.30125	4.33341	0.000630963	0.00515975	-0.837722	Q53SF7	2.79922	0.121295	COBLL1	COBL1_HUMAN	0.097466	-1.68814	-2.79407	-0.582208	-3.66802	-3.57572	0.00833829	0.0595966	-2.5228	1.88075	1.75928	1.2617	0.0297166	-1.86137	1.527	642	0.0315324	TRUE
0.0164887	-0.204888	0.237865	0.678107	0.159179	0.875716	0.931047	-7.21771	Q9NX08	0.0944289	0.342245	COMMD8	COMD8_HUMAN	0.252558	-1.53164	-2.46811	-0.595166	-0.194655	-3.55264	0.00381641	0.0373535	-2.24713	2.07836	1.44441	1.06838	0.0297288	-1.54813	1.52682	643	0.0315815	TRUE
0.118372	-0.130137	0.366881	-0.128119	1.01798	0.325312	0.505492	-6.6991	Q8N6M3	0.681718	0.340331	FITM2	FITM2_HUMAN	0.283512	1.64346	0.716771	2.57014	0.730545	3.93395	0.00262747	0.0304235	-1.56325	2.16109	1.49053	1.05721	0.0297637	1.52508	1.52631	644	0.0316306	TRUE
0.264878	0.135088	0.394668	2.70818	4.36149	0.000596944	0.00493796	-0.78162	P09493	2.81362	0.184517	TPM1	TPM1_HUMAN	0.148071	-1.23762	-2.13659	-0.338644	1.80219	-3.01901	0.0113131	0.0711054	-3.23536	1.80224	1.34595	1.02559	0.0297944	-1.50249	1.52587	645	0.0316798	TRUE
0.252172	0.0394793	0.464866	-2.24774	2.53381	0.0233183	0.0773186	-4.4068	Q13115	1.76418	0.280163	DUSP4	DUS4_HUMAN	0.242651	-1.63422	-2.76952	-0.498919	-1.72942	-3.37196	0.0110742	0.0705882	-2.81279	1.80554	1.77403	1.29521	0.0298587	-1.88639	1.52493	646	0.0317289	TRUE
-0.364043	-0.503092	-0.224993	-0.0217032	-5.59517	5.71349e-05	0.000802522	1.60977	Q96FX7	3.36625	0.211964	TRMT61A	TRM61_HUMAN	0.158634	-1.84639	-2.73547	-0.957304	-0.363975	-4.47487	0.00058768	0.0129108	-0.413747	2.48459	1.45655	1.01431	0.0298948	-1.48234	1.5244	647	0.031778	TRUE
0.0535583	-0.0422396	0.149356	-0.40023	1.19481	0.251265	0.426399	-6.50739	P17252	0.808965	0.129764	PRKCA	KPCA_HUMAN	0.109291	0.759489	0.332369	1.18661	1.3054	3.80528	0.00185545	0.0244273	-1.60177	2.24714	0.66244	0.48728	0.0299066	0.70593	1.52423	648	0.0318271	TRUE
0.00541309	-0.194788	0.205615	1.19086	0.0577841	0.954706	0.975897	-7.2294	Q9BV20	0.0333505	0.318126	MRI1	MTNA_HUMAN	0.2284	-1.11424	-1.79788	-0.430608	0.0328633	-3.54034	0.00390498	0.0379066	-2.22041	2.07235	1.05384	0.779926	0.0299441	-1.11966	1.52369	649	0.0318762	TRUE
-0.471912	-0.60384	-0.339984	-1.54776	-7.64458	1.81314e-06	5.62717e-05	5.15148	O43474	4.06415	0.227587	KLF4	KLF4_HUMAN	0.15051	0.75718	0.0175678	1.49679	-2.74553	2.47271	0.0461481	0.170467	-3.96537	1.37322	1.08073	0.843787	0.0299539	1.22909	1.52355	650	0.0319253	TRUE
0.0868475	-0.165536	0.339231	-0.142268	0.735405	0.473777	0.649506	-6.94891	Q8ND76	0.472327	0.360388	CCNY	CCNY_HUMAN	0.287932	-1.55031	-2.54525	-0.555373	-1.49132	-3.33456	0.00477292	0.0425485	-2.53421	2.02464	1.50082	1.13508	0.0299619	-1.63716	1.52343	651	0.0319745	TRUE
-0.358238	-0.534687	-0.181788	-1.51125	-4.3389	0.000624161	0.00512413	-0.826751	Q14114	2.8015	0.250632	LRP8	LRP8_HUMAN	0.201303	-1.52032	-2.22634	-0.814286	-1.74102	-5.20103	0.0016999	0.0233974	-0.690698	2.26375	1.31632	0.805475	0.0299831	-1.16208	1.52312	652	0.0320236	TRUE
-0.184967	-0.291292	-0.0786419	-0.074874	-3.71782	0.00215993	0.0129251	-2.07624	Q86X10	2.48419	0.145937	RALGAPB	RLGPB_HUMAN	0.121301	-0.927733	-1.37849	-0.476972	-1.66763	-4.51337	0.000816861	0.0156661	-0.600889	2.41438	0.753137	0.514252	0.0300515	-0.742766	1.52213	653	0.0320727	TRUE
0.367169	0.206938	0.5274	-2.81781	4.89722	0.000210667	0.00222386	0.276505	Q9Y4K0	3.06583	0.234733	LOXL2	LOXL2_HUMAN	0.182799	-0.572416	-1.14608	0.00124908	-0.583061	-2.15007	0.0504334	0.180108	-4.7677	1.34343	0.835127	0.654467	0.0301026	-0.939585	1.5214	654	0.0321218	TRUE
0.366624	0.270967	0.462281	1.34433	8.19091	7.93487e-07	3.07818e-05	5.99945	Q9P1Y5	4.20921	0.170717	CAMSAP3	CAMP3_HUMAN	0.109131	1.46773	0.806307	2.12916	0.650652	5.35974	0.00144947	0.021251	-0.537198	2.30054	1.25047	0.75459	0.0301664	1.10111	1.52048	655	0.0321709	TRUE
0.00729905	-0.199278	0.213876	1.87734	0.0755118	0.940836	0.969775	-7.22814	Q9NWU5	0.0417599	0.34258	MRPL22	RM22_HUMAN	0.235673	0.797032	0.308946	1.28512	1.52433	3.49458	0.00345966	0.0355756	-2.21791	2.09823	0.744524	0.556833	0.0301849	0.789733	1.52021	656	0.03222	TRUE
0.25613	0.0485271	0.463732	1.57144	2.63668	0.0190425	0.0660616	-4.21349	Q9P0J0	1.83523	0.273542	NDUFA13	NDUAD_HUMAN	0.236843	-0.900087	-1.60795	-0.192228	0.89068	-2.72115	0.0162756	0.0888395	-3.72325	1.69982	1.03786	0.807562	0.0302096	-1.15622	1.51985	657	0.0322692	TRUE
0.116879	-0.0736843	0.307443	-3.22658	1.31077	0.210239	0.37588	-6.36807	Q8N5U6	0.89734	0.255291	RNF10	RNF10_HUMAN	0.217405	1.18016	0.527647	1.83266	-1.53276	4.23679	0.00346178	0.0355756	-1.47953	2.09823	1.10241	0.744415	0.030465	1.06328	1.5162	658	0.0323183	TRUE
0.122821	-0.0535776	0.29922	5.85467	1.48802	0.158088	0.311003	-6.13588	P09211	1.02235	0.235468	GSTP1	GSTP1_HUMAN	0.201245	1.23119	0.552568	1.90981	4.11655	3.88251	0.00159033	0.0226471	-1.44864	2.27626	1.06013	0.774205	0.0306252	1.10837	1.51392	659	0.0323674	TRUE
0.181983	-0.0525484	0.416514	-0.25479	1.65828	0.118646	0.254035	-5.89277	Q4J6C6	1.14727	0.3109	PREPL	PPCEL_HUMAN	0.267565	1.08731	0.525409	1.64921	-2.04245	4.67382	0.00295685	0.0325175	-1.23002	2.13451	0.998419	0.641047	0.030656	0.905329	1.51348	660	0.0324165	TRUE
0.292937	0.138094	0.447781	-0.316565	4.04306	0.00112364	0.00790763	-1.42035	Q13555	2.65626	0.216152	CAMK2G	KCC2G_HUMAN	0.176654	-0.739308	-1.37042	-0.108201	-1.65023	-2.5069	0.0247869	0.115921	-4.12266	1.57177	0.921918	0.719999	0.0306661	-1.03225	1.51334	661	0.0324656	TRUE
-0.174471	-0.726012	0.377069	4.41889	-0.676047	0.50961	0.677216	-6.99196	P61313	0.434146	0.78767	RPL15	RL15_HUMAN	0.629225	-1.20495	-1.74457	-0.665341	4.48659	-4.77863	0.000275471	0.00822693	0.304744	2.64271	0.893667	0.615617	0.0307783	-1.03048	1.51176	662	0.0325147	TRUE
0.0940898	-0.0992567	0.287436	-0.958499	1.04001	0.315304	0.495319	-6.67664	Q9H201	0.697467	0.264408	EPN3	EPN3_HUMAN	0.220579	-1.16293	-1.93337	-0.392477	-1.15494	-3.31004	0.00668526	0.0518455	-2.71499	1.94114	1.17422	0.878967	0.0308454	-1.25702	1.51081	663	0.0325639	TRUE
0.105277	-0.0956792	0.306233	-0.588858	1.1196	0.281021	0.458946	-6.59209	Q8N5G0	0.755185	0.273234	SMIM20	SIM20_HUMAN	0.229261	0.869749	0.3943	1.3452	1.12034	4.01158	0.0019261	0.0250322	-1.40279	2.23767	0.761822	0.542416	0.0308663	0.764472	1.51051	664	0.032613	TRUE
-0.308345	-0.48956	-0.127131	-1.77497	-3.63642	0.0025458	0.0146644	-2.24044	O00124	2.43853	0.247837	UBXN8	UBXN8_HUMAN	0.206739	0.771209	0.10748	1.43494	-3.38744	2.80647	0.0291331	0.127453	-3.51005	1.52447	0.991535	0.757216	0.0308828	1.07955	1.51028	665	0.0326621	TRUE
0.0944082	-0.202624	0.39144	-0.551906	0.679259	0.507631	0.676121	-6.98972	Q9NRG7	0.435646	0.424748	SDR39U1	D39U1_HUMAN	0.33887	-1.71717	-2.83037	-0.603961	-2.29094	-3.53194	0.00721182	0.0542109	-2.45311	1.92195	1.75116	1.27	0.0309061	-1.81157	1.50996	666	0.0327112	TRUE
0.11804	0.00604971	0.230031	-1.94199	2.25257	0.0401874	0.116781	-4.91899	Q7Z6J0	1.56812	0.147539	SH3RF1	SH3R1_HUMAN	0.127765	-1.27228	-2.11368	-0.430885	-2.6896	-3.28452	0.00630495	0.0497087	-2.69488	1.95913	1.27285	0.959911	0.0310014	-1.39032	1.50862	667	0.0327603	TRUE
-0.0958322	-0.207002	0.0153371	-0.616464	-1.84228	0.0858966	0.20197	-5.61031	Q14331	1.28008	0.146733	FRG1	FRG1_HUMAN	0.126828	0.699529	0.212468	1.18659	-1.00896	3.36439	0.0111929	0.070935	-2.63856	1.80333	0.760305	0.555664	0.0310462	0.795362	1.50799	668	0.0328094	TRUE
-0.0701577	-0.266165	0.12585	0.0615488	-0.764949	0.456525	0.633983	-6.92622	Q9H9C1	0.493943	0.278391	VIPAS39	SPE39_HUMAN	0.223615	-1.18401	-1.87094	-0.49708	-1.29055	-3.77979	0.00289115	0.032282	-1.87702	2.13742	1.08573	0.783686	0.0310497	-1.11385	1.50794	669	0.0328585	TRUE
-0.00683681	-0.220398	0.206725	3.72466	-0.0684163	0.946385	0.971685	-7.22868	P35900	0.0391392	0.342372	KRT20	K1C20_HUMAN	0.243642	1.36566	0.522042	2.20928	4.37214	3.79211	0.00620903	0.0495605	-2.16197	1.9604	1.36538	0.962443	0.0311047	1.3725	1.50717	670	0.0329077	TRUE
-0.0427436	-0.135138	0.0496509	-0.501833	-0.988677	0.338972	0.520076	-6.72832	P54760	0.65941	0.127049	EPHB4	EPHB4_HUMAN	0.105408	1.08032	0.399181	1.76146	-0.745041	3.56801	0.00569398	0.0470366	-2.2796	1.98258	1.06802	0.777076	0.0311877	1.12306	1.50602	671	0.0329568	TRUE
-0.280011	-0.527956	-0.0320654	-2.56887	-2.41351	0.0294871	0.0922203	-4.62905	Q9H7P6	1.68223	0.326246	MVB12B	MB12B_HUMAN	0.282869	0.903089	0.168338	1.63784	-2.36242	2.96872	0.0234048	0.11128	-3.29179	1.59187	1.11193	0.838242	0.0312193	1.1831	1.50558	672	0.0330059	TRUE
-0.707241	-0.883329	-0.531152	-0.658211	-8.58352	4.48058e-07	1.99311e-05	6.58521	Q9BTX1	4.3112	0.321532	NDC1	NDC1_HUMAN	0.200891	0.0603314	-0.417972	0.538635	-0.263348	0.276608	0.787057	0.889608	-6.83405	0.150031	0.788168	0.545673	0.0313283	0.767572	1.50406	673	0.033055	TRUE
-0.0966149	-0.273872	0.0806419	-0.251084	-1.16485	0.262815	0.439233	-6.54167	Q8TCF1	0.787495	0.240465	ZFAND1	ZFAN1_HUMAN	0.202224	-1.56357	-2.4612	-0.665933	0.205465	-3.86385	0.00295151	0.0325175	-1.77896	2.13451	1.43574	1.02406	0.0313579	-1.46695	1.50365	674	0.0331041	TRUE
0.178064	-0.069461	0.425588	0.498337	1.5374	0.145646	0.292891	-6.0673	Q8IWE2	1.06024	0.329175	FAM114A1	NXP20_HUMAN	0.282389	0.837682	0.432127	1.24324	1.98115	4.42023	0.000550256	0.0124351	-0.389421	2.49805	0.657256	0.462678	0.0313892	0.659619	1.50322	675	0.0331532	TRUE
-0.316759	-0.503152	-0.130367	2.12	-3.63187	0.00256931	0.0147473	-2.24961	P04733	2.43647	0.254814	MT1F	MT1F_HUMAN	0.212646	0.323139	-0.076664	0.722943	-0.544836	1.77243	0.103154	0.284427	-5.24793	1.07849	0.587259	0.456116	0.0314022	0.639899	1.50304	676	0.0332024	TRUE
-0.11882	-0.277397	0.0397569	-0.889371	-1.60132	0.130779	0.272889	-5.97616	P47974	1.10397	0.210954	ZFP36L2	TISD_HUMAN	0.180913	-1.08635	-1.68424	-0.488462	-1.33688	-4.38861	0.00405456	0.038723	-1.54123	2.06361	1.03181	0.682105	0.0315013	-0.967533	1.50167	677	0.0332515	TRUE
-0.0904195	-0.201195	0.0203564	0.672992	-1.7444	0.102159	0.228812	-5.76298	Q9BV68	1.20888	0.1466	RNF126	RN126_HUMAN	0.126379	-1.21858	-1.90688	-0.530271	0.49961	-3.78867	0.00191809	0.0249739	-1.63471	2.23858	1.06693	0.785253	0.0315015	-1.12816	1.50167	678	0.0333006	TRUE
-0.138242	-0.300943	0.0244594	-0.339243	-1.81584	0.0900454	0.209671	-5.65206	Q9H981	1.25898	0.215217	ACTR8	ARP8_HUMAN	0.185618	-1.40121	-2.1766	-0.625821	-0.856247	-3.89388	0.00176438	0.0238152	-1.4683	2.25694	1.21686	0.884605	0.0315376	-1.26297	1.50117	679	0.0333497	TRUE
-0.80898	-1.02972	-0.588245	-1.63647	-7.8847	1.99927e-06	6.03228e-05	5.15753	Q9UNX4	4.04715	0.391782	WDR3	WDR3_HUMAN	0.251826	0.145783	-0.450851	0.742417	-0.664556	0.590171	0.575491	0.761597	-6.14607	0.320244	0.892242	0.680671	0.031622	0.954763	1.50001	680	0.0333988	TRUE
0.240963	0.0305809	0.451344	-0.465122	2.44777	0.0275873	0.087843	-4.56619	Q96PE2	1.7051	0.276984	ARHGEF17	ARHGH_HUMAN	0.240014	2.1299	0.972484	3.28731	-0.125799	4.31076	0.0031502	0.0336382	-1.52481	2.12088	1.96833	1.32044	0.0316859	1.88894	1.49913	681	0.0334479	TRUE
-0.0602358	-0.46306	0.342588	-1.48131	-0.358501	0.731232	0.840408	-6.70446	Q5JS37	0.215487	0.547884	NHLRC3	NHLC3_HUMAN	0.459562	-1.20674	-1.91934	-0.494149	-1.01375	-4.09026	0.00571415	0.0470937	-1.88172	1.98206	1.19331	0.812964	0.03178	-1.14651	1.49785	682	0.0334971	TRUE
0.00693506	-0.329031	0.342901	-0.548612	0.0441147	0.965412	0.982267	-7.23014	O75394	0.0245733	0.55315	MRPL33	RM33_HUMAN	0.383288	-1.55638	-2.53444	-0.578308	-2.03158	-3.48956	0.00484303	0.0426909	-2.39382	2.02325	1.50772	1.11583	0.0319556	-1.56331	1.49545	683	0.0335462	TRUE
0.0971384	-0.044011	0.238288	-1.74568	1.47076	0.162641	0.316952	-6.15946	O00255	1.01022	0.188465	MEN1	MEN1_HUMAN	0.16103	1.0626	0.465256	1.65994	-0.925901	4.2966	0.00450073	0.0412093	-1.64461	2.03793	1.02196	0.681476	0.0319924	0.965457	1.49495	684	0.0335953	TRUE
0.354168	0.177662	0.530674	-1.30276	4.28824	0.000689905	0.00553823	-0.92807	Q9H6K1	2.77591	0.250069	ILRUN	ILRUN_HUMAN	0.201367	-0.852053	-1.59884	-0.105265	-2.36212	-2.7558	0.0312155	0.133517	-3.5787	1.50095	1.11265	0.851973	0.0320588	-1.20622	1.49405	685	0.0336444	TRUE
-0.213134	-0.361434	-0.0648335	-2.08871	-3.07143	0.0079823	0.0347488	-3.37095	Q8NB14	2.10776	0.198192	USP38	UBP38_HUMAN	0.169189	-1.13586	-1.70907	-0.562651	-2.25799	-4.78619	0.00261935	0.0304205	-1.1112	2.16113	1.03015	0.653948	0.0321292	-0.922728	1.4931	686	0.0336935	TRUE
0.0429607	-0.0823372	0.168259	-0.873504	0.732753	0.475344	0.650771	-6.9509	O15014	0.470574	0.178937	ZNF609	ZN609_HUMAN	0.142946	1.31622	0.533451	2.09899	-1.10075	3.93893	0.00510308	0.0441065	-1.86201	2.00963	1.28372	0.893023	0.0322747	1.27326	1.49114	687	0.0337426	TRUE
0.375876	0.0987858	0.652966	-0.761167	2.91839	0.0115436	0.0456475	-3.65072	Q2M296	1.99522	0.369241	MTHFSD	MTHSD_HUMAN	0.316118	-1.06358	-1.96416	-0.16299	-1.22879	-2.85248	0.0273702	0.122786	-3.4479	1.54319	1.35084	1.02743	0.0323081	-1.43945	1.49069	688	0.0337917	TRUE
0.00305228	-0.406675	0.412779	1.03138	0.0159206	0.987514	0.993644	-7.23104	P51553	0.00882077	0.678226	IDH3G	IDH3G_HUMAN	0.467438	-1.29598	-2.11358	-0.478387	-0.00497698	-3.47605	0.00496161	0.0433591	-2.41798	2.01677	1.2595	0.932755	0.0324528	-1.29903	1.48875	689	0.0338409	TRUE
0.113226	-0.0130882	0.239541	-0.778806	1.91568	0.0752595	0.182981	-5.49244	Q5T8D3	1.33479	0.166261	ACBD5	ACBD5_HUMAN	0.144106	1.0106	0.453531	1.56768	0.625661	3.97827	0.00204114	0.0258641	-1.46097	2.22497	0.890253	0.635537	0.0324599	0.897378	1.48865	690	0.03389	TRUE
-0.150354	-0.638238	0.33753	-0.41504	-0.658609	0.520429	0.686381	-7.00396	A6NDU8	0.42162	0.698956	RIMOC1	RIMC1_HUMAN	0.556603	-1.41007	-2.18916	-0.630976	0.241972	-3.89987	0.00174422	0.0237867	-1.45686	2.2574	1.2243	0.88883	0.0325	-1.25972	1.48812	691	0.0339391	TRUE
-0.0190152	-0.117956	0.079926	-0.633126	-0.410727	0.687255	0.813194	-7.14201	Q16877	0.251603	0.148129	PFKFB4	F264_HUMAN	0.112877	0.441061	0.151451	0.730671	0.648264	3.30807	0.00603215	0.0486336	-2.65122	1.96843	0.439171	0.330402	0.0326409	0.460076	1.48624	692	0.0339882	TRUE
0.0162418	-0.129204	0.161688	-0.750161	0.238651	0.814704	0.896749	-7.20095	Q9Y653	0.14049	0.226592	ADGRG1	AGRG1_HUMAN	0.165932	-1.18374	-1.92748	-0.44	-0.831114	-3.64427	0.00609889	0.0487911	-2.38649	1.96706	1.17949	0.848494	0.0326865	-1.19998	1.48563	693	0.0340373	TRUE
0.10081	-0.117361	0.31898	0.539879	0.987498	0.33953	0.520396	-6.72948	Q6NW29	0.658923	0.299864	RWDD4	RWDD4_HUMAN	0.2489	-0.707875	-1.21922	-0.196526	0.0842463	-3.07074	0.0113915	0.0714713	-3.20242	1.79993	0.770828	0.583372	0.0327181	-0.808684	1.48521	694	0.0340864	TRUE
-0.0208493	-0.151891	0.110193	2.24539	-0.340024	0.738695	0.845778	-7.16995	Q96RS6	0.208358	0.196127	NUDCD1	NUDC1_HUMAN	0.1495	0.758898	0.271091	1.2467	2.21287	3.32928	0.00482383	0.0426807	-2.54462	2.02335	0.735138	0.556515	0.0327509	0.779747	1.48478	695	0.0341356	TRUE
-0.419474	-0.700422	-0.138526	-0.741115	-3.19087	0.00627154	0.0291893	-3.13419	Q96EE3	2.17751	0.377573	SEH1L	SEH1_HUMAN	0.32052	-1.39482	-2.01201	-0.777636	-0.571958	-4.83635	0.000246764	0.00783598	0.415339	2.65937	1.02801	0.704119	0.0328302	-0.975349	1.48373	696	0.0341847	TRUE
-0.0740259	-0.299494	0.151442	-0.834309	-0.701662	0.493957	0.667337	-6.9738	P30414	0.447702	0.324079	NKTR	NKTR_HUMAN	0.257226	0.522667	0.150966	0.894367	-0.924797	3.21964	0.0115879	0.0719758	-2.931	1.79675	0.570156	0.424055	0.0328972	0.596692	1.48284	697	0.0342338	TRUE
-0.0515183	-0.252092	0.149056	0.300073	-0.548929	0.591376	0.742971	-7.07263	Q6GMV2	0.345156	0.292552	SMYD5	SMYD5_HUMAN	0.228825	-1.49462	-2.39392	-0.595323	-0.794514	-3.58118	0.00322569	0.0341634	-2.06726	2.11463	1.38533	1.02597	0.0329099	-1.44311	1.48267	698	0.0342829	TRUE
-0.493181	-0.626818	-0.359545	0.21163	-7.88698	1.25087e-06	4.43721e-05	5.53252	Q9UNS1	4.12178	0.234519	TIMELESS	TIM_HUMAN	0.15246	1.36584	0.220714	2.51096	-0.107531	2.731	0.024831	0.115921	-3.47934	1.57177	1.7032	1.30642	0.0329172	1.85902	1.48258	699	0.034332	TRUE
0.12994	-0.0910793	0.350958	-1.80496	1.25644	0.228747	0.399183	-6.43464	Q14571	0.855754	0.297611	ITPR2	ITPR2_HUMAN	0.25215	1.01163	0.453177	1.57008	-0.654671	4.37537	0.00411566	0.0392536	-1.55603	2.05801	0.96345	0.637109	0.0329845	0.881688	1.48169	700	0.0343811	TRUE
-0.26815	-0.607507	0.0712067	-1.88312	-1.69997	0.111953	0.243612	-5.7751	Q9NW75	1.17218	0.448375	GPATCH2	GPTC2_HUMAN	0.387156	-1.2831	-1.92321	-0.642983	-2.2451	-5.05522	0.00324805	0.034349	-1.20281	2.11244	1.1905	0.730273	0.0330086	-1.01495	1.48137	701	0.0344303	TRUE
-0.14296	-0.30712	0.0212004	-0.873144	-1.86112	0.0830446	0.196333	-5.58032	Q9BU76	1.29591	0.216219	MMTAG2	MMTA2_HUMAN	0.187282	0.735082	0.182704	1.28746	-0.603494	3.21424	0.0169177	0.0909272	-2.96719	1.68889	0.853079	0.630181	0.0330196	0.878041	1.48123	702	0.0344794	TRUE
-0.0502673	-0.238158	0.137623	-1.40376	-0.571755	0.576211	0.731527	-7.05932	Q96II8	0.360514	0.273287	LRCH3	LRCH3_HUMAN	0.214355	-1.20176	-1.92373	-0.479788	-1.01591	-3.65025	0.00363643	0.0364749	-2.10716	2.08808	1.12805	0.823664	0.0330917	-1.15149	1.48028	703	0.0345285	TRUE
0.137541	-0.0181729	0.293255	-0.176249	1.88771	0.0791657	0.190128	-5.5377	Q9H1Z4	1.31372	0.205203	WDR13	WDR13_HUMAN	0.177646	-0.924042	-1.58783	-0.260252	-1.40198	-2.97904	0.00974313	0.0646747	-3.22967	1.84467	0.981812	0.757285	0.0331218	-1.06158	1.47989	704	0.0345776	TRUE
0.0213505	-0.1612	0.203901	0.0702978	0.249951	0.806119	0.891628	-7.19803	O43566	0.147334	0.284028	RGS14	RGS14_HUMAN	0.208263	-1.60003	-2.60962	-0.590433	-3.4182	-4.76434	0.0136943	0.0799621	-2.27154	1.74875	1.79332	1.1518	0.0333496	-1.62138	1.47691	705	0.0346267	TRUE
0.323575	0.211626	0.435523	0.539388	6.1771	2.02345e-05	0.000360514	2.67405	Q07352	3.58793	0.176761	ZFP36L1	TISB_HUMAN	0.127717	-0.547628	-1.09266	-0.00259384	-0.0805857	-2.42684	0.0492022	0.178223	-4.02833	1.34916	0.79557	0.621803	0.0335451	-0.871202	1.47437	706	0.0346758	TRUE
-0.0597303	-0.189306	0.0698449	1.12588	-0.98515	0.340643	0.521393	-6.73179	Q96KR1	0.65741	0.17808	ZFR	ZFR_HUMAN	0.147826	1.01613	0.343988	1.68827	0.293946	3.23522	0.00582814	0.0477558	-2.72977	1.97616	1.00782	0.766811	0.0335546	1.07586	1.47425	707	0.034725	TRUE
0.167491	-0.00496415	0.339946	2.04789	2.07561	0.0560945	0.149238	-5.22646	P42126	1.44363	0.227401	ECI1	ECI1_HUMAN	0.196746	0.891326	0.430961	1.35169	1.80701	4.14333	0.000947578	0.0173424	-0.932905	2.37687	0.735001	0.525208	0.0335589	0.723835	1.47419	708	0.0347741	TRUE
0.0161885	-0.128019	0.160396	-0.233618	0.239911	0.813745	0.896074	-7.20063	Q8N442	0.141392	0.224409	GUF1	GUF1_HUMAN	0.164519	-1.21475	-1.98389	-0.445612	-0.990351	-3.6997	0.00703636	0.053401	-2.34898	1.92844	1.23463	0.877472	0.0336344	-1.23094	1.47322	709	0.0348232	TRUE
0.312348	-0.326407	0.951104	-0.512321	1.05202	0.311182	0.491186	-6.60485	O14880	0.703912	0.869715	MGST3	MGST3_HUMAN	0.728725	-1.76385	-3.08518	-0.442513	-1.07861	-3.00301	0.0142874	0.0818927	-3.19531	1.73774	1.98945	1.50745	0.0336424	-2.0762	1.47311	710	0.0348723	TRUE
0.652013	0.529054	0.774972	-1.54788	11.4082	2.49312e-08	2.23106e-06	9.61785	Q9Y2W6	4.79718	0.266395	TDRKH	TDRKH_HUMAN	0.140278	-1.44255	-2.74128	-0.143817	-1.75676	-2.46385	0.0327285	0.137502	-4.23682	1.48594	1.90277	1.48166	0.0337768	-2.09456	1.47138	711	0.0349214	TRUE
0.3064	0.198825	0.413976	0.0968199	6.08704	2.36884e-05	0.000409992	2.51233	Q9P0J1	3.55305	0.169022	PDP1	PDP1_HUMAN	0.122727	-0.510775	-1.02346	0.00190784	0.576696	-2.13204	0.0507504	0.180876	-4.78857	1.34111	0.746484	0.584894	0.0337917	-0.817175	1.47119	712	0.0349705	TRUE
-0.00322146	-0.0795417	0.0730988	-0.896617	-0.0902074	0.929352	0.962853	-7.22685	O94913	0.0512371	0.123232	PCF11	PCF11_HUMAN	0.0870701	0.803574	0.300425	1.30672	1.56177	3.44135	0.00423177	0.0398809	-2.33541	2.05148	0.767743	0.574018	0.0338453	0.806796	1.4705	713	0.0350196	TRUE
0.115923	-0.0291293	0.260976	-1.26109	1.70795	0.108876	0.238896	-5.81845	O76080	1.18369	0.191949	ZFAND5	ZFAN5_HUMAN	0.165483	-1.40919	-2.3608	-0.457587	-1.42659	-3.33137	0.00833983	0.0595966	-2.76901	1.88075	1.46858	1.08564	0.0338909	-1.52512	1.46992	714	0.0350688	TRUE
0.0592927	-0.0852644	0.20385	-0.377521	0.876579	0.394952	0.575971	-6.83316	Q8NBN3	0.5765	0.201585	TMEM87A	TM87A_HUMAN	0.164918	-0.97569	-1.62674	-0.324642	-2.02444	-3.22923	0.00639467	0.0502281	-2.79226	1.9547	0.978336	0.742749	0.0339224	-1.03498	1.46951	715	0.0351179	TRUE
0.289623	0.116915	0.462332	-2.32484	3.58384	0.00283128	0.0158806	-2.34643	Q8N2F6	2.40938	0.235604	ARMC10	ARM10_HUMAN	0.197035	1.44763	0.717635	2.17763	1.04143	4.24378	0.000777378	0.0151964	-0.735159	2.42553	1.16979	0.832818	0.0339712	1.15801	1.46889	716	0.035167	TRUE
-0.283024	-0.412316	-0.153733	-2.49992	-4.67825	0.000321238	0.00307382	-0.152922	P54132	2.9655	0.187061	BLM	BLM_HUMAN	0.147502	1.40901	0.354313	2.46371	-0.547676	2.96339	0.0137245	0.0800239	-3.31354	1.74839	1.57954	1.20325	0.0340892	1.69203	1.46738	717	0.0352161	TRUE
-0.431233	-0.656959	-0.205506	3.73808	-4.08281	0.00103787	0.00747099	-1.34037	P41250	2.67562	0.315896	GARS1	GARS_HUMAN	0.25752	0.215963	-0.194907	0.626834	3.14988	1.12484	0.279132	0.509497	-6.23364	0.675561	0.626573	0.468742	0.0341	0.647196	1.46725	718	0.0352652	TRUE
0.00768688	-0.146829	0.162203	-1.12763	0.106318	0.916782	0.956246	-7.22516	Q9H0M0	0.0602559	0.250038	WWP1	WWP1_HUMAN	0.17628	-1.07496	-1.75957	-0.390354	-0.296821	-3.483	0.00560564	0.0466193	-2.49324	1.98634	1.06071	0.781038	0.0344459	-1.08265	1.46286	719	0.0353143	TRUE
0.13675	0.0248755	0.248624	4.90992	2.61232	0.019981	0.0685324	-4.25951	P47914	1.81882	0.147364	RPL29	RL29_HUMAN	0.127632	1.17207	0.520677	1.82347	5.23477	3.87713	0.00182206	0.0242122	-1.54825	2.25056	1.02075	0.743143	0.0345592	1.03532	1.46144	720	0.0353635	TRUE
0.240912	0.105728	0.376095	-1.15607	3.80859	0.00179878	0.0112532	-1.89308	Q9H7B4	2.53358	0.186371	SMYD3	SMYD3_HUMAN	0.154224	-1.81383	-3.099	-0.528672	-1.6332	-3.04116	0.00922193	0.0627409	-3.15056	1.85812	1.91329	1.46618	0.0346032	-2.05475	1.46088	721	0.0354126	TRUE
-0.318995	-0.45945	-0.178541	-0.28223	-4.85375	0.00022897	0.00237568	0.191631	P30530	3.04557	0.205292	AXL	UFO_HUMAN	0.160238	0.377238	-0.0680306	0.822507	2.33645	1.81305	0.0908045	0.262892	-5.31048	1.12666	0.656264	0.507985	0.034664	0.696233	1.46012	722	0.0354617	TRUE
-0.398728	-0.588549	-0.208908	-2.65928	-4.48915	0.00046445	0.0040958	-0.527297	Q9Y546	2.87427	0.271898	LRRC42	LRC42_HUMAN	0.216557	-2.50098	-3.82211	-1.17986	-2.94157	-4.43455	0.00269513	0.030946	-1.23368	2.15431	2.27541	1.50721	0.0347446	-2.10226	1.45911	723	0.0355108	TRUE
-0.191599	-0.282582	-0.100617	-0.558044	-4.50056	0.000454177	0.00401419	-0.504609	Q8TBB5	2.88074	0.130361	KLHDC4	KLDC4_HUMAN	0.103797	0.732116	0.150804	1.31343	-1.25848	3.04193	0.0212272	0.10453	-3.19423	1.62233	0.884497	0.663191	0.0347578	0.923716	1.45895	724	0.0355599	TRUE
-0.00550173	-0.466592	0.455588	1.71246	-0.0255002	0.980002	0.988918	-7.23083	Q96A26	0.0153763	0.701299	FAM162A	F162A_HUMAN	0.526035	1.10029	0.410974	1.7896	0.348185	3.41589	0.00405267	0.038723	-2.3736	2.06361	1.04505	0.786406	0.0348167	1.10579	1.45821	725	0.035609	TRUE
-0.0471499	-0.17237	0.0780702	0.480759	-0.804704	0.433938	0.613181	-6.89441	Q9UL33	0.523202	0.176631	TRAPPC2L	TPC2L_HUMAN	0.142857	-0.817683	-1.30864	-0.326726	0.695388	-3.58873	0.00317886	0.0338188	-2.10218	2.11872	0.756427	0.56011	0.0349223	-0.770533	1.4569	726	0.0356582	TRUE
0.126474	-0.0896488	0.342597	-0.257361	1.25063	0.230798	0.401666	-6.44162	Q9NVA1	0.85141	0.291151	UQCC1	UQCC1_HUMAN	0.246564	-0.67423	-1.1901	-0.158362	-0.45582	-2.79695	0.0140059	0.0806706	-3.57944	1.74468	0.75744	0.588529	0.0349278	-0.800704	1.45683	727	0.0357073	TRUE
-0.0738225	-0.295214	0.147569	-1.69784	-0.712619	0.487348	0.661815	-6.96583	Q9Y672	0.455306	0.317791	ALG6	ALG6_HUMAN	0.252575	1.14993	0.367582	1.93229	-0.809388	3.55017	0.0110053	0.07025	-2.53649	1.8077	1.24682	0.892547	0.0349692	1.22376	1.45631	728	0.0357564	TRUE
-0.233255	-0.431212	-0.0352979	0.194693	-2.5182	0.0240429	0.0792209	-4.43588	Q8N9N8	1.75303	0.260794	EIF1AD	EIF1A_HUMAN	0.22584	-1.46313	-2.24746	-0.678813	0.0953367	-4.0521	0.00151787	0.0219812	-1.32354	2.28767	1.25356	0.894794	0.0350527	-1.22988	1.45528	729	0.0358055	TRUE
0.251655	-0.151648	0.654958	-2.3134	1.33353	0.202851	0.367821	-6.33952	Q9NVN3	0.912086	0.540786	RIC8B	RIC8B_HUMAN	0.460109	-1.08961	-1.95428	-0.224934	0.157087	-2.7153	0.017338	0.0921641	-3.7617	1.68252	1.26931	0.986466	0.0351123	-1.34126	1.45454	730	0.0358546	TRUE
0.107206	-0.0959108	0.310322	2.63508	1.12798	0.277577	0.455115	-6.58287	P52815	0.761404	0.275968	MRPL12	RM12_HUMAN	0.231726	2.04592	0.819477	3.27236	3.43054	3.56991	0.00297374	0.0325643	-2.06866	2.13393	1.87916	1.39919	0.0352205	1.93871	1.4532	731	0.0359037	TRUE
0.0710225	-0.045805	0.18785	-0.281872	1.29921	0.214073	0.380719	-6.38242	Q6ZSS7	0.888579	0.156659	MFSD6	MFSD6_HUMAN	0.133283	1.37826	0.552935	2.20358	-2.07926	3.82368	0.00468294	0.042175	-2.01604	2.02831	1.33184	0.941573	0.0352668	1.30724	1.45263	732	0.0359528	TRUE
-0.128767	-0.223325	-0.0342082	-1.09572	-2.91026	0.0110395	0.0442384	-3.68733	Q96CP6	2.00838	0.125665	GRAMD1A	ASTRA_HUMAN	0.107877	1.51321	0.480836	2.54559	-0.276876	3.35612	0.00940533	0.0636828	-2.72106	1.85153	1.60187	1.17779	0.0352677	1.64198	1.45262	733	0.036002	TRUE
0.221585	0.113798	0.329372	-2.41177	4.39342	0.000560544	0.00471611	-0.717906	Q5TGY3	2.82862	0.15354	AHDC1	AHDC1_HUMAN	0.122969	1.06351	0.528483	1.59853	-3.30758	4.80116	0.00257774	0.0299863	-1.09553	2.16684	0.961987	0.610381	0.0352918	0.84192	1.45233	734	0.0360511	TRUE
0.00549731	-0.136106	0.1471	1.13563	0.0829674	0.935008	0.966297	-7.22751	P07711	0.0465253	0.231589	CTSL	CATL1_HUMAN	0.161548	-1.02285	-1.67756	-0.368142	0.921782	-3.34334	0.00468941	0.042175	-2.5169	2.02831	0.988401	0.746923	0.0353145	-1.02835	1.45205	735	0.0361002	TRUE
0.238422	0.138046	0.338797	-1.52797	5.07631	0.000149831	0.001715	0.624024	Q86WC4	3.14456	0.148608	OSTM1	OSTM1_HUMAN	0.114513	-1.25436	-2.19442	-0.3143	-1.33903	-2.95985	0.0138093	0.0802533	-3.31961	1.74707	1.40724	1.07247	0.0353182	-1.49278	1.452	736	0.0361493	TRUE
-0.238765	-0.511607	0.0340767	-0.718493	-1.87021	0.0817007	0.194086	-5.5658	P41743	1.30231	0.359346	PRKCI	KPCI_HUMAN	0.311272	-1.41227	-2.16953	-0.655003	-1.15393	-4.01855	0.00138987	0.0207632	-1.27766	2.30935	1.19862	0.863924	0.0353365	-1.1735	1.45178	737	0.0361984	TRUE
-0.0798252	-0.192321	0.0326702	-0.138632	-1.51647	0.150813	0.300672	-6.09656	P60484	1.04377	0.149896	PTEN	PTEN_HUMAN	0.12834	-1.07991	-1.7141	-0.445724	-0.596425	-3.66919	0.00272032	0.0310343	-1.94748	2.15317	0.983028	0.723515	0.0353484	-1.00009	1.45163	738	0.0362475	TRUE
-0.140568	-0.242387	-0.0387495	0.680878	-2.95046	0.0101836	0.0415953	-3.60881	Q96G46	2.03406	0.13545	DUS3L	DUS3L_HUMAN	0.11616	1.06247	0.30244	1.8225	-0.540457	2.99158	0.0095018	0.0639098	-3.20539	1.84995	1.12568	0.867084	0.0354145	1.20304	1.45082	739	0.0362967	TRUE
0.598464	0.514321	0.682607	-0.562773	15.2002	2.47179e-10	8.39965e-08	14.1382	Q86SQ0	5.45545	0.215012	PHLDB2	PHLB2_HUMAN	0.0959947	-0.291576	-0.854728	0.271576	-1.21838	-1.108	0.286098	0.516919	-6.25193	0.664213	0.8604	0.642473	0.0354209	-0.890039	1.45074	740	0.0363458	TRUE
-0.360208	-0.494865	-0.22555	0.447799	-5.7168	4.58155e-05	0.000670626	1.83594	Q99848	3.41699	0.206617	EBNA1BP2	EBP2_HUMAN	0.153624	0.454788	-0.0670131	0.976588	0.320592	1.86517	0.0827485	0.248071	-5.22857	1.16143	0.767487	0.595297	0.0354305	0.814995	1.45062	741	0.0363949	TRUE
0.45141	0.218986	0.683834	1.06768	4.15068	0.00090652	0.00676027	-1.20391	P35609	2.70942	0.326551	ACTN2	ACTN2_HUMAN	0.265161	-1.32875	-2.46224	-0.19526	1.68728	-2.52595	0.0249229	0.116274	-4.10819	1.57027	1.65853	1.29314	0.0354668	-1.78016	1.45018	742	0.036444	TRUE
-0.475824	-0.751141	-0.200507	-0.256029	-3.69354	0.00226839	0.0133709	-2.12522	O95997	2.47199	0.377274	PTTG1	PTTG1_HUMAN	0.314096	1.18315	0.119805	2.24649	0.0271273	2.60645	0.0336709	0.140236	-3.93642	1.47584	1.57129	1.21311	0.035547	1.65897	1.4492	743	0.0364931	TRUE
0.153204	0.00521549	0.301192	-1.2213	2.21244	0.0433742	0.123489	-4.98982	Q9GZT6	1.54033	0.194944	CCDC90B	CC90B_HUMAN	0.168833	1.11119	0.49648	1.7259	-0.569397	4.00978	0.00231839	0.0280739	-1.43829	2.19288	0.993184	0.701293	0.0358938	0.957986	1.44498	744	0.0365422	TRUE
-0.187984	-0.40158	0.0256122	-2.62206	-1.88086	0.0801486	0.191646	-5.54871	P04626	1.30933	0.281403	ERBB2	ERBB2_HUMAN	0.243682	-1.00813	-1.54074	-0.475532	-1.88	-4.57187	0.00330565	0.0346995	-1.33968	2.10834	0.937204	0.607621	0.0359176	-0.820151	1.44469	745	0.0365914	TRUE
-0.441973	-0.601718	-0.282228	-0.837872	-5.91287	3.22314e-05	0.000518005	2.19644	Q86XI2	3.48892	0.248291	NCAPG2	CNDG2_HUMAN	0.182245	-1.38954	-1.99922	-0.779853	-0.73998	-4.99794	0.000368159	0.00978366	0.207659	2.58277	1.05449	0.695556	0.0359481	-0.947562	1.44432	746	0.0366405	TRUE
-0.702136	-0.852546	-0.551726	-1.76358	-9.97641	6.77484e-08	4.63562e-06	8.51508	Q9H0W8	4.63966	0.296614	SMG9	SMG9_HUMAN	0.171595	-2.24034	-3.21965	-1.26102	-1.82556	-4.92936	0.000255249	0.00786749	0.468638	2.658	1.65201	1.11725	0.0360585	-1.5382	1.44299	747	0.0366896	TRUE
-0.0665709	-0.155769	0.0226272	-0.075858	-1.59499	0.132191	0.274962	-5.9853	Q13608	1.09934	0.118688	PEX6	PEX6_HUMAN	0.101762	-1.09486	-1.7486	-0.441108	-1.19395	-3.76752	0.00414803	0.03941	-2.06306	2.05637	1.04355	0.745829	0.0360825	-1.02828	1.4427	748	0.0367387	TRUE
0.251802	0.0362653	0.467339	1.7725	2.49671	0.0250755	0.0817499	-4.4758	Q16762	1.73854	0.283876	TST	THTR_HUMAN	0.245895	-1.08758	-1.94969	-0.225463	0.674459	-2.71828	0.0172385	0.0919732	-3.75618	1.6835	1.2662	0.983546	0.0361366	-1.33938	1.44205	749	0.0367878	TRUE
0.0533004	-0.0707521	0.177353	0.99118	0.918236	0.37346	0.554801	-6.79551	P23458	0.607458	0.171977	JAK1	JAK1_HUMAN	0.141525	-1.56332	-2.59025	-0.536398	0.542102	-3.37686	0.00672013	0.0519456	-2.67539	1.94032	1.57918	1.17157	0.0361409	-1.61662	1.442	750	0.0368369	TRUE
0.0684825	-0.162564	0.299529	-3.00442	0.637676	0.534308	0.698137	-6.95876	Q9UKK6	0.405617	0.330917	NXT1	NXT1_HUMAN	0.263589	-2.29828	-3.80718	-0.789377	-0.572434	-3.4265	0.00714847	0.053906	-2.50711	1.92438	2.34082	1.72143	0.0362164	-2.36676	1.44109	751	0.0368861	TRUE
0.871529	0.715424	1.02763	3.0099	11.9315	6.54531e-09	8.0538e-07	10.8818	P15104	5.00961	0.340984	GLUL	GLNA_HUMAN	0.178092	-0.0760593	-0.686899	0.53478	0.387308	-0.266465	0.793674	0.894036	-6.83761	0.144117	1.03441	0.696877	0.036241	-0.947588	1.4408	752	0.0369352	TRUE
-0.012606	-0.208815	0.183603	-0.177453	-0.137306	0.89267	0.941194	-7.22116	Q7Z7E8	0.0807075	0.30614	UBE2Q1	UB2Q1_HUMAN	0.223845	-0.999427	-1.63883	-0.360021	-0.236295	-3.42767	0.005411	0.0455765	-2.50448	1.99587	0.981465	0.729468	0.036268	-0.986821	1.44048	753	0.0369843	TRUE
-0.0521637	-0.204443	0.100115	-0.318186	-0.732079	0.475743	0.650995	-6.95141	Q9NWS0	0.470263	0.217412	PIH1D1	PIHD1_HUMAN	0.173727	-0.892835	-1.43636	-0.349313	-0.0461618	-3.5396	0.00349665	0.0358088	-2.19666	2.09558	0.835071	0.620078	0.0362969	-0.840671	1.44013	754	0.0370334	TRUE
0.271002	-0.0557028	0.597707	-2.41476	1.77275	0.0971907	0.2212	-5.71931	Q8TCT7	1.22843	0.432393	SPPL2B	SPP2B_HUMAN	0.372721	-1.17641	-2.11763	-0.235187	-0.670539	-2.77249	0.0191327	0.0976482	-3.63966	1.65507	1.39315	1.07379	0.0363458	-1.44741	1.43955	755	0.0370825	TRUE
0.175904	0.0737759	0.278033	1.24855	3.68094	0.00232684	0.0136643	-2.15065	P29218	2.46415	0.139915	IMPA1	IMPA1_HUMAN	0.116514	0.890506	0.430524	1.35049	2.38703	4.14297	0.000948258	0.0173424	-0.93362	2.37687	0.734324	0.524771	0.0364846	0.714602	1.43789	756	0.0371316	TRUE
-0.392738	-1.22194	0.436466	0.329825	-1.01221	0.327968	0.507915	-6.70491	Q9Y3D5	0.67799	1.13537	MRPS18C	RT18C_HUMAN	0.945998	-2.03509	-3.00716	-1.06302	-1.05286	-4.70971	0.000998411	0.0174932	-0.61207	2.37365	1.68044	1.10899	0.0365322	-1.64235	1.43732	757	0.0371807	TRUE
0.0689028	-0.0896082	0.227414	-0.601651	0.928982	0.368048	0.549554	-6.78554	Q9H019	0.61521	0.219518	MTFR1L	MFR1L_HUMAN	0.180837	-0.588477	-1.01766	-0.159298	-1.57623	-3.13955	0.01311	0.0777181	-3.16555	1.76182	0.654673	0.489629	0.0366891	-0.65738	1.43546	758	0.0372299	TRUE
0.564872	0.342762	0.786982	-0.255188	5.43515	7.66273e-05	0.00101418	1.30929	Q9H3M7	3.29918	0.335584	TXNIP	TXNIP_HUMAN	0.253394	-0.799432	-1.68216	0.0832973	-0.152153	-1.93807	0.0725581	0.228934	-5.1117	1.20857	1.29648	1.00706	0.0367185	-1.3643	1.43512	759	0.037279	TRUE
0.083159	-0.0848529	0.251171	-0.160827	1.05779	0.307391	0.48726	-6.65821	P53611	0.710061	0.229546	RABGGTB	PGTB2_HUMAN	0.191677	1.43332	0.564113	2.30252	1.46196	3.5532	0.00340554	0.0354857	-2.17049	2.09926	1.33823	0.991633	0.0368524	1.35016	1.43353	760	0.0373281	TRUE
-0.218907	-0.44337	0.00555518	2.142	-2.08423	0.0552005	0.147357	-5.21177	P07910	1.45023	0.295855	HNRNPC	HNRPC_HUMAN	0.256078	0.494483	0.0285165	0.96045	2.44098	2.27097	0.0390491	0.154111	-4.54748	1.42681	0.679266	0.531598	0.0368768	0.71339	1.43325	761	0.0373772	TRUE
-0.0517181	-0.220294	0.116858	-1.87287	-0.655657	0.522274	0.687547	-7.00597	Q8WUF8	0.420029	0.241334	ARB2A	ARB2A_HUMAN	0.19232	-0.951468	-1.53692	-0.366018	-2.22566	-3.92539	0.00694697	0.0527791	-2.07642	1.93348	0.96452	0.667912	0.0369654	-0.89975	1.4322	762	0.0374263	TRUE
0.0153548	-0.18281	0.213519	4.65177	0.165595	0.870754	0.928643	-7.21661	Q04695	0.0976723	0.308126	KRT17	K1C17_HUMAN	0.226076	1.12192	0.402589	1.84125	-0.55293	3.33771	0.0047428	0.04244	-2.52801	2.0257	1.08553	0.820651	0.0369899	1.10657	1.43192	763	0.0374754	TRUE
-0.018884	-0.157775	0.120007	-0.812502	-0.290569	0.77548	0.870674	-7.18642	Q9BQP7	0.175268	0.211177	MGME1	MGME1_HUMAN	0.158454	-0.949401	-1.5522	-0.3466	-1.35352	-3.37047	0.00444031	0.040867	-2.46334	2.04138	0.911551	0.687706	0.0371201	-0.930517	1.43039	764	0.0375246	TRUE
0.0395565	-0.0957781	0.174891	1.09388	0.624653	0.541867	0.7047	-7.02649	Q9H0N5	0.396713	0.195433	PCBD2	PHS2_HUMAN	0.154397	-1.14848	-1.91457	-0.382391	-0.676917	-3.51179	0.0091091	0.0620924	-2.43484	1.86271	1.20847	0.873994	0.0372378	-1.18804	1.42902	765	0.0375737	TRUE
-0.129243	-0.233045	-0.0254402	-1.84149	-2.6609	0.0181516	0.0638998	-4.16758	Q9H4I2	1.85002	0.136926	ZHX3	ZHX3_HUMAN	0.118423	1.47794	0.44761	2.50827	-1.44738	3.36019	0.0112592	0.0709551	-2.6444	1.8032	1.60646	1.17545	0.0373365	1.60718	1.42787	766	0.0376228	TRUE
-0.222115	-0.374722	-0.0695085	-0.573078	-3.11053	0.0073767	0.0327645	-3.29363	Q6NZY4	2.13147	0.204247	ZCCHC8	ZCHC8_HUMAN	0.174102	0.933928	0.185221	1.68264	0.827654	2.70951	0.0185724	0.095737	-3.80269	1.66449	1.09974	0.854164	0.0374158	1.15604	1.42695	767	0.0376719	TRUE
0.141201	0.0332088	0.249193	1.25442	2.79431	0.0139227	0.0523035	-3.91223	Q92896	1.93737	0.14285	GLG1	GSLG1_HUMAN	0.123203	-0.614915	-1.10551	-0.124323	-0.501154	-2.68232	0.017573	0.0928501	-3.79646	1.67901	0.717822	0.559692	0.0374298	-0.756116	1.42678	768	0.037721	TRUE
0.815173	0.716036	0.91431	-1.0926	17.5729	3.31693e-11	2.83789e-08	16.0829	Q8N3C7	5.65864	0.282354	CLIP4	CLIP4_HUMAN	0.113101	-0.0755479	-0.650648	0.499552	-2.07961	-0.317291	0.761212	0.876467	-6.28012	0.167554	0.883737	0.656103	0.0374335	-0.890721	1.42674	769	0.0377701	TRUE
-0.120087	-0.287015	0.0468408	0.293472	-1.53744	0.145636	0.292891	-6.06725	P17706	1.06024	0.221998	PTPN2	PTN2_HUMAN	0.19044	0.797707	0.197376	1.39804	0.288482	3.04248	0.0152385	0.0854125	-3.00589	1.71821	0.909963	0.684888	0.0377021	0.917794	1.42363	770	0.0378193	TRUE
-0.101958	-0.178387	-0.0255302	-1.18652	-2.85101	0.0124312	0.0483673	-3.80257	O75530	1.97076	0.101402	EED	EED_HUMAN	0.0871932	1.43194	0.446723	2.41716	-0.600627	3.32789	0.0098185	0.064932	-2.57685	1.84291	1.52292	1.12399	0.0377177	1.5339	1.42345	771	0.0378684	TRUE
0.439336	0.241568	0.637105	-1.07349	4.74755	0.000280918	0.00277561	-0.0165167	Q7Z7L7	2.99741	0.287281	ZER1	ZER1_HUMAN	0.225624	1.33269	0.744704	1.92067	-1.17753	5.47448	0.00129433	0.0198801	-0.428707	2.32578	1.12309	0.6708	0.0379032	0.89335	1.42132	772	0.0379175	TRUE
-0.336331	-0.720127	0.0474648	-0.520739	-1.87282	0.0813173	0.193574	-5.56161	Q99595	1.30378	0.505614	TIMM17A	TI17A_HUMAN	0.437854	-1.36572	-2.03616	-0.695276	-1.11901	-4.66418	0.00144409	0.0212158	-0.906109	2.30117	1.16324	0.764874	0.0379073	-1.02939	1.42128	773	0.0379666	TRUE
-0.00690535	-0.188625	0.174815	-1.52132	-0.0812105	0.936381	0.967138	-7.22767	Q8IWA0	0.0453743	0.298285	WDR75	WDR75_HUMAN	0.207316	-1.39173	-2.29237	-0.491079	-2.71991	-3.32965	0.0052589	0.0449063	-2.54932	2.00209	1.36246	1.0275	0.0379317	-1.38482	1.421	774	0.0380157	TRUE
0.162697	0.0207034	0.30469	0.478004	2.44873	0.0275361	0.0877568	-4.56444	Q92506	1.70556	0.186968	HSD17B8	DHB8_HUMAN	0.161993	1.53527	0.646003	2.42454	0.903378	3.72008	0.00246549	0.029256	-1.80093	2.17661	1.38249	1.01452	0.037975	1.37257	1.4205	775	0.0380648	TRUE
0.115284	-0.171865	0.402432	2.34317	0.858005	0.404797	0.585557	-6.84944	P45877	0.56264	0.401599	PPIC	PPIC_HUMAN	0.327594	1.88086	0.726501	3.03523	3.92136	3.48683	0.00351399	0.0358088	-2.23326	2.09558	1.75918	1.31696	0.0379883	1.76558	1.42035	776	0.0381139	TRUE
0.0536018	-0.149162	0.256366	0.344048	0.564961	0.580704	0.735097	-7.06334	O75616	0.355718	0.295345	ERAL1	ERAL1_HUMAN	0.231323	-0.735177	-1.2562	-0.214152	-0.0360948	-3.01959	0.00898376	0.0615336	-3.15107	1.86669	0.771925	0.594413	0.0380751	-0.788779	1.41936	777	0.0381631	TRUE
0.048956	-0.0630048	0.160917	1.04449	0.934479	0.365301	0.546817	-6.78041	Q9BYN8	0.619268	0.154947	MRPS26	RT26_HUMAN	0.127731	0.637133	0.250804	1.02346	1.0099	3.61657	0.00386078	0.037632	-2.16714	2.07533	0.601728	0.440744	0.0380789	0.588177	1.41932	778	0.0382122	TRUE
0.20569	0.0949382	0.316441	-1.67544	3.96911	0.00130292	0.00888356	-1.56933	P41162	2.61628	0.154094	ETV3	ETV3_HUMAN	0.126351	-0.812771	-1.47385	-0.15169	-2.84294	-2.96956	0.0233784	0.111263	-3.29067	1.59194	1.00068	0.754195	0.0381053	-1.01846	1.41901	779	0.0382613	TRUE
-0.244502	-0.35959	-0.129415	-0.14421	-4.5403	0.000420209	0.00378056	-0.425733	P15151	2.89995	0.165253	PVR	PVR_HUMAN	0.131298	0.633763	0.0616755	1.20585	0.437086	2.37072	0.0322648	0.136231	-4.37006	1.49069	0.83329	0.652666	0.0381222	0.878265	1.41882	780	0.0383104	TRUE
0.420109	0.302975	0.537244	-1.36077	7.6649	1.75708e-06	5.52186e-05	5.18372	P51687	4.06875	0.202375	SUOX	SUOX_HUMAN	0.133633	1.24986	0.708207	1.79151	-2.05319	5.5734	0.00117552	0.0190881	-0.336803	2.34108	1.04641	0.617943	0.0381944	0.829749	1.418	781	0.0383595	TRUE
0.147041	0.00203934	0.292044	0.373175	2.16718	0.0472505	0.131576	-5.06895	Q5EBL8	1.50838	0.191066	PDZD11	PDZ11_HUMAN	0.165426	-1.16214	-2.01311	-0.311168	-0.131317	-2.92253	0.0109077	0.070093	-3.33881	1.80871	1.25935	0.97083	0.0382355	-1.30918	1.41753	782	0.0384086	TRUE
0.108103	-0.0817087	0.297914	-1.02448	1.21715	0.242913	0.416762	-6.48136	Q5VUB5	0.825328	0.256724	FAM171A1	F1711_HUMAN	0.216547	0.846417	0.357725	1.33511	-1.11078	4.05726	0.00436706	0.040721	-1.70833	2.04286	0.812085	0.557525	0.0383394	0.738314	1.41636	783	0.0384578	TRUE
0.186912	-0.0459519	0.419775	-2.1992	1.72685	0.106898	0.235936	-5.73473	Q9Y2K6	1.19101	0.307594	USP20	UBP20_HUMAN	0.265663	1.00546	0.462729	1.54819	-1.63149	4.47464	0.00368167	0.0367696	-1.4459	2.0848	0.945274	0.619176	0.0385512	0.818549	1.41396	784	0.0385069	FALSE
0.0115746	-0.212821	0.23597	-0.089817	0.110236	0.913728	0.954578	-7.22471	P48507	0.0625286	0.362814	GCLM	GSH0_HUMAN	0.256001	-1.24711	-2.07767	-0.416549	1.1882	-3.21328	0.00609087	0.0487819	-2.77285	1.96714	1.24258	0.947544	0.0388584	-1.25868	1.41051	785	0.038556	FALSE
0.210081	-0.360101	0.780264	3.19717	0.787414	0.443673	0.621363	-6.90843	P14406	0.511652	0.804765	COX7A2	CX7A2_HUMAN	0.650493	-1.36192	-2.39743	-0.326414	1.7236	-2.81458	0.013524	0.0791799	-3.54582	1.75327	1.52251	1.18136	0.0389959	-1.572	1.40898	786	0.0386051	FALSE
0.128862	0.0199033	0.23782	0.115779	2.52751	0.0236081	0.0782136	-4.41854	Q96DU7	1.7589	0.143594	ITPKC	IP3KC_HUMAN	0.124305	1.10362	0.465699	1.74153	-2.34408	4.17861	0.00515492	0.0443624	-1.7793	2.0072	1.07766	0.727769	0.0390345	0.974755	1.40855	787	0.0386542	FALSE
0.0296174	-0.114093	0.173328	2.18717	0.440442	0.666087	0.800029	-7.12873	Q00059	0.269084	0.215732	TFAM	TFAM_HUMAN	0.163952	-1.00244	-1.68136	-0.323525	1.50445	-3.15979	0.00678189	0.0521955	-2.87771	1.93826	1.01369	0.774542	0.0391724	-1.03206	1.40702	788	0.0387033	FALSE
-0.100673	-0.198027	-0.00331986	1.26026	-2.21	0.0435753	0.123838	-4.99411	Q05397	1.53892	0.128219	PTK2	FAK1_HUMAN	0.111066	0.394749	0.0662332	0.723265	2.70169	2.57146	0.0218509	0.106566	-4.00351	1.61298	0.479676	0.374787	0.0391887	0.495422	1.40684	789	0.0387525	FALSE
0.381976	0.167532	0.59642	3.9859	3.80673	0.00180554	0.0112846	-1.89684	P19012	2.5326	0.295615	KRT15	K1C15_HUMAN	0.244649	1.11939	0.627602	1.61118	1.15497	4.87101	0.000231024	0.00766051	0.481596	2.6671	0.822619	0.561056	0.0393417	0.737413	1.40515	790	0.0388016	FALSE
0.0451794	-0.0552569	0.145616	-1.28894	0.961345	0.352077	0.53244	-6.75491	Q7Z6E9	0.640732	0.138204	RBBP6	RBBP6_HUMAN	0.114583	-0.566142	-0.970783	-0.1615	-1.70594	-3.01477	0.00970753	0.0646359	-3.20058	1.84494	0.601449	0.461636	0.0394932	-0.611321	1.40348	791	0.0388507	FALSE
-0.319054	-0.418588	-0.21952	2.51575	-6.85048	6.45238e-06	0.00014901	3.84772	P49588	3.8205	0.163682	AARS1	SYAC_HUMAN	0.113554	0.340742	-0.0952803	0.776764	2.54396	1.67237	0.116118	0.304612	-5.52412	1.03555	0.64493	0.497436	0.0395307	0.659796	1.40307	792	0.0388998	FALSE
-0.666816	-1.58347	0.249841	-1.22106	-1.57721	0.139597	0.284618	-5.90369	Q9UL45	1.07807	1.21231	BLOC1S6	BL1S6_HUMAN	1.04577	-3.69622	-5.7183	-1.67414	-4.0983	-4.28196	0.00326771	0.034459	-1.56237	2.11115	3.43158	2.30689	0.0395404	-3.0294	1.40296	793	0.0389489	FALSE
0.403354	0.229576	0.577132	0.33022	4.96045	0.000186703	0.00203078	0.39959	O00159	3.09353	0.255557	MYO1C	MYO1C_HUMAN	0.198255	-0.39527	-0.928781	0.138242	2.19464	-1.5855	0.134651	0.332343	-5.65027	0.979525	0.790923	0.608657	0.0398665	-0.798623	1.39939	794	0.038998	FALSE
-0.0265308	-0.128929	0.0758672	4.16833	-0.553717	0.588178	0.740749	-7.06988	P62829	0.348135	0.149368	RPL23	RL23_HUMAN	0.116821	0.86561	0.277154	1.45407	4.56303	3.14792	0.00694548	0.0527791	-2.90095	1.93348	0.877483	0.67134	0.0399435	0.892141	1.39855	795	0.0390472	FALSE
0.141173	0.0117864	0.270559	-0.510873	2.3318	0.0345293	0.104011	-4.77737	Q7Z6B7	1.62474	0.170303	SRGAP1	SRGP1_HUMAN	0.147611	-1.01914	-1.78416	-0.25412	-1.96929	-2.92137	0.0135036	0.0791261	-3.3352	1.75358	1.13911	0.872772	0.0399476	-1.16031	1.39851	796	0.0390963	FALSE
-0.0956669	-0.234453	0.0431192	-1.19652	-1.47314	0.162006	0.315791	-6.15621	Q9Y6M4	1.01258	0.185178	CSNK1G3	KC1G3_HUMAN	0.158334	0.715657	0.174581	1.25673	-1.47769	3.19467	0.0173557	0.0921641	-2.99279	1.68252	0.833682	0.617286	0.040336	0.811324	1.39431	797	0.0391454	FALSE
0.315605	0.0855208	0.545689	-0.557846	2.93148	0.0105793	0.0427915	-3.64592	Q9UJJ9	2.02227	0.305887	GNPTG	GNPTG_HUMAN	0.262492	-0.544923	-1.12335	0.0335041	-1.35894	-2.27544	0.0608587	0.203897	-4.23612	1.27475	0.837849	0.659899	0.040344	-0.860528	1.39422	798	0.0391945	FALSE
0.0408781	-0.244122	0.325878	-2.01752	0.313848	0.75923	0.858672	-6.99081	Q9UK58	0.19123	0.418978	CCNL1	CCNL1_HUMAN	0.325143	0.882065	0.319295	1.44484	0.489117	3.78572	0.00822397	0.0590661	-2.24497	1.88466	0.917325	0.642037	0.0403941	0.841187	1.39368	799	0.0392436	FALSE
0.0197598	-0.261168	0.300687	-2.09818	0.151324	0.881949	0.935023	-7.16039	O60704	0.0890582	0.434875	TPST2	TPST2_HUMAN	0.320496	-1.14906	-1.93437	-0.363737	-0.853394	-3.15279	0.00742105	0.0550834	-2.88685	1.91504	1.17603	0.895931	0.0404071	-1.16882	1.39354	800	0.0392927	FALSE
-1.1375	-1.43025	-0.844753	0.601649	-8.30395	6.71839e-07	2.72718e-05	6.17009	Q9NRG9	4.23783	0.526097	AAAS	AAAS_HUMAN	0.333985	-0.327147	-0.867033	0.21274	0.762875	-1.31622	0.212022	0.435333	-6.00864	0.793981	0.807585	0.61593	0.0404225	0.810357	1.39338	801	0.0393418	FALSE
0.0899103	-0.0475984	0.227419	0.107174	1.39736	0.183241	0.345629	-6.25744	Q13438	0.953761	0.184768	OS9	OS9_HUMAN	0.156877	-0.462819	-0.834429	-0.0912095	0.173683	-2.66526	0.018174	0.0948256	-3.82851	1.66904	0.543503	0.423951	0.0404364	-0.552729	1.39323	802	0.039391	FALSE
-0.0991169	-0.333644	0.13541	-3.37459	-0.916316	0.376765	0.558551	-6.73647	P20336	0.601938	0.32274	RAB3A	RAB3A_HUMAN	0.26756	0.779936	0.188636	1.37124	-3.31433	3.18588	0.0175563	0.0928314	-3.00429	1.67911	0.910408	0.674585	0.0404407	0.879053	1.39318	803	0.0394401	FALSE
0.230588	0.135819	0.325358	-1.17887	5.19994	0.000118699	0.00143808	0.861851	O00562	3.19704	0.141366	PITPNM1	PITM1_HUMAN	0.108118	-0.570162	-1.10085	-0.0394779	-1.47399	-2.59502	0.0389367	0.154096	-3.79781	1.42687	0.783198	0.605432	0.040471	-0.80075	1.39286	804	0.0394892	FALSE
0.0148819	-0.136212	0.165976	4.77345	0.210494	0.8362	0.908913	-7.20765	P05387	0.124203	0.234846	RPLP2	RLA2_HUMAN	0.172376	0.512172	0.177909	0.846436	4.33324	3.27901	0.00533703	0.0453533	-2.64366	1.99793	0.502448	0.381345	0.0404869	0.497291	1.39269	805	0.0395383	FALSE
0.0998297	-0.0134216	0.213081	2.06034	1.88385	0.0797183	0.191013	-5.54391	Q16890	1.31116	0.149232	TPD52L1	TPD53_HUMAN	0.129203	1.0915	0.433786	1.7492	0.0859959	3.73334	0.00437789	0.0407683	-2.01611	2.04238	1.04747	0.750348	0.0406372	0.991665	1.39108	806	0.0395874	FALSE
-0.0413574	-0.175798	0.0930832	0.503429	-0.657435	0.521162	0.687233	-7.00476	Q96HR3	0.420458	0.192791	MED30	MED30_HUMAN	0.153377	-0.867544	-1.41929	-0.315795	-0.071297	-3.79777	0.00810414	0.0585015	-2.2303	1.88886	0.900217	0.629464	0.0406583	-0.826187	1.39085	807	0.0396365	FALSE
0.414865	0.19693	0.632801	-2.44904	4.06826	0.00106846	0.00763533	-1.36963	Q96K49	2.66822	0.304749	TMEM87B	TM87B_HUMAN	0.248632	1.2545	0.688807	1.82018	-2.02795	5.35637	0.00145435	0.0212784	-0.540421	2.30005	1.06903	0.645366	0.0406728	0.83963	1.3907	808	0.0396857	FALSE
0.340112	0.183653	0.496571	-1.72675	4.6457	0.000342187	0.00323496	-0.217136	Q9P2E5	2.94942	0.226017	CHPF2	CHPF2_HUMAN	0.178496	1.46013	0.713861	2.2064	0.0380059	4.29064	0.00119077	0.0192105	-0.982478	2.33868	1.22371	0.85138	0.0407725	1.12002	1.38963	809	0.0397348	FALSE
0.0695057	-0.289202	0.428213	-1.619	0.416869	0.6833	0.811201	-7.08043	O43861	0.254249	0.535817	ATP9B	ATP9B_HUMAN	0.409232	-2.53628	-4.27286	-0.799695	-4.42588	-5.48292	0.0221245	0.10731	-2.53241	1.6096	3.08841	1.98118	0.0408343	-2.60578	1.38897	810	0.0397839	FALSE
0.334388	0.201953	0.466823	0.909662	5.39608	8.23635e-05	0.00108102	1.23544	Q9UHD9	3.2807	0.199775	UBQLN2	UBQL2_HUMAN	0.151088	-0.684858	-1.36464	-0.00507915	0.613552	-2.156	0.0485243	0.176851	-4.74754	1.35336	0.991846	0.775526	0.0410683	-1.01925	1.38649	811	0.039833	FALSE
0.0329017	-0.0757055	0.141509	2.83085	0.647425	0.527437	0.692183	-7.01151	Q9UJZ1	0.413713	0.155875	STOML2	STML2_HUMAN	0.123905	0.876924	0.313648	1.4402	3.38825	3.33163	0.00480114	0.042604	-2.53999	2.0241	0.849154	0.642613	0.0411721	0.844022	1.3854	812	0.0398821	FALSE
0.119257	-0.0279428	0.266456	0.568471	1.73143	0.104506	0.231957	-5.7828	Q9BV79	1.20094	0.194633	MECR	MECR_HUMAN	0.167933	-0.867695	-1.52836	-0.207031	0.263313	-2.83	0.0138934	0.0804797	-3.54839	1.74577	0.974172	0.75372	0.0412009	-0.986952	1.38509	813	0.0399312	FALSE
-0.175044	-0.375512	0.0254247	-1.66272	-1.86608	0.082309	0.19506	-5.5724	P29597	1.29953	0.264007	TYK2	TYK2_HUMAN	0.228705	-0.962156	-1.49471	-0.4296	-1.28603	-4.36374	0.0041701	0.0395074	-1.56904	2.05536	0.917518	0.607567	0.0412652	-0.787112	1.38442	814	0.0399804	FALSE
-0.000233021	-0.149056	0.14859	2.81688	-0.00334622	0.997376	0.998136	-7.23117	Q03154	0.00257226	0.177556	ACY1	ACY1_HUMAN	0.169785	0.938434	0.308815	1.56805	1.93499	3.18964	0.00638727	0.0502281	-2.81924	1.9547	0.940978	0.718301	0.0412997	0.938667	1.38405	815	0.0400295	FALSE
-0.0116211	-0.392989	0.369747	4.12738	-0.0651225	0.948962	0.972811	-7.22892	P30048	0.037593	0.605891	PRDX3	PRDX3_HUMAN	0.435084	-0.656843	-1.01117	-0.302514	4.69369	-3.96707	0.00134384	0.0203758	-1.28115	2.31648	0.555762	0.404237	0.0414024	-0.645222	1.38297	816	0.0400786	FALSE
0.0229257	-0.303583	0.349435	2.85395	0.150057	0.882779	0.935334	-7.21921	P36551	0.0886378	0.506943	CPOX	HEM6_HUMAN	0.372498	-0.79133	-1.33188	-0.250783	2.708	-3.13285	0.00715885	0.053927	-2.93042	1.92421	0.806048	0.616684	0.0414865	-0.814256	1.38209	817	0.0401277	FALSE
-0.338424	-0.432615	-0.244233	-0.54951	-7.6786	1.72033e-06	5.46273e-05	5.20543	Q8NI36	4.07138	0.162921	WDR36	WDR36_HUMAN	0.107458	-2.21236	-3.45548	-0.969238	-1.21099	-4.00361	0.00286988	0.032282	-1.75397	2.13742	2.02872	1.41822	0.0415391	-1.87393	1.38154	818	0.0401768	FALSE
0.193652	0.0298036	0.3575	0.672527	2.52586	0.0236845	0.0783521	-4.42161	Q99538	1.75809	0.215892	LGMN	LGMN_HUMAN	0.186926	-1.13828	-2.02956	-0.247003	-0.841597	-2.80067	0.0168063	0.0906901	-3.54826	1.69012	1.32004	1.01682	0.0416132	-1.33193	1.38077	819	0.0402259	FALSE
0.605925	0.511888	0.699962	0.437472	13.7705	9.53312e-10	1.87683e-07	12.8074	P12694	5.30058	0.224053	BCKDHA	ODBA_HUMAN	0.107282	1.23168	0.811054	1.65231	4.48336	6.26639	1.85418e-05	0.00239223	3.02254	3.04343	0.793214	0.479872	0.0417222	0.625755	1.37963	820	0.040275	FALSE
0.0362139	-0.0957297	0.168157	-0.35642	0.586565	0.566482	0.723726	-7.05041	Q01196	0.371011	0.191313	RUNX1	RUNX1_HUMAN	0.150528	1.02801	0.362757	1.69327	-1.03103	3.61988	0.0078471	0.057287	-2.46066	1.89801	1.06159	0.758957	0.0417463	0.991799	1.37938	821	0.0403242	FALSE
-0.300964	-0.518113	-0.0838155	-1.81916	-2.96201	0.00994976	0.0409375	-3.58618	Q3T8J9	2.04067	0.289067	GON4L	GON4L_HUMAN	0.247734	0.646494	0.00368735	1.2893	-1.87185	2.4292	0.0490401	0.177972	-4.02509	1.34992	0.938667	0.733347	0.0418153	0.947459	1.37866	822	0.0403733	FALSE
-0.577894	-0.787209	-0.36858	-1.43801	-6.2953	0.000176073	0.00194238	1.05246	Q8N1G0	3.10703	0.364552	ZNF687	ZN687_HUMAN	0.238797	0.716393	-0.156032	1.58882	-2.14802	1.92356	0.0938891	0.268644	-4.69809	1.11354	1.26097	0.995308	0.0418892	1.29429	1.3779	823	0.0404224	FALSE
0.118857	-0.0551881	0.292901	0.516019	1.45946	0.165681	0.32136	-6.17478	Q9BYN0	1.00133	0.232649	SRXN1	SRXN1_HUMAN	0.198559	-1.80196	-3.08493	-0.518981	0.200776	-3.0264	0.00949057	0.0638948	-3.12663	1.85006	1.90904	1.46368	0.0419013	-1.92081	1.37777	824	0.0404715	FALSE
-0.142442	-0.376556	0.091672	-0.336943	-1.30029	0.213714	0.380378	-6.38108	Q5SY16	0.889194	0.313977	NOL9	NOL9_HUMAN	0.267089	-1.86096	-3.01588	-0.706037	-0.349862	-3.62488	0.00519985	0.044563	-2.36065	2.00531	1.81891	1.31759	0.0419397	-1.71852	1.37738	825	0.0405206	FALSE
-0.63385	-1.08779	-0.179909	-4.14946	-3.00405	0.00976383	0.0402988	-3.4869	Q96BF6	2.04717	0.606859	NACC2	NACC2_HUMAN	0.517878	-1.73378	-2.46424	-1.00333	-2.33455	-5.73297	0.00100894	0.0175791	-0.191683	2.37183	1.43274	0.833341	0.0421137	-1.09993	1.37558	826	0.0405697	FALSE
0.0155372	-0.169018	0.200093	-1.25415	0.179918	0.859697	0.923505	-7.21398	Q9P1Y6	0.104597	0.291146	PHRF1	PHRF1_HUMAN	0.210551	0.889375	0.295239	1.48351	0.0358354	3.32049	0.00740232	0.0550019	-2.70124	1.91568	0.909949	0.67782	0.0423051	0.873837	1.37361	827	0.0406189	FALSE
0.114723	-0.0390705	0.268516	0.469888	1.5942	0.132369	0.275158	-5.98645	Q9NW15	1.0989	0.204619	ANO10	ANO10_HUMAN	0.175455	0.680781	0.294629	1.06693	1.06376	3.77281	0.00197992	0.0253984	-1.66618	2.23204	0.597809	0.440541	0.0423641	0.566058	1.373	828	0.040668	FALSE
-0.0357055	-0.371074	0.299663	-0.887939	-0.227532	0.823175	0.901225	-7.2037	Q9NX76	0.134502	0.520311	CMTM6	CKLF6_HUMAN	0.382605	1.84326	0.56947	3.11705	-0.11203	3.31333	0.010039	0.0659722	-2.59857	1.83584	1.96792	1.4532	0.0423735	1.87897	1.37291	829	0.0407171	FALSE
0.581707	0.367552	0.795861	1.75867	5.80505	3.90824e-05	0.000601857	1.99884	P61457	3.44727	0.330738	PCBD1	PHS_HUMAN	0.244319	-0.398257	-1.06564	0.269126	2.15868	-1.27704	0.221879	0.447118	-6.05808	0.774477	1.00788	0.761385	0.0424437	-0.979963	1.37219	830	0.0407662	FALSE
0.0372101	-0.09901	0.17343	1.17644	0.58378	0.568305	0.725584	-7.0521	Q9Y2S7	0.368509	0.197911	POLDIP2	PDIP2_HUMAN	0.155407	-0.844247	-1.44064	-0.24785	0.796169	-3.02935	0.00880991	0.0608432	-3.13212	1.87166	0.884095	0.6804	0.0425113	-0.881458	1.3715	831	0.0408153	FALSE
0.360656	0.152941	0.568372	0.360228	3.71069	0.00219125	0.0130401	-2.09064	P26447	2.48101	0.284919	S100A4	S10A4_HUMAN	0.236973	1.13369	0.605417	1.66197	4.42078	4.59251	0.000393876	0.010065	-0.0542538	2.57286	0.863647	0.602685	0.0426103	0.773038	1.37049	832	0.0408644	FALSE
-0.0227685	-0.146319	0.100782	0.351222	-0.393839	0.699409	0.819498	-7.14915	Q8IXM2	0.243236	0.183469	BAP18	BAP18_HUMAN	0.140953	0.705263	0.210806	1.19972	1.58967	3.05238	0.00841274	0.0597335	-3.08736	1.87974	0.735376	0.564101	0.0427632	0.728031	1.36893	833	0.0409136	FALSE
0.119018	-0.0638117	0.301847	0.855752	1.39122	0.185059	0.347149	-6.26547	Q9HAU5	0.950852	0.245332	UPF2	RENT2_HUMAN	0.208581	-1.04447	-1.8335	-0.255438	0.395104	-2.8328	0.0130429	0.0775146	-3.51103	1.76302	1.16117	0.900169	0.0427738	-1.16349	1.36882	834	0.0409627	FALSE
-0.0262175	-0.242275	0.18984	-1.33117	-0.259329	0.799013	0.886028	-7.1955	Q8IYB5	0.154809	0.331933	SMAP1	SMAP1_HUMAN	0.24649	-1.25565	-2.09158	-0.419715	-0.474758	-3.21449	0.00607614	0.0487496	-2.77049	1.96742	1.25091	0.953675	0.0428178	-1.22943	1.36838	835	0.0410118	FALSE
-0.140515	-0.296035	0.0150054	-0.493779	-1.93092	0.0732057	0.179818	-5.46763	Q8IYH5	1.34431	0.20487	ZZZ3	ZZZ3_HUMAN	0.177425	1.05129	0.24489	1.85768	-1.93519	3.14884	0.0184301	0.0954613	-3.05291	1.66586	1.23691	0.919978	0.0429273	1.1918	1.36727	836	0.0410609	FALSE
0.129635	-0.494585	0.753855	-3.21221	0.483841	0.642208	0.782019	-6.73784	P35443	0.293026	0.867107	THBS4	TSP4_HUMAN	0.712142	-1.02953	-1.73586	-0.323197	-2.10972	-3.52053	0.0114231	0.071606	-2.57381	1.79908	1.12162	0.805818	0.0429403	-1.15916	1.36713	837	0.04111	FALSE
0.212581	0.00974965	0.415412	0.869895	2.23985	0.0411731	0.118697	-4.94151	Q13084	1.56006	0.267079	MRPL28	RM28_HUMAN	0.2314	-1.82403	-3.19805	-0.450006	-1.55946	-2.84088	0.012835	0.0768581	-3.49557	1.76691	2.02336	1.56755	0.0430508	-2.03661	1.36602	838	0.0411591	FALSE
0.16509	-0.0912459	0.421426	0.432487	1.37639	0.189507	0.351393	-6.28473	Q9NNW7	0.942779	0.343216	TXNRD2	TRXR2_HUMAN	0.292441	-0.977104	-1.75929	-0.194913	0.0105715	-2.67327	0.0178892	0.0941707	-3.81346	1.67232	1.14519	0.892363	0.0431496	-1.14219	1.36502	839	0.0412083	FALSE
-0.558809	-0.742123	-0.375496	-1.82974	-6.51476	1.13192e-05	0.000232397	3.27043	Q76FK4	3.70499	0.295619	NOL8	NOL8_HUMAN	0.209134	0.380063	-0.262001	1.02213	-1.89954	1.42973	0.200157	0.420212	-5.34672	0.819445	0.909058	0.732499	0.0433118	0.938872	1.36339	840	0.0412574	FALSE
0.825256	0.645445	1.00507	-1.43554	9.80846	8.41699e-08	5.478e-06	8.29397	P24385	4.60306	0.351397	CCND1	CCND1_HUMAN	0.205138	-0.151281	-0.818691	0.516129	-0.772121	-0.49236	0.631108	0.799164	-6.74671	0.270233	1.09724	0.761415	0.0433893	-0.976538	1.36262	841	0.0413065	FALSE
0.213594	0.00808288	0.419105	-0.855512	2.22118	0.0426609	0.121635	-4.97445	Q9HBD1	1.54789	0.270461	RC3H2	RC3H2_HUMAN	0.234458	-0.77776	-1.45691	-0.0986078	-2.30444	-2.76603	0.0307826	0.132381	-3.56482	1.50529	1.0127	0.774812	0.0433958	-0.991354	1.36255	842	0.0413556	FALSE
0.0955165	-0.257524	0.448557	-1.78715	0.578207	0.571962	0.727755	-7.05546	Q8NI22	0.365586	0.512088	MCFD2	MCFD2_HUMAN	0.402767	-2.03433	-3.48722	-0.581451	-1.05417	-3.10595	0.0107173	0.0694992	-3.06912	1.81253	2.19985	1.65752	0.0434214	-2.12985	1.3623	843	0.0414047	FALSE
0.267393	0.116301	0.418484	6.44231	3.78216	0.00189713	0.0116718	-1.94641	P10809	2.52063	0.20792	HSPD1	CH60_HUMAN	0.172373	0.823751	0.440319	1.20718	5.49685	4.59751	0.000390086	0.010065	-0.0445535	2.57286	0.627533	0.437439	0.0438058	0.556359	1.35847	844	0.0414538	FALSE
-0.0375546	-0.539583	0.464474	1.39837	-0.159869	0.875182	0.930827	-7.2176	P51970	0.0947254	0.777056	NDUFA8	NDUA8_HUMAN	0.572739	-0.92865	-1.45903	-0.398264	0.920272	-3.74693	0.00208515	0.0262345	-1.71752	2.21943	0.8201	0.605091	0.0438407	-0.891095	1.35812	845	0.0415029	FALSE
-0.13941	-0.244961	-0.0338597	-1.59681	-2.82269	0.0131554	0.0502177	-3.85742	Q6P1K2	1.95479	0.139782	PMF1	PMF1_HUMAN	0.120417	1.0316	0.237385	1.82582	-0.61394	2.97405	0.0169527	0.0909272	-3.10961	1.68889	1.1972	0.906083	0.0438782	1.17101	1.35775	846	0.0415521	FALSE
-0.123969	-0.233133	-0.0148052	-0.908351	-2.42697	0.0287263	0.0904879	-4.6044	Q8NCE0	1.69118	0.143675	TSEN2	SEN2_HUMAN	0.12454	0.672948	0.129281	1.21662	0.142523	2.9897	0.0227573	0.109625	-3.26378	1.5992	0.824775	0.620244	0.0439156	0.796918	1.35738	847	0.0416012	FALSE
0.0855495	-0.210402	0.381501	-0.575603	0.61777	0.546271	0.707547	-7.03092	Q6QNY1	0.392858	0.426814	BLOC1S2	BL1S2_HUMAN	0.337636	0.926944	0.350503	1.50339	-0.647226	3.44123	0.00385133	0.0375915	-2.32349	2.07577	0.875248	0.657633	0.0439628	0.841395	1.35691	848	0.0416503	FALSE
-0.426872	-0.674354	-0.17939	-2.09541	-3.68625	0.00230206	0.0135289	-2.13995	Q8NB15	2.46775	0.339041	ZNF511	ZN511_HUMAN	0.28234	0.346466	-0.185821	0.878754	-1.37362	1.57215	0.164325	0.372904	-5.17172	0.902763	0.752217	0.60726	0.043976	0.773338	1.35678	849	0.0416994	FALSE
0.0448412	-0.2405	0.330182	0.20163	0.335848	0.741778	0.8477	-7.17144	Q6ZMG9	0.205806	0.427046	CERS6	CERS6_HUMAN	0.325532	-1.14534	-1.96608	-0.324592	-3.76271	-3.37057	0.0138207	0.0802533	-2.76468	1.74707	1.28493	0.936346	0.0440007	-1.19018	1.35654	850	0.0417485	FALSE
0.209784	0.0375989	0.38197	0.272618	2.60379	0.0203199	0.0693323	-4.27559	Q08722	1.81361	0.226717	CD47	CD47_HUMAN	0.196438	0.968172	0.444916	1.49143	2.87213	3.95962	0.00136392	0.0205053	-1.29591	2.31409	0.820029	0.596958	0.044178	0.758388	1.35479	851	0.0417976	FALSE
-0.308083	-0.425001	-0.191166	-0.844948	-5.63142	5.34851e-05	0.00075891	1.67737	Q9Y232	3.38211	0.17854	CDYL	CDYL_HUMAN	0.133385	0.514977	-0.0483426	1.0783	-1.45808	2.05656	0.0687348	0.221098	-4.83435	1.22869	0.821487	0.642664	0.0442681	0.82306	1.35391	852	0.0418468	FALSE
-0.21051	-0.331687	-0.0893343	-1.53083	-3.71267	0.00218249	0.0130009	-2.08664	Q9H8N7	2.48209	0.166231	ZNF395	ZN395_HUMAN	0.138244	0.703998	0.0787655	1.32923	-0.703157	2.71962	0.032799	0.137717	-3.62785	1.48514	0.929095	0.713297	0.0442807	0.914508	1.35379	853	0.0418959	FALSE
-0.0225041	-0.15867	0.113662	0.0813952	-0.353202	0.729	0.838696	-7.16514	P45985	0.21776	0.202554	MAP2K4	MP2K4_HUMAN	0.155345	-0.945288	-1.57793	-0.312641	0.248998	-3.19755	0.00628646	0.0496437	-2.80372	1.95969	0.945437	0.721756	0.0444081	-0.922783	1.35254	854	0.041945	FALSE
-0.0806038	-0.178228	0.0170206	-0.732786	-1.76452	0.0986101	0.22304	-5.73203	Q68CZ6	1.22366	0.129107	HAUS3	HAUS3_HUMAN	0.111375	0.692116	0.163283	1.22095	-0.508255	3.1611	0.0181358	0.0948033	-3.0368	1.66915	0.812718	0.60332	0.0445205	0.772719	1.35144	855	0.0419941	FALSE
-0.0468242	-0.151603	0.0579542	-1.01764	-0.955055	0.355143	0.535468	-6.76094	Q16254	0.636189	0.144258	E2F4	E2F4_HUMAN	0.119537	0.782302	0.2148	1.3498	-2.72821	3.32955	0.0145687	0.0831027	-2.81748	1.73095	0.885822	0.647435	0.0445356	0.829126	1.35129	856	0.0420432	FALSE
0.0494423	-0.0900193	0.188904	-1.45945	0.757658	0.460746	0.638237	-6.9319	Q92545	0.488002	0.198579	TMEM131	TM131_HUMAN	0.159105	0.766701	0.27172	1.26168	0.655902	3.33763	0.00517793	0.0444498	-2.53407	2.00638	0.748978	0.564699	0.0445884	0.717259	1.35078	857	0.0420923	FALSE
0.215505	0.103311	0.327699	0.0648105	4.10504	0.000992835	0.00725959	-1.29565	P27361	2.68536	0.157294	MAPK3	MK03_HUMAN	0.127997	-0.43434	-0.881768	0.0130884	1.12911	-2.07741	0.0561864	0.193543	-4.88127	1.30387	0.652908	0.510449	0.0445888	-0.649845	1.35077	858	0.0421415	FALSE
0.0176096	-0.271679	0.306899	1.05441	0.130091	0.898275	0.945331	-7.22218	Q9UFG5	0.0750978	0.459599	C19orf25	CS025_HUMAN	0.330036	-1.81824	-3.0821	-0.554384	-0.635945	-3.15485	0.00884666	0.0608465	-2.92037	1.87164	1.90409	1.44187	0.0448133	-1.83585	1.34859	859	0.0421906	FALSE
0.180238	0.0723902	0.288086	-0.443136	3.57161	0.0029022	0.0162091	-2.37108	P23142	2.40185	0.147081	FBLN1	FBLN1_HUMAN	0.123039	-1.10321	-1.97996	-0.226463	-1.12008	-2.79117	0.01852	0.0956154	-3.60784	1.66509	1.2986	1.00024	0.0449103	-1.28345	1.34765	860	0.0422397	FALSE
0.213775	0.0505356	0.377014	-1.37441	2.79873	0.0138003	0.0519013	-3.9037	Q14657	1.94068	0.215903	LAGE3	LAGE3_HUMAN	0.186232	1.28926	0.548564	2.02995	0.135236	4.07741	0.00425366	0.0399788	-1.68239	2.05047	1.23238	0.845023	0.0449639	1.07548	1.34714	861	0.0422888	FALSE
0.336907	0.244688	0.429127	-0.0699591	7.8076	1.41142e-06	4.74997e-05	5.40859	Q6P4E1	4.10532	0.160849	GOLM2	GOLM2_HUMAN	0.105209	0.89546	0.50979	1.28113	1.09433	4.96873	0.000192004	0.0068898	0.667649	2.70303	0.649309	0.439992	0.0451058	0.558552	1.34577	862	0.0423379	FALSE
0.547121	0.363953	0.730288	0.551844	6.38358	1.41584e-05	0.000276668	3.04061	Q16643	3.65887	0.293084	DBN1	DREB_HUMAN	0.208967	-0.0892475	-0.531665	0.353171	0.0315433	-0.434673	0.670748	0.825614	-6.77532	0.23512	0.743981	0.504733	0.0451093	-0.636368	1.34573	863	0.042387	FALSE
-0.0691611	-0.381469	0.243147	1.46623	-0.473269	0.64304	0.782019	-7.11301	Q96C90	0.293026	0.462606	PPP1R14B	PP14B_HUMAN	0.356297	-1.22075	-2.02176	-0.41973	-0.820172	-3.26137	0.00552975	0.0461351	-2.67838	1.99074	1.20189	0.91384	0.0451392	-1.15158	1.34545	864	0.0424361	FALSE
-0.00578382	-0.130009	0.118441	1.39139	-0.0995031	0.922096	0.959576	-7.22591	P23193	0.0557135	0.203475	TCEA1	TCEA1_HUMAN	0.141722	0.6595	0.198861	1.12014	2.02622	3.06387	0.00822126	0.0590661	-3.065	1.88466	0.685863	0.52552	0.0451659	0.665284	1.34519	865	0.0424853	FALSE
0.165271	-0.122187	0.452729	1.23824	1.22871	0.238674	0.411656	-6.46773	P20742	0.834087	0.388366	PZP	PZP_HUMAN	0.327947	-1.55762	-2.7483	-0.366938	2.4708	-2.7995	0.0139351	0.080606	-3.57457	1.74505	1.74948	1.35839	0.0452027	-1.72289	1.34484	866	0.0425344	FALSE
-0.105634	-0.190448	-0.0208205	-0.651531	-2.66175	0.0181208	0.06382	-4.16595	Q9NUW8	1.85057	0.11188	TDP1	TYDP1_HUMAN	0.0967597	-1.237	-2.01177	-0.462237	-1.47259	-3.50127	0.00474264	0.04244	-2.3729	2.0257	1.19688	0.883892	0.0453536	-1.13137	1.34339	867	0.0425835	FALSE
-0.142438	-0.225753	-0.0591222	-1.23078	-3.65367	0.0024586	0.0142797	-2.20566	Q9Y2L9	2.4482	0.114034	LRCH1	LRCH1_HUMAN	0.0950503	0.6758	0.113917	1.23768	-0.047784	2.90503	0.0254948	0.117628	-3.37715	1.56454	0.846616	0.641025	0.0453627	0.818238	1.3433	868	0.0426326	FALSE
0.00563013	-0.286768	0.298029	0.12567	0.0411503	0.967735	0.983596	-7.23027	Q96GG9	0.0227383	0.485308	DCUN1D1	DCNL1_HUMAN	0.333583	-0.978992	-1.66493	-0.293056	-0.311916	-3.05429	0.0083805	0.0597335	-3.08363	1.87974	1.02079	0.782551	0.0454666	-0.984623	1.34231	869	0.0426817	FALSE
-0.049849	-0.189125	0.089427	-1.58384	-0.764909	0.456548	0.633983	-6.92626	Q9Y6B7	0.493943	0.197804	AP4B1	AP4B1_HUMAN	0.158893	0.749183	0.195437	1.30293	-1.44837	3.2678	0.015779	0.0872025	-2.89742	1.70853	0.859453	0.631742	0.0454787	0.799032	1.34219	870	0.0427308	FALSE
-0.114438	-0.288849	0.0599741	2.73697	-1.40224	0.181808	0.344003	-6.25104	O60610	0.956879	0.234406	DIAPH1	DIAP1_HUMAN	0.198978	0.476721	0.0647479	0.888694	1.71803	2.47634	0.0263052	0.119928	-4.17865	1.55493	0.60091	0.47	0.0455035	0.591159	1.34196	871	0.04278	FALSE
-0.142973	-0.330145	0.0441987	-1.73061	-1.63246	0.12402	0.26212	-5.93082	Q92551	1.12844	0.248332	IP6K1	IP6K1_HUMAN	0.213535	0.622431	0.0883561	1.15651	-0.721935	2.81493	0.0288	0.126411	-3.4986	1.5286	0.798091	0.6093	0.0456703	0.765404	1.34037	872	0.0428291	FALSE
-0.337672	-0.459583	-0.215761	2.35677	-5.91946	3.18554e-05	0.000515115	2.20848	Q6YHU6	3.49047	0.189613	THADA	THADA_HUMAN	0.139082	0.377489	-0.118672	0.873649	2.34315	1.65261	0.123606	0.316454	-5.55696	1.01123	0.731662	0.566045	0.0456914	0.715161	1.34017	873	0.0428782	FALSE
-0.0611562	-0.246735	0.124423	-1.98125	-0.704274	0.492377	0.66581	-6.97191	Q8N2K1	0.449804	0.266486	UBE2J2	UB2J2_HUMAN	0.211718	-0.936268	-1.54582	-0.326712	-2.04176	-3.70992	0.00902384	0.0616296	-2.33779	1.86601	0.98343	0.695413	0.0456944	-0.875112	1.34014	874	0.0429273	FALSE
-0.0477357	-0.213941	0.11847	-0.0901136	-0.6138	0.54882	0.709798	-7.03345	O95376	0.389811	0.240019	ARIH2	ARI2_HUMAN	0.189616	-1.38899	-2.31738	-0.460587	-0.945204	-3.20169	0.0062345	0.0496437	-2.79561	1.95969	1.38921	1.05916	0.0461151	-1.34125	1.33616	875	0.0429764	FALSE
0.1454	-0.00917912	0.299978	2.77769	2.01022	0.0633157	0.162361	-5.33667	P51572	1.39926	0.203667	BCAP31	BAP31_HUMAN	0.176351	0.875926	0.365565	1.38629	2.55495	3.67287	0.00241864	0.02904	-1.86445	2.17954	0.787697	0.582245	0.046131	0.730526	1.33601	876	0.0430255	FALSE
-0.0474656	-0.182121	0.0871901	2.69098	-0.753327	0.463265	0.640265	-6.93525	P63313	0.485175	0.19175	TMSB10	TYB10_HUMAN	0.153622	0.752378	0.195679	1.30908	2.385	2.89222	0.0115876	0.0719758	-3.39714	1.79675	0.820738	0.63511	0.0461812	0.799843	1.33554	877	0.0430747	FALSE
-0.0316017	-0.171629	0.108425	4.30583	-0.482313	0.636756	0.7784	-7.10849	Q9BUF5	0.297844	0.207959	TUBB6	TBB6_HUMAN	0.15975	0.552791	0.143301	0.96228	3.83998	2.88891	0.0116644	0.0722884	-3.4035	1.79479	0.603675	0.467166	0.0463181	0.584393	1.33425	878	0.0431238	FALSE
-0.256996	-0.392612	-0.121381	0.275511	-4.04992	0.00110834	0.00782793	-1.40654	Q6RFH5	2.65972	0.189385	WDR74	WDR74_HUMAN	0.154717	0.326637	-0.0821881	0.735463	-0.633824	1.82938	0.103213	0.284427	-5.05754	1.07849	0.593616	0.466409	0.046322	0.583634	1.33421	879	0.0431729	FALSE
-0.627776	-0.839365	-0.416187	0.0500106	-6.34077	1.5239e-05	0.000294857	2.9651	Q8NFH4	3.64191	0.337856	NUP37	NUP37_HUMAN	0.241391	0.141836	-0.397797	0.681469	0.399282	0.576387	0.575614	0.761617	-6.64083	0.320217	0.868159	0.615641	0.0463242	0.769612	1.33419	880	0.043222	FALSE
-0.203318	-0.34342	-0.0632158	-1.61592	-3.10142	0.00751357	0.0331667	-3.31166	Q96SI9	2.12657	0.187393	STRBP	STRBP_HUMAN	0.159836	0.510946	0.0114943	1.0104	-1.30452	2.39643	0.0461084	0.17043	-4.0251	1.37333	0.729214	0.5698	0.0464509	0.714264	1.33301	881	0.0432711	FALSE
-0.094673	-0.251432	0.0620856	0.247994	-1.2907	0.216934	0.384245	-6.39292	Q9NYM9	0.882239	0.210327	BET1L	BET1L_HUMAN	0.178838	-0.829717	-1.34473	-0.314705	-0.0641172	-3.47146	0.00399125	0.0383766	-2.32764	2.0673	0.786653	0.587552	0.0465375	-0.735044	1.3322	882	0.0433202	FALSE
-0.131128	-0.338554	0.0762984	-1.00046	-1.35102	0.197317	0.360898	-6.31733	Q5MNZ6	0.924913	0.277875	WDR45B	WIPI3_HUMAN	0.236642	-0.884022	-1.41304	-0.355004	-0.687427	-3.9145	0.0052712	0.0449494	-2.05289	2.00169	0.865609	0.60353	0.0466375	-0.752894	1.33127	883	0.0433694	FALSE
-0.0404183	-0.167117	0.0862803	0.768365	-0.681767	0.50609	0.674991	-6.98796	Q8WUX9	0.437195	0.1812	CHMP7	CHMP7_HUMAN	0.144544	0.562155	0.13976	0.984551	0.282555	2.84808	0.0126525	0.076022	-3.4818	1.77191	0.62183	0.481891	0.0466401	0.602574	1.33124	884	0.0434185	FALSE
0.00357991	-0.16141	0.16857	-0.767202	0.0463707	0.963645	0.981637	-7.23003	Q9H974	0.0254429	0.275779	QTRT2	QTRT2_HUMAN	0.188229	-0.973031	-1.65501	-0.29105	-1.81266	-3.07436	0.0086452	0.0604993	-3.03582	1.87415	1.0176	0.778039	0.0466453	-0.976611	1.33119	885	0.0434676	FALSE
-0.183392	-0.701155	0.33437	2.00892	-0.756972	0.461144	0.638676	-6.93243	P35244	0.48739	0.737498	RPA3	RFA3_HUMAN	0.59069	-1.28688	-2.02491	-0.548851	1.0653	-3.73147	0.00215072	0.0267746	-1.7482	2.21147	1.14055	0.841983	0.0467139	-1.10349	1.33055	886	0.0435167	FALSE
-0.0498462	-0.174067	0.0743747	-0.244438	-0.857565	0.405032	0.585682	-6.84982	Q9NY12	0.562461	0.173698	GAR1	GAR1_HUMAN	0.141718	-1.27015	-2.11654	-0.423755	-0.327409	-3.25966	0.00660635	0.0513458	-2.66928	1.94529	1.27975	0.965608	0.0467316	-1.2203	1.33039	887	0.0435658	FALSE
0.0359018	-0.0979206	0.169724	-1.47972	0.573347	0.575161	0.730548	-7.05837	Q9HCG8	0.361831	0.194477	CWC22	CWC22_HUMAN	0.152671	-1.40273	-2.39995	-0.405497	-2.95229	-3.0554	0.00970039	0.0646359	-3.11841	1.84494	1.49021	1.13769	0.0467721	-1.43863	1.33001	888	0.0436149	FALSE
0.115148	-0.00163511	0.231932	-0.864589	2.1072	0.0528837	0.142672	-5.17252	P52848	1.46697	0.153848	NDST1	NDST1_HUMAN	0.133232	-1.1574	-2.04007	-0.274729	-1.18707	-3.16711	0.0179934	0.0945089	-3.02891	1.67062	1.35788	1.007	0.0468777	-1.27255	1.32903	889	0.043664	FALSE
-0.202335	-0.357456	-0.0472136	0.600988	-2.78759	0.0141106	0.0528897	-3.92519	P32322	1.93258	0.205206	PYCR1	P5CR1_HUMAN	0.17697	0.597647	0.0364249	1.15887	0.473055	2.2789	0.0384642	0.15308	-4.53351	1.43034	0.81896	0.640271	0.0469571	0.799982	1.3283	890	0.0437132	FALSE
0.53809	0.418023	0.658158	-1.37987	9.57765	1.13946e-07	6.91115e-06	7.98511	Q9UI42	4.55171	0.231706	CPA4	CBPA4_HUMAN	0.136979	1.38158	0.792668	1.97048	-1.40384	5.49555	0.000774869	0.0151891	-0.0265511	2.4257	1.11633	0.671856	0.0470352	0.843485	1.32758	891	0.0437623	FALSE
-0.620914	-0.781584	-0.460244	-1.23435	-8.25897	7.17699e-07	2.85448e-05	6.10239	Q9BXW9	4.22706	0.287905	FANCD2	FACD2_HUMAN	0.183301	0.21048	-0.373421	0.794382	-1.15908	0.870663	0.415678	0.640393	-5.93512	0.484996	0.850607	0.666145	0.0471268	0.831394	1.32673	892	0.0438114	FALSE
0.205973	0.0632054	0.34874	-1.86045	3.08326	0.00779397	0.0341176	-3.34757	Q96HD1	2.11518	0.190862	CRELD1	CREL1_HUMAN	0.162876	-0.345252	-0.734026	0.043522	-1.12856	-2.03336	0.0750135	0.233976	-4.76078	1.19589	0.565851	0.443533	0.0472049	-0.551225	1.32601	893	0.0438605	FALSE
-0.0463905	-0.254637	0.161856	-1.11176	-0.47926	0.639393	0.779911	-7.05103	Q5T9L3	0.295832	0.307355	WLS	WLS_HUMAN	0.237578	0.73578	0.184068	1.28749	-0.324652	3.22117	0.0167654	0.0906761	-2.95814	1.6902	0.853231	0.629421	0.0472102	0.78217	1.32596	894	0.0439096	FALSE
0.188238	0.0674796	0.308997	-0.39464	3.33134	0.00471997	0.0231876	-2.85383	P0C0L4	2.26721	0.162732	C4A	CO4A_HUMAN	0.137768	-0.821852	-1.52625	-0.117452	0.518078	-2.53433	0.0257439	0.11837	-4.06257	1.56143	1.03164	0.803615	0.0472253	-1.01009	1.32583	895	0.0439587	FALSE
-0.187658	-0.337742	-0.0375742	-1.1001	-2.67216	0.0177511	0.0628551	-4.14617	P36897	1.85732	0.198033	TGFBR1	TGFR1_HUMAN	0.171223	-2.17954	-3.56331	-0.795778	-2.70721	-3.54334	0.00592345	0.0481334	-2.49313	1.97282	2.16538	1.57867	0.0472987	-1.99189	1.32515	896	0.0440079	FALSE
0.00342733	-0.101779	0.108633	-0.00569366	0.0696218	0.945442	0.971348	-7.2286	Q92889	0.039601	0.169631	ERCC4	XPF_HUMAN	0.120024	-0.825328	-1.4045	-0.246153	-1.40336	-3.20572	0.0102365	0.0669477	-2.8649	1.82929	0.884302	0.660753	0.0474127	-0.828756	1.3241	897	0.044057	FALSE
-0.0417602	-0.260231	0.176711	-2.28958	-0.408506	0.688848	0.813746	-7.14297	Q86TN4	0.250871	0.326264	TRPT1	TRPT1_HUMAN	0.249243	-1.32863	-2.23289	-0.42436	-2.88326	-3.44183	0.0100409	0.0659722	-2.71278	1.83584	1.41849	1.03163	0.0475367	-1.28687	1.32297	898	0.0441061	FALSE
-0.700789	-0.871763	-0.529816	1.21003	-8.75968	3.48741e-07	1.65442e-05	6.84181	Q5GLZ8	4.3543	0.315446	HERC4	HERC4_HUMAN	0.195055	-1.77895	-2.53599	-1.02191	0.732327	-5.02873	0.000171488	0.00661573	0.78134	2.71669	1.28345	0.863674	0.0475975	-1.07816	1.32242	899	0.0441552	FALSE
-0.0202715	-0.365927	0.325384	-2.25988	-0.125335	0.901973	0.947324	-7.22283	Q15052	0.0723929	0.548841	ARHGEF6	ARHG6_HUMAN	0.394341	-0.862134	-1.44529	-0.278973	-1.24063	-3.57079	0.0107246	0.0694992	-2.51062	1.81253	0.932277	0.6653	0.0477707	-0.841862	1.32084	900	0.0442043	FALSE
0.890057	-0.169571	1.94968	0.800914	1.79512	0.0934206	0.21525	-5.68452	O14950	1.24405	1.40229	MYL12B	ML12B_HUMAN	1.20888	-1.13087	-2.43922	0.177489	-0.707676	-1.87748	0.0842844	0.251008	-5.16328	1.15443	1.92	1.49264	0.04781	-2.02092	1.32048	901	0.0442534	FALSE
0.246004	0.153645	0.338362	0.480582	5.69237	4.78853e-05	0.000694469	1.79067	Q9H8W4	3.40716	0.141516	PLEKHF2	PKHF2_HUMAN	0.105368	-0.736269	-1.42238	-0.050155	-0.105438	-2.29644	0.0371992	0.150066	-4.5025	1.44074	1.00163	0.782754	0.0478228	-0.982272	1.32036	902	0.0443026	FALSE
0.0797986	-0.081743	0.24134	-0.572016	1.0557	0.308313	0.487935	-6.66039	O75845	0.709001	0.220599	SC5D	SC5D_HUMAN	0.184295	-0.76326	-1.35989	-0.166629	-0.55711	-3.08991	0.0199191	0.100174	-3.13064	1.64284	0.910611	0.680667	0.0482771	-0.843058	1.31626	903	0.0443517	FALSE
0.605154	0.44959	0.760719	1.05626	8.31351	6.6249e-07	2.70316e-05	6.18445	P52630	4.23991	0.279747	STAT2	STAT2_HUMAN	0.177476	-0.333489	-0.9962	0.329222	-0.608907	-1.08432	0.29743	0.526867	-6.27608	0.649126	1.00695	0.756054	0.0482917	-0.938643	1.31613	904	0.0444008	FALSE
0.311467	0.124576	0.498358	1.77362	3.56167	0.00296111	0.0164448	-2.3911	P46976	2.39653	0.254733	GYG1	GLYG_HUMAN	0.213214	-0.376446	-0.865299	0.112407	0.937492	-1.64793	0.121094	0.312921	-5.56007	1.01842	0.724489	0.557708	0.0483431	-0.687913	1.31567	905	0.0444499	FALSE
0.03165	-0.131616	0.194916	0.0675944	0.414293	0.6847	0.81205	-7.14046	O75688	0.253121	0.245076	PPM1B	PPM1B_HUMAN	0.186262	0.820147	0.260673	1.37962	0.890505	3.13709	0.00709817	0.0536979	-2.92213	1.92605	0.834605	0.638277	0.0484803	0.788497	1.31443	906	0.044499	FALSE
-0.110408	-0.2147	-0.00611508	-1.18144	-2.26243	0.0394386	0.115027	-4.90149	P49815	1.57559	0.137345	TSC2	TSC2_HUMAN	0.118982	-1.47064	-2.42382	-0.517459	-1.19921	-3.32453	0.00531156	0.0451929	-2.55911	1.99942	1.44164	1.08744	0.048493	-1.36023	1.31432	907	0.0445481	FALSE
-0.0187615	-0.118214	0.080691	-0.95034	-0.403164	0.692687	0.815203	-7.14524	Q9UNH6	0.248937	0.147718	SNX7	SNX7_HUMAN	0.11346	-0.973515	-1.64439	-0.302635	-0.65761	-3.18217	0.00842032	0.0597335	-2.8717	1.87974	1.01508	0.765373	0.0485282	-0.954753	1.31401	908	0.0445972	FALSE
-0.00381935	-0.150949	0.14331	-1.09266	-0.0554778	0.956512	0.976578	-7.22954	Q96CW6	0.0324141	0.230947	SLC7A6OS	S7A6O_HUMAN	0.167853	0.751036	0.215717	1.28636	-0.0411246	3.00237	0.00929894	0.0630835	-3.18449	1.85571	0.793243	0.610719	0.048545	0.754856	1.31386	909	0.0446464	FALSE
-0.25138	-0.472668	-0.0300928	-2.00281	-2.42775	0.0286827	0.0903868	-4.60297	Q8WUJ0	1.6917	0.291249	STYX	STYX_HUMAN	0.252456	1.10845	0.146333	2.07057	-2.36654	2.7827	0.0300908	0.130357	-3.54222	1.5131	1.43584	1.09764	0.0486489	1.35983	1.31293	910	0.0446955	FALSE
0.0225476	-0.430143	0.475238	-1.14617	0.106446	0.916682	0.956246	-7.22515	Q969E2	0.0602559	0.733426	SCAMP4	SCAM4_HUMAN	0.516452	1.42327	0.428137	2.41841	0.641533	3.0607	0.00827358	0.0592425	-3.07116	1.88336	1.48119	1.1353	0.0487249	1.40073	1.31225	911	0.0447446	FALSE
-0.12977	-0.291939	0.0323988	-0.142147	-1.71016	0.108458	0.238176	-5.81511	P29084	1.18547	0.214556	GTF2E2	T2EB_HUMAN	0.18501	-1.53289	-2.52151	-0.544264	-1.98388	-3.36798	0.00539092	0.0455765	-2.54014	1.99587	1.50534	1.12787	0.0487555	-1.40312	1.31198	912	0.0447937	FALSE
0.207231	0.0648911	0.34957	-2.09883	3.13219	0.00759652	0.0334766	-3.2402	Q13488	2.12282	0.191336	TCIRG1	VPP3_HUMAN	0.162388	0.880532	0.401287	1.35978	-0.32372	3.95901	0.00155737	0.0223254	-1.39146	2.28174	0.756373	0.546748	0.0489096	0.673302	1.31061	913	0.0448428	FALSE
-0.138308	-0.236699	-0.0399166	-0.459636	-3.00414	0.00914135	0.0384347	-3.50352	Q8WVT3	2.06668	0.131169	TRAPPC12	TPC12_HUMAN	0.11225	-1.52336	-2.49649	-0.550237	-0.101456	-3.37314	0.00483217	0.0426909	-2.51651	2.02325	1.47574	1.11019	0.0489267	-1.38506	1.31045	914	0.0448919	FALSE
-0.0575505	-0.383875	0.268774	0.139764	-0.376902	0.711684	0.826015	-7.15602	Q9NWB6	0.234588	0.480838	ARGLU1	ARGL1_HUMAN	0.372288	-1.28024	-2.1529	-0.407571	1.20627	-3.30029	0.00877225	0.0608432	-2.7113	1.87166	1.34066	0.995583	0.0490101	-1.22269	1.30971	915	0.0449411	FALSE
-0.0311168	-0.27616	0.213926	-1.67633	-0.271383	0.789908	0.879852	-7.19212	P98196	0.163045	0.374062	ATP11A	AT11A_HUMAN	0.279558	-1.58763	-2.69141	-0.483851	-3.58069	-3.19058	0.00925825	0.0629277	-2.92393	1.85681	1.67587	1.25925	0.049064	-1.55651	1.30924	916	0.0449902	FALSE
0.172605	0.0111307	0.334078	-1.42568	2.28444	0.0378143	0.111406	-4.8623	Q9BSE5	1.59132	0.212594	AGMAT	GDAH_HUMAN	0.184218	1.01833	0.416234	1.62042	-1.50574	4.0851	0.00574884	0.0472698	-1.88775	1.98049	1.00779	0.686896	0.0491801	0.845721	1.30821	917	0.0450393	FALSE
0.274726	0.0400472	0.509404	0.610818	2.50182	0.0248262	0.0812915	-4.46632	P56556	1.74114	0.309258	NDUFA6	NDUA6_HUMAN	0.267733	-0.728118	-1.44473	-0.0115055	-0.887728	-2.22814	0.0469873	0.172758	-4.60812	1.36603	1.04472	0.817549	0.049312	-1.00284	1.30705	918	0.0450884	FALSE
0.103414	-0.153884	0.360712	0.300385	0.858963	0.404285	0.585354	-6.84861	Q8N5M1	0.562933	0.360065	ATPAF2	ATPF2_HUMAN	0.293539	0.850938	0.319234	1.38264	-0.402237	3.86551	0.00746548	0.0552534	-2.14828	1.91371	0.871522	0.606596	0.0493201	0.747524	1.30698	919	0.0451375	FALSE
0.105096	-0.165072	0.375264	3.34617	0.831345	0.419208	0.598271	-6.87226	P47895	0.5444	0.378376	ALDH1A3	AL1A3_HUMAN	0.308221	-1.35633	-2.40002	-0.312637	-2.50759	-2.97556	0.0169129	0.0909272	-3.3096	1.68889	1.57405	1.19069	0.0497334	-1.46142	1.30335	920	0.0451866	FALSE
-0.320506	-0.475671	-0.165341	-0.475419	-4.4144	0.000537867	0.00456926	-0.676071	Q9UHD2	2.83891	0.221279	TBK1	TBK1_HUMAN	0.17702	-1.22531	-1.87114	-0.579482	-0.756567	-4.08816	0.00121722	0.0194099	-1.14488	2.3348	1.02862	0.736796	0.0498354	-0.904806	1.30246	921	0.0452358	FALSE
0.165984	0.0154051	0.316563	-1.15904	2.35576	0.0329719	0.100524	-4.73411	P49789	1.64117	0.19823	FHIT	FHIT_HUMAN	0.171788	0.966013	0.394103	1.53792	-1.31081	3.95675	0.0049841	0.043502	-1.83872	2.0154	0.93946	0.652464	0.0498391	0.800029	1.30243	922	0.0452849	FALSE
-0.0315636	-0.301637	0.238509	-0.0399333	-0.249767	0.806258	0.891628	-7.19808	Q96BW9	0.147334	0.419895	TAMM41	TAM41_HUMAN	0.308113	-0.965105	-1.63495	-0.295256	-0.895371	-3.12959	0.00843662	0.0597335	-2.98156	1.87974	1.00631	0.764198	0.049904	-0.933541	1.30186	923	0.045334	FALSE
0.109647	-0.075446	0.29474	-0.79344	1.26601	0.225398	0.394709	-6.42308	P23469	0.863623	0.248845	PTPRE	PTPRE_HUMAN	0.211163	-0.590907	-1.09382	-0.0879951	-1.32883	-2.57663	0.0252008	0.116898	-4.01557	1.56762	0.738811	0.573747	0.049913	-0.700554	1.30179	924	0.0453831	FALSE
-0.527127	-0.701389	-0.352866	-2.29066	-6.46462	1.23266e-05	0.000249615	3.18287	Q01973	3.68614	0.280285	ROR1	ROR1_HUMAN	0.198807	-1.80055	-2.70779	-0.893308	-1.16108	-4.35218	0.00107232	0.0181603	-0.876467	2.35972	1.49555	1.03503	0.0500641	-1.27342	1.30047	925	0.0454322	FALSE
-0.0120465	-0.195757	0.171664	-0.036083	-0.140138	0.890471	0.940134	-7.22074	Q8NBA8	0.0821426	0.287442	DTWD2	DTWD2_HUMAN	0.209586	0.782012	0.211606	1.35242	-0.212815	3.31137	0.0149142	0.0843948	-2.84096	1.72379	0.889173	0.650749	0.0501439	0.794059	1.29978	926	0.0454813	FALSE
0.115593	-0.0517358	0.282922	0.16673	1.47635	0.161153	0.314831	-6.15184	P82921	1.01453	0.223318	MRPS21	RT21_HUMAN	0.190897	0.797666	0.307273	1.28806	-0.772123	3.60811	0.00453302	0.0412918	-2.21055	2.0371	0.767477	0.559466	0.0502001	0.682073	1.2993	927	0.0455305	FALSE
-0.101854	-0.584752	0.381044	-1.41928	-0.453778	0.657168	0.79277	-7.06352	Q9NPR9	0.278729	0.71623	GPR108	GP108_HUMAN	0.550914	0.88835	0.21609	1.56061	-0.95148	3.19173	0.0174226	0.0922616	-2.99664	1.68202	1.03516	0.766948	0.0502114	0.990204	1.2992	928	0.0455796	FALSE
0.0871029	-0.0334698	0.207676	4.28836	1.54388	0.144076	0.290699	-6.05818	O75607	1.06493	0.160313	NPM3	NPM3_HUMAN	0.137556	1.03766	0.360178	1.71513	3.01127	3.27773	0.00535076	0.0453533	-2.64618	1.99793	1.01795	0.772902	0.0502695	0.950553	1.2987	929	0.0456287	FALSE
0.201572	0.048461	0.354682	2.62895	2.81354	0.0133982	0.0507997	-3.87511	Q96QR8	1.94987	0.202619	PURB	PURB_HUMAN	0.174677	-0.497984	-1.0008	0.00483325	1.17982	-2.11944	0.0519597	0.183985	-4.81007	1.33179	0.732882	0.57364	0.0503369	-0.699556	1.29811	930	0.0456778	FALSE
0.211612	0.0107567	0.412468	-2.40446	2.25158	0.0402637	0.11684	-4.92075	Q96Q07	1.56787	0.264538	BTBD9	BTBD9_HUMAN	0.229146	1.23761	0.501143	1.97407	-0.817485	4.05892	0.0059285	0.0481334	-1.91838	1.97282	1.22956	0.840194	0.0503746	1.02599	1.29779	931	0.0457269	FALSE
0.0260849	-0.112786	0.164955	2.54555	0.401428	0.693936	0.816121	-7.14598	Q9NVI7	0.247718	0.206389	ATAD3A	ATD3A_HUMAN	0.158431	0.655859	0.203021	1.1087	1.92288	3.09944	0.00765522	0.0564086	-2.99567	1.90474	0.674889	0.516621	0.0503831	0.629774	1.29771	932	0.045776	FALSE
-0.0867483	-0.308455	0.134958	1.84311	-0.841788	0.414511	0.594152	-6.80397	Q16798	0.550293	0.308975	ME3	MAON_HUMAN	0.252934	-1.88799	-3.1723	-0.603675	0.545911	-3.30703	0.00867653	0.0605243	-2.80882	1.87397	1.97466	1.46521	0.0503858	-1.80124	1.29769	933	0.0458251	FALSE
-0.0444838	-0.55201	0.463043	4.1664	-0.187315	0.854	0.92051	-7.21254	P35908	0.108627	0.802638	KRT2	K22E_HUMAN	0.579012	1.16431	0.314465	2.01415	4.19213	2.93187	0.0107062	0.0694992	-3.3208	1.81253	1.25903	0.969542	0.0504253	1.20879	1.29735	934	0.0458743	FALSE
0.0392085	-0.45691	0.535327	-1.06018	0.168898	0.868201	0.926927	-7.21602	Q5BJD5	0.0999852	0.768601	TMEM41B	TM41B_HUMAN	0.565997	-3.68237	-6.34147	-1.02327	-0.304422	-3.11532	0.011873	0.0731981	-3.12338	1.78913	4.03406	3.03363	0.0505481	-3.72158	1.29629	935	0.0459234	FALSE
0.117516	0.0320936	0.202939	0.020638	2.94005	0.0103988	0.0422115	-3.62917	O15021	2.02795	0.113579	MAST4	MAST4_HUMAN	0.0974545	1.769	0.596936	2.94106	-1.99209	3.45583	0.00808657	0.0584341	-2.56872	1.88937	1.83513	1.33715	0.0505487	1.65148	1.29629	936	0.0459725	FALSE
-0.156547	-0.275879	-0.0372156	-2.66372	-2.80362	0.0136663	0.0515927	-3.89427	Q7Z589	1.94324	0.157898	EMSY	EMSY_HUMAN	0.13614	1.27068	0.253232	2.28812	-1.45446	2.69106	0.018166	0.0948256	-3.80646	1.66904	1.49219	1.16075	0.0508829	1.42722	1.29343	937	0.0460216	FALSE
0.00635689	-0.164386	0.1771	3.67064	0.0795668	0.937665	0.967524	-7.22781	Q13404	0.0448458	0.27783	UBE2V1	UB2V1_HUMAN	0.194792	0.586495	0.167531	1.00546	4.28057	2.99573	0.00942319	0.0636828	-3.19734	1.85153	0.620855	0.477975	0.0509582	0.580138	1.29279	938	0.0460707	FALSE
0.121374	0.023087	0.219661	-0.357622	2.63912	0.0189508	0.0659505	-4.20886	Q9P253	1.83598	0.129572	VPS18	VPS18_HUMAN	0.112131	-0.743129	-1.36171	-0.124548	-1.27188	-2.6095	0.0223853	0.108279	-3.92895	1.60522	0.907371	0.705709	0.0510439	-0.864503	1.29206	939	0.0461198	FALSE
-0.0872838	-0.233579	0.0590117	-0.501028	-1.27506	0.222263	0.391395	-6.41207	Q9H8H2	0.869486	0.196756	DDX31	DDX31_HUMAN	0.166901	-1.68218	-2.8218	-0.542573	-1.40149	-3.32067	0.00848607	0.0599176	-2.7865	1.87839	1.75527	1.30013	0.0511261	-1.5949	1.29136	940	0.046169	FALSE
0.536628	0.302143	0.771113	-0.765511	4.89088	0.00021324	0.00224801	0.264135	O95169	3.06252	0.343439	NDUFB8	NDUB8_HUMAN	0.267513	1.47611	0.79593	2.15629	0.285854	4.96901	0.000966876	0.0174579	-0.314892	2.3744	1.21849	0.775985	0.0512817	0.939483	1.29004	941	0.0462181	FALSE
0.0884547	-0.139956	0.316865	4.94774	0.827626	0.421244	0.600199	-6.87539	P32119	0.541648	0.320081	PRDX2	PRDX2_HUMAN	0.260583	-0.698899	-1.26894	-0.128855	5.16472	-2.62375	0.0197211	0.0996731	-3.90623	1.64525	0.832606	0.650335	0.0513317	-0.787354	1.28961	942	0.0462672	FALSE
0.0824659	-0.0123369	0.177269	-0.51417	1.85901	0.0833597	0.196957	-5.58369	O75427	1.29414	0.124896	LRCH4	LRCH4_HUMAN	0.108156	-1.40305	-2.4641	-0.341988	-1.38848	-2.84926	0.0133848	0.0786897	-3.45971	1.75612	1.56593	1.21051	0.0513777	-1.48551	1.28923	943	0.0463163	FALSE
0.0225011	-0.087511	0.132513	-1.13209	0.437112	0.668445	0.801162	-7.13026	Q8NFD5	0.267578	0.16482	ARID1B	ARI1B_HUMAN	0.125507	0.780318	0.235169	1.32547	-1.90299	3.45728	0.0123739	0.075047	-2.6539	1.77779	0.860294	0.621934	0.0513987	0.757817	1.28905	944	0.0463654	FALSE
0.0567011	-0.0416238	0.155026	-0.933066	1.23242	0.23733	0.410222	-6.46335	Q8WWN8	0.836559	0.132847	ARAP3	ARAP3_HUMAN	0.112174	0.629904	0.216194	1.04361	-1.23336	3.56666	0.00844317	0.0597335	-2.53559	1.87974	0.656799	0.471982	0.051534	0.573203	1.28791	945	0.0464145	FALSE
0.248859	0.130045	0.367673	4.57247	4.47627	0.000476325	0.00417248	-0.5529	Q9BRA2	2.8683	0.170053	TXNDC17	TXD17_HUMAN	0.135549	0.918881	0.434613	1.40315	2.59418	4.06058	0.00111614	0.0184866	-1.09622	2.35307	0.765387	0.552478	0.051674	0.670022	1.28673	946	0.0464637	FALSE
-0.306682	-0.538755	-0.0746082	-1.19273	-2.82418	0.0131165	0.0501421	-3.85455	Q9BQD7	1.95543	0.307398	ANTKMT	ANKMT_HUMAN	0.264761	-1.35991	-2.12355	-0.596267	-0.0465625	-4.49116	0.00550275	0.0461351	-1.72007	1.99074	1.33891	0.871198	0.0516905	-1.05322	1.28659	947	0.0465128	FALSE
0.579985	0.337032	0.822937	3.10081	5.10182	0.000142778	0.00166822	0.673236	Q9NS69	3.15285	0.360554	TOMM22	TOM22_HUMAN	0.277173	2.18532	1.02648	3.34416	-0.704976	4.03557	0.00117289	0.0190881	-1.14564	2.34108	1.8296	1.32207	0.051842	1.60533	1.28532	948	0.0465619	FALSE
0.0494369	-0.449736	0.54861	-1.04047	0.211655	0.835311	0.9084	-7.20739	Q9NRW3	0.124891	0.775846	APOBEC3C	ABC3C_HUMAN	0.569482	-3.52823	-6.1085	-0.947957	-1.83443	-3.20313	0.0140695	0.0808758	-3.0567	1.74351	3.96633	2.9437	0.0518721	-3.57766	1.28507	949	0.046611	FALSE
-0.302653	-0.504749	-0.100558	2.17281	-3.2005	0.00615055	0.0286771	-3.11502	Q9H9T3	2.1845	0.271549	ELP3	ELP3_HUMAN	0.230561	-1.14644	-1.75956	-0.533317	0.611343	-4.00147	0.00125503	0.0197518	-1.21308	2.32822	0.965122	0.69948	0.0519056	-0.843785	1.28479	950	0.0466601	FALSE
0.0179847	-0.130259	0.166229	-0.688124	0.259272	0.799056	0.886028	-7.19552	Q92793	0.154809	0.2277	CREBBP	CBP_HUMAN	0.169124	-2.32588	-4.00683	-0.644937	-3.3968	-3.0343	0.011004	0.07025	-3.13486	1.8077	2.52184	1.91771	0.05198	-2.34387	1.28416	951	0.0467092	FALSE
0.518176	0.409537	0.626816	-1.46983	10.1934	5.1392e-08	3.70997e-06	8.79629	P09601	4.68812	0.216638	HMOX1	HMOX1_HUMAN	0.123942	-0.2967	-0.884625	0.291226	-0.0409244	-1.10667	0.291356	0.521691	-6.19192	0.656958	0.885188	0.670735	0.052019	-0.814876	1.28384	952	0.0467583	FALSE
0.0220913	-0.0925133	0.136696	-1.09654	0.411955	0.686375	0.812739	-7.14148	Q9UBU9	0.252207	0.17168	NXF1	NXF1_HUMAN	0.130747	-0.791229	-1.37851	-0.203947	-0.803408	-2.88317	0.0117984	0.0730554	-3.41451	1.79001	0.86637	0.670002	0.0520357	-0.813321	1.2837	953	0.0468075	FALSE
-0.171122	-0.316929	-0.0253146	-1.21253	-2.50816	0.0245198	0.080422	-4.45453	Q92585	1.7461	0.192084	MAML1	MAML1_HUMAN	0.166344	0.677688	0.063036	1.29234	-2.41482	2.66305	0.0354482	0.144813	-3.7049	1.45927	0.910231	0.701227	0.0520427	0.84881	1.28364	954	0.0468566	FALSE
-0.260217	-0.790306	0.269872	-1.21848	-1.0491	0.31124	0.491186	-6.66725	Q14568	0.703912	0.724557	HSP90AA2P	HS902_HUMAN	0.604753	2.55647	0.513542	4.5994	-0.684724	2.86525	0.0201005	0.100943	-3.48152	1.63917	3.05685	2.33068	0.0520823	2.81669	1.28331	955	0.0469057	FALSE
-0.0909624	-0.258283	0.0763583	1.21589	-1.16183	0.264002	0.440283	-6.54509	A4D1E9	0.785753	0.226899	GTPBP10	GTPBA_HUMAN	0.190888	-1.18885	-1.98308	-0.394622	-0.594438	-3.2514	0.0067096	0.0519456	-2.75623	1.94032	1.20091	0.906099	0.0521568	-1.09789	1.28269	956	0.0469548	FALSE
0.265483	0.0512424	0.479723	-0.142855	2.64828	0.0186104	0.0650588	-4.1915	Q9BZ67	1.84204	0.282483	FRMD8	FRMD8_HUMAN	0.244416	-0.68177	-1.37093	0.00738883	-0.689006	-2.11706	0.0521903	0.184158	-4.81411	1.33128	1.00375	0.786228	0.0521891	-0.947253	1.28242	957	0.0470039	FALSE
-0.0424185	-0.195118	0.110281	0.260988	-0.593674	0.561843	0.720348	-7.04605	Q6RW13	0.375562	0.221375	AGTRAP	ATRAP_HUMAN	0.174207	1.08576	0.270248	1.90127	0.9412	2.84917	0.012625	0.0759736	-3.47971	1.7722	1.20082	0.930376	0.0522801	1.12818	1.28166	958	0.047053	FALSE
0.157294	0.0445694	0.270019	3.65169	2.9821	0.0095558	0.0397737	-3.54679	O95757	2.05259	0.150199	HSPA4L	HS74L_HUMAN	0.128602	0.8038	0.334691	1.27291	2.12546	3.66682	0.00244816	0.0292312	-1.87646	2.17694	0.723698	0.535184	0.052326	0.646506	1.28128	959	0.0471022	FALSE
0.21981	0.119379	0.320242	-1.23841	4.67745	0.000321737	0.00307485	-0.154499	Q6PJI9	2.96539	0.145285	WDR59	WDR59_HUMAN	0.114577	-1.28122	-2.36156	-0.200885	-2.28157	-2.71544	0.0254487	0.117491	-3.50304	1.56512	1.60448	1.2325	0.0524763	-1.50103	1.28004	960	0.0471513	FALSE
0.0132129	-0.0856676	0.112093	-1.90136	0.285573	0.779229	0.873388	-7.18794	P62166	0.171654	0.150869	NCS1	NCS1_HUMAN	0.112808	0.823681	0.237544	1.40982	-1.33135	3.39421	0.0134089	0.0787661	-2.73437	1.75567	0.919541	0.668695	0.0525418	0.810468	1.2795	961	0.0472004	FALSE
0.0114843	-0.158184	0.181153	-1.64238	0.144655	0.886967	0.937943	-7.22006	Q9C035	0.0851082	0.264479	TRIM5	TRIM5_HUMAN	0.193567	0.925488	0.25975	1.59123	-0.979089	3.35773	0.0140503	0.0808602	-2.78118	1.7436	1.04035	0.759508	0.0527831	0.914003	1.27751	962	0.0472495	FALSE
0.132394	-0.455899	0.720687	-1.30084	0.484167	0.635996	0.777833	-7.04855	O14683	0.298599	0.869034	TP53I11	P5I11_HUMAN	0.671155	-0.801379	-1.35211	-0.250649	-0.473779	-3.51462	0.0115085	0.0718764	-2.58127	1.79737	0.873887	0.6283	0.0529349	-0.933773	1.27626	963	0.0472986	FALSE
0.243381	0.0459764	0.440785	-0.581386	2.63487	0.0191107	0.0662396	-4.21691	P57721	1.83403	0.260097	PCBP3	PCBP3_HUMAN	0.225209	1.15709	0.489045	1.82513	-0.725121	3.96586	0.00381039	0.037346	-1.80693	2.07845	1.09115	0.762137	0.0530643	0.913707	1.2752	964	0.0473477	FALSE
0.0803252	-0.173123	0.333773	-1.23076	0.677318	0.508827	0.676745	-6.99107	P56277	0.434791	0.362099	CMC4	CMC4_HUMAN	0.289146	-1.28841	-2.28724	-0.289588	-1.48355	-3.02168	0.0182711	0.0952623	-3.32192	1.66685	1.51501	1.13951	0.0530865	-1.36874	1.27502	965	0.0473969	FALSE
0.012601	-0.138992	0.164194	4.39598	0.177646	0.861449	0.923505	-7.21441	P26599	0.104597	0.236125	PTBP1	PTBP1_HUMAN	0.172945	1.07523	0.300265	1.85019	3.93395	2.96917	0.00993736	0.0655349	-3.24877	1.8388	1.1461	0.884116	0.0535535	1.06263	1.27121	966	0.047446	FALSE
-0.0405866	-0.414799	0.333626	2.70983	-0.23179	0.819928	0.899366	-7.20266	P62841	0.13699	0.580696	RPS15	RS15_HUMAN	0.42692	0.780377	0.19956	1.3612	2.47631	2.87528	0.0119855	0.0735153	-3.42967	1.78716	0.855847	0.662627	0.0535809	0.820964	1.27099	967	0.0474951	FALSE
-0.37157	-0.577658	-0.165482	0.48289	-3.85317	0.00164444	0.0105664	-1.80313	Q8N6R0	2.5558	0.284951	METTL13	EFNMT_HUMAN	0.235116	-1.54642	-2.40582	-0.687011	-0.0319466	-3.85074	0.00169441	0.0233921	-1.51163	2.26384	1.33886	0.980453	0.0535927	-1.17485	1.27089	968	0.0475442	FALSE
0.0339147	-0.12899	0.19682	-1.88544	0.444921	0.662921	0.797434	-7.12665	Q5TCQ9	0.272531	0.243909	MAGI3	MAGI3_HUMAN	0.18585	-1.23087	-2.15265	-0.309078	-3.47186	-3.05742	0.0148888	0.0843187	-3.18227	1.72421	1.39919	1.05162	0.0536421	-1.26478	1.27049	969	0.0475933	FALSE
0.0291925	-0.116848	0.175233	-0.949893	0.430049	0.673918	0.805326	-7.07455	Q96NB2	0.262048	0.218347	SFXN2	SFXN2_HUMAN	0.16661	-0.814482	-1.432	-0.196959	-0.276567	-2.86496	0.0138773	0.0804518	-3.39319	1.74593	0.914344	0.704501	0.0537183	-0.843674	1.26988	970	0.0476424	FALSE
-0.336767	-0.431573	-0.241962	-2.14179	-7.59147	1.96875e-06	5.98607e-05	5.06694	Q15751	4.04904	0.163018	HERC1	HERC1_HUMAN	0.108159	3.10496	0.606196	5.60373	-0.781403	2.91081	0.0214749	0.105331	-3.48524	1.61863	3.75979	2.85072	0.0540572	3.44173	1.26715	971	0.0476916	FALSE
0.140086	-0.0523444	0.332516	-1.09444	1.55579	0.141229	0.286865	-6.04135	Q9NX07	1.07319	0.255842	TRNAU1AP	TSAP1_HUMAN	0.219534	0.997948	0.366067	1.62983	-0.517195	3.81462	0.0079398	0.0578448	-2.20982	1.89379	1.03284	0.720882	0.054205	0.857862	1.26596	972	0.0477407	FALSE
-0.702183	-0.855808	-0.548558	-0.755513	-9.7683	8.86906e-08	5.63257e-06	8.24065	Q9NPF0	4.59694	0.29939	CD320	CD320_HUMAN	0.175263	-1.5772	-2.22028	-0.934107	-0.222168	-5.92371	0.000843854	0.0160967	-0.0231957	2.40441	1.28568	0.733668	0.0543441	-0.875012	1.26485	973	0.0477898	FALSE
-0.152975	-0.245174	-0.0607755	-0.918394	-3.54586	0.00305738	0.0168252	-2.42295	Q9C0F1	2.38808	0.125553	CEP44	CEP44_HUMAN	0.105186	-0.698224	-1.099	-0.297447	-1.30581	-4.08108	0.00423334	0.0398809	-1.82796	2.05148	0.66709	0.457228	0.0544455	-0.545249	1.26404	974	0.0478389	FALSE
-0.080055	-0.500643	0.340532	3.46934	-0.406782	0.690086	0.814318	-7.1437	P62273	0.250112	0.627351	RPS29	RS29_HUMAN	0.479828	-1.27634	-2.15408	-0.398599	2.25982	-3.11183	0.00746731	0.0552534	-2.97149	1.91371	1.30721	1.00137	0.0544699	-1.19628	1.26384	975	0.047888	FALSE
0.362801	0.234427	0.491175	0.252658	6.03977	2.57425e-05	0.000437739	2.42702	O15533	3.53519	0.201146	TAPBP	TPSN_HUMAN	0.146456	-0.634825	-1.36577	0.0961236	2.411	-1.85859	0.0837301	0.250244	-5.239	1.15624	1.07612	0.833904	0.0544764	-0.997626	1.26379	976	0.0479371	FALSE
0.205603	0.0726311	0.338575	0.342207	3.30445	0.00498402	0.0242279	-2.90763	Q9UGR2	2.25031	0.179078	ZC3H7B	Z3H7B_HUMAN	0.151701	-0.886	-1.68551	-0.0864925	-1.35797	-2.40714	0.0325707	0.13729	-4.28587	1.48673	1.16804	0.912119	0.0545094	-1.0916	1.26353	977	0.0479862	FALSE
0.150793	0.0454472	0.256139	-1.98117	3.0591	0.00818322	0.0353887	-3.39529	Q96NE9	2.10037	0.140716	FRMD6	FRMD6_HUMAN	0.120184	-0.932466	-1.72448	-0.140456	-1.40616	-2.55736	0.0246661	0.115608	-4.02176	1.57311	1.1618	0.903565	0.0545464	-1.08326	1.26323	978	0.0480354	FALSE
0.738405	0.634012	0.842798	0.731979	15.1165	2.66655e-10	8.39965e-08	14.0639	Q15262	5.45545	0.26529	PTPRK	PTPRK_HUMAN	0.119097	-0.37419	-1.18901	0.440631	-0.936833	-0.982755	0.342018	0.571049	-6.38058	0.583654	1.25659	0.929589	0.0548479	-1.11259	1.26084	979	0.0480845	FALSE
-0.443236	-0.988469	0.101996	-0.540228	-1.73733	0.103433	0.230354	-5.77379	Q9UER7	1.20498	0.720961	DAXX	DAXX_HUMAN	0.622029	-2.06207	-3.25619	-0.867948	-1.38132	-3.72096	0.00246133	0.0292556	-1.84798	2.17661	1.85685	1.36231	0.055014	-1.61883	1.25953	980	0.0481336	FALSE
0.13402	0.0203806	0.247659	-0.0938203	2.52041	0.023939	0.0790439	-4.43177	O94967	1.75406	0.149755	WDR47	WDR47_HUMAN	0.129645	-1.00491	-1.84052	-0.169294	-0.925004	-2.63721	0.0225907	0.10905	-3.91012	1.60177	1.22966	0.953312	0.0550608	-1.13893	1.25916	981	0.0481827	FALSE
0.355619	0.158912	0.552325	0.363751	3.86363	0.00161019	0.0104364	-1.78202	P14621	2.56015	0.272254	ACYP2	ACYP2_HUMAN	0.224413	-0.387728	-0.939173	0.163716	0.0487538	-1.51504	0.15309	0.359353	-5.69298	0.927796	0.819089	0.629116	0.0552459	-0.743347	1.2577	982	0.0482318	FALSE
-0.326788	-0.44164	-0.211936	-2.27969	-6.08074	2.39521e-05	0.000413647	2.50097	Q86Y07	3.55064	0.180391	VRK2	VRK2_HUMAN	0.131029	0.205944	-0.188876	0.600765	-1.49484	1.2219	0.259527	0.487325	-5.84247	0.709959	0.568556	0.450431	0.0552888	0.532732	1.25736	983	0.0482809	FALSE
0.0997278	-0.178141	0.377596	-0.98576	0.76702	0.455331	0.632739	-6.9246	Q15022	0.495684	0.394337	SUZ12	SUZ12_HUMAN	0.317006	1.11269	0.361016	1.86437	-0.193147	3.21539	0.00717945	0.0540248	-2.82292	1.92343	1.13385	0.857552	0.0553116	1.01297	1.25718	984	0.0483301	FALSE
0.231442	0.0739879	0.388896	-0.5394	3.14136	0.00693143	0.0313887	-3.23253	Q8WV93	2.14864	0.211122	AFG1L	AFG1L_HUMAN	0.179632	-0.651541	-1.30497	0.00189032	-1.03344	-2.33574	0.0505122	0.180299	-4.33752	1.34285	0.950974	0.745467	0.0554295	-0.882983	1.25626	985	0.0483792	FALSE
-0.3809	-0.582191	-0.17961	-2.03642	-4.04407	0.00112138	0.00789878	-1.41832	Q13111	2.65665	0.281018	CHAF1A	CAF1A_HUMAN	0.229642	0.286865	-0.208547	0.782278	-1.77548	1.35642	0.215201	0.438939	-5.43544	0.787982	0.713539	0.565192	0.0554455	0.667766	1.25613	986	0.0484283	FALSE
0.325259	0.00613533	0.644382	-1.00474	2.17821	0.0462772	0.129415	-5.04974	Q9HAF1	1.51677	0.420307	MEAF6	EAF6_HUMAN	0.364072	1.3569	0.591769	2.12202	-0.436308	3.889	0.00238589	0.0287481	-1.68386	2.18353	1.21799	0.872895	0.0554794	1.03164	1.25587	987	0.0484774	FALSE
-0.06431	-0.231356	0.102736	-1.88737	-0.822757	0.42392	0.603247	-6.87947	O94864	0.537303	0.234593	SUPT7L	ST65G_HUMAN	0.190575	-0.824916	-1.38955	-0.260285	-2.02909	-3.52877	0.0113052	0.0711054	-2.56342	1.80224	0.897124	0.64416	0.0555307	-0.760606	1.25547	988	0.0485265	FALSE
0.334494	0.197358	0.47163	-0.394951	5.21275	0.000115881	0.00141923	0.886396	Q08431	3.20095	0.204817	MFGE8	MFGM_HUMAN	0.156452	-1.21368	-2.35259	-0.074782	-0.240732	-2.28052	0.0383455	0.152865	-4.53064	1.43108	1.66226	1.29932	0.0556083	-1.54818	1.25486	989	0.0485756	FALSE
0.119042	-0.040743	0.278827	-0.553622	1.59219	0.132821	0.275908	-5.98935	P49754	1.09724	0.212646	VPS41	VPS41_HUMAN	0.182291	1.08622	0.370064	1.80237	-1.41087	3.66344	0.00955658	0.0640004	-2.39518	1.84932	1.15122	0.817025	0.055687	0.967175	1.25425	990	0.0486248	FALSE
0.14534	0.0521637	0.238517	-0.193924	3.33356	0.00469877	0.0231123	-2.84938	Q9UKU7	2.26846	0.125577	ACAD8	ACAD8_HUMAN	0.106301	-0.688338	-1.30343	-0.0732433	-0.0630321	-2.39483	0.0308006	0.132381	-4.32666	1.50529	0.896268	0.701731	0.0558012	-0.833678	1.25336	991	0.0486739	FALSE
0.344093	0.222738	0.465448	-0.193311	6.05966	2.48567e-05	0.000424612	2.46294	Q8WWI5	3.5435	0.190326	SLC44A1	CTL1_HUMAN	0.138448	-0.850882	-1.732	0.030239	-0.544443	-2.08082	0.0572521	0.195633	-4.88398	1.2979	1.28495	1.00523	0.055828	-1.19498	1.25315	992	0.048723	FALSE
0.130815	0.00323441	0.258395	-0.169805	2.1913	0.0451461	0.127064	-5.02688	Q9UHQ4	1.52601	0.168017	BCAP29	BAP29_HUMAN	0.14555	-0.655921	-1.23906	-0.0727832	-0.363291	-2.46664	0.0307157	0.132176	-4.20542	1.50607	0.853613	0.665274	0.0558917	-0.786736	1.25265	993	0.0487721	FALSE
0.162539	0.0374628	0.287616	0.994798	2.77723	0.0144052	0.0537174	-3.94514	Q9NYB9	1.92589	0.165418	ABI2	ABI2_HUMAN	0.142694	-0.70702	-1.35092	-0.0631188	0.243715	-2.34978	0.033589	0.14004	-4.40757	1.47656	0.938506	0.734595	0.0559707	-0.869559	1.25204	994	0.0488212	FALSE
0.0710133	-0.154455	0.296482	-0.0141694	0.673106	0.511426	0.679159	-6.99401	Q96A57	0.431487	0.322573	TMEM230	TM230_HUMAN	0.257226	0.977257	0.300953	1.65356	1.2358	3.11363	0.00800899	0.0580509	-3.01285	1.89224	1.01225	0.771562	0.0562684	0.906244	1.24974	995	0.0488703	FALSE
0.0929406	-0.0889787	0.27486	-0.177621	1.09183	0.292649	0.47129	-6.62218	P53365	0.735336	0.247728	ARFIP2	ARFP2_HUMAN	0.207543	0.654905	0.236549	1.07326	0.831303	3.35002	0.00462675	0.0418768	-2.5037	2.03126	0.63193	0.477281	0.0563246	0.561964	1.2493	996	0.0489194	FALSE
-0.301379	-0.388125	-0.214632	0.54503	-7.42488	2.55484e-06	7.19745e-05	4.79935	Q9UHI6	4.00372	0.147538	DDX20	DDX20_HUMAN	0.0989649	0.706763	-0.0390099	1.45254	0.700912	2.02807	0.0615509	0.20515	-4.96387	1.2713	1.08964	0.850816	0.0565187	1.00814	1.24781	997	0.0489686	FALSE
-0.419818	-0.868296	0.0286613	0.505911	-2.00054	0.0644533	0.164209	-5.35281	Q969G6	1.39324	0.590597	RFK	RIFK_HUMAN	0.511648	-1.86782	-2.94877	-0.786871	-0.50896	-3.75335	0.00262819	0.0304235	-1.82602	2.16109	1.69402	1.2332	0.0565947	-1.448	1.24722	998	0.0490177	FALSE
-0.0478038	-0.229713	0.134105	0.37003	-0.561613	0.582924	0.736369	-7.0653	Q5TA50	0.35401	0.264668	CPTP	CPTP_HUMAN	0.207531	-0.743571	-1.26405	-0.223091	-0.280695	-3.34659	0.0114772	0.0717552	-2.84926	1.79814	0.810505	0.59379	0.0566631	-0.695767	1.2467	999	0.0490668	FALSE
-0.26875	-0.696111	0.158611	-1.05319	-1.34395	0.199539	0.363238	-6.32633	Q9UBF6	0.920561	0.572205	RNF7	RBX2_HUMAN	0.487555	1.65477	0.21589	3.09365	-0.566671	2.694	0.0295606	0.128926	-3.59399	1.51868	2.13564	1.64155	0.056799	1.92352	1.24566	1000	0.0491159	FALSE
0.0552541	-0.23073	0.341239	2.37689	0.412906	0.685693	0.812738	-7.14107	Q15843	0.252208	0.429399	NEDD8	NEDD8_HUMAN	0.326266	-0.933694	-1.67471	-0.192678	2.40059	-2.69645	0.0170896	0.091385	-3.76985	1.68653	1.08509	0.845389	0.0570397	-0.988948	1.24382	1001	0.049165	FALSE
-0.59684	-0.759233	-0.434448	-1.95534	-7.85455	1.314e-06	4.57734e-05	5.48199	Q96GD4	4.11427	0.284329	AURKB	AURKB_HUMAN	0.185266	0.37762	-0.35041	1.10565	-1.7575	1.25281	0.254495	0.481461	-5.55222	0.719188	1.02913	0.830573	0.0571438	0.97446	1.24303	1002	0.0492141	FALSE
-0.0388444	-0.270702	0.193013	5.44125	-0.358045	0.725449	0.836321	-7.16332	P25705	0.220912	0.34464	ATP5F1A	ATPA_HUMAN	0.264515	0.420182	0.0960691	0.744295	4.6831	2.77432	0.0146492	0.0834275	-3.6225	1.72914	0.476281	0.369765	0.057283	0.459026	1.24197	1003	0.0492633	FALSE
0.0859534	-0.0110224	0.182929	4.46469	1.89421	0.0782411	0.188367	-5.52721	Q99832	1.31886	0.127738	CCT7	TCPH_HUMAN	0.110635	0.838759	0.277374	1.40014	3.37054	3.19736	0.00628887	0.0496437	-2.80409	1.95969	0.838892	0.640456	0.0573129	0.752805	1.24175	1004	0.0493124	FALSE
-0.288757	-0.429066	-0.148449	-0.168709	-4.39824	0.000555247	0.00468657	-0.708289	Q13546	2.83067	0.19994	RIPK1	RIPK1_HUMAN	0.160071	-0.93946	-1.42757	-0.451355	0.129646	-4.11889	0.000994465	0.0174932	-0.9811	2.37365	0.775742	0.556855	0.0573175	-0.650703	1.24171	1005	0.0493615	FALSE
0.327061	0.238479	0.415643	-0.610242	7.89063	1.24396e-06	4.43265e-05	5.53821	O00459	4.12203	0.155515	PIK3R2	P85B_HUMAN	0.101059	-1.2232	-2.37393	-0.0724673	-1.37914	-2.27478	0.0387676	0.153896	-4.54078	1.42755	1.67943	1.31281	0.0573279	-1.55026	1.24163	1006	0.0494106	FALSE
0.0282244	-0.120862	0.17731	-0.981914	0.404592	0.69166	0.814661	-7.14464	Q8WV41	0.249656	0.221584	SNX33	SNX33_HUMAN	0.170085	-0.729652	-1.29768	-0.161621	-1.64868	-3.10258	0.0195884	0.0992142	-3.11389	1.64746	0.868076	0.648039	0.0573451	-0.757876	1.2415	1007	0.0494597	FALSE
-0.472114	-0.595876	-0.348351	0.467593	-8.15245	8.40004e-07	3.21118e-05	5.94103	Q9H0X9	4.19917	0.220363	OSBPL5	OSBL5_HUMAN	0.141194	0.538284	-0.215063	1.29163	-0.134848	1.72582	0.132464	0.32935	-4.97538	0.985421	1.07065	0.859457	0.057364	1.0104	1.24136	1008	0.0495088	FALSE
-0.192972	-0.30346	-0.0824836	-0.838316	-3.73256	0.00209663	0.0126521	-2.0465	Q8TEA1	2.49185	0.151785	NSUN6	NSUN6_HUMAN	0.126051	0.427487	-0.0371012	0.892074	-1.05848	2.10683	0.0668039	0.217432	-4.77462	1.23828	0.676642	0.530025	0.0573823	0.620459	1.24122	1009	0.049558	FALSE
-0.0495972	-0.255931	0.156737	-1.98729	-0.513707	0.615166	0.761628	-7.09215	Q9Y2G3	0.320202	0.303591	ATP11B	AT11B_HUMAN	0.235396	-1.75706	-3.03031	-0.483805	-2.23013	-3.06108	0.0115838	0.0719758	-3.14609	1.79675	1.9167	1.45259	0.0574074	-1.70746	1.24103	1010	0.0496071	FALSE
0.0733632	-0.0500289	0.196755	-0.37183	1.27063	0.223792	0.392945	-6.41746	P17029	0.866739	0.1659	ZKSCAN1	ZKSC1_HUMAN	0.140772	0.84676	0.267992	1.42553	-2.5032	3.53374	0.0112349	0.070935	-2.55717	1.80333	0.920327	0.660288	0.0575061	0.773397	1.24029	1011	0.0496562	FALSE
-0.111396	-0.246319	0.0235267	2.25788	-1.76447	0.098619	0.22304	-5.73211	Q13885	1.22366	0.178429	TUBB2A	TBB2A_HUMAN	0.153927	0.415099	0.0191149	0.811083	4.17945	2.24331	0.041156	0.159238	-4.59607	1.40956	0.577196	0.451759	0.0575928	0.526495	1.23963	1012	0.0497053	FALSE
-0.1636	-0.421607	0.0944074	-1.46201	-1.35513	0.196034	0.35935	-6.31208	Q06587	0.927802	0.345607	RING1	RING1_HUMAN	0.294347	-1.36675	-2.27097	-0.462524	-0.858654	-3.25696	0.00605851	0.0486876	-2.68828	1.96796	1.36122	1.03159	0.0576512	-1.20315	1.23919	1013	0.0497544	FALSE
-0.229784	-0.466727	0.00715779	0.211234	-2.07256	0.056413	0.149587	-5.23163	Q12824	1.44241	0.31224	SMARCB1	SNF5_HUMAN	0.270316	0.516739	-0.0438745	1.07735	0.447935	1.98613	0.0679601	0.219568	-5.03981	1.23268	0.82163	0.639576	0.0577269	0.746523	1.23862	1014	0.0498035	FALSE
0.160619	-0.332321	0.653559	-1.61809	0.696358	0.497175	0.669411	-6.97761	Q9BV29	0.444852	0.70768	CCDC32	CCD32_HUMAN	0.562371	-1.13856	-2.10586	-0.171268	-1.49394	-2.69509	0.0262802	0.119928	-3.86369	1.55493	1.43517	1.10354	0.0577925	-1.29918	1.23813	1015	0.0498527	FALSE
-0.0512962	-0.188601	0.0860086	-1.99664	-0.803747	0.435411	0.614271	-6.83578	Q15048	0.52166	0.192732	LRRC14	LRC14_HUMAN	0.156644	0.847553	0.173437	1.52167	-2.52337	3.03676	0.0213734	0.105105	-3.20109	1.61968	1.02564	0.769066	0.0579535	0.898849	1.23692	1016	0.0499018	FALSE
-0.238969	-0.411436	-0.0665017	2.64206	-2.96118	0.00996649	0.0409849	-3.58782	Q96KB5	2.04019	0.229576	PBK	TOPK_HUMAN	0.196759	0.592544	-0.033428	1.21852	2.28588	2.02573	0.0618167	0.205265	-4.96776	1.27098	0.91377	0.714141	0.0579956	0.831513	1.2366	1017	0.0499509	FALSE
-0.349205	-0.492777	-0.205632	-0.732079	-5.19802	0.000119128	0.00144106	0.858168	P42356	3.19643	0.214127	PI4KA	PI4KA_HUMAN	0.163795	0.442181	-0.152741	1.0371	0.0307302	1.61447	0.131689	0.327707	-5.61164	0.988673	0.876604	0.678718	0.0580116	0.791385	1.23649	1018	0.05	FALSE
0.122801	-0.0216188	0.26722	-1.8116	1.81721	0.0898268	0.209286	-5.64992	Q96CM3	1.26002	0.19102	RPUSD4	RUSD4_HUMAN	0.164761	0.97523	0.334371	1.61609	-2.14869	3.67556	0.00941444	0.0636828	-2.38019	1.85153	1.03236	0.731125	0.0581606	0.85243	1.23537	1019		FALSE
0.706926	0.509281	0.904571	-0.498258	7.64394	1.81493e-06	5.62717e-05	5.15047	P43353	4.06415	0.340926	ALDH3B1	AL3B1_HUMAN	0.225483	-0.144838	-0.788236	0.49856	-0.8202	-0.49366	0.630967	0.799164	-6.60365	0.270233	1.05051	0.734021	0.0584125	-0.851764	1.23349	1020		FALSE
0.00603605	-0.156692	0.168765	0.463506	0.0792719	0.937896	0.967631	-7.22783	O00178	0.0446981	0.264679	GTPBP1	GTPB1_HUMAN	0.185649	-0.709154	-1.24965	-0.168657	0.026565	-2.82714	0.0139705	0.0806706	-3.55373	1.74468	0.796674	0.616627	0.0585209	-0.71519	1.23269	1021		FALSE
-0.0956279	-0.61984	0.428584	3.08149	-0.389858	0.702286	0.820671	-7.15079	Q13162	0.24168	0.775533	PRDX4	PRDX4_HUMAN	0.598048	-0.910698	-1.41073	-0.410662	3.51699	-3.89753	0.00154343	0.0221703	-1.41889	2.2844	0.781372	0.570466	0.0585945	-0.81507	1.23214	1022		FALSE
-0.141178	-0.32846	0.0461037	4.43734	-1.61102	0.128641	0.269499	-5.9621	P43487	1.1116	0.248929	RANBP1	RANG_HUMAN	0.213661	-0.919808	-1.50872	-0.330896	3.87486	-3.34243	0.00469795	0.0421983	-2.51869	2.02808	0.888931	0.671861	0.0586004	-0.77863	1.2321	1023		FALSE
-0.0407327	-0.301993	0.220528	2.08131	-0.333196	0.743737	0.84883	-7.17238	O00193	0.204305	0.39077	SMAP	SMAP_HUMAN	0.298059	0.811309	0.167668	1.45495	1.12235	2.69748	0.017055	0.0912689	-3.76792	1.68713	0.942529	0.734299	0.0586168	0.852042	1.23198	1024		FALSE
-0.497378	-0.645129	-0.349628	-0.59297	-7.19429	3.68645e-06	9.4563e-05	4.42274	Q9UPZ3	3.93582	0.24769	HPS5	HPS5_HUMAN	0.168561	-1.41751	-2.1108	-0.724214	-2.77881	-4.9384	0.00222904	0.0274605	-0.953615	2.20156	1.26198	0.790946	0.0586408	-0.92013	1.2318	1025		FALSE
0.246718	0.13527	0.358166	0.740327	4.73107	0.000290004	0.00283699	-0.0489004	Q13557	2.99059	0.161696	CAMK2D	KCC2D_HUMAN	0.127145	0.849932	0.394234	1.30563	1.27574	3.99138	0.00128046	0.0198117	-1.23305	2.32708	0.71586	0.519883	0.0588125	0.603214	1.23053	1026		FALSE
0.0793877	-0.00839186	0.167167	0.858134	1.93281	0.0729548	0.179369	-5.46455	Q92990	1.34567	0.11563	GLMN	GLMN_HUMAN	0.100143	0.759867	0.247776	1.27196	0.684073	3.17546	0.00657182	0.0511333	-2.84703	1.94707	0.764914	0.584219	0.0588185	0.680479	1.23049	1027		FALSE
-0.261583	-0.396577	-0.12659	-1.01126	-4.1412	0.000923796	0.00686959	-1.22296	Q99523	2.70402	0.189608	SORT1	SORT_HUMAN	0.154008	0.553306	-0.0615766	1.16819	0.712627	1.93898	0.0739515	0.231478	-5.11596	1.20215	0.902119	0.70149	0.0588248	0.81489	1.23044	1028		FALSE
0.310007	0.18028	0.439733	-0.958436	5.10706	0.000141371	0.00165423	0.683349	O00391	3.15537	0.192565	QSOX1	QSOX1_HUMAN	0.147999	-0.803166	-1.64063	0.0342965	-0.131519	-2.05237	0.0588527	0.198918	-4.92332	1.28861	1.22163	0.95542	0.0589187	-1.11317	1.22975	1029		FALSE
-0.386122	-0.517014	-0.255231	-1.47351	-6.3044	1.62249e-05	0.000308626	2.90074	Q99871	3.62971	0.208502	HAUS7	HAUS7_HUMAN	0.149328	-1.53592	-2.40113	-0.670714	-2.50102	-3.99354	0.00291487	0.03242	-1.70457	2.13571	1.40956	0.987072	0.058987	-1.1498	1.22924	1030		FALSE
-0.152196	-0.300793	-0.00359977	-1.99901	-2.1889	0.0453522	0.127416	-5.03109	Q9BVJ6	1.52462	0.195658	UTP14A	UT14A_HUMAN	0.169526	1.19796	0.180144	2.21578	-1.46667	2.75713	0.026922	0.121449	-3.50265	1.54866	1.51615	1.16118	0.059333	1.35016	1.2267	1031		FALSE
-0.169396	-0.261948	-0.0768438	0.925388	-3.91152	0.00146247	0.00968625	-1.68542	O14777	2.58625	0.128377	NDC80	NDC80_HUMAN	0.105588	0.284505	-0.0599831	0.628993	1.35765	1.76738	0.098427	0.27639	-5.38104	1.09616	0.508711	0.39301	0.059427	0.453901	1.22602	1032		FALSE
0.153876	0.0722229	0.23553	-0.873342	4.02742	0.00115935	0.00808667	-1.45185	Q7L099	2.64861	0.11387	RUFY3	RUFY3_HUMAN	0.0931545	0.827761	0.31904	1.33648	-0.780639	3.66045	0.00491379	0.0431538	-2.13195	2.01875	0.80367	0.580375	0.0594383	0.673885	1.22593	1033		FALSE
0.0819043	-0.0287239	0.192532	5.41086	1.58223	0.135077	0.278674	-6.00365	P25398	1.0911	0.147128	RPS12	RS12_HUMAN	0.12621	1.16293	0.347306	1.97854	4.56906	3.05126	0.00843157	0.0597335	-3.08953	1.87974	1.21258	0.9305	0.0595612	1.08102	1.22504	1034		FALSE
-0.118929	-0.506347	0.268489	1.39919	-0.65605	0.522028	0.687547	-7.0057	Q6IBS0	0.420029	0.554962	TWF2	TWF2_HUMAN	0.441986	-0.935405	-1.531	-0.339807	1.1818	-3.36095	0.00452622	0.0412918	-2.48215	2.0371	0.900003	0.67949	0.0596968	-0.816477	1.22405	1035		FALSE
0.0318501	-0.114726	0.178427	-0.300654	0.464383	0.649243	0.786704	-7.11737	Q15287	0.286794	0.217669	RNPS1	RNPS1_HUMAN	0.167222	-1.17546	-2.08903	-0.261882	0.0718697	-2.79481	0.01583	0.0873483	-3.59526	1.70775	1.34909	1.04225	0.0598357	-1.20731	1.22304	1036		FALSE
-0.157117	-0.266056	-0.0481784	-0.126351	-3.08227	0.00780961	0.034167	-3.34953	Q15398	2.11459	0.145631	DLGAP5	DLGP5_HUMAN	0.124283	0.410914	-0.0215447	0.843373	1.2068	2.0334	0.0609499	0.204106	-4.95501	1.27417	0.63209	0.493371	0.0600823	0.568032	1.22125	1037		FALSE
-0.239342	-0.601711	0.123027	1.94622	-1.41155	0.179099	0.340348	-6.23878	O75340	0.963924	0.486668	PDCD6	PDCD6_HUMAN	0.413409	-1.08132	-1.70799	-0.454638	1.18753	-3.69253	0.00232518	0.0281082	-1.82545	2.1924	0.966693	0.714945	0.0600835	-0.841973	1.22125	1038		FALSE
0.537187	0.301188	0.773185	2.08595	4.86458	0.000224261	0.00234225	0.212795	P34931	3.04993	0.345217	HSPA1L	HS71L_HUMAN	0.269239	1.17785	0.693268	1.66242	6.53552	5.20163	0.000124139	0.00597522	1.10659	2.75073	0.839261	0.552832	0.0601594	0.640659	1.2207	1039		FALSE
0.09544	-0.10232	0.2932	-1.91585	1.03827	0.317308	0.497274	-6.61903	Q16828	0.694429	0.269376	DUSP6	DUS6_HUMAN	0.225614	-0.646725	-1.21405	-0.0793991	-2.30567	-2.67037	0.0306161	0.132068	-3.84149	1.50649	0.841413	0.647234	0.0604564	-0.742165	1.21856	1040		FALSE
-0.193073	-0.375393	-0.0107527	-1.05682	-2.26316	0.0393835	0.115027	-4.90019	P46019	1.57559	0.240178	PHKA2	KPB2_HUMAN	0.208	0.516339	-0.0261183	1.0588	-1.55116	2.29905	0.058868	0.198918	-4.20374	1.28861	0.785359	0.618862	0.0605025	0.709411	1.21823	1041		FALSE
-0.433564	-0.65073	-0.216398	-0.623265	-4.26669	0.000719983	0.00569836	-0.971219	O95059	2.76648	0.307172	RPP14	RPP14_HUMAN	0.247754	0.310821	-0.258404	0.880046	-0.0816175	1.22839	0.24935	0.477439	-5.84009	0.725552	0.839649	0.649401	0.0606443	0.744385	1.21721	1042		FALSE
0.0148251	-0.0983897	0.12804	5.0409	0.279848	0.783531	0.87634	-7.18965	P61978	0.167724	0.173244	HNRNPK	HNRPK_HUMAN	0.129161	0.805914	0.203301	1.40853	4.35629	2.86197	0.0123074	0.0748355	-3.45519	1.77908	0.887872	0.687492	0.060713	0.791089	1.21672	1043		FALSE
-0.125334	-0.48477	0.234101	0.594909	-0.74521	0.468008	0.644892	-6.94147	O15127	0.478734	0.513136	SCAMP2	SCAM2_HUMAN	0.410062	-1.30004	-2.20013	-0.399949	-0.0351082	-3.0909	0.00778742	0.0569686	-3.01232	1.90044	1.34078	1.02687	0.0611473	-1.17471	1.21362	1044		FALSE
0.0593767	-0.147109	0.265862	-1.60921	0.614548	0.548339	0.709605	-7.03297	Q8WZA1	0.390072	0.298351	POMGNT1	PMGT1_HUMAN	0.235569	0.77536	0.226184	1.32454	-0.663653	3.41012	0.0131391	0.0778253	-2.71401	1.76119	0.862888	0.626529	0.0611687	0.715983	1.21347	1045		FALSE
0.13087	-0.0130817	0.274821	0.835141	1.94291	0.0716258	0.177097	-5.44803	Q16595	1.3526	0.189638	FXN	FRDA_HUMAN	0.164227	-0.559661	-1.08932	-0.0300003	-0.156301	-2.34385	0.0402813	0.157017	-4.43605	1.41699	0.774133	0.604264	0.0612547	-0.690531	1.21286	1046		FALSE
-0.0537506	-0.352072	0.24457	2.6147	-0.385061	0.705761	0.823208	-7.15275	O60684	0.238314	0.44207	KPNA6	IMA7_HUMAN	0.34034	0.55474	0.109899	0.999581	2.77427	2.6687	0.0180511	0.0945319	-3.82205	1.67051	0.650874	0.507497	0.0613087	0.608491	1.21248	1047		FALSE
-0.37075	-0.557029	-0.184471	-1.97366	-4.25351	0.000739033	0.00581988	-0.997618	Q96HE9	2.75948	0.263336	PRR11	PRR11_HUMAN	0.212517	0.160922	-0.24504	0.566885	-0.850628	0.861032	0.405638	0.631923	-6.43242	0.496825	0.634846	0.463143	0.0613334	0.531673	1.2123	1048		FALSE
-0.125011	-0.357838	0.107816	4.89577	-1.14748	0.269695	0.446657	-6.56123	Q15365	0.775234	0.316061	PCBP1	PCBP1_HUMAN	0.265621	0.536868	0.0311321	1.0426	4.65581	2.27174	0.0389919	0.154111	-4.54613	1.42681	0.73749	0.576969	0.0614956	0.661879	1.21116	1049		FALSE
-0.567028	-0.721974	-0.412083	-0.525171	-7.82087	1.38314e-06	4.69492e-05	5.42936	Q9H1A4	4.10814	0.27053	ANAPC1	APC1_HUMAN	0.17677	-1.49128	-2.19979	-0.782777	-0.912	-4.572	0.000597208	0.0130393	-0.382088	2.48103	1.17811	0.808301	0.0615316	-0.924255	1.2109	1050		FALSE
-0.101675	-0.225581	0.0222301	-0.236465	-1.7537	0.100505	0.226008	-5.7487	Q9H5V9	1.21603	0.163881	STEEP1	STEEP_HUMAN	0.141358	-0.825048	-1.37979	-0.270309	-0.56374	-3.18277	0.00647595	0.0505537	-2.8327	1.95194	0.828454	0.632875	0.0615633	-0.723372	1.21068	1051		FALSE
-0.265893	-0.492065	-0.0397207	-1.46764	-2.51245	0.024315	0.0799047	-4.44657	Q9NYH9	1.74908	0.297957	UTP6	UTP6_HUMAN	0.258029	0.477041	-0.0938827	1.04797	-2.73351	2.01816	0.0875774	0.256923	-4.58694	1.1405	0.81982	0.651339	0.0616608	0.742934	1.20999	1052		FALSE
-0.429736	-0.551085	-0.308387	-2.68602	-7.56823	2.04119e-06	6.10672e-05	5.02984	A0JNW5	4.04415	0.208272	BLTP3B	BLT3B_HUMAN	0.138441	0.309122	-0.25768	0.875923	-2.12184	1.24875	0.245666	0.474869	-5.56245	0.729634	0.830387	0.646636	0.0616975	0.738857	1.20973	1053		FALSE
0.250016	0.0597694	0.440262	-0.804182	2.80854	0.0135328	0.051162	-3.88477	Q8NC54	1.94683	0.251707	KCT2	KCT2_HUMAN	0.217043	1.13303	0.453402	1.81267	0.414187	3.59227	0.00315713	0.0336382	-2.09538	2.12088	1.04709	0.775359	0.0618187	0.883019	1.20888	1054		FALSE
-0.0886964	-0.32197	0.144578	3.5184	-0.812585	0.429546	0.609381	-6.88792	P62136	0.528585	0.328887	PPP1CA	PP1A_HUMAN	0.266131	-1.10528	-1.88875	-0.321819	2.74992	-3.01905	0.00899361	0.0615416	-3.15213	1.86664	1.16057	0.893817	0.0619779	-1.01659	1.20776	1055		FALSE
0.219898	0.134154	0.305643	0.172876	5.48079	7.0448e-05	0.000948339	1.39533	Q8IY33	3.31852	0.129877	MICALL2	MILK2_HUMAN	0.0978222	-0.8352	-1.64185	-0.0285524	-1.74197	-2.24904	0.0435006	0.164454	-4.55764	1.39244	1.17562	0.920264	0.062003	-1.0551	1.20759	1056		FALSE
0.137496	-0.102791	0.377784	1.28795	1.22289	0.2408	0.414311	-6.47461	Q9Y512	0.829525	0.324876	SAMM50	SAM50_HUMAN	0.274133	-0.870658	-1.64797	-0.0933448	0.0833138	-2.39699	0.0306725	0.132151	-4.32276	1.50617	1.133	0.886799	0.0620253	-1.00815	1.20743	1057		FALSE
-0.101204	-0.254054	0.0516462	-0.696478	-1.41501	0.178101	0.339106	-6.23422	Q9H7E2	0.966329	0.205271	TDRD3	TDRD3_HUMAN	0.174379	0.589014	0.0566154	1.12141	-2.06425	2.67219	0.0350053	0.143821	-3.69244	1.46282	0.789205	0.607388	0.0621749	0.690218	1.20639	1058		FALSE
-0.276323	-0.39834	-0.154305	1.68354	-4.83976	0.000235203	0.00243074	0.164278	Q13428	3.03852	0.178242	TCOF1	TCOF_HUMAN	0.139204	0.374724	-0.126986	0.876434	1.69543	1.59836	0.131757	0.327707	-5.63189	0.988673	0.742873	0.572377	0.0622651	0.651047	1.20576	1059		FALSE
0.464836	-0.0180897	0.947762	1.05844	2.05707	0.0580608	0.152735	-5.2579	P55957	1.43152	0.636441	BID	BID_HUMAN	0.550947	-0.482139	-1.17107	0.206791	0.147935	-1.49766	0.155906	0.362709	-5.77301	0.921543	1.02545	0.785966	0.0622782	-0.946975	1.20566	1060		FALSE
-0.108777	-0.242695	0.0251415	3.48462	-1.7359	0.103691	0.230579	-5.77597	Q9Y285	1.20441	0.177017	FARSA	SYFA_HUMAN	0.15278	0.61405	0.0568923	1.17121	2.63695	2.35853	0.0330297	0.138334	-4.39192	1.48285	0.81164	0.635634	0.0623277	0.722827	1.20532	1061		FALSE
0.119786	-0.145032	0.384603	2.56903	0.96669	0.349487	0.529882	-6.74976	P53999	0.644579	0.364237	SUB1	TCP4_HUMAN	0.302117	-0.731624	-1.38801	-0.0752372	4.17849	-2.3853	0.0313715	0.134023	-4.34383	1.49902	0.956613	0.74884	0.0623294	-0.851409	1.20531	1062		FALSE
0.0309845	-0.109954	0.171923	1.14594	0.469835	0.645434	0.783415	-7.11471	O14964	0.291169	0.208572	HGS	HGS_HUMAN	0.16079	0.579365	0.15515	1.00358	1.99293	2.92268	0.0109044	0.070093	-3.33851	1.80871	0.627828	0.483966	0.0626026	0.548381	1.20341	1063		FALSE
-0.286038	-0.518775	-0.0533004	-2.17422	-2.62656	0.0194271	0.0670121	-4.23263	Q9H0S4	1.82886	0.306548	DDX47	DDX47_HUMAN	0.265519	-1.25503	-2.00596	-0.504106	-0.254544	-3.57662	0.0029339	0.0324668	-2.05534	2.13513	1.15209	0.856694	0.062946	-0.968993	1.20103	1064		FALSE
0.0536217	-0.1111	0.218343	-0.06237	0.695697	0.497577	0.669471	-6.97808	Q9HA64	0.444769	0.236299	FN3KRP	KT3K_HUMAN	0.187923	-0.54527	-1.0095	-0.08104	0.156689	-2.51359	0.0244663	0.114996	-4.11038	1.57573	0.678245	0.529617	0.0630185	-0.598891	1.20053	1065		FALSE
-0.0267187	-0.176144	0.122707	4.7565	-0.382139	0.70788	0.823907	-7.15393	P62244	0.237386	0.220606	RPS15A	RS15A_HUMAN	0.170472	0.532406	0.0987665	0.966045	3.81364	2.62742	0.0195792	0.0992142	-3.89937	1.64746	0.633409	0.494718	0.0630911	0.559124	1.20003	1066		FALSE
0.123648	-0.0545926	0.301888	0.206856	1.48255	0.159519	0.312645	-6.14337	Q86VR2	1.01898	0.237834	RETREG3	RETR3_HUMAN	0.203345	-1.07468	-2.00043	-0.148934	1.01489	-2.48429	0.0259019	0.118887	-4.16411	1.55926	1.35088	1.05614	0.0631064	-1.19833	1.19993	1067		FALSE
0.274309	0.134265	0.414353	4.02897	4.18607	0.000844894	0.00639149	-1.13285	P21796	2.72825	0.197066	VDAC1	VDAC1_HUMAN	0.159769	0.850362	0.403039	1.29768	3.20742	4.06816	0.0010995	0.0183147	-1.08124	2.35656	0.707264	0.510328	0.0633125	0.576053	1.19851	1068		FALSE
0.161581	0.0263728	0.29679	-1.36784	2.55398	0.0224132	0.0749169	-4.36912	Q9Y4D1	1.77858	0.178063	DAAM1	DAAM1_HUMAN	0.154253	1.01192	0.353577	1.67027	-0.986946	3.5194	0.0073487	0.054734	-2.29323	1.9178	1.03419	0.751074	0.0633828	0.850342	1.19803	1069		FALSE
-0.129764	-0.218877	-0.0406513	-1.16603	-3.11203	0.00735436	0.0326837	-3.29066	Q9H6D7	2.13246	0.11927	HAUS4	HAUS4_HUMAN	0.101665	0.786621	0.0784243	1.49482	-0.788536	2.49874	0.0330435	0.138334	-3.79466	1.48285	1.03974	0.807946	0.0637196	0.916385	1.19573	1070		FALSE
0.117898	-0.0386492	0.274444	-0.925602	1.6095	0.128975	0.270055	-5.96432	Q8TER5	1.11035	0.208115	ARHGEF40	ARH40_HUMAN	0.178597	0.769643	0.261955	1.27733	-1.05168	3.55121	0.00862521	0.060419	-2.38084	1.87473	0.804648	0.579196	0.0638968	0.651745	1.19452	1071		FALSE
0.124556	-0.00921923	0.258331	1.64394	1.98984	0.0657337	0.166502	-5.37061	Q9NQP4	1.38584	0.176161	PFDN4	PFD4_HUMAN	0.152618	-0.712422	-1.36264	-0.0622026	1.73541	-2.34473	0.0339163	0.14066	-4.41661	1.47428	0.947136	0.741803	0.0639879	-0.836978	1.1939	1072		FALSE
0.096826	-0.0709577	0.26461	6.68435	1.23331	0.237006	0.409753	-6.46229	P08238	0.837368	0.226637	HSP90AB1	HS90B_HUMAN	0.191416	0.508071	0.19302	0.823122	6.10411	3.45111	0.00377561	0.0371077	-2.30396	2.08106	0.478515	0.359426	0.0639927	0.411245	1.19387	1073		FALSE
-0.229548	-0.495385	0.0362896	0.293295	-1.84538	0.0854212	0.201104	-5.60538	O60678	1.28249	0.350811	PRMT3	ANM3_HUMAN	0.303281	0.352059	-0.0865988	0.790717	1.20506	1.71753	0.107389	0.289857	-5.45675	1.06674	0.646865	0.500443	0.0640099	0.581607	1.19375	1074		FALSE
0.00749269	-0.216057	0.231043	-0.610247	0.0716296	0.943872	0.971348	-7.22844	Q9Y5Z7	0.039601	0.370842	HCFC2	HCFC2_HUMAN	0.255037	-0.672685	-1.20122	-0.144154	0.0131776	-3.07411	0.0203398	0.101807	-3.15154	1.63507	0.806365	0.602975	0.0640723	-0.680178	1.19333	1075		FALSE
0.0864011	-0.0314474	0.20425	-1.35537	1.56684	0.138629	0.283412	-6.02565	Q9UBN6	1.0807	0.1567	TNFRSF10D	TR10D_HUMAN	0.134448	0.800215	0.245194	1.35524	-1.74018	3.48238	0.0119866	0.0735153	-2.62205	1.78716	0.877604	0.633196	0.0640908	0.713814	1.1932	1076		FALSE
-0.227565	-0.509372	0.054241	-2.59484	-1.72578	0.105544	0.233684	-5.79141	Q9H2F5	1.19662	0.372741	EPC1	EPC1_HUMAN	0.321499	0.584118	-0.0460953	1.21433	-2.53799	2.23868	0.0640971	0.210899	-4.2865	1.25567	0.911761	0.718979	0.0643217	0.811683	1.19164	1077		FALSE
0.0171406	-0.347655	0.381936	2.71796	0.100417	0.921384	0.959267	-7.22581	Q9BQA1	0.0561353	0.598474	WDR77	MEP50_HUMAN	0.416177	0.675768	0.204296	1.14724	2.36118	3.06731	0.00816477	0.0588793	-3.0583	1.88605	0.702265	0.53788	0.0643689	0.658628	1.19132	1078		FALSE
-0.0908575	-0.292453	0.110738	-0.201512	-0.963182	0.351185	0.531741	-6.75315	Q9NUG6	0.641783	0.277478	PDRG1	PDRG1_HUMAN	0.229991	-0.889223	-1.51292	-0.265531	-1.14142	-3.16259	0.00971692	0.0646359	-3.04418	1.84494	0.94468	0.71154	0.0644173	-0.798365	1.191	1079		FALSE
0.350214	0.184235	0.516193	3.07407	4.5093	0.000446477	0.00396393	-0.487262	Q02818	2.88478	0.237945	NUCB1	NUCB1_HUMAN	0.189358	-0.274856	-0.763504	0.213792	2.47275	-1.20372	0.248192	0.476657	-6.14492	0.726792	0.741227	0.557475	0.0645628	-0.62507	1.19002	1080		FALSE
-5.68485e-05	-0.0949956	0.0948819	0.743974	-0.00127969	0.998996	0.999123	-7.23117	Q6P1N9	0.00119682	0.0930993	TATDN1	TATD1_HUMAN	0.108311	-1.14329	-2.03155	-0.255032	-0.406071	-2.82255	0.0161527	0.0886464	-3.50972	1.70084	1.3175	1.01337	0.0647931	-1.14324	1.18847	1081		FALSE
-0.542179	-0.813694	-0.270664	-0.0152574	-4.26755	0.000718749	0.00569836	-0.969485	P30825	2.76648	0.384124	SLC7A1	CTR1_HUMAN	0.309758	0.268057	-0.363852	0.899967	0.847398	0.907796	0.378988	0.608261	-6.45113	0.530175	0.990978	0.720915	0.0648876	0.810237	1.18784	1082		FALSE
0.0450141	-0.0938499	0.183878	-1.3109	0.692769	0.499359	0.670579	-6.98018	O00189	0.443248	0.199048	AP4M1	AP4M1_HUMAN	0.158423	-0.68835	-1.26202	-0.11468	-1.84893	-2.89818	0.0257311	0.11837	-3.38635	1.56143	0.864059	0.654472	0.064963	-0.733364	1.18733	1083		FALSE
-0.680679	-0.890928	-0.470429	0.0770067	-6.9189	5.76494e-06	0.000136333	3.96344	Q9UBS0	3.84327	0.347134	RPS6KB2	KS6B2_HUMAN	0.239863	-1.46643	-2.08245	-0.850408	-0.572751	-5.74969	0.000993098	0.0174932	-0.176703	2.37365	1.21088	0.702788	0.0651069	-0.785749	1.18637	1084		FALSE
-0.111336	-0.266815	0.0441439	0.125233	-1.53035	0.14737	0.295302	-6.07719	O95989	1.05511	0.206821	NUDT3	NUDT3_HUMAN	0.177379	-0.73522	-1.22444	-0.246	0.395301	-3.21609	0.00605662	0.0486876	-2.76734	1.96796	0.732245	0.558127	0.0651217	-0.623884	1.18627	1085		FALSE
0.248881	0.0277391	0.470024	-0.282008	2.40519	0.0299662	0.0933479	-4.64424	Q15555	1.67648	0.290971	MAPRE2	MARE2_HUMAN	0.252291	1.70639	0.56745	2.84533	-0.174258	3.22833	0.00640592	0.0502281	-2.79399	1.9547	1.71102	1.29936	0.0651322	1.45751	1.1862	1086		FALSE
0.125557	-0.576025	0.827139	-1.03602	0.382465	0.707643	0.823875	-7.1538	O43439	0.237429	1.03649	CBFA2T2	MTG8R_HUMAN	0.800401	-0.931975	-1.602	-0.261949	-2.67708	-3.50793	0.0153744	0.0856331	-2.7526	1.71701	1.06387	0.7644	0.0651939	-1.05753	1.18579	1087		FALSE
-0.100139	-0.223046	0.0227671	-1.60484	-1.74124	0.102726	0.229654	-5.76781	Q5VZL5	1.20675	0.162646	ZMYM4	ZMYM4_HUMAN	0.140218	0.591876	0.0501378	1.13362	-1.68491	2.63888	0.0366482	0.148543	-3.73788	1.44606	0.802234	0.618043	0.0652071	0.692016	1.1857	1088		FALSE
-0.114073	-0.331682	0.103536	3.10779	-1.1203	0.280728	0.458564	-6.59131	P20290	0.755805	0.295821	BTF3	BTF3_HUMAN	0.248259	0.887849	0.101613	1.67408	2.7354	2.41658	0.0295344	0.128891	-4.28737	1.51882	1.14575	0.896978	0.0653565	1.00192	1.18471	1089		FALSE
-0.112212	-0.278616	0.0541929	-0.7012	-1.44113	0.170714	0.328457	-6.19947	O43933	0.987187	0.222789	PEX1	PEX1_HUMAN	0.189843	0.714873	0.065901	1.36385	-0.693755	2.66061	0.0355673	0.145216	-3.70822	1.45783	0.961124	0.740381	0.0654388	0.827085	1.18416	1090		FALSE
0.38057	0.11968	0.641461	1.53786	3.1175	0.00727363	0.0325021	-3.27983	Q8IV08	2.1347	0.349426	PLD3	PLD3_HUMAN	0.297637	-0.347772	-0.915842	0.220297	2.44229	-1.31011	0.210754	0.433808	-6.01757	0.796527	0.855758	0.648082	0.0654595	-0.728343	1.18403	1091		FALSE
-0.147921	-0.264504	-0.0313376	-0.662851	-2.71158	0.0164157	0.0592185	-4.07104	P51946	1.88353	0.153926	CCNH	CCNH_HUMAN	0.133004	-1.07892	-1.80694	-0.350904	-0.516764	-3.19336	0.00685736	0.0524352	-2.8096	1.93629	1.09213	0.83056	0.0655341	-0.931001	1.18353	1092		FALSE
0.30165	0.0976745	0.505626	-0.629009	3.16049	0.00666862	0.0304261	-3.19456	Q9HBH0	2.16106	0.273586	RHOF	RHOF_HUMAN	0.232706	1.05037	0.461967	1.63877	-0.575405	4.31168	0.00442401	0.0408448	-1.62757	2.04161	1.00838	0.671278	0.0655795	0.748718	1.18323	1093		FALSE
0.0611313	-0.0475015	0.169764	0.433473	1.20263	0.248318	0.423452	-6.49832	Q96MX6	0.813946	0.147205	DNAAF10	DAA10_HUMAN	0.123934	-0.871525	-1.60174	-0.141312	-0.762786	-2.57176	0.0228367	0.109715	-3.97143	1.5988	1.06842	0.833064	0.065846	-0.932656	1.18147	1094		FALSE
0.042962	-0.14293	0.228854	-2.36816	0.493916	0.628735	0.772214	-7.10256	Q5W0Z9	0.306083	0.275106	ZDHHC20	ZDH20_HUMAN	0.212075	0.725032	0.188252	1.26181	-1.30852	3.26242	0.0158896	0.0875964	-2.90441	1.70642	0.832774	0.612385	0.0658473	0.68207	1.18146	1095		FALSE
0.0635817	-0.202191	0.329354	5.08957	0.511272	0.616828	0.76315	-7.09345	P60981	0.318171	0.391677	DSTN	DEST_HUMAN	0.303207	-0.690777	-1.2813	-0.10025	3.45933	-2.5033	0.0249614	0.116277	-4.12927	1.57026	0.86223	0.673704	0.065995	-0.754359	1.18049	1096		FALSE
0.181882	-0.116952	0.480716	-3.03275	1.30942	0.212152	0.378327	-6.31111	Q86XK2	0.892901	0.399248	FBXO11	FBX11_HUMAN	0.340925	1.69911	0.504671	2.89354	-1.68605	4.27642	0.0188454	0.0967742	-2.58584	1.65936	2.00695	1.36267	0.0660862	1.51722	1.17989	1097		FALSE
0.978101	0.883628	1.07257	4.8075	22.1262	1.30011e-12	2.55959e-09	19.102	P17066	6.08799	0.314895	HSPA6	HSP76_HUMAN	0.107779	0.272748	-0.28104	0.826536	5.45946	1.05398	0.309326	0.538116	-6.30903	0.632227	0.845559	0.631789	0.0661745	-0.705354	1.17931	1098		FALSE
-0.116308	-0.395814	0.163198	-2.69043	-0.902211	0.383925	0.565441	-6.74939	Q9UK97	0.591836	0.38518	FBXO9	FBX9_HUMAN	0.318875	0.681802	0.056109	1.30749	-1.62262	2.63194	0.0370008	0.149605	-3.74736	1.44235	0.926499	0.713822	0.0662191	0.79811	1.17902	1099		FALSE
0.149479	0.0644692	0.234488	1.07857	3.75787	0.00199234	0.0121249	-1.99544	Q96P48	2.50707	0.116861	ARAP1	ARAP1_HUMAN	0.0969833	-0.742424	-1.44142	-0.043427	1.11792	-2.27296	0.0389016	0.154043	-4.54398	1.42705	1.01969	0.797452	0.0662273	-0.891903	1.17896	1100		FALSE
-0.143318	-0.51588	0.229243	2.55931	-0.822117	0.424273	0.60364	-6.88	Q3ZCM7	0.536743	0.523349	TUBB8	TBB8_HUMAN	0.425037	0.557604	0.0408642	1.07434	3.7387	2.30924	0.036301	0.147677	-4.47981	1.4491	0.754193	0.589524	0.0664969	0.700923	1.1772	1101		FALSE
0.0688334	-0.0208536	0.15852	0.110496	1.64021	0.122387	0.259993	-5.91945	Q86TB9	1.13335	0.119039	PATL1	PATL1_HUMAN	0.10232	0.575422	0.175681	0.975164	1.27788	3.08051	0.00795143	0.0578618	-3.03258	1.89366	0.59558	0.456045	0.0666838	0.506589	1.17598	1102		FALSE
-0.00374225	-0.119389	0.111904	-2.75885	-0.0691558	0.945807	0.971348	-7.22863	Q96C92	0.039601	0.185218	ENTR1	ENTR1_HUMAN	0.131936	-1.49717	-2.67034	-0.324005	-3.23195	-2.92205	0.0183884	0.0954613	-3.39296	1.66586	1.76153	1.33841	0.0668004	-1.49343	1.17522	1103		FALSE
0.140557	-0.0104302	0.291544	0.566854	1.98949	0.0657761	0.166555	-5.37119	P31751	1.38566	0.198816	AKT2	AKT2_HUMAN	0.172254	-0.839045	-1.61187	-0.0662201	-0.0482057	-2.38083	0.0358177	0.145986	-4.35185	1.45508	1.13019	0.881678	0.0668591	-0.979602	1.17484	1104		FALSE
-0.00283919	-0.198282	0.192603	0.550167	-0.0310459	0.975655	0.986721	-7.23066	P60033	0.0184183	0.302135	CD81	CD81_HUMAN	0.222971	1.1831	0.246548	2.11965	-0.156132	2.70337	0.0168578	0.0908356	-3.75682	1.68937	1.37262	1.06846	0.0669441	1.18594	1.17429	1105		FALSE
-0.35322	-0.871963	0.165522	-4.92132	-1.4552	0.166839	0.323053	-6.18054	P35442	0.997939	0.693742	THBS2	TSP2_HUMAN	0.591808	2.38235	0.219329	4.54536	-4.33835	2.58005	0.0350229	0.143821	-3.7591	1.46282	3.19204	2.46768	0.0669624	2.73557	1.17417	1106		FALSE
0.177032	-0.191239	0.545302	0.627889	1.02734	0.321031	0.501312	-6.68961	Q9Y547	0.68817	0.50421	IFT25	IFT25_HUMAN	0.420141	-0.792163	-1.55161	-0.0327164	-0.550233	-2.24759	0.04211	0.161259	-4.60093	1.40288	1.10675	0.866415	0.0670347	-0.969195	1.1737	1107		FALSE
-0.373035	-0.46771	-0.27836	-0.9813	-8.42061	5.66718e-07	2.41238e-05	6.3445	P23610	4.26665	0.171363	F8A3	HAP40_HUMAN	0.10801	-0.915642	-1.34457	-0.486718	-0.975188	-5.00068	0.00135879	0.0205053	-0.664387	2.31409	0.775537	0.489339	0.0670384	-0.542608	1.17368	1108		FALSE
-0.323572	-0.53017	-0.116974	-0.593287	-3.34715	0.00457128	0.0226836	-2.82217	P53677	2.27565	0.278691	AP3M2	AP3M2_HUMAN	0.235697	-2.2734	-3.81056	-0.736244	-2.04189	-3.4645	0.00972818	0.0646359	-2.68045	1.84494	2.41519	1.75367	0.0672015	-1.94983	1.17262	1109		FALSE
-0.116576	-0.593795	0.360642	-0.825907	-0.522063	0.60948	0.756805	-7.08763	Q4U2R6	0.326644	0.699506	MRPL51	RM51_HUMAN	0.544435	0.541549	0.171756	0.911342	-0.694334	3.2485	0.00837821	0.0597335	-2.82461	1.87974	0.564672	0.421879	0.0672378	0.658125	1.17239	1110		FALSE
-0.0420011	-0.139003	0.0550002	-0.432026	-0.925364	0.369864	0.550914	-6.78891	P05423	0.613198	0.134251	POLR3D	RPC4_HUMAN	0.110664	0.671595	0.107995	1.2352	-0.361754	2.87816	0.0264358	0.120095	-3.41329	1.55424	0.846927	0.642984	0.0672471	0.713597	1.17233	1111		FALSE
-0.0962614	-0.421122	0.228599	-0.247052	-0.633264	0.536384	0.69969	-7.02088	Q96G23	0.403509	0.467579	CERS2	CERS2_HUMAN	0.370617	-1.228	-2.12501	-0.330989	0.883841	-2.92965	0.0107537	0.0695105	-3.32508	1.81246	1.32796	1.02336	0.0672972	-1.13174	1.172	1112		FALSE
-0.192429	-0.301753	-0.0831062	-2.24125	-3.76174	0.00197683	0.0120492	-1.98762	Q9BZF3	2.5093	0.150305	OSBPL6	OSBL6_HUMAN	0.124721	0.728975	0.00103139	1.45692	-2.15506	2.25281	0.0497367	0.178855	-4.52824	1.34724	1.06054	0.830475	0.0674719	0.921405	1.17088	1113		FALSE
0.234239	-0.570729	1.03921	0.882829	0.621886	0.543635	0.705642	-7.02827	Q99757	0.395437	1.16102	TXN2	THIOM_HUMAN	0.918348	-1.78191	-3.3593	-0.204522	-0.367774	-2.43415	0.0296702	0.129322	-4.21901	1.51713	2.30207	1.79957	0.0674983	-2.01615	1.17071	1114		FALSE
-0.142378	-0.457848	0.173091	0.707069	-0.964532	0.350531	0.530934	-6.75185	Q9H5X1	0.642997	0.434001	CIAO2A	CIA2A_HUMAN	0.359904	1.16164	0.126128	2.19714	-0.0136895	2.62785	0.0326145	0.13729	-3.68982	1.48673	1.53142	1.18136	0.0675219	1.30401	1.17056	1115		FALSE
-0.053356	-0.237982	0.13127	5.53763	-0.617619	0.546368	0.707556	-7.03101	P62249	0.392845	0.266206	RPS16	RS16_HUMAN	0.210631	-0.743853	-1.29309	-0.194611	3.17392	-2.89827	0.0114486	0.0716501	-3.3855	1.7988	0.810514	0.626603	0.0678763	-0.690497	1.16828	1116		FALSE
0.165624	-0.00634568	0.337593	0.629288	2.05826	0.0579323	0.152479	-5.25588	P0CG29;P0CG30	1.4324	0.226628	GSTT2;GSTT2B	GST2_HUMAN;GSTT2_HUMAN	0.196191	0.72213	0.280139	1.16412	0.680894	3.49637	0.00344723	0.0355756	-2.21436	2.09823	0.674556	0.504245	0.0679284	0.556506	1.16795	1117		FALSE
0.254311	0.129316	0.379307	-0.236635	4.34811	0.000612918	0.00503961	-0.808354	O75414	2.80695	0.177577	NME6	NDK6_HUMAN	0.142601	-1.68231	-3.21295	-0.151672	-0.529565	-2.47254	0.0345183	0.142374	-4.05705	1.46805	2.24607	1.74623	0.0680007	-1.93662	1.16749	1118		FALSE
0.174339	0.0351793	0.313499	-0.39665	2.67738	0.0175683	0.0624608	-4.13624	Q6DKK2	1.8601	0.183703	TTC19	TTC19_HUMAN	0.158761	-0.70159	-1.39772	-0.0054583	-0.479955	-2.17166	0.0484679	0.176736	-4.73108	1.35371	1.01581	0.794183	0.0681873	-0.875929	1.1663	1119		FALSE
-0.11793	-0.232063	-0.00379729	-0.863768	-2.20823	0.0437222	0.124166	-4.99722	Q8N3P4	1.5376	0.150327	VPS8	VPS8_HUMAN	0.130209	0.777834	0.0669486	1.48872	-0.823467	2.56313	0.0359188	0.146231	-4.00075	1.45422	1.04837	0.811014	0.0682226	0.895764	1.16607	1120		FALSE
0.143361	-0.0384862	0.325209	-0.13576	1.68482	0.113335	0.245398	-5.85324	P36955	1.16786	0.240602	SERPINF1	PEDF_HUMAN	0.207461	-1.35235	-2.54	-0.164712	-0.835869	-2.4734	0.0288211	0.126411	-4.17001	1.5286	1.73401	1.35492	0.0683774	-1.49572	1.16509	1121		FALSE
-0.0821595	-0.24406	0.0797414	4.28323	-1.08452	0.29577	0.474763	-6.63	P24534	0.729802	0.220653	EEF1B2	EF1B_HUMAN	0.184705	-0.825862	-1.41894	-0.232782	4.27934	-2.97996	0.00972535	0.0646359	-3.2279	1.84494	0.877367	0.676616	0.0684094	-0.743702	1.16488	1122		FALSE
-0.0577398	-0.157105	0.0416254	-0.597751	-1.24185	0.233928	0.405678	-6.45212	P19447	0.844422	0.134021	ERCC3	ERCC3_HUMAN	0.113361	0.387874	0.0324481	0.743301	0.35523	2.33538	0.03453	0.142374	-4.43331	1.46805	0.517854	0.405488	0.0684214	0.445614	1.16481	1123		FALSE
-0.31993	-0.435957	-0.203904	1.09696	-5.89289	3.33993e-05	0.000535681	2.15994	O75792	3.47964	0.180209	RNASEH2A	RNH2A_HUMAN	0.132369	0.189903	-0.21683	0.596636	1.88457	0.999166	0.334276	0.563427	-6.36448	0.594783	0.62579	0.464022	0.0684458	0.509833	1.16465	1124		FALSE
0.0139556	-0.0744176	0.102329	-0.27133	0.337487	0.740568	0.846808	-7.17086	Q9H4E7	0.20699	0.132146	DEF6	DEFI6_HUMAN	0.100821	0.513666	0.115637	0.911695	0.421338	2.78077	0.0152806	0.085479	-3.5873	1.71785	0.586074	0.454092	0.0684526	0.49971	1.16461	1125		FALSE
-0.185441	-0.382741	0.0118595	-1.07283	-2.00866	0.0634973	0.162524	-5.33927	Q96J42	1.39873	0.259853	TXNDC15	TXD15_HUMAN	0.22509	-2.17995	-3.76355	-0.59636	-2.17693	-2.94591	0.0104103	0.0678965	-3.29372	1.823	2.34378	1.80665	0.0685722	-1.99451	1.16385	1126		FALSE
-0.0336435	-0.200232	0.132945	-0.110973	-0.431604	0.672354	0.80419	-7.13277	O15084	0.263558	0.250197	ANKRD28	ANR28_HUMAN	0.190053	-1.21451	-2.15411	-0.274916	-0.542406	-2.78523	0.0151498	0.085117	-3.63192	1.71982	1.38412	1.07194	0.0685797	-1.18087	1.1638	1127		FALSE
-0.250439	-0.538814	0.0379367	-2.11343	-1.85598	0.0838151	0.197914	-5.58853	Q92993	1.29144	0.380088	KAT5	KAT5_HUMAN	0.328994	0.493686	-0.0940148	1.08139	-1.61642	2.02896	0.0862472	0.254246	-4.57233	1.14677	0.843782	0.670479	0.0688253	0.744125	1.16225	1128		FALSE
0.133806	0.0500143	0.217598	-1.26582	3.41274	0.00400278	0.0205757	-2.69063	Q15596	2.31279	0.113396	NCOA2	NCOA2_HUMAN	0.0955942	0.868269	0.283855	1.45268	0.338631	3.34228	0.00819326	0.0590248	-2.64324	1.88497	0.90283	0.666729	0.0688401	0.734462	1.16216	1129		FALSE
0.59444	0.405517	0.783362	0.478976	6.7244	7.95436e-06	0.000176951	3.63275	P28799	3.77618	0.30854	GRN	GRN_HUMAN	0.215532	-0.0790243	-0.617298	0.459249	1.69974	-0.314176	0.757911	0.875063	-6.82304	0.169424	0.914199	0.61409	0.0688808	-0.673464	1.1619	1130		FALSE
-0.247333	-0.522802	0.0281368	1.62659	-1.91884	0.0748306	0.182274	-5.48732	Q9NRN7	1.33691	0.362607	AASDHPPT	ADPPT_HUMAN	0.31427	-1.27491	-2.0966	-0.453213	0.784471	-3.32035	0.00491126	0.0431538	-2.56223	2.01875	1.2378	0.937429	0.068909	-1.02757	1.16172	1131		FALSE
0.0470372	-0.200908	0.294983	0.112304	0.405429	0.691059	0.814318	-7.14428	Q13643	0.250112	0.368607	FHL3	FHL3_HUMAN	0.282869	-1.17689	-2.15518	-0.198602	0.759517	-2.5922	0.0219611	0.106811	-3.98785	1.61186	1.43108	1.11608	0.0689324	-1.22393	1.16158	1132		FALSE
0.121119	-0.0643272	0.306566	0.818351	1.3958	0.183701	0.346004	-6.25947	Q13526	0.953041	0.249091	PIN1	PIN1_HUMAN	0.211567	-0.403731	-0.820921	0.0134597	0.963249	-2.07097	0.0568616	0.194828	-4.89211	1.30019	0.608612	0.475952	0.0689669	-0.52485	1.16136	1133		FALSE
-0.131321	-0.45118	0.188538	-1.82195	-0.883274	0.392483	0.574072	-6.76777	Q5VWG9	0.579257	0.444344	TAF3	TAF3_HUMAN	0.364912	-0.824435	-1.36132	-0.287555	-1.50294	-3.70901	0.00903404	0.06164	-2.33892	1.86593	0.865998	0.612501	0.0690682	-0.693114	1.16072	1134		FALSE
-0.563199	-0.691014	-0.435385	-0.915066	-9.417	1.41143e-07	7.82746e-06	7.76665	Q8WUA4	4.52399	0.244004	GTF3C2	TF3C2_HUMAN	0.145817	0.120171	-0.42632	0.666662	-1.08252	0.531123	0.613416	0.788265	-6.1814	0.284718	0.827259	0.623465	0.0691338	0.68337	1.16031	1135		FALSE
0.241385	-0.00809266	0.490862	-1.07442	2.0678	0.0569151	0.150658	-5.23972	Q9Y365	1.43869	0.328851	STARD10	STA10_HUMAN	0.284617	-1.96285	-3.71951	-0.206194	-2.3855	-2.61748	0.0331219	0.138499	-3.92003	1.48224	2.59553	2.00409	0.0691402	-2.20424	1.16027	1136		FALSE
0.0263311	-0.106511	0.159174	-1.8802	0.423606	0.678046	0.80793	-7.13636	O75113	0.258591	0.199578	N4BP1	N4BP1_HUMAN	0.151553	1.0017	0.223478	1.77993	-1.19618	3.01521	0.0184437	0.0954613	-3.13144	1.66586	1.17857	0.887838	0.0691443	0.975371	1.16024	1137		FALSE
-0.0384674	-0.167262	0.0903271	-0.956227	-0.6383	0.533192	0.697027	-7.01757	P32780	0.407125	0.185192	GTF2H1	TF2H1_HUMAN	0.146935	-1.24859	-2.2136	-0.283579	-2.07763	-2.78797	0.0150698	0.0850007	-3.57394	1.72046	1.42243	1.10093	0.0693188	-1.21012	1.15915	1138		FALSE
-0.00693718	-0.0862955	0.0724212	-2.01286	-0.186818	0.854382	0.920732	-7.21264	Q9UPQ3	0.108329	0.125515	AGAP1	AGAP1_HUMAN	0.0905361	1.14629	0.2272	2.06539	0.022494	2.85569	0.0204044	0.101807	-3.28948	1.63507	1.37409	1.04855	0.0695035	1.15323	1.15799	1139		FALSE
-1.08547	-1.22462	-0.946312	-3.19654	-16.6706	6.9043e-11	3.65899e-08	15.3786	Q15004	5.61163	0.379126	PCLAF	PAF15_HUMAN	0.158753	-0.582479	-0.986371	-0.178587	-0.476879	-3.3021	0.0102125	0.0668687	-2.91226	1.82982	0.623919	0.460781	0.0697731	0.502987	1.15631	1140		FALSE
0.19043	-0.0642639	0.445124	0.983211	1.59789	0.131544	0.273904	-5.98112	Q6P1X6	1.1017	0.338788	C8orf82	CH082_HUMAN	0.290568	-0.532941	-1.1104	0.0445147	0.493133	-1.97504	0.0678363	0.219416	-5.05143	1.23308	0.84712	0.658791	0.0697747	-0.723372	1.1563	1141		FALSE
-0.165004	-0.382104	0.0520958	-2.56121	-1.62429	0.125764	0.26481	-5.94277	Q03405	1.12226	0.288175	PLAUR	UPAR_HUMAN	0.247679	-0.867005	-1.42998	-0.304031	-1.22311	-3.52621	0.00727398	0.0544632	-2.56658	1.91994	0.885094	0.642269	0.0698354	-0.702	1.15592	1142		FALSE
-0.0762019	-0.415666	0.263262	3.03625	-0.479735	0.638544	0.779516	-7.10979	P56134	0.296357	0.503971	ATP5MF	ATPK_HUMAN	0.387278	-1.1421	-1.99637	-0.287831	1.46639	-2.86105	0.01233	0.0749092	-3.45696	1.77863	1.25856	0.974591	0.0698492	-1.0659	1.15584	1143		FALSE
-0.073902	-0.344786	0.196982	4.31149	-0.583047	0.568786	0.725886	-7.05254	P25789	0.368101	0.3935	PSMA4	PSA4_HUMAN	0.309038	0.523001	0.0571063	0.988896	4.10407	2.40232	0.0303592	0.131119	-4.31316	1.51015	0.678797	0.531517	0.0699713	0.596903	1.15508	1144		FALSE
0.0405197	-0.184847	0.265887	-0.0098364	0.384243	0.706354	0.823335	-7.15308	Q9UFF9	0.238145	0.333488	CNOT8	CNOT8_HUMAN	0.25711	-0.700332	-1.2952	-0.105465	-0.546688	-2.84356	0.0277026	0.123946	-3.45992	1.53849	0.892207	0.678654	0.0700148	-0.740851	1.15481	1145		FALSE
-0.426393	-0.625182	-0.227604	0.459029	-4.58403	0.000385824	0.00355613	-0.339065	Q9NUQ7	2.91945	0.286263	UFSP2	UFSP2_HUMAN	0.226789	-1.37607	-2.13972	-0.612418	-0.846305	-3.95158	0.00213845	0.0267426	-1.5736	2.21194	1.21934	0.871212	0.0700604	-0.949676	1.15453	1146		FALSE
0.0279743	-0.162701	0.218649	0.645581	0.313542	0.758317	0.857886	-7.17909	P17152	0.192274	0.285164	TMEM11	TMM11_HUMAN	0.217532	-1.26806	-2.30893	-0.227189	0.629915	-2.6071	0.0203763	0.101807	-3.93727	1.63507	1.52006	1.18748	0.0702894	-1.29603	1.15311	1147		FALSE
-0.326569	-0.829715	0.176578	-1.53195	-1.38711	0.186283	0.3487	-6.27082	Q86UA6	0.947894	0.675259	RPAIN	RIP_HUMAN	0.574015	-1.27593	-1.99334	-0.558528	-0.416264	-4.00104	0.00288131	0.032282	-1.69279	2.13742	1.17002	0.818453	0.070428	-0.949365	1.15225	1148		FALSE
-0.250018	-0.397631	-0.102406	-0.1869	-3.61974	0.00263308	0.0150257	-2.27407	Q9BTD8	2.42965	0.20169	RBM42	RBM42_HUMAN	0.168404	-1.69629	-2.85722	-0.535355	-0.65535	-3.17382	0.00776318	0.0569568	-2.89983	1.90053	1.74937	1.32445	0.0705941	-1.44627	1.15123	1149		FALSE
-0.829759	-1.29139	-0.368124	2.43475	-3.84134	0.00168402	0.0107818	-1.82699	Q9Y617	2.5487	0.638101	PSAT1	SERC_HUMAN	0.526656	-0.149934	-0.592092	0.292224	2.14192	-0.725669	0.479717	0.688598	-6.60144	0.418596	0.702039	0.504436	0.0706856	0.679825	1.15067	1150		FALSE
0.107011	0.0116195	0.202402	-1.04448	2.39744	0.0304197	0.0944443	-4.65839	Q92673	1.67095	0.125522	SORL1	SORL_HUMAN	0.108827	1.19313	0.321196	2.06507	-0.7826	3.07832	0.0126184	0.0759736	-3.07245	1.7722	1.31957	0.99475	0.0707299	1.08612	1.1504	1151		FALSE
0.0379121	-0.170182	0.246007	-0.744521	0.389356	0.70265	0.820974	-7.151	Q16611	0.241278	0.307976	BAK1	BAK_HUMAN	0.237405	1.36537	0.296165	2.43457	-0.682702	2.92392	0.0183346	0.0954528	-3.18573	1.6659	1.60641	1.2198	0.0707622	1.32745	1.1502	1152		FALSE
0.0746606	-0.0461907	0.195512	-1.78588	1.32029	0.207123	0.372805	-6.35618	Q5VTE6	0.902944	0.162064	ANGEL2	ANGE2_HUMAN	0.137873	0.78723	0.212416	1.36204	-1.84287	3.30791	0.014981	0.084638	-2.84544	1.72245	0.895801	0.655776	0.0709491	0.712569	1.14905	1153		FALSE
0.243261	0.0736395	0.412882	-0.620844	3.06494	0.00808742	0.0350815	-3.38376	Q9NXV2	2.10391	0.226622	KCTD5	KCTD5_HUMAN	0.193512	-0.639558	-1.35346	0.0743441	-0.41742	-1.91715	0.0753596	0.234668	-5.14551	1.19416	1.04972	0.814456	0.0712646	-0.882818	1.14713	1154		FALSE
0.263342	0.135074	0.391609	-0.68982	4.38765	0.000566949	0.00474466	-0.729413	Q9UBG0	2.82665	0.182601	MRC2	MRC2_HUMAN	0.146334	-0.658144	-1.40171	0.0854201	-1.09775	-1.94101	0.0775135	0.238672	-4.99152	1.18425	1.08927	0.848296	0.071268	-0.921486	1.14711	1155		FALSE
0.130637	0.0188557	0.242419	-0.564644	2.49762	0.0250308	0.0817236	-4.47411	O75674	1.73869	0.147265	TOM1L1	TM1L1_HUMAN	0.127526	0.80749	0.260337	1.35464	-0.0577992	3.15823	0.00680317	0.0522484	-2.88077	1.93782	0.816732	0.62422	0.0713955	0.676852	1.14633	1156		FALSE
0.332721	0.198013	0.467429	1.80829	5.27858	0.000102459	0.0012936	1.0122	P61421	3.22828	0.202007	ATP6V0D1	VA0D1_HUMAN	0.153681	-0.315519	-0.840319	0.209282	1.16894	-1.28661	0.218613	0.44297	-6.04645	0.78131	0.791512	0.59872	0.0713986	-0.64824	1.14631	1157		FALSE
-0.00604294	-0.121383	0.109297	-0.576645	-0.111969	0.912378	0.953547	-7.22451	Q86Y37	0.0639325	0.18526	CACUL1	CACL1_HUMAN	0.131586	0.87008	0.162865	1.57729	-0.242159	2.67238	0.0199075	0.100174	-3.81636	1.64284	1.03805	0.806826	0.0714044	0.876123	1.14627	1158		FALSE
-0.00549239	-0.12294	0.111955	-0.165697	-0.0999416	0.921754	0.959433	-7.22586	P04156	0.0559081	0.19255	PRNP	PRIO_HUMAN	0.13399	-0.766325	-1.38143	-0.151223	0.780232	-2.66613	0.018143	0.0948033	-3.82688	1.66915	0.899859	0.701741	0.0715053	-0.760833	1.14566	1159		FALSE
0.00531476	-0.104515	0.115144	-1.78915	0.103418	0.919043	0.957648	-7.22549	Q9H147	0.0583435	0.178545	DNTTIP1	TDIF1_HUMAN	0.125299	-0.91904	-1.66606	-0.172019	-1.59637	-2.63279	0.0193735	0.0983362	-3.88933	1.65171	1.09058	0.85224	0.0717423	-0.924355	1.14422	1160		FALSE
0.0568847	-0.0617831	0.175553	-0.220886	1.02445	0.322346	0.502768	-6.69254	Q92540	0.68592	0.162547	SMG7	SMG7_HUMAN	0.135382	1.01116	0.239631	1.78269	2.48181	3.00084	0.016259	0.0888395	-3.06898	1.69982	1.16593	0.880199	0.0717761	0.954275	1.14402	1161		FALSE
-0.200983	-1.08507	0.683105	0.795667	-0.48584	0.634313	0.77637	-7.1067	P0C0S5;Q71UI9	0.300547	1.3107	H2AZ1;H2AZ2	H2AZ_HUMAN;H2AV_HUMAN	1.00861	-1.30312	-1.72916	-0.877072	1.13198	-6.78473	4.09599e-05	0.00370072	2.54315	2.90676	0.878678	0.486051	0.071836	-1.10213	1.14366	1162		FALSE
-0.0281855	-0.165201	0.10883	1.30759	-0.439627	0.666664	0.800302	-7.12911	Q9NRF8	0.268721	0.205579	CTPS2	PYRG2_HUMAN	0.156315	-1.21874	-2.18122	-0.256255	0.0110051	-2.70977	0.0166459	0.0901672	-3.74474	1.69285	1.41107	1.09805	0.0718409	-1.19055	1.14363	1163		FALSE
0.137923	-0.0489691	0.324815	1.94069	1.57716	0.136239	0.27998	-6.01092	Q8N5K1	1.08823	0.248413	CISD2	CISD2_HUMAN	0.213216	-0.610883	-1.21926	-0.00250521	1.35749	-2.14882	0.0491816	0.178223	-4.75986	1.34916	0.887465	0.694069	0.0720209	-0.748806	1.14254	1164		FALSE
0.154866	0.000372122	0.309359	-0.257915	2.14227	0.0495188	0.135983	-5.11214	Q9NPR2	1.49162	0.203494	SEMA4B	SEM4B_HUMAN	0.176254	-2.37063	-4.41098	-0.330282	-2.54974	-2.61378	0.0272775	0.122761	-3.82925	1.54329	3.01073	2.32774	0.0721096	-2.5255	1.14201	1165		FALSE
-0.0758929	-0.295195	0.14341	-2.23356	-0.744522	0.469272	0.646069	-6.88264	Q6ZWJ1	0.477099	0.311781	STXBP4	STXB4_HUMAN	0.250191	0.581309	0.049052	1.11357	-1.48772	2.63794	0.0366959	0.148627	-3.73917	1.44577	0.788071	0.607226	0.0722275	0.657202	1.1413	1166		FALSE
0.215324	0.113549	0.317099	0.128355	4.5215	0.000435943	0.00388794	-0.463037	Q9BTZ2	2.89099	0.145983	DHRS4	DHRS4_HUMAN	0.11611	0.660444	0.298004	1.02288	0.559289	3.89956	0.00153718	0.0221254	-1.41486	2.28518	0.566464	0.413489	0.0724733	0.44512	1.13982	1167		FALSE
0.0401153	-0.0950428	0.175273	4.07424	0.634304	0.535725	0.699219	-7.0202	Q01518	0.404148	0.194547	CAP1	CAP1_HUMAN	0.154195	0.694793	0.161329	1.22826	3.71051	2.78718	0.0142801	0.0818927	-3.59803	1.73774	0.783659	0.608603	0.0726967	0.654677	1.13849	1168		FALSE
0.0142518	-0.317118	0.345621	-0.309977	0.0919152	0.928018	0.962467	-7.22668	Q92643	0.0517648	0.539625	PIGK	GPI8_HUMAN	0.378043	-0.868245	-1.5808	-0.155687	0.0147296	-2.60758	0.0203574	0.101807	-3.93639	1.63507	1.04079	0.812924	0.0727515	-0.882497	1.13816	1169		FALSE
0.270775	0.126937	0.414612	3.08531	4.02315	0.00116929	0.00813443	-1.46045	P22307	2.64659	0.200529	SCP2	SCP2_HUMAN	0.164097	0.737663	0.357367	1.11796	2.56803	4.15099	0.000933356	0.0171583	-0.91781	2.38083	0.607276	0.433861	0.0729514	0.466888	1.13697	1170		FALSE
0.401212	0.250491	0.551934	1.29024	5.6889	4.81865e-05	0.000697553	1.78424	P15586	3.40592	0.230885	GNS	GNS_HUMAN	0.171951	-0.300217	-0.872665	0.27223	1.56061	-1.12232	0.280167	0.51107	-6.23639	0.673148	0.87414	0.653077	0.0729728	-0.70143	1.13684	1171		FALSE
0.050277	-0.123519	0.224073	2.91384	0.618243	0.545968	0.707271	-7.03061	O95881	0.393231	0.250598	TXNDC12	TXD12_HUMAN	0.198276	-0.700452	-1.31327	-0.0876313	2.45502	-2.44602	0.027899	0.12451	-4.23395	1.53621	0.893684	0.699137	0.072975	-0.750729	1.13683	1172		FALSE
0.13335	-0.0577716	0.324472	0.241217	1.50108	0.156264	0.308031	-6.06048	P55061	1.02846	0.254134	TMBIM6	BI1_HUMAN	0.218042	-1.21881	-2.32029	-0.117334	0.110196	-2.67263	0.0349839	0.143821	-3.69183	1.46282	1.63306	1.25662	0.0730969	-1.35216	1.1361	1173		FALSE
-0.261468	-0.873256	0.350321	-1.55187	-0.913369	0.375929	0.557627	-6.79999	Q9NUN5	0.603295	0.849462	LMBRD1	LMBD1_HUMAN	0.697959	-1.32698	-2.12237	-0.531584	-0.84494	-3.65853	0.00358331	0.0361654	-2.09241	2.09155	1.24352	0.907424	0.0732703	-1.06551	1.13507	1174		FALSE
0.137307	0.0329239	0.241689	4.34365	2.8112	0.0134609	0.0509639	-3.87963	Q6ZUM4	1.94849	0.138118	ARHGAP27	RHG27_HUMAN	0.119085	0.89676	0.27747	1.51605	-1.51977	3.39208	0.0107655	0.0695105	-2.60007	1.81246	0.969759	0.706517	0.0733314	0.759453	1.13471	1175		FALSE
0.06393	-0.0345221	0.162382	0.695778	1.38774	0.186093	0.348446	-6.26999	Q96KN1	0.948378	0.132123	LRATD2	LRAT2_HUMAN	0.112319	-0.657124	-1.24516	-0.0690911	-1.37981	-2.69913	0.0337334	0.140343	-3.65573	1.47545	0.872931	0.670858	0.0733576	-0.721054	1.13456	1176		FALSE
-0.892057	-1.02051	-0.763602	-0.477117	-14.8413	3.43127e-10	1.00079e-07	13.8164	P14635	5.42203	0.322468	CCNB1	CCNB1_HUMAN	0.146548	-0.223573	-0.770002	0.322856	0.333727	-0.87559	0.395681	0.622562	-6.47992	0.509963	0.859284	0.623394	0.0734028	0.668484	1.13429	1177		FALSE
0.0996327	-0.00800911	0.207275	1.31274	1.97811	0.0671638	0.169361	-5.39006	Q92817	1.37671	0.141845	EVPL	EVPL_HUMAN	0.122803	-1.10179	-2.08025	-0.123335	-2.13252	-2.40976	0.0299262	0.129882	-4.29971	1.51495	1.42547	1.11627	0.0734685	-1.20143	1.1339	1178		FALSE
0.0419068	-0.172782	0.256596	1.2418	0.417161	0.682648	0.810837	-7.13921	Q9UJ68	0.254732	0.322446	MSRA	MSRA_HUMAN	0.244928	-0.814306	-1.51494	-0.113671	0.179629	-2.4872	0.0257557	0.11837	-4.15878	1.56143	1.02217	0.79932	0.0734711	-0.856212	1.13388	1179		FALSE
0.0601558	-0.0167495	0.137061	3.17581	1.67167	0.115941	0.249873	-5.87288	Q6ZMI0	1.15713	0.101895	PPP1R21	PPR21_HUMAN	0.0877375	-1.08821	-2.02406	-0.15237	-2.31373	-2.48843	0.0256942	0.118316	-4.15653	1.56165	1.3658	1.06766	0.0737408	-1.14837	1.13229	1180		FALSE
-0.0873738	-0.221068	0.0463199	3.17331	-1.39669	0.183439	0.345677	-6.25831	Q04917	0.953667	0.179573	YWHAH	1433F_HUMAN	0.152525	0.586428	0.0344497	1.13841	2.55666	2.27357	0.0388567	0.153951	-4.54291	1.42736	0.805262	0.629725	0.0738067	0.673801	1.1319	1181		FALSE
0.0883098	-0.160279	0.336899	2.45905	0.759201	0.459851	0.637286	-6.9307	P20674	0.489329	0.353724	COX5A	COX5A_HUMAN	0.283603	0.605819	0.197616	1.01402	2.48133	3.17601	0.0065645	0.0511325	-2.84595	1.94707	0.60984	0.465698	0.0738102	0.517509	1.13188	1182		FALSE
-0.103772	-0.229966	0.022421	-1.85857	-1.75742	0.0998505	0.224985	-5.74298	Q96RL1	1.21865	0.166901	UIMC1	UIMC1_HUMAN	0.143968	-2.75914	-4.92354	-0.594742	-3.27092	-2.86778	0.017874	0.0941603	-3.53069	1.67238	3.23367	2.46926	0.0738805	-2.65537	1.13147	1183		FALSE
0.322117	0.212133	0.432102	-1.40875	6.25909	1.75472e-05	0.000325905	2.82031	O15455	3.61511	0.174642	TLR3	TLR3_HUMAN	0.125476	1.01852	0.448513	1.58853	-2.14018	4.31585	0.00440303	0.040826	-1.62286	2.0418	0.97772	0.650297	0.0739074	0.696407	1.13131	1184		FALSE
-0.319467	-0.598409	-0.0405241	0.94442	-2.4476	0.0275967	0.087843	-4.56651	P04732	1.7051	0.367224	MT1E	MT1E_HUMAN	0.318232	1.82561	0.0718084	3.57941	-2.2777	2.28272	0.042657	0.162216	-4.3176	1.39974	2.55633	2.00083	0.0739127	2.14508	1.13128	1185		FALSE
0.0300866	-0.111605	0.171778	-0.787057	0.453794	0.656669	0.792752	-7.12247	Q9BVG8	0.278753	0.211549	KIFC3	KIFC3_HUMAN	0.161649	-0.783753	-1.4505	-0.117006	-1.29606	-2.6444	0.0259201	0.118894	-3.97274	1.55923	0.9852	0.76066	0.0739724	-0.81384	1.13093	1186		FALSE
0.0471227	-0.183894	0.278139	0.276765	0.435931	0.669283	0.80149	-7.1308	Q9NRP2	0.267142	0.345735	CMC2	COXM2_HUMAN	0.263555	-0.857571	-1.60045	-0.114692	0.371549	-2.53149	0.0273357	0.122773	-4.09375	1.54324	1.08916	0.847515	0.0741911	-0.904694	1.12965	1187		FALSE
0.0297507	-0.469292	0.528794	-0.2418	0.127406	0.900363	0.946546	-7.22255	Q86YZ3	0.0734494	0.793898	HRNR	HORN_HUMAN	0.569334	-1.33145	-2.44077	-0.222131	-2.0338	-2.63205	0.0228025	0.109625	-3.8433	1.5992	1.63184	1.26557	0.0743499	-1.3612	1.12872	1188		FALSE
-0.0875903	-0.261976	0.0867951	-0.0494771	-1.07343	0.30055	0.48005	-6.64178	Q8IX04	0.721417	0.237972	UEVLD	UEVLD_HUMAN	0.198948	-1.16175	-2.04359	-0.279903	-1.21023	-2.8387	0.0136613	0.0798523	-3.53211	1.74938	1.30162	1.00605	0.0744742	-1.07416	1.12799	1189		FALSE
0.0371826	-0.109592	0.183957	-0.654103	0.541402	0.59642	0.746272	-7.07691	Q8WUD6	0.340733	0.213886	CHPT1	CHPT1_HUMAN	0.167448	0.702316	0.155257	1.24937	-0.277042	3.10082	0.0196338	0.0993733	-3.11621	1.64669	0.835943	0.624113	0.0745303	0.665133	1.12767	1190		FALSE
-0.148967	-0.241049	-0.0568842	1.28029	-3.45734	0.00365722	0.0192261	-2.60105	P56945	2.33837	0.124862	BCAR1	BCAR1_HUMAN	0.105052	0.644261	-0.00691323	1.29544	1.0382	2.11729	0.0521685	0.184158	-4.81373	1.33128	0.948526	0.742893	0.0748282	0.793228	1.12593	1191		FALSE
0.113329	-0.0450328	0.271691	-0.294192	1.5294	0.147604	0.295685	-6.07852	Q8N3U4	1.05429	0.210686	STAG2	STAG2_HUMAN	0.180668	-1.43111	-2.70002	-0.162213	-1.88689	-2.41358	0.0297061	0.129322	-4.2928	1.51713	1.84887	1.44763	0.0750947	-1.54444	1.12439	1192		FALSE
-0.390436	-0.507356	-0.273516	-1.21798	-7.13659	4.04511e-06	0.0001021	4.32737	Q96BY7	3.91657	0.195389	ATG2B	ATG2B_HUMAN	0.133388	0.774708	-0.182876	1.73229	-1.48856	1.74326	0.104275	0.285856	-5.42067	1.07538	1.41199	1.09246	0.0751754	1.16514	1.12392	1193		FALSE
-0.270443	-0.479049	-0.0618365	-2.80062	-2.78912	0.0148502	0.0549815	-3.89587	Q15011	1.91585	0.276676	HERPUD1	HERP1_HUMAN	0.237989	0.789366	-0.0847395	1.66347	-1.89149	2.00317	0.0720639	0.227944	-4.9042	1.21109	1.2775	0.997224	0.0751922	1.05981	1.12383	1194		FALSE
-0.303379	-0.385619	-0.221138	1.29833	-7.88367	1.25715e-06	4.43949e-05	5.52738	Q9NTJ3	4.12165	0.144268	SMC4	SMC4_HUMAN	0.0938242	0.280291	-0.200423	0.761004	2.29565	1.24778	0.232102	0.458646	-6.09323	0.755671	0.726995	0.548423	0.0752844	0.583669	1.1233	1195		FALSE
-0.142978	-0.737178	0.451222	-0.0956295	-0.514241	0.614802	0.761414	-7.09186	P51636	0.320488	0.874406	CAV2	CAV2_HUMAN	0.677894	-1.69008	-2.95342	-0.426752	-0.460802	-2.9059	0.0128499	0.0768826	-3.39285	1.76676	1.87493	1.44127	0.0753502	-1.54711	1.12292	1196		FALSE
-0.148633	-0.318658	0.0213916	-0.361715	-1.86824	0.0819896	0.194478	-5.56894	O15228	1.30119	0.223888	GNPAT	GNPAT_HUMAN	0.193973	-1.05495	-1.80483	-0.305059	-0.856229	-3.01058	0.00914739	0.0622935	-3.16856	1.86128	1.1109	0.855509	0.0758922	-0.906312	1.1198	1197		FALSE
-0.240284	-0.3212	-0.159369	-0.792596	-6.34634	1.50937e-05	0.000292765	2.97493	O60942	3.64381	0.129249	RNGTT	MCE1_HUMAN	0.0923125	-1.54102	-2.61288	-0.469164	-1.7995	-3.23431	0.00976904	0.0647256	-2.81843	1.84432	1.63768	1.22283	0.0759426	-1.30074	1.11951	1198		FALSE
-0.0215536	-0.188307	0.1452	-1.55406	-0.276232	0.786253	0.877903	-7.19071	Q9NQA3	0.165641	0.25504	WASH6P	WASH6_HUMAN	0.190241	0.659972	0.0953393	1.2246	-2.68908	2.82318	0.0284792	0.125501	-3.48745	1.53224	0.844221	0.644162	0.0760132	0.681525	1.11911	1199		FALSE
-0.281953	-0.383018	-0.180889	-1.29747	-5.96222	2.95257e-05	0.000488477	2.28636	Q5T5C0	3.50511	0.157664	STXBP5	STXB5_HUMAN	0.1153	-2.42078	-4.18397	-0.657587	-1.01231	-3.21617	0.01381	0.0802533	-2.84616	1.74707	2.71582	2.01154	0.0760925	-2.13883	1.11866	1200		FALSE
0.0359902	-0.146633	0.218614	2.75835	0.421169	0.679784	0.808534	-7.13745	P23919	0.25779	0.273637	DTYMK	KTHY_HUMAN	0.208346	-0.6359	-1.19329	-0.0785094	2.8073	-2.44143	0.0281482	0.124976	-4.24229	1.53434	0.812315	0.6359	0.076389	-0.67189	1.11697	1201		FALSE
0.0655975	-0.0646986	0.195894	-1.69745	1.07593	0.299467	0.478941	-6.63913	Q2KHT3	0.723173	0.177788	CLEC16A	CL16A_HUMAN	0.148648	0.880782	0.20521	1.55635	-0.759334	2.93296	0.016043	0.0882488	-3.10518	1.70294	1.01373	0.770727	0.0763994	0.815184	1.11691	1202		FALSE
0.0363828	-0.109078	0.181844	0.61083	0.534539	0.601039	0.750308	-7.08075	O00291	0.335331	0.212657	HIP1	HIP1_HUMAN	0.165949	0.701834	0.149432	1.25424	-1.02416	2.71891	0.016348	0.0889612	-3.72749	1.69917	0.809567	0.630209	0.0764405	0.665451	1.11668	1203		FALSE
-0.127192	-0.260186	0.00580099	2.2315	-2.0439	0.0594954	0.155347	-5.28013	Q02040	1.42262	0.175238	AKAP17A	AK17A_HUMAN	0.151726	0.363832	-0.0437461	0.77141	-0.539948	1.98013	0.0749111	0.23376	-4.8152	1.19643	0.596034	0.464986	0.0765024	0.491025	1.11633	1204		FALSE
-0.275411	-0.386046	-0.164775	-1.12077	-5.32006	9.48388e-05	0.00122035	1.0912	Q9H334	3.24537	0.166331	FOXP1	FOXP1_HUMAN	0.126218	0.737133	-0.10121	1.57548	-0.850647	1.89463	0.0800222	0.243009	-5.18666	1.17364	1.23102	0.956424	0.0765865	1.01254	1.11585	1205		FALSE
-0.395789	-0.824418	0.0328394	-0.698737	-1.97339	0.0677475	0.170288	-5.39787	Q9Y575	1.37378	0.56468	ASB3	ASB3_HUMAN	0.489002	-2.3796	-4.02824	-0.730951	-2.64728	-3.48622	0.0119286	0.0732858	-2.61718	1.78858	2.60766	1.88086	0.0766808	-1.98381	1.11531	1206		FALSE
-0.0378583	-0.449396	0.37368	1.78403	-0.196599	0.84686	0.915457	-7.21065	P61970	0.11542	0.642888	NUTF2	NTF2_HUMAN	0.469503	-1.03065	-1.842	-0.219303	3.3771	-2.71844	0.0163631	0.0889752	-3.72837	1.6991	1.18891	0.925628	0.0768022	-0.992793	1.11463	1207		FALSE
-0.143416	-0.296341	0.00950911	0.647906	-2.00423	0.0640172	0.163521	-5.34666	Q96ER3	1.39548	0.201434	SAAL1	SAAL1_HUMAN	0.174465	0.65974	-0.00800081	1.32748	0.771431	2.12895	0.0524288	0.184632	-4.74827	1.32987	0.972344	0.761793	0.0768683	0.803156	1.11425	1208		FALSE
0.0282659	-0.0876604	0.144192	-1.7694	0.521087	0.610143	0.757508	-7.08816	Q6ZT12	0.325704	0.170096	UBR3	UBR3_HUMAN	0.132255	-1.7007	-3.13242	-0.268981	-2.16673	-2.63495	0.02431	0.114577	-3.9487	1.57752	2.11304	1.63338	0.0768894	-1.72897	1.11413	1209		FALSE
-0.0237942	-0.207932	0.160344	1.5104	-0.276158	0.786309	0.877903	-7.19074	P10109	0.165641	0.281553	FDX1	ADX_HUMAN	0.210074	0.456031	0.0608953	0.851166	0.902983	2.46981	0.0266411	0.120564	-4.19059	1.5523	0.575804	0.45079	0.0770911	0.479825	1.113	1210		FALSE
-0.138547	-0.435016	0.157923	-1.77601	-1.00539	0.332317	0.512835	-6.65232	Q9P086	0.670447	0.405031	MED11	MED11_HUMAN	0.338228	-1.93057	-3.42117	-0.439976	-1.74079	-2.96552	0.01718	0.0917555	-3.43837	1.68462	2.24616	1.70055	0.0771161	-1.79203	1.11286	1211		FALSE
0.370505	0.115458	0.625552	-0.623	3.10458	0.00746578	0.0329927	-3.3054	Q9Y2G5	2.12868	0.341145	POFUT2	OFUT2_HUMAN	0.290971	-0.769255	-1.71907	0.180561	0.527875	-1.74514	0.103936	0.285422	-5.3617	1.07632	1.40082	1.0836	0.0772411	-1.13976	1.11215	1212		FALSE
0.0244507	-0.132646	0.181547	-0.895864	0.332625	0.744159	0.849066	-7.17258	Q9UIV1	0.203992	0.234928	CNOT7	CNOT7_HUMAN	0.179224	-0.451258	-0.846187	-0.0563298	-1.55247	-2.61627	0.0297713	0.129526	-3.98749	1.51633	0.583293	0.450555	0.0772901	-0.475709	1.11188	1213		FALSE
-0.531628	-0.948778	-0.114478	-3.25154	-2.74179	0.0162798	0.0589668	-3.98491	Q53HC5	1.8854	0.552664	KLHL26	KLH26_HUMAN	0.475906	0.253005	-0.363012	0.869023	-2.54494	0.992008	0.357525	0.585953	-5.82409	0.56207	0.882257	0.702784	0.0773679	0.784633	1.11144	1214		FALSE
0.026643	-0.0855358	0.138822	-1.73852	0.507576	0.619354	0.765085	-7.09542	O60293	0.315589	0.165469	ZFC3H1	ZC3H1_HUMAN	0.127979	0.950271	0.181805	1.71874	-0.938098	2.89672	0.0219225	0.106811	-3.30133	1.61186	1.15551	0.876706	0.0774854	0.923628	1.11078	1215		FALSE
-0.503326	-0.89065	-0.116002	1.03103	-2.77719	0.0144065	0.0537174	-3.94523	Q8NHW5	1.92589	0.512241	RPLP0P6	RLA0L_HUMAN	0.441879	1.0191	-0.251639	2.28984	-0.128937	1.74201	0.106351	0.288199	-5.36958	1.07031	1.86622	1.44973	0.0775992	1.52243	1.11014	1216		FALSE
-0.312455	-0.456607	-0.168303	1.48986	-4.6323	0.000351218	0.00329659	-0.243606	Q9BZE4	2.94346	0.208058	GTPBP4	GTPB4_HUMAN	0.164456	0.22098	-0.224224	0.666184	0.555843	1.06221	0.305702	0.535661	-6.30049	0.635901	0.681114	0.507911	0.0776511	0.533435	1.10985	1217		FALSE
0.0649688	-0.134412	0.264349	-0.789129	0.696389	0.497156	0.669411	-6.97759	Q9UBB6	0.444852	0.28625	NCDN	NCDN_HUMAN	0.227463	-0.91649	-1.73598	-0.0969955	-0.584108	-2.3933	0.0308918	0.132612	-4.32943	1.5044	1.19404	0.934921	0.0777055	-0.981458	1.10955	1218		FALSE
-0.076618	-0.196589	0.0433529	-0.485095	-1.36485	0.193027	0.355728	-6.29962	Q14156	0.934594	0.160681	EFR3A	EFR3A_HUMAN	0.136869	0.578351	0.0316619	1.12504	-0.537141	2.55523	0.0411434	0.159238	-3.85226	1.40956	0.804198	0.623691	0.0777245	0.654969	1.10944	1219		FALSE
0.0376367	-0.107077	0.18235	-0.720665	0.555818	0.586778	0.739221	-7.06867	Q8NDA8	0.350183	0.210655	MROH1	MROH1_HUMAN	0.165096	-0.809542	-1.5165	-0.10258	-0.893919	-2.45052	0.0276568	0.123946	-4.22576	1.53849	1.03134	0.806539	0.0777498	-0.847179	1.1093	1220		FALSE
-0.1344	-0.289436	0.0206353	-2.55132	-1.85267	0.0843134	0.198971	-5.59379	Q96DF8	1.28846	0.204449	ESS2	ESS2_HUMAN	0.176873	0.545515	-0.0225017	1.11353	-1.78993	2.31966	0.057185	0.195559	-4.17546	1.29811	0.823666	0.648022	0.0777585	0.679915	1.10925	1221		FALSE
0.286092	-0.272187	0.844371	0.54391	1.09518	0.29123	0.470063	-6.61859	Q9NXE8	0.737297	0.760535	CWC25	CWC25_HUMAN	0.636913	-1.10337	-2.24773	0.0409975	-1.52143	-2.11437	0.057397	0.195633	-4.79483	1.2979	1.66623	1.30555	0.0778356	-1.38946	1.10882	1222		FALSE
-0.0848887	-0.338226	0.168449	1.89681	-0.716111	0.485254	0.659866	-6.96327	P84098	0.457996	0.363282	RPL19	RL19_HUMAN	0.28902	-1.10893	-1.9647	-0.253148	4.35244	-2.77304	0.0146863	0.0835718	-3.62492	1.72834	1.25756	0.976315	0.077837	-1.02404	1.10881	1223		FALSE
-0.234269	-0.321845	-0.146692	3.26171	-5.71683	4.58125e-05	0.000670626	1.83601	P42166	3.41699	0.134378	TMPO	LAP2A_HUMAN	0.0999119	0.471182	-0.118939	1.0613	3.19245	1.70869	0.109052	0.292343	-5.47004	1.06141	0.870085	0.67324	0.0785726	0.705451	1.10473	1224		FALSE
0.0618798	-0.169698	0.293457	-0.793074	0.57106	0.57667	0.731756	-7.05973	Q9NYS0	0.360207	0.336707	NKIRAS1	KBRS1_HUMAN	0.264195	-0.83371	-1.58487	-0.082551	-0.991817	-2.46199	0.0328342	0.137783	-4.16315	1.48489	1.10047	0.856961	0.0786439	-0.89559	1.10433	1225		FALSE
-0.153671	-0.257567	-0.0497737	0.787691	-3.16095	0.00666243	0.0304154	-3.19365	Q8WWY3	2.16119	0.139365	PRPF31	PRP31_HUMAN	0.118531	0.470337	-0.0530883	0.993762	0.776104	1.92296	0.0745724	0.233113	-5.13615	1.19804	0.769471	0.59715	0.0788521	0.624007	1.10319	1226		FALSE
0.128238	0.0396453	0.216832	4.44924	3.09348	0.00763491	0.0335893	-3.32736	P18206	2.12147	0.118478	VCL	VINC_HUMAN	0.101072	0.638545	0.209947	1.06714	5.01843	3.18829	0.00640463	0.0502281	-2.82189	1.9547	0.640276	0.488966	0.0790769	0.510307	1.10195	1227		FALSE
-0.00849255	-0.108033	0.0910477	-0.407884	-0.182335	0.857835	0.923194	-7.21352	Q8N4J0	0.105015	0.158505	CARNMT1	CARME_HUMAN	0.113561	0.644746	0.096096	1.1934	-0.854225	2.83839	0.0278975	0.12451	-3.46691	1.53621	0.82261	0.625928	0.0792115	0.653239	1.10121	1228		FALSE
-0.248049	-0.358047	-0.13805	0.760043	-4.81924	0.000244664	0.0025055	0.124119	O75909	3.02917	0.160498	CCNK	CCNK_HUMAN	0.125492	-1.17431	-1.95218	-0.396443	0.0573121	-3.23067	0.0058817	0.0479816	-2.73871	1.97416	1.16589	0.887432	0.0794174	-0.926263	1.10008	1229		FALSE
-0.0699596	-0.153341	0.0134219	1.89091	-1.79311	0.0937538	0.215787	-5.68766	Q8NDI1	1.24262	0.110348	EHBP1	EHBP1_HUMAN	0.0951258	0.550919	0.0290221	1.07282	0.70509	2.25901	0.0399474	0.156508	-4.56853	1.41869	0.761124	0.595407	0.0795045	0.620879	1.09961	1230		FALSE
-0.56361	-0.850582	-0.276638	0.363763	-4.19729	0.000826264	0.00628938	-1.11034	Q6IA86	2.73364	0.404104	ELP2	ELP2_HUMAN	0.327392	0.217623	-0.435086	0.870332	-0.104342	0.763415	0.466258	0.679517	-6.03073	0.430997	0.989659	0.744643	0.0795982	0.781233	1.0991	1231		FALSE
0.0270705	-0.061468	0.115609	1.06247	0.653423	0.523672	0.688927	-7.00748	Q71RC2	0.418148	0.126889	LARP4	LARP4_HUMAN	0.101009	0.612788	0.119773	1.1058	1.73231	2.6599	0.018367	0.0954613	-3.83857	1.66586	0.720987	0.562457	0.0796766	0.585717	1.09867	1232		FALSE
0.0605675	-0.0319431	0.153078	-1.54145	1.39919	0.182702	0.34528	-6.25504	Q9NXN4	0.954429	0.12438	GDAP2	GDAP2_HUMAN	0.105541	0.709229	0.163279	1.25518	-1.39956	3.13771	0.018702	0.0963056	-3.06756	1.66167	0.836561	0.622847	0.0797151	0.648661	1.09846	1233		FALSE
0.153467	-0.0644033	0.371337	0.887802	1.50538	0.153615	0.304255	-6.11195	Q96LW7	1.03629	0.290263	CARD19	CAR19_HUMAN	0.248558	-0.674228	-1.37212	0.0236602	-0.411586	-2.14301	0.0568591	0.194828	-4.68405	1.30019	1.01638	0.796186	0.0797993	-0.827695	1.098	1234		FALSE
0.0287621	-0.0940467	0.151571	0.729187	0.50052	0.624192	0.76901	-7.09913	Q4VC31	0.310354	0.181643	MIX23	MIX23_HUMAN	0.140107	0.835325	0.155688	1.51496	2.2984	2.63023	0.0194713	0.0987624	-3.89412	1.64964	0.992479	0.775364	0.0798948	0.806562	1.09748	1235		FALSE
-0.488671	-0.572093	-0.40525	-0.416205	-12.5189	3.44726e-09	5.12211e-07	11.5257	Q9Y485	5.10154	0.187746	DMXL1	DMXL1_HUMAN	0.0951717	0.184424	-0.382407	0.751254	-2.46615	0.785854	0.460302	0.675375	-6.006	0.436668	0.827792	0.646669	0.0799587	0.673095	1.09713	1236		FALSE
-0.0324582	-0.168552	0.103636	0.288215	-0.509701	0.617901	0.764249	-7.09429	Q9H788	0.316704	0.200875	SH2D4A	SH24A_HUMAN	0.155263	0.513574	0.0524994	0.974648	0.0906927	2.38368	0.0314699	0.134308	-4.34676	1.49794	0.671992	0.526017	0.0800605	0.546032	1.09658	1237		FALSE
0.367537	-0.0536397	0.788713	-3.2582	1.8774	0.0821486	0.194797	-5.50145	Q02297	1.30028	0.554012	NRG1	NRG1_HUMAN	0.480499	1.19964	0.527966	1.87132	-2.60322	4.3139	0.00441284	0.040826	-1.62507	2.0418	1.15158	0.766283	0.0803399	0.832106	1.09507	1238		FALSE
0.382081	0.276473	0.487689	1.52448	7.73194	1.58474e-06	5.09382e-05	5.2897	P28062	4.08838	0.183172	PSMB8	PSB8_HUMAN	0.120483	-0.149819	-0.599494	0.299856	1.59741	-0.712992	0.487291	0.695454	-6.61075	0.409263	0.7175	0.513012	0.0803495	-0.5319	1.09502	1239		FALSE
0.14449	-0.0332095	0.32219	-1.2374	1.73773	0.103361	0.230325	-5.77319	Q13277	1.20505	0.235012	STX3	STX3_HUMAN	0.202729	-1.16602	-2.27268	-0.0593581	-1.44991	-2.25479	0.0402689	0.157017	-4.57594	1.41699	1.61286	1.26254	0.080457	-1.31051	1.09444	1240		FALSE
-0.558995	-1.22785	0.109857	4.7284	-1.78611	0.0949236	0.217873	-5.69857	P62266	1.23712	0.885628	RPS23	RS23_HUMAN	0.763061	0.579195	-0.299005	1.45739	1.62539	1.41139	0.179456	0.391701	-5.88857	0.868943	1.30644	1.0019	0.0804581	1.13819	1.09443	1241		FALSE
-0.336186	-0.728648	0.0562752	0.230091	-1.83068	0.0876956	0.205518	-5.62868	P78346	1.27029	0.51872	RPP30	RPP30_HUMAN	0.44774	-1.02485	-1.56295	-0.486762	0.680561	-4.07588	0.00108282	0.0182511	-1.066	2.35786	0.851923	0.613882	0.0805595	-0.688668	1.09388	1242		FALSE
0.128677	-0.0790356	0.336389	0.87486	1.32394	0.205939	0.37137	-6.3516	Q9Y282	0.905568	0.278506	ERGIC3	ERGI3_HUMAN	0.236969	-0.482037	-0.996457	0.0323827	0.561667	-2.00529	0.064182	0.211045	-5.00164	1.25528	0.752657	0.586876	0.0806232	-0.610714	1.09354	1243		FALSE
0.599202	0.440182	0.758223	-1.46804	8.05286	9.74356e-07	3.62845e-05	5.78884	Q03169	4.17008	0.281634	TNFAIP2	TNAP2_HUMAN	0.181419	-0.0400101	-0.581322	0.501302	0.166921	-0.158175	0.876525	0.94238	-6.86187	0.0791002	0.991399	0.617557	0.0806818	-0.639212	1.09322	1244		FALSE
0.146414	-0.0915381	0.384366	0.441767	1.31499	0.208854	0.374008	-6.36281	Q9BSH5	0.900749	0.318592	HDHD3	HDHD3_HUMAN	0.271468	-1.2944	-2.51362	-0.0751784	0.0398581	-2.35499	0.0395142	0.155342	-4.41768	1.42263	1.78333	1.39095	0.0807086	-1.44081	1.09308	1245		FALSE
0.0113891	-0.142606	0.165384	0.504743	0.158056	0.876584	0.93165	-7.2179	O75165	0.0936141	0.238453	DNAJC13	DJC13_HUMAN	0.175686	-0.514185	-0.958791	-0.0695797	-0.317971	-2.47491	0.0263783	0.120064	-4.18127	1.55437	0.64837	0.507229	0.0807552	-0.525574	1.09283	1246		FALSE
-0.206577	-0.486677	0.0735234	0.960827	-1.57615	0.136471	0.280164	-6.01236	Q15418	1.08782	0.372203	RPS6KA1	KS6A1_HUMAN	0.319552	-0.830146	-1.34494	-0.315349	-1.03102	-3.47471	0.00396617	0.0382911	-2.32141	2.06821	0.786711	0.587307	0.0807793	-0.623569	1.0927	1247		FALSE
0.355542	0.250749	0.460335	-1.18034	7.25081	3.36738e-06	8.86893e-05	4.51573	Q86YH6	3.95186	0.176338	PDSS2	DLP1_HUMAN	0.119554	1.32275	0.504575	2.14093	-1.7373	3.9049	0.00711981	0.0538042	-2.10095	1.9252	1.34667	0.933421	0.0809998	0.967213	1.09152	1248		FALSE
-0.592133	-0.810829	-0.373437	-1.04285	-5.82502	5.01203e-05	0.00071734	1.84696	O43542	3.39803	0.341545	XRCC3	XRCC3_HUMAN	0.2495	0.25045	-0.464137	0.965037	-2.24816	0.846534	0.42804	0.651327	-5.95588	0.469803	1.04487	0.815238	0.0810434	0.842583	1.09128	1249		FALSE
0.00482358	-0.733503	0.743151	0.864962	0.0139621	0.98905	0.993644	-7.23107	Q9UNX3	0.00882077	1.07181	RPL26L1	RL26L_HUMAN	0.842321	-4.22166	-7.80505	-0.638272	-0.212176	-2.69752	0.0261795	0.119697	-3.85987	1.55589	5.31815	4.08812	0.0810682	-4.22649	1.09115	1250		FALSE
0.33639	-0.100381	0.773161	3.82146	1.64596	0.121186	0.257999	-5.91098	P13928	1.13798	0.579379	ANXA8	ANXA8_HUMAN	0.49829	2.24885	0.626107	3.8716	0.341495	3.03903	0.0109101	0.070093	-3.12646	1.80871	2.43697	1.85131	0.0810805	1.91246	1.09108	1251		FALSE
0.0258473	-0.308009	0.359704	0.0524844	0.165457	0.870861	0.928643	-7.21663	P40616	0.0976723	0.51868	ARL1	ARL1_HUMAN	0.380881	1.29888	0.218437	2.37932	0.324746	2.57266	0.0217997	0.106463	-4.00129	1.61345	1.57786	1.23262	0.0812174	1.27303	1.09035	1252		FALSE
0.00125185	-0.354265	0.356769	-0.175815	0.00752527	0.994098	0.996183	-7.23114	O95563	0.0052909	0.463745	MPC2	MPC2_HUMAN	0.405592	-1.54691	-2.86167	-0.232145	-0.867055	-2.60988	0.0253944	0.117491	-3.99117	1.56512	1.93719	1.49995	0.0812673	-1.54816	1.09008	1253		FALSE
-0.219987	-0.524475	0.0845009	2.53319	-1.54403	0.144039	0.290698	-6.05797	Q96EK6	1.06493	0.404885	GNPNAT1	GNA1_HUMAN	0.347376	0.35056	-0.106556	0.807676	0.741703	1.64116	0.122505	0.31462	-5.56997	1.01495	0.676973	0.521501	0.0813867	0.570547	1.08945	1254		FALSE
-0.193135	-0.387604	0.00133408	-0.103661	-2.12246	0.0513942	0.139969	-5.14631	Q13888;Q6P1K8	1.47682	0.256325	GTF2H2;GTF2H2C_2	TF2H2_HUMAN;T2H2L_HUMAN	0.22186	-1.44093	-2.50008	-0.381784	0.0611969	-3.06053	0.0129937	0.0774818	-3.2135	1.76321	1.60175	1.20833	0.0814185	-1.2478	1.08928	1255		FALSE
0.0197973	-0.102306	0.141901	1.41137	0.346504	0.733922	0.842144	-7.16761	Q8WTS6	0.213182	0.182017	SETD7	SETD7_HUMAN	0.139302	-0.695155	-1.30238	-0.087932	0.387684	-2.4499	0.02769	0.123946	-4.22688	1.53849	0.885612	0.69275	0.081461	-0.714952	1.08905	1256		FALSE
0.186587	0.00759175	0.365582	-0.132004	2.22777	0.0421303	0.120427	-4.96284	Q12899	1.55287	0.235507	TRIM26	TRI26_HUMAN	0.204207	-1.15518	-2.29371	-0.0166398	0.160035	-2.17128	0.0471514	0.173092	-4.72123	1.36498	1.65873	1.2989	0.0814896	-1.34176	1.0889	1257		FALSE
-0.488941	-0.68905	-0.288831	0.243891	-5.22177	0.00011394	0.00140419	0.903653	Q00535	3.2041	0.299093	CDK5	CDK5_HUMAN	0.228295	-1.66921	-2.67207	-0.666352	-0.0129689	-3.5865	0.00319259	0.0339141	-2.10646	2.11759	1.54499	1.14411	0.0815599	-1.18027	1.08852	1258		FALSE
0.252692	-0.231094	0.736477	-3.6142	1.11627	0.282397	0.459945	-6.59573	Q5R3F8	0.753568	0.657241	ELFN2	PPR29_HUMAN	0.551927	-0.725757	-1.52426	0.0727468	-2.35087	-2.19529	0.0681474	0.219906	-4.34588	1.2318	1.1548	0.910974	0.0815652	-0.978449	1.0885	1259		FALSE
-0.25678	-0.324269	-0.189291	1.28238	-8.13123	8.66894e-07	3.29797e-05	5.90871	P35658	4.19284	0.120035	NUP214	NU214_HUMAN	0.0769952	0.371811	-0.161554	0.905175	1.58555	1.49181	0.157417	0.364091	-5.781	0.918978	0.792999	0.60849	0.081649	0.628591	1.08805	1260		FALSE
0.126967	0.0194685	0.234465	-1.14708	2.54102	0.0239826	0.0791216	-4.35748	Q6ZUT9	1.75361	0.14191	DENND5B	DEN5B_HUMAN	0.122639	-1.42846	-2.74805	-0.108879	-2.94688	-2.43524	0.0367309	0.148684	-4.23678	1.44557	1.93681	1.50545	0.0818301	-1.55543	1.08709	1261		FALSE
0.00677102	-0.186625	0.200167	0.491331	0.074823	0.941374	0.970076	-7.2282	Q12974	0.0413468	0.320973	PTP4A2	TP4A2_HUMAN	0.220636	-0.543419	-1.0089	-0.0779367	0.955753	-2.49831	0.025205	0.116898	-4.13842	1.56762	0.679437	0.531046	0.0818686	-0.55019	1.08688	1262		FALSE
0.290512	0.158261	0.422763	-0.614449	4.69455	0.000311244	0.00299274	-0.120789	Q9P2E3	2.97388	0.191468	ZNFX1	ZNFX1_HUMAN	0.150879	-1.10571	-2.29201	0.0805826	-2.07881	-2.0246	0.0651046	0.212993	-4.92982	1.25005	1.73368	1.35339	0.0820075	-1.39623	1.08615	1263		FALSE
-0.0395577	-0.186317	0.107202	4.58712	-0.576041	0.573387	0.728999	-7.05676	P60842	0.363913	0.213053	EIF4A1	IF4A1_HUMAN	0.167431	0.592738	0.0538227	1.13165	3.92816	2.35374	0.0333351	0.139227	-4.4005	1.47955	0.785216	0.614822	0.0820553	0.632295	1.08589	1264		FALSE
0.042247	-0.16358	0.248074	4.76756	0.438655	0.667352	0.800624	-7.12955	P23284	0.268294	0.308632	PPIB	PPIB_HUMAN	0.234818	0.469558	0.118238	0.820878	4.83251	2.86023	0.0123501	0.0749667	-3.45852	1.77828	0.517542	0.400804	0.0821018	0.427311	1.08565	1265		FALSE
0.0967811	-0.0362198	0.229782	-0.341687	1.55513	0.141386	0.287036	-6.04229	Q9Y4F3	1.07282	0.176814	MARF1	MARF1_HUMAN	0.151734	0.731592	0.190453	1.27273	-1.50464	3.26542	0.0158279	0.0873483	-2.90052	1.70775	0.839657	0.617359	0.0821042	0.634811	1.08563	1266		FALSE
0.053191	-0.055315	0.161697	0.109091	1.04764	0.311887	0.492009	-6.66876	P51809	0.702626	0.148378	VAMP7	VAMP7_HUMAN	0.123789	0.571208	0.129306	1.01311	0.317808	2.7662	0.0148869	0.0843187	-3.63792	1.72421	0.649324	0.504144	0.0822632	0.518017	1.08479	1267		FALSE
-0.0477024	-0.523464	0.428059	0.370154	-0.21428	0.833302	0.907322	-7.2068	P04004	0.126336	0.740065	VTN	VTNC_HUMAN	0.542773	-2.29645	-4.21509	-0.377819	1.1832	-2.62476	0.0231044	0.110634	-3.93184	1.59472	2.82247	2.18888	0.0822938	-2.24875	1.08463	1268		FALSE
0.0581915	-0.0682333	0.184616	4.96895	0.983687	0.341338	0.521777	-6.73323	P67936	0.656828	0.173646	TPM4	TPM4_HUMAN	0.144232	-0.623554	-1.20509	-0.0420209	5.28304	-2.29464	0.0373272	0.150301	-4.50569	1.43992	0.848771	0.663442	0.0823238	-0.681745	1.08447	1269		FALSE
-0.0510354	-0.218372	0.116301	0.838625	-0.651793	0.524693	0.68958	-7.00858	Q7Z5L9	0.417258	0.23973	IRF2BP2	I2BP2_HUMAN	0.190906	-1.00985	-1.82757	-0.192128	0.270365	-2.64281	0.0189954	0.097201	-3.87058	1.65726	1.19433	0.9329	0.0823329	-0.958815	1.08443	1270		FALSE
-0.195298	-0.353174	-0.037422	-1.28065	-2.6437	0.0187801	0.0655265	-4.2002	Q9Y692	1.83886	0.208164	GMEB1	GMEB1_HUMAN	0.180113	0.440095	-0.102215	0.982406	-1.67646	1.901	0.0971138	0.274138	-4.72933	1.10118	0.78333	0.618696	0.0823922	0.635393	1.08411	1271		FALSE
0.145136	-0.290894	0.581167	2.01081	0.711359	0.488106	0.662387	-6.96676	P13987	0.454518	0.625865	CD59	CD59_HUMAN	0.497446	-0.763937	-1.51357	-0.014307	2.35127	-2.18085	0.0463106	0.17085	-4.70472	1.37201	1.09133	0.855216	0.0825653	-0.909073	1.0832	1272		FALSE
-0.0818752	-0.23182	0.0680701	0.159056	-1.16694	0.261996	0.438344	-6.53931	Q9ULK4	0.78897	0.203399	MED23	MED23_HUMAN	0.171065	-1.17348	-2.10476	-0.242201	-1.09581	-2.79511	0.0183935	0.0954613	-3.67589	1.66586	1.38068	1.06245	0.0826137	-1.0916	1.08295	1273		FALSE
-0.247166	-0.375262	-0.11907	-1.79263	-4.12366	0.000956656	0.00704739	-1.25821	Q13206	2.69539	0.179731	DDX10	DDX10_HUMAN	0.146138	-1.19008	-1.99534	-0.38481	-1.7916	-3.46193	0.0097631	0.0647256	-2.68412	1.84432	1.26472	0.91869	0.0828473	-0.942911	1.08172	1274		FALSE
0.150705	-0.104558	0.405969	-0.373946	1.26174	0.226886	0.396698	-6.42824	O14735	0.860118	0.343421	CDIPT	CDIPT_HUMAN	0.291217	0.926013	0.265455	1.58657	0.59545	3.04506	0.0098909	0.0653499	-3.13745	1.84006	0.986375	0.753598	0.0828963	0.775307	1.08147	1275		FALSE
0.0532149	-0.207009	0.313438	-0.269589	0.437035	0.6685	0.801162	-7.1303	Q9UBI1	0.267578	0.389797	COMMD3	COMD3_HUMAN	0.296876	-1.09841	-2.08445	-0.112367	-1.31616	-2.40032	0.0316293	0.134881	-4.33337	1.49577	1.43931	1.12493	0.083055	-1.15162	1.08063	1276		FALSE
-0.0481208	-0.261967	0.165726	-0.470395	-0.480906	0.637732	0.779061	-7.1092	Q9HBL8	0.296964	0.317603	NMRAL1	NMRL1_HUMAN	0.243967	-0.808218	-1.4587	-0.157739	-0.868418	-2.84492	0.0207526	0.103051	-3.51324	1.62922	0.972313	0.7421	0.0831833	-0.760097	1.07996	1277		FALSE
0.280988	0.0869113	0.475064	-2.97118	3.09417	0.00762429	0.0335614	-3.326	Q9H2C2	2.1218	0.25956	ARV1	ARV1_HUMAN	0.221412	1.33789	0.432496	2.24328	-3.98789	3.56912	0.010747	0.0695105	-2.51271	1.81246	1.4468	1.03292	0.0832569	1.0569	1.07958	1278		FALSE
0.232432	0.137726	0.327138	0.951793	5.24501	0.000109089	0.00135443	0.948111	Q9Y2D4	3.21475	0.141711	EXOC6B	EXC6B_HUMAN	0.108046	-0.534076	-1.19016	0.122006	0.329023	-1.74205	0.102896	0.284007	-5.4197	1.0794	0.969784	0.748492	0.0834026	-0.766508	1.07882	1279		FALSE
-0.18158	-0.364771	0.00161041	-1.91274	-2.11834	0.0517931	0.140581	-5.15341	Q9NXX6	1.47457	0.241356	NSMCE4A	NSE4A_HUMAN	0.208993	0.472254	-0.088793	1.0333	-1.81813	2.03308	0.0857444	0.253623	-4.56675	1.14824	0.806119	0.640071	0.0837714	0.653834	1.0769	1280		FALSE
0.00451805	-0.207009	0.216045	2.11203	0.0456472	0.964212	0.981637	-7.23006	Q9Y399	0.0254429	0.348048	MRPS2	RT02_HUMAN	0.241321	-0.373655	-0.676493	-0.0708163	1.26662	-2.64043	0.0190846	0.0974975	-3.87504	1.6558	0.4423	0.345493	0.0839254	-0.378173	1.07611	1281		FALSE
0.0970023	-0.223734	0.417739	4.83446	0.646343	0.528117	0.692462	-7.01223	P10599	0.413334	0.459978	TXN	THIO_HUMAN	0.365913	0.629716	0.214444	1.04499	5.37533	3.2451	0.00571361	0.0470937	-2.71037	1.98206	0.622706	0.473764	0.0840748	0.532714	1.07533	1282		FALSE
0.229487	-0.076699	0.535674	1.23724	1.60178	0.130678	0.272751	-5.9755	Q9Y5Y2	1.10428	0.407319	NUBP2	NUBP2_HUMAN	0.349313	-0.961297	-1.98559	0.0629943	0.149911	-2.0084	0.0638177	0.210432	-4.99651	1.25693	1.49901	1.16856	0.0841545	-1.19078	1.07492	1283		FALSE
0.0135358	-0.0947224	0.121794	-1.68845	0.26721	0.793056	0.882053	-7.19331	Q6PJG2	0.160111	0.165699	MIDEAS	MDEAS_HUMAN	0.123507	0.922681	0.141145	1.70422	-1.24739	2.58897	0.024646	0.11559	-3.91804	1.57318	1.14955	0.891616	0.0843586	0.909145	1.07387	1284		FALSE
0.248081	-0.0201965	0.516359	0.595963	1.97624	0.0673948	0.169564	-5.39316	Q8WW59	1.37607	0.353354	SPRYD4	SPRY4_HUMAN	0.306065	0.853009	0.344135	1.36188	0.178916	3.71831	0.00376449	0.0370946	-1.92176	2.08121	0.803331	0.58055	0.0844349	0.604928	1.07348	1285		FALSE
0.388693	0.162774	0.614612	1.08762	3.67692	0.00234582	0.0137553	-2.15876	P52943	2.46175	0.30947	CRIP2	CRIP2_HUMAN	0.25774	-0.775965	-1.77929	0.227364	0.0117486	-1.67992	0.118091	0.308304	-5.51732	1.0279	1.47962	1.14465	0.0844542	-1.16466	1.07338	1286		FALSE
-0.198411	-0.348365	-0.0484564	1.07976	-2.82771	0.0130241	0.0499342	-3.84771	P42285	1.9572	0.198694	MTREX	MTREX_HUMAN	0.171076	0.394742	-0.116238	0.905722	0.272495	1.6532	0.120006	0.311472	-5.55235	1.02138	0.757496	0.582952	0.0844672	0.593153	1.07331	1287		FALSE
-0.459399	-0.692951	-0.225847	-0.592742	-4.20374	0.000815741	0.00623686	-1.09739	Q8TCG2	2.73644	0.329049	PI4K2B	P4K2B_HUMAN	0.266448	-2.86939	-4.9442	-0.794592	-1.90436	-3.23964	0.0133555	0.0785825	-3.0037	1.75675	3.20138	2.36704	0.0848047	-2.40999	1.07158	1288		FALSE
-0.0304889	-0.270726	0.209748	0.462817	-0.271226	0.790026	0.879852	-7.19216	Q86V81	0.163045	0.366515	ALYREF	THOC4_HUMAN	0.274075	0.757276	0.0789718	1.43558	1.29159	2.38916	0.0311393	0.133329	-4.33689	1.50166	0.98841	0.773844	0.084838	0.787764	1.07141	1289		FALSE
0.0668202	-0.162348	0.295989	2.46205	0.623135	0.542836	0.705302	-7.02747	O43633	0.395897	0.330812	CHMP2A	CHM2A_HUMAN	0.261447	0.544529	0.146005	0.943053	2.03133	2.92403	0.010875	0.070093	-3.33591	1.80871	0.590078	0.454656	0.0850013	0.477709	1.07057	1290		FALSE
0.180515	-0.162999	0.52403	0.0601314	1.12305	0.279599	0.457289	-6.5883	Q99470	0.757872	0.466846	SDF2	SDF2_HUMAN	0.391899	-1.15694	-2.31193	-0.00195782	0.402641	-2.17583	0.0496689	0.178855	-4.68094	1.34724	1.68316	1.31767	0.085033	-1.33746	1.07041	1291		FALSE
-0.0779607	-0.375931	0.22001	0.465873	-0.559155	0.584557	0.737249	-7.06673	O15091	0.352829	0.43308	PRORP	MRPP3_HUMAN	0.33994	-1.47792	-2.68741	-0.268433	-1.88822	-2.67963	0.0209236	0.103571	-3.76041	1.62679	1.78064	1.37984	0.08505	-1.39996	1.07033	1292		FALSE
-0.0662943	-0.197599	0.0650103	4.56624	-1.07901	0.298139	0.4773	-6.63587	P62857	0.725772	0.179033	RPS28	RS28_HUMAN	0.149799	0.456062	0.00478897	0.907335	4.49585	2.16272	0.0479162	0.175265	-4.73599	1.35824	0.658117	0.514835	0.0850988	0.522356	1.07008	1293		FALSE
0.265609	-0.448704	0.979922	1.73039	0.794664	0.439574	0.617599	-6.90258	Q9Y5V0	0.516958	1.00703	ZNF706	ZN706_HUMAN	0.814925	-0.906882	-1.82152	0.00775156	1.72055	-2.19941	0.0516362	0.183114	-4.59365	1.33439	1.33206	1.04346	0.0851287	-1.17249	1.06992	1294		FALSE
0.186359	0.0335159	0.339201	0.724824	2.60576	0.0202412	0.0691238	-4.27188	O00754	1.81497	0.201251	MAN2B1	MA2B1_HUMAN	0.174371	-0.545665	-1.17834	0.0870117	0.211436	-1.84569	0.0856811	0.253542	-5.25935	1.14843	0.931272	0.721789	0.0851425	-0.732023	1.06985	1295		FALSE
-0.051589	-0.179454	0.0762756	-0.751256	-0.862256	0.402529	0.583563	-6.84574	Q9H5K3	0.565515	0.178801	POMK	SG196_HUMAN	0.145875	-1.42225	-2.6045	-0.240005	-1.82775	-2.5922	0.0219613	0.106811	-3.93427	1.61186	1.72943	1.34877	0.0852305	-1.37066	1.06941	1296		FALSE
0.242579	0.0437029	0.441456	-1.56474	2.60675	0.0202015	0.0690182	-4.27001	Q9BYX4	1.81565	0.261865	IFIH1	IFIH1_HUMAN	0.226888	-1.19752	-2.44138	0.0463468	-2.96493	-2.13556	0.0575855	0.195793	-4.69592	1.29744	1.80904	1.41906	0.0852844	-1.4401	1.06913	1297		FALSE
-0.13455	-0.303439	0.0343397	-1.52821	-1.70259	0.109896	0.240396	-5.82654	Q8TEY7	1.18001	0.223486	USP33	UBP33_HUMAN	0.192677	-1.53099	-2.73745	-0.324524	-1.86501	-2.90558	0.0188687	0.0967742	-3.53259	1.65936	1.80837	1.3764	0.0854365	-1.39644	1.06836	1298		FALSE
-0.00850267	-0.103176	0.0861702	1.529	-0.191937	0.850443	0.918059	-7.21161	Q7Z4Q2	0.111923	0.148899	HEATR3	HEAT3_HUMAN	0.108008	-0.761061	-1.41182	-0.110302	0.261864	-2.50273	0.024989	0.116277	-4.13031	1.57026	0.949958	0.742419	0.0856041	-0.752558	1.06751	1299		FALSE
0.150827	0.0261652	0.275488	-0.453448	2.58568	0.0210581	0.0710812	-4.30966	Q8TDH9	1.8024	0.164015	BLOC1S5	BL1S5_HUMAN	0.14222	-0.526562	-1.1138	0.0606744	-0.737574	-1.94772	0.0745601	0.233113	-5.05296	1.19804	0.861454	0.669949	0.0858794	-0.677388	1.06611	1300		FALSE
0.119688	0.00288917	0.236486	-0.316494	2.18999	0.0452586	0.127334	-5.02918	Q15653	1.52494	0.153834	NFKBIB	IKBB_HUMAN	0.13325	0.749635	0.203227	1.29604	-0.0110975	3.1413	0.0130746	0.0775932	-3.05215	1.76255	0.833611	0.623369	0.0859966	0.629947	1.06552	1301		FALSE
-0.47071	-0.618061	-0.323359	-0.803676	-6.82701	6.70769e-06	0.000154003	3.80786	O00220	3.81204	0.242021	TNFRSF10A	TR10A_HUMAN	0.168105	-1.66656	-2.7028	-0.63031	-2.34781	-3.52681	0.00453096	0.0412918	-2.25774	2.0371	1.60348	1.1822	0.0860763	-1.19585	1.06512	1302		FALSE
-0.0252751	-0.171522	0.120972	1.1948	-0.369348	0.717186	0.830564	-7.15899	Q9H0L4	0.228551	0.216753	CSTF2T	CSTFT_HUMAN	0.166846	0.512808	0.0460977	0.979519	1.95079	2.35138	0.0334862	0.139693	-4.40472	1.47783	0.680122	0.532447	0.0861197	0.538084	1.0649	1303		FALSE
0.256961	0.128645	0.385277	-0.659631	4.27973	0.00070163	0.0056059	-0.945111	O95081	2.77189	0.181697	AGFG2	AGFG2_HUMAN	0.146389	-0.665787	-1.4662	0.134625	-1.35118	-1.79234	0.0957737	0.271844	-5.34607	1.10632	1.17954	0.913151	0.0862147	-0.922748	1.06442	1304		FALSE
-0.219732	-0.59443	0.154966	4.71156	-1.25326	0.229869	0.400491	-6.43846	P04632	0.853463	0.504619	CAPNS1	CPNS1_HUMAN	0.427475	0.372244	-0.0841152	0.828604	3.96606	1.74557	0.102265	0.283131	-5.41435	1.08132	0.674732	0.520638	0.0863684	0.591976	1.06364	1305		FALSE
-0.445481	-0.902108	0.011146	-0.476918	-2.08496	0.055126	0.147238	-5.21054	Q8TDN6	1.45065	0.601897	BRIX1	BRX1_HUMAN	0.520943	0.290013	-0.282696	0.862722	-0.800892	1.09115	0.294522	0.524318	-6.26883	0.652979	0.870513	0.653376	0.086379	0.735494	1.06359	1306		FALSE
0.228838	0.0817297	0.375946	1.20824	3.32446	0.00478618	0.0234662	-2.8676	Q9Y281	2.26262	0.198231	CFL2	COF2_HUMAN	0.167828	0.770493	0.299742	1.24124	1.69794	3.50262	0.0034042	0.0354857	-2.20199	2.09926	0.719381	0.537057	0.0865739	0.541656	1.06261	1307		FALSE
-0.228344	-0.621155	0.164466	-0.368449	-1.24233	0.233758	0.405473	-6.45156	Q9NZI7	0.844779	0.529789	UBP1	UBIP1_HUMAN	0.448138	-0.999707	-1.64115	-0.358265	-0.976111	-3.56854	0.00682725	0.0523742	-2.39772	1.93679	1.01169	0.73179	0.0866332	-0.771363	1.06232	1308		FALSE
0.357733	0.189043	0.526424	-0.562922	4.53209	0.000427007	0.00382993	-0.44202	Q9Y2E5	2.8958	0.242129	MAN2B2	MA2B2_HUMAN	0.192451	-0.316008	-0.902166	0.270149	-1.80721	-1.30215	0.23816	0.465391	-5.4964	0.744787	0.831615	0.668718	0.0866812	-0.673741	1.06208	1309		FALSE
-0.502674	-0.647295	-0.358054	-1.46107	-7.42824	2.54135e-06	7.19745e-05	4.80479	Q8NEM2	4.00372	0.246082	SHCBP1	SHCBP_HUMAN	0.164991	0.236209	-0.406813	0.879232	-0.193364	0.786115	0.444596	0.662317	-6.55495	0.454615	1.01838	0.733593	0.086709	0.738884	1.06194	1310		FALSE
0.125767	0.020243	0.23129	0.28219	2.5471	0.0227182	0.0758075	-4.38199	Q9H9J2	1.7732	0.139016	MRPL44	RM44_HUMAN	0.120387	-0.588134	-1.20895	0.0326772	-0.14547	-2.02737	0.0616306	0.205238	-4.96504	1.27106	0.906916	0.708254	0.0867256	-0.713901	1.06185	1311		FALSE
-0.0104445	-0.10901	0.0881213	-1.14315	-0.226459	0.823994	0.901744	-7.20396	O15226	0.133808	0.152989	NKRF	NKRF_HUMAN	0.112449	-0.701268	-1.30204	-0.100492	-1.5905	-2.55974	0.0259797	0.11909	-4.09852	1.55841	0.881977	0.685396	0.0867635	-0.690824	1.06166	1312		FALSE
-0.114375	-0.469827	0.241076	0.902027	-0.687673	0.50247	0.672722	-6.9838	P68400	0.440306	0.509136	CSNK2A1	CSK21_HUMAN	0.405517	-0.751096	-1.26894	-0.233257	0.987271	-3.10396	0.00758613	0.0560158	-2.98685	1.90777	0.77166	0.590777	0.0867978	-0.636721	1.06149	1313		FALSE
-0.384097	-0.50799	-0.260204	-1.63546	-6.62558	9.38643e-06	0.000203631	3.46272	O15040	3.73964	0.201311	TECPR2	TCPR2_HUMAN	0.141343	0.373909	-0.285909	1.03373	-0.736218	1.32747	0.224145	0.448923	-5.46954	0.771516	0.949897	0.752754	0.0868722	0.758005	1.06112	1314		FALSE
0.137568	0.0227831	0.252353	0.629747	2.56131	0.0220925	0.0740333	-4.35539	Q05655	1.78398	0.151142	PRKCD	KPCD_HUMAN	0.130952	-0.331673	-0.740804	0.0774583	0.580053	-1.74682	0.103636	0.285041	-5.4153	1.07715	0.603516	0.466758	0.0871539	-0.469241	1.05971	1315		FALSE
0.194035	0.0776155	0.310454	0.429287	3.56192	0.00295963	0.0164448	-2.3906	Q96AJ9	2.39653	0.158691	VTI1A	VTI1A_HUMAN	0.132817	0.872526	0.280719	1.46433	0.599024	3.15511	0.00684601	0.0524338	-2.88689	1.9363	0.883205	0.675163	0.087294	0.678491	1.05902	1316		FALSE
-0.0523309	-0.26424	0.159579	2.52923	-0.527761	0.605618	0.754507	-7.08451	O15305	0.329715	0.311083	PMM2	PMM2_HUMAN	0.241757	0.52481	0.0255383	1.02408	2.04422	2.24947	0.0406777	0.15825	-4.58527	1.41285	0.728049	0.569594	0.0873078	0.57714	1.05895	1317		FALSE
-0.28315	-0.374904	-0.191397	0.559986	-6.59513	9.88026e-06	0.000212008	3.41006	Q13671	3.7291	0.148823	RIN1	RIN1_HUMAN	0.104677	-1.4455	-2.45737	-0.433635	-1.50506	-3.07819	0.00858098	0.0602281	-3.08027	1.87612	1.51013	1.15439	0.087311	-1.16235	1.05893	1318		FALSE
-0.136383	-0.234425	-0.0383413	0.0098378	-2.97289	0.00973453	0.0402186	-3.56486	Q9NQS1	2.048	0.130523	AVEN	AVEN_HUMAN	0.111851	-0.861372	-1.49334	-0.2294	-1.71107	-2.96062	0.0115936	0.0719758	-3.29263	1.79675	0.939636	0.720985	0.0873235	-0.724989	1.05887	1319		FALSE
0.0515232	-0.125234	0.22828	-1.29229	0.622952	0.542953	0.705338	-7.02759	Q6IPR3	0.395849	0.255111	TYW3	TYW3_HUMAN	0.201654	-0.609482	-1.18619	-0.0327725	-1.35719	-2.5526	0.0412938	0.159359	-3.85586	1.40916	0.847728	0.65794	0.087428	-0.661005	1.05835	1320		FALSE
0.144105	-0.0229457	0.311157	-1.11437	1.84357	0.0856983	0.201635	-5.60826	Q9UIM3	1.28101	0.220487	FKBPL	FKBPL_HUMAN	0.19058	0.894388	0.239258	1.54952	-0.941589	3.0712	0.0127673	0.076582	-3.08406	1.76856	0.991205	0.747406	0.0874416	0.750282	1.05828	1321		FALSE
0.140373	-0.0175432	0.29829	2.366	1.89971	0.0774685	0.18685	-5.51834	Q9NPJ3	1.32331	0.207911	ACOT13	ACO13_HUMAN	0.180159	0.660554	0.207355	1.11375	1.9073	3.11914	0.00735854	0.054734	-2.95721	1.9178	0.67509	0.517032	0.0874956	0.52018	1.05801	1322		FALSE
0.0201501	-0.600509	0.64081	-0.208318	0.069383	0.945629	0.971348	-7.22861	Q8WVN8	0.039601	0.997304	UBE2Q2	UB2Q2_HUMAN	0.70808	-1.11381	-2.0447	-0.18292	-0.339071	-2.57817	0.0225584	0.108968	-4.01342	1.60213	1.3626	1.06201	0.087519	-1.13396	1.0579	1323		FALSE
0.267044	-0.0579913	0.592079	0.0236508	1.75583	0.10013	0.225293	-5.74543	Q9BZV1	1.21786	0.429775	UBXN6	UBXN6_HUMAN	0.370817	-0.819031	-1.76681	0.12875	-0.434407	-1.8493	0.0851309	0.252598	-5.25366	1.15066	1.39511	1.08128	0.0878126	-1.08607	1.05644	1324		FALSE
-0.0091758	-0.146062	0.127711	0.140807	-0.143256	0.888052	0.938829	-7.22027	Q9BWF3	0.08391	0.214332	RBM4	RBM4_HUMAN	0.156167	-1.27078	-2.37243	-0.169134	-0.458554	-2.46856	0.0267058	0.120729	-4.19287	1.55162	1.60525	1.25682	0.0878462	-1.26161	1.05628	1325		FALSE
-0.177823	-0.341805	-0.0138406	-0.96329	-2.3175	0.0354917	0.106031	-4.8031	Q13432	1.61543	0.215753	UNC119	U119A_HUMAN	0.187079	-1.86242	-3.33412	-0.390725	-1.94119	-2.84688	0.0185051	0.0956154	-3.6394	1.66509	2.19228	1.67899	0.088005	-1.6846	1.05549	1326		FALSE
-0.411596	-0.612513	-0.21068	2.64176	-4.3781	0.000577723	0.00481436	-0.748479	P49736	2.8219	0.285882	MCM2	MCM2_HUMAN	0.229216	0.0728116	-0.344127	0.48975	1.52062	0.373718	0.714081	0.849903	-6.80154	0.20288	0.703423	0.475665	0.0880097	0.484408	1.05547	1327		FALSE
0.422772	0.195317	0.650227	-0.946559	3.99881	0.00140068	0.00938754	-1.55141	Q5BJF2	2.59716	0.319054	TMEM97	SGMR2_HUMAN	0.259492	-0.637589	-1.56597	0.290796	0.873357	-1.60878	0.149709	0.355176	-5.12161	0.935631	1.33565	1.05915	0.0880538	-1.06036	1.05525	1328		FALSE
-0.347733	-1.11228	0.416812	-0.572029	-0.972013	0.34692	0.527006	-6.74461	Q8WUB8	0.648916	1.0503	PHF10	PHF10_HUMAN	0.872232	-1.45708	-2.27446	-0.639701	-2.32277	-3.95424	0.00254078	0.0297514	-1.69366	2.16996	1.3161	0.932508	0.0881371	-1.10935	1.05484	1329		FALSE
-0.137454	-0.561636	0.286727	5.46231	-0.692526	0.499507	0.670579	-6.98035	P46781	0.443248	0.60781	RPS9	RS9_HUMAN	0.483928	-0.763334	-1.23162	-0.295046	4.94494	-3.48833	0.00350341	0.0358088	-2.23029	2.09558	0.713949	0.534246	0.0884941	-0.62588	1.05309	1330		FALSE
-0.0380246	-0.245436	0.169387	0.630216	-0.391798	0.700884	0.820128	-7.15	P09001	0.242401	0.307458	MRPL3	RM03_HUMAN	0.236625	-1.19194	-2.20454	-0.17933	-0.769787	-2.55683	0.0246903	0.115631	-3.94637	1.57301	1.48517	1.15523	0.0886339	-1.15391	1.0524	1331		FALSE
0.0139056	-0.221863	0.249674	-0.0945293	0.126048	0.901419	0.947065	-7.22273	O60220	0.0727444	0.374669	TIMM8A	TIM8A_HUMAN	0.268977	-0.672874	-1.27248	-0.0732667	0.0206523	-2.56946	0.0320639	0.135741	-4.06087	1.49253	0.883622	0.684062	0.0887572	-0.686779	1.0518	1332		FALSE
-0.0691864	-0.460327	0.321954	2.72196	-0.378023	0.710869	0.825687	-7.15558	O43852	0.235024	0.576986	CALU	CALU_HUMAN	0.446233	-0.710224	-1.22023	-0.200218	3.71188	-2.98013	0.00972188	0.0646359	-3.22756	1.84494	0.754518	0.581841	0.0887754	-0.641038	1.05171	1333		FALSE
-0.0922612	-0.261568	0.0770454	1.81683	-1.16459	0.262915	0.439308	-6.54197	P41227	0.78737	0.229666	NAA10	NAA10_HUMAN	0.193154	0.340294	-0.0350348	0.715623	1.80432	1.94025	0.0722714	0.228131	-5.10816	1.21061	0.550942	0.428195	0.0888519	0.432555	1.05133	1334		FALSE
-0.135407	-0.394677	0.123863	-2.04884	-1.11614	0.28245	0.459945	-6.59587	Q99496	0.753568	0.352188	RNF2	RING2_HUMAN	0.295789	-1.12936	-2.00233	-0.256401	-2.37706	-2.9622	0.0172695	0.0920062	-3.33041	1.68333	1.31499	0.99592	0.0889076	-0.993957	1.05106	1335		FALSE
-0.126186	-0.410182	0.15781	2.80446	-0.949575	0.357829	0.538783	-6.76616	P82930	0.63123	0.391815	MRPS34	RT34_HUMAN	0.323997	-1.04382	-1.84885	-0.238792	0.228999	-2.84341	0.0155535	0.0862248	-3.54746	1.71379	1.19378	0.918417	0.0891894	-0.917634	1.04969	1336		FALSE
0.473493	0.358223	0.588763	-1.08017	8.77863	3.39541e-07	1.63042e-05	6.86918	O95425	4.35767	0.212968	SVIL	SVIL_HUMAN	0.131506	-0.245927	-0.878666	0.386813	-1.05522	-0.831757	0.419181	0.643693	-6.51759	0.480401	1.00336	0.721861	0.089213	-0.719419	1.04957	1337		FALSE
-0.0678664	-0.50016	0.364427	-0.0994316	-0.33551	0.742027	0.847841	-7.17156	Q9Y3D0	0.205618	0.646919	CIAO2B	CIA2B_HUMAN	0.493182	-1.18667	-2.16012	-0.21321	-0.872585	-2.62671	0.0205564	0.10222	-3.92478	1.63312	1.42419	1.11057	0.0892933	-1.1188	1.04918	1338		FALSE
-0.197886	-0.278457	-0.117314	1.23327	-5.24883	0.000108314	0.00135178	0.955398	Q9Y6I9	3.21533	0.120627	TEX264	TX264_HUMAN	0.0919201	0.469862	-0.11729	1.05701	1.59237	1.71252	0.108329	0.291206	-5.46429	1.06384	0.865663	0.669853	0.0893387	0.667748	1.04896	1339		FALSE
0.288529	0.166802	0.410256	-0.0383195	5.06561	0.000152895	0.00174347	0.603366	Q765P7	3.13961	0.180123	MTSS2	MTSS2_HUMAN	0.138872	-0.946814	-2.0327	0.139073	-0.944231	-1.86593	0.0826364	0.247944	-5.22737	1.16173	1.5974	1.23883	0.0893713	-1.23534	1.0488	1340		FALSE
-0.983814	-1.78009	-0.187542	-0.750572	-2.64047	0.0189002	0.065829	-4.20631	Q9H8V3	1.83681	1.0498	ECT2	ECT2_HUMAN	0.908427	0.188484	-0.694604	1.07157	-1.01568	0.468054	0.648612	0.810308	-6.75829	0.255434	1.44628	1.00747	0.0897829	1.1723	1.04681	1341		FALSE
-0.273995	-0.503344	-0.044645	-0.944549	-2.55313	0.0224503	0.0750091	-4.3707	Q13595	1.77802	0.302038	TRA2A	TRA2A_HUMAN	0.261654	-1.61494	-2.79876	-0.431132	-1.20183	-3.12356	0.013438	0.0788066	-3.07962	1.75544	1.80313	1.35055	0.0900281	-1.34095	1.04562	1342		FALSE
0.409433	0.220745	0.59812	-0.829479	4.66831	0.000394006	0.00361211	-0.264221	P02792	2.91448	0.275345	FTL	FRIL_HUMAN	0.215264	-0.81553	-1.89669	0.265626	2.33849	-1.61424	0.128257	0.323193	-5.60905	0.997659	1.60219	1.23344	0.0900356	-1.22496	1.04559	1343		FALSE
0.131986	-0.0752369	0.339208	-0.957801	1.36119	0.194154	0.356818	-6.30431	Q5T9A4	0.932546	0.277404	ATAD3B	ATD3B_HUMAN	0.23641	1.19189	0.255492	2.1283	0.00961209	2.7239	0.0161875	0.088734	-3.71807	1.70037	1.37388	1.0683	0.0901396	1.05991	1.04508	1344		FALSE
-0.401898	-0.587059	-0.216738	-2.13911	-4.63871	0.000346867	0.00326353	-0.230939	O75496	2.94664	0.267328	GMNN	GEMI_HUMAN	0.211241	0.429134	-0.305171	1.16344	0.689566	1.26942	0.227707	0.453751	-6.06556	0.763625	1.10146	0.837732	0.0901687	0.831033	1.04494	1345		FALSE
0.0229074	-0.325757	0.371571	-4.33349	0.14041	0.89026	0.940038	-7.2207	O75752	0.0822733	0.545724	B3GALNT1	B3GL1_HUMAN	0.397774	-1.03817	-1.97169	-0.104647	-0.468305	-2.6861	0.0343425	0.14193	-3.67348	1.46966	1.38455	1.06501	0.0902093	-1.06108	1.04475	1346		FALSE
0.181653	0.0547111	0.308596	1.3319	3.0582	0.00819796	0.035433	-3.39705	Q9BQ69	2.09986	0.169554	MACROD1	MACD1_HUMAN	0.144822	-0.951998	-1.95404	0.0500408	0.294797	-2.08342	0.0605857	0.203174	-4.84491	1.27675	1.46146	1.14318	0.0905584	-1.13365	1.04307	1347		FALSE
0.0624641	-0.106763	0.231691	-1.46034	0.788842	0.442864	0.62045	-6.90728	Q969V5	0.512937	0.238683	MUL1	MUL1_HUMAN	0.193063	-1.29246	-2.49067	-0.0942422	-2.18221	-2.52677	0.037925	0.152215	-4.05473	1.43331	1.76739	1.36698	0.0906118	-1.35492	1.04282	1348		FALSE
-0.191172	-0.332648	-0.0496956	1.31963	-2.88782	0.0115477	0.0456475	-3.73106	O95470	1.99522	0.187797	SGPL1	SGPL1_HUMAN	0.161403	0.373003	-0.126344	0.87235	1.25313	1.59855	0.131715	0.327707	-5.63162	0.988673	0.739462	0.569681	0.0906498	0.564175	1.04263	1349		FALSE
0.696482	0.270302	1.12266	0.718773	3.49258	0.00340543	0.018231	-2.53019	Q9BSR8	2.35827	0.578858	YIPF4	YIPF4_HUMAN	0.486208	-0.0853966	-0.738096	0.567303	1.36247	-0.27999	0.783483	0.887729	-6.83372	0.152539	1.09727	0.744633	0.09071	-0.781878	1.04234	1350		FALSE
-0.089146	-0.294176	0.115884	-1.23824	-0.929213	0.367933	0.549554	-6.78533	O43567	0.61521	0.28401	RNF13	RNF13_HUMAN	0.233908	-0.717853	-1.27241	-0.1633	-2.62881	-3.12659	0.0189777	0.097201	-3.08221	1.65726	0.848988	0.632663	0.0907622	-0.628707	1.0421	1351		FALSE
-0.141809	-0.251801	-0.0318176	-1.37318	-2.75533	0.0150477	0.0555201	-3.98724	Q96AD5	1.91162	0.145398	PNPLA2	PLPL2_HUMAN	0.125484	0.655443	-0.0504928	1.36138	-1.89274	2.24258	0.0637449	0.21029	-4.28115	1.25731	1.02176	0.805368	0.0908415	0.797252	1.04172	1352		FALSE
-0.106891	-0.253945	0.0401625	-0.707616	-1.55344	0.141785	0.287625	-6.04467	Q96DM3	1.07155	0.195517	RMC1	RMC1_HUMAN	0.167766	-0.895365	-1.59444	-0.196294	-0.717607	-2.75981	0.015912	0.0875964	-3.6792	1.70642	1.02842	0.797536	0.0909746	-0.788474	1.04108	1353		FALSE
0.0590864	-0.126359	0.244532	0.823561	0.680928	0.506605	0.675274	-6.98855	Q96AT9	0.436807	0.265127	RPE	RPE_HUMAN	0.211566	-1.03188	-1.99942	-0.0643489	-0.679107	-2.31661	0.0384574	0.15308	-4.44233	1.43034	1.414	1.10381	0.0910811	-1.09097	1.04057	1354		FALSE
0.116073	0.00719074	0.224954	3.06629	2.27826	0.0382637	0.112477	-4.87332	Q14157	1.58662	0.143388	UBAP2L	UBP2L_HUMAN	0.124218	0.907064	0.205743	1.60839	2.002	2.76781	0.0148395	0.0842409	-3.63487	1.72463	1.03085	0.800103	0.0911461	0.790991	1.04026	1355		FALSE
-0.246081	-0.838257	0.346094	3.5015	-0.888092	0.388931	0.570997	-6.82291	P68036	0.583729	0.826274	UBE2L3	UB2L3_HUMAN	0.675584	-1.03549	-1.5813	-0.489673	3.56933	-4.05991	0.00111764	0.0184866	-1.09755	2.35307	0.862513	0.62269	0.0911886	-0.789404	1.04006	1356		FALSE
-0.190663	-0.27304	-0.108287	-0.293954	-4.94644	0.000191758	0.00207252	0.372355	O00443	3.08734	0.121043	PIK3C2A	P3C2A_HUMAN	0.0939794	-0.901421	-1.53177	-0.271074	-1.34123	-3.10626	0.00881517	0.0608432	-3.02464	1.87166	0.943967	0.719132	0.0913015	-0.710758	1.03952	1357		FALSE
0.142376	0.00198589	0.282766	-0.494161	2.16735	0.047235	0.131576	-5.06865	Q15742	1.50838	0.185004	NAB2	NAB2_HUMAN	0.160164	-0.547004	-1.15923	0.0652226	-1.36387	-2.15803	0.0718351	0.227767	-4.39681	1.21154	0.884932	0.69846	0.091337	-0.68938	1.03935	1358		FALSE
0.290189	0.0437394	0.536639	-1.06571	2.51642	0.0241269	0.0793979	-4.43919	Q8NBQ5	1.752	0.32464	HSD17B11	DHB11_HUMAN	0.281163	-0.240982	-0.699423	0.217458	1.28233	-1.12491	0.279103	0.509497	-6.23356	0.675561	0.69916	0.523013	0.0913569	-0.531172	1.03926	1359		FALSE
-0.082867	-0.211287	0.0455528	1.38027	-1.37905	0.188703	0.350818	-6.28129	P49840	0.943869	0.172078	GSK3A	GSK3A_HUMAN	0.146508	-0.738399	-1.3209	-0.155897	0.295236	-2.71275	0.0165483	0.0897756	-3.73912	1.69489	0.853896	0.664548	0.0914775	-0.655532	1.03869	1360		FALSE
-0.233375	-0.393839	-0.0729118	-0.981555	-3.1082	0.00741151	0.0328266	-3.29825	Q9HBM1	2.13071	0.214678	SPC25	SPC25_HUMAN	0.183065	-0.676075	-1.06627	-0.285881	-1.29869	-3.70792	0.00225458	0.0276313	-1.79492	2.19913	0.602561	0.445153	0.0914995	-0.4427	1.03858	1361		FALSE
-0.0577547	-0.188233	0.0727235	-0.768607	-0.945973	0.359602	0.540486	-6.76958	Q14186	0.628687	0.180056	TFDP1	TFDP1_HUMAN	0.148856	-1.66818	-3.09704	-0.239316	-1.93652	-2.73486	0.0278233	0.124329	-3.74575	1.53694	2.12736	1.63012	0.0915503	-1.61042	1.03834	1362		FALSE
0.137618	-0.284749	0.559985	1.72819	0.69633	0.497192	0.669411	-6.97763	P49821	0.444852	0.606339	NDUFV1	NDUV1_HUMAN	0.481858	-0.50663	-1.00878	-0.00447795	1.46584	-2.15909	0.0482435	0.176189	-4.74222	1.35539	0.732627	0.572881	0.0915688	-0.644248	1.03825	1363		FALSE
0.339284	0.159463	0.519105	0.37153	4.0323	0.00114809	0.00804375	-1.44203	O43716	2.65043	0.250901	GATC	GATC_HUMAN	0.205149	-0.490123	-1.22762	0.247379	-1.02613	-1.49503	0.167899	0.378141	-5.72215	0.893238	1.07546	0.841379	0.0916311	-0.829406	1.03796	1364		FALSE
-0.139129	-0.302393	0.0241352	1.76457	-1.82119	0.0891917	0.208114	-5.64364	P17480	1.2632	0.215874	UBTF	UBF1_HUMAN	0.18626	-0.626907	-1.05902	-0.194798	0.815854	-3.10474	0.00757424	0.0559863	-2.98532	1.908	0.643993	0.492972	0.0919675	-0.487779	1.03637	1365		FALSE
0.120778	0.00756381	0.233992	-0.0695367	2.2799	0.0381438	0.112209	-4.87039	Q5T0F9	1.5878	0.14909	CC2D1B	C2D1B_HUMAN	0.12916	0.794163	0.194369	1.39396	0.817753	2.8335	0.0130249	0.0774935	-3.5097	1.76314	0.882832	0.684276	0.0920914	0.673385	1.03578	1366		FALSE
0.457156	0.35296	0.561352	-0.16819	9.37655	1.49022e-07	8.14964e-06	7.71118	Q86SK9	4.51498	0.198456	SCD5	SCD5_HUMAN	0.118872	-0.812439	-1.94196	0.317083	-1.01133	-1.68492	0.133877	0.331239	-5.02191	0.981697	1.62207	1.28862	0.0921642	-1.2696	1.03544	1367		FALSE
-0.392572	-0.551994	-0.233151	-2.35135	-5.29777	0.000125469	0.00150163	0.905522	Q14674	3.18422	0.241642	ESPL1	ESPL1_HUMAN	0.181876	0.0972237	-0.338027	0.532475	-1.68551	0.523258	0.616214	0.789715	-6.44931	0.282789	0.673853	0.496556	0.0925104	0.489796	1.03381	1368		FALSE
0.108133	-0.116706	0.332971	-0.0463554	1.03468	0.318925	0.499013	-6.62272	Q9NZJ9	0.691729	0.306392	NUDT4	NUDT4_HUMAN	0.256507	1.20379	0.225601	2.18197	1.35846	2.63356	0.0193442	0.0982579	-3.88789	1.65209	1.42814	1.11596	0.0925731	1.09565	1.03352	1369		FALSE
-0.316521	-0.428892	-0.204151	-1.39234	-6.01977	2.66673e-05	0.000449689	2.39081	Q9ULW0	3.52782	0.175854	TPX2	TPX2_HUMAN	0.128198	0.299506	-0.250427	0.849439	0.863848	1.1655	0.262836	0.490813	-6.18853	0.704496	0.833266	0.627391	0.0925769	0.616028	1.0335	1370		FALSE
-0.131145	-0.225055	-0.0372342	0.882397	-2.98446	0.00951057	0.0396694	-3.54217	Q6P1J9	2.05367	0.125163	CDC73	CDC73_HUMAN	0.107138	0.464855	-0.0673907	0.997102	1.58829	1.86905	0.0821759	0.246876	-5.22243	1.1643	0.782546	0.607213	0.0927287	0.596	1.03279	1371		FALSE
0.723471	-0.090344	1.53729	-2.64879	2.07115	0.0741471	0.181001	-4.69967	P20591	1.34074	1.05763	MX1	MX1_HUMAN	0.928442	-0.590012	-1.65085	0.470825	-0.757816	-1.19843	0.251606	0.47905	-6.09278	0.722999	1.59948	1.21026	0.0927966	-1.31348	1.03247	1372		FALSE
-0.0412751	-0.167665	0.0851152	-0.291061	-0.697917	0.496227	0.668799	-6.97649	Q86WA8	0.445693	0.181513	LONP2	LONP2_HUMAN	0.144192	-1.41162	-2.63462	-0.188629	-1.84125	-2.59659	0.0280703	0.124804	-3.97513	1.53503	1.80243	1.39525	0.0928434	-1.37035	1.03225	1373		FALSE
0.0125096	-0.0903087	0.115328	-0.520583	0.260017	0.798492	0.885901	-7.19531	Q9UHW5	0.154978	0.158208	GPN3	GPN3_HUMAN	0.1173	-0.45512	-0.873265	-0.0369745	-0.817509	-2.41436	0.0356591	0.145423	-4.31932	1.45709	0.612204	0.477041	0.0929515	-0.467629	1.03174	1374		FALSE
0.298553	0.0470464	0.55006	-1.49054	2.53689	0.0231778	0.0770799	-4.40105	Q9Y478	1.76559	0.331427	PRKAB1	AAKB1_HUMAN	0.286932	1.35842	0.409284	2.30755	-1.69106	3.35266	0.0113793	0.0714578	-2.65488	1.80001	1.47915	1.08282	0.0933536	1.05986	1.02987	1375		FALSE
-0.0519442	-0.157044	0.0531561	0.360297	-1.05624	0.308075	0.487918	-6.65983	P06746	0.709028	0.143592	POLB	DPOLB_HUMAN	0.119904	0.612315	0.0171971	1.20743	-0.202348	2.48514	0.0453555	0.169035	-3.94833	1.37775	0.871087	0.678941	0.0934787	0.664259	1.02929	1376		FALSE
0.190314	-0.558799	0.939428	-0.801375	0.546567	0.593559	0.743834	-7.01488	O15121	0.343998	1.08435	DEGS1	DEGS1_HUMAN	0.854627	-0.953954	-1.85667	-0.0512364	1.45551	-2.41964	0.0406739	0.15825	-4.17481	1.41285	1.32339	1.02987	0.0935056	-1.14427	1.02916	1377		FALSE
-0.19793	-0.475545	0.0796845	-0.108374	-1.5237	0.149012	0.297533	-6.08649	Q14624	1.05038	0.369335	ITIH4	ITIH4_HUMAN	0.316717	-2.10954	-3.82228	-0.396796	0.681975	-2.7708	0.021	0.103627	-3.69006	1.62653	2.54204	1.95398	0.0935377	-1.91161	1.02901	1378		FALSE
0.020157	-0.0752558	0.11557	-1.64874	0.45149	0.65829	0.794002	-7.12356	P56524	0.277092	0.14258	HDAC4	HDAC4_HUMAN	0.108852	-1.31139	-2.50342	-0.119358	-2.72842	-2.41251	0.0338452	0.14053	-4.29798	1.47476	1.74287	1.35993	0.0936271	-1.33155	1.0286	1379		FALSE
-0.0579711	-0.285014	0.169072	0.371576	-0.545674	0.593554	0.743834	-7.07449	O60353	0.343998	0.330302	FZD6	FZD6_HUMAN	0.259022	-0.804964	-1.47319	-0.136733	-0.703423	-2.5779	0.0215773	0.105615	-3.99158	1.61733	0.975514	0.762351	0.0937134	-0.746993	1.0282	1380		FALSE
-0.28596	-0.692459	0.120539	-0.937644	-1.52523	0.151988	0.302324	-5.94466	P16157	1.04031	0.538761	ANK1	ANK1_HUMAN	0.463755	0.537255	-0.174372	1.24888	0.122798	1.61564	0.127952	0.322778	-5.60703	0.998489	1.05461	0.811861	0.0938024	0.823215	1.02779	1381		FALSE
-0.111564	-0.218047	-0.0050817	3.97402	-2.23911	0.0412308	0.118718	-4.94281	P16070	1.55997	0.140173	CD44	CD44_HUMAN	0.121481	0.252258	-0.0736076	0.578124	4.09152	1.65662	0.119305	0.310563	-5.54733	1.02325	0.483193	0.371764	0.0938493	0.363822	1.02757	1382		FALSE
0.121658	-0.135179	0.378495	-1.48205	1.01907	0.326013	0.505786	-6.63859	Q8N490	0.681266	0.350011	PNKD	PNKD_HUMAN	0.293013	2.88686	0.407973	5.36574	-0.388892	2.72805	0.0281053	0.124881	-3.75586	1.53472	3.68683	2.82804	0.0938689	2.7652	1.02748	1383		FALSE
-0.161201	-0.369823	0.0474205	-0.0175465	-1.65135	0.12007	0.256386	-5.90303	O14653	1.14175	0.276728	GOSR2	GOSR2_HUMAN	0.238006	0.505152	-0.0909676	1.10127	-0.219542	1.81344	0.0907405	0.262814	-5.30986	1.12684	0.87865	0.680084	0.0938757	0.666353	1.02745	1384		FALSE
0.0690855	-0.0576393	0.19581	-0.134432	1.16508	0.262726	0.439178	-6.54142	Q68D91	0.787586	0.171927	MBLAC2	MBLC2_HUMAN	0.144574	-1.05545	-2.06408	-0.0468182	-1.29206	-2.32118	0.0418883	0.160757	-4.39582	1.40454	1.47286	1.1507	0.0939139	-1.12453	1.02727	1385		FALSE
0.214314	0.0630913	0.365536	1.48228	3.02875	0.00869932	0.0370109	-3.45511	Q99816	2.08213	0.201743	TSG101	TS101_HUMAN	0.172522	0.692716	0.264644	1.12079	2.07853	3.46301	0.00368634	0.0367696	-2.28041	2.0848	0.65125	0.488366	0.0939824	0.478402	1.02695	1386		FALSE
0.127281	-0.0237421	0.278304	-0.819504	1.80115	0.0924273	0.213638	-5.67511	Q96JG6	1.24833	0.199843	VPS50	VPS50_HUMAN	0.172295	-0.668275	-1.38282	0.0462677	-1.30936	-2.0315	0.0643126	0.211279	-4.91865	1.25465	1.04397	0.815187	0.0940001	-0.795556	1.02687	1387		FALSE
0.00852539	-0.153431	0.170482	4.82821	0.112498	0.911965	0.953484	-7.22445	P17987	0.0640175	0.261019	TCP1	TCPA_HUMAN	0.184768	0.461769	0.0576303	0.865907	4.45608	2.44517	0.0279449	0.124571	-4.23549	1.53597	0.589249	0.461062	0.0941025	0.453243	1.0264	1388		FALSE
-0.560321	-0.693587	-0.427055	4.9938	-8.9856	2.54193e-07	1.29147e-05	7.16541	P02545	4.41106	0.248972	LMNA	LMNA_HUMAN	0.152037	-0.186779	-0.520125	0.146568	4.73484	-1.19908	0.249936	0.477773	-6.15027	0.725022	0.504931	0.380299	0.0942842	0.373542	1.02556	1389		FALSE
0.0947358	-0.0189949	0.208466	-0.918024	1.78019	0.0959221	0.219433	-5.70777	P78504	1.23303	0.15059	JAG1	JAG1_HUMAN	0.12975	-0.594673	-1.21636	0.0270162	-1.48036	-2.12182	0.058949	0.19908	-4.71779	1.28816	0.904828	0.709255	0.0949948	-0.689409	1.0223	1390		FALSE
0.0866516	-0.215422	0.388725	-2.45128	0.613046	0.549306	0.710192	-7.03393	Q7Z3E5	0.389278	0.436288	ARMC9	ARMC9_HUMAN	0.344621	-0.413808	-0.827074	-0.000541777	-0.78742	-2.14281	0.0497381	0.178855	-4.77015	1.34724	0.602021	0.471475	0.0950165	-0.50046	1.0222	1391		FALSE
-0.077649	-0.240163	0.0848647	-1.37798	-1.02112	0.323871	0.503798	-6.69593	O43303	0.684329	0.222396	CCP110	CP110_HUMAN	0.185404	-0.696468	-1.25415	-0.138786	-0.174668	-3.01643	0.0219597	0.106811	-3.22814	1.61186	0.846894	0.636232	0.0950168	-0.618819	1.0222	1392		FALSE
0.150445	-0.00751142	0.308401	-0.649165	2.03549	0.0604289	0.157055	-5.2943	Q9BZI7	1.41686	0.208117	UPF3B	REN3B_HUMAN	0.180204	-0.826171	-1.70711	0.0547648	-1.7158	-2.03711	0.0636748	0.21029	-4.9649	1.25731	1.2879	1.00502	0.0950709	-0.976615	1.02195	1393		FALSE
-0.052999	-0.188426	0.0824275	2.33664	-0.836361	0.416471	0.595986	-6.86802	O43617	0.547667	0.189674	TRAPPC3	TPPC3_HUMAN	0.154501	0.327782	-0.0134939	0.669058	2.25868	2.05539	0.0585246	0.19804	-4.91826	1.29108	0.497608	0.389345	0.0952937	0.380781	1.02094	1394		FALSE
0.105721	-0.0122947	0.223737	-0.742198	1.91448	0.0754238	0.183094	-5.4944	O43318	1.33445	0.15528	MAP3K7	M3K7_HUMAN	0.134639	-0.933764	-1.87232	0.00479027	-1.95831	-2.14377	0.0510214	0.181609	-4.77836	1.33891	1.36692	1.07075	0.0954616	-1.03948	1.02017	1395		FALSE
0.0348822	-0.0831969	0.152961	0.026793	0.631336	0.53761	0.70094	-7.02214	Q96I15	0.401812	0.170152	SCLY	SCLY_HUMAN	0.134711	-0.923922	-1.78989	-0.0579544	-0.248353	-2.28323	0.0381485	0.152594	-4.52587	1.432	1.26458	0.98794	0.0954969	-0.958804	1.02001	1396		FALSE
0.104935	-0.0561321	0.266001	1.3102	1.39233	0.184728	0.346857	-6.26401	Q9UJ70	0.95141	0.216176	NAGK	NAGK_HUMAN	0.183753	-0.441348	-0.934311	0.0516146	1.07788	-1.91594	0.0755245	0.234951	-5.14746	1.19346	0.72482	0.562397	0.0956871	-0.546283	1.01915	1397		FALSE
0.412307	0.131342	0.693272	2.3607	3.13616	0.00700468	0.0316114	-3.24285	P10606	2.14582	0.376603	COX5B	COX5B_HUMAN	0.32054	1.06616	0.486085	1.64623	2.93886	3.93328	0.00143731	0.0211601	-1.34806	2.30217	0.907696	0.661775	0.0957603	0.653849	1.01881	1398		FALSE
-0.0330307	-0.14005	0.0739889	-1.02577	-0.659605	0.519808	0.686136	-7.00329	Q9Y2I7	0.421954	0.153429	PIKFYVE	FYV1_HUMAN	0.122093	0.821873	0.0486078	1.59514	-0.859237	2.33078	0.0391631	0.154475	-4.35895	1.42558	1.12998	0.88218	0.095837	0.854904	1.01847	1399		FALSE
-0.0976815	-0.323014	0.127651	2.04498	-0.926441	0.369323	0.550525	-6.78791	Q9UK76	0.613774	0.311932	JPT1	JUPI1_HUMAN	0.257071	-1.10837	-2.0231	-0.193654	2.35651	-2.59307	0.0209454	0.103574	-3.9634	1.62678	1.33541	1.04356	0.0958423	-1.01069	1.01844	1400		FALSE
0.0816634	-0.105471	0.268798	-0.435244	0.932618	0.36623	0.547987	-6.78215	Q9NPL8	0.617531	0.259194	TIMMDC1	TIDC1_HUMAN	0.213492	-1.4977	-2.92666	-0.0687465	-1.88614	-2.45522	0.0422145	0.161341	-4.16085	1.40261	2.09288	1.63023	0.0959289	-1.57937	1.01805	1401		FALSE
-0.217631	-0.403778	-0.031483	-3.12395	-2.49857	0.0249842	0.0816391	-4.47234	Q14119	1.73917	0.245264	VEZF1	VEZF1_HUMAN	0.212367	-2.21143	-4.01572	-0.407136	-3.84904	-2.75724	0.0214789	0.105331	-3.59622	1.61863	2.67781	2.05843	0.0960677	-1.9938	1.01742	1402		FALSE
-0.00339354	-0.195012	0.188225	-0.267248	-0.0378482	0.970323	0.98476	-7.23041	Q93096	0.0211309	0.314768	PTP4A1	TP4A1_HUMAN	0.218608	0.970655	0.0881414	1.85317	-1.27209	2.57648	0.03521	0.144422	-3.98092	1.46067	1.30248	1.00682	0.0960739	0.974048	1.01739	1403		FALSE
0.167657	0.00709254	0.328221	-1.45749	2.23153	0.0418303	0.11983	-4.95621	Q92604	1.55534	0.211277	LPGAT1	LGAT1_HUMAN	0.18318	-0.575518	-1.24891	0.097875	-0.686137	-1.8742	0.0868812	0.255389	-5.17437	1.14409	0.985953	0.768241	0.09611	-0.743175	1.01723	1404		FALSE
0.0267524	-0.0780504	0.131555	0.373751	0.54553	0.593651	0.743834	-7.07457	Q00613	0.343998	0.152427	HSF1	HSF1_HUMAN	0.119564	0.944855	0.112403	1.77731	0.493721	2.44572	0.0290274	0.127069	-4.25249	1.52599	1.21358	0.949703	0.0964516	0.918103	1.01569	1405		FALSE
-0.0964221	-0.310859	0.118015	-1.22507	-0.960962	0.352263	0.532554	-6.75528	Q13889	0.640561	0.295034	GTF2H3	TF2H3_HUMAN	0.244641	-0.92689	-1.67988	-0.173895	-0.962966	-2.67378	0.0198553	0.100137	-3.86712	1.64302	1.10571	0.859055	0.0964612	-0.830468	1.01565	1406		FALSE
-0.488458	-0.610042	-0.366874	-0.128495	-8.58579	4.46605e-07	1.99311e-05	6.58854	Q9BW27	4.3112	0.222067	NUP85	NUP85_HUMAN	0.138709	0.2696	-0.418196	0.957396	1.01953	0.838834	0.415326	0.640232	-6.51163	0.485221	1.08902	0.784673	0.0964644	0.758058	1.01563	1407		FALSE
-0.0856414	-0.21796	0.0466767	0.887636	-1.38323	0.187444	0.34971	-6.27587	Q9UBP6	0.945974	0.177444	METTL1	TRMB_HUMAN	0.150955	-1.18025	-2.17459	-0.185904	-2.20395	-2.71777	0.0253555	0.117443	-3.82804	1.56532	1.47783	1.1344	0.0968712	-1.09461	1.01381	1408		FALSE
-0.0414297	-0.186553	0.103693	0.363886	-0.610107	0.551198	0.711621	-7.03579	Q9BRK5	0.387346	0.209638	SDF4	CAB45_HUMAN	0.165564	-0.567586	-1.04542	-0.0897565	0.303225	-2.54199	0.0231472	0.110634	-4.05804	1.59472	0.697595	0.545132	0.0970073	-0.526156	1.0132	1409		FALSE
0.144459	0.0327698	0.256147	0.62011	2.76416	0.0147854	0.0548379	-3.97028	Q9UP95	1.91698	0.147701	SLC12A4	S12A4_HUMAN	0.12742	0.556818	0.182173	0.931463	0.0234185	3.20253	0.00673598	0.0519978	-2.8433	1.93988	0.562592	0.427414	0.0970619	0.412359	1.01295	1410		FALSE
-0.0013758	-0.168585	0.165834	5.75236	-0.0175843	0.986209	0.992765	-7.23101	P49368	0.0100419	0.268533	CCT3	TCPG_HUMAN	0.190761	0.50009	0.0463012	0.953879	4.24689	2.35836	0.0330405	0.138334	-4.39222	1.48285	0.66101	0.517706	0.0970751	0.501466	1.01289	1411		FALSE
0.0645527	-0.0615331	0.190639	-1.23925	1.09415	0.291664	0.470127	-6.61969	Q9Y385	0.737195	0.171628	UBE2J1	UB2J1_HUMAN	0.143845	0.536376	0.107309	0.965444	-1.30924	2.92838	0.0209302	0.103571	-3.45931	1.62679	0.646242	0.489503	0.0972548	0.471824	1.01209	1412		FALSE
0.00672931	-0.250284	0.263743	-0.0389548	0.0559556	0.956138	0.976473	-7.22951	O15554	0.0325578	0.405108	KCNN4	KCNN4_HUMAN	0.293214	-1.39503	-2.67182	-0.118244	-1.82094	-2.45796	0.0353668	0.144688	-4.20011	1.45971	1.87315	1.45662	0.0973596	-1.40176	1.01162	1413		FALSE
-0.492642	-0.591939	-0.393345	0.169812	-10.6029	3.08828e-08	2.56002e-06	9.31373	Q9Y6A5	4.76789	0.202517	TACC3	TACC3_HUMAN	0.113284	0.124858	-0.43754	0.687255	0.649232	0.475102	0.641869	0.805327	-6.75657	0.262047	0.93388	0.641612	0.0973747	0.6175	1.01155	1414		FALSE
0.0902731	-0.0184373	0.198983	0.0838747	1.77467	0.0968619	0.220959	-5.71634	O95219	1.22905	0.14396	SNX4	SNX4_HUMAN	0.124022	0.91909	0.164306	1.67388	0.49694	2.60586	0.0204263	0.101807	-3.93959	1.63507	1.10174	0.861097	0.0974333	0.828817	1.01129	1415		FALSE
-0.0283834	-0.198661	0.141895	2.12619	-0.356235	0.726775	0.83736	-7.164	O95716	0.219532	0.253409	RAB3D	RAB3D_HUMAN	0.194262	0.484332	0.0194122	0.949252	0.299888	2.24473	0.0423342	0.161594	-4.55111	1.40178	0.677205	0.530404	0.0975483	0.512716	1.01078	1416		FALSE
0.222268	0.0929985	0.351537	1.35965	3.6746	0.00235682	0.0138095	-2.16343	Q9UQ90	2.46033	0.177068	SPG7	SPG7_HUMAN	0.147477	-0.807311	-1.74535	0.130726	-2.06937	-1.90908	0.0843671	0.251014	-5.04873	1.15441	1.37068	1.07016	0.0975593	-1.02958	1.01073	1417		FALSE
-0.0442695	-0.224997	0.136458	2.78656	-0.523493	0.608509	0.756543	-7.08685	Q9BUL8	0.326994	0.265351	PDCD10	PDC10_HUMAN	0.206183	0.483472	0.00515873	0.961785	2.58188	2.16309	0.0478829	0.175233	-4.73535	1.35834	0.697621	0.545684	0.0976746	0.527742	1.01022	1418		FALSE
-0.0963325	-0.206436	0.0137706	-0.735038	-1.86983	0.0817554	0.194157	-5.56639	Q00013	1.30211	0.145004	MPP1	EM55_HUMAN	0.125611	-0.927098	-1.6847	-0.169493	-0.5118	-2.61877	0.0199147	0.100174	-3.91551	1.64284	1.10608	0.864315	0.0977599	-0.830765	1.00984	1419		FALSE
0.134681	-0.0701998	0.339562	0.143869	1.40487	0.181042	0.343129	-6.24759	P60604	0.958559	0.275387	UBE2G2	UB2G2_HUMAN	0.233739	0.740453	0.190391	1.29051	-0.0436038	2.90059	0.0121175	0.0739982	-3.41605	1.78419	0.813415	0.627538	0.0980311	0.605772	1.00864	1420		FALSE
0.215246	-0.0447562	0.475248	4.43707	1.76924	0.0977929	0.221936	-5.72473	O95433	1.22652	0.343968	AHSA1	AHSA1_HUMAN	0.296624	0.777051	0.277603	1.2765	3.94311	3.32947	0.00482205	0.0426807	-2.54426	2.02335	0.752722	0.569796	0.0981366	0.561805	1.00817	1421		FALSE
0.336744	0.224133	0.449356	0.560853	6.39069	1.39868e-05	0.000274678	3.05313	Q9NZJ7	3.66079	0.180294	MTCH1	MTCH1_HUMAN	0.128473	-0.147045	-0.589243	0.295152	2.14131	-0.711623	0.488113	0.695652	-6.61175	0.408994	0.704677	0.504482	0.0982808	-0.483789	1.00753	1422		FALSE
0.230179	0.147038	0.31332	-0.950757	5.91672	3.20113e-05	0.000515519	2.20347	Q8NEY1	3.49025	0.12926	NAV1	NAV1_HUMAN	0.0948514	-1.20734	-2.52028	0.105599	-2.0828	-2.0398	0.0677459	0.219416	-4.84711	1.23308	1.91909	1.49787	0.0983531	-1.43752	1.00721	1423		FALSE
-0.0826438	-0.210841	0.0455533	-1.12539	-1.37772	0.189103	0.350962	-6.28301	Q6ZN55	0.943596	0.171664	ZNF574	ZN574_HUMAN	0.146254	1.23969	0.0312822	2.4481	-0.979593	2.34896	0.0455078	0.169406	-4.05885	1.37657	1.76511	1.37862	0.0983749	1.32234	1.00712	1424		FALSE
-0.0320589	-0.159959	0.0958413	-0.971762	-0.535683	0.600268	0.749621	-7.08012	Q12872	0.33625	0.186872	SFSWAP	SFSWA_HUMAN	0.145915	-0.866934	-1.63103	-0.102839	-0.961618	-2.42803	0.0288878	0.126614	-4.26662	1.5278	1.11218	0.871718	0.0985696	-0.834875	1.00626	1425		FALSE
0.0999289	-0.0432483	0.243106	-0.751821	1.49158	0.157161	0.309693	-6.13098	Q6UUV9	1.02504	0.191077	CRTC1	CRTC1_HUMAN	0.163344	0.73997	0.153365	1.32658	-0.24738	2.95496	0.0201335	0.101038	-3.42011	1.63872	0.885046	0.669229	0.0989142	0.640041	1.00474	1426		FALSE
0.0857979	-0.00514711	0.176743	-0.0577813	2.01617	0.0626247	0.160897	-5.32672	P17050	1.40407	0.119769	NAGA	NAGAB_HUMAN	0.103755	0.703462	0.136628	1.2703	-0.499095	2.99753	0.0225204	0.108859	-3.25332	1.60262	0.860331	0.646673	0.0992414	0.617664	1.00331	1427		FALSE
0.0290649	-0.134218	0.192348	-1.53132	0.380415	0.709131	0.824754	-7.15462	P07992	0.236262	0.241119	ERCC1	ERCC1_HUMAN	0.186282	0.536789	0.0725292	1.00105	-1.54925	2.64739	0.0283397	0.125211	-3.60666	1.5334	0.686128	0.529651	0.099396	0.507724	1.00263	1428		FALSE
0.104391	0.0079006	0.200882	-1.9479	2.31211	0.0358612	0.106932	-4.81278	P37173	1.61132	0.126981	TGFBR2	TGFR2_HUMAN	0.110081	-0.985492	-1.9863	0.0153105	-1.0383	-2.18428	0.0529907	0.185855	-4.61799	1.32625	1.45641	1.14177	0.0995586	-1.08988	1.00192	1429		FALSE
-0.147684	-0.362727	0.0673589	-3.60584	-1.4677	0.163459	0.318021	-6.16361	Q9NQC1	1.00806	0.287148	JADE2	JADE2_HUMAN	0.245332	0.660122	-0.0814576	1.4017	-2.52277	2.08521	0.0736548	0.230854	-4.70379	1.20372	1.07487	0.846032	0.09958	0.807807	1.00183	1430		FALSE
0.115772	-0.000817541	0.232361	-0.443578	2.12214	0.0514255	0.139969	-5.14687	Q8NCE2	1.47682	0.15365	MTMR14	MTMRE_HUMAN	0.133011	-1.15095	-2.31438	0.0124856	-1.45605	-2.13164	0.0521703	0.184158	-4.79883	1.33128	1.6945	1.3273	0.0995997	-1.26672	1.00174	1431		FALSE
0.196921	-0.200309	0.594152	-1.48156	1.05945	0.306661	0.486479	-6.65648	P13284	0.711287	0.542629	IFI30	GILT_HUMAN	0.453181	-0.541335	-1.1858	0.103128	-2.14842	-2.02883	0.0862623	0.254246	-4.5725	1.14677	0.925221	0.735236	0.0997221	-0.738256	1.00121	1432		FALSE
0.445835	0.298443	0.593226	0.766349	6.46445	1.23302e-05	0.000249615	3.18257	Q9Y223	3.68614	0.23706	GNE	GLCNE_HUMAN	0.168152	-0.246543	-0.883381	0.390296	1.29811	-0.828473	0.420977	0.645334	-6.52034	0.478119	1.01068	0.726538	0.0997643	-0.692378	1.00103	1433		FALSE
0.198616	-0.182379	0.57961	-0.0182069	1.1141	0.283294	0.461033	-6.5981	Q9UBV8	0.751809	0.5178	PEF1	PEF1_HUMAN	0.434658	0.848644	0.293573	1.40371	0.903893	3.27185	0.00541446	0.0455765	-2.65776	1.99587	0.833392	0.633253	0.0998201	0.650028	1.00078	1434		FALSE
0.0807747	-0.0382292	0.199779	-0.403297	1.45059	0.168102	0.32462	-6.18676	Q969T7	0.994809	0.159145	NT5C3B	5NT3B_HUMAN	0.135766	0.496739	0.114614	0.878864	0.242238	2.92437	0.0162729	0.0888395	-3.43759	1.69982	0.572773	0.435947	0.0999719	0.415964	1.00012	1435		FALSE
-0.546267	-0.645194	-0.44734	-0.598715	-11.801	7.57397e-09	8.69624e-07	10.7349	P53350	4.99388	0.214399	PLK1	PLK1_HUMAN	0.112861	0.178258	-0.48864	0.845155	-0.407498	0.572011	0.576171	0.761913	-6.70389	0.319822	1.09244	0.760831	0.0999979	0.724525	1.00001	1436		FALSE
-0.0908723	-0.450481	0.268737	0.909953	-0.540046	0.597331	0.746664	-7.07767	Q96IU4	0.340208	0.523532	ABHD14B	ABHEB_HUMAN	0.41026	-0.806709	-1.4408	-0.172616	1.54709	-2.72257	0.01623	0.0888395	-3.72057	1.69982	0.930189	0.723406	0.100056	-0.715837	0.999755	1437		FALSE
-0.0286473	-0.101584	0.0442894	0.415775	-0.839397	0.41482	0.594231	-6.86544	Q92917	0.55018	0.102055	GPKOW	GPKOW_HUMAN	0.08321	0.643638	0.0247091	1.26257	0.236198	2.22544	0.042573	0.16207	-4.6273	1.40022	0.900953	0.706105	0.100122	0.672285	0.999469	1438		FALSE
0.432247	0.300259	0.564235	0.47113	6.99885	5.0578e-06	0.000121805	4.09787	O75381	3.87197	0.218804	PEX14	PEX14_HUMAN	0.150579	-0.328377	-1.02909	0.372338	1.16971	-1.00288	0.332543	0.56236	-6.36081	0.596346	1.07927	0.799412	0.100134	-0.760624	0.999418	1439		FALSE
-0.126162	-0.226341	-0.025982	-0.492533	-2.69139	0.017087	0.0611081	-4.10956	Q7Z4S6	1.86975	0.132251	KIF21A	KI21A_HUMAN	0.11429	0.855771	-0.0486157	1.76016	0.79943	2.03893	0.0617804	0.205241	-4.89802	1.27105	1.31962	1.03177	0.100245	0.981932	0.998939	1440		FALSE
0.0726274	-0.0516455	0.1969	-1.34136	1.24897	0.231388	0.402247	-6.44361	Q9BX10	0.850395	0.167392	GTPBP2	GTPB2_HUMAN	0.141777	-1.38236	-2.72222	-0.0425099	-1.89554	-2.26251	0.0442142	0.166002	-4.55097	1.38744	1.95282	1.52857	0.10025	-1.45499	0.998915	1441		FALSE
0.157255	0.0552185	0.259291	-1.05398	3.29366	0.00509405	0.0245957	-2.9292	Q86X27	2.24449	0.137323	RALGPS2	RGPS2_HUMAN	0.116408	0.780335	0.205615	1.35506	-2.08929	3.27946	0.0155423	0.0862248	-2.88228	1.71379	0.892439	0.655671	0.100452	0.62308	0.99804	1442		FALSE
-0.686482	-1.32752	-0.0454467	-3.35021	-2.28864	0.0375117	0.110805	-4.85481	P12277	1.59397	0.844124	CKB	KCRB_HUMAN	0.731326	0.156055	-0.460808	0.772918	1.72832	0.541382	0.596555	0.776868	-6.72155	0.299884	1.01995	0.703749	0.100564	0.842537	0.997558	1443		FALSE
-0.309554	-0.421299	-0.197808	-0.886164	-5.92019	3.18143e-05	0.000515115	2.2098	Q96R06	3.49047	0.173824	SPAG5	SPAG5_HUMAN	0.127485	0.241671	-0.267024	0.750365	-0.196677	1.01668	0.326153	0.556476	-6.34705	0.60499	0.782947	0.580345	0.100568	0.551225	0.99754	1444		FALSE
0.213886	0.112906	0.314866	4.29658	4.52664	0.000431582	0.00386217	-0.452835	P24752	2.89312	0.144901	ACAT1	THIL_HUMAN	0.115203	0.900636	0.266687	1.53458	4.06422	3.04026	0.00861951	0.060419	-3.11092	1.87473	0.941599	0.723241	0.100676	0.68675	0.997073	1445		FALSE
0.122628	-0.0556833	0.30094	1.63406	1.46974	0.162914	0.317325	-6.16084	Q9BUP3	1.00947	0.238098	HTATIP2	HTAI2_HUMAN	0.203427	-0.347725	-0.777766	0.0823163	0.897981	-1.73038	0.105014	0.287049	-5.43738	1.0728	0.635293	0.490613	0.100941	-0.470353	0.995932	1446		FALSE
0.0797471	-0.0341597	0.193654	6.08877	1.49622	0.155962	0.307556	-6.1246	P37802	1.02944	0.151834	TAGLN2	TAGL2_HUMAN	0.129951	0.409898	0.106781	0.713015	5.6032	2.89388	0.0115492	0.0719758	-3.39394	1.79675	0.447141	0.345811	0.100951	0.330151	0.995888	1447		FALSE
-0.0076271	-0.422104	0.40685	-0.0926087	-0.0393268	0.969164	0.984542	-7.23035	Q9P0M9	0.0214318	0.69752	MRPL27	RM27_HUMAN	0.472857	-0.558348	-0.967597	-0.1491	0.235476	-2.91967	0.0109702	0.07025	-3.34432	1.8077	0.60539	0.466892	0.100993	-0.550721	0.99571	1448		FALSE
-0.253136	-0.447622	-0.058649	-0.0519915	-2.78159	0.0142805	0.0534295	-3.93675	Q13895	1.92821	0.257309	BYSL	BYST_HUMAN	0.22188	-0.921369	-1.53773	-0.305009	0.26862	-3.199	0.00626818	0.0496437	-2.80087	1.95969	0.921515	0.703174	0.101053	-0.668233	0.995452	1449		FALSE
-0.0214307	-0.14499	0.102129	-0.359685	-0.370671	0.716221	0.82968	-7.15847	Q9BRJ7	0.229725	0.182845	NUDT16L1	TIRR_HUMAN	0.140963	-0.616705	-1.16719	-0.0662211	-0.705855	-2.7059	0.0334218	0.139506	-3.64652	1.47852	0.817536	0.62802	0.10109	-0.595274	0.995291	1450		FALSE
-0.465365	-0.848419	-0.08231	-3.87148	-2.59634	0.0206204	0.0701148	-4.28961	Q9HC77	1.80857	0.50433	CENPJ	CENPJ_HUMAN	0.437008	-2.34297	-4.07955	-0.606386	-4.75746	-5.06502	0.0263407	0.11997	-2.67779	1.55476	2.95366	1.98118	0.101121	-1.8776	0.99516	1451		FALSE
0.163232	-0.00763817	0.334103	0.781851	2.04159	0.059751	0.155808	-5.28403	P55795	1.42106	0.225139	HNRNPH2	HNRH2_HUMAN	0.194938	-0.532509	-1.17633	0.111313	1.60116	-1.77001	0.0979734	0.275553	-5.37701	1.09803	0.95054	0.734505	0.101413	-0.695741	0.993905	1452		FALSE
-0.179231	-0.344412	-0.0140497	0.318502	-2.3189	0.0353967	0.105846	-4.80059	Q9UK59	1.61627	0.217347	DBR1	DBR1_HUMAN	0.188447	0.369358	-0.13709	0.875806	0.392113	1.56073	0.140378	0.341107	-5.68538	0.962457	0.752181	0.577781	0.101425	0.548589	0.993855	1453		FALSE
-0.0788806	-0.198412	0.0406513	-0.578452	-1.41032	0.179457	0.340783	-6.24042	P25440	0.963083	0.160532	BRD2	BRD2_HUMAN	0.136368	-1.47221	-2.76174	-0.182682	-1.86692	-2.47987	0.0284784	0.125501	-4.15864	1.53224	1.88322	1.47116	0.101468	-1.39333	0.993671	1454		FALSE
-0.0958215	-0.233693	0.0420496	1.3563	-1.48532	0.158793	0.311911	-6.13958	P40222	1.02048	0.18404	TXLNA	TXLNA_HUMAN	0.15729	0.419574	-0.0577635	0.896913	1.77477	1.88104	0.0804266	0.24358	-5.20336	1.17226	0.701525	0.544572	0.101805	0.515396	0.992231	1455		FALSE
0.144883	-0.00760799	0.297374	-0.86064	2.0305	0.0609897	0.157801	-5.30269	Q96PV6	1.41436	0.200777	LENG8	LENG8_HUMAN	0.17397	-1.08255	-2.22073	0.0556348	-1.93003	-2.10978	0.0601679	0.202059	-4.73688	1.27984	1.65786	1.29849	0.101838	-1.22743	0.99209	1456		FALSE
-0.21623	-0.371622	-0.0608372	-0.853425	-2.97382	0.0097163	0.0402186	-3.56304	Q9H9F9	2.048	0.206939	ACTR5	ARP5_HUMAN	0.177279	0.499134	-0.164616	1.16288	-0.59308	1.72182	0.12186	0.31418	-5.33562	1.01585	0.963037	0.75724	0.101949	0.715363	0.991618	1457		FALSE
0.420692	0.325307	0.516077	-0.097367	9.42571	1.39505e-07	7.7915e-06	7.77856	Q8TDB6	4.52502	0.182222	DTX3L	DTX3L_HUMAN	0.10882	-0.53504	-1.42151	0.351428	-0.51006	-1.29163	0.216914	0.441088	-6.04031	0.78442	1.33688	1.01133	0.101965	-0.955732	0.991547	1458		FALSE
0.142856	0.0140056	0.271707	0.147214	2.36942	0.032114	0.0985189	-4.70936	P21589	1.65082	0.169611	NT5E	5NTD_HUMAN	0.146999	-0.443945	-0.988428	0.100539	2.16717	-1.74486	0.102392	0.283212	-5.41543	1.08114	0.804828	0.621175	0.101966	-0.586801	0.991546	1459		FALSE
0.251858	0.090629	0.413086	1.81475	3.33843	0.00465267	0.0229861	-2.83963	O14949	2.27057	0.217409	UQCRQ	QCR8_HUMAN	0.183938	-0.275798	-0.764341	0.212744	0.913333	-1.20811	0.246552	0.475678	-6.13984	0.728347	0.74218	0.557354	0.102235	-0.527656	0.990402	1460		FALSE
0.189034	0.00200892	0.37606	1.48669	2.16008	0.0478871	0.132561	-5.08129	Q9BQ48	1.5046	0.24625	MRPL34	RM34_HUMAN	0.213368	-0.524718	-1.18711	0.137675	0.936137	-1.72068	0.110262	0.294298	-5.40123	1.05724	0.972766	0.755692	0.102266	-0.713752	0.990267	1461		FALSE
[truncated: 7,969 more rows]

## Sheet: 10A vs 231 Filtered
	Log 2 fold-change difference in expression between MDA-MD-231 and MCF-10A samples						DAVID Kegg Pathway Enrichment of all proteins that are down-regulated by <-1 log 2 fold-change in the MDA-MB-231 compared to MCF-10A samples											DAVID Gene Ontology Biological Processes Search of all proteins that are down-regulated by <-1 log 2 fold-change in the MDA-MB-231 compared to MCF-10A samples
[truncated: 782 more rows]

[truncated: 4 more sheets: 10A vs 468 Raw, 10A vs 468 Filtered, 231 vs 468 Raw, 231 vs 468 Filtered]
