# Supplementary material for: Proteomic Analysis of Hsp90β-Selective Inhibitors Against Triple-Negative Breast Cancer to Gain a Mechanistic Insight
Source: Mol Cell Proteomics. 2025 Jul 24;24(9):101043. doi: 10.1016/j.mcpro.2025.101043 (PMC12446539; doi:10.1016/j.mcpro.2025.101043)
Supplement: Supplementary Data 7 [file mmc7.xlsx]

## Sheet: Legend
Only proteins with a benjamini-hochberg adjusted p-value <0.05 and log 2 fold-change >|1| are included
Tabs:
All contains all the proteins from the MCF-10A, MDA-MB-231, and MDA-MB-468 samples in response to either NDNB1 or NDNB1182
10A Both contains proteins in the MCF-10A samples that were down-regulated by log 2 fold-change <-1 or up-regulated by log 2 fold-change >1 in response to both NDNB1 and NDNB1182
231 Both contains proteins in the MDA-MB-231 samples that were down-regulated by log 2 fold-change <-1 or up-regulated by log 2 fold-change >1 in response to both NDNB1 and NDNB1182
468 Both contains proteins in the MDA-MB-468 samples that were down-regulated by log 2 fold-change <-1 or up-regulated by log 2 fold-change >1 in response to both NDNB1 and NDNB1182
NDNB1 TNBC contains proteins that were down-regulated by log 2 fold-change <-1 or up-regulated by log 2 fold-change >1 in both MDA-MB-231 and MDA-MB-468 cells response to NDNB1
NDNB1182 TNBC contains proteins that were down-regulated by log 2 fold-change <-1 or up-regulated by log 2 fold-change >1 in both MDA-MB-231 and MDA-MB-468 cells response to NDNB1182

## Sheet: All
		NDNB1							NDNB1							NDNB1							NDNB1182							NDNB1182							NDNB1182
	Beta Interactor?	Protein	Gene Name	Accession	MCF-10A Log2(Fold change)	Adj. p-value		Beta Interactor?	Protein	Gene Name	Accession	MDA-MB-231 Log2(Fold change)	Adj. p-value		Beta Interactor?	Protein	Gene Name	Accession	MDA-MB-468 Log2(Fold change)	Adj. p-value		Beta Interactor?	Protein	Gene Name	Accession	MCF-10A Log2(Fold change)	Adj. p-value		Beta Interactor?	Protein	Gene Name	Accession	MDA-MB-231 Log2(Fold change)	Adj. p-value		Beta Interactor?	Protein	Gene Name	Accession	MDA-MB-468 Log2(Fold change)	Adj. p-value
	No	SLC38A2	solute carrier family 38 member 2	Q96QD8	-1.479	0.0429		No	LITAF	lipopolysaccharide induced TNF factor	Q99732	-7.372	0.00131		No	PDCD11	programmed cell death 11	Q14690	-4.065	0.0032		No	CBFA2T2	CBFA2/RUNX1 partner transcriptional co-repressor 2	O43439	-1.835	0.000538		No	HENMT1	HEN methyltransferase 1	Q5T8I9	-9.512	0.000762		No	WDR7	WD repeat domain 7	Q9Y4E6	-3.797	0.00776
	Yes	DNAH2	dynein axonemal heavy chain 2	Q9P225	-1.427	0.00892		No	FAT3	FAT atypical cadherin 3	Q8TDW7	-6.306	0.00093		No	USP1	ubiquitin specific peptidase 1	O94782	-2.445	0.0229		No	UBE2T	ubiquitin conjugating enzyme E2 T	Q9NPD8	-1.81	1.04e-09		No	ADD2	adducin 2	P35612	-9.353	0.00904		No	AKAP9	A-kinase anchoring protein 9	Q99996	-3.357	0.00655
	No	MUC5B	mucin 5B, oligomeric mucus/gel-forming	Q9HC84	-1.425	0.0245		No	DLG2	discs large MAGUK scaffold protein 2	Q15700	-6.257	0.00689		No	CWC25	CWC25 spliceosome associated protein homolog	Q9NXE8	-2.087	0.0434		Yes	EPHB1	EPH receptor B1	P54762	-1.803	0.00142		No	MYT1	myelin transcription factor 1	Q01538	-5.057	0.0268		No	VMP1	vacuole membrane protein 1	Q96GC9	-3.17	0.00776
	No	CDK1	cyclin dependent kinase 1	P06493	-1.371	1.59e-07		No	HTD2	hydroxyacyl-thioester dehydratase type 2	P86397	-5.961	0.000902		Yes	HERC4	HECT and RLD domain containing E3 ubiquitin protein ligase 4	Q5GLZ8	-1.797	0.00909		No	RRM2	ribonucleotide reductase regulatory subunit M2	P31350	-1.709	1.04e-09		No	UTP14C	UTP14C small subunit processome component	Q5TAP6	-4.993	0.000465		No	NUPR1	nuclear protein 1, transcriptional regulator	O60356	-2.686	0.0208
	No	FANCG	FA complementation group G	O15287	-1.308	0.000107		No	RTL8B	retrotransposon Gag like 8B	Q17RB0	-5.086	0.0113		No	APC	APC regulator of WNT signaling pathway	P25054	5.433	0.000138		No	PCLAF	PCNA clamp associated factor	Q15004	-1.698	2.63e-10		No	CCDC92	coiled-coil domain containing 92	Q53HC0	-4.879	0.00352		No	WWTR1	WW domain containing transcription regulator 1	Q9GZV5	-2.554	0.027
	No	TRIM16L	tripartite motif containing 16 like (pseudogene)	Q309B1	-1.307	0.00587		No	COL4A1	collagen type IV alpha 1 chain	P02462	-4.78	0.000699		No	JMJD1C	jumonji domain containing 1C	Q15652	3.433	0.00909		No	CDK1	cyclin dependent kinase 1	P06493	-1.693	9.24e-09		Yes	TNK1	tyrosine kinase non receptor 1	Q13470	-3.331	0.0204		Yes	ISG15	ISG15 ubiquitin like modifier	P05161	-2.537	0.0122
	No	SLC7A11	solute carrier family 7 member 11	Q9UPY5	-1.217	3.23e-07		No	MAPKAP1	MAPK associated protein 1	Q9BPZ7	-4.678	0.000512		No	TAF9	TATA-box binding protein associated factor 9	Q16594	3.272	0.00103		No	CLSPN	claspin	Q9HAW4	-1.626	7.53e-06		No	LRRC42	leucine rich repeat containing 42	Q9Y546	-3.191	0.012		No	RPL36AL	ribosomal protein L36a like	Q969Q0	-2.431	0.0283
	No	UBE2T	ubiquitin conjugating enzyme E2 T	Q9NPD8	-1.181	1.48e-07		No	RAD9A	RAD9 checkpoint clamp component A	Q99638	-4.485	0.000699		No	H2AC21	H2A clustered histone 21	Q8IUE6	3.148	0.0434		No	AAAS	aladin WD repeat nucleoporin	Q9NRG9	-1.531	8.13e-07		No	TMEM209	transmembrane protein 209	Q96SK2	-3.12	0.0479		No	OFD1	OFD1 centriole and centriolar satellite protein	O75665	-2.356	0.0336
	No	ANAPC15	anaphase promoting complex subunit 15	P60006	-1.157	0.00143		No	ZCRB1	zinc finger CCHC-type and RNA binding motif containing 1	Q8TBF4	-4.379	0.000875		No	CARD10	caspase recruitment domain family member 10	Q9BWT7	2.855	0.00965		No	CCNB1	cyclin B1	P14635	-1.531	2.78e-10		No	FAM234A	family with sequence similarity 234 member A	Q9H0X4	-3.082	0.0128		Yes	HBB	hemoglobin subunit beta	P68871	-2.355	0.0432
	No	PPP1R35	protein phosphatase 1 regulatory subunit 35	Q8TAP8	-1.142	6.57e-06		No	DOLPP1	dolichyldiphosphatase 1	Q86YN1	-4.162	0.0198		No	TOMM22	translocase of outer mitochondrial membrane 22	Q9NS69	1.929	0.00909		No	PPP1R35	protein phosphatase 1 regulatory subunit 35	Q8TAP8	-1.531	3.76e-07		No	ANTKMT	adenine nucleotide translocase lysine methyltransferase	Q9BQD7	-2.871	0.013		No	UQCR10	ubiquinol-cytochrome c reductase, complex III subunit X	Q9UDW1	-2.236	0.0452
	No	AAAS	aladin WD repeat nucleoporin	Q9NRG9	-1.138	2.73e-05		No	TTC28	tetratricopeptide repeat domain 28	Q96AY4	-4.145	0.000699		No	RANBP6	RAN binding protein 6	O60518	1.835	0.00597		No	POLR1F	RNA polymerase I subunit F	Q3B726	-1.427	5.06e-06		No	MCC	MCC regulator of WNT signaling pathway	P23508	-2.587	0.0049		No	CDC42SE1	CDC42 small effector 1	Q9NRR8	-2.137	0.027
	No	CACNB3	calcium voltage-gated channel auxiliary subunit beta 3	P54284	-1.104	0.0171		Yes	BRAF	B-Raf proto-oncogene, serine/threonine kinase	P15056	-4.138	0.000902		No	NCOA1	nuclear receptor coactivator 1	Q15788	1.777	0.00598		No	CCNB2	cyclin B2	O95067	-1.423	7.41e-10		No	HMGN5	high mobility group nucleosome binding domain 5	P82970	-2.516	0.0122		Yes	B4GALT3	beta-1,4-galactosyltransferase 3	O60512	-2.133	0.0495
	No	PCLAF	PCNA clamp associated factor	Q15004	-1.085	3.66e-08		Yes	LRRK1	leucine rich repeat kinase 1	Q38SD2	-4.035	0.00303		No	CNIH4	cornichon family AMPA receptor auxiliary protein 4	Q9P003	1.619	0.00977		No	LMNB1	lamin B1	P20700	-1.408	1.82e-09		Yes	STK33	serine/threonine kinase 33	Q9BYT3	-2.51	0.0049		Yes	RC3H2	ring finger and CCCH-type domains 2	Q9HBD1	-2.102	0.0208
	No	CKS2	CDC28 protein kinase regulatory subunit 2	P33552	-1.084	0.000659		No	PLEK2	pleckstrin 2	Q9NYT0	-3.705	0.000699		Yes	IRF3	interferon regulatory factor 3	Q14653	1.589	0.0032		No	CCNA2	cyclin A2	P20248	-1.389	4.05e-10		No	TTC28	tetratricopeptide repeat domain 28	Q96AY4	-2.5	0.00605		No	TUBB1	tubulin beta 1 class VI	Q9H4B7	-2.096	0.0136
	No	SRRD	SRR1 domain containing	Q9UH36	-1.082	5.09e-05		No	BLOC1S6	biogenesis of lysosomal organelles complex 1 subunit 6	Q9UL45	-3.696	0.0345		No	TPM2	tropomyosin 2	P07951	1.574	0.000451		No	TEDC1	tubulin epsilon and delta complex 1	Q86SX3	-1.389	6.33e-07		Yes	MINK1	misshapen like kinase 1	Q8N4C8	-2.492	0.0226		No	PRKRIP1	PRKR interacting protein 1	Q9H875	-2.092	0.0328
	No	TEDC1	tubulin epsilon and delta complex 1	Q86SX3	-1.063	1.75e-06		No	SLC35F6	solute carrier family 35 member F6	Q8N357	-3.679	0.00112		No	CYTH2	cytohesin 2	Q99418	1.504	0.00597		No	CDCA5	cell division cycle associated 5	Q96FF9	-1.37	0.000557		No	SIAH1	siah E3 ubiquitin protein ligase 1	Q8IUQ4	-2.413	0.000389		No	CHTF8	chromosome transmission fidelity factor 8	P0CG13	-2.077	0.0469
	No	CCNB2	cyclin B2	O95067	-1.04	3.66e-08		No	TBCK	TBC1 domain containing kinase	Q8TEA7	-3.653	0.000699		No	C5orf15	chromosome 5 open reading frame 15	Q8NC54	1.407	0.0257		No	SRRD	SRR1 domain containing	Q9UH36	-1.34	3.61e-06		No	GKAP1	G kinase anchoring protein 1	Q5VSY0	-2.4	0.0119		No	DTX2	deltex E3 ubiquitin ligase 2	Q86UW9	-1.948	0.0484
	No	ASNSD1	asparagine synthetase domain containing 1	Q9NWL6	-1.035	0.00745		No	PPP1R35	protein phosphatase 1 regulatory subunit 35	Q8TAP8	-3.564	0.000748		No	HIBADH	3-hydroxyisobutyrate dehydrogenase	P31937	1.016	0.0247		No	CKS1B	CDC28 protein kinase regulatory subunit 1B	P61024	-1.33	4.21e-07		No	TECPR1	tectonin beta-propeller repeat containing 1	Q7Z6L1	-2.334	0.012		Yes	SENP3	SUMO specific peptidase 3	Q9H4L4	-1.93	0.0174
	No	HPS3	HPS3 biogenesis of lysosomal organelles complex 2 subunit 1	Q969F9	-1.014	7.74e-06		No	RNF135	ring finger protein 135	Q8IUD6	-3.373	0.0405									No	CCDC30	coiled-coil domain containing 30	Q5VVM6	-1.316	6.93e-05		No	EBP	EBP cholestenol delta-isomerase	Q15125	-2.308	0.0221		No	GNPTAB	N-acetylglucosamine-1-phosphate transferase subunits alpha and beta	Q3T906	-1.818	0.0465
	No	CRYAB	crystallin alpha B	P02511	2.127	1.64e-09		No	C18orf21	chromosome 18 open reading frame 21	Q32NC0	-3.37	0.0037									No	CFH	complement factor H	P08603	-1.312	0.0475		No	SDHC	succinate dehydrogenase complex subunit C	Q99643	-2.256	0.0463		No	ATP6V0C	ATPase H+ transporting V0 subunit c	P27449	-1.812	0.0479
	Yes	CLU	clusterin	P10909	1.735	5.49e-09		No	ABHD17B	abhydrolase domain containing 17B, depalmitoylase	Q5VST6	-3.365	0.00689									No	ANAPC15	anaphase promoting complex subunit 15	P60006	-1.299	0.000766		No	EPHA5	EPH receptor A5	P54756	-2.173	0.0426		No	KRT75	keratin 75	O95678	-1.798	0.00468
	No	LY6D	lymphocyte antigen 6 family member D	Q14210	1.712	1.87e-09		No	GLMP	glycosylated lysosomal membrane protein	Q8WWB7	-3.362	0.000829									No	BUB1	BUB1 mitotic checkpoint serine/threonine kinase	O43683	-1.286	2.28e-06		No	MCM10	minichromosome maintenance 10 replication initiation factor	Q7L590	-2.132	0.00718		No	LRRC42	leucine rich repeat containing 42	Q9Y546	-1.785	0.0367
	Yes	AGR2	anterior gradient 2, protein disulphide isomerase family member	O95994	1.532	1.26e-08		No	POU2F3	POU class 2 homeobox 3	Q9UKI9	-3.324	0.00311									No	FANCG	FA complementation group G	O15287	-1.26	5.73e-05		Yes	JAK2	Janus kinase 2	O60674	-2.099	0.0048		No	CMC4	C-X9-C motif containing 4	P56277	-1.7	0.0145
	No	ELMO1	engulfment and cell motility 1	Q92556	1.481	0.00824		No	C6orf120	chromosome 6 open reading frame 120	Q7Z4R8	-3.195	0.0151									No	ALDOB	aldolase, fructose-bisphosphate B	P05062	-1.251	0.0221		Yes	HERC4	HECT and RLD domain containing E3 ubiquitin protein ligase 4	Q5GLZ8	-2.084	0.00605		Yes	MINK1	misshapen like kinase 1	Q8N4C8	-1.699	0.0208
	No	RARRES1	retinoic acid receptor responder 1	P49788	1.255	1.82e-07		No	CISD3	CDGSH iron sulfur domain 3	P0C7P0	-3.173	0.00183									No	DYNC2I2	dynein 2 intermediate chain 2	Q96EX3	-1.242	3.55e-06		No	ALG13	ALG13 UDP-N-acetylglucosaminyltransferase subunit	Q9NP73	-1.973	0.0282		No	AP2S1	adaptor related protein complex 2 subunit sigma 1	P53680	-1.675	0.0136
	No	PAQR7	progestin and adipoQ receptor family member 7	Q86WK9	1.179	0.000119		No	GPS2	G protein pathway suppressor 2	Q13227	-3.164	0.00118									No	LMNB2	lamin B2	Q03252	-1.24	5.71e-09		No	HAUS2	HAUS augmin like complex subunit 2	Q9NVX0	-1.949	0.0119		No	RPAP1	RNA polymerase II associated protein 1	Q9BWH6	-1.662	0.0361
	No	TJP3	tight junction protein 3	O95049	1.176	2.84e-08		No	TOR2A	torsin family 2 member A	Q5JU69	-3.159	0.0056									No	UBE2S	ubiquitin conjugating enzyme E2 S	Q16763	-1.217	1.15e-08		No	SH3RF3	SH3 domain containing ring finger 3	Q8TEJ3	-1.941	0.00532		No	CDK16	cyclin dependent kinase 16	Q00536	-1.657	0.00544
	No	ERC2	ELKS/RAB6-interacting/CAST family member 2	O15083	1.115	0.048		No	NHEJ1	non-homologous end joining factor 1	Q9H9Q4	-3.088	0.00742									Yes	RPLP0P6	ribosomal protein lateral stalk subunit P0 pseudogene 6	Q8NHW5	-1.2	0.000125		No	UBE2L5	ubiquitin conjugating enzyme E2 L5	A0A1B0GUS4	-1.933	0.0226		No	IK	IK cytokine	Q13123	-1.645	0.0208
	No	CRABP2	cellular retinoic acid binding protein 2	P29373	1.087	4.96e-07		No	SPATA33	spermatogenesis associated 33	Q96N06	-3.055	0.00567									No	PTTG1	PTTG1 regulator of sister chromatid separation, securin	O95997	-1.187	5.26e-06		No	XIRP2	xin actin binding repeat containing 2	A4UGR9	-1.927	0.0145		No	ATP5MF	ATP synthase membrane subunit f	P56134	-1.599	0.0174
	No	CLIC3	chloride intracellular channel 3	O95833	1.086	1.59e-07		No	ZMIZ2	zinc finger MIZ-type containing 2	Q8NF64	-3.004	0.0037									No	AREG	amphiregulin	P15514	-1.185	5.51e-07		No	RPL7L1	ribosomal protein L7 like 1	Q6DKI1	-1.91	0.0123		No	RPL27	ribosomal protein L27	P61353	-1.596	0.00734
	No	SPATA7	spermatogenesis associated 7	Q9P0W8	1.084	0.000252		No	MALSU1	mitochondrial assembly of ribosomal large subunit 1	Q96EH3	-2.979	0.0395									No	ZFP62	ZFP62 zinc finger protein	Q8NB50	-1.174	0.00387		No	FAAP100	FA core complex associated protein 100	Q0VG06	-1.887	0.012		No	CD151	CD151 molecule (Raph blood group)	P48509	-1.578	0.0208
	No	DNAJB1	DnaJ heat shock protein family (Hsp40) member B1	P25685	1.063	3.42e-08		No	L3MBTL3	L3MBTL histone methyl-lysine binding protein 3	Q96JM7	-2.956	0.00239									No	RADX	RPA1 related single stranded DNA binding protein, X-linked	Q6NSI4	-1.17	0.000869		No	MBOAT2	membrane bound O-acyltransferase domain containing 2	Q6ZWT7	-1.812	0.0395		No	AKR1C1/AKR1C2	aldo-keto reductase family 1 member C2	P52895	-1.565	0.0174
	No	CAPS	calcyphosine	Q13938	1.012	2.36e-07		No	CYBA	cytochrome b-245 alpha chain	P13498	-2.874	0.0113									No	UHMK1	U2AF homology motif kinase 1	Q8TAS1	-1.168	0.0382		No	FAM83D	family with sequence similarity 83 member D	Q9H4H8	-1.798	0.0387		No	B2M	beta-2-microglobulin	P61769	-1.558	0.0208
								No	NOC4L	nucleolar complex associated 4 homolog	Q9BVI4	-2.843	0.00511									No	TF	transferrin	P02787	-1.166	0.0377		No	CCDC86	coiled-coil domain containing 86	Q9H6F5	-1.767	0.0185		No	NCAPH2	non-SMC condensin II complex subunit H2	Q6IBW4	-1.54	0.0136
								No	HENMT1	HEN methyltransferase 1	Q5T8I9	-2.826	0.0133									No	RTEL1	regulator of telomere elongation helicase 1	Q9NZ71	-1.164	0.0406		No	USP46	ubiquitin specific peptidase 46	P62068	-1.734	0.044		No	C11orf98	chromosome 11 open reading frame 98	E9PRG8	-1.521	0.0037
								No	ZBTB33	zinc finger and BTB domain containing 33	Q86T24	-2.817	0.00311									No	HPS3	HPS3 biogenesis of lysosomal organelles complex 2 subunit 1	Q969F9	-1.163	6.79e-07		No	NUP35	nucleoporin 35	Q8NFH5	-1.713	0.0395		No	CERS2	ceramide synthase 2	Q96G23	-1.506	0.0322
								No	TSPAN4	tetraspanin 4	O14817	-2.811	0.00842									No	RAD51AP1	RAD51 associated protein 1	Q96B01	-1.157	3.71e-08		No	GTF3C1	general transcription factor IIIC subunit 1	Q12789	-1.653	0.0214		No	RNF2	ring finger protein 2	Q99496	-1.496	0.0208
								No	VMP1	vacuole membrane protein 1	Q96GC9	-2.755	0.0309									No	CKS2	CDC28 protein kinase regulatory subunit 2	P33552	-1.151	0.000269		No	LDAH	lipid droplet associated hydrolase	Q9H6V9	-1.618	0.0384		No	CDC42	cell division cycle 42	P60953	-1.453	0.0101
								No	SCOC	short coiled-coil protein	Q9UIL1	-2.723	0.00642									No	SPRR1A	small proline rich protein 1A	P35321	-1.148	0.0045		No	RING1	ring finger protein 1	Q06587	-1.556	0.048		No	TRIM22	tripartite motif containing 22	Q8IYM9	-1.451	0.0242
								No	F9	coagulation factor IX	P00740	-2.706	0.00532									No	ATP5MGL	ATP synthase membrane subunit g like	Q7Z4Y8	-1.131	0.0102		No	VRK3	VRK serine/threonine kinase 3	Q8IV63	-1.548	0.0226		Yes	CDK5	cyclin dependent kinase 5	Q00535	-1.449	0.00776
								No	EBP	EBP cholestenol delta-isomerase	Q15125	-2.695	0.00384									Yes	PASK	PAS domain containing serine/threonine kinase	Q96RG2	-1.125	0.000183		No	CDK1	cyclin dependent kinase 1	P06493	-1.54	0.00551		Yes	HERC4	HECT and RLD domain containing E3 ubiquitin protein ligase 4	Q5GLZ8	-1.448	0.0208
								No	FER1L5	fer-1 like family member 5	A0AVI2	-2.613	0.0345									No	MID1IP1	MID1 interacting protein 1	Q9NPA3	-1.121	9.78e-09		No	PDZD11	PDZ domain containing 11	Q5EBL8	-1.535	0.0483		Yes	SETDB1	SET domain bifurcated histone lysine methyltransferase 1	Q15047	-1.444	0.0429
								No	SHQ1	SHQ1, H/ACA ribonucleoprotein assembly factor	Q6PI26	-2.597	0.0247									No	SLC7A11	solute carrier family 7 member 11	Q9UPY5	-1.095	4.81e-07		No	CTSL	cathepsin L	P07711	-1.509	0.0161		No	AASDHPPT	aminoadipate-semialdehyde dehydrogenase-phosphopantetheinyl transferase	Q9NRN7	-1.432	0.0136
								Yes	TNK1	tyrosine kinase non receptor 1	Q13470	-2.573	0.0198									No	UBE2C	ubiquitin conjugating enzyme E2 C	O00762	-1.095	1.07e-06		No	GLMP	glycosylated lysosomal membrane protein	Q8WWB7	-1.508	0.0282		No	SUMO1	small ubiquitin like modifier 1	P63165	-1.43	0.00468
								No	SYF2	SYF2 pre-mRNA splicing factor	O95926	-2.548	0.00601									No	KIF22	kinesin family member 22	Q14807	-1.093	1.04e-09		No	ANKRD39	ankyrin repeat domain 39	Q53RE8	-1.494	0.0346		No	NDUFA6	NADH:ubiquinone oxidoreductase subunit A6	P56556	-1.399	0.0431
								No	ZNF804A	zinc finger protein 804A	Q7Z570	-2.537	0.00667									No	FANCI	FA complementation group I	Q9NVI1	-1.081	2.63e-10		No	BCL9	BCL9 transcription coactivator	O00512	-1.485	0.0322		No	NEDD8	NEDD8 ubiquitin like modifier	Q15843	-1.374	0.0409
								No	RAD54L2	RAD54 like 2	Q9Y4B4	-2.512	0.0323									No	DDX51	DEAD-box helicase 51	Q8N8A6	-1.078	1.45e-08		No	NAB2	NGFI-A binding protein 2	Q15742	-1.445	0.0387		No	COX20	cytochrome c oxidase assembly factor COX20	Q5RI15	-1.368	0.0409
								No	LRRC42	leucine rich repeat containing 42	Q9Y546	-2.501	0.0309									No	SPRY4	sprouty RTK signaling antagonist 4	Q9C004	-1.076	2.59e-06		No	NUP160	nucleoporin 160	Q12769	-1.414	0.0329		Yes	PTP4A2	protein tyrosine phosphatase 4A2	Q12974	-1.358	0.0101
								No	ANTXR2	ANTXR cell adhesion molecule 2	P58335	-2.45	0.00496									No	CDC20	cell division cycle 20	Q12834	-1.071	1.15e-08		No	LYRM7	LYR motif containing 7	Q5U5X0	-1.414	0.046		No	ZNF706	zinc finger protein 706	Q9Y5V0	-1.356	0.0474
								No	HES1	hes family bHLH transcription factor 1	Q14469	-2.449	0.00642									No	H1-1	H1.1 linker histone, cluster member	Q02539	-1.061	9.51e-09		No	SS18L1	SS18L1 subunit of BAF chromatin remodeling complex	O75177	-1.413	0.0329		No	CYTH2	cytohesin 2	Q99418	-1.348	0.00926
								No	TCEAL1	transcription elongation factor A like 1	Q15170	-2.434	0.0288									Yes	AURKB	aurora kinase B	Q96GD4	-1.051	8.57e-08		No	TBC1D2B	TBC1 domain family member 2B	Q9UPU7	-1.404	0.00367		No	ANAPC1	anaphase promoting complex subunit 1	Q9H1A4	-1.328	0.0122
								No	MAN2C1	mannosidase alpha class 2C member 1	Q9NTJ4	-2.39	0.0109									No	TK1	thymidine kinase 1	P04183	-1.045	5.04e-08		Yes	RPA3	replication protein A3	P35244	-1.376	0.043		Yes	SDF2	stromal cell derived factor 2	Q99470	-1.322	0.0425
								No	DHX40	DEAH-box helicase 40	Q8IX18	-2.334	0.0324									No	CCHCR1	coiled-coil alpha-helical rod protein 1	Q8TD31	-1.031	0.0286		No	PLEK2	pleckstrin 2	Q9NYT0	-1.368	0.0307		No	TUBA4B	tubulin alpha 4b	Q9H853	-1.319	0.00468
								No	FADS2	fatty acid desaturase 2	O95864	-2.314	0.00532									No	TPR	translocated promoter region, nuclear basket protein	P12270	-1.029	3.95e-06		No	AMMECR1L	AMMECR1 like	Q6DCA0	-1.34	0.0373		Yes	CHD3	chromodomain helicase DNA binding protein 3	Q12873	-1.316	0.0376
								No	SH3RF3	SH3 domain containing ring finger 3	Q8TEJ3	-2.289	0.00395									No	CD320	CD320 molecule	Q9NPF0	-1.023	6.3e-08		No	EPPK1	epiplakin 1	P58107	-1.337	0.00605		No	ACTR8	actin related protein 8	Q9H981	-1.315	0.0174
								No	SLC7A6	solute carrier family 7 member 6	Q92536	-2.284	0.00742									No	NCR3LG1	natural killer cell cytotoxicity receptor 3 ligand 1	Q68D85	-1.019	0.00106		No	BPHL	biphenyl hydrolase like	Q86WA6	-1.336	0.0447		No	IFT25	intraflagellar transport 25	Q9Y547	-1.314	0.0213
								No	NABP2	nucleic acid binding protein 2	Q9BQ15	-2.254	0.00384									No	TFAP2A	transcription factor AP-2 alpha	P05549	-1.013	0.000617		Yes	NUP62	nucleoporin 62	P37198	-1.333	0.0128		No	GLT8D1	glycosyltransferase 8 domain containing 1	Q68CQ7	-1.313	0.0452
								No	SMG9	SMG9 nonsense mediated mRNA decay factor	Q9H0W8	-2.24	0.00787									Yes	UBE2D3	ubiquitin conjugating enzyme E2 D3	P61077	-1.013	0.00453		No	NPAT	nuclear protein, coactivator of histone transcription	Q14207	-1.332	0.0338		No	SEC11A	SEC11 homolog A, signal peptidase complex subunit	P67812	-1.291	0.0166
								No	WDR36	WD repeat domain 36	Q8NI36	-2.212	0.0323									No	TYMS	thymidylate synthetase	P04818	-1.005	2.6e-06		No	UBE2T	ubiquitin conjugating enzyme E2 T	Q9NPD8	-1.327	0.0395		No	TMEM70	transmembrane protein 70	Q9BUB7	-1.291	0.00745
								Yes	TGFBR1	transforming growth factor beta receptor 1	P36897	-2.18	0.0481									No	CRYAB	crystallin alpha B	P02511	2.155	3.91e-10		No	PDLIM3	PDZ and LIM domain 3	Q53GG5	-1.327	0.0344		No	NUCB2	nucleobindin 2	P80303	-1.255	0.00827
								Yes	POLH	DNA polymerase eta	Q9Y253	-2.169	0.0298									Yes	CLU	clusterin	P10909	2.073	3.91e-10		No	RBBP7	RB binding protein 7, chromatin remodeling factor	Q16576	-1.319	0.044		No	SCAMP2	secretory carrier membrane protein 2	O15127	-1.254	0.0208
								No	CA12	carbonic anhydrase 12	O43570	-2.164	0.0031									No	LY6D	lymphocyte antigen 6 family member D	Q14210	1.956	2.63e-10		No	DCP1B	decapping mRNA 1B	Q8IZD4	-1.293	0.0438		Yes	LGALS3	galectin 3	P17931	-1.242	0.0409
								No	NQO1	NAD(P)H quinone dehydrogenase 1	P15559	-2.164	0.000699									Yes	AGR2	anterior gradient 2, protein disulphide isomerase family member	O95994	1.632	1.82e-09		No	TRAPPC4	trafficking protein particle complex subunit 4	Q9Y296	-1.274	0.0124		No	RPL26	ribosomal protein L26	P61254	-1.236	0.0373
								No	MPHOSPH6	M-phase phosphoprotein 6	Q99547	-2.157	0.0262									Yes	KHDRBS2	KH RNA binding domain containing, signal transduction associated 2	Q5VWX1	1.397	0.0124		No	BYSL	bystin like	Q13895	-1.27	0.0282		No	ING1	inhibitor of growth family member 1	Q9UK53	-1.222	0.0208
								Yes	PRKACA	protein kinase cAMP-activated catalytic subunit alpha	P17612	-2.155	0.00214									No	TJP3	tight junction protein 3	O95049	1.381	1.66e-09		Yes	MAP4K4	mitogen-activated protein kinase kinase kinase kinase 4	O95819	-1.226	0.045		No	LRCH4	leucine rich repeats and calponin homology domain containing 4	O75427	-1.22	0.0228
								No	VWA1	von Willebrand factor A domain containing 1	Q6PCB0	-2.144	0.0394									No	SELENBP1	selenium binding protein 1	Q13228	1.344	1.53e-09		Yes	HNRNPA1	heterogeneous nuclear ribonucleoprotein A1	P09651	-1.181	0.0288		No	ARID2	AT-rich interaction domain 2	Q68CP9	-1.216	0.0402
								No	RUBCN	rubicon autophagy regulator	Q92622	-2.137	0.0438									No	PACSIN1	protein kinase C and casein kinase substrate in neurons 1	Q9BY11	1.333	0.00432		No	CZIB	CXXC motif containing zinc binding protein	Q9NWV4	-1.171	0.0194		No	CCNB2	cyclin B2	O95067	-1.201	0.0144
								No	ORAI1	ORAI calcium release-activated calcium modulator 1	Q96D31	-2.133	0.00727									No	CRABP2	cellular retinoic acid binding protein 2	P29373	1.259	5.04e-08		No	ARFGEF3	ARFGEF family member 3	Q5TH69	-1.168	0.049		No	H1-0	H1.0 linker histone	P07305	-1.2	0.0144
								No	GEMIN8	gem nuclear organelle associated protein 8	Q9NWZ8	-2.092	0.00444									No	PAQR7	progestin and adipoQ receptor family member 7	Q86WK9	1.214	3.4e-05		No	UBE2L3	ubiquitin conjugating enzyme E2 L3	P68036	-1.087	0.0331		No	FDX2	ferredoxin 2	Q6P4F2	-1.191	0.0136
								No	FDX2	ferredoxin 2	Q6P4F2	-2.089	0.00662									No	RARRES1	retinoic acid receptor responder 1	P49788	1.211	1.27e-07		No	RPL15	ribosomal protein L15	P61313	-1.079	0.0327		No	RPS9	ribosomal protein S9	P46781	-1.174	0.0284
								No	RHBDD2	rhomboid domain containing 2	Q6NTF9	-2.086	0.0469									No	PSCA	prostate stem cell antigen	O43653	1.208	0.000421		Yes	RIPK1	receptor interacting serine/threonine kinase 1	Q13546	-1.076	0.0209		No	CZIB	CXXC motif containing zinc binding protein	Q9NWV4	-1.171	0.0389
								No	GTF3C1	general transcription factor IIIC subunit 1	Q12789	-2.08	0.00525									No	LXN	latexin	Q9BS40	1.155	9.61e-05		No	AKR1B15	aldo-keto reductase family 1 member B15	C9JRZ8	7.213	6.45e-05		No	ANK2	ankyrin 2	Q01484	-1.136	0.0465
								No	MBOAT2	membrane bound O-acyltransferase domain containing 2	Q6ZWT7	-2.066	0.0123									No	ABAT	4-aminobutyrate aminotransferase	P80404	1.109	8.82e-09		No	POTEE/POTEF	POTE ankyrin domain family member F	A5A3E0	5.72	6.45e-05		No	NFIX	nuclear factor I X	Q14938	-1.133	0.00655
								No	DAXX	death domain associated protein	Q9UER7	-2.062	0.0293									No	ACSF2	acyl-CoA synthetase family member 2	Q96CM8	1.094	5.22e-08		No	OSTC	oligosaccharyltransferase complex non-catalytic subunit	Q9NRP0	4.216	0.0135		No	PADI2	peptidyl arginine deiminase 2	Q9Y2J8	-1.117	0.016
								No	C7	complement C7	P10643	-2.059	0.0182									No	GLUL	glutamate-ammonia ligase	P15104	1.083	4.02e-08		No	CCDC85B	coiled-coil domain containing 85B	Q15834	4.033	0.00162		No	PNPLA6	patatin like phospholipase domain containing 6	Q8IY17	-1.113	0.0109
								No	CYTH1	cytohesin 1	Q15438	-2.058	0.00813									Yes	LRP1	LDL receptor related protein 1	Q07954	1.067	2.62e-08		Yes	HBB	hemoglobin subunit beta	P68871	3.483	4.7e-06		No	EPN3	epsin 3	Q9H201	-1.088	0.0422
								No	MRPS18C	mitochondrial ribosomal protein S18C	Q9Y3D5	-2.035	0.0175									No	CAPS	calcyphosine	Q13938	1.065	6.63e-08		No	TAF1B	TATA-box binding protein associated factor, RNA polymerase I subunit B	Q53T94	3.239	0.00619		No	MRPS24	mitochondrial ribosomal protein S24	Q96EL2	-1.067	0.0443
								No	AP4S1	adaptor related protein complex 4 subunit sigma 1	Q9Y587	-2.022	0.00823									No	CLIC3	chloride intracellular channel 3	O95833	1.06	8.97e-08		No	HMMR	hyaluronan mediated motility receptor	O75330	3.15	0.00248		No	RETREG3	reticulophagy regulator family member 3	Q86VR2	-1.063	0.0222
								No	ABHD5	abhydrolase domain containing 5, lysophosphatidic acid acyltransferase	Q8WTS1	-2.013	0.0182									No	CCNDBP1	cyclin D1 binding protein 1	O95273	1.047	1.5e-07		No	RAB6C/RAB6D	RAB6C, member RAS oncogene family	Q9H0N0	3.087	0.00097		No	TYSND1	trypsin like peroxisomal matrix peptidase 1	Q2T9J0	-1.057	0.0402
								No	LMBR1	limb development membrane protein 1	Q8WVP7	-2.013	0.00568									No	DNAJB4	DnaJ heat shock protein family (Hsp40) member B4	Q9UDY4	1.038	9.24e-09		No	ACTBL2	actin beta like 2	Q562R1	2.862	4.39e-05		No	FTH1	ferritin heavy chain 1	P02794	-1.054	0.0144
								No	LPCAT4	lysophosphatidylcholine acyltransferase 4	Q643R3	-2.011	0.0164																No	ATP1A3	ATPase Na+/K+ transporting subunit alpha 3	P13637	2.708	0.0124		No	CTNNBL1	catenin beta like 1	Q8WYA6	-1.054	0.0116
								No	MANBAL	mannosidase beta like	Q9NQG1	-2	0.0126																No	ANXA10	annexin A10	Q9UJ72	2.648	0.00904		No	GATD1	glutamine amidotransferase class 1 domain containing 1	Q8NB37	-1.05	0.0322
								No	FAM89A	family with sequence similarity 89 member A	Q96GI7	-1.998	0.00108																No	EVI2A	ecotropic viral integration site 2A	P22794	2.581	0.0222		No	PCLAF	PCNA clamp associated factor	Q15004	-1.047	0.0432
								No	YAE1	YAE1 maturation factor of ABCE1	Q9NRH1	-1.979	0.00404																No	MIS18A	MIS18 kinetochore protein A	Q9NYP9	2.55	0.0226		No	ROR1	receptor tyrosine kinase like orphan receptor 1	Q01973	-1.044	0.0206
								No	BMPR2	bone morphogenetic protein receptor type 2	Q13873	-1.977	0.00601																No	ACTA1	actin alpha 1, skeletal muscle	P68133	2.383	0.00257		No	CHAF1B	chromatin assembly factor 1 subunit B	Q13112	-1.041	0.0174
								No	DYNLT3	dynein light chain Tctex-type 3	P51808	-1.972	0.00489																No	FAM53C	family with sequence similarity 53 member C	Q9NYF3	2.153	0.0217		No	PABPN1	poly(A) binding protein nuclear 1	Q86U42	-1.021	0.0069
								No	RPL22L1	ribosomal protein L22 like 1	Q6P5R6	-1.962	0.00642																No	ZNF106	zinc finger protein 106	Q9H2Y7	2.043	0.0338		No	MRPL16	mitochondrial ribosomal protein L16	Q9NX20	-1.016	0.0465
								No	LAMTOR3	late endosomal/lysosomal adaptor, MAPK and MTOR activator 3	Q9UHA4	-1.954	0.0211																No	PTS	6-pyruvoyltetrahydropterin synthase	Q03393	2.001	0.0334		No	GRK2	G protein-coupled receptor kinase 2	P25098	-1.003	0.0369
								No	DOCK1	dedicator of cytokinesis 1	Q14185	-1.951	0.00311																No	NDST2	N-deacetylase and N-sulfotransferase 2	P52849	1.957	0.0473		No	MAP2K3	mitogen-activated protein kinase kinase 3	P46734	-1	0.0422
								No	KCTD14	potassium channel tetramerization domain containing 14	Q9BQ13	-1.929	0.00662																No	CR1	complement C3b/C4b receptor 1 (Knops blood group)	P17927	1.942	0.0119		No	SPOUT1	SPOUT domain containing methyltransferase 1	Q5T280	3.028	0.0116
								No	TSPAN15	tetraspanin 15	O95858	-1.92	0.00511																No	PABPC1L	poly(A) binding protein cytoplasmic 1 like	Q4VXU2	1.899	0.0103		No	LSM5	LSM5 homolog, U6 small nuclear RNA and mRNA degradation associated	Q9Y4Y9	2.752	0.000224
								No	WASF1	WASP family member 1	Q92558	-1.903	0.00993																No	HINT3	histidine triad nucleotide binding protein 3	Q9NQE9	1.898	0.0479		No	SECISBP2L	SECIS binding protein 2 like	Q93073	2.445	0.0174
								No	GDE1	glycerophosphodiester phosphodiesterase 1	Q9NZC3	-1.9	0.00404																No	AHCTF1	AT-hook containing transcription factor 1	Q8WYP5	1.826	0.0122		No	FPGS	folylpolyglutamate synthase	Q05932	2.437	0.0389
								Yes	FER	FER tyrosine kinase	P16591	-1.881	0.00662																No	CUX2	cut like homeobox 2	O14529	1.794	0.0226		No	SRCAP	Snf2 related CREBBP activator protein	Q6ZRS2	2.388	0.0345
								No	FAS	Fas cell surface death receptor	P25445	-1.881	0.00616																No	SIGMAR1	sigma non-opioid intracellular receptor 1	Q99720	1.774	0.00605		No	ATP6V1G2	ATPase H+ transporting V1 subunit G2	O95670	2.272	0.00899
								Yes	NAA40	N-alpha-acetyltransferase 40, NatD catalytic subunit	Q86UY6	-1.878	0.0114																No	DLG3	discs large MAGUK scaffold protein 3	Q92796	1.762	0.00684		No	UNC50	unc-50 inner nuclear membrane RNA binding protein	Q53HI1	2.079	0.0136
								No	AKTIP	AKT interacting protein	Q9H8T0	-1.877	0.00662																No	DHDDS	dehydrodolichyl diphosphate synthase subunit	Q86SQ9	1.749	0.0222		No	MUC15	mucin 15, cell surface associated	Q8N387	2.054	0.0174
								No	CDC42SE1	CDC42 small effector 1	Q9NRR8	-1.875	0.00662																No	PRPF38A	pre-mRNA processing factor 38A	Q8NAV1	1.749	0.0226		No	MICOS13	mitochondrial contact site and cristae organizing system subunit 13	Q5XKP0	2.048	0.00237
								No	RFK	riboflavin kinase	Q969G6	-1.868	0.0304																No	RBM23	RNA binding motif protein 23	Q86U06	1.694	0.0282		No	SSR3	signal sequence receptor subunit 3	Q9UNL2	1.968	0.0208
								No	MRPL35	mitochondrial ribosomal protein L35	Q9NZE8	-1.865	0.00667																No	DHRSX	dehydrogenase/reductase X-linked	Q8N5I4	1.654	0.0288		No	CCNL2	cyclin L2	Q96S94	1.957	0.0208
								No	COQ8B	coenzyme Q8B	Q96D53	-1.861	0.0122																No	SRSF8	serine and arginine rich splicing factor 8	Q9BRL6	1.648	0.0453		No	KRT10	keratin 10	P13645	1.916	0.0174
								No	NOL9	nucleolar protein 9	Q5SY16	-1.861	0.0446																No	UNC50	unc-50 inner nuclear membrane RNA binding protein	Q53HI1	1.643	0.0315		No	ZFAND2B	zinc finger AN1-type containing 2B	Q8WV99	1.765	0.00468
								No	DDX60L	DExD/H-box 60 like	Q5H9U9	-1.857	0.00601																Yes	FBXL8	F-box and leucine rich repeat protein 8	Q96CD0	1.633	0.0226		No	NAP1L1	nucleosome assembly protein 1 like 1	P55209	1.747	0.0101
								Yes	PCDH7	protocadherin 7	O60245	-1.857	0.0336																No	POTEI	POTE ankyrin domain family member I	P0CG38	1.628	0.00409		No	RPS26P11	ribosomal protein S26 pseudogene 11	Q5JNZ5	1.738	0.038
								No	TRMT61A	tRNA methyltransferase 61A	Q96FX7	-1.846	0.0129																No	MYO10	myosin X	Q9HD67	1.607	0.0226		No	ANXA8/ANXA8L1	annexin A8	Q5VT79	1.721	0.028
								No	TBC1D2B	TBC1 domain family member 2B	Q9UPU7	-1.844	0.000512																No	C1D	C1D nuclear receptor corepressor	Q13901	1.587	0.00601		No	UFM1	ubiquitin fold modifier 1	P61960	1.714	0.00831
								No	DCP2	decapping mRNA 2	Q8IU60	-1.802	0.00691																No	STARD3	StAR related lipid transfer domain containing 3	Q14849	1.54	0.0379		No	SLC35F2	solute carrier family 35 member F2	Q8IXU6	1.702	0.000224
								No	ROR1	receptor tyrosine kinase like orphan receptor 1	Q01973	-1.801	0.0182																No	PNMA1	PNMA family member 1	Q8ND90	1.523	0.0282		Yes	HSPA1L	heat shock protein family A (Hsp70) member 1 like	P34931	1.615	0.00468
								No	COX7C	cytochrome c oxidase subunit 7C	P15954	-1.795	0.0238																No	S100A3	S100 calcium binding protein A3	P33764	1.519	0.0294		No	PTRH2	peptidyl-tRNA hydrolase 2	Q9Y3E5	1.55	0.0144
								No	SAV1	salvador family WW domain containing protein 1	Q9H4B6	-1.784	0.00381																No	VIRMA	vir like m6A methyltransferase associated	Q69YN4	1.513	0.0299		No	TOMM22	translocase of outer mitochondrial membrane 22	Q9NS69	1.548	0.0174
								Yes	HERC4	HECT and RLD domain containing E3 ubiquitin protein ligase 4	Q5GLZ8	-1.779	0.00662																No	AIMP1	aminoacyl tRNA synthetase complex interacting multifunctional protein 1	Q12904	1.512	0.0295		No	ALDOC	aldolase, fructose-bisphosphate C	P09972	1.534	0.0315
								No	EAF1	ELL associated factor 1	Q96JC9	-1.777	0.00849																No	CLDN3	claudin 3	O15551	1.498	0.00149		No	CEACAM6	CEA cell adhesion molecule 6	P40199	1.518	0.00224
								No	SIAH1	siah E3 ubiquitin protein ligase 1	Q8IUQ4	-1.777	0.00093																No	VASN	vasorin	Q6EMK4	1.493	0.00601		Yes	YAF2	YY1 associated factor 2	Q8IY57	1.484	0.0369
								No	C2orf69	chromosome 2 open reading frame 69	Q8N8R5	-1.764	0.0105																No	SLC25A36	solute carrier family 25 member 36	Q96CQ1	1.472	0.0282		No	CTSC	cathepsin C	P53634	1.464	0.0422
								No	ARL4C	ADP ribosylation factor like GTPase 4C	P56559	-1.735	0.0196																No	ARPC5	actin related protein 2/3 complex subunit 5	O15511	1.469	0.00904		No	ADIRF	adipogenesis regulatory factor	Q15847	1.462	0.00468
								No	NACC2	NACC family member 2	Q96BF6	-1.734	0.0176																No	ATP2B3	ATPase plasma membrane Ca2+ transporting 3	Q16720	1.438	0.012		No	SLC31A2	solute carrier family 31 member 2	O15432	1.419	0.034
								No	MYD88	MYD88 innate immune signal transduction adaptor	Q99836	-1.73	0.00197																Yes	RAB1A	RAB1A, member RAS oncogene family	P62820	1.434	0.0366		No	RSRC2	arginine and serine rich coiled-coil 2	Q7L4I2	1.407	0.00211
								No	ANKIB1	ankyrin repeat and IBR domain containing 1	Q9P2G1	-1.728	0.0104																No	AP3S2	adaptor related protein complex 3 subunit sigma 2	P59780	1.424	0.0356		Yes	HSPB1	heat shock protein family B (small) member 1	P04792	1.398	0.0136
								No	SMG5	SMG5 nonsense mediated mRNA decay factor	Q9UPR3	-1.717	0.00668																No	OXNAD1	oxidoreductase NAD binding domain containing 1	Q96HP4	1.419	0.0373		No	CCDC134	coiled-coil domain containing 134	Q9H6E4	1.395	0.0149
								No	PRXL2C	peroxiredoxin like 2C	Q7RTV5	-1.715	0.00532																No	ESPL1	extra spindle pole bodies like 1, separase	Q14674	1.415	0.0282		Yes	HSPA8	heat shock protein family A (Hsp70) member 8	P11142	1.394	0.00926
								No	CARD6	caspase recruitment domain family member 6	Q9BX69	-1.714	0.0238																No	CHIC2	cysteine rich hydrophobic domain 2	Q9UKJ5	1.413	0.0467		Yes	SNW1	SNW domain containing 1	Q13573	1.373	0.00655
								No	DPH3	diphthamide biosynthesis 3	Q96FX2	-1.705	0.00667																Yes	EEF1A2	eukaryotic translation elongation factor 1 alpha 2	Q05639	1.411	0.00257		No	MRPL12	mitochondrial ribosomal protein L12	P52815	1.369	0.0174
								No	NDUFC2	NADH:ubiquinone oxidoreductase subunit C2	O95298	-1.702	0.047																No	ARMC10	armadillo repeat containing 10	Q8N2F6	1.41	0.0373		No	DNAJB4	DnaJ heat shock protein family (Hsp40) member B4	Q9UDY4	1.359	0.00626
								No	SENP8	SUMO peptidase family member, NEDD8 specific	Q96LD8	-1.702	0.0183																No	CARD10	caspase recruitment domain family member 10	Q9BWT7	1.395	0.0468		No	HPDL	4-hydroxyphenylpyruvate dioxygenase like	Q96IR7	1.359	0.0213
								No	PHC3	polyhomeotic homolog 3	Q8NDX5	-1.684	0.00978																No	CNEP1R1	CTD nuclear envelope phosphatase 1 regulatory subunit 1	Q8N9A8	1.392	0.0447		No	WNT6	Wnt family member 6	Q9Y6F9	1.357	0.0357
								No	LSM14A	LSM14A mRNA processing body assembly factor	Q8ND56	-1.683	0.0135																No	PRUNE1	prune exopolyphosphatase 1	Q86TP1	1.385	0.0373		No	DNAJB5	DnaJ heat shock protein family (Hsp40) member B5	O75953	1.354	0.0208
								Yes	NOTCH1	notch receptor 1	P46531	-1.672	0.0121																No	AURKAIP1	aurora kinase A interacting protein 1	Q9NWT8	1.379	0.013		No	AIMP1	aminoacyl tRNA synthetase complex interacting multifunctional protein 1	Q12904	1.347	0.00776
								No	IQCB1	IQ motif containing B1	Q15051	-1.67	0.0356																No	TUBB3	tubulin beta 3 class III	Q13509	1.376	0.00275		No	MRS2	magnesium transporter MRS2	Q9HD23	1.342	0.0144
								Yes	CDK5	cyclin dependent kinase 5	Q00535	-1.669	0.0339																No	GSTP1	glutathione S-transferase pi 1	P09211	1.371	0.0313		No	GLRX	glutaredoxin	P35754	1.33	0.0292
								No	TNFRSF10A	TNF receptor superfamily member 10a	O00220	-1.667	0.0413																No	SPINT1	serine peptidase inhibitor, Kunitz type 1	O43278	1.366	0.0395		No	KPNA4	karyopherin subunit alpha 4	O00629	1.326	0.0494
								Yes	CSNK1G2	casein kinase 1 gamma 2	P78368	-1.656	0.00775																No	TMEM258	transmembrane protein 258	P61165	1.363	0.049		Yes	RPLP0P6	ribosomal protein lateral stalk subunit P0 pseudogene 6	Q8NHW5	1.318	0.0208
								No	MED9	mediator complex subunit 9	Q9NWA0	-1.652	0.0101																No	POSTN	periostin	Q15063	1.349	0.0109		Yes	PARK7	Parkinsonism associated deglycase	Q99497	1.316	0.0174
								No	ANTXR1	ANTXR cell adhesion molecule 1	Q9H6X2	-1.65	0.00884																No	SEC22A	SEC22 homolog A, vesicle trafficking protein	Q96IW7	1.348	0.0414		No	KRT1	keratin 1	P04264	1.313	0.0378
								No	POLRMT	RNA polymerase mitochondrial	O00411	-1.648	0.00575																Yes	HSPA8	heat shock protein family A (Hsp70) member 8	P11142	1.34	0.000696		No	UBAP1	ubiquitin associated protein 1	Q9NZ09	1.297	0.00899
								No	CAPNS2	calpain small subunit 2	Q96L46	-1.645	0.0199																Yes	HSPE1	heat shock protein family E (Hsp10) member 1	P61604	1.336	0.00769		No	MAGEA3/MAGEA6	MAGE family member A6	P43357	1.295	0.0432
								No	NOPCHAP1	NOP protein chaperone 1	Q8N5I9	-1.641	0.00642																No	SRF	serum response factor	P11831	1.306	0.0325		No	COX17	cytochrome c oxidase copper chaperone COX17	Q14061	1.289	0.0474
								No	MCRS1	microspherule protein 1	Q96EZ8	-1.637	0.0132																No	GMFG	glia maturation factor gamma	O60234	1.298	0.0185		No	UBE2G1	ubiquitin conjugating enzyme E2 G1	P62253	1.272	0.0208
								Yes	NFIC	nuclear factor I C	P08651	-1.615	0.00575																No	GINM1	glycosylated integral membrane protein 1	Q9NU53	1.288	0.0438		No	DUS3L	dihydrouridine synthase 3 like	Q96G46	1.231	0.00468
								No	MND1	meiotic nuclear divisions 1	Q9BWT6	-1.612	0.0133																Yes	KRAS	KRAS proto-oncogene, GTPase	P01116	1.285	0.0302		No	UBE2G2	ubiquitin conjugating enzyme E2 G2	P60604	1.231	0.034
								No	IFRD2	interferon related developmental regulator 2	Q12894	-1.605	0.0164																Yes	HSPA1L	heat shock protein family A (Hsp70) member 1 like	P34931	1.276	0.00755		No	DHX8	DEAH-box helicase 8	Q14562	1.221	0.00655
								No	LGALSL	galectin like	Q3ZCW2	-1.584	0.00689																No	ATP6V0A4	ATPase H+ transporting V0 subunit a4	Q9HBG4	1.275	0.0493		No	ADGRE5	adhesion G protein-coupled receptor E5	P48960	1.207	0.0037
								No	CRIPT	CXXC repeat containing interactor of PDZ3 domain	Q9P021	-1.58	0.0253																No	PTPN6	protein tyrosine phosphatase non-receptor type 6	P29350	1.273	0.0453		No	MTPN	myotrophin	P58546	1.2	0.0409
								No	CD320	CD320 molecule	Q9NPF0	-1.577	0.0161																No	RHOD	ras homolog family member D	O00212	1.26	0.0049		No	PRCC	proline rich mitotic checkpoint control factor	Q92733	1.196	0.0166
								No	SRPX	sushi repeat containing protein X-linked	P78539	-1.569	0.0371																No	ARID1B	AT-rich interaction domain 1B	Q8NFD5	1.25	0.0419		No	MEAF6	MYST/Esa1 associated factor 6	Q9HAF1	1.191	0.00776
								No	ALG13	ALG13 UDP-N-acetylglucosaminyltransferase subunit	Q9NP73	-1.566	0.0247																No	S100A4	S100 calcium binding protein A4	P26447	1.242	0.014		No	ECHDC3	enoyl-CoA hydratase domain containing 3	Q96DC8	1.174	0.0136
								No	ZFAND1	zinc finger AN1-type containing 1	Q8TCF1	-1.564	0.0325																No	USP22	ubiquitin specific peptidase 22	Q9UPT9	1.234	0.0496		No	SLC49A4	solute carrier family 49 member 4	Q96SL1	1.173	0.0174
								No	PPP4C	protein phosphatase 4 catalytic subunit	P60510	-1.56	0.00943																No	HSPA2	heat shock protein family A (Hsp70) member 2	P54652	1.228	0.00547		No	ARMT1	acidic residue methyltransferase 1	Q9H993	1.169	0.0376
								No	MRPL33	mitochondrial ribosomal protein L33	O75394	-1.556	0.0427																Yes	HSPB1	heat shock protein family B (small) member 1	P04792	1.218	0.0122		No	RANBP6	RAN binding protein 6	O60518	1.147	0.0409
								No	CCNY	cyclin Y	Q8ND76	-1.55	0.0425																No	CNKSR3	CNKSR family member 3	Q6P9H4	1.212	0.0497		No	RPLP1	ribosomal protein lateral stalk subunit P1	P05386	1.142	0.0496
								Yes	IGFBP4	insulin like growth factor binding protein 4	P22692	-1.55	0.0031																No	CLIC1	chloride intracellular channel 1	O00299	1.207	0.0049		No	NECAP1	NECAP endocytosis associated 1	Q8NC96	1.138	0.0122
								No	METTL13	methyltransferase 13, eEF1A N-terminus and K55	Q8N6R0	-1.546	0.0234																No	YIPF3	Yip1 domain family member 3	Q9GZM5	1.207	0.000181		No	TPX2	TPX2 microtubule nucleation factor	Q9ULW0	1.134	0.0136
								No	FAM210B	family with sequence similarity 210 member B	Q96KR6	-1.546	0.0329																No	NEDD9	neural precursor cell expressed, developmentally down-regulated 9	Q14511	1.203	0.0131		No	CBX1	chromobox 1	P83916	1.132	0.0208
								No	IGF2	insulin like growth factor 2	P01344	-1.545	0.0175																No	ITPR2	inositol 1,4,5-trisphosphate receptor type 2	Q14571	1.198	0.049		No	UBFD1	ubiquitin family domain containing 1	O14562	1.128	0.00831
								No	APOA1	apolipoprotein A1	P02647	-1.544	0.0446																No	DNAJB4	DnaJ heat shock protein family (Hsp40) member B4	Q9UDY4	1.192	0.00605		No	TMEM263	transmembrane protein 263	Q8WUH6	1.123	0.0409
								Yes	TAF10	TATA-box binding protein associated factor 10	Q12962	-1.539	0.0024																No	RPL18	ribosomal protein L18	Q07020	1.191	0.00605		No	RSL1D1	ribosomal L1 domain containing 1	O76021	1.108	0.0208
								No	HAUS7	HAUS augmin like complex subunit 7	Q99871	-1.536	0.0324																No	NUDCD1	NudC domain containing 1	Q96RS6	1.166	0.0128		No	CTSD	cathepsin D	P07339	1.095	0.0208
								Yes	GTF2E2	general transcription factor IIE subunit 2	P29084	-1.533	0.0456																No	ADGRG6	adhesion G protein-coupled receptor G6	Q86SQ4	1.161	0.049		No	CD81	CD81 molecule	P60033	1.093	0.0174
								No	COMMD8	COMM domain containing 8	Q9NX08	-1.532	0.0374																No	COG6	component of oligomeric golgi complex 6	Q9Y2V7	1.161	0.0474		No	ILF2	interleukin enhancer binding factor 2	Q12905	1.092	0.0469
								No	INPP5K	inositol polyphosphate-5-phosphatase K	Q9BT40	-1.525	0.0175																No	SCD	stearoyl-CoA desaturase	O00767	1.16	0.0455		No	SAMD4B	sterile alpha motif domain containing 4B	Q5PRF9	1.09	0.00655
								No	FAM193A	family with sequence similarity 193 member A	P78312	-1.524	0.0176																No	COX5B	cytochrome c oxidase subunit 5B	P10606	1.152	0.0332		No	UBQLN1	ubiquilin 1	Q9UMX0	1.088	0.0208
								Yes	TRAPPC12	trafficking protein particle complex subunit 12	Q8WVT3	-1.523	0.0427																No	BCKDHA	branched chain keto acid dehydrogenase E1 subunit alpha	P12694	1.146	0.00605		No	MFSD6	major facilitator superfamily domain containing 6	Q6ZSS7	1.081	0.0369
								No	LRP8	LDL receptor related protein 8	Q14114	-1.52	0.0234																Yes	RPLP0	ribosomal protein lateral stalk subunit P0	P05388	1.141	0.0049		No	TXNDC15	thioredoxin domain containing 15	Q96J42	1.075	0.0409
								No	MCUR1	mitochondrial calcium uniporter regulator 1	Q96AQ8	-1.517	0.0226																No	HSBP1	heat shock factor binding protein 1	O75506	1.141	0.0193		No	SDC4	syndecan 4	P31431	1.073	0.0496
								No	SMYD5	SMYD family member 5	Q6GMV2	-1.495	0.0342																No	DNAJB1	DnaJ heat shock protein family (Hsp40) member B1	P25685	1.14	0.0183		No	PEG10	paternally expressed 10	Q86TG7	1.069	0.00655
								No	ANAPC1	anaphase promoting complex subunit 1	Q9H1A4	-1.491	0.013																No	ROMO1	reactive oxygen species modulator 1	P60602	1.13	0.0222		No	ACSF3	acyl-CoA synthetase family member 3	Q4G176	1.064	0.0136
								No	THNSL1	threonine synthase like 1	Q8IYQ7	-1.489	0.0461																No	HM13	histocompatibility minor 13	Q8TCT9	1.112	0.00298		Yes	C5orf22	chromosome 5 open reading frame 22	Q49AR2	1.056	0.0208
								No	PAXIP1	PAX interacting protein 1	Q6ZW49	-1.479	0.0103																No	LYPLAL1	lysophospholipase like 1	Q5VWZ2	1.086	0.043		No	DDX21	DExD-box helicase 21	Q9NR30	1.053	0.0208
								No	SCLT1	sodium channel and clathrin linker 1	Q96NL6	-1.472	0.0183																No	PDCD5	programmed cell death 5	O14737	1.082	0.0216		No	IVL	involucrin	P07476	1.05	0.027
								No	CKS1B	CDC28 protein kinase regulatory subunit 1B	P61024	-1.471	0.0175																No	TOR3A	torsin family 3 member A	Q9H497	1.073	0.0194		No	MARK3	microtubule affinity regulating kinase 3	P27448	1.038	0.0136
								Yes	TSC2	TSC complex subunit 2	P49815	-1.471	0.0452																No	NECAB3	N-terminal EF-hand calcium binding protein 3	Q96P71	1.072	0.0491		Yes	NDRG1	N-myc downstream regulated 1	Q92597	1.02	0.0136
								Yes	RPS6KB2	ribosomal protein S6 kinase B2	Q9UBS0	-1.466	0.0175																No	ECI1	enoyl-CoA delta isomerase 1	P42126	1.061	0.0161		No	PAM16	presequence translocase associated motor 16	Q9Y3D7	1.005	0.0174
								No	DENND4A	DENN domain containing 4A	Q7Z401	-1.466	0.0198																No	CRABP2	cellular retinoic acid binding protein 2	P29373	1.06	0.0214		No	DSC3	desmocollin 3	Q14574	1.004	0.0168
								No	FIBP	FGF1 intracellular binding protein	O43427	-1.465	0.0252																No	NT5C3B	5'-nucleotidase, cytosolic IIIB	Q969T7	1.056	0.0222
								No	EIF1AD	eukaryotic translation initiation factor 1A domain containing	Q8N9N8	-1.463	0.022																No	DDX52	DExD-box helicase 52	Q9Y2R4	1.052	0.0241
								No	VHL	von Hippel-Lindau tumor suppressor	P40337	-1.463	0.0133																No	KRT81	keratin 81	Q14533	1.037	0.00798
								No	SCRN2	secernin 2	Q96FV2	-1.46	0.00444																No	SNRNP27	small nuclear ribonucleoprotein U4/U6.U5 subunit 27	Q8WVK2	1.019	0.0395
								No	PHF10	PHD finger protein 10	Q8WUB8	-1.457	0.0298																No	HMGCS1	3-hydroxy-3-methylglutaryl-CoA synthase 1	Q01581	1.01	0.00352
								No	SEMA3C	semaphorin 3C	Q99985	-1.454	0.0111																No	GAMT	guanidinoacetate N-methyltransferase	Q14353	1.002	0.0444
								No	MLST8	MTOR associated protein, LST8 homolog	Q9BVC4	-1.452	0.00556
								No	TMPPE	transmembrane protein with metallophosphoesterase domain	Q6ZT21	-1.441	0.00642
								No	NAGLU	N-acetyl-alpha-glucosaminidase	P54802	-1.436	0.0267
								No	BNIP3	BCL2 interacting protein 3	Q12983	-1.433	0.0174
								No	OAS2	2'-5'-oligoadenylate synthetase 2	P29728	-1.425	0.0138
								No	HPS5	HPS5 biogenesis of lysosomal organelles complex 2 subunit 2	Q9UPZ3	-1.418	0.0275
								Yes	PRKCI	protein kinase C iota	P41743	-1.412	0.0208
								No	ARMC8	armadillo repeat containing 8	Q8IUR7	-1.41	0.0296
								No	RIMOC1	RAB7A interacting MON1-CCZ1 complex subunit 1	A6NDU8	-1.41	0.0238
								No	BPHL	biphenyl hydrolase like	Q86WA6	-1.405	0.0175
								No	ACTR8	actin related protein 8	Q9H981	-1.401	0.0238
								No	RPL7L1	ribosomal protein L7 like 1	Q6DKI1	-1.399	0.0125
								No	SEH1L	SEH1 like nucleoporin	Q96EE3	-1.395	0.00784
								No	SVBP	small vasohibin binding protein	Q8N300	-1.393	0.0327
								No	WDR75	WD repeat domain 75	Q8IWA0	-1.392	0.0449
								No	NCAPG2	non-SMC condensin II complex subunit G2	Q86XI2	-1.39	0.00978
								No	ARIH2	ariadne RBR E3 ubiquitin protein ligase 2	O95376	-1.389	0.0496
								No	SAMD9	sterile alpha motif domain containing 9	Q5K651	-1.377	0.0292
								No	UFSP2	UFM1 specific peptidase 2	Q9NUQ7	-1.376	0.0267
								No	SATB2	SATB homeobox 2	Q9UPW6	-1.376	0.0411
								No	CYP4V2	cytochrome P450 family 4 subfamily V member 2	Q6ZWL3	-1.373	0.0311
								No	SLC25A4	solute carrier family 25 member 4	P12235	-1.372	0.0442
								No	RING1	ring finger protein 1	Q06587	-1.367	0.0487
								No	PLEKHF1	pleckstrin homology and FYVE domain containing 1	Q96S99	-1.366	0.0228
								No	TIMM17A	translocase of inner mitochondrial membrane 17A	Q99595	-1.366	0.0212
								No	ANTKMT	adenine nucleotide translocase lysine methyltransferase	Q9BQD7	-1.36	0.0461
								No	LYRM7	LYR motif containing 7	Q5U5X0	-1.356	0.0183
								No	IREB2	iron responsive element binding protein 2	P48200	-1.351	0.031
								Yes	BCKDK	branched chain keto acid dehydrogenase kinase	O14874	-1.349	0.0182
								No	PTPRS	protein tyrosine phosphatase receptor type S	Q13332	-1.347	0.0483
								No	UQCR10	ubiquinol-cytochrome c reductase, complex III subunit X	Q9UDW1	-1.345	0.048
								No	PIMREG	PICALM interacting mitotic regulator	Q9BSJ6	-1.339	0.0287
								No	TMEM205	transmembrane protein 205	Q6UW68	-1.334	0.0496
								No	HLA-DMB	major histocompatibility complex, class II, DM beta	P28068	-1.332	0.0385
								No	LMBRD1	LMBR1 domain containing 1	Q9NUN5	-1.327	0.0362
								No	GHDC	GH3 domain containing	Q8N2G8	-1.321	0.00532
								No	DXO	decapping exoribonuclease	O77932	-1.314	0.0238
								No	RRP7A	ribosomal RNA processing 7 homolog A	Q9Y3A4	-1.308	0.0188
								No	TMEM259	transmembrane protein 259	Q4ZIN3	-1.304	0.00541
								No	CST1	cystatin SN	P01037	-1.299	0.048
								No	IDH3G	isocitrate dehydrogenase (NAD(+)) 3 non-catalytic subunit gamma	P51553	-1.296	0.0434
								Yes	RPA3	replication protein A3	P35244	-1.287	0.0268
								No	TIMP3	TIMP metallopeptidase inhibitor 3	P35625	-1.287	0.0369
								No	GPATCH2	G-patch domain containing 2	Q9NW75	-1.283	0.0343
								No	COX6B1	cytochrome c oxidase subunit 6B1	P14854	-1.28	0.0275
								No	OBI1	ORC ubiquitin ligase 1	Q5W0B1	-1.277	0.0298
								No	RPAIN	RPA interacting protein	Q86UA6	-1.276	0.0323
								No	AASDHPPT	aminoadipate-semialdehyde dehydrogenase-phosphopantetheinyl transferase	Q9NRN7	-1.275	0.0432
								No	SH3RF1	SH3 domain containing ring finger 1	Q7Z6J0	-1.272	0.0497
								No	WDR26	WD repeat domain 26	Q9H7D7	-1.264	0.0122
								No	TRAPPC4	trafficking protein particle complex subunit 4	Q9Y296	-1.259	0.00642
								No	SMAP1	small ArfGAP 1	Q8IYB5	-1.256	0.0487
								No	DDX47	DEAD-box helicase 47	Q9H0S4	-1.255	0.0325
								No	GCLM	glutamate-cysteine ligase modifier subunit	P48507	-1.247	0.0488
								No	TDP1	tyrosyl-DNA phosphodiesterase 1	Q9NUW8	-1.237	0.0424
								Yes	FBXO3	F-box protein 3	Q9UK99	-1.234	0.0241
								No	MRPL16	mitochondrial ribosomal protein L16	Q9NX20	-1.234	0.028
								No	CYB561D2	cytochrome b561 family member D2	O14569	-1.229	0.0298
								No	PIK3CA	phosphatidylinositol-4,5-bisphosphate 3-kinase catalytic subunit alpha	P42336	-1.226	0.0241
								Yes	TBK1	TANK binding kinase 1	Q9UHD2	-1.225	0.0194
								No	PPP1R14B	protein phosphatase 1 regulatory inhibitor subunit 14B	Q96C90	-1.221	0.0461
								No	COMMD5	COMM domain containing 5	Q9GZQ3	-1.219	0.0254
								No	RNF126	ring finger protein 126	Q9BV68	-1.219	0.025
								No	ISOC2	isochorismatase domain containing 2	Q96AB3	-1.207	0.0496
								No	NHLRC3	NHL repeat containing 3	Q5JS37	-1.207	0.0471
								No	RPL15	ribosomal protein L15	P61313	-1.205	0.00823
								No	LLGL1	LLGL scribble cell polarity complex component 1	Q15334	-1.204	0.0106
								No	LRCH3	leucine rich repeats and calponin homology domain containing 3	Q96II8	-1.202	0.0365
								No	LPIN1	lipin 1	Q14693	-1.201	0.00599
								No	TBC1D20	TBC1 domain family member 20	Q96BZ9	-1.197	0.0229
								No	PHYH	phytanoyl-CoA 2-hydroxylase	O14832	-1.195	0.0252
								No	ANKRD39	ankyrin repeat domain 39	Q53RE8	-1.194	0.0311
								Yes	ANAPC2	anaphase promoting complex subunit 2	Q9UJX6	-1.193	0.00662
								No	UQCRB	ubiquinol-cytochrome c reductase binding protein	P14927	-1.192	0.0278
								No	NLRP1	NLR family pyrin domain containing 1	Q9C000	-1.191	0.048
								No	ADGRG1	adhesion G protein-coupled receptor G1	Q9Y653	-1.184	0.0488
								No	VIPAS39	VPS33B interacting protein, apical-basolateral polarity regulator, spe-39 homolog	Q9H9C1	-1.184	0.0323
								No	MTFP1	mitochondrial fission process 1	Q9UDX5	-1.18	0.00579
								No	CCNK	cyclin K	O75909	-1.174	0.048
								No	PLD1	phospholipase D1	Q13393	-1.174	0.0228
								No	CDK1	cyclin dependent kinase 1	P06493	-1.172	0.0101
								No	BBS7	Bardet-Biedl syndrome 7	Q8IWZ6	-1.17	0.0325
								No	F2R	coagulation factor II thrombin receptor	P25116	-1.17	0.0314
								No	SDHAF2	succinate dehydrogenase complex assembly factor 2	Q9NX18	-1.167	0.0422
								No	NGFR	nerve growth factor receptor	P08138	-1.162	0.0308
								No	HSDL1	hydroxysteroid dehydrogenase like 1	Q3SXM5	-1.156	0.0368
								No	WDR46	WD repeat domain 46	O15213	-1.155	0.0238
								No	JMY	junction mediating and regulatory protein, p53 cofactor	Q8N9B5	-1.152	0.0449
								Yes	TTC9C	tetratricopeptide repeat domain 9C	Q8N5M4	-1.151	0.0383
								No	ELP3	elongator acetyltransferase complex subunit 3	Q9H9T3	-1.146	0.0198
								No	USP38	ubiquitin specific peptidase 38	Q8NB14	-1.136	0.0304
								No	ZNHIT2	zinc finger HIT-type containing 2	Q9UHR6	-1.133	0.038
								No	PLEKHA1	pleckstrin homology domain containing A1	Q9HB21	-1.131	0.031
								No	INTS2	integrator complex subunit 2	Q9H0H0	-1.122	0.0154
								No	RND3	Rho family GTPase 3	P61587	-1.122	0.0279
								No	DCP1B	decapping mRNA 1B	Q8IZD4	-1.121	0.0321
								No	CST4	cystatin S	P01036	-1.116	0.0477
								No	MRI1	methylthioribose-1-phosphate isomerase 1	Q9BV20	-1.114	0.0379
								No	FARP2	FERM, ARH/RhoGEF and pleckstrin domain protein 2	O94887	-1.112	0.0325
								No	ACVR1	activin A receptor type 1	Q04771	-1.108	0.0279
								No	LXN	latexin	Q9BS40	-1.107	0.0363
								Yes	HERC6	HECT and RLD domain containing E3 ubiquitin protein ligase family member 6	Q8IVU3	-1.099	0.028
								No	SNX12	sorting nexin 12	Q9UMY4	-1.099	0.0175
								No	PEX6	peroxisomal biogenesis factor 6	Q13608	-1.095	0.0394
								No	DNAJB5	DnaJ heat shock protein family (Hsp40) member B5	O75953	-1.088	0.0109
								No	TSPO	translocator protein	P30536	-1.086	0.0175
								No	ZFP36L2	ZFP36 ring finger protein like 2	P47974	-1.086	0.0387
								No	NUDT2	nudix hydrolase 2	P50583	-1.082	0.0422
								No	TIMP1	TIMP metallopeptidase inhibitor 1	P01033	-1.082	0.0238
								No	PDCD6	programmed cell death 6	O75340	-1.081	0.0281
								Yes	PTEN	phosphatase and tensin homolog	P60484	-1.08	0.031
								Yes	WWP1	WW domain containing E3 ubiquitin protein ligase 1	Q9H0M0	-1.075	0.0466
								No	MCC	MCC regulator of WNT signaling pathway	P23508	-1.074	0.0323
								No	SLC25A6	solute carrier family 25 member 6	P12236	-1.061	0.0259
								No	CANT1	calcium activated nucleotidase 1	Q8WVQ1	-1.058	0.0379
								No	MB21D2	Mab-21 domain containing 2	Q8IYB1	-1.051	0.0118
								No	SMPD1	sphingomyelin phosphodiesterase 1	P17405	-1.048	0.0243
								No	TEAD1	TEA domain transcription factor 1	P28347	-1.047	0.0496
								No	UBE2L3	ubiquitin conjugating enzyme E2 L3	P68036	-1.035	0.0185
								Yes	RPS2	ribosomal protein S2	P15880	-1.033	0.00567
								Yes	TPMT	thiopurine S-methyltransferase	P51580	-1.033	0.0292
								No	RPP30	ribonuclease P/MRP subunit p30	P78346	-1.025	0.0183
								No	CTSL	cathepsin L	P07711	-1.023	0.0422
								No	CZIB	CXXC motif containing zinc binding protein	Q9NWV4	-1.02	0.0169
								No	LBR	lamin B receptor	Q14739	-1.014	0.0171
						X		Yes	ERBB2	erb-b2 receptor tyrosine kinase 2	P04626	-1.008	0.0347
								No	AKR1B15	aldo-keto reductase family 1 member B15	C9JRZ8	7.027	7.11e-05
								No	POTEE/POTEF	POTE ankyrin domain family member F	A5A3E0	6.003	4.78e-05
								Yes	ITFG1	integrin alpha FG-GAP repeat containing 1	Q8TB96	4.461	0.000902
								No	CCDC85B	coiled-coil domain containing 85B	Q15834	4.261	0.000699
								Yes	HBB	hemoglobin subunit beta	P68871	3.794	3.4e-06
								No	RBM23	RNA binding motif protein 23	Q86U06	3.785	0.000951
								No	SAYSD1	SAYSVFN motif domain containing 1	Q9NPB0	3.667	0.000829
								No	UNC50	unc-50 inner nuclear membrane RNA binding protein	Q53HI1	3.371	0.00496
								No	STARD4	StAR related lipid transfer domain containing 4	Q96DR4	3.348	0.00783
								No	ANXA10	annexin A10	Q9UJ72	3.338	0.00239
								No	LIN9	lin-9 DREAM MuvB core complex component	Q5TKA1	3.32	0.00317
								No	GPN2	GPN-loop GTPase 2	Q9H9Y4	3.288	0.00118
								No	MYO9A	myosin IXA	B2RTY4	3.258	0.0133
								No	S100A9	S100 calcium binding protein A9	P06702	3.104	0.00258
								No	ZNF106	zinc finger protein 106	Q9H2Y7	3.099	0.00324
								No	ATP1A3	ATPase Na+/K+ transporting subunit alpha 3	P13637	3.051	0.00211
								No	EPB41L5	erythrocyte membrane protein band 4.1 like 5	Q9HCM4	3.038	0.00159
								No	CCNL2	cyclin L2	Q96S94	3.03	0.00112
								No	RAB6B	RAB6B, member RAS oncogene family	Q9NRW1	2.99	0.044
								No	RAB3IL1	RAB3A interacting protein like 1	Q8TBN0	2.89	0.00139
								No	ACTA1	actin alpha 1, skeletal muscle	P68133	2.881	0.000512
								No	NAA80	N-alpha-acetyltransferase 80, NatH catalytic subunit	Q93015	2.847	0.00317
								No	DENND11	DENN domain containing 11	A4D1U4	2.825	0.00404
								No	SLC39A11	solute carrier family 39 member 11	Q8N1S5	2.76	0.02
								No	ACTBL2	actin beta like 2	Q562R1	2.758	4.78e-05
								No	FAM117B	family with sequence similarity 117 member B	Q6P1L5	2.743	0.0198
								No	EVI2A	ecotropic viral integration site 2A	P22794	2.74	0.00601
								No	SLC35A2	solute carrier family 35 member A2	P78381	2.74	0.00483
								No	DYNLT2B	dynein light chain Tctex-type 2B	Q8WW35	2.73	0.0031
								No	R3HDM4	R3H domain containing 4	Q96D70	2.718	0.00899
								No	SLC26A6	solute carrier family 26 member 6	Q9BXS9	2.713	0.00324
								No	CAPN15	calpain 15	O75808	2.681	0.00828
								No	ESRRA	estrogen related receptor alpha	P11474	2.673	0.00251
								No	SERPINB12	serpin family B member 12	Q96P63	2.629	0.0254
								No	MUC1	mucin 1, cell surface associated	P15941	2.599	0.00287
								Yes	SKI	SKI proto-oncogene	P12755	2.572	0.00381
								No	SNIP1	Smad nuclear interacting protein 1	Q8TAD8	2.571	0.0175
								No	INO80C	INO80 complex subunit C	Q6PI98	2.564	0.00317
								No	ORMDL2	ORMDL sphingolipid biosynthesis regulator 2	Q53FV1	2.53	0.00404
								No	SGCB	sarcoglycan beta	Q16585	2.519	0.000699
								No	AZGP1	alpha-2-glycoprotein 1, zinc-binding	P25311	2.51	0.0103
								Yes	KAT8	lysine acetyltransferase 8	Q9H7Z6	2.483	0.0408
								Yes	PCGF6	polycomb group ring finger 6	Q9BYE7	2.478	0.0056
								No	HMGXB4	HMG-box containing 4	Q9UGU5	2.45	0.00388
								No	NUAK1	NUAK family kinase 1	O60285	2.401	0.00835
								No	VIRMA	vir like m6A methyltransferase associated	Q69YN4	2.385	0.00381
								No	NTAQ1	N-terminal glutamine amidase 1	Q96HA8	2.378	0.00404
								No	TNRC6C	trinucleotide repeat containing adaptor 6C	Q9HCJ0	2.376	0.0309
								No	PABPC1L	poly(A) binding protein cytoplasmic 1 like	Q4VXU2	2.364	0.00297
								No	FAM8A1	family with sequence similarity 8 member A1	Q9UBU6	2.348	0.00239
								No	SLU7	SLU7 homolog, splicing factor	O95391	2.343	0.00662
								No	RPLP1	ribosomal protein lateral stalk subunit P1	P05386	2.306	0.0133
								No	ZFYVE28	zinc finger FYVE-type containing 28	Q9HCC9	2.306	0.0037
								No	RAB5IF	RAB5 interacting factor	Q9BUV8	2.291	0.0194
								No	TTF1	transcription termination factor 1	Q15361	2.285	0.00532
								No	ATG4B	autophagy related 4B cysteine peptidase	Q9Y4P1	2.278	0.00482
								No	CDC42SE2	CDC42 small effector 2	Q9NRR3	2.277	0.00596
								No	DGAT1	diacylglycerol O-acyltransferase 1	O75907	2.245	0.00616
								No	BCL7B	BAF chromatin remodeling complex subunit BCL7B	Q9BQE9	2.189	0.0151
								No	TOMM22	translocase of outer mitochondrial membrane 22	Q9NS69	2.185	0.0191
								No	SNAPC4	small nuclear RNA activating complex polypeptide 4	Q5SXM2	2.178	0.0056
								No	SFXN4	sideroflexin 4	Q6P4A7	2.156	0.0121
								No	USP9Y	ubiquitin specific peptidase 9 Y-linked	O00507	2.15	0.0335
								No	RBMS3	RNA binding motif single stranded interacting protein 3	Q6XE24	2.149	0.0358
								No	SLC25A44	solute carrier family 25 member 44	Q96H78	2.14	0.00598
								No	ARHGEF17	Rho guanine nucleotide exchange factor 17	Q96PE2	2.13	0.0336
								No	CRTC2	CREB regulated transcription coactivator 2	Q53ET0	2.125	0.00568
								No	GATB	glutamyl-tRNA amidotransferase subunit B	O75879	2.103	0.00724
								No	BICC1	BicC family RNA binding protein 1	Q9H694	2.093	0.00532
								No	FAM168A	family with sequence similarity 168 member A	Q92567	2.092	0.0181
								No	KCTD2	potassium channel tetramerization domain containing 2	Q14681	2.092	0.00691
								No	SUPT20H	SPT20 homolog, SAGA complex component	Q8NEM7	2.091	0.00532
								No	PRR14L	proline rich 14 like	Q5THK1	2.089	0.00888
								No	TAPT1	transmembrane anterior posterior transformation 1	Q6NXT6	2.064	0.00483
								No	RAB2B	RAB2B, member RAS oncogene family	Q8WUD1	2.059	0.00573
								No	KCNQ5	potassium voltage-gated channel subfamily Q member 5	Q9NR82	2.058	0.0349
								No	PAN3	poly(A) specific ribonuclease subunit PAN3	Q58A45	2.051	0.00628
								No	MRPL12	mitochondrial ribosomal protein L12	P52815	2.046	0.0326
								No	PTPRU	protein tyrosine phosphatase receptor type U	Q92729	2.041	0.0101
								No	SPNS1	SPNS lysolipid transporter 1, lysophospholipid	Q9H2V7	2.028	0.00519
								No	THTPA	thiamine triphosphatase	Q9BU02	2.027	0.0101
								No	TNFRSF12A	TNF receptor superfamily member 12A	Q9NP84	2.021	0.0175
								No	KATNA1	katanin catalytic subunit A1	O75449	2.013	0.00411
								No	NRDE2	NRDE-2, necessary for RNA interference, domain containing	Q9H7Z3	2.002	0.00632
								No	RNF19A	ring finger protein 19A, RBR E3 ubiquitin protein ligase	Q9NV58	1.982	0.00596
								No	HDGFL3	HDGF like 3	Q9Y3E1	1.969	0.0128
								Yes	BMPR1A	bone morphogenetic protein receptor type 1A	P36894	1.968	0.0228
								No	LPCAT3	lysophosphatidylcholine acyltransferase 3	Q6P1A2	1.966	0.0327
								No	SRSF8	serine and arginine rich splicing factor 8	Q9BRL6	1.956	0.0127
								No	PNMA1	PNMA family member 1	Q8ND90	1.941	0.00616
								No	OSBPL7	oxysterol binding protein like 7	Q9BZF2	1.938	0.00404
								No	CUEDC1	CUE domain containing 1	Q9NWM3	1.927	0.0466
								No	FAM53C	family with sequence similarity 53 member C	Q9NYF3	1.918	0.0135
								No	FADS1	fatty acid desaturase 1	O60427	1.908	0.00556
								No	IFITM3	interferon induced transmembrane protein 3	Q01628	1.907	0.0196
								Yes	ACTG1	actin gamma 1	P63261	1.904	0.0362
								No	YJU2	YJU2 splicing factor homolog	Q9BW85	1.898	0.00532
								No	SNTB1	syntrophin beta 1	Q13884	1.884	0.00575
								No	PPIC	peptidylprolyl isomerase C	P45877	1.881	0.0358
								No	SRF	serum response factor	P11831	1.88	0.00606
								No	SASH1	SAM and SH3 domain containing 1	O94885	1.879	0.00628
								No	NFATC2	nuclear factor of activated T cells 2	Q13469	1.872	0.00616
								Yes	MAX	MYC associated factor X	P61244	1.866	0.00598
								No	UMAD1	UBAP1-MVB12-associated (UMA) domain containing 1	C9J7I0	1.865	0.00784
								No	IFT57	intraflagellar transport 57	Q9NWB7	1.858	0.00589
								No	DDX11L8	DEAD/H-box helicase 11 like 8 (pseudogene)	A8MPP1	1.854	0.00755
								No	GLCCI1	glucocorticoid induced 1	Q86VQ1	1.852	0.00662
								No	CUX2	cut like homeobox 2	O14529	1.847	0.00899
								No	PIP	prolactin induced protein	P12273	1.846	0.0409
								No	SCML2	Scm polycomb group protein like 2	Q9UQR0	1.844	0.00601
								No	MKRN1	makorin ring finger protein 1	Q9UHC7	1.844	0.009
								No	DNLZ	DNL-type zinc finger	Q5SXM8	1.842	0.00842
								No	C6orf47	chromosome 6 open reading frame 47	O95873	1.834	0.00731
								No	SLTM	SAFB like transcription modulator	Q9NWH9	1.823	0.0121
								No	AP1AR	adaptor related protein complex 1 associated regulatory protein	Q63HQ0	1.823	0.00954
								Yes	KRAS	KRAS proto-oncogene, GTPase	P01116	1.823	0.00601
								No	LIMD2	LIM domain containing 2	Q9BT23	1.819	0.00691
								No	NECAB3	N-terminal EF-hand calcium binding protein 3	Q96P71	1.806	0.0024
								Yes	MAU2	MAU2 sister chromatid cohesion factor	Q9Y6X3	1.805	0.00784
								No	RLIG1	RNA 5'-phosphate and 3'-OH ligase 1	Q8N999	1.803	0.0383
								No	NAT14	N-acetyltransferase 14 (putative)	Q8WUY8	1.802	0.00784
								No	TCF12	transcription factor 12	Q99081	1.794	0.00784
								No	BACE2	beta-secretase 2	Q9Y5Z0	1.785	0.00642
								No	PACS2	phosphofurin acidic cluster sorting protein 2	Q86VP3	1.784	0.0114
								No	CLDN3	claudin 3	O15551	1.783	0.00483
								No	PSRC1	proline and serine rich coiled-coil 1	Q6PGN9	1.778	0.0408
								Yes	PTK2B	protein tyrosine kinase 2 beta	Q14289	1.764	0.00784
								No	PHF21A	PHD finger protein 21A	Q96BD5	1.758	0.00712
								No	CCDC14	coiled-coil domain containing 14	Q49A88	1.753	0.0496
								Yes	RAB1A	RAB1A, member RAS oncogene family	P62820	1.75	0.00648
								No	TMEM223	transmembrane protein 223	A0PJW6	1.75	0.0126
								No	CNEP1R1	CTD nuclear envelope phosphatase 1 regulatory subunit 1	Q8N9A8	1.748	0.0103
								No	ADGRG6	adhesion G protein-coupled receptor G6	Q86SQ4	1.739	0.00673
								No	WASF3	WASP family member 3	Q9UPY6	1.729	0.0332
								No	PLEKHA3	pleckstrin homology domain containing A3	Q9HB20	1.725	0.0128
								No	MTMR3	myotubularin related protein 3	Q13615	1.72	0.00686
								No	UNC93B1	unc-93 homolog B1, TLR signaling regulator	Q9H1C4	1.72	0.0135
								No	GALT	galactose-1-phosphate uridylyltransferase	P07902	1.714	0.00784
								No	STRADA	STE20 related adaptor alpha	Q7RTN6	1.714	0.00929
								No	NAA38	N-alpha-acetyltransferase 38, NatC auxiliary subunit	Q9BRA0	1.712	0.008
								No	RAB6C/RAB6D	RAB6C, member RAS oncogene family	Q9H0N0	1.709	0.0135
								No	RAB33B	RAB33B, member RAS oncogene family	Q9H082	1.708	0.0192
								No	GLIPR2	GLI pathogenesis related 2	Q9H4G4	1.706	0.00823
								No	TAF2	TATA-box binding protein associated factor 2	Q6P1X5	1.706	0.0133
								No	FBXW8	F-box and WD repeat domain containing 8	Q8N3Y1	1.697	0.00901
								No	FBXW9	F-box and WD repeat domain containing 9	Q5XUX1	1.696	0.00787
								No	TBPL1	TATA-box binding protein like 1	P62380	1.677	0.00784
								No	ATF7	activating transcription factor 7	P17544	1.676	0.00835
								No	SEC22A	SEC22 homolog A, vesicle trafficking protein	Q96IW7	1.674	0.00829
								No	ATF6	activating transcription factor 6	P18850	1.669	0.0113
								No	MED13L	mediator complex subunit 13L	Q71F56	1.654	0.0024
								No	ZNF579	zinc finger protein 579	Q8NAF0	1.653	0.00811
								No	ZHX1	zinc fingers and homeoboxes 1	Q9UKY1	1.651	0.0037
								No	PLEKHS1	pleckstrin homology domain containing S1	Q5SXH7	1.649	0.0421
								No	FITM2	fat storage inducing transmembrane protein 2	Q8N6M3	1.643	0.0304
								No	PRPF39	pre-mRNA processing factor 39	Q86UA1	1.643	0.00931
								No	RCHY1	ring finger and CHY zinc finger domain containing 1	Q96PM5	1.636	0.0356
								No	ATP6V0A4	ATPase H+ transporting V0 subunit a4	Q9HBG4	1.626	0.0113
								No	GPRIN1	G protein regulated inducer of neurite outgrowth 1	Q7Z2K8	1.614	0.00978
								No	UBOX5	U-box domain containing 5	O94941	1.607	0.0188
								No	ARNT	aryl hydrocarbon receptor nuclear translocator	P27540	1.6	0.00899
								No	MED21	mediator complex subunit 21	Q13503	1.595	0.0113
								No	PLCL2	phospholipase C like 2	Q9UPR0	1.587	0.0115
								No	POLK	DNA polymerase kappa	Q9UBT6	1.587	0.0105
								No	SENP5	SUMO specific peptidase 5	Q96HI0	1.576	0.0132
								No	GFER	growth factor, augmenter of liver regeneration	P55789	1.574	0.0127
								No	PCNX3	pecanex 3	Q9H6A9	1.555	0.013
								No	CKAP2L	cytoskeleton associated protein 2 like	Q8IYA6	1.545	0.0133
								No	HSD17B8	hydroxysteroid 17-beta dehydrogenase 8	Q92506	1.535	0.0293
								No	NPRL3	NPR3 like, GATOR1 complex subunit	Q12980	1.534	0.00978
								No	AHCTF1	AT-hook containing transcription factor 1	Q8WYP5	1.529	0.00946
								No	ARPC5	actin related protein 2/3 complex subunit 5	O15511	1.523	0.00397
								No	CBX4	chromobox 4	O00257	1.52	0.0133
								No	MAML2	mastermind like transcriptional coactivator 2	Q8IZL2	1.517	0.00867
								No	POTEI	POTE ankyrin domain family member I	P0CG38	1.515	0.0031
								No	RNF121	ring finger protein 121	Q9H920	1.511	0.0151
								No	UBL3	ubiquitin like 3	O95164	1.504	0.0175
								No	ATP2B3	ATPase plasma membrane Ca2+ transporting 3	Q16720	1.5	0.00506
								No	BORCS6	BLOC-1 related complex subunit 6	Q96GS4	1.495	0.0197
								No	FOSL2	FOS like 2, AP-1 transcription factor subunit	P15408	1.489	0.0248
								No	ALKBH8	alkB homolog 8, tRNA methyltransferase	Q96BT7	1.483	0.0122
								No	SMARCD1	SWI/SNF related, matrix associated, actin dependent regulator of chromatin, subfamily d, member 1	Q96GM5	1.482	0.00668
								No	NDUFB8	NADH:ubiquinone oxidoreductase subunit B8	O95169	1.476	0.0175
								No	SKIC3	SKI3 subunit of superkiller complex	Q6PGP7	1.474	0.0137
								No	IFT56	intraflagellar transport 56	A0AVF1	1.473	0.0204
								No	CAMSAP3	calmodulin regulated spectrin associated protein family member 3	Q9P1Y5	1.468	0.0213
								Yes	EEF1A2	eukaryotic translation elongation factor 1 alpha 2	Q05639	1.468	0.000902
								No	KMT2B	lysine methyltransferase 2B	Q9UMN6	1.467	0.0108
								No	PTAR1	protein prenyltransferase alpha subunit repeat containing 1	Q7Z6K3	1.463	0.015
								No	SIRT6	sirtuin 6	Q8N6T7	1.461	0.0135
								No	CHPF2	chondroitin polymerizing factor 2	Q9P2E5	1.46	0.0192
								No	MACROH2A1	macroH2A.1 histone	O75367	1.451	0.0321
								No	ARMC10	armadillo repeat containing 10	Q8N2F6	1.448	0.0152
								No	AIMP1	aminoacyl tRNA synthetase complex interacting multifunctional protein 1	Q12904	1.444	0.0168
								No	APTX	aprataxin	Q7Z2E3	1.443	0.0192
								No	CCDC59	coiled-coil domain containing 59	Q9P031	1.441	0.0387
								No	TANGO6	transport and golgi organization 6 homolog	Q9C0B7	1.44	0.015
								No	USP3	ubiquitin specific peptidase 3	Q9Y6I4	1.44	0.0132
								No	KRT10	keratin 10	P13645	1.437	0.0181
								No	RABGGTB	Rab geranylgeranyltransferase subunit beta	P53611	1.433	0.0355
								No	MFSD8	major facilitator superfamily domain containing 8	Q8NHS3	1.428	0.0268
								No	RELL1	RELT like 1	Q8IUW5	1.423	0.0211
								No	PLXND1	plexin D1	Q9Y4D7	1.421	0.0175
								No	CHKB	choline kinase beta	Q9Y259	1.415	0.0168
								Yes	ACD	ACD shelterin complex subunit and telomerase recruitment factor	Q96AP0	1.411	0.0275
								No	SLC29A2	solute carrier family 29 member 2	Q14542	1.407	0.0224
								No	EBAG9	estrogen receptor binding site associated antigen 9	O00559	1.406	0.0255
								No	NUBPL	NUBP iron-sulfur cluster assembly factor, mitochondrial	Q8TB37	1.401	0.0181
								No	FRAS1	Fraser extracellular matrix complex subunit 1	Q86XX4	1.4	0.0135
								No	FBXO42	F-box protein 42	Q6P3S6	1.394	0.0231
								Yes	NR2C2	nuclear receptor subfamily 2 group C member 2	P49116	1.394	0.0228
								No	PTS	6-pyruvoyltetrahydropterin synthase	Q03393	1.394	0.0441
								No	BMI1	BMI1 proto-oncogene, polycomb ring finger	P35226	1.383	0.0153
								No	CHST11	carbohydrate sulfotransferase 11	Q9NPF2	1.383	0.0164
								No	CPA4	carboxypeptidase A4	Q9UI42	1.382	0.0152
								No	SECISBP2	SECIS binding protein 2	Q96T21	1.381	0.0137
								No	SLC37A4	solute carrier family 37 member 4	O43826	1.38	0.021
								No	MED31	mediator complex subunit 31	Q9Y3C7	1.379	0.0238
								No	FPGT	fucose-1-phosphate guanylyltransferase	O14772	1.378	0.0178
								No	MFSD6	major facilitator superfamily domain containing 6	Q6ZSS7	1.378	0.0422
								No	ARHGAP32	Rho GTPase activating protein 32	A7KAX9	1.374	0.0103
								No	OMA1	OMA1 zinc metallopeptidase	Q96E52	1.372	0.0134
								No	HM13	histocompatibility minor 13	Q8TCT9	1.371	0.000512
								No	FMC1	formation of mitochondrial complex V assembly factor 1 homolog	Q96HJ9	1.368	0.022
								No	ARL2BP	ADP ribosylation factor like GTPase 2 binding protein	Q9Y2Y0	1.367	0.0169
								No	KRT20	keratin 20	P35900	1.366	0.0496
								No	ZNF346	zinc finger protein 346	Q9UL40	1.365	0.0153
								No	AMACR	alpha-methylacyl-CoA racemase	Q9UHK6	1.364	0.022
								No	ZNRF2	zinc and ring finger 2	Q8NHG8	1.362	0.0137
								No	WRAP53	WD repeat containing antisense to TP53	Q9BUR4	1.359	0.0146
								No	SNX19	sorting nexin 19	Q92543	1.359	0.0175
								No	MEAF6	MYST/Esa1 associated factor 6	Q9HAF1	1.357	0.0287
								No	GMFG	glia maturation factor gamma	O60234	1.356	0.00662
								No	SAPCD2	suppressor APC domain containing 2	Q86UD0	1.354	0.0262
								No	AVL9	AVL9 cell migration associated	Q8NBF6	1.353	0.0153
								No	NDUFA3	NADH:ubiquinone oxidoreductase subunit A3	O95167	1.351	0.0234
								No	CLPTM1	CLPTM1 regulator of GABA type A receptor forward trafficking	O96005	1.343	0.000902
								No	ZER1	zyg-11 related cell cycle regulator	Q7Z7L7	1.333	0.0199
								No	ZNF326	zinc finger protein 326	Q5BKZ1	1.333	0.0181
								No	HDAC8	histone deacetylase 8	Q9BY41	1.324	0.0243
								No	RHOD	ras homolog family member D	O00212	1.321	0.00842
								No	ZNF609	zinc finger protein 609	O15014	1.316	0.0441
								No	ABCD1	ATP binding cassette subfamily D member 1	P33897	1.313	0.0164
								No	C2CD3	C2 domain containing 3 centriole elongation regulator	Q4AC94	1.307	0.02
								No	MYO10	myosin X	Q9HD67	1.302	0.00813
								No	EVI2B	ecotropic viral integration site 2B	P34910	1.301	0.0168
								No	CIZ1	CDKN1A interacting zinc finger protein 1	Q9ULV3	1.3	0.0308
								No	SNRNP27	small nuclear ribonucleoprotein U4/U6.U5 subunit 27	Q8WVK2	1.3	0.0198
								No	NBEAL2	neurobeachin like 2	Q6ZNJ1	1.299	0.0426
								No	SNAP47	synaptosome associated protein 47	Q5SQN1	1.299	0.0207
								Yes	HSPA8	heat shock protein family A (Hsp70) member 8	P11142	1.296	0.000699
								No	DSN1	DSN1 component of MIS12 kinetochore complex	Q9H410	1.295	0.0121
								No	GPR180	G protein-coupled receptor 180	Q86V85	1.292	0.0362
								No	JADE3	jade family PHD finger 3	Q92613	1.291	0.0198
								Yes	BAP1	BRCA1 associated protein 1	Q92560	1.289	0.0187
								No	LAGE3	L antigen family member 3	Q14657	1.289	0.04
								No	CEP164	centrosomal protein 164	Q9UPV0	1.288	0.0226
								Yes	PRKCH	protein kinase C eta	P24723	1.284	0.0168
								No	NADK	NAD kinase	O95544	1.283	0.0256
								No	SLC25A30	solute carrier family 25 member 30	Q5SVS4	1.279	0.0229
								No	PHLDA2	pleckstrin homology like domain family A member 2	Q53GA4	1.275	0.0187
								No	RCL1	RNA terminal phosphate cyclase like 1	Q9Y2P8	1.272	0.0234
								No	COIL	coilin	P38432	1.264	0.0199
								No	PTGR3	prostaglandin reductase 3	Q8N4Q0	1.257	0.0232
								No	USP22	ubiquitin specific peptidase 22	Q9UPT9	1.255	0.0229
								No	TMEM87B	transmembrane protein 87B	Q96K49	1.254	0.0213
								No	YIPF3	Yip1 domain family member 3	Q9GZM5	1.251	0.00014
								No	SUOX	sulfite oxidase	P51687	1.25	0.0191
								No	KRT81	keratin 81	Q14533	1.247	0.0014
								No	KIF18A	kinesin family member 18A	Q8NI77	1.242	0.0325
								No	BTBD9	BTB domain containing 9	Q96Q07	1.238	0.0481
								No	RAB13	RAB13, member RAS oncogene family	P51153	1.236	0.00112
								No	MEX3D	mex-3 RNA binding family member D	Q86XN8	1.234	0.0205
								No	BCKDHA	branched chain keto acid dehydrogenase E1 subunit alpha	P12694	1.232	0.00239
								No	GSTP1	glutathione S-transferase pi 1	P09211	1.231	0.0226
								No	MED7	mediator complex subunit 7	O43513	1.231	0.0299
								No	ATP5IF1	ATP synthase inhibitory factor subunit 1	Q9UII2	1.227	0.0267
								No	GRAMD4	GRAM domain containing 4	Q6IC98	1.225	0.0478
								Yes	TNK2	tyrosine kinase non receptor 2	Q07912	1.224	0.0426
								No	PINX1	PIN2 (TERF1) interacting telomerase inhibitor 1	Q96BK5	1.223	0.0394
								No	ALDOC	aldolase, fructose-bisphosphate C	P09972	1.222	0.000902
								No	HMMR	hyaluronan mediated motility receptor	O75330	1.219	0.0199
								No	GINS2	GINS complex subunit 2	Q9Y248	1.218	0.0198
								No	SLC41A3	solute carrier family 41 member 3	Q96GZ6	1.215	0.0355
								No	DPH1	diphthamide biosynthesis 1	Q9BZG8	1.209	0.0217
								Yes	PLCG2	phospholipase C gamma 2	P16885	1.209	0.0208
								No	CHFR	checkpoint with forkhead and ring finger domains	Q96EP1	1.206	0.0253
								No	NHS	NHS actin remodeling regulator	Q6T4R5	1.204	0.0191
								No	CDC45	cell division cycle 45	O75419	1.203	0.0295
								No	NRG1	neuregulin 1	Q02297	1.2	0.0408
								No	WNK3	WNK lysine deficient protein kinase 3	Q9BYP7	1.2	0.0234
								No	MBD2	methyl-CpG binding domain protein 2	Q9UBB5	1.191	0.0327
								No	ATF2	activating transcription factor 2	P15336	1.189	0.0335
								Yes	ASXL2	ASXL transcriptional regulator 2	Q76L83	1.188	0.0328
								Yes	CHD3	chromodomain helicase DNA binding protein 3	Q12873	1.188	0.0371
								No	PEX13	peroxisomal biogenesis factor 13	Q92968	1.186	0.0241
								No	BICRA	BRD4 interacting chromatin remodeling complex associated protein	Q9NZM4	1.18	0.0368
								Yes	RNF10	ring finger protein 10	Q8N5U6	1.18	0.0356
								Yes	HSPA1L	heat shock protein family A (Hsp70) member 1 like	P34931	1.178	0.00598
								No	CENPB	centromere protein B	P07199	1.175	0.0276
								No	HLA-G	major histocompatibility complex, class I, G	P17693	1.173	0.0164
								No	PXMP2	peroxisomal membrane protein 2	Q9NR77	1.173	0.0356
								No	RPL29	ribosomal protein L29	P47914	1.172	0.0242
								No	INTS8	integrator complex subunit 8	Q75QN2	1.171	0.0381
								No	TEX2	testis expressed 2	Q8IWB9	1.171	0.0243
								No	TNRC6A	trinucleotide repeat containing adaptor 6A	Q8NDV7	1.171	0.0438
								No	DHRSX	dehydrogenase/reductase X-linked	Q8N5I4	1.17	0.0365
								No	DDIT4	DNA damage inducible transcript 4	Q9NX09	1.165	0.0362
								No	CDR2	cerebellar degeneration related protein 2	Q01850	1.165	0.0327
								No	OSMR	oncostatin M receptor	Q99650	1.163	0.0267
								No	BTBD2	BTB domain containing 2	Q9BX70	1.161	0.0381
								No	PCBP3	poly(rC) binding protein 3	P57721	1.157	0.0373
								No	MCUB	mitochondrial calcium uniporter dominant negative subunit beta	Q9NWR8	1.155	0.0328
								No	GPR107	G protein-coupled receptor 107	Q5VW38	1.152	0.0122
								No	PDCD5	programmed cell death 5	O14737	1.152	0.00689
								No	TYW5	tRNA-yW synthesizing protein 5	A2RUC4	1.149	0.0238
								No	NARF	nuclear prelamin A recognition factor	Q9UHQ1	1.148	0.0474
								No	KRT14	keratin 14	P02533	1.146	0.0203
								No	SCAMP1	secretory carrier membrane protein 1	O15126	1.146	0.015
								No	TPI1	triosephosphate isomerase 1	P60174	1.146	0.000699
								Yes	RNF113A	ring finger protein 113A	O15541	1.145	0.0211
								No	ARHGAP23	Rho GTPase activating protein 23	Q9P227	1.139	0.0292
								No	CACTIN	cactin, spliceosome C complex subunit	Q8WUQ7	1.139	0.0334
								No	RPL18	ribosomal protein L18	Q07020	1.136	0.00438
								No	PGGT1B	protein geranylgeranyltransferase type I subunit beta	P53609	1.135	0.0207
								No	ARFGEF3	ARFGEF family member 3	Q5TH69	1.134	0.0258
								No	S100A4	S100 calcium binding protein A4	P26447	1.134	0.0101
								No	C5orf15	chromosome 5 open reading frame 15	Q8NC54	1.133	0.0336
								Yes	KRT17	keratin 17	Q04695	1.122	0.0424
								No	SMCR8	SMCR8-C9orf72 complex subunit	Q8TEV9	1.121	0.043
								No	MCM3AP	minichromosome maintenance complex component 3 associated protein	O60318	1.119	0.00689
								No	KRT15	keratin 15	P19012	1.119	0.00766
								No	CCDC90B	coiled-coil domain containing 90B	Q9GZT6	1.111	0.0281
								No	POSTN	periostin	Q15063	1.111	0.00784
								No	PRR5L	proline rich 5 like	Q6MZQ0	1.111	0.0323
								No	DCTN5	dynactin subunit 5	Q9BTE1	1.104	0.0198
								No	ITPKC	inositol-trisphosphate 3-kinase C	Q96DU7	1.104	0.0444
								No	YPEL5	yippee like 5	P62699	1.104	0.0267
								Yes	FAM162A	family with sequence similarity 162 member A	Q96A26	1.1	0.0387
								No	RNF220	ring finger protein 220	Q5VTB9	1.092	0.0316
								Yes	PSMD14	proteasome 26S subunit, non-ATPase 14	O00487	1.091	0.00742
								No	TPD52L1	TPD52 like 1	Q16890	1.091	0.0408
								No	TTC12	tetratricopeptide repeat domain 12	Q9H892	1.091	0.0424
								No	LIMS2	LIM zinc finger domain containing 2	Q7Z4I7	1.09	0.0454
								No	GON7	GON7 subunit of KEOPS complex	Q9BXV9	1.088	0.0293
								No	NRP2	neuropilin 2	O60462	1.088	0.0365
								No	PREPL	prolyl endopeptidase like	Q4J6C6	1.087	0.0325
								No	METTL5	methyltransferase 5, N6-adenosine	Q9NRN9	1.086	0.00784
								No	BEND3	BEN domain containing 3	Q5T5X7	1.083	0.047
								No	INTS6	integrator complex subunit 6	Q9UL03	1.081	0.0345
								No	DERL1	derlin 1	Q9BUN8	1.08	0.00395
								No	EPHB4	EPH receptor B4	P54760	1.08	0.047
								No	DDHD1	DDHD domain containing 1	Q8NEL9	1.078	0.0335
								No	HSPA2	heat shock protein family A (Hsp70) member 2	P54652	1.078	0.0055
								No	TFAP4	transcription factor AP-4	Q01664	1.076	0.0442
								No	SNAP23	synaptosome associated protein 23	O00161	1.074	0.016
								No	PIAS2	protein inhibitor of activated STAT 2	O75928	1.07	0.0296
								No	MECOM	MDS1 and EVI1 complex locus	Q03112	1.068	0.0411
								No	TPCN1	two pore segment channel 1	Q9ULQ1	1.067	0.0379
								Yes	UNK	unk zinc finger	Q9C0B0	1.067	0.0225
								No	COX5B	cytochrome c oxidase subunit 5B	P10606	1.066	0.0212
								No	AHDC1	AT-hook DNA binding motif containing 1	Q5TGY3	1.064	0.03
								No	MEN1	menin 1	O00255	1.063	0.0412
								No	MGA	MAX dimerization protein MGA	Q8IWI9	1.058	0.0325
								No	SEZ6L2	seizure related 6 homolog like 2	Q6UXD5	1.056	0.00899
								No	TAF5	TATA-box binding protein associated factor 5	Q15542	1.054	0.0376
								No	PAIP2	poly(A) binding protein interacting protein 2	Q9BPZ3	1.054	0.0298
								No	TNIK	TRAF2 and NCK interacting kinase	Q9UKE5	1.054	0.0341
								No	RHOF	ras homolog family member F, filopodia associated	Q9HBH0	1.05	0.0408
								No	AGPAT2	1-acylglycerol-3-phosphate O-acyltransferase 2	O15120	1.048	0.00842
								No	ZMYND8	zinc finger MYND-type containing 8	Q9ULU4	1.043	0.0292
								Yes	NPM3	nucleophosmin/nucleoplasmin 3	O75607	1.038	0.0454
								No	CLIC1	chloride intracellular channel 1	O00299	1.032	0.00556
								No	MMADHC	metabolism of cobalamin associated D	Q9H3L0	1.03	0.0408
								No	TUBB3	tubulin beta 3 class III	Q13509	1.03	0.00616
								No	CAMLG	calcium modulating ligand	P49069	1.028	0.022
								Yes	MAP3K11	mitogen-activated protein kinase kinase kinase 11	Q16584	1.028	0.0399
								No	URB2	URB2 ribosome biogenesis homolog	Q14146	1.026	0.0405
								No	SKA1	spindle and kinetochore associated complex subunit 1	Q96BD8	1.024	0.0408
								No	ITPRIP	inositol 1,4,5-trisphosphate receptor interacting protein	Q8IWB1	1.022	0.0426
								No	DNAJB4	DnaJ heat shock protein family (Hsp40) member B4	Q9UDY4	1.02	0.00668
								No	TLR3	toll like receptor 3	O15455	1.019	0.0408
								No	AGMAT	agmatinase	Q9BSE5	1.018	0.0473
								No	DCAF10	DDB1 and CUL4 associated factor 10	Q5QP82	1.018	0.0371
								No	CCDC97	coiled-coil domain containing 97	Q96F63	1.017	0.0398
								No	GULP1	GULP PTB domain containing engulfment adaptor 1	Q9UBP9	1.017	0.0133
								No	ZFR	zinc finger RNA binding protein	Q96KR1	1.016	0.0478
								No	GLOD4	glyoxalase domain containing 4	Q9HC38	1.015	0.00214
								No	IQGAP2	IQ motif containing GTPase activating protein 2	Q13576	1.014	0.0156
								No	ITPR2	inositol 1,4,5-trisphosphate receptor type 2	Q14571	1.012	0.0393
								No	RILPL2	Rab interacting lysosomal protein like 2	Q969X0	1.012	0.0356
								No	ACBD5	acyl-CoA binding domain containing 5	Q5T8D3	1.011	0.0259
								No	UBQLN4	ubiquilin 4	Q9NRR5	1.007	0.0024
								No	USP20	ubiquitin specific peptidase 20	Q9Y2K6	1.005	0.0368
								No	SNX14	sorting nexin 14	Q9Y5W7	1.003	0.0358
								No	AMFR	autocrine motility factor receptor	Q9UKV5	1.002	0.0113
								No	ANGPT2	angiopoietin 2	O15123	1	0.0427

## Sheet: 10A Both
		NDNB1							NDNB1182								Proteins that were down-regulated by log 2 fold-change <-1 in MCF-10A cells in response to both NDNB1 and NDNB1182
	Beta Interactor?	Protein	Gene Name	Accession	MCF-10A Log2(Fold change)	Adj. p-value		Beta Interactor?	Protein	Gene Name	Accession	MCF-10A Log2(Fold change)	Adj. p-value	Avg (NDNB1 & NDNB1182)			Beta Interactor?	Protein	Gene Name	Accession	NDNB1 Log2(Fold change)	Adj. p-value	NDNB1182 Log2(Fold change)	Adj. p-value	Avg
	No	CDK1	cyclin dependent kinase 1	P06493	-1.371	1.59e-07		No	CDK1	cyclin dependent kinase 1	P06493	-1.693	9.24e-09	-1.532			No	CDK1	cyclin dependent kinase 1	P06493	-1.371	1.59e-07	-1.693	9.24e-09	-1.532
	No	UBE2T	ubiquitin conjugating enzyme E2 T	Q9NPD8	-1.181	1.48e-07		No	UBE2T	ubiquitin conjugating enzyme E2 T	Q9NPD8	-1.81	1.04e-09	-1.4955			No	UBE2T	ubiquitin conjugating enzyme E2 T	Q9NPD8	-1.181	1.48e-07	-1.81	1.04e-09	-1.4955
	No	PCLAF	PCNA clamp associated factor	Q15004	-1.085	3.66e-08		No	PCLAF	PCNA clamp associated factor	Q15004	-1.698	2.63e-10	-1.3915			No	PCLAF	PCNA clamp associated factor	Q15004	-1.085	3.66e-08	-1.698	2.63e-10	-1.3915
	No	PPP1R35	protein phosphatase 1 regulatory subunit 35	Q8TAP8	-1.142	6.57e-06		No	PPP1R35	protein phosphatase 1 regulatory subunit 35	Q8TAP8	-1.531	3.76e-07	-1.3365			No	PPP1R35	protein phosphatase 1 regulatory subunit 35	Q8TAP8	-1.142	6.57e-06	-1.531	3.76e-07	-1.3365
	No	AAAS	aladin WD repeat nucleoporin	Q9NRG9	-1.138	2.73e-05		No	AAAS	aladin WD repeat nucleoporin	Q9NRG9	-1.531	8.13e-07	-1.3345			No	AAAS	aladin WD repeat nucleoporin	Q9NRG9	-1.138	2.73e-05	-1.531	8.13e-07	-1.3345
	No	FANCG	FA complementation group G	O15287	-1.308	0.000107		No	FANCG	FA complementation group G	O15287	-1.26	5.73e-05	-1.284			No	FANCG	FA complementation group G	O15287	-1.308	0.000107	-1.26	5.73e-05	-1.284
	No	CCNB2	cyclin B2	O95067	-1.04	3.66e-08		No	CCNB2	cyclin B2	O95067	-1.423	7.41e-10	-1.2315			No	CCNB2	cyclin B2	O95067	-1.04	3.66e-08	-1.423	7.41e-10	-1.2315
	No	ANAPC15	anaphase promoting complex subunit 15	P60006	-1.157	0.00143		No	ANAPC15	anaphase promoting complex subunit 15	P60006	-1.299	0.000766	-1.228			No	ANAPC15	anaphase promoting complex subunit 15	P60006	-1.157	0.00143	-1.299	0.000766	-1.228
	No	TEDC1	tubulin epsilon and delta complex 1	Q86SX3	-1.063	1.75e-06		No	TEDC1	tubulin epsilon and delta complex 1	Q86SX3	-1.389	6.33e-07	-1.226			No	TEDC1	tubulin epsilon and delta complex 1	Q86SX3	-1.063	1.75e-06	-1.389	6.33e-07	-1.226
	No	SRRD	SRR1 domain containing	Q9UH36	-1.082	5.09e-05		No	SRRD	SRR1 domain containing	Q9UH36	-1.34	3.61e-06	-1.211			No	SRRD	SRR1 domain containing	Q9UH36	-1.082	5.09e-05	-1.34	3.61e-06	-1.211
	No	SLC7A11	solute carrier family 7 member 11	Q9UPY5	-1.217	3.23e-07		No	SLC7A11	solute carrier family 7 member 11	Q9UPY5	-1.095	4.81e-07	-1.156
	No	CKS2	CDC28 protein kinase regulatory subunit 2	P33552	-1.084	0.000659		No	CKS2	CDC28 protein kinase regulatory subunit 2	P33552	-1.151	0.000269	-1.1175			Proteins that were up-regulated by log 2 fold-change >1 in MCF-10A cells in response to both NDNB1 and NDNB1182
	No	HPS3	HPS3 biogenesis of lysosomal organelles complex 2 subunit 1	Q969F9	-1.014	7.74e-06		No	HPS3	HPS3 biogenesis of lysosomal organelles complex 2 subunit 1	Q969F9	-1.163	6.79e-07	-1.0885			Beta Interactor?	Protein	Gene Name	Accession	NDNB1 Log2(Fold change)	Adj. p-value	NDNB1182 Log2(Fold change)	Adj. p-value	Avg
																	No	CRYAB	crystallin alpha B	P02511	2.127	1.64e-09	2.155	3.91e-10	2.141
	No	CRYAB	crystallin alpha B	P02511	2.127	1.64e-09		No	CRYAB	crystallin alpha B	P02511	2.155	3.91e-10	2.141			Yes	CLU	clusterin	P10909	1.735	5.49e-09	2.073	3.91e-10	1.904
	Yes	CLU	clusterin	P10909	1.735	5.49e-09		Yes	CLU	clusterin	P10909	2.073	3.91e-10	1.904			No	LY6D	lymphocyte antigen 6 family member D	Q14210	1.712	1.87e-09	1.956	2.63e-10	1.834
	No	LY6D	lymphocyte antigen 6 family member D	Q14210	1.712	1.87e-09		No	LY6D	lymphocyte antigen 6 family member D	Q14210	1.956	2.63e-10	1.834			Yes	AGR2	anterior gradient 2, protein disulphide isomerase family member	O95994	1.532	1.26e-08	1.632	1.82e-09	1.582
	Yes	AGR2	anterior gradient 2, protein disulphide isomerase family member	O95994	1.532	1.26e-08		Yes	AGR2	anterior gradient 2, protein disulphide isomerase family member	O95994	1.632	1.82e-09	1.582			No	TJP3	tight junction protein 3	O95049	1.176	2.84e-08	1.381	1.66e-09	1.2785
	No	TJP3	tight junction protein 3	O95049	1.176	2.84e-08		No	TJP3	tight junction protein 3	O95049	1.381	1.66e-09	1.2785			No	RARRES1	retinoic acid receptor responder 1	P49788	1.255	1.82e-07	1.211	1.27e-07	1.233
	No	RARRES1	retinoic acid receptor responder 1	P49788	1.255	1.82e-07		No	RARRES1	retinoic acid receptor responder 1	P49788	1.211	1.27e-07	1.233			No	PAQR7	progestin and adipoQ receptor family member 7	Q86WK9	1.179	0.000119	1.214	3.4e-05	1.1965
	No	PAQR7	progestin and adipoQ receptor family member 7	Q86WK9	1.179	0.000119		No	PAQR7	progestin and adipoQ receptor family member 7	Q86WK9	1.214	3.4e-05	1.1965			No	CRABP2	cellular retinoic acid binding protein 2	P29373	1.087	4.96e-07	1.259	5.04e-08	1.173
	No	CRABP2	cellular retinoic acid binding protein 2	P29373	1.087	4.96e-07		No	CRABP2	cellular retinoic acid binding protein 2	P29373	1.259	5.04e-08	1.173			No	CLIC3	chloride intracellular channel 3	O95833	1.086	1.59e-07	1.06	8.97e-08	1.073
	No	CLIC3	chloride intracellular channel 3	O95833	1.086	1.59e-07		No	CLIC3	chloride intracellular channel 3	O95833	1.06	8.97e-08	1.073			No	CAPS	calcyphosine	Q13938	1.012	2.36e-07	1.065	6.63e-08	1.0385
	No	CAPS	calcyphosine	Q13938	1.012	2.36e-07		No	CAPS	calcyphosine	Q13938	1.065	6.63e-08	1.0385

## Sheet: 231 Both
		NDNB1							NDNB1182								Proteins that were down-regulated by log 2 fold-change <-1 in MDA-MB-231 cells in response to both NDNB1 and NDNB1182
	Beta Interactor?	Protein	Gene Name	Accession	MDA-MB-231 Log2(Fold change)	Adj. p-value		Beta Interactor?	Protein	Gene Name	Accession	MDA-MB-231 Log2(Fold change)	Adj. p-value	Avg (NDNB1 & NDNB1182)			Beta Interactor?	Protein	Gene Name	Accession	NDNB1 Log2(Fold change)	Adj. p-value	NDNB1182 Log2(Fold change)	Adj. p-value	Avg
	No	HENMT1	HEN methyltransferase 1	Q5T8I9	-2.826	0.0133		No	HENMT1	HEN methyltransferase 1	Q5T8I9	-9.512	0.000762	-6.169			No	HENMT1	HEN methyltransferase 1	Q5T8I9	-2.826	0.0133	-9.512	0.000762	-6.169
	No	TTC28	tetratricopeptide repeat domain 28	Q96AY4	-4.145	0.000699		No	TTC28	tetratricopeptide repeat domain 28	Q96AY4	-2.5	0.00605	-3.3225			No	TTC28	tetratricopeptide repeat domain 28	Q96AY4	-4.145	0.000699	-2.5	0.00605	-3.3225
	Yes	TNK1	tyrosine kinase non receptor 1	Q13470	-2.573	0.0198		Yes	TNK1	tyrosine kinase non receptor 1	Q13470	-3.331	0.0204	-2.952			Yes	TNK1	tyrosine kinase non receptor 1	Q13470	-2.573	0.0198	-3.331	0.0204	-2.952
	No	LRRC42	leucine rich repeat containing 42	Q9Y546	-2.501	0.0309		No	LRRC42	leucine rich repeat containing 42	Q9Y546	-3.191	0.012	-2.846			No	LRRC42	leucine rich repeat containing 42	Q9Y546	-2.501	0.0309	-3.191	0.012	-2.846
	No	PLEK2	pleckstrin 2	Q9NYT0	-3.705	0.000699		No	PLEK2	pleckstrin 2	Q9NYT0	-1.368	0.0307	-2.5365			No	PLEK2	pleckstrin 2	Q9NYT0	-3.705	0.000699	-1.368	0.0307	-2.5365
	No	EBP	EBP cholestenol delta-isomerase	Q15125	-2.695	0.00384		No	EBP	EBP cholestenol delta-isomerase	Q15125	-2.308	0.0221	-2.5015			No	EBP	EBP cholestenol delta-isomerase	Q15125	-2.695	0.00384	-2.308	0.0221	-2.5015
	No	GLMP	glycosylated lysosomal membrane protein	Q8WWB7	-3.362	0.000829		No	GLMP	glycosylated lysosomal membrane protein	Q8WWB7	-1.508	0.0282	-2.435			No	GLMP	glycosylated lysosomal membrane protein	Q8WWB7	-3.362	0.000829	-1.508	0.0282	-2.435
	No	ANTKMT	adenine nucleotide translocase lysine methyltransferase	Q9BQD7	-1.36	0.0461		No	ANTKMT	adenine nucleotide translocase lysine methyltransferase	Q9BQD7	-2.871	0.013	-2.1155			No	ANTKMT	adenine nucleotide translocase lysine methyltransferase	Q9BQD7	-1.36	0.0461	-2.871	0.013	-2.1155
	No	SH3RF3	SH3 domain containing ring finger 3	Q8TEJ3	-2.289	0.00395		No	SH3RF3	SH3 domain containing ring finger 3	Q8TEJ3	-1.941	0.00532	-2.115			No	SH3RF3	SH3 domain containing ring finger 3	Q8TEJ3	-2.289	0.00395	-1.941	0.00532	-2.115
	No	SIAH1	siah E3 ubiquitin protein ligase 1	Q8IUQ4	-1.777	0.00093		No	SIAH1	siah E3 ubiquitin protein ligase 1	Q8IUQ4	-2.413	0.000389	-2.095			No	SIAH1	siah E3 ubiquitin protein ligase 1	Q8IUQ4	-1.777	0.00093	-2.413	0.000389	-2.095
	No	MBOAT2	membrane bound O-acyltransferase domain containing 2	Q6ZWT7	-2.066	0.0123		No	MBOAT2	membrane bound O-acyltransferase domain containing 2	Q6ZWT7	-1.812	0.0395	-1.939
	Yes	HERC4	HECT and RLD domain containing E3 ubiquitin protein ligase 4	Q5GLZ8	-1.779	0.00662		Yes	HERC4	HECT and RLD domain containing E3 ubiquitin protein ligase 4	Q5GLZ8	-2.084	0.00605	-1.9315			Proteins that were up-regulated by log 2 fold-change >1 in MDA-MB-231 cells in response to both NDNB1 and NDNB1182
	No	GTF3C1	general transcription factor IIIC subunit 1	Q12789	-2.08	0.00525		No	GTF3C1	general transcription factor IIIC subunit 1	Q12789	-1.653	0.0214	-1.8665			Beta Interactor?	Protein	Gene Name	Accession	NDNB1 Log2(Fold change)	Adj. p-value	NDNB1182 Log2(Fold change)	Adj. p-value	Avg
	No	MCC	MCC regulator of WNT signaling pathway	P23508	-1.074	0.0323		No	MCC	MCC regulator of WNT signaling pathway	P23508	-2.587	0.0049	-1.8305			No	AKR1B15	aldo-keto reductase family 1 member B15	C9JRZ8	7.027	7.11e-05	7.213	6.45e-05	7.12
	No	ALG13	ALG13 UDP-N-acetylglucosaminyltransferase subunit	Q9NP73	-1.566	0.0247		No	ALG13	ALG13 UDP-N-acetylglucosaminyltransferase subunit	Q9NP73	-1.973	0.0282	-1.7695			No	POTEE/POTEF	POTE ankyrin domain family member F	A5A3E0	6.003	4.78e-05	5.72	6.45e-05	5.8615
	No	RPL7L1	ribosomal protein L7 like 1	Q6DKI1	-1.399	0.0125		No	RPL7L1	ribosomal protein L7 like 1	Q6DKI1	-1.91	0.0123	-1.6545			No	CCDC85B	coiled-coil domain containing 85B	Q15834	4.261	0.000699	4.033	0.00162	4.147
	No	TBC1D2B	TBC1 domain family member 2B	Q9UPU7	-1.844	0.000512		No	TBC1D2B	TBC1 domain family member 2B	Q9UPU7	-1.404	0.00367	-1.624			Yes	HBB	hemoglobin subunit beta	P68871	3.794	3.4e-06	3.483	4.7e-06	3.6385
	No	RING1	ring finger protein 1	Q06587	-1.367	0.0487		No	RING1	ring finger protein 1	Q06587	-1.556	0.048	-1.4615			No	ANXA10	annexin A10	Q9UJ72	3.338	0.00239	2.648	0.00904	2.993
	No	LYRM7	LYR motif containing 7	Q5U5X0	-1.356	0.0183		No	LYRM7	LYR motif containing 7	Q5U5X0	-1.414	0.046	-1.385			No	ATP1A3	ATPase Na+/K+ transporting subunit alpha 3	P13637	3.051	0.00211	2.708	0.0124	2.8795
	No	BPHL	biphenyl hydrolase like	Q86WA6	-1.405	0.0175		No	BPHL	biphenyl hydrolase like	Q86WA6	-1.336	0.0447	-1.3705			No	ACTBL2	actin beta like 2	Q562R1	2.758	4.78e-05	2.862	4.39e-05	2.81
	No	CDK1	cyclin dependent kinase 1	P06493	-1.172	0.0101		No	CDK1	cyclin dependent kinase 1	P06493	-1.54	0.00551	-1.356			No	RBM23	RNA binding motif protein 23	Q86U06	3.785	0.000951	1.694	0.0282	2.7395
	No	ANKRD39	ankyrin repeat domain 39	Q53RE8	-1.194	0.0311		No	ANKRD39	ankyrin repeat domain 39	Q53RE8	-1.494	0.0346	-1.344			No	EVI2A	ecotropic viral integration site 2A	P22794	2.74	0.00601	2.581	0.0222	2.6605
	Yes	RPA3	replication protein A3	P35244	-1.287	0.0268		Yes	RPA3	replication protein A3	P35244	-1.376	0.043	-1.3315			No	ACTA1	actin alpha 1, skeletal muscle	P68133	2.881	0.000512	2.383	0.00257	2.632
	No	TRAPPC4	trafficking protein particle complex subunit 4	Q9Y296	-1.259	0.00642		No	TRAPPC4	trafficking protein particle complex subunit 4	Q9Y296	-1.274	0.0124	-1.2665
	No	CTSL	cathepsin L	P07711	-1.023	0.0422		No	CTSL	cathepsin L	P07711	-1.509	0.0161	-1.266
	No	DCP1B	decapping mRNA 1B	Q8IZD4	-1.121	0.0321		No	DCP1B	decapping mRNA 1B	Q8IZD4	-1.293	0.0438	-1.207
	No	RPL15	ribosomal protein L15	P61313	-1.205	0.00823		No	RPL15	ribosomal protein L15	P61313	-1.079	0.0327	-1.142
	No	CZIB	CXXC motif containing zinc binding protein	Q9NWV4	-1.02	0.0169		No	CZIB	CXXC motif containing zinc binding protein	Q9NWV4	-1.171	0.0194	-1.0955
	No	UBE2L3	ubiquitin conjugating enzyme E2 L3	P68036	-1.035	0.0185		No	UBE2L3	ubiquitin conjugating enzyme E2 L3	P68036	-1.087	0.0331	-1.061
	No	AKR1B15	aldo-keto reductase family 1 member B15	C9JRZ8	7.027	7.11e-05		No	AKR1B15	aldo-keto reductase family 1 member B15	C9JRZ8	7.213	6.45e-05	7.12
	No	POTEE/POTEF	POTE ankyrin domain family member F	A5A3E0	6.003	4.78e-05		No	POTEE/POTEF	POTE ankyrin domain family member F	A5A3E0	5.72	6.45e-05	5.8615
	No	CCDC85B	coiled-coil domain containing 85B	Q15834	4.261	0.000699		No	CCDC85B	coiled-coil domain containing 85B	Q15834	4.033	0.00162	4.147
	Yes	HBB	hemoglobin subunit beta	P68871	3.794	3.4e-06		Yes	HBB	hemoglobin subunit beta	P68871	3.483	4.7e-06	3.6385
	No	ANXA10	annexin A10	Q9UJ72	3.338	0.00239		No	ANXA10	annexin A10	Q9UJ72	2.648	0.00904	2.993
	No	ATP1A3	ATPase Na+/K+ transporting subunit alpha 3	P13637	3.051	0.00211		No	ATP1A3	ATPase Na+/K+ transporting subunit alpha 3	P13637	2.708	0.0124	2.8795
	No	ACTBL2	actin beta like 2	Q562R1	2.758	4.78e-05		No	ACTBL2	actin beta like 2	Q562R1	2.862	4.39e-05	2.81
	No	RBM23	RNA binding motif protein 23	Q86U06	3.785	0.000951		No	RBM23	RNA binding motif protein 23	Q86U06	1.694	0.0282	2.7395
	No	EVI2A	ecotropic viral integration site 2A	P22794	2.74	0.00601		No	EVI2A	ecotropic viral integration site 2A	P22794	2.581	0.0222	2.6605
	No	ACTA1	actin alpha 1, skeletal muscle	P68133	2.881	0.000512		No	ACTA1	actin alpha 1, skeletal muscle	P68133	2.383	0.00257	2.632
	No	ZNF106	zinc finger protein 106	Q9H2Y7	3.099	0.00324		No	ZNF106	zinc finger protein 106	Q9H2Y7	2.043	0.0338	2.571
	No	UNC50	unc-50 inner nuclear membrane RNA binding protein	Q53HI1	3.371	0.00496		No	UNC50	unc-50 inner nuclear membrane RNA binding protein	Q53HI1	1.643	0.0315	2.507
	No	RAB6C/RAB6D	RAB6C, member RAS oncogene family	Q9H0N0	1.709	0.0135		No	RAB6C/RAB6D	RAB6C, member RAS oncogene family	Q9H0N0	3.087	0.00097	2.398
	No	HMMR	hyaluronan mediated motility receptor	O75330	1.219	0.0199		No	HMMR	hyaluronan mediated motility receptor	O75330	3.15	0.00248	2.1845
	No	PABPC1L	poly(A) binding protein cytoplasmic 1 like	Q4VXU2	2.364	0.00297		No	PABPC1L	poly(A) binding protein cytoplasmic 1 like	Q4VXU2	1.899	0.0103	2.1315
	No	FAM53C	family with sequence similarity 53 member C	Q9NYF3	1.918	0.0135		No	FAM53C	family with sequence similarity 53 member C	Q9NYF3	2.153	0.0217	2.0355
	No	VIRMA	vir like m6A methyltransferase associated	Q69YN4	2.385	0.00381		No	VIRMA	vir like m6A methyltransferase associated	Q69YN4	1.513	0.0299	1.949
	No	CUX2	cut like homeobox 2	O14529	1.847	0.00899		No	CUX2	cut like homeobox 2	O14529	1.794	0.0226	1.8205
	No	SRSF8	serine and arginine rich splicing factor 8	Q9BRL6	1.956	0.0127		No	SRSF8	serine and arginine rich splicing factor 8	Q9BRL6	1.648	0.0453	1.802
	No	PNMA1	PNMA family member 1	Q8ND90	1.941	0.00616		No	PNMA1	PNMA family member 1	Q8ND90	1.523	0.0282	1.732
	No	PTS	6-pyruvoyltetrahydropterin synthase	Q03393	1.394	0.0441		No	PTS	6-pyruvoyltetrahydropterin synthase	Q03393	2.001	0.0334	1.6975
	No	AHCTF1	AT-hook containing transcription factor 1	Q8WYP5	1.529	0.00946		No	AHCTF1	AT-hook containing transcription factor 1	Q8WYP5	1.826	0.0122	1.6775
	No	CLDN3	claudin 3	O15551	1.783	0.00483		No	CLDN3	claudin 3	O15551	1.498	0.00149	1.6405
	No	SRF	serum response factor	P11831	1.88	0.00606		No	SRF	serum response factor	P11831	1.306	0.0325	1.593
	Yes	RAB1A	RAB1A, member RAS oncogene family	P62820	1.75	0.00648		Yes	RAB1A	RAB1A, member RAS oncogene family	P62820	1.434	0.0366	1.592
	No	POTEI	POTE ankyrin domain family member I	P0CG38	1.515	0.0031		No	POTEI	POTE ankyrin domain family member I	P0CG38	1.628	0.00409	1.5715
	No	CNEP1R1	CTD nuclear envelope phosphatase 1 regulatory subunit 1	Q8N9A8	1.748	0.0103		No	CNEP1R1	CTD nuclear envelope phosphatase 1 regulatory subunit 1	Q8N9A8	1.392	0.0447	1.57
	Yes	KRAS	KRAS proto-oncogene, GTPase	P01116	1.823	0.00601		Yes	KRAS	KRAS proto-oncogene, GTPase	P01116	1.285	0.0302	1.554
	No	SEC22A	SEC22 homolog A, vesicle trafficking protein	Q96IW7	1.674	0.00829		No	SEC22A	SEC22 homolog A, vesicle trafficking protein	Q96IW7	1.348	0.0414	1.511
	No	ARPC5	actin related protein 2/3 complex subunit 5	O15511	1.523	0.00397		No	ARPC5	actin related protein 2/3 complex subunit 5	O15511	1.469	0.00904	1.496
	No	AIMP1	aminoacyl tRNA synthetase complex interacting multifunctional protein 1	Q12904	1.444	0.0168		No	AIMP1	aminoacyl tRNA synthetase complex interacting multifunctional protein 1	Q12904	1.512	0.0295	1.478
	No	ATP2B3	ATPase plasma membrane Ca2+ transporting 3	Q16720	1.5	0.00506		No	ATP2B3	ATPase plasma membrane Ca2+ transporting 3	Q16720	1.438	0.012	1.469
	No	MYO10	myosin X	Q9HD67	1.302	0.00813		No	MYO10	myosin X	Q9HD67	1.607	0.0226	1.4545
	No	ATP6V0A4	ATPase H+ transporting V0 subunit a4	Q9HBG4	1.626	0.0113		No	ATP6V0A4	ATPase H+ transporting V0 subunit a4	Q9HBG4	1.275	0.0493	1.4505
	No	ADGRG6	adhesion G protein-coupled receptor G6	Q86SQ4	1.739	0.00673		No	ADGRG6	adhesion G protein-coupled receptor G6	Q86SQ4	1.161	0.049	1.45
	Yes	EEF1A2	eukaryotic translation elongation factor 1 alpha 2	Q05639	1.468	0.000902		Yes	EEF1A2	eukaryotic translation elongation factor 1 alpha 2	Q05639	1.411	0.00257	1.4395
	No	NECAB3	N-terminal EF-hand calcium binding protein 3	Q96P71	1.806	0.0024		No	NECAB3	N-terminal EF-hand calcium binding protein 3	Q96P71	1.072	0.0491	1.439
	No	ARMC10	armadillo repeat containing 10	Q8N2F6	1.448	0.0152		No	ARMC10	armadillo repeat containing 10	Q8N2F6	1.41	0.0373	1.429
	No	DHRSX	dehydrogenase/reductase X-linked	Q8N5I4	1.17	0.0365		No	DHRSX	dehydrogenase/reductase X-linked	Q8N5I4	1.654	0.0288	1.412
	No	GMFG	glia maturation factor gamma	O60234	1.356	0.00662		No	GMFG	glia maturation factor gamma	O60234	1.298	0.0185	1.327
	Yes	HSPA8	heat shock protein family A (Hsp70) member 8	P11142	1.296	0.000699		Yes	HSPA8	heat shock protein family A (Hsp70) member 8	P11142	1.34	0.000696	1.318
	No	GSTP1	glutathione S-transferase pi 1	P09211	1.231	0.0226		No	GSTP1	glutathione S-transferase pi 1	P09211	1.371	0.0313	1.301
	No	RHOD	ras homolog family member D	O00212	1.321	0.00842		No	RHOD	ras homolog family member D	O00212	1.26	0.0049	1.2905
	No	USP22	ubiquitin specific peptidase 22	Q9UPT9	1.255	0.0229		No	USP22	ubiquitin specific peptidase 22	Q9UPT9	1.234	0.0496	1.2445
	No	HM13	histocompatibility minor 13	Q8TCT9	1.371	0.000512		No	HM13	histocompatibility minor 13	Q8TCT9	1.112	0.00298	1.2415
	No	POSTN	periostin	Q15063	1.111	0.00784		No	POSTN	periostin	Q15063	1.349	0.0109	1.23
	No	YIPF3	Yip1 domain family member 3	Q9GZM5	1.251	0.00014		No	YIPF3	Yip1 domain family member 3	Q9GZM5	1.207	0.000181	1.229
	Yes	HSPA1L	heat shock protein family A (Hsp70) member 1 like	P34931	1.178	0.00598		Yes	HSPA1L	heat shock protein family A (Hsp70) member 1 like	P34931	1.276	0.00755	1.227
	No	TUBB3	tubulin beta 3 class III	Q13509	1.03	0.00616		No	TUBB3	tubulin beta 3 class III	Q13509	1.376	0.00275	1.203
	No	BCKDHA	branched chain keto acid dehydrogenase E1 subunit alpha	P12694	1.232	0.00239		No	BCKDHA	branched chain keto acid dehydrogenase E1 subunit alpha	P12694	1.146	0.00605	1.189
	No	S100A4	S100 calcium binding protein A4	P26447	1.134	0.0101		No	S100A4	S100 calcium binding protein A4	P26447	1.242	0.014	1.188
	No	RPL18	ribosomal protein L18	Q07020	1.136	0.00438		No	RPL18	ribosomal protein L18	Q07020	1.191	0.00605	1.1635
	No	SNRNP27	small nuclear ribonucleoprotein U4/U6.U5 subunit 27	Q8WVK2	1.3	0.0198		No	SNRNP27	small nuclear ribonucleoprotein U4/U6.U5 subunit 27	Q8WVK2	1.019	0.0395	1.1595
	No	HSPA2	heat shock protein family A (Hsp70) member 2	P54652	1.078	0.0055		No	HSPA2	heat shock protein family A (Hsp70) member 2	P54652	1.228	0.00547	1.153
	No	KRT81	keratin 81	Q14533	1.247	0.0014		No	KRT81	keratin 81	Q14533	1.037	0.00798	1.142
	No	CLIC1	chloride intracellular channel 1	O00299	1.032	0.00556		No	CLIC1	chloride intracellular channel 1	O00299	1.207	0.0049	1.1195
	No	PDCD5	programmed cell death 5	O14737	1.152	0.00689		No	PDCD5	programmed cell death 5	O14737	1.082	0.0216	1.117
	No	COX5B	cytochrome c oxidase subunit 5B	P10606	1.066	0.0212		No	COX5B	cytochrome c oxidase subunit 5B	P10606	1.152	0.0332	1.109
	No	DNAJB4	DnaJ heat shock protein family (Hsp40) member B4	Q9UDY4	1.02	0.00668		No	DNAJB4	DnaJ heat shock protein family (Hsp40) member B4	Q9UDY4	1.192	0.00605	1.106
	No	ITPR2	inositol 1,4,5-trisphosphate receptor type 2	Q14571	1.012	0.0393		No	ITPR2	inositol 1,4,5-trisphosphate receptor type 2	Q14571	1.198	0.049	1.105

## Sheet: 468 Both
		NDNB1							NDNB1182								Proteins that were down-regulated by log 2 fold-change <-1 in MDA-MB-468 cells in response to both NDNB1 and NDNB1182
	Beta Interactor?	Protein	Gene Name	Accession	MDA-MB-468 Log2(Fold change)	Adj. p-value		Beta Interactor?	Protein	Gene Name	Accession	MDA-MB-468 Log2(Fold change)	Adj. p-value	Avg (NDNB1 & NDNB1182)			Beta Interactor?	Protein	Gene Name	Accession	NDNB1 Log2(Fold change)	Adj. p-value	NDNB1182 Log2(Fold change)	Adj. p-value	Avg
	Yes	HERC4	HECT and RLD domain containing E3 ubiquitin protein ligase 4	Q5GLZ8	-1.797	0.00909		Yes	HERC4	HECT and RLD domain containing E3 ubiquitin protein ligase 4	Q5GLZ8	-1.448	0.0208	-1.6225			Yes	HERC4	HECT and RLD domain containing E3 ubiquitin protein ligase 4	Q5GLZ8	-1.797	0.00909	-1.448	0.0208	-1.6225
	No	TOMM22	translocase of outer mitochondrial membrane 22	Q9NS69	1.929	0.00909		No	TOMM22	translocase of outer mitochondrial membrane 22	Q9NS69	1.548	0.0174	1.7385
	No	RANBP6	RAN binding protein 6	O60518	1.835	0.00597		No	RANBP6	RAN binding protein 6	O60518	1.147	0.0409	1.491			Proteins that were up-regulated by log 2 fold-change >1 in MDA-MB-468 cells in response to both NDNB1 and NDNB1182
																	Beta Interactor?	Protein	Gene Name	Accession	NDNB1 Log2(Fold change)	Adj. p-value	NDNB1182 Log2(Fold change)	Adj. p-value	Avg
																	No	TOMM22	translocase of outer mitochondrial membrane 22	Q9NS69	1.929	0.00909	1.548	0.0174	1.7385
																	No	RANBP6	RAN binding protein 6	O60518	1.835	0.00597	1.147	0.0409	1.491

## Sheet: NDNB1 TNBC
			NDNB1							NDNB1							Proteins that were down-regulated by log 2 fold-change <-1 in both MDA-MB-231 and MDA-MB-468 cells in response to NDNB1
		Beta Interactor?	Protein	Gene Name	Accession	MDA-MB-231 Log2(Fold change)	Adj. p-value		Beta Interactor?	Protein	Gene Name	Accession	MDA-MB-468 Log2(Fold change)	Adj. p-value	Avg (MDA-MB-231 & MDA-MB-468)		Beta Interactor?	Protein	Gene Name	Accession	MDA-MB-231 Log2(Fold change)	Adj. p-value	MDA-MB-468 Log2(Fold change)	Adj. p-value	Avg
		Yes	HERC4	HECT and RLD domain containing E3 ubiquitin protein ligase 4	Q5GLZ8	-1.779	0.00662		Yes	HERC4	HECT and RLD domain containing E3 ubiquitin protein ligase 4	Q5GLZ8	-1.797	0.00909	-1.788		Yes	HERC4	HECT and RLD domain containing E3 ubiquitin protein ligase 4	Q5GLZ8	-1.779	0.00662	-1.797	0.00909	-1.788
		No	TOMM22	translocase of outer mitochondrial membrane 22	Q9NS69	2.185	0.0191		No	TOMM22	translocase of outer mitochondrial membrane 22	Q9NS69	1.929	0.00909	2.057
		No	C5orf15	chromosome 5 open reading frame 15	Q8NC54	1.133	0.0336		No	C5orf15	chromosome 5 open reading frame 15	Q8NC54	1.407	0.0257	1.27		Proteins that were up-regulated by log 2 fold-change >1 in both MDA-MB-231 and MDA-MB-468 cells in response to NDNB1
																	Beta Interactor?	Protein	Gene Name	Accession	MDA-MB-231 Log2(Fold change)	Adj. p-value	MDA-MB-468 Log2(Fold change)	Adj. p-value	Avg
																	No	TOMM22	translocase of outer mitochondrial membrane 22	Q9NS69	2.185	0.0191	1.929	0.00909	2.057
																	No	C5orf15	chromosome 5 open reading frame 15	Q8NC54	1.133	0.0336	1.407	0.0257	1.27

## Sheet: NDNB1182 TNBC
			NDNB1182							NDNB1182							Proteins that were down-regulated by log 2 fold-change <-1 in both MDA-MB-231 and MDA-MB-468 cells in response to NDNB1182
		Beta Interactor?	Protein	Gene Name	Accession	MDA-MB-231 Log2(Fold change)	Adj. p-value		Beta Interactor?	Protein	Gene Name	Accession	MDA-MB-468 Log2(Fold change)	Adj. p-value	Avg (MDA-MB-231 & MDA-MB-468)		Beta Interactor?	Protein	Gene Name	Accession	MDA-MB-231 Log2(Fold change)	Adj. p-value	MDA-MB-468 Log2(Fold change)	Adj. p-value	Avg
		No	LRRC42	leucine rich repeat containing 42	Q9Y546	-3.191	0.012		No	LRRC42	leucine rich repeat containing 42	Q9Y546	-1.785	0.0367	-2.488		No	LRRC42	leucine rich repeat containing 42	Q9Y546	-3.191	0.012	-1.785	0.0367	-2.488
		Yes	MINK1	misshapen like kinase 1	Q8N4C8	-2.492	0.0226		Yes	MINK1	misshapen like kinase 1	Q8N4C8	-1.699	0.0208	-2.0955		Yes	MINK1	misshapen like kinase 1	Q8N4C8	-2.492	0.0226	-1.699	0.0208	-2.0955
		Yes	HERC4	HECT and RLD domain containing E3 ubiquitin protein ligase 4	Q5GLZ8	-2.084	0.00605		Yes	HERC4	HECT and RLD domain containing E3 ubiquitin protein ligase 4	Q5GLZ8	-1.448	0.0208	-1.766		Yes	HERC4	HECT and RLD domain containing E3 ubiquitin protein ligase 4	Q5GLZ8	-2.084	0.00605	-1.448	0.0208	-1.766
		No	CZIB	CXXC motif containing zinc binding protein	Q9NWV4	-1.171	0.0194		No	CZIB	CXXC motif containing zinc binding protein	Q9NWV4	-1.171	0.0389	-1.171		No	CZIB	CXXC motif containing zinc binding protein	Q9NWV4	-1.171	0.0194	-1.171	0.0389	-1.171
		No	UNC50	unc-50 inner nuclear membrane RNA binding protein	Q53HI1	1.643	0.0315		No	UNC50	unc-50 inner nuclear membrane RNA binding protein	Q53HI1	2.079	0.0136	1.861
		Yes	HSPA1L	heat shock protein family A (Hsp70) member 1 like	P34931	1.276	0.00755		Yes	HSPA1L	heat shock protein family A (Hsp70) member 1 like	P34931	1.615	0.00468	1.4455		Proteins that were up-regulated by log 2 fold-change >1 in both MDA-MB-231 and MDA-MB-468 cells in response to NDNB1182
		No	AIMP1	aminoacyl tRNA synthetase complex interacting multifunctional protein 1	Q12904	1.512	0.0295		No	AIMP1	aminoacyl tRNA synthetase complex interacting multifunctional protein 1	Q12904	1.347	0.00776	1.4295		Beta Interactor?	Protein	Gene Name	Accession	MDA-MB-231 Log2(Fold change)	Adj. p-value	MDA-MB-468 Log2(Fold change)	Adj. p-value	Avg
		Yes	HSPA8	heat shock protein family A (Hsp70) member 8	P11142	1.34	0.000696		Yes	HSPA8	heat shock protein family A (Hsp70) member 8	P11142	1.394	0.00926	1.367		No	UNC50	unc-50 inner nuclear membrane RNA binding protein	Q53HI1	1.643	0.0315	2.079	0.0136	1.861
		Yes	HSPB1	heat shock protein family B (small) member 1	P04792	1.218	0.0122		Yes	HSPB1	heat shock protein family B (small) member 1	P04792	1.398	0.0136	1.308		Yes	HSPA1L	heat shock protein family A (Hsp70) member 1 like	P34931	1.276	0.00755	1.615	0.00468	1.4455
		No	DNAJB4	DnaJ heat shock protein family (Hsp40) member B4	Q9UDY4	1.192	0.00605		No	DNAJB4	DnaJ heat shock protein family (Hsp40) member B4	Q9UDY4	1.359	0.00626	1.2755		No	AIMP1	aminoacyl tRNA synthetase complex interacting multifunctional protein 1	Q12904	1.512	0.0295	1.347	0.00776	1.4295
																	Yes	HSPA8	heat shock protein family A (Hsp70) member 8	P11142	1.34	0.000696	1.394	0.00926	1.367
																	Yes	HSPB1	heat shock protein family B (small) member 1	P04792	1.218	0.0122	1.398	0.0136	1.308
																	No	DNAJB4	DnaJ heat shock protein family (Hsp40) member B4	Q9UDY4	1.192	0.00605	1.359	0.00626	1.2755
