# Supplementary material for: Proteomic Analysis of Hsp90β-Selective Inhibitors Against Triple-Negative Breast Cancer to Gain a Mechanistic Insight
Source: Mol Cell Proteomics. 2025 Jul 24;24(9):101043. doi: 10.1016/j.mcpro.2025.101043 (PMC12446539; doi:10.1016/j.mcpro.2025.101043)
Supplement: Supplementary Data 8 [file mmc8.xlsx]

## Sheet: Legend
The log 2 fold-change between treatment and WT for each cell line was used to perform a meta differential expression between NDNB1 and NDNB1182
in each cell line, using B-H adjusted t-tests. Volcano plots were created to show the change in LFC and significance for each treatment between cell lines.
Additionally, Pearson correlation coefficients were calculated using R.
Note that these will differ a bit by treatment (NDNB1 vs NDNB1182)				Note that these will differ a bit by treatment (NDNB1 vs NDNB1182)
logFC.NDNB1	Log2 fold change between WT and appropriate comparison
CI.L.NDNB1	95% confidence interval lower limit of LogFC
CI.R.NDNB1	95% confidence interval upper limit of LogFC
AveExpr.NDNB1	Average log2 expression value between all biological replicates, median normalized
t.NDNB1	moderated t.statistic
P.Value.NDNB1	Unadjusted p-value
adj.P.Val.NDNB1	Benjamini-Hochberg corrected p-value
B.NDNB1	log-odds that protein is differentially expressed
Accession	Protein or protein group accession
corrected_z.NDNB1	Calculated test statistic (z-score) based on adjusted p-value
error.NDNB1	95% confidence interval range based on corrected z-score
gene	gene name (if applicable) corresponding to protein accession
proteinName	protein name (if applicable) corresponding to protein accession
SD.NDNB1	standard deviation of the Log2Fold Change between WT and treatment
logFC.NDNB1182	Log2 fold change between WT and appropriate comparison
CI.L.NDNB1182	95% confidence interval lower limit of LogFC
CI.R.NDNB1182	95% confidence interval upper limit of LogFC
AveExpr.NDNB1182	Average log2 expression value between all biological replicates, median normalized
t.NDNB1182	moderated t.statistic
P.Value.NDNB1182	Unadjusted p-value
adj.P.Val.NDNB1182	Benjamini-Hochberg corrected p-value
B.NDNB1182	log-odds that protein is differentially expressed
corrected_z.NDNB1182	Calculated test statistic (z-score) based on adjusted p-value
error.NDNB1182	95% confidence interval range based on corrected z-score
SD.NDNB1182	standard deviation of the Log2Fold Change between WT and treatment
pvalofFCdiff	-log10 transformation of pvalofFCdiff
FCdiff	Raw difference in Log2 fold change between the two treatments in one cell line of interest
pvalofFCdiffNEG10LOG
rank	order of proteins ranked by lowest to highest pvalofFCdiff
critValue	Calculation of critical value for Benjamini-Hochberg correction (rank / total tests) * p-value cutoff (0.05)
BHSIG	Boolean, whether p-value is significant after B-H correction.

## Sheet: MCF-10A
logFC.NDNB1	CI.L.NDNB1	CI.R.NDNB1	AveExpr.NDNB1	t.NDNB1	P.Value.NDNB1	adj.P.Val.NDNB1	B.NDNB1	Accession	corrected_z.NDNB1	error.NDNB1	gene	proteinName	SD.NDNB1	logFC.NDNB1182	CI.L.NDNB1182	CI.R.NDNB1182	AveExpr.NDNB1182	t.NDNB1182	P.Value.NDNB1182	adj.P.Val.NDNB1182	B.NDNB1182	corrected_z.NDNB1182	error.NDNB1182	X	X.1	X.2	SD.NDNB1182	pvalofFCdiff	FCdiff	pvalofFCdiffNEG10LOG	rank	critValue	BHSIG
-0.743789	-0.867525	-0.620053	-1.88546	-12.8465	2.43753e-09	3.91745e-07	11.8725	P20248	5.15534	0.28278	CCNA2	CCNA2_HUMAN	0.141164	-1.38928	-1.51301	-1.26554	-1.88546	-23.9951	4.11e-13	4.05e-10	20.3862	6.3998	0.425479				0.141164	8.97904e-05	-0.645488	4.04677	1	0.00238095	TRUE
-0.892057	-1.02051	-0.763602	-0.477117	-14.8413	3.43127e-10	1.00079e-07	13.8164	P14635	5.42203	0.322468	CCNB1	CCNB1_HUMAN	0.146548	-1.5305	-1.65896	-1.40205	-0.477117	-25.4632	1.77e-13	2.78e-10	21.1743	6.46169	0.464241				0.146548	0.000126004	-0.638444	3.89962	2	0.0047619	TRUE
-0.214354	-0.333434	-0.0952735	-1.27236	-3.84699	0.00166499	0.010686	-1.81559	O14965	2.55184	0.164639	AURKA	AURKA_HUMAN	0.135853	-0.77938	-0.89846	-0.6603	-1.27236	-13.9875	7.71e-10	7.69e-08	12.9814	5.47228	0.279149				0.135853	0.000173659	-0.565026	3.7603	3	0.00714286	TRUE
-0.597732	-0.70339	-0.492074	-2.65421	-12.0902	5.49039e-09	7.31144e-07	11.0586	Q14807	5.02937	0.232942	KIF22	KIF22_HUMAN	0.12054	-1.09255	-1.1982	-0.986888	-2.65421	-22.0987	1.32e-12	1.04e-09	19.2794	6.24236	0.343042				0.12054	0.000189991	-0.494815	3.72127	4	0.00952381	TRUE
-0.735204	-0.88378	-0.586629	3.47187	-10.5753	3.19453e-08	2.61667e-06	9.2794	P20700	4.76322	0.302527	LMNB1	LMNB1_HUMAN	0.169502	-1.40833	-1.55691	-1.25976	3.47187	-20.2576	4.52e-12	1.82e-09	18.0957	6.14697	0.449056				0.169502	0.000238113	-0.673128	3.62322	5	0.0119048	TRUE
-1.08547	-1.22462	-0.946312	-3.19654	-16.6706	6.9043e-11	3.65899e-08	15.3786	Q15004	5.61163	0.379126	PCLAF	PAF15_HUMAN	0.158753	-1.69755	-1.83671	-1.5584	-3.19654	-26.071	1.26e-13	2.63e-10	21.4847	6.47127	0.51415				0.158753	0.000290683	-0.612087	3.53658	6	0.0142857	TRUE
-0.981135	-1.15108	-0.811195	1.38532	-12.3385	4.18614e-09	5.99378e-07	11.331	P31350	5.06978	0.379311	RRM2	RIR2_HUMAN	0.193876	-1.7088	-1.87874	-1.53886	1.38532	-21.4894	1.97e-12	1.04e-09	18.9004	6.24236	0.536536				0.193876	0.000348015	-0.727665	3.4584	7	0.0166667	TRUE
-0.224888	-0.366992	-0.0827843	-1.78604	-3.38213	0.00425875	0.0214572	-2.75206	O60318	2.29687	0.191906	MCM3AP	GANP_HUMAN	0.16212	-0.818011	-0.960115	-0.675907	-1.78604	-12.3022	4.35e-09	3.01e-07	11.2167	5.20778	0.307866				0.16212	0.000412311	-0.593122	3.38477	8	0.0190476	TRUE
-0.511808	-0.648232	-0.375383	-0.862348	-8.01759	1.02721e-06	3.76246e-05	5.73465	Q12834	4.1614	0.241059	CDC20	CDC20_HUMAN	0.15564	-1.07141	-1.20783	-0.934983	-0.862348	-16.7839	6.28e-11	1.15e-08	15.504	5.82283	0.360642				0.15564	0.000462339	-0.5596	3.33504	9	0.0214286	TRUE
-0.207451	-0.34722	-0.0676831	-1.16507	-3.17203	0.00651493	0.0300381	-3.17164	Q9BXS6	2.16615	0.187708	NUSAP1	NUSAP_HUMAN	0.159455	-0.770918	-0.910686	-0.631149	-1.16507	-11.7877	7.69e-09	4.77e-07	10.6343	5.11589	0.295354				0.159455	0.000517879	-0.563466	3.28577	10	0.0238095	TRUE
-0.215289	-0.291113	-0.139465	0.949978	-6.06798	2.44955e-05	0.000420266	2.47796	P52948	3.54631	0.118988	NUP98	NUP98_HUMAN	0.0865041	-0.504992	-0.580816	-0.429167	0.949978	-14.2333	6.08e-10	6.3e-08	13.2221	5.50986	0.179638				0.0865041	0.00073259	-0.289702	3.13514	11	0.0261905	TRUE
-0.546267	-0.645194	-0.44734	-0.598715	-11.801	7.57397e-09	8.69624e-07	10.7349	P53350	4.99388	0.214399	PLK1	PLK1_HUMAN	0.112861	-0.922123	-1.02105	-0.823195	-0.598715	-19.9206	5.73e-12	2.15e-09	17.866	6.11823	0.295406				0.112861	0.000759348	-0.375856	3.11956	12	0.0285714	TRUE
-0.316521	-0.428892	-0.204151	-1.39234	-6.01977	2.66673e-05	0.000449689	2.39081	Q9ULW0	3.52782	0.175854	TPX2	TPX2_HUMAN	0.128198	-0.733296	-0.845667	-0.620925	-1.39234	-13.9462	8.02e-10	7.81e-08	12.9406	5.46939	0.262782				0.128198	0.000884795	-0.416775	3.05316	13	0.0309524	TRUE
-0.583618	-0.714901	-0.452336	1.07298	-9.5006	1.26223e-07	7.30888e-06	7.88069	Q02539	4.53927	0.251999	H1-1	H11_HUMAN	0.149774	-1.06089	-1.19217	-0.929609	1.07298	-17.27	4.23e-11	9.51e-09	15.8991	5.85711	0.355013				0.149774	0.0010035	-0.477273	2.99848	14	0.0333333	TRUE
-0.715255	-0.860012	-0.570498	0.86805	-10.5597	3.2563e-08	2.61667e-06	9.25996	Q03252	4.76322	0.294318	LMNB2	LMNB2_HUMAN	0.165146	-1.23972	-1.38448	-1.09496	0.86805	-18.3026	1.88e-11	5.71e-09	16.7012	5.94771	0.408535				0.165146	0.00102519	-0.524465	2.9892	15	0.0357143	TRUE
-1.18094	-1.35818	-1.0037	0.0998744	-14.2395	6.04352e-10	1.47512e-07	13.2586	Q9NPD8	5.34738	0.432857	UBE2T	UBE2T_HUMAN	0.202206	-1.80988	-1.98712	-1.63264	0.0998744	-21.823	1.58e-12	1.04e-09	19.1094	6.24236	0.568274				0.202206	0.00116702	-0.628938	2.93292	16	0.0380952	TRUE
-0.17587	-0.298225	-0.0535152	-1.27881	-3.07185	0.00797541	0.034738	-3.37011	Q5JTW2	2.10789	0.163531	CEP78	CEP78_HUMAN	0.139589	-0.600388	-0.722743	-0.478033	-1.27881	-10.4867	3.56e-08	1.56e-06	9.05764	4.87218	0.241526				0.139589	0.00134077	-0.424518	2.87265	17	0.0404762	TRUE
-0.142601	-0.247467	-0.0377347	2.28508	-2.90614	0.0111312	0.0444741	-3.69538	E9PRG8	2.00615	0.139321	C11orf98	CK098_HUMAN	0.119637	-0.503313	-0.60818	-0.398447	2.28508	-10.2573	4.74e-08	1.93e-06	8.76283	4.82835	0.204313				0.119637	0.00141362	-0.360712	2.84967	18	0.0428571	TRUE
-0.513621	-0.637596	-0.389646	-0.897155	-8.85399	3.05402e-07	1.47548e-05	6.97764	Q9BW19	4.38061	0.229808	KIFC1	KIFC1_HUMAN	0.141437	-0.930242	-1.05422	-0.806268	-0.897155	-16.0359	1.18e-10	1.72e-08	14.8726	5.74982	0.317101				0.141437	0.0016288	-0.416621	2.78813	19	0.0452381	TRUE
-0.368587	-0.641865	-0.0953101	2.50638	-2.88248	0.0116719	0.0459128	-3.74145	O43683	1.99278	0.362525	BUB1	BUB1_HUMAN	0.311769	-1.28574	-1.55902	-1.01247	2.50638	-10.055	6.13e-08	2.28e-06	8.49846	4.79285	0.525795				0.311769	0.00164175	-0.917156	2.78469	20	0.047619	TRUE
0.134306	0.00158599	0.267026	0.872091	2.16266	0.0476547	0.132327	-5.0768	Q5SSJ5	1.50549	0.174853	HP1BP3	HP1B3_HUMAN	0.151414	-0.30136	-0.43408	-0.16864	0.872091	-4.85264	0.000229457	0.0016302	-0.000480122	3.15974	0.186935				0.151414	0.00187576	-0.435666	2.72682	21	0.05	TRUE
-0.25678	-0.324269	-0.189291	1.28238	-8.13123	8.66894e-07	3.29797e-05	5.90871	P35658	4.19284	0.120035	NUP214	NU214_HUMAN	0.0769952	-0.478176	-0.545665	-0.410687	1.28238	-15.142	2.61e-10	3.16e-08	14.0782	5.63889	0.166207				0.0769952	0.00188306	-0.221396	2.72514	22		FALSE
-0.407453	-0.493933	-0.320972	0.0036599	-10.069	6.0176e-08	4.19368e-06	8.63574	Q9NQW6	4.66151	0.171319	ANLN	ANLN_HUMAN	0.0986614	-0.686967	-0.773447	-0.600486	0.0036599	-16.9764	5.36e-11	1.06e-08	15.6619	5.83831	0.230624				0.0986614	0.00205725	-0.279514	2.68671	23		FALSE
-0.236507	-0.423484	-0.0495306	-2.03061	-2.70325	0.0166896	0.060002	-4.08695	Q96SK2	1.87777	0.246864	TMEM209	TM209_HUMAN	0.213313	-0.836248	-1.02323	-0.649271	-2.03061	-9.55821	1.17e-07	3.67e-06	7.8311	4.69059	0.349433				0.213313	0.00215226	-0.599741	2.66711	24		FALSE
-0.0898853	-0.209446	0.0296753	1.06216	-1.60668	0.129594	0.271063	-5.9684	Q92522	1.10807	0.158992	H1-10	H1X_HUMAN	0.136401	-0.471071	-0.590632	-0.351511	1.06216	-8.42031	5.67e-07	1.34e-05	6.1978	4.40255	0.209719				0.136401	0.00223049	-0.381186	2.6516	25		FALSE
-0.560321	-0.693587	-0.427055	4.9938	-8.9856	2.54193e-07	1.29147e-05	7.16541	P02545	4.41106	0.248972	LMNA	LMNA_HUMAN	0.152037	-0.97883	-1.1121	-0.845564	4.9938	-15.697	1.59e-10	2.12e-08	14.5768	5.7122	0.335861				0.152037	0.00243745	-0.41851	2.61306	26		FALSE
-0.219509	-0.354803	-0.0842143	0.25508	-3.46738	0.00358363	0.0189403	-2.58087	P49790	2.34399	0.183549	NUP153	NU153_HUMAN	0.154351	-0.644291	-0.779585	-0.508997	0.25508	-10.1773	5.24e-08	2.06e-06	8.65881	4.81452	0.262292				0.154351	0.00244071	-0.424782	2.61248	27		FALSE
-0.737251	-0.891922	-0.582581	0.538968	-10.1868	5.18218e-08	3.70997e-06	8.78782	Q16763	4.68812	0.308229	UBE2S	UBE2S_HUMAN	0.176456	-1.21685	-1.37152	-1.06218	0.538968	-16.8136	6.13e-11	1.15e-08	15.5284	5.82301	0.409587				0.176456	0.00262471	-0.4796	2.58092	28		FALSE
-0.317366	-0.549152	-0.0855795	1.60972	-2.92619	0.0106923	0.0430919	-3.65625	P12270	2.01935	0.308038	TPR	TPR_HUMAN	0.264433	-1.02865	-1.26044	-0.796864	1.60972	-9.4844	1.29e-07	3.95e-06	7.72966	4.6743	0.431328				0.264433	0.0027877	-0.711285	2.55475	29		FALSE
-0.651908	-0.817319	-0.486498	-2.28542	-8.42275	5.64961e-07	2.41238e-05	6.34768	Q96B01	4.26665	0.299471	RAD51AP1	R51A1_HUMAN	0.188708	-1.157	-1.32241	-0.991589	-2.28542	-14.9486	3.11e-10	3.71e-08	13.9003	5.60901	0.404299				0.188708	0.00286843	-0.505091	2.54236	30		FALSE
-0.439763	-0.513086	-0.36644	2.7836	-12.8176	2.51243e-09	3.95707e-07	11.8423	P26358	5.15333	0.167258	DNMT1	DNMT1_HUMAN	0.083651	-0.660841	-0.734164	-0.587518	2.7836	-19.2612	9.19e-12	3.15e-09	17.4041	6.05211	0.214016				0.083651	0.00308497	-0.221078	2.51075	31		FALSE
-0.389761	-0.467848	-0.311674	0.61895	-10.6671	2.85497e-08	2.41862e-06	9.39344	P52732	4.78001	0.159818	KIF11	KIF11_HUMAN	0.0890858	-0.622166	-0.700253	-0.544079	0.61895	-17.0277	5.14e-11	1.04e-08	15.7036	5.84128	0.208763				0.0890858	0.00332193	-0.232405	2.47861	32		FALSE
-0.324318	-0.514682	-0.133955	-1.56649	-3.64097	0.00252249	0.0145635	-2.23126	P07199	2.44104	0.260407	CENPB	CENPB_HUMAN	0.217176	-0.890285	-1.08065	-0.699922	-1.56649	-9.99482	6.62e-08	2.4e-06	8.41905	4.78144	0.364944				0.217176	0.00334197	-0.565967	2.476	33		FALSE
-0.710925	-0.966193	-0.455657	-2.86022	-6.09397	6.32665e-05	0.000873744	1.69595	Q9HAW4	3.34201	0.416939	CLSPN	CLSPN_HUMAN	0.291223	-1.62561	-1.96329	-1.28792	-2.86022	-10.5335	2.85e-07	7.53e-06	7.31394	4.53253	0.70296				0.385252	0.00335976	-0.91468	2.47369	34		FALSE
0.543297	0.4334	0.653194	-0.744817	10.5653	3.23391e-08	2.61667e-06	9.26696	P32456	4.76322	0.223559	GBP2	GBP2_HUMAN	0.125376	0.867799	0.757902	0.977695	-0.744817	16.8758	5.83e-11	1.12e-08	15.5795	5.8279	0.291852				0.125376	0.00347428	0.324502	2.45913	35		FALSE
-0.17425	-0.297199	-0.051302	-0.943775	-3.02887	0.00869724	0.0370109	-3.45487	Q8WYP5	2.08213	0.16403	AHCTF1	ELYS_HUMAN	0.140266	-0.534046	-0.656995	-0.411098	-0.943775	-9.28294	1.69e-07	4.88e-06	7.4497	4.62842	0.226153				0.140266	0.00365478	-0.359796	2.43714	36		FALSE
-0.264534	-0.423513	-0.105555	0.397664	-3.55608	0.00299482	0.0165503	-2.40237	O76021	2.39417	0.216562	RSL1D1	RL1D1_HUMAN	0.181371	-0.727743	-0.886722	-0.568764	0.397664	-9.7829	8.7e-08	2.91e-06	8.13623	4.74083	0.300871				0.181371	0.00374558	-0.463209	2.42648	37		FALSE
-0.172664	-0.56903	0.223702	1.6221	-0.93097	0.367053	0.548698	-6.78369	Q5VVM6	0.616478	0.548961	CCDC30	CCD30_HUMAN	0.452195	-1.31557	-1.71193	-0.919203	1.6221	-7.09328	4.34e-06	6.93e-05	4.09038	4.01294	0.64255				0.452195	0.0039704	-1.1429	2.40117	38		FALSE
-1.03958	-1.17294	-0.906221	-1.13302	-16.6593	6.96951e-11	3.65899e-08	15.3695	O95067	5.61163	0.3631	CCNB2	CCNB2_HUMAN	0.152146	-1.4232	-1.55656	-1.28984	-1.13302	-22.8068	8.46e-13	7.41e-10	19.7052	6.29921	0.44283				0.152146	0.00402399	-0.383619	2.39534	39		FALSE
-0.178204	-0.294471	-0.0619363	0.615827	-3.27558	0.00528388	0.0252952	-2.96532	Q9GZR7	2.23362	0.156374	DDX24	DDX24_HUMAN	0.132644	-0.506733	-0.623	-0.390465	0.615827	-9.3143	1.62e-07	4.75e-06	7.49358	4.63448	0.214306				0.132644	0.00444256	-0.328529	2.35237	40		FALSE
-0.401898	-0.587059	-0.216738	-2.13911	-4.63871	0.000346867	0.00326353	-0.230939	O75496	2.94664	0.267328	GMNN	GEMI_HUMAN	0.211241	-0.923333	-1.10849	-0.738173	-2.13911	-10.6571	2.89e-08	1.31e-06	9.27315	4.90937	0.368628				0.211241	0.0045258	-0.521435	2.34431	41		FALSE
-0.492642	-0.591939	-0.393345	0.169812	-10.6029	3.08828e-08	2.56002e-06	9.31373	Q9Y6A5	4.76789	0.202517	TACC3	TACC3_HUMAN	0.113284	-0.770898	-0.870195	-0.6716	0.169812	-16.5916	7.37e-11	1.25e-08	15.3445	5.80835	0.260136				0.113284	0.00465031	-0.278256	2.33252	42		FALSE
-0.59684	-0.759233	-0.434448	-1.95534	-7.85455	1.314e-06	4.57734e-05	5.48199	Q96GD4	4.11427	0.284329	AURKB	AURKB_HUMAN	0.185266	-1.0506	-1.21299	-0.888206	-1.95534	-13.8261	9.03e-10	8.57e-08	12.8212	5.45168	0.377714				0.185266	0.00472415	-0.453758	2.32568	43		FALSE
0.125557	-0.576025	0.827139	-1.03602	0.382465	0.707643	0.823875	-7.1538	O43439	0.237429	1.03649	CBFA2T2	MTG8R_HUMAN	0.800401	-1.83469	-2.53627	-1.1331	-1.03602	-5.58873	5.78e-05	0.000538064	1.41496	3.47841	1.0338				0.800401	0.00472574	-1.96024	2.32553	44		FALSE
0.282517	0.157168	0.407865	-0.137531	4.81674	0.000245846	0.00251107	0.119211	Q9UEY8	3.02848	0.182842	ADD3	ADDG_HUMAN	0.143004	-0.0663467	-0.191696	0.0590022	-0.137531	-1.13117	0.276276	0.414344	-6.79026	0.829468	0.156775				0.143004	0.00482782	-0.348863	2.31625	45		FALSE
-0.358467	-0.456488	-0.260446	0.816384	-7.81556	1.39436e-06	4.71271e-05	5.42107	P46013	4.10723	0.171063	MKI67	KI67_HUMAN	0.111827	-0.629457	-0.727478	-0.531436	0.816384	-13.7239	9.98e-10	9.04e-08	12.7189	5.44144	0.22673				0.111827	0.00500675	-0.27099	2.30044	46		FALSE
0.963754	0.825652	1.10186	0.902294	14.914	3.20886e-10	9.71915e-08	13.8823	Q13228	5.42763	0.348027	SELENBP1	SBP1_HUMAN	0.157554	1.34437	1.20626	1.48247	0.902294	20.804	3.11e-12	1.53e-09	18.4592	6.17645	0.426614				0.157554	0.00509233	0.380612	2.29308	47		FALSE
-0.0850985	-0.668248	0.498051	-2.36169	-0.332743	0.747335	0.851333	-6.98273	P54762	0.200981	0.829894	EPHB1	EPHB1_HUMAN	0.665286	-1.80271	-2.46394	-1.14148	-2.36169	-6.21643	0.000192713	0.00141772	0.895711	3.20126	1.10372				0.754364	0.00525077	-1.71761	2.27978	48		FALSE
-0.320971	-0.421703	-0.220239	1.45034	-6.80971	6.90253e-06	0.00015665	3.77844	Q99567	3.80765	0.165221	NUP88	NUP88_HUMAN	0.11492	-0.595319	-0.696051	-0.494587	1.45034	-12.6303	3.06e-09	2.34e-07	11.5769	5.25752	0.221934				0.11492	0.00542952	-0.274348	2.26524	49		FALSE
-0.360208	-0.494865	-0.22555	0.447799	-5.7168	4.58155e-05	0.000670626	1.83594	Q99848	3.41699	0.206617	EBNA1BP2	EBP2_HUMAN	0.153624	-0.726451	-0.861108	-0.591794	0.447799	-11.5294	1.03e-08	5.88e-07	10.3335	5.07349	0.280644				0.153624	0.00546971	-0.366244	2.26204	50		FALSE
0.220671	-0.141648	0.582989	-0.796037	1.61261	0.173393	0.332555	-5.54249	Q9BY11	0.97911	0.441743	PACSIN1	PACN1_HUMAN	0.413352	1.33329	0.88954	1.77704	-0.796037	7.95544	0.000771577	0.0043238	0.271862	2.8568	0.914745				0.50625	0.00558014	1.11262	2.25336	51		FALSE
-0.234269	-0.321845	-0.146692	3.26171	-5.71683	4.58125e-05	0.000670626	1.83601	P42166	3.41699	0.134378	TMPO	LAP2A_HUMAN	0.0999119	-0.470097	-0.557673	-0.38252	3.26171	-11.4717	1.1e-08	6.15e-07	10.2655	5.06444	0.181933				0.0999119	0.0057707	-0.235828	2.23877	52		FALSE
-0.49009	-0.57733	-0.402849	0.819422	-12.0057	6.02742e-09	7.7813e-07	10.9648	Q9Y5Q8	5.01665	0.191477	GTF3C5	TF3C5_HUMAN	0.0995283	-0.724799	-0.812039	-0.637559	0.819422	-17.7554	2.87e-11	7.8e-09	16.2822	5.89247	0.241088				0.0995283	0.0057988	-0.234709	2.23666	53		FALSE
-0.167204	-0.327512	-0.00689609	0.310747	-2.22906	0.042027	0.120271	-4.96057	P46087	1.55351	0.210954	NOP2	NOP2_HUMAN	0.182887	-0.597115	-0.757423	-0.436808	0.310747	-7.96037	1.12e-06	2.32e-05	5.49325	4.27629	0.273683				0.182887	0.00589871	-0.429911	2.22924	54		FALSE
0.0234291	-0.129201	0.176059	-0.0456849	0.328054	0.747542	0.851446	-7.17417	Q00587	0.200831	0.228655	CDC42EP1	BORG5_HUMAN	0.174128	-0.385181	-0.537811	-0.232551	-0.0456849	-5.39329	8.28e-05	0.000721018	1.04538	3.39659	0.222268				0.174128	0.00595373	-0.40861	2.22521	55		FALSE
0.0442791	-0.240057	0.328615	2.86203	0.33281	0.744022	0.849033	-7.17251	P10412	0.204036	0.425352	H1-4	H14_HUMAN	0.324385	-0.716838	-1.00117	-0.432502	2.86203	-5.3879	8.36e-05	0.000724805	1.03512	3.39511	0.413831				0.324385	0.00595728	-0.761117	2.22495	56		FALSE
-0.332136	-0.460752	-0.20352	1.62757	-5.51889	6.56884e-05	0.000894976	1.46693	Q9NR30	3.33514	0.19519	DDX21	DDX21_HUMAN	0.146732	-0.673313	-0.801929	-0.544697	1.62757	-11.188	1.53e-08	8.13e-07	9.92682	5.00761	0.263538				0.146732	0.0062513	-0.341176	2.20403	57		FALSE
-0.0474656	-0.182121	0.0871901	2.69098	-0.753327	0.463265	0.640265	-6.93525	P63313	0.485175	0.19175	TMSB10	TYB10_HUMAN	0.153622	-0.403696	-0.538352	-0.26904	2.69098	-6.40707	1.36e-05	0.000172272	2.90828	3.78312	0.209151				0.153622	0.00634176	-0.35623	2.19779	58		FALSE
-0.189097	-0.423547	0.0453535	4.3648	-1.7237	0.105927	0.234384	-5.79457	P16402	1.19487	0.310184	H1-3	H13_HUMAN	0.267473	-0.809087	-1.04354	-0.574637	4.3648	-7.37522	2.76e-06	4.77e-05	4.5575	4.10409	0.386398				0.267473	0.006355	-0.619991	2.19688	59		FALSE
-0.242062	-0.343776	-0.140348	-1.33952	-5.08599	0.000147113	0.0016987	0.642709	Q6AI08	3.14742	0.15074	HEATR6	HEAT6_HUMAN	0.116041	-0.510406	-0.61212	-0.408692	-1.33952	-10.7242	2.66e-08	1.22e-06	9.35721	4.92395	0.203169				0.116041	0.00643472	-0.268344	2.19147	60		FALSE
-0.214028	-0.314615	-0.113441	3.84171	-4.54734	0.000414468	0.00373876	-0.411772	P52292	2.9035	0.144479	KPNA2	IMA1_HUMAN	0.114755	-0.47799	-0.578577	-0.377403	3.84171	-10.1556	5.39e-08	2.08e-06	8.63052	4.81185	0.194699				0.114755	0.00661779	-0.263963	2.17929	61		FALSE
-0.623361	-0.745662	-0.501061	-0.471657	-10.8928	2.17321e-08	2.03738e-06	9.67005	Q9NRZ9	4.81644	0.253671	HELLS	HELLS_HUMAN	0.139527	-0.94327	-1.06557	-0.82097	-0.471657	-16.483	8.08e-11	1.27e-08	15.2536	5.80481	0.318496				0.139527	0.00673107	-0.319909	2.17192	62		FALSE
-0.0304607	-0.138732	0.0778111	0.0142573	-0.601249	0.556922	0.716394	-7.04135	Q9BTC0	0.380898	0.156743	DIDO1	DIDO1_HUMAN	0.123522	-0.313138	-0.42141	-0.204866	0.0142573	-6.18087	2.01e-05	0.000233745	2.50451	3.70347	0.165723				0.123522	0.00679836	-0.282677	2.1676	63		FALSE
-0.198902	-0.287566	-0.110238	-0.695737	-4.79425	0.000256721	0.0025919	0.0751453	Q13823	3.01868	0.129145	GNL2	NOG2_HUMAN	0.101152	-0.429211	-0.517875	-0.340547	-0.695737	-10.3455	4.25e-08	1.76e-06	8.87683	4.84727	0.173552				0.101152	0.0069821	-0.230309	2.15601	64		FALSE
-0.475824	-0.751141	-0.200507	-0.256029	-3.69354	0.00226839	0.0133709	-2.12522	O95997	2.47199	0.377274	PTTG1	PTTG1_HUMAN	0.314096	-1.18673	-1.46205	-0.911416	-0.256029	-9.21191	1.86e-07	5.26e-06	7.3499	4.61202	0.504333				0.314096	0.00720219	-0.710908	2.14254	65		FALSE
-0.184111	-0.302479	-0.0657422	-1.67943	-3.32409	0.00478976	0.0234662	-2.86834	Q16594	2.26262	0.159486	TAF9	TAF9_HUMAN	0.135041	-0.488028	-0.606397	-0.36966	-1.67943	-8.81128	3.24e-07	8.35e-06	6.77613	4.50956	0.212113				0.135041	0.0074174	-0.303918	2.12975	66		FALSE
-1.42487	-1.97122	-0.878528	-7.16041	-9.17767	0.00505404	0.0244562	-1.24215	Q9HC84	2.24669	1.24305	MUC5B	MUC5B_HUMAN	0.623297	-0.0242351	-0.570579	0.522109	-7.16041	-0.156099	0.887445	0.927345	-6.62866	0.0994223	0.477767				0.623297	0.00747618	1.40064	2.12632	67		FALSE
-0.16774	-0.264756	-0.0707235	1.73416	-3.69506	0.00226145	0.01336	-2.12216	Q9BVP2	2.47228	0.132982	GNL3	GNL3_HUMAN	0.110681	-0.415444	-0.51246	-0.318428	1.73416	-9.15164	2.02e-07	5.65e-06	7.26478	4.59628	0.177159				0.110681	0.00763539	-0.247705	2.11717	68		FALSE
-0.320274	-0.511677	-0.128872	0.181167	-3.57605	0.00287624	0.0160984	-2.36213	O15446	2.40438	0.261081	POLR1G	RPA34_HUMAN	0.218362	-0.804966	-0.996369	-0.613564	0.181167	-8.98793	2.53e-07	6.79e-06	7.03143	4.55562	0.346327				0.218362	0.00796607	-0.484692	2.09876	69		FALSE
-0.770258	-0.909812	-0.630703	-1.45141	-11.7957	7.61956e-09	8.69624e-07	10.7289	Q9NPA3	4.99388	0.302311	MID1IP1	M1IP1_HUMAN	0.159211	-1.12079	-1.26034	-0.981236	-1.45141	-17.1637	4.61e-11	9.78e-09	15.8136	5.85214	0.375376				0.159211	0.00830529	-0.350532	2.08065	70		FALSE
-0.420417	-0.500552	-0.340282	0.0929158	-11.2121	1.48855e-08	1.48384e-06	10.053	P25098	4.88315	0.168747	GRK2	ARBK1_HUMAN	0.0914222	-0.621612	-0.701747	-0.541477	0.0929158	-16.5778	7.46e-11	1.25e-08	15.3329	5.80835	0.20976				0.0914222	0.00832402	-0.201195	2.07967	71		FALSE
0.30879	0.19803	0.419551	0.0861583	5.95811	2.97418e-05	0.000489993	2.27889	Q12893	3.50425	0.172713	TMEM115	TM115_HUMAN	0.126361	0.0309873	-0.0797732	0.141748	0.0861583	0.5979	0.559095	0.685162	-7.25522	0.423283	0.143486				0.126361	0.00836734	-0.277803	2.07741	72		FALSE
0.115426	-0.0281989	0.25905	-1.72736	1.71753	0.107075	0.236142	-5.80395	Q15532	1.1905	0.190034	SS18	SSXT_HUMAN	0.163854	-0.239377	-0.383001	-0.0957518	-1.72736	-3.5619	0.00295974	0.0126395	-2.59077	2.49221	0.188258				0.163854	0.00903818	-0.354802	2.04392	73		FALSE
-0.693636	-0.806101	-0.581171	-0.900453	-13.1809	1.72417e-09	2.9517e-07	12.2181	Q86UD0	5.21162	0.260865	SAPCD2	SAPC2_HUMAN	0.128306	-0.971374	-1.08384	-0.858909	-0.900453	-18.4586	1.67e-11	5.48e-09	16.8183	5.9551	0.319708				0.128306	0.00905284	-0.277738	2.04321	74		FALSE
-0.0237696	-0.252322	0.204782	-0.0946173	-0.222263	0.827198	0.904245	-7.20495	P0DQW0	0.130458	0.357113	ZC3H11C	ZC11C_HUMAN	0.260744	-0.586187	-0.814739	-0.357635	-0.0946173	-5.48127	7.04e-05	0.0006333	1.21234	3.43305	0.334667				0.260744	0.00921665	-0.562418	2.03543	75		FALSE
-0.0343335	-0.14895	0.0802829	-0.404055	-0.640178	0.532005	0.695937	-7.01633	Q9BVL2	0.408606	0.164691	NUP58	NUP58_HUMAN	0.13076	-0.314302	-0.428918	-0.199685	-0.404055	-5.86043	3.54e-05	0.000362144	1.92066	3.58671	0.171754				0.13076	0.00956561	-0.279968	2.01929	76		FALSE
-0.138207	-0.247364	-0.0290487	5.02748	-2.70585	0.0166038	0.0597437	-4.08199	Q15149	1.87967	0.144113	PLEC	PLEC_HUMAN	0.124533	-0.404278	-0.513436	-0.29512	5.02748	-7.91508	1.2e-06	2.45e-05	5.42241	4.26271	0.185888				0.124533	0.00966745	-0.266072	2.01469	77		FALSE
0.0237149	-0.0766106	0.12404	0.522824	0.505172	0.621	0.766396	-7.09669	Q14690	0.313839	0.148105	PDCD11	RRP5_HUMAN	0.114456	-0.220687	-0.321013	-0.120362	0.522824	-4.70106	0.000307347	0.0020715	-0.299275	3.08749	0.140097				0.114456	0.00969534	-0.244402	2.01344	78		FALSE
0.143692	-0.0502161	0.3376	-0.561105	1.58367	0.134748	0.278441	-6.00158	Q8N0T1	1.09162	0.257998	RBIS	RBIS_HUMAN	0.22122	-0.321765	-0.515673	-0.127858	-0.561105	-3.54628	0.00305474	0.0129469	-2.62233	2.48359	0.253931				0.22122	0.0104341	-0.465457	1.98154	79		FALSE
0.0499569	-0.0230369	0.122951	0.654518	1.46265	0.16482	0.319947	-6.17047	Q643R3	1.00417	0.0975086	LPCAT4	LPCT4_HUMAN	0.083275	-0.124757	-0.197751	-0.0517635	0.654518	-3.65266	0.0024636	0.0109665	-2.4072	2.54271	0.0961668				0.083275	0.0105827	-0.174714	1.9754	80		FALSE
0.469736	0.33239	0.607081	-0.425183	7.30916	3.06832e-06	8.3609e-05	4.61126	Q9UJM3	3.96656	0.232111	ERRFI1	ERRFI_HUMAN	0.156691	0.141715	0.00436889	0.279061	-0.425183	2.2051	0.0439817	0.102192	-5.21022	1.63325	0.170066				0.156691	0.0106983	-0.328021	1.97068	81		FALSE
-0.116783	-0.260403	0.0268369	-1.94067	-1.73778	0.103352	0.230325	-5.77311	O75683	1.20505	0.189946	SURF6	SURF6_HUMAN	0.163849	-0.459723	-0.603343	-0.316103	-1.94067	-6.84087	6.56e-06	9.51e-05	3.66306	3.93434	0.229024				0.163849	0.0107083	-0.34294	1.97028	82		FALSE
0.036252	-0.395442	0.467946	1.48706	0.179467	0.860045	0.923505	-7.21407	P61927	0.104597	0.679313	RPL37	RL37_HUMAN	0.492499	-0.989928	-1.42162	-0.558234	1.48706	-4.90069	0.000209274	0.00151238	0.0937579	3.1821	0.609742				0.492499	0.0109484	-1.02618	1.96065	83		FALSE
-0.159233	-0.272954	-0.045513	-0.450576	-2.99244	0.00935913	0.0391621	-3.5265	Q9H9B1	2.05897	0.151579	EHMT1	EHMT1_HUMAN	0.129738	-0.428929	-0.542649	-0.315209	-0.450576	-8.06078	9.63e-07	2.06e-05	5.64933	4.30335	0.19536				0.129738	0.0110744	-0.269696	1.95568	84		FALSE
0.115923	-0.0291293	0.260976	-1.26109	1.70795	0.108876	0.238896	-5.81845	O76080	1.18369	0.191949	ZFAND5	ZFAN5_HUMAN	0.165483	-0.225697	-0.37075	-0.0806447	-1.26109	-3.3253	0.00477805	0.0183015	-3.06759	2.35683	0.187696				0.165483	0.0114573	-0.34162	1.94092	85		FALSE
-0.684523	-0.838163	-0.530882	-0.846924	-9.52165	1.22735e-07	7.17168e-06	7.90929	P04183	4.54349	0.295294	TK1	KITH_HUMAN	0.175281	-1.04531	-1.19895	-0.891673	-0.846924	-14.5402	4.54e-10	5.04e-08	13.517	5.55185	0.369033				0.175281	0.0116217	-0.36079	1.93473	86		FALSE
-0.4452	-0.561179	-0.329222	-0.22866	-8.20368	7.78644e-07	3.03556e-05	6.01882	Q9H0H5	4.21251	0.207143	RACGAP1	RGAP1_HUMAN	0.132314	-0.716329	-0.832307	-0.600351	-0.22866	-13.1998	1.69e-09	1.45e-07	12.1825	5.35092	0.262386				0.132314	0.0118783	-0.271128	1.92524	87		FALSE
-0.301928	-0.534072	-0.0697841	-0.826358	-2.77956	0.0143385	0.05354	-3.94066	O00488	1.92732	0.307048	ZNF593	ZN593_HUMAN	0.264841	-0.844164	-1.07631	-0.612021	-0.826358	-7.77141	1.49e-06	2.89e-05	5.19597	4.22374	0.391729				0.264841	0.0119271	-0.542236	1.92346	88		FALSE
-0.242342	-0.349831	-0.134853	-1.68181	-4.81831	0.000245101	0.00250672	0.1223	P49848	3.02902	0.156813	TAF6	TAF6_HUMAN	0.122629	-0.492675	-0.600163	-0.385186	-1.68181	-9.7955	8.56e-08	2.87e-06	8.15318	4.74344	0.203574				0.122629	0.0120983	-0.250333	1.91728	89		FALSE
-0.10678	-0.213137	-0.000422397	1.09424	-2.14561	0.0492089	0.135213	-5.10637	Q9H6R4	1.49452	0.140037	NOL6	NOL6_HUMAN	0.121338	-0.353089	-0.459447	-0.246732	1.09424	-7.09491	4.33e-06	6.93e-05	4.09312	4.0131	0.172449				0.121338	0.0124312	-0.24631	1.90549	90		FALSE
-0.0768267	-0.236209	0.0825562	0.855542	-1.03015	0.319754	0.500013	-6.68674	Q6VMQ6	0.690181	0.218175	ATF7IP	MCAF1_HUMAN	0.181832	-0.44219	-0.601573	-0.282808	0.855542	-5.92922	3.13e-05	0.000328459	2.04714	3.61301	0.239881				0.181832	0.0130552	-0.365364	1.88422	91		FALSE
0.547121	0.363953	0.730288	0.551844	6.38358	1.41584e-05	0.000276668	3.04061	Q16643	3.65887	0.293084	DBN1	DREB_HUMAN	0.208967	0.966014	0.782846	1.14918	0.551844	11.271	1.39e-08	7.5e-07	10.0267	5.02423	0.376851				0.208967	0.0132039	0.418893	1.8793	92		FALSE
0.0673237	-0.174978	0.309626	2.69247	0.5938	0.561761	0.720348	-7.04597	Q9H082	0.375562	0.351351	RAB33B	RB33B_HUMAN	0.27643	-0.485334	-0.727636	-0.243032	2.69247	-4.28069	0.000700295	0.00398549	-1.13802	2.88304	0.329948				0.27643	0.0133725	-0.552658	1.87379	93		FALSE
0.00327135	-0.259909	0.266452	-2.27346	0.0265646	0.979168	0.988583	-7.2308	Q6P4R8	0.0158409	0.404765	NFRKB	NFRKB_HUMAN	0.30025	-0.595665	-0.858846	-0.332485	-2.27346	-4.83702	0.000236443	0.00166765	-0.0311654	3.15295	0.37029				0.30025	0.0135157	-0.598937	1.86916	94		FALSE
-0.203209	-0.287628	-0.118789	-0.276534	-5.14433	0.000131777	0.00156523	0.755098	Q96SZ6	3.17188	0.125569	CDK5RAP1	CK5P1_HUMAN	0.0963101	-0.395163	-0.479582	-0.310743	-0.276534	-10.0037	6.54e-08	2.4e-06	8.43087	4.78145	0.161984				0.0963101	0.013571	-0.191954	1.86739	95		FALSE
-0.0770714	-0.213271	0.059128	0.848508	-1.20934	0.245809	0.420038	-6.49051	Q8TDD1	0.819741	0.184278	DDX54	DDX54_HUMAN	0.155383	-0.384944	-0.521143	-0.248744	0.848508	-6.0402	2.57e-05	0.000285806	2.2499	3.65022	0.206697				0.155383	0.0139556	-0.307872	1.85525	96		FALSE
-0.157117	-0.266056	-0.0481784	-0.126351	-3.08227	0.00780961	0.034167	-3.34953	Q15398	2.11459	0.145631	DLGAP5	DLGP5_HUMAN	0.124283	-0.401816	-0.510755	-0.292877	-0.126351	-7.88268	1.26e-06	2.54e-05	5.37158	4.25495	0.185093				0.124283	0.0143784	-0.244699	1.84229	97		FALSE
-0.449947	-0.603191	-0.296702	-1.83317	-6.27489	1.70737e-05	0.000320131	2.84839	Q8N531	3.6199	0.243624	FBXL6	FBXL6_HUMAN	0.174829	-0.793167	-0.946412	-0.639923	-1.83317	-11.0614	1.78e-08	8.98e-07	9.77334	4.98731	0.311713				0.174829	0.014576	-0.34322	1.83636	98		FALSE
-0.0872838	-0.233579	0.0590117	-0.501028	-1.27506	0.222263	0.391395	-6.41207	Q9H8H2	0.869486	0.196756	DDX31	DDX31_HUMAN	0.166901	-0.41465	-0.560946	-0.268355	-0.501028	-6.05732	2.5e-05	0.000279074	2.28103	3.65656	0.222262				0.166901	0.0146368	-0.327367	1.83455	99		FALSE
-0.0675609	-0.157853	0.0227308	-0.337514	-1.5991	0.131272	0.273412	-5.97937	O95785	1.1028	0.120075	WIZ	WIZ_HUMAN	0.103009	-0.269505	-0.359797	-0.179213	-0.337514	-6.37894	1.43e-05	0.000178012	2.85846	3.77463	0.139942				0.103009	0.0146716	-0.201944	1.83352	100		FALSE
-0.0301287	-0.20592	0.145663	1.67274	-0.36628	0.719425	0.832057	-7.16018	P16401	0.226571	0.260635	H1-5	H15_HUMAN	0.200552	-0.421939	-0.597731	-0.246148	1.67274	-5.12959	0.00013549	0.0010601	0.539368	3.28637	0.251646				0.200552	0.0149118	-0.391811	1.82647	101		FALSE
-0.338886	-0.511686	-0.166085	-0.429822	-4.19119	0.000836341	0.00633897	-1.12258	Q15050	2.73101	0.243212	RRS1	RRS1_HUMAN	0.19714	-0.723391	-0.896192	-0.550591	-0.429822	-8.94659	2.68e-07	7.14e-06	6.97201	4.54437	0.312001				0.19714	0.0150281	-0.384506	1.82309	102		FALSE
-0.339813	-0.509663	-0.169964	1.17546	-4.27568	0.000707267	0.00563167	-0.953203	Q8IZL8	2.77038	0.240413	PELP1	PELP1_HUMAN	0.193773	-0.717672	-0.887522	-0.547822	1.17546	-9.03007	2.39e-07	6.52e-06	7.09179	4.56476	0.308152				0.193773	0.0150431	-0.377859	1.82266	103		FALSE
0.0105849	-0.104486	0.125656	-1.30737	0.196586	0.84687	0.915457	-7.21065	Q12888	0.11542	0.179747	TP53BP1	TP53B_HUMAN	0.131279	-0.245284	-0.360355	-0.130214	-1.30737	-4.55548	0.00040793	0.00259409	-0.588193	3.01842	0.159275				0.131279	0.0150774	-0.255869	1.82167	104		FALSE
0.133449	-0.0332802	0.300179	-0.80707	1.71054	0.108386	0.238151	-5.81453	Q9BTL3	1.18553	0.220627	RAMAC	RAMAC_HUMAN	0.190213	-0.236095	-0.402825	-0.069366	-0.80707	-3.02625	0.00874325	0.0293641	-3.66349	2.17515	0.212743				0.190213	0.0153056	-0.369545	1.81515	105		FALSE
-0.474168	-0.568832	-0.379505	-0.0905427	-10.7048	2.72704e-08	2.35993e-06	9.43994	Q5K4L6	4.78524	0.194216	SLC27A3	S27A3_HUMAN	0.107997	-0.683112	-0.777775	-0.588448	-0.0905427	-15.4219	2.03e-10	2.62e-08	14.3319	5.67339	0.235996				0.107997	0.0156051	-0.208943	1.80673	106		FALSE
0.0584407	-0.0318085	0.14869	4.71408	1.38389	0.187246	0.349588	-6.27501	Q14315	0.946205	0.121056	FLNC	FLNC_HUMAN	0.102961	-0.140661	-0.23091	-0.0504115	4.71408	-3.33088	0.00472435	0.0181665	-3.05638	2.35959	0.11684				0.102961	0.0156409	-0.199101	1.80574	107		FALSE
-0.0455254	-0.319034	0.227983	-1.9283	-0.36089	0.724181	0.835226	-7.05075	Q96FX2	0.222364	0.401278	DPH3	DPH3_HUMAN	0.312032	-0.631733	-0.891206	-0.372261	-1.9283	-5.27877	0.000167595	0.0012588	0.483442	3.23629	0.382598				0.29602	0.0159304	-0.586208	1.79777	108		FALSE
-0.0265308	-0.128929	0.0758672	4.16833	-0.553717	0.588178	0.740749	-7.06988	P62829	0.348135	0.149368	RPL23	RL23_HUMAN	0.116821	-0.251407	-0.353805	-0.149009	4.16833	-5.24706	0.000108674	0.000889558	0.76579	3.33688	0.14767				0.116821	0.0159746	-0.224876	1.79657	109		FALSE
-0.623757	-0.838821	-0.408693	0.2836	-6.19837	1.94984e-05	0.000351372	2.71209	O00762	3.59486	0.340087	UBE2C	UBE2C_HUMAN	0.245356	-1.09543	-1.31049	-0.880365	0.2836	-10.8854	2.19e-08	1.07e-06	9.55756	4.95186	0.433582				0.245356	0.0160736	-0.471672	1.79389	110		FALSE
0.243381	0.0459764	0.440785	-0.581386	2.63487	0.0191107	0.0662396	-4.21691	P57721	1.83403	0.260097	PCBP3	PCBP3_HUMAN	0.225209	-0.188954	-0.386359	0.00845032	-0.581386	-2.04564	0.0593046	0.128439	-5.48537	1.52059	0.243557				0.225209	0.016178	-0.432335	1.79108	111		FALSE
0.00357018	-0.23975	0.24689	-0.748943	0.0315669	0.975277	0.986721	-7.17207	Q9H0V1	0.0184183	0.379924	TMEM168	TM168_HUMAN	0.277592	0.520245	0.290841	0.749649	-0.748943	4.87895	0.000267142	0.00183666	-0.107797	3.12394	0.326408				0.261716	0.0164188	0.516675	1.78466	112		FALSE
-0.404439	-0.526052	-0.282825	-0.20353	-7.10721	4.24166e-06	0.000105306	4.27864	P57740	3.90878	0.2028	NUP107	NU107_HUMAN	0.138743	-0.668404	-0.790018	-0.54679	-0.20353	-11.7459	8.06e-09	4.85e-07	10.586	5.11265	0.256241				0.138743	0.0168601	-0.263965	1.77314	113		FALSE
-0.204508	-0.309542	-0.0994729	-0.378737	-4.16108	0.000887949	0.00664064	-1.18302	Q96B70	2.71542	0.147614	LENG9	LENG9_HUMAN	0.119829	-0.432456	-0.537491	-0.327422	-0.378737	-8.79912	3.3e-07	8.44e-06	6.75842	4.50719	0.188058				0.119829	0.0168705	-0.227949	1.77287	114		FALSE
-0.434604	-0.551626	-0.317582	0.768186	-7.93698	1.15972e-06	4.18937e-05	5.61016	Q14137	4.13562	0.205972	BOP1	BOP1_HUMAN	0.133505	-0.688544	-0.805566	-0.571522	0.768186	-12.5746	3.25e-09	2.39e-07	11.5164	5.25309	0.256905				0.133505	0.0168778	-0.25394	1.77268	115		FALSE
0.199777	0.0861032	0.31345	-2.02702	3.75591	0.0020002	0.0121634	-1.99938	P18850	2.50594	0.156254	ATF6	ATF6A_HUMAN	0.129684	-0.0462765	-0.15995	0.0673969	-2.02702	-0.870023	0.398408	0.538709	-7.05035	0.631341	0.143666				0.129684	0.0170735	-0.246053	1.76768	116		FALSE
0.576693	0.407008	0.746378	-1.83262	7.26325	3.30119e-06	8.72377e-05	4.53612	O14613	3.95598	0.285724	CDC42EP2	BORG1_HUMAN	0.193585	0.211442	0.041757	0.381127	-1.83262	2.66304	0.0180748	0.0516932	-4.36892	1.9424	0.213357				0.193585	0.0175135	-0.365251	1.75663	117		FALSE
-0.6361	-0.753276	-0.518924	-1.89956	-11.6016	9.49114e-09	1.06775e-06	10.5075	Q6SJ93	4.9516	0.251789	FAM111B	F111B_HUMAN	0.13368	-0.888191	-1.00537	-0.771016	-1.89956	-16.1994	1.03e-10	1.56e-08	15.0132	5.76844	0.301789				0.13368	0.0175552	-0.252091	1.7556	118		FALSE
0.12433	-0.103245	0.351905	-2.8815	1.16757	0.261752	0.43818	-6.5386	Q8IY63	0.789242	0.30876	AMOTL1	AMOL1_HUMAN	0.259629	-0.363516	-0.59109	-0.135941	-2.8815	-3.41373	0.00399483	0.0159288	-2.88977	2.40827	0.295852				0.259629	0.0178445	-0.487845	1.7485	119		FALSE
-0.00932141	-0.169542	0.150899	-1.51058	-0.124335	0.902751	0.947731	-7.22296	B7ZAQ6;P0CG08	0.0718404	0.254313	GPR89A;GPR89B	GPHRA_HUMAN;GPHRB_HUMAN	0.182788	0.329583	0.169362	0.489804	-1.51058	4.39619	0.000557499	0.00331763	-0.906288	2.94145	0.219614				0.182788	0.0189526	0.338904	1.72233	120		FALSE
-0.265995	-0.389535	-0.142454	1.85159	-4.60144	0.000372957	0.0034681	-0.304616	Q9BV38	2.92741	0.178093	WDR18	WDR18_HUMAN	0.140941	-0.526848	-0.650388	-0.403307	1.85159	-9.11394	2.13e-07	5.89e-06	7.21131	4.58722	0.225109				0.140941	0.0191042	-0.260853	1.71887	121		FALSE
-0.239044	-0.409605	-0.0684836	-1.0599	-2.99522	0.00930691	0.0390058	-3.52104	Q9H4L4	2.06062	0.227372	SENP3	SENP3_HUMAN	0.194585	-0.598807	-0.769368	-0.428247	-1.0599	-7.50304	2.26e-06	4.03e-05	4.76576	4.14476	0.283168				0.194585	0.0191931	-0.359763	1.71686	122		FALSE
-0.327131	-0.447202	-0.207059	2.50524	-5.82251	3.78776e-05	0.000590665	2.03094	Q8N1F7	3.45251	0.185713	NUP93	NUP93_HUMAN	0.136984	-0.578801	-0.698873	-0.45873	2.50524	-10.3019	4.48e-08	1.84e-06	8.82061	4.83799	0.234488				0.136984	0.0197424	-0.251671	1.7046	123		FALSE
1.05454	0.922076	1.18701	-1.62374	17.0131	5.20539e-11	3.41604e-08	15.6507	P05187;P10696	5.62437	0.367491	ALPP;ALPG	PPB1_HUMAN;PPBN_HUMAN	0.151126	1.33148	1.19901	1.46395	-1.62374	21.4809	1.98e-12	1.04e-09	18.895	6.24236	0.418063				0.151126	0.0199711	0.276935	1.6996	124		FALSE
-0.702183	-0.855808	-0.548558	-0.755513	-9.7683	8.86906e-08	5.63257e-06	8.24065	Q9NPF0	4.59694	0.29939	CD320	CD320_HUMAN	0.175263	-1.02321	-1.17684	-0.869589	-0.755513	-14.2343	6.07e-10	6.3e-08	13.223	5.50986	0.363983				0.175263	0.0200084	-0.32103	1.69879	125		FALSE
-0.115172	-0.225134	-0.00520889	1.45368	-2.23836	0.0412902	0.118737	-4.94415	Q14684	1.55989	0.144713	RRP1B	RRP1B_HUMAN	0.125451	-0.34484	-0.454803	-0.234877	1.45368	-6.70196	8.26e-06	0.000112767	3.42417	3.89151	0.173682				0.125451	0.0200554	-0.229668	1.69777	126		FALSE
-0.381772	-0.491357	-0.272187	-0.189921	-7.4453	2.47405e-06	7.08478e-05	4.83235	Q8NFH5	4.00762	0.186713	NUP35	NUP35_HUMAN	0.12502	-0.610612	-0.720197	-0.501027	-0.189921	-11.9081	6.72e-09	4.21e-07	10.7727	5.14106	0.232792				0.12502	0.0200708	-0.22884	1.69744	127		FALSE
-0.0991169	-0.333644	0.13541	-3.37459	-0.916316	0.376765	0.558551	-6.73647	P20336	0.601938	0.32274	RAB3A	RAB3A_HUMAN	0.26756	-0.588095	-0.822622	-0.353568	-3.37459	-5.43683	0.000128568	0.00101299	0.75823	3.29952	0.349344				0.26756	0.0202115	-0.488978	1.6944	128		FALSE
0.473493	0.358223	0.588763	-1.08017	8.77863	3.39541e-07	1.63042e-05	6.86918	O95425	4.35767	0.212968	SVIL	SVIL_HUMAN	0.131506	0.712828	0.597558	0.828098	-1.08017	13.216	1.66e-09	1.44e-07	12.1993	5.35201	0.26105				0.131506	0.0205868	0.239336	1.68641	129		FALSE
-0.785098	-0.926315	-0.643882	-1.28064	-11.8814	6.92119e-09	8.38529e-07	10.8256	Q8N8A6	5.00135	0.307676	DDX51	DDX51_HUMAN	0.161107	-1.07763	-1.21885	-0.936417	-1.28064	-16.3086	9.36e-11	1.45e-08	15.1062	5.78176	0.365314				0.161107	0.0207968	-0.292535	1.682	130		FALSE
-0.034917	-0.466318	0.396484	2.36094	-0.172976	0.865053	0.92503	-7.21528	P0CG34;P0CG35;P0DX04	0.102542	0.667409	TMSB15A;TMSB15B;TMSB15C	TB15A_HUMAN;TB15B_HUMAN;TB15C_HUMAN	0.492165	-0.92739	-1.35879	-0.495989	2.36094	-4.59421	0.000378249	0.00244682	-0.511156	3.03648	0.598615				0.492165	0.0209194	-0.892473	1.67945	131		FALSE
0.257132	0.0682861	0.445978	2.77852	2.9099	0.0110475	0.0442384	-3.68804	O95678	2.00838	0.250938	KRT75	K2C75_HUMAN	0.215445	-0.13284	-0.321686	0.0560056	2.77852	-1.50332	0.15414	0.267563	-6.32478	1.11599	0.233306				0.215445	0.021087	-0.389972	1.67599	132		FALSE
-0.156678	-0.360227	0.0468714	-0.846144	-1.64501	0.121384	0.258351	-5.91239	Q9UBZ4	1.13716	0.270048	APEX2	APEX2_HUMAN	0.232219	-0.575585	-0.779134	-0.372035	-0.846144	-6.04323	2.56e-05	0.000284735	2.25541	3.65122	0.308978				0.232219	0.0214046	-0.418907	1.66949	133		FALSE
-0.191725	-0.302002	-0.0814473	-0.339847	-3.71553	0.00216992	0.012959	-2.08086	Q9Y248	2.48325	0.151326	GINS2	PSF2_HUMAN	0.12581	-0.418387	-0.528664	-0.308109	-0.339847	-8.10814	8.97e-07	1.95e-05	5.72252	4.31659	0.189973				0.12581	0.0215249	-0.226662	1.66706	134		FALSE
-0.130438	-0.222695	-0.0381805	0.69998	-3.02157	0.00882609	0.0374087	-3.46924	P50750	2.07776	0.123045	CDK9	CDK9_HUMAN	0.105252	-0.319538	-0.411795	-0.227281	0.69998	-7.40205	2.65e-06	4.61e-05	4.60139	4.11274	0.152282				0.105252	0.0217868	-0.1891	1.66181	135		FALSE
-0.260006	-0.499623	-0.0203883	0.139709	-2.31896	0.0353922	0.105846	-4.80048	P01011	1.61627	0.315301	SERPINA3	AACT_HUMAN	0.273368	-0.750234	-0.989852	-0.510617	0.139709	-6.69126	8.41e-06	0.000114603	3.40567	3.88742	0.378261				0.273368	0.0219654	-0.490229	1.65826	136		FALSE
-0.898951	-0.987873	-0.810028	-0.38867	-21.605	1.82169e-12	2.86916e-09	18.7957	Q9NVI1	6.06821	0.290356	FANCI	FANCI_HUMAN	0.101447	-1.08061	-1.16953	-0.991684	-0.38867	-25.9709	1.33e-13	2.63e-10	21.4342	6.47127	0.327291				0.101447	0.0221074	-0.181656	1.65546	137		FALSE
-0.0162942	-0.164635	0.132046	0.744932	-0.234748	0.817674	0.898073	-7.20193	Q96GQ7	0.138719	0.230225	DDX27	DDX27_HUMAN	0.169235	-0.319319	-0.46766	-0.170979	0.744932	-4.60039	0.000373718	0.00242548	-0.498865	3.03918	0.205932				0.169235	0.0221117	-0.303025	1.65538	138		FALSE
-0.369901	-0.572682	-0.16712	-0.471533	-3.89842	0.00150148	0.00986166	-1.71186	O95478	2.57999	0.281011	NSA2	NSA2_HUMAN	0.231343	-0.783321	-0.986102	-0.58054	-0.471533	-8.25548	7.21e-07	1.62e-05	5.94836	4.35858	0.35225				0.231343	0.022302	-0.41342	1.65166	139		FALSE
-0.10935	-0.212093	-0.00660742	-0.6176	-2.27456	0.0385354	0.113107	-4.87991	Q8WXD5	1.58388	0.135317	GEMIN6	GEMI6_HUMAN	0.117214	-0.318002	-0.420745	-0.21526	-0.6176	-6.61467	9.56e-06	0.000126174	3.27271	3.86301	0.161347				0.117214	0.0226828	-0.208652	1.6443	140		FALSE
0.0365784	-0.105113	0.17827	5.35119	0.55171	0.589517	0.741581	-7.07104	Q09666	0.347018	0.206599	AHNAK	AHNK_HUMAN	0.161648	-0.25071	-0.392401	-0.109019	5.35119	-3.78145	0.00189985	0.00890476	-2.14647	2.61545	0.18788				0.161648	0.0228408	-0.287288	1.64129	141		FALSE
0.0445788	-0.0738787	0.163036	4.11245	0.804258	0.434187	0.613353	-6.89477	P05388	0.522959	0.167077	RPLP0	RLA0_HUMAN	0.135142	-0.194802	-0.31326	-0.0763448	4.11245	-3.51448	0.00325778	0.0136242	-2.68657	2.46522	0.15488				0.135142	0.0231724	-0.239381	1.63503	142		FALSE
-0.0869145	-0.177555	0.00372585	1.70191	-2.04928	0.0589063	0.15432	-5.27107	Q9HDC5	1.4261	0.119453	JPH1	JPH1_HUMAN	0.103407	-0.269676	-0.360316	-0.179036	1.70191	-6.35844	1.48e-05	0.000182694	2.82206	3.76789	0.140281				0.103407	0.0233954	-0.182761	1.63087	143		FALSE
0.00531476	-0.104515	0.115144	-1.78915	0.103418	0.919043	0.957648	-7.22549	Q9H147	0.0583435	0.178545	DNTTIP1	TDIF1_HUMAN	0.125299	-0.216113	-0.325943	-0.106284	-1.78915	-4.20526	0.000813281	0.00451574	-1.28978	2.84273	0.149005				0.125299	0.0234066	-0.221428	1.63066	144		FALSE
0.138392	-0.0363045	0.313089	-3.16453	1.693	0.111741	0.243553	-5.84098	P54764	1.17232	0.231378	EPHA4	EPHA4_HUMAN	0.199303	0.490371	0.315674	0.665068	-3.16453	5.99887	2.77e-05	0.000299144	2.17458	3.63805	0.264187				0.199303	0.0234725	0.351979	1.62944	145		FALSE
-0.193498	-0.350804	-0.0361925	-0.838907	-2.62883	0.0193402	0.0668588	-4.22834	Q96CB8	1.82988	0.207257	INTS12	INT12_HUMAN	0.179463	-0.509307	-0.666613	-0.352001	-0.838907	-6.91933	5.76e-06	8.61e-05	3.79683	3.95917	0.252134				0.179463	0.023836	-0.315809	1.62277	146		FALSE
-0.568753	-0.674108	-0.463399	-0.167	-11.5372	1.02152e-08	1.11764e-06	10.4333	Q9UHR6	4.94215	0.225561	ZNHIT2	ZNHI2_HUMAN	0.120193	-0.780175	-0.885529	-0.674821	-0.167	-15.8259	1.42e-10	2e-08	14.6901	5.72329	0.267179				0.120193	0.0238789	-0.211421	1.62199	147		FALSE
0.112079	0.0250963	0.199061	0.240838	2.75373	0.0150958	0.055603	-3.99032	Q14966	1.91098	0.114954	ZNF638	ZN638_HUMAN	0.0992338	-0.0621024	-0.149085	0.0248799	0.240838	-1.52583	0.148483	0.260267	-6.29342	1.13272	0.107459				0.0992338	0.0240985	-0.174181	1.61801	148		FALSE
-0.553186	-0.6375	-0.468873	1.84243	-14.0218	7.45512e-10	1.63081e-07	13.051	Q12789	5.32792	0.203502	GTF3C1	TF3C1_HUMAN	0.0961891	-0.72191	-0.806223	-0.637596	1.84243	-18.2985	1.89e-11	5.71e-09	16.6981	5.94771	0.237897				0.0961891	0.0241681	-0.168723	1.61676	149		FALSE
0.10081	-0.117361	0.31898	0.539879	0.987498	0.33953	0.520396	-6.72948	Q6NW29	0.658923	0.299864	RWDD4	RWDD4_HUMAN	0.2489	-0.333639	-0.55181	-0.115468	0.539879	-3.26821	0.00536327	0.0200938	-3.18207	2.32175	0.281655				0.2489	0.024681	-0.434449	1.60764	150		FALSE
0.101009	0.0199771	0.182042	-0.371076	2.664	0.0180406	0.0635943	-4.16169	Q68CQ4	1.85214	0.106891	UTP25	UTP25_HUMAN	0.0924457	-0.0602599	-0.141292	0.0207723	-0.371076	-1.58928	0.133477	0.240545	-6.20326	1.17965	0.100122				0.0924457	0.0247413	-0.161269	1.60658	151		FALSE
-0.0954971	-0.247193	0.0561986	2.70962	-1.34538	0.199086	0.362967	-6.3245	P82979	0.921064	0.203215	SARNP	SARNP_HUMAN	0.173062	-0.397371	-0.549066	-0.245675	2.70962	-5.59825	5.68e-05	0.00053105	1.43284	3.48205	0.223675				0.173062	0.0247514	-0.301874	1.6064	152		FALSE
-0.0811106	-0.202075	0.0398539	-0.237846	-1.43301	0.172982	0.33201	-6.21032	Q9NW13	0.98018	0.162191	RBM28	RBM28_HUMAN	0.138002	-0.32182	-0.442784	-0.200855	-0.237846	-5.6857	4.85e-05	0.000471211	1.59655	3.515	0.17945				0.138002	0.0247557	-0.240709	1.60633	153		FALSE
0.255161	-0.0227405	0.533063	-2.01952	1.96224	0.0691429	0.172796	-5.41626	Q92876	1.36591	0.366142	KLK6	KLK6_HUMAN	0.317045	-0.294416	-0.572318	-0.016514	-2.01952	-2.26412	0.0393117	0.0935951	-5.10576	1.67523	0.344463				0.317045	0.0254175	-0.549577	1.59487	154		FALSE
0.218265	-0.0445984	0.481129	-1.54399	1.77453	0.0968851	0.220959	-5.71655	Q9BRQ3	1.22905	0.348072	NUDT22	NUD22_HUMAN	0.299888	-0.300987	-0.563851	-0.0381238	-1.54399	-2.44708	0.0276248	0.0717682	-4.77393	1.79805	0.328096				0.299888	0.025539	-0.519252	1.5928	155		FALSE
0.0271759	-0.058414	0.112766	2.60569	0.678565	0.508059	0.67641	-6.9902	Q86W56	0.43525	0.122377	PARG	PARG_HUMAN	0.0976453	-0.141435	-0.227025	-0.055845	2.60569	-3.53153	0.00314728	0.0132536	-2.65213	2.47516	0.111998				0.0976453	0.0258354	-0.168611	1.58778	156		FALSE
0.491919	0.400795	0.583043	1.45532	11.537	1.02185e-08	1.11764e-06	10.433	Q9H8H3	4.94215	0.19509	TMT1A	TMT1A_HUMAN	0.103959	0.671266	0.580142	0.76239	1.45532	15.7432	1.52e-10	2.11e-08	14.6174	5.7133	0.230284				0.103959	0.0259364	0.179347	1.58609	157		FALSE
0.0971384	-0.044011	0.238288	-1.74568	1.47076	0.162641	0.316952	-6.15946	O00255	1.01022	0.188465	MEN1	MEN1_HUMAN	0.16103	-0.180417	-0.321566	-0.0392677	-1.74568	-2.73167	0.0157733	0.0465111	-4.23768	1.98732	0.177937				0.16103	0.026035	-0.277555	1.58444	158		FALSE
0.251196	0.0140503	0.488342	-2.82983	2.27886	0.0394401	0.115027	-4.82826	Q7Z2K8	1.57559	0.312482	GPRIN1	GRIN1_HUMAN	0.270548	-0.199218	-0.422802	0.0243651	-2.82983	-1.91694	0.0765664	0.155843	-5.7042	1.42094	0.274795				0.255075	0.026799	-0.450414	1.57188	159		FALSE
0.294892	0.137092	0.452693	-0.107861	3.99379	0.00124006	0.00852881	-1.51959	P78537	2.63033	0.21974	BLOC1S1	BL1S1_HUMAN	0.180027	-0.0130084	-0.170809	0.144792	-0.107861	-0.176176	0.862583	0.910177	-7.42678	0.122507	0.208122				0.180027	0.0268972	-0.307901	1.57029	160		FALSE
0.354031	-0.230448	0.938511	3.69601	1.2945	0.215652	0.382405	-6.38824	P62328	0.885542	0.783589	TMSB4X	TYB4_HUMAN	0.666804	-0.784403	-1.36888	-0.199924	3.69601	-2.86814	0.0120122	0.0375125	-3.97367	2.07663	0.74035				0.666804	0.0270959	-1.13843	1.5671	161		FALSE
-0.222293	-0.340183	-0.104403	-1.14991	-4.02976	0.00115392	0.00806313	-1.44713	Q9NPF5	2.64961	0.164437	DMAP1	DMAP1_HUMAN	0.134495	-0.451449	-0.569339	-0.33356	-1.14991	-8.18394	8.02e-07	1.78e-05	5.83905	4.33688	0.204027				0.134495	0.027327	-0.229156	1.56341	162		FALSE
-0.0654107	-0.355685	0.224864	-1.76836	-0.488574	0.633565	0.775824	-6.99342	Q53FV1	0.301273	0.425543	ORMDL2	ORML2_HUMAN	0.33116	-0.615053	-0.890432	-0.339675	-1.76836	-4.84254	0.000354614	0.00232253	-0.291639	3.05252	0.394921				0.314166	0.0274599	-0.549643	1.5613	163		FALSE
-0.371457	-0.502378	-0.240537	0.504381	-6.06361	2.46843e-05	0.000422584	2.47008	Q14978	3.54481	0.205387	NOLC1	NOLC1_HUMAN	0.149361	-0.624847	-0.755768	-0.493927	0.504381	-10.1999	5.1e-08	2.02e-06	8.68829	4.81845	0.254169				0.149361	0.0278224	-0.25339	1.5556	164		FALSE
-0.00406704	-0.0834264	0.0752923	0.301077	-0.109524	0.914282	0.954893	-7.2248	Q8NEF9	0.0620987	0.128367	SRFBP1	SRFB1_HUMAN	0.0905372	-0.157645	-0.237004	-0.0782852	0.301077	-4.24532	0.000751127	0.00423935	-1.20914	2.86317	0.107917				0.0905372	0.0278364	-0.153578	1.55539	165		FALSE
-0.182729	-0.283704	-0.081753	-1.28638	-3.8674	0.00159803	0.0103832	-1.77442	Q14691	2.56195	0.139795	GINS1	PSF1_HUMAN	0.115198	-0.377929	-0.478905	-0.276953	-1.28638	-7.99876	1.06e-06	2.21e-05	5.55308	4.28732	0.172775				0.115198	0.0279609	-0.1952	1.55345	166		FALSE
-0.224864	-0.461588	0.0118598	-2.30685	-2.10149	0.060486	0.157096	-4.92278	Q12841	1.41672	0.311095	FSTL1	FSTL1_HUMAN	0.270067	0.189587	0.00622112	0.372952	-2.30685	2.28739	0.0439136	0.102064	-5.0694	1.63386	0.227431				0.209193	0.0280707	0.414451	1.55175	167		FALSE
0.127174	0.0221063	0.232242	2.56602	2.58678	0.0210129	0.0710324	-4.30761	Q07666	1.80271	0.138271	KHDRBS1	KHDR1_HUMAN	0.119867	-0.0751624	-0.18023	0.0299055	2.56602	-1.52883	0.147743	0.259257	-6.28922	1.13506	0.129789				0.119867	0.0284071	-0.202337	1.54657	168		FALSE
-0.274191	-0.367855	-0.180527	-0.670688	-6.25617	1.7636e-05	0.000326018	2.81513	O95382	3.61501	0.148662	MAP3K6	M3K6_HUMAN	0.106857	-0.454562	-0.548226	-0.360898	-0.670688	-10.3717	4.11e-08	1.73e-06	8.91045	4.85078	0.18367				0.106857	0.0284103	-0.180371	1.54652	169		FALSE
-0.236123	-0.39505	-0.0771948	0.954084	-3.17517	0.00647367	0.0299179	-3.16539	P51532	2.16774	0.213494	SMARCA4	SMCA4_HUMAN	0.181313	-0.541945	-0.700872	-0.383017	0.954084	-7.28761	3.18e-06	5.4e-05	4.4135	4.07402	0.260728				0.181313	0.0284979	-0.305822	1.54519	170		FALSE
0.782708	0.634795	0.930621	-0.0794593	11.309	1.32939e-08	1.34218e-06	10.1673	Q07954	4.90411	0.312821	LRP1	LRP1_HUMAN	0.168747	1.06727	0.919352	1.21518	-0.0794593	15.4204	2.03e-10	2.62e-08	14.3305	5.67339	0.368711				0.168747	0.0285266	0.284557	1.54475	171		FALSE
-0.0934708	-0.248776	0.0618347	-0.177972	-1.28623	0.218446	0.385968	-6.39841	Q9BY77	0.879152	0.208386	POLDIP3	PDIP3_HUMAN	0.17718	-0.392184	-0.547489	-0.236878	-0.177972	-5.39675	8.23e-05	0.000717762	1.05197	3.39787	0.226224				0.17718	0.0285528	-0.298713	1.54435	172		FALSE
0.0318407	-0.166152	0.229833	3.53075	0.343686	0.735996	0.843664	-7.16863	Q9Y2S6	0.211165	0.29554	TMA7	TMA7_HUMAN	0.22588	-0.348909	-0.546902	-0.150917	3.53075	-3.76611	0.00195949	0.00912462	-2.17753	2.60701	0.262316				0.22588	0.0285736	-0.38075	1.54404	173		FALSE
-0.161603	-0.252881	-0.0703237	0.459547	-3.78362	0.00189156	0.0116466	-1.94347	Q13308	2.5214	0.125621	PTK7	PTK7_HUMAN	0.104136	-0.336683	-0.427961	-0.245404	0.459547	-7.88279	1.26e-06	2.54e-05	5.37175	4.25495	0.155089				0.104136	0.0288807	-0.17508	1.53939	174		FALSE
-0.240178	-0.364474	-0.115882	-2.30428	-4.12958	0.000945441	0.00697783	-1.24632	Q9NPI1	2.69874	0.174432	BRD7	BRD7_HUMAN	0.141803	-0.478275	-0.60257	-0.353979	-2.30428	-8.22337	7.56e-07	1.7e-05	5.89938	4.34833	0.215581				0.141803	0.0290372	-0.238097	1.53705	175		FALSE
-0.304533	-0.422917	-0.18615	0.652346	-5.4976	6.83057e-05	0.000924239	1.42694	Q9NSI2	3.32592	0.179465	SLX9	SLX9_HUMAN	0.135058	-0.529516	-0.647899	-0.411132	0.652346	-9.55911	1.17e-07	3.67e-06	7.83233	4.69059	0.221263				0.135058	0.029996	-0.224983	1.52294	176		FALSE
-0.0207232	-0.166918	0.125472	-0.238274	-0.302937	0.766224	0.864348	-7.18254	Q9NVN8	0.183684	0.221127	GNL3L	GNL3L_HUMAN	0.166787	-0.298524	-0.444719	-0.152329	-0.238274	-4.36391	0.00059411	0.00349328	-0.970966	2.92511	0.200029				0.166787	0.0300124	-0.277801	1.5227	177		FALSE
-0.00168632	-0.149958	0.146585	1.21674	-0.0243059	0.980939	0.98961	-7.23086	Q9Y5J9	0.0144185	0.229233	TIMM8B	TIM8B_HUMAN	0.169156	-0.282335	-0.430607	-0.134064	1.21674	-4.06946	0.00106591	0.00559141	-1.56372	2.77275	0.199577				0.169156	0.0304943	-0.280649	1.51578	178		FALSE
0.0871029	-0.0334698	0.207676	4.28836	1.54388	0.144076	0.290699	-6.05818	O75607	1.06493	0.160313	NPM3	NPM3_HUMAN	0.137556	-0.140337	-0.26091	-0.0197645	4.28836	-2.48744	0.0255336	0.0673516	-4.69923	1.8266	0.150586				0.137556	0.030922	-0.22744	1.50973	179		FALSE
-0.306061	-0.456982	-0.155139	0.417783	-4.33398	0.000630259	0.00515975	-0.836591	Q9Y4W2	2.79922	0.214302	LAS1L	LAS1L_HUMAN	0.172179	-0.590697	-0.741618	-0.439776	0.417783	-8.36457	6.15e-07	1.43e-05	6.11383	4.38726	0.263893				0.172179	0.0309446	-0.284636	1.50941	180		FALSE
0.00179694	-0.115011	0.118605	2.17603	0.0328768	0.974219	0.986115	-7.2306	Q9Y446	0.0192562	0.182902	PKP3	PKP3_HUMAN	0.133261	-0.218288	-0.335096	-0.10148	2.17603	-3.9938	0.00124003	0.00632785	-1.71663	2.7316	0.156628				0.133261	0.031067	-0.220085	1.5077	181		FALSE
-0.264669	-0.390781	-0.138558	0.520585	-4.48516	0.000468096	0.00411733	-0.535226	Q9GZS1	2.87258	0.180587	POLR1E	RPA49_HUMAN	0.143875	-0.50228	-0.628392	-0.376169	0.520585	-8.51178	4.97e-07	1.19e-05	6.33476	4.42908	0.222274				0.143875	0.0310689	-0.237611	1.50767	182		FALSE
0.181882	-0.116952	0.480716	-3.03275	1.30942	0.212152	0.378327	-6.31111	Q86XK2	0.892901	0.399248	FBXO11	FBX11_HUMAN	0.340925	-0.364338	-0.646082	-0.0825943	-3.03275	-2.78208	0.0150549	0.044812	-4.16983	2.00298	0.356521				0.321427	0.0313811	-0.54622	1.50333	183		FALSE
-0.228295	-0.333884	-0.122705	-0.887269	-4.62067	0.00035925	0.00336396	-0.266578	O95235	2.93707	0.152349	KIF20A	KI20A_HUMAN	0.120462	-0.426455	-0.532045	-0.320866	-0.887269	-8.63143	4.18e-07	1.02e-05	6.51238	4.46515	0.187195				0.120462	0.0315696	-0.19816	1.50073	184		FALSE
-0.0925677	-0.217316	0.0321801	1.44223	-1.58583	0.134258	0.278086	-5.99849	O15160	1.0924	0.166086	POLR1C	RPAC1_HUMAN	0.142319	-0.326362	-0.45111	-0.201615	1.44223	-5.59109	5.76e-05	0.000537354	1.4194	3.47878	0.183878				0.142319	0.0317447	-0.233795	1.49833	185		FALSE
-0.208883	-0.298323	-0.119442	0.512733	-4.99112	0.00017611	0.00194238	0.459156	Q8N201	3.10703	0.131769	INTS1	INT1_HUMAN	0.102038	-0.376441	-0.465881	-0.287	0.512733	-8.99482	2.51e-07	6.75e-06	7.04131	4.55699	0.161911				0.102038	0.031795	-0.167558	1.49764	186		FALSE
0.116073	0.00719074	0.224954	3.06629	2.27826	0.0382637	0.112477	-4.87332	Q14157	1.58662	0.143388	UBAP2L	UBP2L_HUMAN	0.124218	-0.0876713	-0.196553	0.0212105	3.06629	-1.72081	0.106464	0.201207	-6.00829	1.28221	0.134016				0.124218	0.0319436	-0.203744	1.49562	187		FALSE
0.085046	-0.0206557	0.190748	0.948029	1.7195	0.106707	0.235771	-5.80096	Q96LR5	1.19142	0.139909	UBE2E2	UB2E2_HUMAN	0.12059	-0.112625	-0.218327	-0.00692306	0.948029	-2.2771	0.0383491	0.0918839	-5.08261	1.68396	0.131087				0.12059	0.0320234	-0.197671	1.49453	188		FALSE
-0.279476	-0.530471	-0.0284804	0.78224	-2.37962	0.0314871	0.0970114	-4.69083	Q9NVP2	1.65819	0.330344	ASF1B	ASF1B_HUMAN	0.286348	-0.748743	-0.999738	-0.497748	0.78224	-6.37524	1.44e-05	0.000178487	2.85189	3.77394	0.388861				0.286348	0.0320548	-0.469267	1.49411	189		FALSE
0.30425	0.15702	0.45148	-1.5809	4.41636	0.000535803	0.00456157	-0.672175	Q9BXS4	2.83946	0.210015	TMEM59	TMM59_HUMAN	0.167967	0.579344	0.432115	0.726574	-1.5809	8.40951	5.76e-07	1.35e-05	6.18156	4.40018	0.258061				0.167967	0.0321346	0.275095	1.49303	190		FALSE
-0.123908	-0.29678	0.0489638	-1.3865	-1.54204	0.146079	0.29351	-6.0037	Q13227	1.05892	0.229347	GPS2	GPS2_HUMAN	0.197221	-0.437223	-0.600209	-0.274238	-1.3865	-5.77131	5.49e-05	0.000518989	1.52473	3.4884	0.245659				0.185942	0.032471	-0.313315	1.4885	191		FALSE
-0.197886	-0.278457	-0.117314	1.23327	-5.24883	0.000108314	0.00135178	0.955398	Q9Y6I9	3.21533	0.120627	TEX264	TX264_HUMAN	0.0919201	-0.347793	-0.428365	-0.267222	1.23327	-9.22506	1.83e-07	5.18e-06	7.36842	4.61517	0.147703				0.0919201	0.0326877	-0.149908	1.48562	192		FALSE
1.73496	1.55294	1.91699	-1.53165	20.3699	4.18241e-12	5.48941e-09	18.0323	P10909	5.95475	0.571061	CLU	CLUS_HUMAN	0.207664	2.0731	1.89108	2.25513	-1.53165	24.3399	3.36e-13	3.91e-10	20.5764	6.40573	0.63432				0.207664	0.0328926	0.33814	1.4829	193		FALSE
-0.814574	-1.14438	-0.484766	-1.19857	-5.27835	0.000102503	0.0012936	1.01176	Q3B726	3.22828	0.494556	POLR1F	RPA43_HUMAN	0.376262	-1.42683	-1.75663	-1.09702	-1.19857	-9.24569	1.78e-07	5.06e-06	7.39743	4.62053	0.605251				0.376262	0.0329824	-0.612252	1.48172	194		FALSE
-1.10394	-1.68626	-0.521628	-4.47051	-4.54506	0.00313024	0.0171185	-1.4538	P54284	2.38169	0.908487	CACNB3	CACB3_HUMAN	0.664336	-0.0302815	-0.612598	0.552035	-4.47051	-0.124672	0.904519	0.938342	-6.83636	0.0845693	0.70181				0.664336	0.0338914	1.07366	1.46991	195		FALSE
-0.452165	-0.536927	-0.367402	2.22952	-11.4005	1.19557e-08	1.23883e-06	10.2745	Q9BY44	4.92079	0.180102	EIF2A	EIF2A_HUMAN	0.0967015	-0.608232	-0.692994	-0.523469	2.22952	-15.3354	2.19e-10	2.74e-08	14.254	5.66532	0.210427				0.0967015	0.0340787	-0.156067	1.46752	196		FALSE
-0.605452	-0.822544	-0.38836	0.500982	-5.96027	2.96281e-05	0.000489143	2.28281	P04818	3.50473	0.338595	TYMS	TYSY_HUMAN	0.24767	-1.00516	-1.22225	-0.788064	0.500982	-9.89508	7.52e-08	2.6e-06	8.28654	4.76461	0.413488				0.24767	0.0340824	-0.399704	1.46747	197		FALSE
-0.138637	-0.263808	-0.0134651	0.946516	-2.36702	0.0322633	0.0988996	-4.71371	Q96PK6	1.64898	0.164786	RBM14	RBM14_HUMAN	0.142802	-0.368956	-0.494128	-0.243785	0.946516	-6.2994	1.64e-05	0.000198071	2.71695	3.74686	0.193003				0.142802	0.0341664	-0.23032	1.4664	198		FALSE
0.0189743	-0.0771329	0.115081	-0.296506	0.42193	0.679242	0.808377	-7.13711	Q8N128	0.257998	0.144147	FAM177A1	F177A_HUMAN	0.109644	-0.157859	-0.253966	-0.0617519	-0.296506	-3.51029	0.00328551	0.0137111	-2.69503	2.46292	0.125625				0.109644	0.0341717	-0.176833	1.46633	199		FALSE
-0.587262	-0.982625	-0.191898	-3.25609	-3.33057	0.00809436	0.0350815	-3.06325	Q96FF9	2.10391	0.547093	CDCA5	CDCA5_HUMAN	0.451051	-1.36978	-1.82273	-0.916836	-3.25609	-6.78091	6.05e-05	0.00055722	1.97716	3.46871	0.773996				0.516743	0.0346164	-0.78252	1.46072	200		FALSE
-0.149095	-0.58396	0.285771	-1.39882	-0.743358	0.470946	0.647331	-6.94078	P61077	0.475346	0.614765	UBE2D3	UB2D3_HUMAN	0.496117	-1.01261	-1.51475	-0.510472	-1.39882	-4.37229	0.00081807	0.00452638	-1.07454	2.84197	0.698361				0.572866	0.0348417	-0.863517	1.4579	201		FALSE
-1.06257	-1.21916	-0.905974	-1.79763	-15.0116	1.8487e-08	1.75403e-06	10.1071	Q86SX3	4.84805	0.429582	TEDC1	TEDC1_HUMAN	0.178652	-1.38899	-1.5843	-1.19368	-1.79763	-15.7336	1.15e-08	6.33e-07	10.5615	5.05883	0.538152				0.222818	0.0351557	-0.32642	1.454	202		FALSE
-0.28315	-0.374904	-0.191397	0.559986	-6.59513	9.88026e-06	0.000212008	3.41006	Q13671	3.7291	0.148823	RIN1	RIN1_HUMAN	0.104677	-0.450134	-0.541888	-0.358381	0.559986	-10.4845	3.57e-08	1.56e-06	9.05482	4.87218	0.181082				0.104677	0.0356816	-0.166984	1.44756	203		FALSE
0.475699	0.247759	0.703639	0.183824	4.46006	0.000491712	0.00425988	-0.585138	Q9BWQ6	2.86161	0.32582	YIPF2	YIPF2_HUMAN	0.260046	0.0630622	-0.164878	0.291002	0.183824	0.591259	0.563416	0.689096	-7.25933	0.417917	0.295757				0.260046	0.0364318	-0.412637	1.43852	204		FALSE
0.0171749	-0.0966082	0.130958	6.03359	0.322586	0.751596	0.853744	-7.17605	P62917	0.197778	0.170205	RPL8	RL8_HUMAN	0.12981	-0.188704	-0.302487	-0.074921	6.03359	-3.54432	0.0030669	0.0129845	-2.6263	2.48254	0.148984				0.12981	0.0365016	-0.205879	1.43769	205		FALSE
-0.000699244	-0.226043	0.224645	-0.228833	-0.00663151	0.994799	0.996442	-7.23115	P51965	0.00492998	0.277996	UBE2E1	UB2E1_HUMAN	0.257084	-0.408301	-0.633645	-0.182957	-0.228833	-3.87226	0.00158251	0.00768718	-1.96259	2.66591	0.300186				0.257084	0.0365489	-0.407602	1.43713	206		FALSE
-0.00549239	-0.12294	0.111955	-0.165697	-0.0999416	0.921754	0.959433	-7.22586	P04156	0.0559081	0.19255	PRNP	PRIO_HUMAN	0.13399	0.20589	0.0884427	0.323338	-0.165697	3.74646	0.00203869	0.00941547	-2.21732	2.59612	0.155441				0.13399	0.0372658	0.211383	1.42869	207		FALSE
-0.503326	-0.89065	-0.116002	1.03103	-2.77719	0.0144065	0.0537174	-3.94523	Q8NHW5	1.92589	0.512241	RPLP0P6	RLA0L_HUMAN	0.441879	-1.2003	-1.58763	-0.812978	1.03103	-6.62286	9.43e-06	0.000124985	3.28697	3.86542	0.608625				0.441879	0.0372931	-0.696975	1.42837	208		FALSE
0.0508376	-0.11156	0.213236	2.7879	0.669013	0.513959	0.681041	-6.99684	P55145	0.428913	0.232312	MANF	MANF_HUMAN	0.185272	-0.241271	-0.403669	-0.0788735	2.7879	-3.17508	0.00647486	0.0231048	-3.36816	2.26859	0.208452				0.185272	0.0373528	-0.292109	1.42768	209		FALSE
0.356256	-0.0849249	0.797438	0.508657	1.72574	0.105551	0.233684	-5.79147	Q6P161	1.19662	0.583531	MRPL54	RM54_HUMAN	0.503322	-0.43645	-0.877631	0.00473114	0.508657	-2.11421	0.0521952	0.116533	-5.36839	1.56917	0.545156				0.503322	0.0375098	-0.792707	1.42586	210		FALSE
-0.0447381	-0.132691	0.0432151	1.72289	-1.08707	0.294681	0.473788	-6.62729	Q9NRL2	0.731353	0.119897	BAZ1A	BAZ1A_HUMAN	0.100342	-0.201978	-0.289931	-0.114024	1.72289	-4.90773	0.000206473	0.00149798	0.107554	3.18494	0.124296				0.100342	0.0382478	-0.157239	1.41739	211		FALSE
-0.114965	-0.252123	0.0221924	2.6424	-1.79133	0.0940499	0.216246	-5.69044	Q6XQN6	1.24141	0.181512	NAPRT	PNCB_HUMAN	0.156476	-0.360141	-0.497299	-0.222984	2.6424	-5.61156	5.55e-05	0.000522634	1.45781	3.48646	0.202462				0.156476	0.038265	-0.245176	1.4172	212		FALSE
-0.759918	-0.874062	-0.645774	1.79478	-14.2279	6.11082e-10	1.47512e-07	13.2477	O14757	5.34738	0.278536	CHEK1	CHK1_HUMAN	0.130222	-0.963482	-1.07763	-0.849338	1.79478	-18.0393	2.3e-11	6.72e-09	16.5012	5.91911	0.319039				0.130222	0.0386107	-0.203564	1.41329	213		FALSE
0.0558746	-0.0670284	0.178778	-1.44811	0.971587	0.347125	0.527113	-6.74503	Q5BKZ1	0.648754	0.168807	ZNF326	ZN326_HUMAN	0.140214	-0.162935	-0.285838	-0.0400318	-1.44811	-2.83322	0.0128814	0.0395529	-4.04157	2.05488	0.155411				0.140214	0.0388659	-0.218809	1.41043	214		FALSE
0.112686	-0.0288709	0.254243	-1.36695	1.70125	0.110151	0.240689	-5.82856	Q9BRQ0	1.1793	0.187284	PYGO2	PYGO2_HUMAN	0.161495	-0.139243	-0.2808	0.00231337	-1.36695	-2.1022	0.0533806	0.118597	-5.38903	1.56047	0.174894				0.161495	0.0389195	-0.251929	1.40983	215		FALSE
0.0480081	-0.0325712	0.128587	0.800376	1.27327	0.222881	0.391783	-6.41426	Q9H2D6	0.868798	0.108306	TRIOBP	TARA_HUMAN	0.091929	-0.0949278	-0.175507	-0.0143485	0.800376	-2.51768	0.0240674	0.0643677	-4.64297	1.84678	0.100747				0.091929	0.0394147	-0.142936	1.40434	216		FALSE
-0.0899925	-0.259087	0.0791023	-0.741707	-1.13738	0.273756	0.451199	-6.57248	Q9Y5J5	0.76779	0.229731	PHLDA3	PHLA3_HUMAN	0.192912	0.209919	0.0408246	0.379014	-0.741707	2.65309	0.0184343	0.0525294	-4.38785	1.93552	0.212575				0.192912	0.0394337	0.299912	1.40413	217		FALSE
-0.0645179	-0.166441	0.037405	1.18667	-1.35281	0.196756	0.360421	-6.31504	P51610	0.925803	0.13659	HCFC1	HCFC1_HUMAN	0.116279	-0.244981	-0.346904	-0.143058	1.18667	-5.13676	0.000133669	0.00104794	0.553249	3.28971	0.145959				0.116279	0.0396945	-0.180463	1.40127	218		FALSE
0.130728	-0.0732298	0.334686	-2.11056	1.3698	0.191509	0.354355	-6.29324	Q9Y3C7	0.937179	0.273403	MED31	MED31_HUMAN	0.232686	-0.230308	-0.434266	-0.0263498	-2.11056	-2.41322	0.0295032	0.0755463	-4.83618	1.77477	0.254345				0.232686	0.0397317	-0.361036	1.40086	219		FALSE
-0.348366	-0.437241	-0.259492	-0.371239	-8.37702	6.03808e-07	2.52925e-05	6.27952	Q13416	4.25555	0.160449	ORC2	ORC2_HUMAN	0.101392	-0.505515	-0.594389	-0.416641	-0.371239	-12.1559	5.11e-09	3.35e-07	11.0534	5.1863	0.191044				0.101392	0.0398983	-0.157149	1.39905	220		FALSE
0.171068	0.047942	0.294194	-0.687477	2.96926	0.00980581	0.0404297	-3.57198	P41134	2.04583	0.163891	ID1	ID1_HUMAN	0.140468	-0.0466252	-0.169751	0.0765009	-0.687477	-0.809282	0.431383	0.570379	-7.10215	0.58463	0.156313				0.140468	0.0399121	-0.217693	1.39889	221		FALSE
-0.37075	-0.557029	-0.184471	-1.97366	-4.25351	0.000739033	0.00581988	-0.997618	Q96HE9	2.75948	0.263336	PRR11	PRR11_HUMAN	0.212517	-0.699466	-0.885745	-0.513187	-1.97366	-8.02476	1.02e-06	2.16e-05	5.59349	4.29294	0.319351				0.212517	0.0402077	-0.328715	1.39569	222		FALSE
0.446583	0.154605	0.738561	0.288524	3.26875	0.00535741	0.0255765	-2.97896	O95832	2.22932	0.392632	CLDN1	CLD1_HUMAN	0.333103	0.961123	0.669145	1.2531	0.288524	7.03491	4.77e-06	7.5e-05	3.99234	3.99368	0.471696				0.333103	0.0404153	0.51454	1.39345	223		FALSE
0.0122283	-0.0774861	0.101943	-0.565886	0.291295	0.774936	0.870435	-7.18619	Q2TAL8	0.175586	0.1365	QRICH1	QRIC1_HUMAN	0.102351	-0.145592	-0.235306	-0.0558771	-0.565886	-3.46819	0.00357773	0.0146436	-2.77999	2.43905	0.116996				0.102351	0.0406889	-0.15782	1.39052	224		FALSE
0.0124566	-0.0955029	0.120416	-0.304698	0.246585	0.808673	0.892873	-7.19892	O75794	0.14567	0.167604	CDC123	CD123_HUMAN	0.123166	-0.177199	-0.285158	-0.0692393	-0.304698	-3.50776	0.00330241	0.013767	-2.70015	2.46145	0.1411				0.123166	0.0409013	-0.189655	1.38826	225		FALSE
0.172982	0.0129505	0.333014	-0.0808065	2.31007	0.0360019	0.10723	-4.81645	Q99943	1.60996	0.210591	AGPAT1	PLCA_HUMAN	0.182572	-0.107185	-0.267216	0.0528466	-0.0808065	-1.43139	0.173439	0.292304	-6.42266	1.06149	0.197912				0.182572	0.0414379	-0.280167	1.3826	226		FALSE
0.648234	0.503575	0.792893	2.00102	9.5767	1.14089e-07	6.91115e-06	7.98384	P13688	4.55171	0.279135	CEACAM1	CEAM1_HUMAN	0.165034	0.395714	0.251055	0.540373	2.00102	5.84608	3.63e-05	0.00036821	1.89419	3.58222	0.216513				0.165034	0.0418948	-0.252521	1.37784	227		FALSE
-0.0545439	-0.165342	0.0562539	0.942204	-1.05207	0.30992	0.489887	-6.66417	Q9NZ63	0.705943	0.151437	C9orf78	TLS1_HUMAN	0.126404	-0.247944	-0.358742	-0.137146	0.942204	-4.78246	0.000262616	0.00180893	-0.138538	3.12853	0.155335				0.126404	0.0419044	-0.1934	1.37774	228		FALSE
0.498252	0.400108	0.596396	0.0437128	10.8496	2.28903e-08	2.09606e-06	9.61744	Q15434	4.81042	0.203012	RBMS2	RBMS2_HUMAN	0.111968	0.327002	0.228858	0.425147	0.0437128	7.12058	4.15e-06	6.69e-05	4.13609	4.02181	0.159362				0.111968	0.0419627	-0.17125	1.37714	229		FALSE
-0.107594	-0.325023	0.109835	-0.936659	-1.05755	0.307498	0.487263	-6.65847	Q6SPF0	0.710055	0.296996	SAMD1	SAMD1_HUMAN	0.248054	-0.48687	-0.704299	-0.269441	-0.936659	-4.78548	0.000261096	0.00180296	-0.132604	3.12952	0.304923				0.248054	0.0420091	-0.379276	1.37666	230		FALSE
0.117464	0.0317771	0.203151	3.25542	2.92968	0.0106176	0.0428786	-3.64943	P62333	2.02142	0.113895	PSMC6	PRS10_HUMAN	0.0977559	-0.0318908	-0.117578	0.053796	3.25542	-0.795392	0.439164	0.577584	-7.11351	0.574162	0.108865				0.0977559	0.0421307	-0.149355	1.3754	231		FALSE
0.109676	-0.051789	0.27114	1.19879	1.45165	0.16781	0.324295	-6.18533	Q9NPA8	0.995457	0.215945	ENY2	ENY2_HUMAN	0.184207	-0.171589	-0.333053	-0.0101244	1.19879	-2.27113	0.0387891	0.0926961	-5.09326	1.6798	0.200211				0.184207	0.0422285	-0.281264	1.37439	232		FALSE
0.331061	0.0787273	0.583394	1.20168	2.8039	0.0136588	0.0515889	-3.89374	Q5XKP0	1.94327	0.333911	MICOS13	MIC13_HUMAN	0.287875	-0.108484	-0.360818	0.14385	1.20168	-0.918798	0.373176	0.5143	-7.00631	0.668208	0.318207				0.287875	0.042232	-0.439545	1.37436	233		FALSE
-0.398728	-0.588549	-0.208908	-2.65928	-4.48915	0.00046445	0.0040958	-0.527297	Q9Y546	2.87427	0.271898	LRRC42	LRC42_HUMAN	0.216557	-0.72931	-0.91913	-0.539489	-2.65928	-8.21105	7.7e-07	1.72e-05	5.88055	4.3448	0.329002				0.216557	0.0422659	-0.330581	1.37401	234		FALSE
-0.153331	-0.239721	-0.0669418	-0.0994675	-3.79315	0.0018556	0.0115061	-1.92424	Q8TF40	2.52571	0.118988	FNIP1	FNIP1_HUMAN	0.0985575	-0.30277	-0.38916	-0.216381	-0.0994675	-7.49	2.31e-06	4.1e-05	4.74461	4.14068	0.143317				0.0985575	0.0433512	-0.149439	1.363	235		FALSE
0.0199306	-0.0783837	0.118245	4.52843	0.433244	0.671189	0.80304	-7.13203	P50914	0.265084	0.147364	RPL14	RL14_HUMAN	0.112162	-0.149971	-0.248285	-0.0516566	4.52843	-3.26002	0.00545295	0.0203466	-3.19848	2.31703	0.126862				0.112162	0.043509	-0.169901	1.36142	236		FALSE
0.022132	-0.11136	0.155625	-0.757201	0.354319	0.72818	0.838094	-7.16472	Q9Y5Z9	0.218558	0.198477	UBIAD1	UBIA1_HUMAN	0.152295	-0.20856	-0.342052	-0.075067	-0.757201	-3.3389	0.00464832	0.0179442	-3.04029	2.36418	0.172904				0.152295	0.043511	-0.230692	1.3614	237		FALSE
-0.261002	-0.411977	-0.110027	-1.47349	-3.69461	0.00226351	0.0133622	-2.12307	O00268	2.47222	0.206925	TAF4	TAF4_HUMAN	0.17224	-0.521177	-0.672152	-0.370202	-1.47349	-7.37752	2.75e-06	4.77e-05	4.56127	4.10444	0.248879				0.17224	0.0439672	-0.260175	1.35687	238		FALSE
-0.0512897	-0.193499	0.0909191	-0.216613	-0.770785	0.453165	0.630173	-6.92165	Q86WR7	0.499276	0.201347	PROSER2	PRSR2_HUMAN	0.162239	-0.296326	-0.438535	-0.154117	-0.216613	-4.45321	0.000498374	0.00304631	-0.792206	2.96832	0.195666				0.162239	0.0439889	-0.245036	1.35666	239		FALSE
0.0148819	-0.136212	0.165976	4.77345	0.210494	0.8362	0.908913	-7.20765	P05387	0.124203	0.234846	RPLP2	RLA2_HUMAN	0.172376	-0.245394	-0.396488	-0.0942994	4.77345	-3.47092	0.00355803	0.0145857	-2.77449	2.44049	0.19708				0.172376	0.0440337	-0.260276	1.35621	240		FALSE
-0.118699	-0.339048	0.101651	-3.29747	-1.15123	0.268196	0.445203	-6.55702	Q96DX7	0.777627	0.299179	TRIM44	TRI44_HUMAN	0.251386	0.260612	0.0402622	0.480961	-3.29747	2.52762	0.0236031	0.0635355	-4.62441	1.85255	0.275727				0.251386	0.0441481	0.379311	1.35509	241		FALSE
0.14923	-0.135896	0.434357	-1.09099	1.11854	0.281458	0.459233	-6.59325	P19013	0.754721	0.387549	KRT4	K2C4_HUMAN	0.325287	-0.341567	-0.626693	-0.0564407	-1.09099	-2.56017	0.0221423	0.060492	-4.56345	1.8742	0.357203				0.325287	0.0441548	-0.490797	1.35502	242		FALSE
-0.465794	-0.588672	-0.342916	-1.47932	-8.10119	9.06526e-07	3.43216e-05	5.86286	A8CG34	4.18334	0.218236	POM121C	P121C_HUMAN	0.140186	-0.677075	-0.799953	-0.554197	-1.47932	-11.7759	7.79e-09	4.8e-07	10.6207	5.11479	0.259457				0.140186	0.0443359	-0.211282	1.35324	243		FALSE
0.0669088	-0.0294184	0.163236	-0.0469987	1.48444	0.159022	0.312126	-6.14078	P30260	1.02004	0.128564	CDC27	CDC27_HUMAN	0.109895	-0.0986262	-0.194953	-0.00229895	-0.0469987	-2.18813	0.045418	0.104695	-5.24002	1.62157	0.11921				0.109895	0.0444296	-0.165535	1.35233	244		FALSE
-0.196705	-0.383363	-0.0100469	-0.559875	-2.25215	0.0402194	0.116826	-4.91973	Q15424	1.56793	0.245892	SAFB	SAFB1_HUMAN	0.212949	-0.517446	-0.704104	-0.330788	-0.559875	-5.92445	3.16e-05	0.000330811	2.03841	3.61109	0.280855				0.212949	0.0444418	-0.320741	1.35221	245		FALSE
0.0996941	-0.172227	0.371615	3.02608	0.78353	0.445878	0.623591	-6.91154	Q969L2	0.508516	0.384257	MAL2	MAL2_HUMAN	0.310222	-0.367028	-0.63895	-0.095107	3.02608	-2.8846	0.0116224	0.0365707	-3.94157	2.08701	0.344692				0.310222	0.0446297	-0.466723	1.35038	246		FALSE
0.136311	0.0454614	0.22716	0.463824	3.20655	0.0060758	0.0284464	-3.10298	P29590	2.18769	0.122124	PML	PML_HUMAN	0.103646	-0.0195173	-0.110367	0.071332	0.463824	-0.459121	0.652928	0.759661	-7.33184	0.322829	0.118496				0.103646	0.0447411	-0.155828	1.34929	247		FALSE
-0.301379	-0.388125	-0.214632	0.54503	-7.42488	2.55484e-06	7.19745e-05	4.79935	Q9UHI6	4.00372	0.147538	DDX20	DDX20_HUMAN	0.0989649	-0.450164	-0.53691	-0.363417	0.54503	-11.0904	1.72e-08	8.79e-07	9.80865	4.99171	0.176757				0.0989649	0.0447477	-0.148785	1.34923	248		FALSE
-0.684152	-0.91929	-0.449014	-2.04386	-6.25964	2.42158e-05	0.000417285	2.59443	Q9C004	3.54825	0.377915	SPRY4	SPY4_HUMAN	0.268257	-1.07597	-1.29766	-0.854283	-2.04386	-10.4418	7.38e-08	2.59e-06	8.38896	4.76518	0.442566				0.252916	0.0449016	-0.391821	1.34774	249		FALSE
0.0750889	-0.357994	0.508171	-0.723978	0.37054	0.716317	0.82968	-7.15853	Q9HAB3	0.229725	0.640655	SLC52A2	S52A2_HUMAN	0.494083	-0.665817	-1.0989	-0.232734	-0.723978	-3.28559	0.0051779	0.019548	-3.14724	2.33213	0.559575				0.494083	0.0451751	-0.740906	1.3451	250		FALSE
-0.146504	-0.269347	-0.0236606	1.11454	-2.54875	0.0226445	0.0756257	-4.3789	Q8TEM1	1.77429	0.161838	NUP210	PO210_HUMAN	0.140146	-0.356557	-0.4794	-0.233713	1.11454	-6.20306	1.93e-05	0.000226416	2.54443	3.71185	0.188276				0.140146	0.0452583	-0.210053	1.3443	251		FALSE
0.0510998	-0.105813	0.208013	-0.595672	0.695969	0.497411	0.669471	-6.97789	Q96IW7	0.444769	0.225185	SEC22A	SC22A_HUMAN	0.179014	-0.21708	-0.373993	-0.060167	-0.595672	-2.95659	0.0100589	0.032709	-3.80066	2.13215	0.199553				0.179014	0.045339	-0.26818	1.34353	252		FALSE
0.252471	-0.00660282	0.511546	0.611756	2.08266	0.0553629	0.147641	-5.21446	P47224	1.44923	0.341453	RABIF	MSS4_HUMAN	0.295565	-0.190306	-0.44938	0.0687683	0.611756	-1.56985	0.137929	0.246874	-6.23115	1.1643	0.320363				0.295565	0.0453413	-0.442777	1.34351	253		FALSE
0.140008	-0.0102452	0.290261	3.30439	1.9914	0.0655458	0.166186	-5.36802	O43583	1.38685	0.197869	DENR	DENR_HUMAN	0.171416	-0.116403	-0.266656	0.0338504	3.30439	-1.65565	0.119185	0.219766	-6.10619	1.23216	0.185161				0.171416	0.0455923	-0.25641	1.34111	254		FALSE
0.0721695	-0.0489081	0.193247	0.725371	1.27385	0.22268	0.391713	-6.41354	Q8WU79	0.868922	0.16279	SMAP2	SMAP2_HUMAN	0.138132	-0.134387	-0.255464	-0.0133091	0.725371	-2.37204	0.031952	0.0802518	-4.9114	1.74708	0.150765				0.138132	0.0456458	-0.206556	1.3406	255		FALSE
0.09587	-0.00726658	0.199007	-1.05284	1.98655	0.0661322	0.167153	-5.37607	Q92845	1.38375	0.135794	KIFAP3	KIFA3_HUMAN	0.117663	0.271737	0.168601	0.374874	-1.05284	5.63075	5.36e-05	0.000510046	1.49379	3.4932	0.152469				0.117663	0.0457243	0.175867	1.33985	256		FALSE
0.121365	0.0342379	0.208493	3.0786	2.97693	0.00965569	0.0400869	-3.55693	Q05048	2.04935	0.116074	CSTF1	CSTF1_HUMAN	0.0993993	-0.0270079	-0.114135	0.0601194	3.0786	-0.66247	0.518022	0.649713	-7.21304	0.47204	0.112142				0.0993993	0.0459466	-0.148373	1.33775	257		FALSE
0.331736	-0.0796148	0.743086	1.89454	1.72349	0.105966	0.234405	-5.79489	P60059	1.19482	0.544185	SEC61G	SC61G_HUMAN	0.46929	-0.368488	-0.779839	0.0428622	1.89454	-1.91444	0.0754297	0.154046	-5.70312	1.42704	0.50611				0.46929	0.0460151	-0.700224	1.3371	258		FALSE
-0.151141	-0.253478	-0.0488045	0.508453	-3.15632	0.00672509	0.0306305	-3.20285	Q8WVC0	2.15839	0.137249	LEO1	LEO1_HUMAN	0.116751	-0.325336	-0.427673	-0.223	0.508453	-6.79407	7.08e-06	0.000100565	3.58288	3.92038	0.162653				0.116751	0.0460235	-0.174195	1.33702	259		FALSE
0.115728	-0.0902279	0.321684	3.77699	1.20086	0.248981	0.423941	-6.50038	P55209	0.813118	0.27896	NAP1L1	NP1L1_HUMAN	0.234965	-0.234692	-0.440648	-0.0287355	3.77699	-2.4353	0.0282649	0.0729683	-4.79562	1.79055	0.256902				0.234965	0.0460975	-0.35042	1.33632	260		FALSE
0.0491943	-0.197623	0.296012	3.22378	0.42596	0.676369	0.806664	-7.13532	P56381;Q5VTU8	0.260272	0.370462	ATP5F1E;ATP5F1EP2	ATP5E_HUMAN;AT5EL_HUMAN	0.281582	-0.370512	-0.617329	-0.123694	3.22378	-3.20816	0.00605605	0.0221008	-3.30217	2.2856	0.31773				0.281582	0.0461931	-0.419706	1.33542	261		FALSE
-0.0248509	-0.699313	0.649611	-1.4264	-0.0815145	0.936558	0.967138	-7.04009	Q7Z4Y8	0.0453743	1.07347	ATP5MGL	AT5L2_HUMAN	0.76946	-1.13057	-1.755	-0.50614	-1.4264	-4.00556	0.00224128	0.0101547	-2.0286	2.56975	0.862308				0.712382	0.0462911	-1.10572	1.3345	262		FALSE
-0.171297	-0.385599	0.0430051	1.58875	-1.70826	0.108818	0.238835	-5.81798	P63165	1.18385	0.283603	SUMO1	SUMO1_HUMAN	0.244487	-0.535233	-0.749535	-0.320931	1.58875	-5.3376	9.18e-05	0.000780216	0.939217	3.37426	0.3109				0.244487	0.0464167	-0.363936	1.33333	263		FALSE
-0.128091	-0.430152	0.17397	-1.45895	-1.01666	0.345355	0.525609	-6.3202	Q68DK2	0.651026	0.385635	ZFYVE26	ZFY26_HUMAN	0.344606	-0.640013	-0.942074	-0.337953	-1.45895	-5.0798	0.00174236	0.00832507	-1.14853	2.63864	0.475406				0.344606	0.0467667	-0.511923	1.33006	264		FALSE
-0.0286473	-0.101584	0.0442894	0.415775	-0.839397	0.41482	0.594231	-6.86544	Q92917	0.55018	0.102055	GPKOW	GPKOW_HUMAN	0.08321	-0.152134	-0.22507	-0.0791968	0.415775	-4.45767	0.000494023	0.0030244	-0.78328	2.97058	0.100378				0.08321	0.0469399	-0.123486	1.32846	265		FALSE
-0.276982	-0.64854	0.0945763	-2.33348	-1.61627	0.130869	0.272932	-5.84815	P49842	1.10388	0.491798	STK19	STK19_HUMAN	0.423892	0.334803	-0.0176876	0.687294	-2.33348	2.05936	0.0608223	0.131077	-5.42085	1.51031	0.43449				0.40214	0.047407	0.611785	1.32416	266		FALSE
-0.251453	-0.514273	0.0113665	-1.50954	-2.0447	0.0594083	0.155256	-5.2788	Q86WX3	1.42293	0.346362	RPS19BP1	AROS_HUMAN	0.299838	-0.695101	-0.95792	-0.432281	-1.50954	-5.65223	5.15e-05	0.000491845	1.534	3.50322	0.388899				0.299838	0.0474534	-0.443647	1.32373	267		FALSE
0.362801	0.234427	0.491175	0.252658	6.03977	2.57425e-05	0.000437739	2.42702	O15533	3.53519	0.201146	TAPBP	TPSN_HUMAN	0.146456	0.146286	0.0179115	0.27466	0.252658	2.43531	0.0282646	0.0729683	-4.79561	1.79055	0.160129				0.146456	0.0476007	-0.216515	1.32239	268		FALSE
0.363375	0.136065	0.590685	-1.15169	3.43919	0.004161	0.0210997	-2.64372	Q6P1Q0	2.30325	0.309221	LETMD1	LTMD1_HUMAN	0.259327	-0.0093161	-0.223626	0.204994	-1.15169	-0.0935216	0.926857	0.952734	-7.43861	0.0650381	0.280752				0.244496	0.0476551	-0.372691	1.32189	269		FALSE
-0.525076	-0.668054	-0.382098	1.60659	-7.84841	1.32632e-06	4.57734e-05	5.47241	Q9BRP1	4.11427	0.250141	PDCD2L	PDD2L_HUMAN	0.163117	-0.765807	-0.908785	-0.622829	1.60659	-11.4467	1.13e-08	6.29e-07	10.2359	5.06002	0.296636				0.163117	0.0479013	-0.240731	1.31965	270		FALSE
-0.340003	-0.47847	-0.201536	-2.68861	-5.24765	0.000108553	0.00135262	0.953145	P49454	3.21515	0.207271	CENPF	CENPF_HUMAN	0.157971	-0.57302	-0.711487	-0.434552	-2.68861	-8.84406	3.1e-07	8.03e-06	6.82378	4.51839	0.248566				0.157971	0.0479905	-0.233017	1.31885	271		FALSE
-0.344243	-0.575224	-0.113263	-1.94016	-3.20635	0.00656845	0.0301789	-3.0967	Q15831	2.1643	0.311749	STK11	STK11_HUMAN	0.263514	-0.721614	-0.939384	-0.503844	-1.94016	-7.12896	6.11e-06	9.01e-05	3.80444	3.94783	0.358264				0.248443	0.0482726	-0.377371	1.3163	272		FALSE
-0.677225	-0.834701	-0.519748	-1.11045	-9.19066	1.91702e-07	9.99773e-06	7.45389	Q14493	4.4691	0.297008	SLBP	SLBP_HUMAN	0.179657	-0.941731	-1.09921	-0.784254	-1.11045	-12.7803	2.61e-09	2.04e-07	11.7388	5.28447	0.349286				0.179657	0.048321	-0.264506	1.31586	273		FALSE
-0.379028	-0.665361	-0.0926952	-1.36026	-2.82898	0.0129913	0.0498811	-3.84526	P41440	1.95766	0.379482	SLC19A1	S19A1_HUMAN	0.326663	-0.859439	-1.14577	-0.573106	-1.36026	-6.41465	1.34e-05	0.0001706	2.92169	3.78564	0.444971				0.326663	0.0485152	-0.48041	1.31412	274		FALSE
-0.242447	-0.374712	-0.110182	-1.46698	-3.91743	0.00144523	0.00961248	-1.67351	Q5T3I0	2.58892	0.18355	GPATCH4	GPTC4_HUMAN	0.150895	-0.464311	-0.596576	-0.332046	-1.46698	-7.50229	2.26e-06	4.03e-05	4.76454	4.14476	0.219566				0.150895	0.0485552	-0.221864	1.31376	275		FALSE
0.302709	0.143456	0.461962	-1.36496	4.06225	0.00108136	0.00769953	-1.38172	O94766	2.66536	0.2226	B3GAT3	B3GA3_HUMAN	0.181684	0.0357031	-0.12355	0.194956	-1.36496	0.479123	0.638969	0.748949	-7.322	0.337149	0.207558				0.181684	0.0486401	-0.267006	1.31301	276		FALSE
0.142534	0.0563254	0.228742	-0.0706783	3.53344	0.00313516	0.0171335	-2.44795	Q8WXH0	2.38136	0.117314	SYNE2	SYNE2_HUMAN	0.0983509	0.28692	0.200712	0.373129	-0.0706783	7.11282	4.2e-06	6.76e-05	4.1231	4.01923	0.139918				0.0983509	0.0488254	0.144387	1.31135	277		FALSE
1.11494	0.283681	1.94619	-0.655353	2.88559	0.0123066	0.047976	-3.71317	O15083	1.97421	1.10691	ERC2	ERC2_HUMAN	0.94834	-0.238749	-1.02246	0.544967	-0.655353	-0.655393	0.523182	0.653998	-7.21703	0.466104	1.00395				0.894103	0.0488444	-1.35369	1.31118	278		FALSE
-0.205952	-0.319926	-0.0919769	1.84339	-3.86177	0.00161623	0.0104498	-1.78578	P49792	2.5597	0.1577	RANBP2	RBP2_HUMAN	0.130028	-0.396745	-0.51072	-0.282771	1.84339	-7.43932	2.5e-06	4.39e-05	4.66221	4.12423	0.188549				0.130028	0.0489156	-0.190794	1.31055	279		FALSE
-0.0399128	-0.173264	0.0934381	4.92006	-0.639654	0.532336	0.696139	-7.01668	P17844	0.408332	0.191582	DDX5	DDX5_HUMAN	0.152134	-0.262965	-0.396316	-0.129614	4.92006	-4.21436	0.000798726	0.00445376	-1.27147	2.84721	0.181023				0.152134	0.049057	-0.223052	1.3093	280		FALSE
-0.000544291	-0.113954	0.112865	3.28866	-0.0102568	0.991956	0.995368	-7.23112	Q9H3N1	0.00642404	0.166065	TMX1	TMX1_HUMAN	0.129383	-0.190091	-0.303501	-0.0766816	3.28866	-3.58214	0.00284107	0.0122388	-2.54987	2.50373	0.148809				0.129383	0.0491973	-0.189547	1.30806	281		FALSE
-0.01385	-0.131021	0.103321	-1.01577	-0.252616	0.804097	0.890614	-7.19732	Q29983	0.148687	0.182571	MICA	MICA_HUMAN	0.133674	-0.209465	-0.326636	-0.0922948	-1.01577	-3.82052	0.00175607	0.00836521	-2.06734	2.63699	0.15569				0.133674	0.0493954	-0.195615	1.30631	282		FALSE
-0.175636	-0.29269	-0.0585811	0.414297	-3.20667	0.00607433	0.0284464	-3.10275	Q05932	2.18769	0.157356	FPGS	FOLC_HUMAN	0.133542	-0.370949	-0.488004	-0.253895	0.414297	-6.77261	7.34e-06	0.000102188	3.546	3.91635	0.185648				0.133542	0.0494939	-0.195314	1.30545	283		FALSE
0.10697	0.0002184	0.213722	-0.156492	2.1415	0.049591	0.136073	-5.11349	Q15024	1.49128	0.140592	EXOSC7	EXOS7_HUMAN	0.121788	-0.0710276	-0.17778	0.0357244	-0.156492	-1.42194	0.176117	0.295491	-6.43526	1.0547	0.131993				0.121788	0.0496198	-0.177998	1.30435	284		FALSE
-0.00232549	-0.103276	0.0986246	-0.175178	-0.0492309	0.961404	0.980397	-7.22988	P49069	0.027153	0.167862	CAMLG	CAMLG_HUMAN	0.115169	0.165982	0.0650324	0.266932	-0.175178	3.51387	0.00326184	0.013634	-2.68782	2.46496	0.13198				0.115169	0.0496367	0.168308	1.3042	285		FALSE
-0.0610645	-0.371996	0.249867	0.513844	-0.419714	0.680824	0.809159	-7.13809	Q86WB0	0.25696	0.465779	ZC3HC1	ZC3C1_HUMAN	0.354727	-0.579431	-0.890363	-0.2685	0.513844	-3.9826	0.00126817	0.00643232	-1.73929	2.72612	0.416594				0.354727	0.0496474	-0.518367	1.3041	286		FALSE
0.25622	0.0751246	0.437315	1.97343	3.02368	0.00878869	0.0373105	-3.4651	P09496	2.07883	0.241573	CLTA	CLCA_HUMAN	0.206603	-0.0455467	-0.226642	0.135548	1.97343	-0.537502	0.599043	0.718614	-7.29095	0.377902	0.23623				0.206603	0.0497331	-0.301767	1.30335	287		FALSE
-0.23027	-0.372745	-0.0877956	-0.676655	-3.45406	0.0036816	0.019316	-2.60765	P30305	2.33662	0.193155	CDC25B	MPIP2_HUMAN	0.162542	-0.46761	-0.610085	-0.325135	-0.676655	-7.01415	4.93e-06	7.68e-05	3.95736	3.98761	0.229841				0.162542	0.0497877	-0.23734	1.30288	288		FALSE
0.0689661	-0.0554462	0.193378	4.37729	1.18468	0.255126	0.430864	-6.51906	P08729	0.801455	0.16866	KRT7	K2C7_HUMAN	0.141936	-0.138269	-0.262682	-0.0138572	4.37729	-2.37516	0.03176	0.0798968	-4.90572	1.74912	0.15494				0.141936	0.0498005	-0.207236	1.30277	289		FALSE
-0.061575	-0.134882	0.0117322	-0.31496	-1.79509	0.0934252	0.21525	-5.68457	Q5VUA4	1.24405	0.0970115	ZNF318	ZN318_HUMAN	0.0836327	-0.183408	-0.256715	-0.1101	-0.31496	-5.34687	9.02e-05	0.000769393	0.956909	3.37822	0.106411				0.0836327	0.0502087	-0.121832	1.29922	290		FALSE
-0.188035	-0.299403	-0.0766676	2.45834	-3.60836	0.00269436	0.0153089	-2.29702	Q9UI30	2.42283	0.152115	TRMT112	TR112_HUMAN	0.127054	-0.372952	-0.48432	-0.261584	2.45834	-7.15687	3.92e-06	6.37e-05	4.19669	4.03367	0.181221				0.127054	0.0503748	-0.184917	1.29779	291		FALSE
-0.649664	-0.726077	-0.573252	1.10141	-18.17	2.08049e-11	2.04798e-08	16.5274	Q9NU22	5.7185	0.222671	MDN1	MDN1_HUMAN	0.0871753	-0.776537	-0.852949	-0.700124	1.10141	-21.7184	1.69e-12	1.04e-09	19.0442	6.24236	0.24382				0.0871753	0.0503806	-0.126873	1.29774	292		FALSE
0.479844	0.389286	0.570402	0.339702	11.3241	1.30619e-08	1.33587e-06	10.1851	P10586	4.90509	0.191738	PTPRF	PTPRF_HUMAN	0.103313	0.630056	0.539499	0.720614	0.339702	14.8691	3.34e-10	3.93e-08	13.8264	5.59821	0.22059				0.103313	0.0505569	0.150212	1.29622	293		FALSE
0.00866287	-0.125584	0.14291	1.82272	0.137907	0.892203	0.94108	-7.22107	Q9UHV9	0.0808621	0.209978	PFDN2	PFD2_HUMAN	0.153156	-0.213381	-0.347627	-0.0791337	1.82272	-3.39688	0.00413342	0.0163819	-2.92369	2.39794	0.17441				0.153156	0.0510797	-0.222043	1.29175	294		FALSE
0.672713	0.475112	0.870314	4.03056	7.27563	3.23659e-06	8.66944e-05	4.55642	Q53EL6	3.95753	0.333167	PDCD4	PDCD4_HUMAN	0.225433	0.99949	0.801889	1.19709	4.03056	10.8098	2.4e-08	1.12e-06	9.46393	4.9418	0.396415				0.225433	0.0511097	0.326777	1.2915	295		FALSE
0.0113973	-0.0866601	0.109455	0.917883	0.2484	0.807295	0.892024	-7.19844	Q7Z417	0.146805	0.152166	NUFIP2	NUFP2_HUMAN	0.111869	-0.150695	-0.248753	-0.0526378	0.917883	-3.28434	0.00519101	0.0195694	-3.14975	2.33172	0.126672				0.111869	0.0511856	-0.162093	1.29085	296		FALSE
-0.10243	-0.267004	0.0621451	2.54285	-1.33012	0.203944	0.36904	-6.34382	Q9Y6H1	0.909843	0.220656	CHCHD2	CHCH2_HUMAN	0.187755	-0.374388	-0.538963	-0.209813	2.54285	-4.8617	0.000225504	0.00160696	0.0173041	3.16403	0.231919				0.187755	0.051246	-0.271958	1.29034	297		FALSE
-0.0703162	-0.20116	0.0605271	3.36398	-1.14851	0.269284	0.446545	-6.56007	P55854	0.775418	0.177736	SUMO3	SUMO3_HUMAN	0.149273	-0.286369	-0.417213	-0.155526	3.36398	-4.6774	0.000321768	0.00214666	-0.346104	3.07663	0.182435				0.149273	0.0513855	-0.216053	1.28916	298		FALSE
0.180288	0.0640937	0.296483	0.599585	3.31598	0.00486907	0.0237617	-2.88458	P29558	2.25781	0.156508	RBMS1	RBMS1_HUMAN	0.132561	-0.0109766	-0.127171	0.105218	0.599585	-0.201888	0.842798	0.896176	-7.42162	0.141256	0.152306				0.132561	0.0519623	-0.191265	1.28431	299		FALSE
-0.110628	-0.315585	0.0943293	0.241764	-1.15353	0.267281	0.444058	-6.55444	O60828	0.779513	0.278161	PQBP1	PQBP1_HUMAN	0.233825	-0.44739	-0.652347	-0.242433	0.241764	-4.66502	0.000329588	0.00218588	-0.370622	3.0711	0.285528				0.233825	0.0522988	-0.336763	1.28151	300		FALSE
0.386245	0.259972	0.512519	-1.48403	6.53702	1.08998e-05	0.000227079	3.3092	Q13332	3.71108	0.203995	PTPRS	PTPRS_HUMAN	0.144059	0.593667	0.467393	0.71994	-1.48403	10.0475	6.19e-08	2.29e-06	8.48868	4.79184	0.242827				0.144059	0.0523503	0.207422	1.28108	301		FALSE
-0.57333	-0.822822	-0.323838	-2.18077	-4.91109	0.000205154	0.00218028	0.30353	Q99618	3.07188	0.36581	CDCA3	CDCA3_HUMAN	0.284633	-0.982817	-1.23231	-0.733325	-2.18077	-8.41872	5.68e-07	1.34e-05	6.1954	4.40255	0.437547				0.284633	0.0525034	-0.409488	1.27981	302		FALSE
-0.131321	-0.45118	0.188538	-1.82195	-0.883274	0.392483	0.574072	-6.76777	Q5VWG9	0.579257	0.444344	TAF3	TAF3_HUMAN	0.364912	-0.641809	-0.943375	-0.340243	-1.82195	-4.57871	0.000465585	0.00289074	-0.678026	2.98473	0.42146				0.344042	0.0525044	-0.510488	1.2798	303		FALSE
0.0900636	-0.0924612	0.272588	-0.942477	1.05453	0.308832	0.488659	-6.66162	Q14135	0.707867	0.249376	VGLL4	VGLL4_HUMAN	0.208234	-0.209075	-0.3916	-0.0265501	-0.942477	-2.44799	0.0275757	0.0716823	-4.77224	1.7986	0.227837				0.208234	0.0527759	-0.299139	1.27756	304		FALSE
-0.0244094	-0.11707	0.0682517	-0.138613	-0.562976	0.58202	0.735355	-7.0645	Q96GD0	0.355372	0.134626	PDXP	PLPP_HUMAN	0.105712	-0.176183	-0.268844	-0.0835219	-0.138613	-4.06346	0.00107875	0.00564485	-1.57583	2.7696	0.124682				0.105712	0.0528844	-0.151774	1.27667	305		FALSE
0.122602	0.0103256	0.234878	1.02891	2.33367	0.0344058	0.103691	-4.77402	Q13492	1.62623	0.147765	PICALM	PICAL_HUMAN	0.12809	-0.0610452	-0.173321	0.0512309	1.02891	-1.16197	0.263948	0.401145	-6.75578	0.852319	0.14038				0.12809	0.0531448	-0.183647	1.27454	306		FALSE
0.0880737	-0.115195	0.291342	-0.797062	0.932173	0.367553	0.549237	-6.72311	O14529	0.61568	0.28038	CUX2	CUX2_HUMAN	0.231899	-0.235174	-0.426817	-0.0435307	-0.797062	-2.64007	0.0198216	0.0554399	-4.43648	1.91225	0.241046				0.218636	0.0531769	-0.323248	1.27428	307		FALSE
-0.0378493	-0.146992	0.0712937	0.150072	-0.741125	0.470406	0.646839	-6.94458	P78345	0.476029	0.155841	RPP38	RPP38_HUMAN	0.124516	-0.216176	-0.325319	-0.107033	0.150072	-4.23294	0.000769807	0.00432002	-1.23407	2.85708	0.1483				0.124516	0.0533508	-0.178327	1.27286	308		FALSE
0.271002	-0.0557028	0.597707	-2.41476	1.77275	0.0971907	0.2212	-5.71931	Q8TCT7	1.22843	0.432393	SPPL2B	SPP2B_HUMAN	0.372721	-0.262665	-0.589369	0.0640401	-2.41476	-1.71821	0.106948	0.201975	-6.01224	1.28007	0.402183				0.372721	0.0533971	-0.533666	1.27248	309		FALSE
0.101025	-0.00946843	0.211518	3.682	1.95399	0.0701935	0.174325	-5.42985	Q9H910	1.36115	0.145472	JPT2	JUPI2_HUMAN	0.126056	-0.0793153	-0.189809	0.031178	3.682	-1.53409	0.146453	0.257655	-6.28184	1.13879	0.136512				0.126056	0.0535527	-0.18034	1.27122	310		FALSE
-0.157231	-0.344306	0.0298441	1.55886	-1.79619	0.0932443	0.215022	-5.68286	Q9NR33	1.24465	0.247597	POLE4	DPOE4_HUMAN	0.213425	-0.462557	-0.649632	-0.275482	1.55886	-5.2842	0.000101391	0.000842676	0.837052	3.35235	0.270441				0.213425	0.0535562	-0.305327	1.27119	311		FALSE
0.0270705	-0.061468	0.115609	1.06247	0.653423	0.523672	0.688927	-7.00748	Q71RC2	0.418148	0.126889	LARP4	LARP4_HUMAN	0.101009	-0.117432	-0.205971	-0.028894	1.06247	-2.83456	0.0128471	0.0394628	-4.03898	2.05582	0.111959				0.101009	0.0535579	-0.144503	1.27118	312		FALSE
0.269623	0.139304	0.399942	-0.468417	4.4216	0.000530307	0.00452947	-0.661727	P82970	2.84175	0.185964	HMGN5	HMGN5_HUMAN	0.148675	0.482288	0.351969	0.612607	-0.468417	7.90913	1.21e-06	2.47e-05	5.41309	4.26121	0.221835				0.148675	0.0535823	0.212665	1.27098	313		FALSE
-0.0006771	-0.135363	0.134009	5.61291	-0.0107439	0.991574	0.995239	-7.23111	P39019	0.00660438	0.200945	RPS19	RS19_HUMAN	0.153656	-0.22021	-0.354896	-0.0855247	5.61291	-3.49418	0.00339438	0.014039	-2.72755	2.45436	0.175855				0.153656	0.0538047	-0.219533	1.26918	314		FALSE
0.468706	0.0911343	0.846277	-0.437812	2.65296	0.018439	0.0646803	-4.18264	Q0VGL1	1.84463	0.498019	LAMTOR4	LTOR4_HUMAN	0.430753	-0.142276	-0.519847	0.235296	-0.437812	-0.805306	0.433601	0.571901	-7.10542	0.582413	0.478801				0.430753	0.055193	-0.610982	1.25812	315		FALSE
0.105277	-0.0956792	0.306233	-0.588858	1.1196	0.281021	0.458946	-6.59209	Q8N5G0	0.755185	0.273234	SMIM20	SIM20_HUMAN	0.229261	-0.21968	-0.420636	-0.0187236	-0.588858	-2.33624	0.0342355	0.0845131	-4.97633	1.72313	0.249877				0.229261	0.0553287	-0.324956	1.25705	316		FALSE
-0.163732	-0.328825	0.00136042	-1.2529	-2.11951	0.051679	0.140432	-5.15138	Q7Z7C8	1.47512	0.217552	TAF8	TAF8_HUMAN	0.188346	-0.430341	-0.595434	-0.265248	-1.2529	-5.57077	5.97e-05	0.000551139	1.38119	3.47176	0.242951				0.188346	0.0555861	-0.266609	1.25503	317		FALSE
0.154708	-0.159009	0.468426	3.03773	1.05391	0.309103	0.48889	-6.66225	Q14019	0.707504	0.428589	COTL1	COTL1_HUMAN	0.357905	-0.351352	-0.665069	-0.0376345	3.03773	-2.3935	0.0306529	0.0777073	-4.87227	1.76188	0.39086				0.357905	0.0558024	-0.50606	1.25335	318		FALSE
0.0753284	-0.032957	0.183614	1.52019	1.48668	0.158436	0.311532	-6.13771	P09661	1.02126	0.14457	SNRPA1	RU2A_HUMAN	0.123538	-0.0992992	-0.207585	0.0089862	1.52019	-1.95977	0.069456	0.145042	-5.62882	1.45845	0.133448				0.123538	0.0558566	-0.174628	1.25293	319		FALSE
0.0749935	-0.0305406	0.180528	-1.61328	1.51866	0.150267	0.299962	-6.09352	Q8IX01	1.04526	0.140622	SUGP2	SUGP2_HUMAN	0.120399	-0.0951343	-0.200668	0.0103998	-1.61328	-1.92652	0.0737936	0.151886	-5.68341	1.43444	0.12999				0.120399	0.0559287	-0.170128	1.25237	320		FALSE
-0.458414	-0.67497	-0.241857	3.10048	-4.52392	0.000433881	0.00387833	-0.458226	P16403	2.89178	0.310705	H1-2	H12_HUMAN	0.247059	-0.807096	-1.02365	-0.590539	3.10048	-7.96495	1.11e-06	2.31e-05	5.50039	4.27667	0.369892				0.247059	0.0561644	-0.348682	1.25054	321		FALSE
-0.197134	-0.344148	-0.0501197	0.882772	-2.86571	0.0120708	0.0471517	-3.77405	Q9Y3C1	1.98154	0.194991	NOP16	NOP16_HUMAN	0.167721	-0.433803	-0.580818	-0.286789	0.882772	-6.30613	1.62e-05	0.000196085	2.72895	3.74949	0.226765				0.167721	0.0561987	-0.236669	1.25027	322		FALSE
-0.341864	-0.46477	-0.218958	-1.27827	-5.94443	3.04726e-05	0.000498902	2.25399	Q96IY1	3.49929	0.191483	NSL1	NSL1_HUMAN	0.140217	-0.539534	-0.66244	-0.416629	-1.27827	-9.38158	1.48e-07	4.43e-06	7.58735	4.64936	0.227448				0.140217	0.0563847	-0.197671	1.24884	323		FALSE
-0.248464	-0.579407	0.0824795	-1.49459	-1.6045	0.130076	0.27171	-5.97156	Q9Y6X5	1.10662	0.44007	ENPP4	ENPP4_HUMAN	0.377557	0.282854	-0.0480898	0.613797	-1.49459	1.82658	0.0883402	0.173878	-5.84412	1.36254	0.406883				0.377557	0.0567326	0.531318	1.24617	324		FALSE
0.154937	0.0272866	0.282588	-0.416707	2.59395	0.0207178	0.0703547	-4.29411	Q8IZL2	1.80703	0.168053	MAML2	MAML2_HUMAN	0.145631	-0.0497263	-0.177377	0.0779245	-0.416707	-0.832515	0.418569	0.558427	-7.08274	0.602119	0.161867				0.145631	0.0569975	-0.204664	1.24414	325		FALSE
-0.366571	-0.470487	-0.262655	-1.61484	-7.53886	2.1368e-06	6.30236e-05	4.98284	Q8WWK9	4.03642	0.177999	CKAP2	CKAP2_HUMAN	0.118553	-0.533089	-0.637005	-0.429173	-1.61484	-10.9634	2e-08	9.84e-07	9.65358	4.96856	0.210293				0.118553	0.0571062	-0.166518	1.24332	326		FALSE
-0.149122	-0.313893	0.0156477	-1.05731	-1.93417	0.0727751	0.179039	-5.46233	Q96HR8	1.34667	0.217038	NAF1	NAF1_HUMAN	0.187978	-0.412733	-0.577503	-0.247963	-1.05731	-5.35329	8.92e-05	0.000766089	0.969151	3.37944	0.239376				0.187978	0.0574229	-0.263611	1.24091	327		FALSE
0.125313	-0.103297	0.353923	4.55967	1.17147	0.260229	0.436696	-6.53416	P62277	0.79171	0.310232	RPS13	RS13_HUMAN	0.26081	-0.240363	-0.468973	-0.0117535	4.55967	-2.247	0.0406164	0.0960434	-5.1362	1.66297	0.283296				0.26081	0.0574606	-0.365676	1.24063	328		FALSE
-0.115331	-0.263591	0.0329294	0.861202	-1.66246	0.117798	0.252698	-5.88658	Q7Z3B4	1.15042	0.196491	NUP54	NUP54_HUMAN	0.169143	-0.352327	-0.500587	-0.204067	0.861202	-5.07868	0.000149159	0.00114544	0.440763	3.26387	0.211577				0.169143	0.0575911	-0.236996	1.23964	329		FALSE
0.0565898	-0.113038	0.226218	1.42631	0.712968	0.487139	0.661645	-6.96558	P31944	0.455541	0.243482	CASP14	CASPE_HUMAN	0.19352	0.327244	0.157616	0.496872	1.42631	4.12291	0.000958084	0.00512822	-1.4558	2.80123	0.22897				0.19352	0.0579583	0.270654	1.23688	330		FALSE
0.0547133	-0.0998245	0.209251	2.46369	0.756637	0.461339	0.638793	-6.93269	Q15233	0.487226	0.220099	NONO	NONO_HUMAN	0.176305	-0.191551	-0.346089	-0.0370134	2.46369	-2.64899	0.0185846	0.052862	-4.39565	1.9328	0.194246				0.176305	0.0582121	-0.246264	1.23499	331		FALSE
0.0316665	-0.10558	0.168913	-1.12938	0.493093	0.629303	0.772647	-7.10299	O43159	0.305506	0.203159	RRP8	RRP8_HUMAN	0.156578	-0.187016	-0.324263	-0.0497699	-1.12938	-2.91211	0.0109986	0.0350635	-3.88783	2.10411	0.174207				0.156578	0.0582368	-0.218683	1.2348	332		FALSE
-0.447427	-0.57046	-0.324394	-0.432696	-7.77196	1.49044e-06	4.91096e-05	5.35268	Q12980	4.09725	0.214035	NPRL3	NPRL3_HUMAN	0.140362	-0.643421	-0.766454	-0.520388	-0.432696	-11.1764	1.55e-08	8.13e-07	9.91289	5.00761	0.251838				0.140362	0.058279	-0.195994	1.23449	333		FALSE
0.0229074	-0.325757	0.371571	-4.33349	0.14041	0.89026	0.940038	-7.2207	O75752	0.0822733	0.545724	B3GALNT1	B3GL1_HUMAN	0.397774	-0.531845	-0.880509	-0.183181	-4.33349	-3.25992	0.00545398	0.0203466	-3.19866	2.31703	0.449894				0.397774	0.0585244	-0.554752	1.23266	334		FALSE
-0.660588	-1.10434	-0.216833	-2.85416	-3.20263	0.00661648	0.0302935	-3.1039	Q9NYK6	2.16279	0.598649	EURL	EURL_HUMAN	0.506258	0.0244125	-0.393963	0.442788	-2.85416	0.125535	0.901942	0.936779	-7.43487	0.0866835	0.551992				0.477305	0.0589786	0.685	1.22931	335		FALSE
-0.370237	-0.498022	-0.242451	-0.721854	-6.19195	1.97175e-05	0.000353702	2.70062	Q9NZM5	3.59308	0.201962	NOP53	NOP53_HUMAN	0.145784	-0.57289	-0.700676	-0.445105	-0.721854	-9.58119	1.13e-07	3.61e-06	7.86255	4.69375	0.239225				0.145784	0.059185	-0.202653	1.22779	336		FALSE
0.259075	0.166377	0.351773	-0.0235125	5.97289	2.89722e-05	0.00048236	2.30577	Q9NUY8	3.50857	0.144727	TBC1D23	TBC23_HUMAN	0.105755	0.40606	0.313362	0.498758	-0.0235125	9.36159	1.52e-07	4.52e-06	7.55954	4.64514	0.171336				0.105755	0.059217	0.146985	1.22755	337		FALSE
-0.107356	-0.194639	-0.0200717	-1.85705	-2.62857	0.0193499	0.0668627	-4.22881	Q9H501	1.82986	0.114991	ESF1	ESF1_HUMAN	0.0995779	-0.24564	-0.332923	-0.158356	-1.85705	-6.01443	2.69e-05	0.000294587	2.20296	3.64215	0.132189				0.0995779	0.0593878	-0.138284	1.2263	338		FALSE
-0.219007	-0.35051	-0.0875043	-1.76724	-3.5592	0.00297595	0.0165156	-2.39607	Q9HCU9	2.39495	0.179233	BRMS1	BRMS1_HUMAN	0.150025	-0.0108977	-0.1424	0.120605	-1.76724	-0.177104	0.861868	0.909605	-7.42661	0.123275	0.173266				0.150025	0.0596136	0.208109	1.22465	339		FALSE
-0.250745	-0.372993	-0.128497	-0.440685	-4.38348	0.000571622	0.00477362	-0.737728	Q96EA4	2.82467	0.173988	SPDL1	SPDLY_HUMAN	0.139467	-0.444115	-0.566363	-0.321867	-0.440685	-7.76395	1.51e-06	2.92e-05	5.18415	4.22163	0.206192				0.139467	0.0597119	-0.19337	1.22394	340		FALSE
0.587039	0.450789	0.723288	-1.47434	9.2079	1.87248e-07	9.83742e-06	7.47791	Q8WWW0	4.47274	0.257246	RASSF5	RASF5_HUMAN	0.155441	0.802365	0.666115	0.938614	-1.47434	12.5854	3.21e-09	2.39e-07	11.5281	5.2535	0.29935				0.155441	0.0598938	0.215326	1.22262	341		FALSE
-0.120896	-0.200239	-0.0415525	-0.0586587	-3.25634	0.00549362	0.0260931	-3.00373	Q96ST3	2.22154	0.106663	SIN3A	SIN3A_HUMAN	0.0905191	-0.246222	-0.325565	-0.166879	-0.0586587	-6.63201	9.29e-06	0.000123791	3.30288	3.86786	0.12477				0.0905191	0.0600025	-0.125326	1.22183	342		FALSE
-0.159607	-0.308316	-0.0108988	0.57197	-2.29375	0.0371461	0.109951	-4.84567	P38159	1.59775	0.195794	RBMX	RBMX_HUMAN	0.169654	-0.394065	-0.542774	-0.245356	0.57197	-5.66319	5.05e-05	0.000486378	1.5545	3.50629	0.22028				0.169654	0.0603814	-0.234458	1.2191	343		FALSE
0.644314	0.329834	0.958794	4.74121	4.37859	0.000577157	0.00481436	-0.747486	P63261	2.8219	0.44752	ACTG1	ACTG_HUMAN	0.358774	0.14868	-0.165799	0.46316	4.74121	1.01039	0.328809	0.469667	-6.91789	0.73793	0.394906				0.358774	0.0604572	-0.495634	1.21855	344		FALSE
0.0310059	-0.0640092	0.126021	0.437957	0.6974	0.496541	0.668993	-6.97686	O15126	0.445427	0.136435	SCAMP1	SCAM1_HUMAN	0.108398	-0.118723	-0.213739	-0.0237083	0.437957	-2.67038	0.0178138	0.0511684	-4.35493	1.94677	0.11953				0.108398	0.0604828	-0.149729	1.21837	345		FALSE
-0.242651	-0.373988	-0.111314	-0.37119	-3.94843	0.00135808	0.00921175	-1.61101	Q9C0J8	2.60372	0.18266	WDR33	WDR33_HUMAN	0.149836	-0.449526	-0.580863	-0.318189	-0.37119	-7.31471	3.04e-06	5.23e-05	4.45815	4.08188	0.215849				0.149836	0.0605745	-0.206875	1.21771	346		FALSE
0.0940718	-0.784629	0.972773	-3.60839	0.230323	0.82128	0.90015	-7.14434	P05062	0.135941	1.35633	ALDOB	ALDOB_HUMAN	1.00247	-1.25097	-2.07942	-0.422525	-3.60839	-3.24865	0.00604551	0.0220828	-3.27172	2.28591	1.07262				0.945135	0.0606962	-1.34504	1.21684	347		FALSE
-0.163914	-0.292536	-0.0352926	1.10672	-2.72353	0.0160306	0.0582871	-4.0482	P55769	1.89047	0.169943	SNU13	NH2L1_HUMAN	0.146738	-0.366233	-0.494855	-0.237611	1.10672	-6.08517	2.38e-05	0.000269044	2.33158	3.66629	0.195788				0.146738	0.0608595	-0.202319	1.21567	348		FALSE
-0.0148577	-0.191929	0.162214	-0.413506	-0.179321	0.860158	0.923505	-7.2141	Q9UKL0	0.104597	0.278412	RCOR1	RCOR1_HUMAN	0.202012	-0.293076	-0.470148	-0.116005	-0.413506	-3.53722	0.00311128	0.0131371	-2.64065	2.47834	0.23178				0.202012	0.0610901	-0.278219	1.21403	349		FALSE
0.225446	0.00830488	0.442587	0.10868	2.21886	0.042849	0.122127	-4.97853	Q9NX00	1.54588	0.28584	TMEM160	TM160_HUMAN	0.247726	-0.115583	-0.332724	0.101558	0.10868	-1.13758	0.273677	0.411743	-6.78315	0.833937	0.271654				0.247726	0.0611804	-0.341029	1.21339	350		FALSE
0.308656	0.17601	0.441301	4.86524	4.97292	0.000182317	0.00199133	0.423828	Q92526	3.09948	0.195183	CCT6B	TCPW_HUMAN	0.151329	0.100648	-0.031997	0.233294	4.86524	1.6216	0.126343	0.23063	-6.15633	1.20428	0.163808				0.151329	0.0614976	-0.208007	1.21114	351		FALSE
-0.225183	-0.407264	-0.043102	-1.27973	-2.64302	0.0188052	0.0655558	-4.20148	Q96D70	1.83866	0.240044	R3HDM4	R3HD4_HUMAN	0.207727	-0.510703	-0.692784	-0.328623	-1.27973	-5.99424	2.79e-05	0.000300283	2.16613	3.63704	0.275218				0.207727	0.061504	-0.285521	1.2111	352		FALSE
0.780429	0.610039	0.950819	-0.636383	9.78855	8.63791e-08	5.53037e-06	8.26757	O95273	4.60097	0.332461	CCNDBP1	CCDB1_HUMAN	0.19439	1.04744	0.877046	1.21783	-0.636383	13.1375	1.8e-09	1.5e-07	12.1175	5.34478	0.384108				0.19439	0.0616456	0.267007	1.2101	353		FALSE
0.38742	0.248759	0.526081	-1.04499	5.97116	2.90614e-05	0.000482825	2.30262	P36021	3.50831	0.216441	SLC16A2	MOT8_HUMAN	0.158191	0.170348	0.0316876	0.309009	-1.04499	2.62551	0.0194672	0.0547794	-4.4402	1.91744	0.174129				0.158191	0.0618514	-0.217072	1.20865	354		FALSE
0.0123903	-0.098958	0.123739	-1.5213	0.237809	0.815344	0.897226	-7.20117	Q9BWT3	0.139852	0.173648	PAPOLG	PAPOG_HUMAN	0.127032	-0.161754	-0.273102	-0.0504058	-1.5213	-3.10457	0.00746595	0.0258454	-3.50844	2.22525	0.142473				0.127032	0.062056	-0.174144	1.20722	355		FALSE
0.372873	0.219152	0.526594	5.13044	5.18391	0.000122324	0.0014752	0.83112	Q06830	3.18949	0.229137	PRDX1	PRDX1_HUMAN	0.175373	0.132649	-0.0210717	0.28637	5.13044	1.84417	0.0856067	0.169855	-5.81621	1.37515	0.189065				0.175373	0.0622214	-0.240224	1.20606	356		FALSE
0.0755735	-0.0329031	0.18405	0.347981	1.48889	0.15786	0.31071	-6.13468	O60341	1.02295	0.144801	KDM1A	KDM1A_HUMAN	0.123756	-0.093836	-0.202313	0.0146406	0.347981	-1.84868	0.0849178	0.168914	-5.80902	1.37813	0.133455				0.123756	0.0623579	-0.169409	1.20511	357		FALSE
0.0831492	-0.044751	0.211049	2.6713	1.38937	0.18561	0.34777	-6.26788	Q9NRP0	0.949668	0.17161	OSTC	OSTC_HUMAN	0.145915	-0.116586	-0.244486	0.0113145	2.6713	-1.94807	0.0709561	0.147277	-5.6481	1.45051	0.157536				0.145915	0.0623671	-0.199735	1.20504	358		FALSE
-0.844642	-1.06313	-0.626157	-0.981482	-8.2619	7.14615e-07	2.85448e-05	6.1068	P15514	4.22706	0.391643	AREG	AREG_HUMAN	0.249259	-1.18516	-1.40365	-0.966674	-0.981482	-11.5927	9.59e-09	5.51e-07	10.4078	5.08665	0.456668				0.249259	0.0627871	-0.340518	1.20213	359		FALSE
0.00129904	-0.15587	0.158468	-1.90294	0.0176638	0.986147	0.992765	-7.23101	Q86SZ2	0.0100419	0.253551	TRAPPC6B	TPC6B_HUMAN	0.179307	0.246101	0.0889319	0.40327	-1.90294	3.34638	0.00457837	0.0177592	-3.02524	2.36804	0.203695				0.179307	0.0629184	0.244802	1.20122	360		FALSE
-1.14178	-1.38402	-0.899549	-2.01747	-10.1407	1.05173e-07	6.57329e-06	8.13949	Q8TAP8	4.56282	0.490463	PPP1R35	PPR35_HUMAN	0.276353	-1.53086	-1.78779	-1.27394	-2.01747	-12.8187	5.82e-09	3.76e-07	11.0252	5.16355	0.581091				0.293117	0.0629408	-0.389082	1.20107	361		FALSE
-0.497325	-0.804787	-0.189864	-1.86269	-3.47992	0.00384198	0.0198788	-2.56423	Q86VV8	2.32581	0.419105	RTTN	RTTN_HUMAN	0.350768	-0.03228	-0.322157	0.257598	-1.86269	-0.239573	0.814245	0.878707	-7.41265	0.16457	0.384448				0.330707	0.0631965	0.465045	1.19931	362		FALSE
0.0655746	-0.052766	0.183915	-0.00825468	1.18422	0.255304	0.43098	-6.51959	Q9BUE0	0.80126	0.160405	MED18	MED18_HUMAN	0.135009	-0.118414	-0.236755	-7.35e-05	-0.00825468	-2.13845	0.0498755	0.112405	-5.32654	1.58694	0.146251				0.135009	0.0633043	-0.183989	1.19857	363		FALSE
-0.216789	-0.322071	-0.111507	-0.312206	-4.40061	0.000552669	0.00466981	-0.703574	Q96BP3	2.83183	0.150046	PPWD1	PPWD1_HUMAN	0.120111	-0.380204	-0.485485	-0.274922	-0.312206	-7.71777	1.62e-06	3.09e-05	5.11074	4.20831	0.177078				0.120111	0.0636573	-0.163415	1.19615	364		FALSE
0.18679	0.0704708	0.30311	-2.32365	3.43188	0.00385069	0.0198978	-2.65221	Q6PIJ6	2.32545	0.157436	FBXO38	FBX38_HUMAN	0.132703	0.00648046	-0.109839	0.1228	-2.32365	0.119065	0.906852	0.939895	-7.43575	0.082466	0.154023				0.132703	0.0639378	-0.18031	1.19424	365		FALSE
-1.37147	-1.57925	-1.1637	2.21908	-14.1067	6.8665e-10	1.59026e-07	13.1324	P06493	5.33281	0.504066	CDK1	CDK1_HUMAN	0.237039	-1.69272	-1.9005	-1.48495	2.21908	-17.4111	3.77e-11	9.24e-09	16.0116	5.86236	0.565939				0.237039	0.0644876	-0.321251	1.19052	366		FALSE
-0.254271	-0.372824	-0.135718	-0.571077	-4.58368	0.000386094	0.00355613	-0.339774	O95602	2.91945	0.170707	POLR1A	RPA1_HUMAN	0.135251	-0.43755	-0.556103	-0.318997	-0.571077	-7.88759	1.25e-06	2.53e-05	5.3793	4.25537	0.201533				0.135251	0.0645151	-0.183279	1.19034	367		FALSE
-0.610768	-0.752533	-0.469003	-1.38853	-9.20738	1.8738e-07	9.83742e-06	7.4772	Q14146	4.47274	0.267645	URB2	URB2_HUMAN	0.161733	-0.829626	-0.971391	-0.687861	-1.38853	-12.5067	3.49e-09	2.54e-07	11.4423	5.24144	0.310233				0.161733	0.0648157	-0.218858	1.18832	368		FALSE
1.71198	1.55349	1.87046	-0.275924	23.0859	7.12131e-13	1.86935e-09	19.6434	Q14210	6.14213	0.546305	LY6D	LY6D_HUMAN	0.180805	1.95637	1.79789	2.11485	-0.275924	26.3815	1.07e-13	2.63e-10	21.6398	6.47127	0.592539				0.180805	0.0650585	0.244392	1.1867	369		FALSE
0.138424	0.0282698	0.248578	-0.909664	2.68559	0.0172847	0.0617136	-4.12062	Q49AR2	1.86541	0.145443	C5orf22	CE022_HUMAN	0.125669	-0.0314385	-0.141592	0.0787154	-0.909664	-0.609946	0.551302	0.678068	-7.24766	0.432979	0.142315				0.125669	0.0650631	-0.169862	1.18667	370		FALSE
0.111904	-0.0767179	0.300527	0.96909	1.2679	0.224741	0.394085	-6.42079	Q15814	0.864725	0.253645	TBCC	TBCC_HUMAN	0.21519	-0.178917	-0.367539	0.00970544	0.96909	-2.02716	0.0613673	0.131891	-5.51653	1.50717	0.232672				0.21519	0.0650948	-0.290821	1.18645	371		FALSE
-0.276494	-0.45179	-0.101198	-1.77003	-3.37088	0.00435684	0.0218954	-2.77461	P42696	2.28916	0.236737	RBM34	RBM34_HUMAN	0.199987	-0.546587	-0.721883	-0.371291	-1.77003	-6.66372	8.8e-06	0.000118577	3.35795	3.87878	0.276198				0.199987	0.0652407	-0.270093	1.18548	372		FALSE
-0.0319182	-0.175735	0.111898	-1.55651	-0.474307	0.642318	0.782019	-7.1125	P14859	0.293026	0.213495	POU2F1	PO2F1_HUMAN	0.164073	-0.253225	-0.397041	-0.109408	-1.55651	-3.76294	0.00197207	0.00916154	-2.18396	2.60561	0.190481				0.164073	0.0655187	-0.221307	1.18364	373		FALSE
-0.30959	-0.402493	-0.216687	-0.693758	-7.12175	4.14313e-06	0.000103578	4.30278	Q9Y6X9	3.91295	0.155074	MORC2	MORC2_HUMAN	0.105988	-0.45242	-0.545323	-0.359517	-0.693758	-10.4074	3.93e-08	1.68e-06	8.95629	4.85727	0.18256				0.105988	0.0657166	-0.14283	1.18233	374		FALSE
0.367169	0.206938	0.5274	-2.81781	4.89722	0.000210667	0.00222386	0.276505	Q9Y4K0	3.06583	0.234733	LOXL2	LOXL2_HUMAN	0.182799	0.613456	0.453225	0.773687	-2.81781	8.18214	8.04e-07	1.78e-05	5.8363	4.33688	0.277244				0.182799	0.0657644	0.246287	1.18201	375		FALSE
0.129492	-0.0112373	0.270221	2.74828	1.96647	0.0686102	0.171962	-5.40929	Q9Y241	1.36851	0.18546	HIGD1A	HIG1A_HUMAN	0.160551	-0.0868185	-0.227548	0.0539108	2.74828	-1.31843	0.207729	0.33561	-6.56898	0.973129	0.174863				0.160551	0.0657656	-0.216311	1.182	376		FALSE
0.291752	0.130036	0.453468	0.124627	3.8556	0.00163642	0.0105457	-1.79823	P57078	2.55649	0.223679	RIPK4	RIPK4_HUMAN	0.184493	0.539875	0.37816	0.701591	0.124627	7.13462	4.06e-06	6.57e-05	4.15956	4.02638	0.262806				0.184493	0.0661569	0.248123	1.17943	377		FALSE
-0.0503644	-0.147688	0.0469592	-0.590243	-1.10595	0.286693	0.465315	-6.60696	P48634	0.74491	0.132518	PRRC2A	PRC2A_HUMAN	0.111032	-0.199678	-0.297001	-0.102354	-0.590243	-4.38471	0.000570241	0.00337814	-0.929271	2.93574	0.133312				0.111032	0.0661746	-0.149313	1.17931	378		FALSE
-0.226713	-0.353277	-0.100149	-0.36564	-3.8282	0.00172913	0.0109391	-1.8535	Q6UW02	2.54359	0.174697	CYP20A1	CP20A_HUMAN	0.144391	-0.032566	-0.15913	0.0939982	-0.36564	-0.549899	0.590727	0.711674	-7.28391	0.387273	0.164817				0.144391	0.0662052	0.194147	1.17911	379		FALSE
-0.673133	-0.76011	-0.586157	-1.26081	-16.5397	7.70181e-11	3.79073e-08	15.273	Q8WXE1	5.60506	0.235384	ATRIP	ATRIP_HUMAN	0.0992272	-0.80647	-0.893446	-0.719493	-1.26081	-19.816	6.17e-12	2.21e-09	17.7939	6.11348	0.258557				0.0992272	0.0663421	-0.133337	1.17821	380		FALSE
-0.0652653	-0.179411	0.04888	-1.7475	-1.22195	0.241146	0.414543	-6.47572	O15504	0.829127	0.154283	NUP42	NUP42_HUMAN	0.130223	-0.240026	-0.354171	-0.12588	-1.7475	-4.49396	0.000460091	0.00286566	-0.710816	2.98746	0.157475				0.130223	0.0666274	-0.17476	1.17635	381		FALSE
0.546528	0.300462	0.792593	-1.47131	4.74669	0.000281385	0.00277561	-0.0182091	Q93073	2.99741	0.357373	SECISBP2L	SBP2L_HUMAN	0.280724	0.169857	-0.0762087	0.415923	-1.47131	1.47524	0.161449	0.277318	-6.36342	1.0941	0.304285				0.280724	0.0666651	-0.376671	1.1761	382		FALSE
0.075356	-0.0425909	0.193303	-1.17903	1.3654	0.192857	0.355596	-6.29891	Q14142	0.934842	0.157992	TRIM14	TRI14_HUMAN	0.13456	-0.105105	-0.223052	0.012842	-1.17903	-1.90443	0.0768087	0.156134	-5.71937	1.41996	0.145079				0.13456	0.0667735	-0.180461	1.1754	383		FALSE
-0.312864	-0.501266	-0.124462	-0.586827	-3.54894	0.00303836	0.0167556	-2.41674	Q9BRT6	2.38962	0.256616	LLPH	LLPH_HUMAN	0.214939	-0.601038	-0.78944	-0.412636	-0.586827	-6.81783	6.81e-06	9.7e-05	3.62362	3.92936	0.299804				0.214939	0.0668376	-0.288175	1.17498	384		FALSE
-0.0372049	-0.126285	0.0518755	-0.208392	-0.892581	0.3866	0.56854	-6.81888	P35251	0.587311	0.124162	RFC1	RFC1_HUMAN	0.101627	-0.173442	-0.262522	-0.0843614	-0.208392	-4.16103	0.000888037	0.00483876	-1.37891	2.82025	0.120538				0.101627	0.066867	-0.136237	1.17479	385		FALSE
-0.230717	-0.44607	-0.015364	-0.812682	-2.28959	0.0374431	0.110685	-4.8531	Q96E14	1.5945	0.283604	RMI2	RMI2_HUMAN	0.245685	-0.55961	-0.774963	-0.344257	-0.812682	-5.55347	6.17e-05	0.00056492	1.34864	3.4649	0.316556				0.245685	0.0671765	-0.328893	1.17278	386		FALSE
0.282569	0.192436	0.372701	-1.28235	6.69993	8.28622e-06	0.000183814	3.59077	O00635	3.76631	0.14705	TRIM38	TRI38_HUMAN	0.102828	0.419951	0.329819	0.510084	-1.28235	9.95739	6.94e-08	2.48e-06	8.36945	4.77509	0.172375				0.102828	0.0676129	0.137383	1.16997	387		FALSE
-0.473089	-0.66821	-0.277967	-1.93041	-5.25688	0.000173911	0.00192623	0.627688	O75712	3.10956	0.298195	GJB3	CXB3_HUMAN	0.222605	-0.770361	-0.965482	-0.575239	-1.93041	-8.56011	1.36e-06	2.68e-05	5.49633	4.24151	0.355983				0.222605	0.0677158	-0.297272	1.16931	388		FALSE
0.114387	0.0337935	0.19498	2.66069	3.03324	0.00862104	0.0367971	-3.44627	Q08209	2.08449	0.107555	PPP3CA	PP2BA_HUMAN	0.0919451	-0.00829778	-0.0888912	0.0722956	2.66069	-0.220035	0.8289	0.887527	-7.41755	0.152808	0.106432				0.0919451	0.0678992	-0.122685	1.16814	389		FALSE
-0.0456647	-0.152375	0.0610452	1.26853	-0.914546	0.375331	0.557055	-6.79891	P33240	0.604137	0.14815	CSTF2	CSTF2_HUMAN	0.12174	-0.20794	-0.31465	-0.10123	1.26853	-4.1645	0.000881936	0.00481217	-1.37192	2.82205	0.144421				0.12174	0.0681271	-0.162275	1.16668	390		FALSE
0.349029	0.132216	0.565842	-1.3896	3.44037	0.00378505	0.0197008	-2.63516	Q9NVH6	2.3292	0.293705	TMLHE	TMLH_HUMAN	0.247352	0.678529	0.461716	0.895342	-1.3896	6.68824	8.45e-06	0.00011483	3.40044	3.88692	0.342152				0.247352	0.06827	0.3295	1.16577	391		FALSE
-0.0249968	-0.118467	0.0684735	-0.00529147	-0.571531	0.576359	0.731597	-7.05945	P36969	0.36042	0.135935	GPX4	GPX4_HUMAN	0.106636	0.117014	0.0235435	0.210484	-0.00529147	2.67543	0.0176366	0.0508262	-4.34531	1.94964	0.117635				0.106636	0.0683332	0.142011	1.16537	392		FALSE
0.0473477	-0.181445	0.27614	-0.347787	0.442268	0.664795	0.798838	-7.12788	P10619	0.270666	0.342864	CTSA	PPGB_HUMAN	0.261018	0.394557	0.165764	0.62335	-0.347787	3.6855	0.00230551	0.0103801	-2.34074	2.56206	0.30184				0.261018	0.0685903	0.347209	1.16374	393		FALSE
-0.113305	-0.210285	-0.0163252	2.50018	-2.49688	0.0250672	0.0817499	-4.47549	Q96KC8	1.73854	0.127738	DNAJC1	DNJC1_HUMAN	0.110639	-0.260231	-0.35721	-0.163251	2.50018	-5.73465	4.44e-05	0.000438004	1.68774	3.53502	0.144285				0.110639	0.0689693	-0.146926	1.16134	394		FALSE
0.439336	0.241568	0.637105	-1.07349	4.74755	0.000280918	0.00277561	-0.0165167	Q7Z7L7	2.99741	0.287281	ZER1	ZER1_HUMAN	0.225624	0.738902	0.541133	0.93667	-1.07349	7.98471	1.08e-06	2.25e-05	5.5312	4.28301	0.338138				0.225624	0.0690119	0.299566	1.16108	395		FALSE
0.240685	0.0652182	0.416151	-0.135173	2.93146	0.0105797	0.0427915	-3.64596	O75896	2.02227	0.233274	TUSC2	TUSC2_HUMAN	0.200181	-0.025082	-0.200548	0.150384	-0.135173	-0.305491	0.764318	0.841657	-7.39375	0.213828	0.229907				0.200181	0.0690267	-0.265767	1.16098	396		FALSE
0.0774144	-0.112908	0.267736	-0.342324	0.869285	0.398798	0.580184	-6.83959	Q13325	0.570397	0.266012	IFIT5	IFIT5_HUMAN	0.217129	0.365637	0.175315	0.555959	-0.342324	4.10574	0.00099146	0.00526041	-1.49046	2.79287	0.256599				0.217129	0.0690614	0.288223	1.16076	397		FALSE
-0.727997	-1.02031	-0.435686	-3.18366	-5.67873	0.000364306	0.00340321	0.254353	Q9UQ84	2.93339	0.486424	EXO1	EXO1_HUMAN	0.333483	-0.151266	-0.589733	0.2872	-3.18366	-0.786635	0.452731	0.589505	-6.56716	0.55696	0.532322				0.500225	0.0692873	0.57673	1.15935	398		FALSE
0.54084	0.4207	0.660981	1.83845	9.62078	1.07631e-07	6.67396e-06	8.04328	P10644	4.55946	0.232494	PRKAR1A	KAP0_HUMAN	0.137062	0.722551	0.602411	0.842691	1.83845	12.8532	2.42e-09	1.93e-07	11.8168	5.29549	0.267435				0.137062	0.0693464	0.18171	1.15898	399		FALSE
0.188751	-0.0639212	0.441423	-2.38856	1.60713	0.131059	0.273096	-5.9113	Q6ZN18	1.10351	0.33525	AEBP2	AEBP2_HUMAN	0.288261	-0.182729	-0.420951	0.0554924	-2.38856	-1.65024	0.121862	0.223967	-6.11586	1.22127	0.293261				0.271775	0.0694144	-0.37148	1.15855	400		FALSE
0.223089	0.0195271	0.426651	0.163517	2.34213	0.0338497	0.102525	-4.75875	Q96C01	1.63168	0.267977	FAM136A	F136A_HUMAN	0.232234	-0.0845362	-0.288098	0.119026	0.163517	-0.887515	0.389231	0.529663	-7.0348	0.644909	0.256921				0.232234	0.069537	-0.307625	1.15778	401		FALSE
-0.97863	-1.2182	-0.739063	-2.03773	-8.78844	5.75528e-07	2.43671e-05	6.433	P61024	4.2643	0.449807	CKS1B	CKS1_HUMAN	0.27331	-1.33038	-1.55625	-1.10451	-2.03773	-12.672	6.73e-09	4.21e-07	10.8537	5.14106	0.5072				0.257679	0.0697116	-0.35175	1.15669	402		FALSE
0.243006	0.144617	0.341395	-0.840251	5.27838	0.000102497	0.0012936	1.01182	Q96EH3	3.22828	0.147537	MALSU1	MASU1_HUMAN	0.112247	0.094442	-0.00394689	0.192831	-0.840251	2.05139	0.0586756	0.127322	-5.47563	1.52499	0.121382				0.112247	0.0697235	-0.148564	1.15662	403		FALSE
0.775391	-0.082142	1.63292	-5.56912	2.16781	0.0694468	0.173274	-4.90307	Q9UJW2	1.36442	1.11386	TINAG	TINAG_HUMAN	0.978318	-0.733586	-1.84066	0.373485	-5.56912	-1.58865	0.159048	0.274209	-5.66187	1.10102	1.30591				1.263	0.0698031	-1.50898	1.15613	404		FALSE
0.352932	0.0292681	0.676595	-1.12953	2.33038	0.0346241	0.10419	-4.77994	Q53HI1	1.62391	0.425976	UNC50	UNC50_HUMAN	0.369252	-0.135589	-0.459252	0.188075	-1.12953	-0.89528	0.385203	0.526182	-7.02781	0.650161	0.408751				0.369252	0.0698173	-0.48852	1.15604	405		FALSE
0.255808	0.100985	0.41063	2.55909	3.5311	0.00315005	0.017191	-2.45267	P19404	2.38012	0.210655	NDUFV2	NDUV2_HUMAN	0.176629	0.0223073	-0.132515	0.177129	2.55909	0.307924	0.762503	0.84038	-7.39296	0.215524	0.202865				0.176629	0.0699923	-0.2335	1.15495	406		FALSE
-0.0415559	-0.168576	0.0854637	-2.03111	-0.699184	0.495458	0.668449	-6.97558	O75943	0.446175	0.182551	RAD17	RAD17_HUMAN	0.144911	0.150002	0.0229824	0.277022	-2.03111	2.5238	0.0237801	0.0638812	-4.63153	1.85015	0.158908				0.144911	0.0700055	0.191558	1.15487	407		FALSE
0.128394	-0.00141353	0.258202	0.881489	2.11385	0.0522298	0.141298	-5.16111	Q99986	1.47196	0.170965	VRK1	VRK1_HUMAN	0.148091	-0.0670115	-0.196819	0.0627964	0.881489	-1.10326	0.28782	0.42723	-6.82084	0.807563	0.162641				0.148091	0.0704217	-0.195406	1.15229	408		FALSE
0.288809	-0.0593913	0.637009	5.30207	1.7726	0.0972156	0.2212	-5.71954	A0A075B767	1.22843	0.460805	PPIAL4H	PAL4H_HUMAN	0.397245	-0.235236	-0.583437	0.112964	5.30207	-1.44379	0.169974	0.288266	-6.40604	1.07017	0.430834				0.397245	0.0704725	-0.524045	1.15198	409		FALSE
-0.237786	-0.445299	-0.0302737	-1.53235	-2.44891	0.0275266	0.0877568	-4.56411	Q9Y3A4	1.70556	0.27326	RRP7A	RRP7A_HUMAN	0.236741	-0.550053	-0.757566	-0.34254	-1.53235	-5.66486	5.03e-05	0.000485994	1.55763	3.50651	0.307458				0.236741	0.0705036	-0.312267	1.15179	410		FALSE
-0.234096	-0.357582	-0.110609	-0.824674	-4.05137	0.00110513	0.00781932	-1.40363	Q9Y448	2.6601	0.172485	KNSTRN	SKAP_HUMAN	0.14088	-0.419829	-0.543316	-0.296342	-0.824674	-7.26576	3.29e-06	5.56e-05	4.37743	4.06711	0.202322				0.14088	0.0706151	-0.185733	1.1511	411		FALSE
0.135613	-0.415834	0.687059	0.639461	0.525566	0.607104	0.75588	-7.08571	Q6NZY7	0.327879	0.810668	CDC42EP5	BORG3_HUMAN	0.629118	-0.693528	-1.24497	-0.142082	0.639461	-2.68776	0.0172107	0.049799	-4.32178	1.95836	0.694109				0.629118	0.070691	-0.829141	1.15064	412		FALSE
0.142625	0.0300962	0.255154	3.64608	2.7087	0.0165099	0.0594492	-4.07654	P63000	1.88183	0.14855	RAC1	RAC1_HUMAN	0.128379	-0.0260853	-0.138614	0.0864437	3.64608	-0.495406	0.627709	0.741043	-7.31368	0.34774	0.147027				0.128379	0.0713508	-0.168711	1.1466	413		FALSE
0.00105209	-0.101777	0.103882	0.769082	0.0218657	0.982852	0.99082	-7.23092	P55265	0.0127405	0.161854	ADAR	DSRAD_HUMAN	0.117313	-0.152939	-0.255768	-0.0501094	0.769082	-3.17856	0.00642955	0.0230056	-3.36124	2.27024	0.132039				0.117313	0.0716165	-0.153991	1.14499	414		FALSE
0.0630571	-0.0464659	0.17258	-0.0915231	1.23043	0.238049	0.410924	-6.4657	Q9UFW8	0.835348	0.147953	CGGBP1	CGBP1_HUMAN	0.124949	-0.100923	-0.210446	0.00859995	-0.0915231	-1.96931	0.0682548	0.143103	-5.61305	1.46541	0.134986				0.124949	0.0716653	-0.16398	1.14469	415		FALSE
0.0135358	-0.0947224	0.121794	-1.68845	0.26721	0.793056	0.882053	-7.19331	Q6PJG2	0.160111	0.165699	MIDEAS	MDEAS_HUMAN	0.123507	-0.148505	-0.256763	-0.0402463	-1.68845	-2.93162	0.0105762	0.0340816	-3.84963	2.1156	0.137582				0.123507	0.0717311	-0.16204	1.14429	416		FALSE
0.00749269	-0.216057	0.231043	-0.610247	0.0716296	0.943872	0.971348	-7.22844	Q9Y5Z7	0.039601	0.370842	HCFC2	HCFC2_HUMAN	0.255037	-0.326895	-0.550445	-0.103345	-0.610247	-3.12509	0.0071629	0.0250384	-3.46767	2.23758	0.286343				0.255037	0.0718838	-0.334388	1.14337	417		FALSE
0.441066	0.198722	0.683409	-0.787951	3.88957	0.00152841	0.0100052	-1.72971	Q96F07	2.57494	0.335731	CYFIP2	CYFP2_HUMAN	0.276478	0.803324	0.56098	1.04567	-0.787951	7.08416	4.4e-06	7.01e-05	4.07511	4.0103	0.392618				0.276478	0.0720381	0.362258	1.14244	418		FALSE
0.133347	-0.0336562	0.300351	1.38755	1.70643	0.109164	0.239392	-5.82074	Q53S33	1.18248	0.221029	BOLA3	BOLA3_HUMAN	0.190526	-0.116226	-0.283229	0.050778	1.38755	-1.48732	0.158269	0.273165	-6.34685	1.10335	0.206463				0.190526	0.0720993	-0.249573	1.14207	419		FALSE
0.0675747	-0.157992	0.293142	3.65339	0.640233	0.53197	0.695937	-7.01629	E9PAV3	0.408606	0.324142	NACA	NACAM_HUMAN	0.257338	-0.269489	-0.495056	-0.0439217	3.65339	-2.55326	0.0224449	0.0611491	-4.57642	1.86945	0.282542				0.257338	0.0721185	-0.337064	1.14195	420		FALSE
0.320021	0.210971	0.429072	0.401519	6.27163	1.71702e-05	0.000321176	2.84261	P21397	3.61903	0.173318	MAOA	AOFA_HUMAN	0.12441	0.482945	0.373895	0.591996	0.401519	9.46455	1.32e-07	4.03e-06	7.70227	4.67022	0.202683				0.12441	0.0721603	0.162924	1.1417	421		FALSE
-0.015564	-0.156129	0.125001	1.68998	-0.236633	0.816239	0.89747	-7.20146	Q99459	0.139526	0.218636	CDC5L	CDC5L_HUMAN	0.160363	-0.225121	-0.365685	-0.0845565	1.68998	-3.42271	0.00392284	0.0157293	-2.87168	2.4129	0.182866				0.160363	0.0726594	-0.209557	1.13871	422		FALSE
0.142557	-0.01081	0.295924	2.32193	1.98649	0.0661395	0.167153	-5.37617	P30405	1.38375	0.201924	PPIF	PPIF_HUMAN	0.174969	-0.0860156	-0.239383	0.0673514	2.32193	-1.1986	0.249833	0.38461	-6.71376	0.881583	0.191236				0.174969	0.0727315	-0.228573	1.13828	423		FALSE
0.246817	0.150527	0.343106	-1.0479	5.47804	7.08063e-05	0.000951487	1.39014	O43295	3.31757	0.145818	SRGAP3	SRGP3_HUMAN	0.109852	0.390239	0.293949	0.486528	-1.0479	8.66125	4.01e-07	9.87e-06	6.55639	4.47193	0.171037				0.109852	0.072869	0.143422	1.13746	424		FALSE
-0.251034	-0.34943	-0.152638	1.84667	-5.45238	7.42317e-05	0.000992358	1.34179	Q96HA7	3.30546	0.148853	TONSL	TONSL_HUMAN	0.112255	-0.397408	-0.495804	-0.299012	1.84667	-8.63156	4.18e-07	1.02e-05	6.51258	4.46515	0.174444				0.112255	0.0731654	-0.146374	1.13569	425		FALSE
-0.0725723	-0.231907	0.0867621	0.018584	-0.973399	0.346254	0.526197	-6.74327	Q9Y6D9	0.650137	0.218787	MAD1L1	MD1L1_HUMAN	0.181777	-0.30941	-0.468745	-0.150076	0.018584	-4.15007	0.000907636	0.00492172	-1.40102	2.8147	0.215457				0.181777	0.0733514	-0.236838	1.13459	426		FALSE
-0.113309	-0.231633	0.00501528	1.29092	-2.04654	0.0592058	0.154847	-5.27569	Q13418	1.42431	0.155924	ILK	ILK_HUMAN	0.13499	-0.28918	-0.407504	-0.170856	1.29092	-5.22306	0.000113664	0.00092041	0.719676	3.32711	0.170356				0.13499	0.0733618	-0.175871	1.13453	427		FALSE
0.11899	-0.0674877	0.305469	5.17429	1.36368	0.193386	0.355876	-6.30111	P63220	0.934315	0.249617	RPS21	RS21_HUMAN	0.212744	-0.15789	-0.344369	0.0285878	5.17429	-1.80949	0.0910677	0.178311	-5.87105	1.34889	0.229422				0.212744	0.0736095	-0.276881	1.13307	428		FALSE
0.304562	0.113062	0.496062	5.62122	3.39888	0.00411672	0.0209426	-2.71846	Q99497	2.30609	0.258854	PARK7	PARK7_HUMAN	0.218473	0.0203225	-0.171178	0.211822	5.62122	0.226797	0.823736	0.885651	-7.41595	0.155312	0.256465				0.218473	0.0736908	-0.284239	1.13259	429		FALSE
0.403275	0.0751515	0.731398	3.38251	2.6266	0.0194256	0.0670121	-4.23255	P56385	1.82886	0.432192	ATP5ME	ATP5I_HUMAN	0.37434	-0.0835443	-0.411668	0.244579	3.38251	-0.544138	0.594584	0.715116	-7.2872	0.382622	0.427959				0.37434	0.0737909	-0.486819	1.132	430		FALSE
-0.0731562	-0.150966	0.00465404	1.12614	-2.0093	0.0634233	0.162524	-5.33821	Q9Y2U8	1.39873	0.102512	LEMD3	MAN1_HUMAN	0.0887698	-0.18832	-0.26613	-0.11051	1.12614	-5.17237	0.000125007	0.000990876	0.62201	3.30589	0.111651				0.0887698	0.0743627	-0.115164	1.12864	431		FALSE
0.0753612	-0.0228231	0.173545	0.619324	1.64034	0.122358	0.259993	-5.91925	P18074	1.13335	0.130328	ERCC2	ERCC2_HUMAN	0.112014	-0.0699548	-0.168139	0.0282295	0.619324	-1.52267	0.149268	0.26141	-6.29786	1.13008	0.121329				0.112014	0.0743671	-0.145316	1.12862	432		FALSE
0.161727	-0.280166	0.603619	-3.25882	0.793515	0.442216	0.619984	-6.8429	Q9C010	0.513595	0.617187	PKIB	IPKB_HUMAN	0.504134	-0.491347	-0.93324	-0.0494548	-3.25882	-2.41081	0.0320434	0.0804557	-4.81802	1.74591	0.551598				0.504134	0.0747088	-0.653074	1.12663	433		FALSE
0.215408	0.123759	0.307057	-0.283542	5.02299	0.000165761	0.00185158	0.520928	Q12805	3.1215	0.135255	EFEMP1	FBLN3_HUMAN	0.104558	0.0800777	-0.0115715	0.171727	-0.283542	1.86729	0.0821297	0.164197	-5.77928	1.39328	0.11265				0.104558	0.0749167	-0.13533	1.12542	434		FALSE
0.000439696	-0.163957	0.164836	-1.01092	0.00571596	0.995517	0.996783	-7.23115	Q9BY76	0.00445649	0.193382	ANGPTL4	ANGL4_HUMAN	0.187552	-0.242292	-0.406689	-0.0778957	-1.01092	-3.14975	0.00681492	0.0240353	-3.41862	2.25339	0.210746				0.187552	0.0749342	-0.242732	1.12532	435		FALSE
-0.0850657	-0.333835	0.163704	4.16003	-0.73078	0.476512	0.651755	-6.95238	P04439	0.46921	0.355339	HLA-A	HLAA_HUMAN	0.283809	-0.452367	-0.701136	-0.203597	4.16003	-3.88618	0.00153883	0.00752606	-1.93439	2.67312	0.331687				0.283809	0.0749391	-0.367301	1.12529	436		FALSE
0.265609	-0.448704	0.979922	1.73039	0.794664	0.439574	0.617599	-6.90258	Q9Y5V0	0.516958	1.00703	ZNF706	ZN706_HUMAN	0.814925	-0.789042	-1.50336	-0.0747295	1.73039	-2.3607	0.0326591	0.0816893	-4.93201	1.73889	0.889375				0.814925	0.0749417	-1.05465	1.12528	437		FALSE
0.214314	0.0630913	0.365536	1.48228	3.02875	0.00869932	0.0370109	-3.45511	Q99816	2.08213	0.201743	TSG101	TS101_HUMAN	0.172522	-0.00894864	-0.160171	0.142274	1.48228	-0.126465	0.901094	0.936268	-7.43478	0.0873746	0.200737				0.172522	0.0749531	-0.223262	1.12521	438		FALSE
0.0946658	-0.349818	0.539149	-1.60091	0.455163	0.655707	0.791856	-7.12182	Q9H2X8	0.279943	0.662795	IFI27L2	I27L2_HUMAN	0.50709	0.750387	0.305903	1.19487	-1.60091	3.60794	0.00269666	0.0117699	-2.49769	2.51765	0.584178				0.50709	0.0751376	0.655721	1.12414	439		FALSE
0.0143228	-0.224434	0.253079	-2.85888	0.128204	0.899742	0.946473	-7.22244	Q00987	0.0735477	0.381693	MDM2	MDM2_HUMAN	0.272386	0.366454	0.127697	0.60521	-2.85888	3.28015	0.00523528	0.019708	-3.15816	2.32906	0.308386				0.272386	0.0752005	0.352131	1.12378	440		FALSE
0.213082	-0.0245149	0.45068	0.0493263	1.91662	0.075132	0.182782	-5.49093	O95822	1.33539	0.31275	MLYCD	DCMC_HUMAN	0.271063	0.562957	0.325359	0.800554	0.0493263	5.06364	0.000153465	0.00116939	0.411573	3.25784	0.33869				0.271063	0.0755738	0.349874	1.12163	441		FALSE
0.340887	0.225152	0.456623	-1.68152	6.29468	1.64993e-05	0.000312037	2.88352	Q5T2T1	3.62677	0.184225	MPP7	MPP7_HUMAN	0.132037	0.511294	0.395558	0.627029	-1.68152	9.44134	1.37e-07	4.14e-06	7.6702	4.66431	0.214852				0.132037	0.075602	0.170406	1.12147	442		FALSE
0.712326	0.599432	0.825219	-0.248836	13.4846	1.26707e-09	2.3205e-07	12.5248	P30838	5.25905	0.265477	ALDH3A1	AL3A1_HUMAN	0.128795	0.878461	0.765567	0.991354	-0.248836	16.6296	7.14e-11	1.25e-08	15.3762	5.80835	0.296432				0.128795	0.0757278	0.166135	1.12074	443		FALSE
-0.276747	-0.379912	-0.173582	-1.08339	-5.73299	4.44954e-05	0.000657414	1.8659	Q14680	3.42257	0.158484	MELK	MELK_HUMAN	0.117696	-0.428542	-0.531707	-0.325377	-1.08339	-8.8775	2.96e-07	7.76e-06	6.87226	4.52589	0.185586				0.117696	0.0757649	-0.151795	1.12053	444		FALSE
0.205973	0.0632054	0.34874	-1.86045	3.08326	0.00779397	0.0341176	-3.34757	Q96HD1	2.11518	0.190862	CRELD1	CREL1_HUMAN	0.162876	0.415877	0.27311	0.558644	-1.86045	6.22538	1.86e-05	0.000218775	2.58451	3.72086	0.219067				0.162876	0.0759478	0.209905	1.11948	445		FALSE
0.412307	0.131342	0.693272	2.3607	3.13616	0.00700468	0.0316114	-3.24285	P10606	2.14582	0.376603	COX5B	COX5B_HUMAN	0.32054	-0.000758993	-0.281724	0.280206	2.3607	-0.00577317	0.995472	0.995978	-7.44328	0.00557655	0.266765				0.32054	0.0759624	-0.413066	1.1194	446		FALSE
-0.447202	-0.526337	-0.368066	-0.798662	-12.077	5.57062e-09	7.31144e-07	11.044	P54277	5.02937	0.174279	PMS1	PMS1_HUMAN	0.0902822	-0.56323	-0.642366	-0.484095	-0.798662	-15.2105	2.45e-10	3.01e-08	14.1407	5.64748	0.195473				0.0902822	0.0766138	-0.116029	1.11569	447		FALSE
-0.577247	-0.7376	-0.416894	-1.52479	-7.69333	1.68172e-06	5.37065e-05	5.22873	Q8WVK7	4.07552	0.27761	SKA2	SKA2_HUMAN	0.182939	-0.812073	-0.972426	-0.65172	-1.52479	-10.823	2.36e-08	1.11e-06	9.48028	4.94381	0.321951				0.182939	0.0769044	-0.234827	1.11405	448		FALSE
0.034924	-0.132039	0.201886	-0.894136	0.447028	0.661435	0.796412	-7.12566	Q9Y2R4	0.273889	0.249923	DDX52	DDX52_HUMAN	0.190479	-0.209524	-0.376486	-0.0425614	-0.894136	-2.68191	0.0174114	0.0502507	-4.33294	1.95451	0.210113				0.190479	0.0769618	-0.244448	1.11372	449		FALSE
0.447818	0.308476	0.58716	-1.36904	6.8683	6.26548e-06	0.000145548	3.87791	P15428	3.82653	0.229378	HPGD	PGDH_HUMAN	0.158968	0.651706	0.512364	0.791048	-1.36904	9.99539	6.61e-08	2.4e-06	8.41981	4.78144	0.267146				0.158968	0.0771049	0.203889	1.11292	450		FALSE
-0.189423	-0.305211	-0.0736344	-0.843526	-3.49621	0.00338052	0.0181454	-2.5229	Q5UIP0	2.36003	0.157315	RIF1	RIF1_HUMAN	0.132097	-0.358819	-0.474607	-0.243031	-0.843526	-6.62278	9.43e-06	0.000124985	3.28683	3.86542	0.181943				0.132097	0.077145	-0.169396	1.11269	451		FALSE
0.184022	0.105587	0.262457	-0.8197	5.01406	0.000168597	0.00187794	0.503621	Q04912	3.11723	0.115706	MST1R	RON_HUMAN	0.0894828	0.0692942	-0.00914089	0.147729	-0.8197	1.88806	0.079115	0.159751	-5.74587	1.40786	0.0964701				0.0894828	0.07719	-0.114728	1.11244	452		FALSE
-0.0111319	-0.120414	0.0981504	-0.104694	-0.217695	0.830689	0.905924	-7.20602	Q96S82	0.12821	0.170178	UBL7	UBL7_HUMAN	0.124675	0.148592	0.0393096	0.257874	-0.104694	2.90586	0.0111374	0.035398	-3.90005	2.10026	0.138668				0.124675	0.0773796	0.159724	1.11137	453		FALSE
-0.0665709	-0.155769	0.0226272	-0.075858	-1.59499	0.132191	0.274962	-5.9853	Q13608	1.09934	0.118688	PEX6	PEX6_HUMAN	0.101762	-0.196907	-0.286105	-0.107709	-0.075858	-4.71775	0.000297573	0.00201771	-0.26626	3.09549	0.124677				0.101762	0.0774415	-0.130336	1.11103	454		FALSE
0.696482	0.270302	1.12266	0.718773	3.49258	0.00340543	0.018231	-2.53019	Q9BSR8	2.35827	0.578858	YIPF4	YIPF4_HUMAN	0.486208	0.0755437	-0.350636	0.501724	0.718773	0.378822	0.710288	0.802468	-7.36724	0.265844	0.556965				0.486208	0.0781459	-0.620938	1.10709	455		FALSE
-0.135696	-0.237013	-0.0343793	0.0851627	-2.8623	0.0121533	0.047427	-3.78066	Q7L8W6	1.97908	0.134388	DPH6	DPH6_HUMAN	0.115587	-0.283226	-0.384543	-0.18191	0.0851627	-5.97423	2.89e-05	0.000308579	2.12958	3.62975	0.152937				0.115587	0.0782897	-0.14753	1.1063	456		FALSE
-0.121112	-0.246076	0.00385279	0.0977334	-2.07123	0.0565527	0.14985	-5.23389	Q8WXE9	1.4415	0.164676	STON2	STON2_HUMAN	0.142566	0.0608277	-0.064137	0.185792	0.0977334	1.04026	0.315189	0.455999	-6.88747	0.759967	0.156878				0.142566	0.0783237	0.181939	1.10611	457		FALSE
-0.232567	-0.394666	-0.0704675	-1.06485	-3.06617	0.00806734	0.0350415	-3.38133	Q9BQ75	2.10437	0.216612	CMSS1	CMS1_HUMAN	0.184931	-0.468541	-0.63064	-0.306442	-1.06485	-6.17726	2.02e-05	0.000234731	2.49801	3.70236	0.248042				0.184931	0.0783557	-0.235974	1.10593	458		FALSE
0.359053	0.151619	0.566487	-1.40793	3.6992	0.00224264	0.0132688	-2.11381	Q96IV0	2.47475	0.28437	NGLY1	NGLY1_HUMAN	0.236652	0.0572635	-0.150171	0.264698	-1.40793	0.589966	0.56426	0.689843	-7.26012	0.416899	0.269217				0.236652	0.0785022	-0.30179	1.10512	459		FALSE
0.0786977	-0.106801	0.264197	1.25101	0.906672	0.379345	0.561003	-6.80612	Q6PIU2	0.598336	0.257794	NCEH1	NCEH1_HUMAN	0.211627	0.348289	0.162791	0.533788	1.25101	4.01263	0.00119417	0.00612955	-1.67857	2.74223	0.248938				0.211627	0.0787615	0.269592	1.10369	460		FALSE
-0.0594858	-0.214232	0.0952609	1.00238	-0.821526	0.424598	0.603928	-6.8805	Q9NZW5	0.536333	0.217387	PALS2	PALS2_HUMAN	0.176543	-0.284381	-0.439128	-0.129634	1.00238	-3.92743	0.00141649	0.00705471	-1.8509	2.69504	0.206819				0.176543	0.0787651	-0.224895	1.10367	461		FALSE
0.0195431	-0.0815261	0.120612	0.947911	0.413241	0.685453	0.812699	-7.14092	Q5T6F2	0.252261	0.151844	UBAP2	UBAP2_HUMAN	0.115305	-0.127239	-0.228308	-0.0261695	0.947911	-2.69048	0.017118	0.0495855	-4.31658	1.96019	0.127226				0.115305	0.0789385	-0.146782	1.10271	462		FALSE
0.0154673	-0.0721261	0.103061	1.05723	0.377374	0.711341	0.825823	-7.15583	Q9H089	0.234843	0.12909	LSG1	LSG1_HUMAN	0.099931	-0.111743	-0.199336	-0.0241495	1.05723	-2.72633	0.0159417	0.0468002	-4.24793	1.98471	0.110352				0.099931	0.07894	-0.12721	1.1027	463		FALSE
-0.105225	-0.207688	-0.00276234	0.690341	-2.19474	0.0448536	0.126529	-5.02087	Q9NVD7	1.52814	0.134963	PARVA	PARVA_HUMAN	0.116895	-0.253989	-0.356452	-0.151526	0.690341	-5.29758	9.89e-05	0.000827157	0.862676	3.35765	0.148264				0.116895	0.0790084	-0.148763	1.10233	464		FALSE
-0.0740259	-0.299494	0.151442	-0.834309	-0.701662	0.493957	0.667337	-6.9738	P30414	0.447702	0.324079	NKTR	NKTR_HUMAN	0.257226	-0.40135	-0.626819	-0.175882	-0.834309	-3.80424	0.0018146	0.00858178	-2.10031	2.6282	0.29931				0.257226	0.0790293	-0.327325	1.10221	465		FALSE
0.0130047	-0.102095	0.128105	1.75486	0.241465	0.812564	0.895708	-7.20024	Q9Y2W2	0.141882	0.17965	WBP11	WBP11_HUMAN	0.131312	-0.153794	-0.268894	-0.0386946	1.75486	-2.85559	0.0123179	0.0382397	-3.99811	2.06876	0.145709				0.131312	0.0794695	-0.166799	1.0998	466		FALSE
-0.36621	-0.578192	-0.154228	-2.41452	-3.692	0.00227548	0.0134027	-2.12835	Q03164	2.47113	0.290463	KMT2A	KMT2A_HUMAN	0.24184	-0.673323	-0.885305	-0.461341	-2.41452	-6.7882	7.15e-06	0.000100905	3.5728	3.91953	0.336702				0.24184	0.0795372	-0.307113	1.09943	467		FALSE
0.216511	0.102439	0.330583	3.02767	4.05631	0.00109428	0.00776346	-1.39369	O15511	2.66255	0.159382	ARPC5	ARPC5_HUMAN	0.130139	0.0513965	-0.0626756	0.165469	3.02767	0.962906	0.351319	0.492535	-6.96465	0.701806	0.14354				0.130139	0.0797614	-0.165115	1.09821	468		FALSE
0.0348276	-0.097133	0.166788	-2.00746	0.564039	0.581314	0.735355	-7.06388	Q9BZI1	0.355372	0.192087	IRX2	IRX2_HUMAN	0.150547	-0.156155	-0.288116	-0.0241947	-2.00746	-2.52896	0.023541	0.0634118	-4.6219	1.85342	0.165135				0.150547	0.0797937	-0.190983	1.09803	469		FALSE
0.0871631	-0.007478	0.181804	-0.752912	1.96826	0.0683863	0.171456	-5.40634	P35240	1.3701	0.124691	NF2	MERL_HUMAN	0.107971	0.223986	0.129345	0.318627	-0.752912	5.05791	0.000155141	0.00118102	0.400435	3.25495	0.134876				0.107971	0.0800631	0.136823	1.09657	470		FALSE
-0.096144	-0.599286	0.406998	-2.33751	-0.408377	0.688941	0.813746	-7.14302	Q8NEJ9	0.250871	0.751153	NGDN	NGDN_HUMAN	0.57401	-0.82346	-1.3266	-0.320318	-2.33751	-3.49769	0.00337038	0.0139691	-2.72047	2.45617	0.657113				0.57401	0.0800898	-0.727316	1.09642	471		FALSE
0.0712186	-0.0571973	0.199635	2.53066	1.18523	0.254914	0.430691	-6.51843	Q13435	0.801744	0.174106	SF3B2	SF3B2_HUMAN	0.146503	-0.114241	-0.242657	0.0141753	2.53066	-1.90121	0.0772574	0.156723	-5.7246	1.41797	0.15791				0.146503	0.0803207	-0.185459	1.09517	472		FALSE
-0.488458	-0.610042	-0.366874	-0.128495	-8.58579	4.46605e-07	1.99311e-05	6.58854	Q9BW27	4.3112	0.222067	NUP85	NUP85_HUMAN	0.138709	-0.663962	-0.785546	-0.542378	-0.128495	-11.6707	8.77e-09	5.17e-07	10.4988	5.09975	0.255182				0.138709	0.0804466	-0.175504	1.09449	473		FALSE
-0.328271	-0.4185	-0.238042	-0.480214	-7.77531	1.4828e-06	4.91096e-05	5.35795	O75330	4.09725	0.157035	HMMR	HMMR_HUMAN	0.102937	-0.458253	-0.548481	-0.368024	-0.480214	-10.854	2.28e-08	1.09e-06	9.51869	4.94694	0.181562				0.102937	0.0809488	-0.129982	1.09179	474		FALSE
-0.0117554	-0.190543	0.167032	-0.736738	-0.140518	0.890177	0.940038	-7.22068	P56377	0.0822733	0.28005	AP1S2	AP1S2_HUMAN	0.20397	0.245487	0.0667002	0.424275	-0.736738	2.93442	0.010517	0.0339464	-3.84415	2.11721	0.22726				0.20397	0.0812549	0.257243	1.09015	475		FALSE
-0.430737	-0.573347	-0.288128	0.0207434	-6.45497	1.25311e-05	0.000252384	3.16598	Q14181	3.68323	0.229214	POLA2	DPOA2_HUMAN	0.162696	-0.635918	-0.778528	-0.493309	0.0207434	-9.52978	1.21e-07	3.78e-06	7.7921	4.684	0.266097				0.162696	0.0812651	-0.205181	1.0901	476		FALSE
0.0860329	-0.0469974	0.219063	1.70877	1.38211	0.187779	0.349955	-6.27731	O15400	0.945508	0.178343	STX7	STX7_HUMAN	0.151768	-0.105351	-0.238381	0.0276794	1.70877	-1.69246	0.111846	0.20917	-6.0512	1.26034	0.163835				0.151768	0.081285	-0.191384	1.08999	477		FALSE
-0.042755	-0.176168	0.0906584	-0.20113	-0.684884	0.504178	0.67383	-6.98577	Q15014	0.438787	0.190981	MORF4L2	MO4L2_HUMAN	0.152205	-0.23449	-0.367903	-0.101077	-0.20113	-3.75625	0.00199883	0.00925301	-2.19749	2.60217	0.176622				0.152205	0.0815468	-0.191735	1.08859	478		FALSE
0.0829399	-0.0843455	0.250225	3.01656	1.05958	0.306601	0.486479	-6.65634	O60869	0.711287	0.228547	EDF1	EDF1_HUMAN	0.190848	-0.157409	-0.324694	0.00987639	3.01656	-2.01095	0.0632304	0.135305	-5.54374	1.49417	0.206483				0.190848	0.0816152	-0.240349	1.08823	479		FALSE
-0.289113	-0.392712	-0.185515	0.244316	-5.96411	2.9427e-05	0.000487868	2.2898	Q6P6C2	3.50545	0.161652	ALKBH5	ALKB5_HUMAN	0.11819	-0.437942	-0.54154	-0.334344	0.244316	-9.03428	2.38e-07	6.52e-06	7.09782	4.56476	0.188042				0.11819	0.0816444	-0.148828	1.08807	480		FALSE
-0.276323	-0.39834	-0.154305	1.68354	-4.83976	0.000235203	0.00243074	0.164278	Q13428	3.03852	0.178242	TCOF1	TCOF_HUMAN	0.139204	-0.451378	-0.573396	-0.329361	1.68354	-7.90584	1.22e-06	2.47e-05	5.40794	4.26065	0.207645				0.139204	0.0819808	-0.175056	1.08629	481		FALSE
-0.263971	-0.354433	-0.173508	-1.12723	-6.23615	1.82591e-05	0.000333599	2.77949	Q9BT25	3.60884	0.143365	HAUS8	HAUS8_HUMAN	0.103204	-0.393537	-0.483999	-0.303074	-1.12723	-9.29707	1.66e-07	4.84e-06	7.46949	4.63028	0.166584				0.103204	0.0824065	-0.129566	1.08404	482		FALSE
0.0963339	-0.00966741	0.202335	2.94035	1.94222	0.0717166	0.177154	-5.44916	O00425	1.35243	0.139612	IGF2BP3	IF2B3_HUMAN	0.120932	-0.0554529	-0.161454	0.0505484	2.94035	-1.118	0.281679	0.420251	-6.80477	0.819379	0.132646				0.120932	0.0824648	-0.151787	1.08373	483		FALSE
0.12652	0.0138298	0.239211	0.685953	2.3994	0.0303047	0.0941789	-4.65482	P18846	1.67228	0.148288	ATF1	ATF1_HUMAN	0.128563	-0.0344067	-0.147097	0.0782839	0.685953	-0.652506	0.524246	0.65491	-7.21981	0.464843	0.145075				0.128563	0.0831559	-0.160927	1.08011	484		FALSE
1.17623	1.03233	1.32013	-1.59924	17.4686	3.60367e-11	2.83789e-08	16.0036	O95049	5.65864	0.407413	TJP3	ZO3_HUMAN	0.164169	1.38128	1.23738	1.52518	-1.59924	20.514	3.79e-12	1.66e-09	18.2676	6.16274	0.439303				0.164169	0.0837039	0.205055	1.07725	485		FALSE
0.53809	0.418023	0.658158	-1.37987	9.57765	1.13946e-07	6.91115e-06	7.98511	Q9UI42	4.55171	0.231706	CPA4	CBPA4_HUMAN	0.136979	0.709157	0.589089	0.829224	-1.37987	12.6225	3.09e-09	2.34e-07	11.5685	5.25752	0.264373				0.136979	0.0837452	0.171066	1.07704	486		FALSE
-0.406867	-0.545021	-0.268712	1.14937	-6.29385	1.65231e-05	0.000312037	2.88204	Q9BUR4	3.62677	0.219881	WRAP53	TCAB1_HUMAN	0.157614	-0.603615	-0.74177	-0.465461	1.14937	-9.33737	1.57e-07	4.65e-06	7.52579	4.63883	0.25504				0.157614	0.0838584	-0.196749	1.07645	487		FALSE
-0.0748682	-0.319903	0.170167	-0.793117	-0.652979	0.52395	0.689166	-7.00778	Q8NEV8	0.417822	0.351206	EXPH5	EXPH5_HUMAN	0.279548	-0.423756	-0.66879	-0.178721	-0.793117	-3.69588	0.00225773	0.0101999	-2.31974	2.5682	0.323403				0.279548	0.0839108	-0.348888	1.07618	488		FALSE
-0.280918	-0.383849	-0.177987	-1.445	-5.83261	3.7198e-05	0.000583534	2.0495	Q9NWK9	3.45589	0.159322	ZNHIT6	BCD1_HUMAN	0.117429	-0.427325	-0.530256	-0.324394	-1.445	-8.87243	2.98e-07	7.76e-06	6.86491	4.52579	0.185063				0.117429	0.0841709	-0.146407	1.07484	489		FALSE
0.105669	-0.110218	0.321556	-1.33226	1.04604	0.312602	0.492939	-6.67042	Q9H8G2	0.701175	0.295377	CAAP1	CAAP1_HUMAN	0.246295	-0.200593	-0.41648	0.0152943	-1.33226	-1.98572	0.0662328	0.14032	-5.58584	1.47553	0.266454				0.246295	0.0848531	-0.306262	1.07133	490		FALSE
-0.207069	-0.32347	-0.0906684	-0.627187	-3.8018	0.00182355	0.0113791	-1.90679	Q684P5	2.52964	0.16044	RAP1GAP2	RPGP2_HUMAN	0.132796	-0.372086	-0.488487	-0.255685	-0.627187	-6.8315	6.66e-06	9.62e-05	3.64703	3.93155	0.185496				0.132796	0.0850289	-0.165016	1.07043	491		FALSE
-0.170185	-0.253152	-0.087218	0.59007	-4.38374	0.00057133	0.00477362	-0.73721	Q2NKX8	2.82467	0.118089	ERCC6L	ERC6L_HUMAN	0.0946531	-0.287726	-0.370693	-0.204759	0.59007	-7.41145	2.61e-06	4.57e-05	4.61675	4.11472	0.137055				0.0946531	0.0851995	-0.117541	1.06956	492		FALSE
0.0226846	-0.126879	0.172248	-0.612772	0.324142	0.750441	0.853143	-7.17552	Q5SXM8	0.198577	0.223902	DNLZ	DNLZ_HUMAN	0.17063	0.234547	0.0849829	0.38411	-0.612772	3.35145	0.00453168	0.0176147	-3.01507	2.37108	0.193883				0.17063	0.0852334	0.211862	1.06939	493		FALSE
0.514631	0.419133	0.610129	0.249677	11.5168	1.04571e-08	1.12768e-06	10.4097	Q16625	4.94029	0.204173	OCLN	OCLN_HUMAN	0.108949	0.379442	0.283944	0.47494	0.249677	8.49143	5.11e-07	1.22e-05	6.30439	4.4231	0.168141				0.108949	0.0853992	-0.135189	1.06855	494		FALSE
0.00861101	-0.111553	0.128775	2.02612	0.153148	0.880385	0.934496	-7.21871	Q9H7E9	0.0897694	0.18801	C8orf33	CH033_HUMAN	0.137089	-0.161465	-0.281628	-0.0413009	2.02612	-2.87167	0.0119276	0.0372927	-3.9668	2.07903	0.15222				0.137089	0.0854467	-0.170076	1.0683	495		FALSE
0.122111	0.014238	0.229984	2.24544	2.4192	0.029163	0.0916069	-4.61863	Q8WZA9	1.68538	0.142008	IRGQ	IRGQ_HUMAN	0.123067	-0.030376	-0.138249	0.0774971	2.24544	-0.601792	0.55657	0.683268	-7.25279	0.425869	0.139801				0.123067	0.0857746	-0.152487	1.06664	496		FALSE
-0.175044	-0.375512	0.0254247	-1.66272	-1.86608	0.082309	0.19506	-5.5724	P29597	1.29953	0.264007	TYK2	TYK2_HUMAN	0.228705	-0.458283	-0.658752	-0.257814	-1.66272	-4.88559	0.000215412	0.00154998	0.0641679	3.17479	0.282927				0.228705	0.0859021	-0.283239	1.066	497		FALSE
-0.0108326	-0.143068	0.121403	5.70786	-0.175071	0.863436	0.92503	-7.2149	O43790	0.102542	0.207056	KRT86	KRT86_HUMAN	0.150861	-0.197499	-0.329734	-0.0652631	5.70786	-3.19187	0.0062588	0.0225999	-3.33468	2.27706	0.169999				0.150861	0.0861357	-0.186666	1.06482	498		FALSE
0.12677	0.0173641	0.236177	0.753527	2.47631	0.0260948	0.0841589	-4.51357	P35611	1.72509	0.144033	ADD1	ADDA_HUMAN	0.124816	-0.0276551	-0.137061	0.0817512	0.753527	-0.54021	0.597221	0.717084	-7.28942	0.379966	0.142655				0.124816	0.08616	-0.154425	1.06469	499		FALSE
0.18237	0.0517148	0.313025	1.5721	2.98302	0.00953817	0.0397424	-3.54499	Q96DB5	2.05291	0.174116	RMDN1	RMD1_HUMAN	0.149058	0.366737	0.236082	0.497392	1.5721	5.99871	2.77e-05	0.000299144	2.17429	3.63805	0.197579				0.149058	0.086232	0.184367	1.06433	500		FALSE
0.14695	0.0498587	0.244041	-0.237489	3.23459	0.0057408	0.0271198	-3.04712	Q8NBM4	2.20645	0.130536	UBAC2	UBAC2_HUMAN	0.110766	0.0100229	-0.0870682	0.107114	-0.237489	0.220619	0.828454	0.887527	-7.41742	0.152808	0.128559				0.110766	0.0863804	-0.136927	1.06358	501		FALSE
-0.42679	-0.55083	-0.302749	-0.147613	-7.35327	2.86087e-06	7.93287e-05	4.68316	Q53EZ4	3.97963	0.210198	CEP55	CEP55_HUMAN	0.141512	-0.601706	-0.725747	-0.477666	-0.147613	-10.3669	4.13e-08	1.73e-06	8.90438	4.85067	0.24313				0.141512	0.0864056	-0.174917	1.06346	502		FALSE
-0.495586	-0.668027	-0.323145	-1.33793	-6.14196	2.15148e-05	0.000378189	2.61109	Q8IYA6	3.57498	0.271707	CKAP2L	CKP2L_HUMAN	0.19673	-0.738745	-0.911186	-0.566304	-1.33793	-9.15552	2.01e-07	5.64e-06	7.27027	4.59666	0.314998				0.19673	0.0864165	-0.243159	1.0634	503		FALSE
0.815173	0.716036	0.91431	-1.0926	17.5729	3.31693e-11	2.83789e-08	16.0829	Q8N3C7	5.65864	0.282354	CLIP4	CLIP4_HUMAN	0.113101	0.954922	0.855784	1.05406	-1.0926	20.5855	3.61e-12	1.66e-09	18.3151	6.16274	0.303704				0.113101	0.0865003	0.139748	1.06298	504		FALSE
-0.246238	-0.405912	-0.0865641	0.198572	-3.29572	0.00507284	0.0245084	-2.92508	Q9NVP1	2.24586	0.214896	DDX18	DDX18_HUMAN	0.182164	-0.471229	-0.630903	-0.311555	0.198572	-6.30706	1.62e-05	0.000196072	2.73061	3.74951	0.246328				0.182164	0.0866089	-0.224991	1.06244	505		FALSE
0.221482	0.0392626	0.403702	-0.0924387	2.59761	0.0205692	0.0699709	-4.28724	Q96DA6	1.80949	0.239905	DNAJC19	TIM14_HUMAN	0.207885	-0.0351427	-0.217362	0.147077	-0.0924387	-0.412164	0.686225	0.78518	-7.35335	0.288822	0.238485				0.207885	0.0867449	-0.256625	1.06176	506		FALSE
-0.0414297	-0.186553	0.103693	0.363886	-0.610107	0.551198	0.711621	-7.03579	Q9BRK5	0.387346	0.209638	SDF4	CAB45_HUMAN	0.165564	-0.2458	-0.390922	-0.100677	0.363886	-3.61972	0.00263319	0.0115389	-2.47386	2.5247	0.190822				0.165564	0.0867586	-0.20437	1.06169	507		FALSE
0.189034	0.00200892	0.37606	1.48669	2.16008	0.0478871	0.132561	-5.08129	Q9BQ48	1.5046	0.24625	MRPL34	RM34_HUMAN	0.213368	-0.0738735	-0.260899	0.113152	1.48669	-0.844146	0.412247	0.551709	-7.07283	0.612022	0.23658				0.213368	0.0872282	-0.262908	1.05934	508		FALSE
0.137114	0.0215735	0.252654	0.824343	2.53616	0.0232109	0.0771335	-4.4024	Q9NUP9	1.76527	0.152239	LIN7C	LIN7C_HUMAN	0.131814	-0.0252769	-0.140817	0.0902635	0.824343	-0.467541	0.647036	0.755482	-7.32775	0.328411	0.150856				0.131814	0.0872738	-0.162391	1.05912	509		FALSE
-0.282595	-0.552495	-0.0126947	-0.483341	-2.23764	0.0413464	0.118747	-4.94541	Q53GA4	1.55985	0.35509	PHLDA2	PHLA2_HUMAN	0.307916	-0.661788	-0.931688	-0.391888	-0.483341	-5.24017	0.000110083	0.000898801	0.752555	3.33392	0.389063				0.307916	0.0873769	-0.379193	1.0586	510		FALSE
-0.468019	-0.977797	0.0417591	-6.92235	-1.97516	0.0689738	0.172572	-5.34388	A6NEC2	1.36661	0.671237	NPEPPSL1	PSAL_HUMAN	0.581581	0.228148	-0.252476	0.708771	-6.92235	1.02125	0.325018	0.466281	-6.90573	0.743358	0.601553				0.548319	0.0874498	0.696166	1.05824	511		FALSE
0.134762	0.0320212	0.237502	0.343716	2.8032	0.0136778	0.0516113	-3.89508	P51570	1.94308	0.135935	GALK1	GALK1_HUMAN	0.117212	-0.00929678	-0.112037	0.0934438	0.343716	-0.193384	0.849331	0.901142	-7.4234	0.134614	0.135363				0.117212	0.0878983	-0.144059	1.05602	512		FALSE
0.00545533	-0.106318	0.117229	-2.53863	0.104307	0.918349	0.957501	-7.22539	Q9ULM3	0.0585451	0.182636	YEATS2	YETS2_HUMAN	0.127517	-0.151239	-0.263012	-0.0394657	-2.53863	-2.89171	0.0114579	0.0361685	-3.92769	2.09151	0.141729				0.127517	0.0879479	-0.156694	1.05577	513		FALSE
-0.0974897	-0.178461	-0.0165186	3.23489	-2.57311	0.0215858	0.0725824	-4.33327	P26639	1.79295	0.106573	TARS1	SYTC_HUMAN	0.0923759	-0.210978	-0.29195	-0.130007	3.23489	-5.56849	6e-05	0.000552783	1.37692	3.47093	0.119137				0.0923759	0.088004	-0.113489	1.0555	514		FALSE
-0.171635	-0.49485	0.15158	0.878667	-1.13486	0.274775	0.452311	-6.57527	P07205	0.765974	0.439185	PGK2	PGK2_HUMAN	0.36874	0.281361	-0.0418533	0.604576	0.878667	1.86039	0.0831549	0.165868	-5.79034	1.38788	0.397347				0.36874	0.0880159	0.452996	1.05544	515		FALSE
0.0971404	-0.00466426	0.198945	4.32021	2.03921	0.060015	0.156329	-5.28804	P17980	1.4193	0.134147	PSMC3	PRS6A_HUMAN	0.116144	-0.0454733	-0.147278	0.0563313	4.32021	-0.954594	0.355368	0.495917	-6.97264	0.696537	0.127958				0.116144	0.0881435	-0.142614	1.05481	516		FALSE
0.28002	0.14706	0.41298	-2.29642	4.50088	0.000453898	0.00401419	-0.503985	Q8NE62	2.88074	0.19052	CHDH	CHDH_HUMAN	0.151687	0.0937974	-0.0391625	0.226757	-2.29642	1.50765	0.153039	0.26618	-6.31878	1.11913	0.164272				0.151687	0.088194	-0.186222	1.05456	517		FALSE
-0.0950335	-0.40817	0.218103	-1.11702	-0.648594	0.526702	0.691642	-7.01073	Q5BKY9	0.41445	0.449429	FAM133B	F133B_HUMAN	0.357242	0.343345	0.0302084	0.656481	-1.11702	2.34329	0.0337741	0.0837601	-4.96358	1.72729	0.389602				0.357242	0.0883129	0.438378	1.05398	518		FALSE
-0.123493	-0.40089	0.153905	-2.08424	-0.965227	0.352654	0.532838	-6.63832	Q6UWJ1	0.640134	0.378117	TMCO3	TMCO3_HUMAN	0.316469	0.255053	-0.00810919	0.518215	-2.08424	2.10135	0.0564099	0.123636	-5.35108	1.53974	0.324668				0.300229	0.0883899	0.378546	1.0536	519		FALSE
0.127539	-0.110999	0.366077	-1.119	1.14265	0.27163	0.448352	-6.56661	Q9H1D9	0.772451	0.323614	POLR3F	RPC6_HUMAN	0.272136	-0.205942	-0.44448	0.0325959	-1.119	-1.84509	0.0854664	0.169662	-5.81475	1.37576	0.293399				0.272136	0.0886804	-0.333481	1.05217	520		FALSE
0.151558	-0.323361	0.626477	-0.879555	0.682007	0.505943	0.674962	-6.98779	Q96HQ2	0.437235	0.679392	CDKN2AIPNL	C2AIL_HUMAN	0.541812	-0.511634	-0.986553	-0.0367143	-0.879555	-2.30234	0.0365399	0.0888299	-5.03741	1.69987	0.58993				0.541812	0.0889824	-0.663192	1.0507	521		FALSE
0.177683	0.0728418	0.282525	1.1995	3.62195	0.00262134	0.0149804	-2.26962	P85037	2.43075	0.143272	FOXK1	FOXK1_HUMAN	0.119609	0.0315931	-0.0732486	0.136435	1.1995	0.644003	0.529591	0.65961	-7.22552	0.458348	0.135099				0.119609	0.0895538	-0.14609	1.04792	522		FALSE
0.090986	-0.0379857	0.219958	3.96641	1.50768	0.15303	0.303631	-6.10876	P27816	1.03759	0.171873	MAP4	MAP4_HUMAN	0.147137	-0.088633	-0.217605	0.0403387	3.96641	-1.46869	0.163194	0.279402	-6.37235	1.0895	0.15945				0.147137	0.089695	-0.179619	1.04723	523		FALSE
-0.194706	-0.572147	0.182734	-2.38543	-1.10246	0.288157	0.466634	-6.61074	P41271	0.742791	0.513771	NBL1	NBL1_HUMAN	0.430603	-0.719902	-1.09734	-0.342462	-2.38543	-4.07619	0.00105167	0.00552406	-1.55011	2.77675	0.50815				0.430603	0.0899321	-0.525195	1.04609	524		FALSE
0.100414	0.023022	0.177807	0.229938	2.77285	0.0145314	0.054132	-3.95356	Q8NEB9	1.92257	0.102369	PIK3C3	PK3C3_HUMAN	0.0882932	-0.00724859	-0.084641	0.0701438	0.229938	-0.200163	0.844122	0.897065	-7.42199	0.140067	0.101431				0.0882932	0.0899967	-0.107663	1.04577	525		FALSE
0.259501	0.103554	0.415447	-0.65029	3.55625	0.00299378	0.0165503	-2.40202	Q96RR1	2.39417	0.212441	TWNK	PEO1_HUMAN	0.177912	0.0427338	-0.113213	0.19868	-0.65029	0.585633	0.567092	0.692195	-7.26277	0.413697	0.202463				0.177912	0.0902132	-0.216767	1.04473	526		FALSE
0.253078	0.0216994	0.484457	-0.459046	2.33755	0.0341496	0.103177	-4.76702	P35914	1.62863	0.304571	HMGCL	HMGCL_HUMAN	0.263969	0.574645	0.343266	0.806024	-0.459046	5.30769	9.7e-05	0.000814401	0.882035	3.36207	0.335003				0.263969	0.090256	0.321567	1.04452	527		FALSE
-0.455755	-0.579769	-0.331741	0.0231095	-7.85401	1.31507e-06	4.57734e-05	5.48116	Q9BZX2	4.11427	0.217117	UCK2	UCK2_HUMAN	0.141481	-0.628031	-0.752045	-0.504017	0.0231095	-10.8228	2.36e-08	1.11e-06	9.48007	4.94381	0.248986				0.141481	0.090375	-0.172276	1.04395	528		FALSE
0.0961465	-0.0767475	0.26904	0.742269	1.18846	0.253683	0.429106	-6.51472	P54619	0.804406	0.234269	PRKAG1	AAKG1_HUMAN	0.197246	0.336219	0.163325	0.509113	0.742269	4.15596	0.000897045	0.00488109	-1.38913	2.8174	0.233899				0.197246	0.0904945	0.240072	1.04338	529		FALSE
0.310294	0.213778	0.406811	0.157292	6.87072	6.24054e-06	0.000145397	3.88201	Q05469	3.8268	0.158926	LIPE	LIPS_HUMAN	0.110111	0.176446	0.07993	0.272963	0.157292	3.90698	0.00147587	0.00728141	-1.8923	2.68434	0.128834				0.110111	0.0908363	-0.133848	1.04174	530		FALSE
-0.464015	-0.657963	-0.270067	-1.48936	-5.11302	0.00013979	0.00164306	0.694824	Q68CP9	3.15739	0.288045	ARID2	ARID2_HUMAN	0.221265	-0.73291	-0.926858	-0.538963	-1.48936	-8.07599	9.41e-07	2.02e-05	5.67288	4.30801	0.33345				0.221265	0.0909055	-0.268895	1.04141	531		FALSE
0.111982	-0.094435	0.318399	-2.09723	1.1594	0.26496	0.441327	-6.54784	Q8WYL5	0.784025	0.279946	SSH1	SSH1_HUMAN	0.235491	0.398119	0.191702	0.604536	-2.09723	4.1219	0.000960018	0.00513509	-1.45784	2.80079	0.278604				0.235491	0.0909486	0.286137	1.0412	532		FALSE
-0.228527	-0.312529	-0.144525	2.82196	-5.81403	3.84578e-05	0.000595	2.01536	P30520	3.45047	0.129812	ADSS2	PURA2_HUMAN	0.0958338	-0.344924	-0.428926	-0.260922	2.82196	-8.77533	3.41e-07	8.59e-06	6.72372	4.50329	0.150124				0.0958338	0.0910579	-0.116397	1.04068	533		FALSE
-0.122573	-0.388881	0.143735	-1.40665	-0.983653	0.341355	0.521777	-6.73326	Q9H477	0.656828	0.365764	RBKS	RBSK_HUMAN	0.303818	0.24634	-0.0199675	0.512648	-1.40665	1.97688	0.0673149	0.141945	-5.60051	1.4696	0.328543				0.303818	0.0911275	0.368914	1.04035	534		FALSE
0.0781049	-0.20031	0.35652	-1.67429	0.599535	0.558033	0.717237	-7.04242	P49711	0.379759	0.403112	CTCF	CTCF_HUMAN	0.31763	-0.307431	-0.585846	-0.0290156	-1.67429	-2.35985	0.0327131	0.0817983	-4.93356	1.73827	0.346646				0.31763	0.0912327	-0.385536	1.03985	535		FALSE
0.319452	0.0323821	0.606522	3.49503	2.3782	0.0315741	0.0971654	-4.69343	Q5XKE5	1.65743	0.377768	KRT79	K2C79_HUMAN	0.327504	-0.0777715	-0.364841	0.209298	3.49503	-0.578979	0.571455	0.695688	-7.2668	0.408945	0.372745				0.327504	0.0914345	-0.397223	1.03889	536		FALSE
-0.57562	-0.741106	-0.410134	-2.42045	-7.48331	3.58596e-06	9.25884e-05	4.55775	Q9H6R7	3.9411	0.286269	WDCP	WDCP_HUMAN	0.188795	-0.798087	-0.954109	-0.642065	-2.42045	-11.0049	3.88e-08	1.68e-06	9.05161	4.85727	0.322043				0.177998	0.0916422	-0.222467	1.0379	537		FALSE
-0.182762	-0.267716	-0.097809	1.75889	-4.59765	0.000375718	0.00348092	-0.312108	Q9Y5P6	2.92624	0.122415	GMPPB	GMPPB_HUMAN	0.096919	-0.300177	-0.38513	-0.215223	1.75889	-7.55138	2.1e-06	3.79e-05	4.84396	4.15968	0.14144				0.096919	0.0917499	-0.117414	1.03739	538		FALSE
-0.056025	-0.185627	0.073577	-0.500005	-0.923847	0.370628	0.551634	-6.79032	Q8NHP6	0.612133	0.179388	MOSPD2	MSPD2_HUMAN	0.147857	0.12286	-0.0067421	0.252462	-0.500005	2.02595	0.0615049	0.132151	-5.51857	1.50617	0.159879				0.147857	0.0921117	0.178885	1.03569	539		FALSE
-0.515664	-0.652543	-0.378785	0.22877	-8.05118	9.76801e-07	3.62845e-05	5.78627	Q9UET6	4.17008	0.24237	FTSJ1	TRM7_HUMAN	0.156159	-0.704481	-0.84136	-0.567602	0.22877	-10.9992	1.91e-08	9.48e-07	9.69743	4.97605	0.277486				0.156159	0.0922731	-0.188817	1.03492	540		FALSE
-0.0366131	-0.148581	0.0753549	2.64754	-0.698831	0.495673	0.668576	-6.97584	Q8N163	0.446	0.160901	CCAR2	CCAR2_HUMAN	0.127739	-0.190981	-0.302949	-0.0790129	2.64754	-3.64524	0.00250085	0.0110885	-2.42223	2.5388	0.147441				0.127739	0.0924242	-0.154368	1.03421	541		FALSE
0.247953	0.131519	0.364387	2.41428	4.55112	0.000411419	0.00371978	-0.404277	Q9UBI6	2.90512	0.167286	GNG12	GBG12_HUMAN	0.132834	0.0874425	-0.0289916	0.203877	2.41428	1.60499	0.129968	0.235568	-6.18054	1.19192	0.143791				0.132834	0.0924496	-0.16051	1.0341	542		FALSE
-0.172097	-0.435312	0.0911189	3.43035	-1.3973	0.183259	0.345629	-6.25751	Q04941	0.953761	0.353662	PLP2	PLP2_HUMAN	0.30029	-0.534717	-0.797932	-0.271501	3.43035	-4.34152	0.000620943	0.00362132	-1.01587	2.91367	0.359699				0.30029	0.0926267	-0.36262	1.03326	543		FALSE
0.138136	-0.131907	0.408178	-2.88454	1.09321	0.292064	0.470529	-6.62071	Q1MSJ5	0.736552	0.367586	CSPP1	CSPP1_HUMAN	0.308078	-0.23386	-0.503903	0.0361821	-2.88454	-1.85078	0.0846001	0.168367	-5.80569	1.37987	0.33218				0.308078	0.092648	-0.371996	1.03316	544		FALSE
0.227441	0.137246	0.317636	-0.356264	5.38912	8.34311e-05	0.00109321	1.22226	O15534	3.27744	0.136016	PER1	PER1_HUMAN	0.102899	0.103274	0.0130794	0.193469	-0.356264	2.44704	0.027627	0.0717682	-4.774	1.79805	0.112576				0.102899	0.092824	-0.124167	1.03234	545		FALSE
0.249488	-0.0271253	0.526101	-0.893576	1.92755	0.0736556	0.180528	-5.47313	Q9H204	1.34216	0.364335	MED28	MED28_HUMAN	0.315574	-0.131067	-0.40768	0.145546	-0.893576	-1.01263	0.327775	0.468956	-6.91564	0.739068	0.347588				0.315574	0.0930011	-0.380555	1.03151	546		FALSE
0.284586	0.136179	0.432994	2.03402	4.09815	0.00100658	0.00732605	-1.3095	Q9Y5Z4	2.68227	0.207954	HEBP2	HEBP2_HUMAN	0.169311	0.0806334	-0.0677741	0.229041	2.03402	1.16115	0.264269	0.401344	-6.7567	0.851972	0.185501				0.169311	0.0932971	-0.203953	1.03013	547		FALSE
0.0695932	-0.0549078	0.194094	-0.887862	1.1946	0.251345	0.426399	-6.50763	Q9UPP1	0.808965	0.168614	PHF8	PHF8_HUMAN	0.142037	-0.101389	-0.22589	0.0231123	-0.887862	-1.74039	0.10288	0.196032	-5.97837	1.29676	0.153244				0.142037	0.0934844	-0.170982	1.02926	548		FALSE
-0.144988	-0.304468	0.0144921	2.78805	-1.94292	0.0716246	0.177097	-5.44801	O95456	1.3526	0.210096	PSMG1	PSMG1_HUMAN	0.181943	-0.363602	-0.523082	-0.204122	2.78805	-4.87248	0.000220891	0.00158507	0.0384564	3.16812	0.224947				0.181943	0.0939931	-0.218614	1.0269	549		FALSE
0.15977	0.0515582	0.267983	-0.359125	3.15537	0.00673804	0.0306363	-3.20474	Q9HCJ3	2.15832	0.14509	RAVER2	RAVR2_HUMAN	0.123454	0.0115516	-0.0966606	0.119764	-0.359125	0.228137	0.822714	0.884968	-7.41563	0.156223	0.144928				0.123454	0.094212	-0.148219	1.02589	550		FALSE
0.270478	0.0775342	0.463421	-1.00195	2.99592	0.00929375	0.0389714	-3.51966	Q9NWH9	2.06098	0.257225	SLTM	SLTM_HUMAN	0.22012	0.0062408	-0.186703	0.199184	-1.00195	0.0691257	0.94583	0.964112	-7.44075	0.0495152	0.247034				0.22012	0.0942526	-0.264237	1.02571	551		FALSE
0.115007	0.00748243	0.222532	1.8608	2.28584	0.037713	0.111274	-4.8598	O95295	1.5919	0.141601	SNAPIN	SNAPN_HUMAN	0.12267	-0.0321638	-0.139689	0.075361	1.8608	-0.639276	0.532575	0.662168	-7.22866	0.45482	0.138607				0.12267	0.094411	-0.147171	1.02498	552		FALSE
-0.0365509	-0.124638	0.0515365	5.79789	-0.886777	0.389616	0.571664	-6.82409	A0A8I5KQE6	0.582759	0.122932	RPSA2	RPSA2_HUMAN	0.100495	-0.157078	-0.245166	-0.0689911	5.79789	-3.81094	0.00179027	0.00848744	-2.08674	2.63201	0.116973				0.100495	0.0945007	-0.120528	1.02457	553		FALSE
0.140086	-0.0523444	0.332516	-1.09444	1.55579	0.141229	0.286865	-6.04135	Q9NX07	1.07319	0.255842	TRNAU1AP	TSAP1_HUMAN	0.219534	-0.122655	-0.315085	0.0697751	-1.09444	-1.3622	0.193842	0.317325	-6.51338	1.00947	0.238149				0.219534	0.0950853	-0.262741	1.02189	554		FALSE
-0.288477	-0.481434	-0.0955199	-1.08856	-3.19507	0.0062185	0.0289767	-3.12583	P08047	2.1804	0.259317	SP1	SP1_HUMAN	0.220135	-0.551896	-0.744854	-0.358939	-1.08856	-6.1126	2.26e-05	0.000258632	2.38128	3.67675	0.294204				0.220135	0.0951285	-0.263419	1.02169	555		FALSE
-0.0454328	-0.141705	0.0508393	0.244913	-1.00855	0.329661	0.509836	-6.70858	O43660	0.675041	0.131915	PLRG1	PLRG1_HUMAN	0.109832	-0.176773	-0.273045	-0.0805007	0.244913	-3.92414	0.00142589	0.00707469	-1.85756	2.69409	0.128606				0.109832	0.0953137	-0.13134	1.02084	556		FALSE
0.093153	-0.104184	0.29049	0.843069	1.00883	0.329532	0.509835	-6.7083	Q9NX14	0.675041	0.270472	NDUFB11	NDUBB_HUMAN	0.225132	-0.176043	-0.37338	0.0212936	0.843069	-1.90652	0.0765197	0.155788	-5.71599	1.42113	0.242797				0.225132	0.0953362	-0.269196	1.02074	557		FALSE
-0.442393	-0.635413	-0.249372	1.60339	-4.89817	0.000210284	0.0022228	0.278361	P01130	3.06598	0.28281	LDLR	LDLR_HUMAN	0.220208	-0.705457	-0.898477	-0.512437	1.60339	-7.81082	1.4e-06	2.77e-05	5.25836	4.23402	0.326568				0.220208	0.0955936	-0.263064	1.01957	558		FALSE
0.240175	0.0277665	0.452584	0.243589	2.41649	0.0293167	0.0918333	-4.62359	Q9P0G3	1.68422	0.279503	KLK14	KLK14_HUMAN	0.242327	-0.0491919	-0.261601	0.163217	0.243589	-0.494937	0.628032	0.741185	-7.31393	0.34755	0.277416				0.242327	0.09571	-0.289367	1.01904	559		FALSE
-0.31309	-0.401095	-0.225086	1.33758	-7.60315	1.93336e-06	5.92421e-05	5.08557	P35250	4.05158	0.151461	RFC2	RFC2_HUMAN	0.1004	-0.43291	-0.520915	-0.344906	1.33758	-10.5129	3.45e-08	1.53e-06	9.09088	4.87717	0.173975				0.1004	0.0958727	-0.11982	1.0183	560		FALSE
0.183835	0.0873617	0.280308	-1.22734	4.0724	0.00105966	0.00758622	-1.3613	Q9P260	2.67041	0.134929	RELCH	RELCH_HUMAN	0.110062	0.315098	0.218625	0.411572	-1.22734	6.98021	5.21e-06	7.98e-05	3.90003	3.97825	0.155242				0.110062	0.0960566	0.131263	1.01747	561		FALSE
0.107212	0.000188906	0.214236	0.885114	2.1409	0.049647	0.136179	-5.11452	O95801	1.49088	0.140948	TTC4	TTC4_HUMAN	0.122098	-0.038383	-0.145406	0.0686405	0.885114	-0.76646	0.455654	0.591971	-7.13661	0.553418	0.135938				0.122098	0.0960999	-0.145595	1.01728	562		FALSE
-0.0530385	-0.296488	0.190411	-1.60471	-0.468708	0.646727	0.784379	-7.05628	Q9Y6X3	0.289887	0.358607	MAU2	SCC4_HUMAN	0.277739	0.268596	0.0390696	0.498122	-1.60471	2.5176	0.0250835	0.0664535	-4.66284	1.8326	0.287269				0.261855	0.096422	0.321634	1.01582	563		FALSE
0.16156	-0.0921452	0.415264	1.12782	1.36092	0.194237	0.356887	-6.30466	P82912	0.932416	0.339609	MRPS11	RT11_HUMAN	0.289439	-0.183147	-0.436852	0.0705578	1.12782	-1.54277	0.144344	0.255054	-6.26962	1.14487	0.313544				0.289439	0.0964519	-0.344706	1.01569	564		FALSE
-0.381506	-0.964953	0.20194	0.416875	-1.39743	0.183221	0.345629	-6.25735	Q8NB50	0.953761	0.784004	ZFP62	ZFP62_HUMAN	0.665626	-1.17393	-1.75738	-0.590487	0.416875	-4.30003	0.00067399	0.00387053	-1.09915	2.89242	0.795496				0.665626	0.0965565	-0.792427	1.01522	565		FALSE
-0.112458	-0.23702	0.0121036	-0.787329	-1.92946	0.0734006	0.180184	-5.47002	Q5VTB9	1.3432	0.164099	RNF220	RN220_HUMAN	0.142106	-0.281447	-0.406009	-0.156885	-0.787329	-4.82883	0.000240194	0.00168541	-0.047267	3.14977	0.175135				0.142106	0.0968684	-0.168989	1.01382	566		FALSE
0.0785716	-0.252476	0.409619	-1.86566	0.50723	0.619591	0.765137	-7.0956	O75907	0.315519	0.488086	DGAT1	DGAT1_HUMAN	0.377676	0.527465	0.196418	0.858513	-1.86566	3.40513	0.004065	0.0161432	-2.90709	2.40335	0.430162				0.377676	0.0970111	0.448894	1.01318	567		FALSE
-0.129452	-0.222519	-0.0363852	-0.898857	-2.97265	0.00973927	0.0402186	-3.56534	Q14004	2.048	0.12389	CDK13	CDK13_HUMAN	0.106175	-0.255644	-0.348711	-0.162577	-0.898857	-5.87043	3.48e-05	0.000358524	1.93909	3.58942	0.139594				0.106175	0.0970218	-0.126192	1.01313	568		FALSE
0.871529	0.715424	1.02763	3.0099	11.9315	6.54531e-09	8.0538e-07	10.8818	P15104	5.00961	0.340984	GLUL	GLNA_HUMAN	0.178092	1.08313	0.927029	1.23924	3.0099	14.8284	3.47e-10	4.02e-08	13.7885	5.59398	0.379505				0.178092	0.0971043	0.211605	1.01276	569		FALSE
0.0482342	-0.092469	0.188937	1.6829	0.732623	0.475421	0.650771	-6.951	P01008	0.470574	0.200901	SERPINC1	ANT3_HUMAN	0.160521	0.238792	0.0980888	0.379495	1.6829	3.62698	0.00259482	0.0114024	-2.45917	2.52892	0.185072				0.160521	0.0973538	0.190558	1.01165	570		FALSE
-0.540254	-0.707337	-0.373171	-1.70131	-6.91028	5.84716e-06	0.000137863	3.94889	Q9NZJ0	3.84042	0.275725	DTL	DTL_HUMAN	0.190617	-0.766463	-0.933546	-0.59938	-1.70131	-9.80366	8.47e-08	2.87e-06	8.16415	4.74344	0.316704				0.190617	0.0974481	-0.226209	1.01123	571		FALSE
-0.0807161	-0.189336	0.0279038	1.07832	-1.58811	0.133741	0.277379	-5.99521	Q5T8P6	1.09397	0.144614	RBM26	RBM26_HUMAN	0.123919	-0.227658	-0.336278	-0.119038	1.07832	-4.47923	0.000473571	0.00292648	-0.740227	2.98089	0.14969				0.123919	0.0976692	-0.146942	1.01024	572		FALSE
-0.276912	-0.904948	0.351124	-1.14247	-1.00537	0.342303	0.522714	-6.25052	Q8IYE0	0.655407	0.828108	CCDC146	CC146_HUMAN	0.716495	0.509577	-0.0158755	1.03503	-1.14247	2.21128	0.0558356	0.12292	-5.02092	1.54265	0.64744				0.599463	0.0976776	0.786489	1.01021	573		FALSE
0.0573944	-0.0703153	0.185104	-1.44713	0.960451	0.352512	0.532827	-6.75577	O15047	0.640151	0.175729	SETD1A	SET1A_HUMAN	0.145698	-0.115274	-0.242983	0.0124362	-1.44713	-1.92901	0.0734603	0.151398	-5.67934	1.43613	0.157323				0.145698	0.0978302	-0.172668	1.00953	574		FALSE
0.00588569	-0.124594	0.136365	-0.380526	0.0964018	0.924516	0.960923	-7.22623	Q01167	0.0538742	0.214128	FOXK2	FOXK2_HUMAN	0.148858	-0.170469	-0.300949	-0.0399899	-0.380526	-2.79212	0.0139838	0.0422787	-4.12121	2.02729	0.164811				0.148858	0.0979224	-0.176355	1.00912	575		FALSE
0.214047	-0.00453417	0.432629	-1.37911	2.09279	0.0543264	0.145715	-5.19717	P48552	1.45605	0.288131	NRIP1	NRIP1_HUMAN	0.249369	-0.0811062	-0.299688	0.137475	-1.37911	-0.792995	0.440515	0.57861	-7.11546	0.572675	0.277589				0.249369	0.0981896	-0.295153	1.00793	576		FALSE
0.669303	0.544978	0.793627	5.82286	11.5052	1.05966e-08	1.12768e-06	10.3963	P54652	4.94029	0.265537	HSPA2	HSP72_HUMAN	0.141836	0.501453	0.377129	0.625778	5.82286	8.61993	4.25e-07	1.03e-05	6.4954	4.46283	0.22023				0.141836	0.0982359	-0.167849	1.00773	577		FALSE
0.0301663	-0.085386	0.145718	-1.69621	0.557921	0.585378	0.737812	-7.06745	Q9C0D3	0.352074	0.167936	ZYG11B	ZY11B_HUMAN	0.131828	0.186077	0.0705252	0.30163	-1.69621	3.44148	0.00377656	0.015228	-2.83386	2.42476	0.150411				0.131828	0.098408	0.155911	1.00697	578		FALSE
0.233218	0.0859176	0.380518	0.293886	3.38367	0.00424547	0.021404	-2.74897	Q9Y2R0	2.29781	0.198931	COA3	COA3_HUMAN	0.168047	0.034476	-0.112824	0.181776	0.293886	0.5002	0.624411	0.738622	-7.31118	0.350987	0.192523				0.168047	0.0984164	-0.198742	1.00693	579		FALSE
-0.024943	-0.147819	0.0979325	-0.93042	-0.433824	0.670777	0.80267	-7.13177	Q9H0E3	0.265576	0.184084	SAP130	SP130_HUMAN	0.140183	-0.19073	-0.313605	-0.0678543	-0.93042	-3.31729	0.00485617	0.0185428	-3.08368	2.35193	0.158946				0.140183	0.0984173	-0.165787	1.00693	580		FALSE
-0.0554639	-0.1407	0.0297719	1.91209	-1.39065	0.185228	0.347219	-6.26621	P46379	0.950719	0.114344	BAG6	BAG6_HUMAN	0.0972413	-0.170454	-0.25569	-0.0852184	1.91209	-4.27381	0.000709893	0.00403262	-1.15184	2.87927	0.116033				0.0972413	0.0984467	-0.11499	1.0068	581		FALSE
-0.113841	-0.196519	-0.0311626	0.944811	-2.94264	0.0103448	0.0420744	-3.6241	O15294	2.0293	0.109953	OGT	OGT1_HUMAN	0.0943233	-0.225334	-0.308012	-0.142656	0.944811	-5.8246	3.77e-05	0.000381181	1.85452	3.57285	0.123614				0.0943233	0.0985646	-0.111493	1.00628	582		FALSE
-0.56984	-0.65858	-0.481099	-0.631943	-13.7234	9.98743e-10	1.91832e-07	12.7612	O43353	5.29631	0.21088	RIPK2	RIPK2_HUMAN	0.101239	-0.689505	-0.778245	-0.600765	-0.631943	-16.6053	7.29e-11	1.25e-08	15.3559	5.80835	0.23267				0.101239	0.0985719	-0.119665	1.00625	583		FALSE
-0.0561476	-0.15893	0.0466353	3.9125	-1.16745	0.261795	0.43818	-6.53872	P12004	0.789242	0.139437	PCNA	PCNA_HUMAN	0.11726	-0.194624	-0.297407	-0.091841	3.9125	-4.04674	0.00111541	0.00579706	-1.60962	2.76079	0.138172				0.11726	0.0988282	-0.138476	1.00512	584		FALSE
-0.392609	-0.743644	-0.0415735	-1.92261	-2.39022	0.0308479	0.0954526	-4.67154	P51817	1.6659	0.461919	PRKX	PRKX_HUMAN	0.400479	-0.865331	-1.21637	-0.514295	-1.92261	-5.26818	0.000104467	0.000865505	0.806343	3.34472	0.507082				0.400479	0.0989585	-0.472722	1.00455	585		FALSE
0.150214	0.00171698	0.298711	-0.55404	2.16183	0.0477291	0.132381	-5.07824	Q9NWS8	1.50529	0.19559	RMND1	RMND1_HUMAN	0.169413	0.350158	0.201661	0.498655	-0.55404	5.03937	0.000160688	0.00121915	0.364415	3.24566	0.211454				0.169413	0.0990002	0.199944	1.00436	586		FALSE
0.0894297	-0.147363	0.326223	-1.44592	0.807128	0.432584	0.612257	-6.89242	Q96FV9	0.52451	0.334183	THOC1	THOC1_HUMAN	0.270146	-0.229324	-0.466117	0.00746945	-1.44592	-2.06971	0.0567132	0.124155	-5.44454	1.53764	0.292314				0.270146	0.0990692	-0.318753	1.00406	587		FALSE
0.339212	-0.104998	0.783421	0.545645	1.90532	0.109267	0.239476	-5.05242	Q16667	1.18227	0.562354	CDKN3	CDKN3_HUMAN	0.506777	-0.258376	-0.702585	0.185834	0.545645	-1.45127	0.200723	0.326485	-5.83645	0.991096	0.510966				0.506777	0.0992472	-0.597587	1.00328	588		FALSE
-0.0383598	-0.153807	0.0770879	5.10633	-0.710101	0.488862	0.663185	-6.96767	P49207	0.453418	0.165818	RPL34	RL34_HUMAN	0.131709	-0.193661	-0.309109	-0.0782133	5.10633	-3.58498	0.00282479	0.012202	-2.54412	2.50481	0.151539				0.131709	0.0992629	-0.155301	1.00321	589		FALSE
-0.260217	-0.790306	0.269872	-1.21848	-1.0491	0.31124	0.491186	-6.66725	Q14568	0.703912	0.724557	HSP90AA2P	HS902_HUMAN	0.604753	0.452778	-0.0773114	0.982867	-1.21849	1.82543	0.0885204	0.174145	-5.84593	1.36171	0.651715				0.604753	0.0992973	0.712994	1.00306	590		FALSE
0.181949	0.0201531	0.343745	1.97761	2.40332	0.0300752	0.0935764	-4.64766	P07951	1.67533	0.212866	TPM2	TPM2_HUMAN	0.184585	-0.035609	-0.197405	0.126187	1.97761	-0.470351	0.645074	0.753974	-7.32637	0.330428	0.211222				0.184585	0.0993821	-0.217558	1.00269	591		FALSE
0.0742633	-0.0729212	0.221448	-2.13374	1.07831	0.298443	0.477691	-6.63662	O15085	0.725153	0.200725	ARHGEF11	ARHGB_HUMAN	0.167916	0.272087	0.124903	0.419272	-2.13374	3.95071	0.00135187	0.00678863	-1.80379	2.70801	0.196931				0.167916	0.0995075	0.197824	1.00214	592		FALSE
-0.0971957	-0.400934	0.206543	-0.169142	-0.683874	0.504797	0.674103	-6.98648	O00148	0.438412	0.434531	DDX39A	DX39A_HUMAN	0.346521	-0.505363	-0.809102	-0.201625	-0.169142	-3.55577	0.00299671	0.0127627	-2.60317	2.48873	0.397999				0.346521	0.0995585	-0.408168	1.00192	593		FALSE
-0.595225	-1.07411	-0.11634	-1.33335	-3.10123	0.0233172	0.0773186	-3.3899	Q8IVL0	1.76418	0.661294	NAV3	NAV3_HUMAN	0.546336	-0.0218981	-0.378838	0.335042	-1.33335	-0.153072	0.883748	0.925077	-7.06443	0.10248	0.418817				0.407215	0.0997019	0.573326	1.0013	594		FALSE
0.175113	-0.184237	0.534463	0.713214	1.04143	0.314665	0.494904	-6.67518	Q96FZ5	0.698113	0.491642	CMTM7	CKLF7_HUMAN	0.409965	-0.307401	-0.666751	0.0519493	0.713214	-1.82817	0.0880892	0.173427	-5.8416	1.36394	0.441739				0.409965	0.0997859	-0.482514	1.00093	595		FALSE
-1.1375	-1.43025	-0.844753	0.601649	-8.30395	6.71839e-07	2.72718e-05	6.17009	Q9NRG9	4.23783	0.526097	AAAS	AAAS_HUMAN	0.333985	-1.5305	-1.82325	-1.23775	0.601649	-11.1729	1.56e-08	8.13e-07	9.90859	5.00761	0.599044				0.333985	0.0998523	-0.392997	1.00064	596		FALSE
-0.006694	-0.100962	0.0875742	-0.170939	-0.151758	0.881461	0.93485	-7.21894	O75150	0.089292	0.146936	RNF40	BRE1B_HUMAN	0.107546	-0.133196	-0.227464	-0.0389273	-0.170939	-3.01963	0.00886059	0.0296696	-3.67655	2.17105	0.120247				0.107546	0.0999578	-0.126502	1.00018	597		FALSE
-0.214211	-0.330355	-0.0980669	2.30417	-3.94162	0.00137675	0.00926467	-1.62474	O94776	2.60173	0.161374	MTA2	MTA2_HUMAN	0.132503	-0.370033	-0.486177	-0.253889	2.30417	-6.80885	6.91e-06	9.83e-05	3.60823	3.92608	0.18473				0.132503	0.100022	-0.155822	0.999907	598		FALSE
0.143361	-0.0384862	0.325209	-0.13576	1.68482	0.113335	0.245398	-5.85324	P36955	1.16786	0.240602	SERPINF1	PEDF_HUMAN	0.207461	0.387327	0.205479	0.569174	-0.13576	4.55198	0.000410731	0.0026035	-0.59517	3.0173	0.251603				0.207461	0.10003	0.243966	0.999872	599		FALSE
0.12836	-0.0575495	0.314269	3.23467	1.47556	0.161363	0.315085	-6.15292	P84090	1.01401	0.248109	ERH	ERH_HUMAN	0.212094	-0.12089	-0.306799	0.0650187	3.23467	-1.3897	0.185511	0.307519	-6.47774	1.02952	0.230151				0.212094	0.100218	-0.24925	0.999053	600		FALSE
-0.0989053	-0.214781	0.0169708	0.671925	-1.82413	0.0887265	0.207397	-5.63902	Q9H8Y5	1.26515	0.153226	ANKZF1	ANKZ1_HUMAN	0.132197	-0.254193	-0.370069	-0.138317	0.671925	-4.68813	0.000315142	0.0021114	-0.324856	3.08168	0.161671				0.132197	0.100344	-0.155288	0.998508	601		FALSE
0.117821	-0.00698555	0.242628	3.28292	2.01751	0.0624706	0.160612	-5.32448	P35998	1.40501	0.164361	PSMC2	PRS7_HUMAN	0.142386	-0.0494135	-0.17422	0.0753932	3.28292	-0.84613	0.411175	0.550866	-7.07113	0.613268	0.157925				0.142386	0.100381	-0.167235	0.99835	602		FALSE
-0.092138	-0.249197	0.0649212	-0.338725	-1.25373	0.229702	0.400288	-6.43789	Q8IY81	0.853819	0.211509	FTSJ3	SPB1_HUMAN	0.179181	-0.30258	-0.459639	-0.145521	-0.338725	-4.11725	0.000968966	0.00516541	-1.46723	2.79886	0.211892				0.179181	0.100393	-0.210442	0.998297	603		FALSE
0.025637	-0.204921	0.256195	0.474109	0.237638	0.815474	0.897226	-7.20121	P25208	0.139852	0.359298	NFYB	NFYB_HUMAN	0.263032	-0.283073	-0.513631	-0.0525154	0.474109	-2.62391	0.019529	0.0548372	-4.44324	1.91698	0.289426				0.263032	0.10059	-0.30871	0.997447	604		FALSE
0.325623	0.145352	0.505893	-2.7007	3.88606	0.00174148	0.0109889	-1.77101	O43272	2.54199	0.251071	PRODH	PROD_HUMAN	0.205662	0.560292	0.390332	0.730253	-2.7007	7.09229	6.46e-06	9.41e-05	3.74617	3.93706	0.278932				0.1939	0.100603	0.23467	0.997388	605		FALSE
-0.0660644	-0.516311	0.384182	-0.553952	-0.313579	0.758289	0.857886	-7.17907	Q9H361	0.192274	0.673446	PABPC3	PABP3_HUMAN	0.513664	-0.668636	-1.11888	-0.218389	-0.553952	-3.17372	0.00649268	0.0231242	-3.37088	2.26827	0.577765				0.513664	0.10073	-0.602571	0.99684	606		FALSE
0.0246421	-0.119044	0.168329	3.09907	0.366515	0.719253	0.83198	-7.16009	Q99439	0.226673	0.213076	CNN2	CNN2_HUMAN	0.163925	-0.16765	-0.311337	-0.023964	3.09907	-2.49355	0.0252307	0.0667536	-4.68789	1.83059	0.179503				0.163925	0.100738	-0.192293	0.996807	607		FALSE
-0.168548	-0.483402	0.146306	-0.0794404	-1.14405	0.271069	0.447802	-6.56506	P27701	0.773355	0.42717	CD82	CD82_HUMAN	0.359201	0.252754	-0.0620997	0.567608	-0.0794404	1.71561	0.107433	0.202503	-6.01618	1.2786	0.387452				0.359201	0.100779	0.421302	0.996631	608		FALSE
0.00654131	-0.142039	0.155122	2.41469	0.0940876	0.926322	0.961612	-7.22647	Q13310	0.0529331	0.242211	PABPC4	PABP4_HUMAN	0.169508	-0.192104	-0.340685	-0.0435234	2.41469	-2.76315	0.0148153	0.0441959	-4.17713	2.00878	0.187439				0.169508	0.101022	-0.198645	0.995582	609		FALSE
-0.171086	-0.475659	0.133486	-0.644053	-1.20048	0.249127	0.423992	-6.50083	Q9Y289	0.813031	0.412444	SLC5A6	SC5A6_HUMAN	0.347472	-0.578279	-0.882852	-0.273706	-0.644053	-4.05766	0.00109132	0.00568686	-1.58755	2.76715	0.409601				0.347472	0.101027	-0.407193	0.995561	610		FALSE
0.119042	-0.040743	0.278827	-0.553622	1.59219	0.132821	0.275908	-5.98935	P49754	1.09724	0.212646	VPS41	VPS41_HUMAN	0.182291	0.332423	0.172638	0.492208	-0.553622	4.44616	0.00050532	0.00307208	-0.806297	2.96568	0.219697				0.182291	0.101351	0.213381	0.994172	611		FALSE
-0.527127	-0.701389	-0.352866	-2.29066	-6.46462	1.23266e-05	0.000249615	3.18287	Q01973	3.68614	0.280285	ROR1	ROR1_HUMAN	0.198807	-0.75981	-0.934072	-0.585549	-2.29066	-9.31821	1.61e-07	4.74e-06	7.49905	4.63482	0.321313				0.198807	0.101389	-0.232683	0.994008	612		FALSE
-0.133246	-0.25649	-0.0100013	-0.0143372	-2.31055	0.0359686	0.107171	-4.81558	Q96L91	1.61023	0.162189	EP400	EP400_HUMAN	0.140603	-0.297787	-0.421031	-0.174542	-0.0143372	-5.16378	0.000127041	0.00100195	0.605447	3.30268	0.176724				0.140603	0.101425	-0.164541	0.993853	613		FALSE
0.369463	0.271137	0.467789	3.29714	8.03027	1.00787e-06	3.70888e-05	5.75415	P08582	4.16484	0.173872	MELTF	TRFM_HUMAN	0.112176	0.238365	0.140039	0.336692	3.29714	5.18086	0.000123027	0.000979123	0.638399	3.30933	0.141176				0.112176	0.101813	-0.131098	0.992198	614		FALSE
0.275893	0.106755	0.445031	-2.75858	3.48601	0.003451	0.0183999	-2.5434	Q8N4L2	2.35483	0.229635	PIP4P2	PP4P2_HUMAN	0.192961	0.050397	-0.118741	0.219535	-2.75858	0.636785	0.534152	0.663082	-7.23031	0.45356	0.217784				0.192961	0.101831	-0.225496	0.992121	615		FALSE
0.111396	-0.169803	0.392595	-1.11963	0.852268	0.408871	0.588639	-6.79497	Q9H8M1	0.558204	0.39114	COQ10B	CQ10B_HUMAN	0.320806	-0.252861	-0.517978	0.012256	-1.11963	-2.05194	0.0600124	0.129616	-5.48231	1.51598	0.326921				0.302459	0.10202	-0.364257	0.991315	616		FALSE
-0.163658	-0.296322	-0.0309945	1.5495	-2.63642	0.019052	0.0660655	-4.21397	O15417	1.83521	0.174787	TNRC18	TNC18_HUMAN	0.15135	-0.340243	-0.472907	-0.207579	1.5495	-5.48108	7.04e-05	0.0006333	1.21198	3.43305	0.194252				0.15135	0.102295	-0.176585	0.990145	617		FALSE
0.0411752	-0.645785	0.728136	1.85277	0.128095	0.899826	0.946473	-7.22245	Q2TB90	0.0735477	1.09729	HKDC1	HKDC1_HUMAN	0.783719	-0.873017	-1.55998	-0.186057	1.85277	-2.71594	0.0162741	0.0476138	-4.26785	1.97742	0.865327				0.783719	0.102358	-0.914193	0.98988	618		FALSE
-0.224904	-0.348476	-0.101333	1.55819	-3.88964	0.00152818	0.0100052	-1.72956	Q92922	2.57494	0.171193	SMARCC1	SMRC1_HUMAN	0.140976	-0.38932	-0.512891	-0.265748	1.55819	-6.73315	7.84e-06	0.00010817	3.47804	3.90202	0.195557				0.140976	0.102412	-0.164415	0.98965	619		FALSE
0.0374214	-0.0775232	0.152366	-1.13515	0.695763	0.497536	0.669471	-6.97804	Q9Y259	0.444769	0.164908	CHKB	CHKB_HUMAN	0.131135	-0.115403	-0.230347	-0.000458078	-1.13515	-2.14564	0.0492062	0.111247	-5.31408	1.59201	0.142077				0.131135	0.102626	-0.152824	0.988741	620		FALSE
-0.155054	-0.281962	-0.0281464	0.0105022	-2.61111	0.0200287	0.0686363	-4.2618	Q8IXK0	1.81814	0.167152	PHC2	PHC2_HUMAN	0.144783	-0.323768	-0.450675	-0.19686	0.0105022	-5.45224	7.43e-05	0.000660292	1.15736	3.42135	0.185478				0.144783	0.102654	-0.168714	0.988623	621		FALSE
-0.270443	-0.479049	-0.0618365	-2.80062	-2.78912	0.0148502	0.0549815	-3.89587	Q15011	1.91585	0.276676	HERPUD1	HERP1_HUMAN	0.237989	-0.540047	-0.736723	-0.343371	-2.80062	-5.90746	4.36e-05	0.000434079	1.76473	3.53748	0.299222				0.224378	0.102683	-0.269604	0.988503	622		FALSE
-0.281954	-0.596045	0.0321362	-1.23284	-1.91846	0.0748811	0.18234	-5.48793	Q9H0F7	1.33671	0.413426	ARL6	ARL6_HUMAN	0.358331	0.135488	-0.178603	0.449579	-1.23284	0.921881	0.371619	0.513023	-7.00346	0.67016	0.396258				0.358331	0.102735	0.417442	0.988283	623		FALSE
-0.132597	-0.319235	0.0540414	-1.28152	-1.51832	0.150352	0.300057	-6.094	B2RTY4	1.04506	0.248683	MYO9A	MYO9A_HUMAN	0.212926	0.11521	-0.0714285	0.301848	-1.28152	1.31922	0.207471	0.335453	-6.56799	0.973435	0.231973				0.212926	0.103022	0.247806	0.987071	624		FALSE
-0.301513	-0.645613	0.0425876	-1.2029	-1.87262	0.0813464	0.193574	-5.56193	O75385	1.30378	0.453271	ULK1	ULK1_HUMAN	0.392567	0.15529	-0.188811	0.49939	-1.2029	0.964467	0.350562	0.491802	-6.96315	0.70295	0.432987				0.392567	0.103068	0.456803	0.986878	625		FALSE
0.0597858	-0.131594	0.251166	-0.569953	0.667622	0.514821	0.681724	-6.9978	P18583	0.427979	0.273799	SON	SON_HUMAN	0.218336	-0.19426	-0.38564	-0.00287982	-0.569953	-2.16928	0.0470636	0.107638	-5.27296	1.60811	0.236768				0.218336	0.103087	-0.254046	0.986798	626		FALSE
0.491907	0.313301	0.670513	-1.21323	5.88596	3.38149e-05	0.000541245	2.14726	Q96PX1	3.47678	0.277308	RNF157	RN157_HUMAN	0.203763	0.254844	0.0762378	0.43345	-1.21323	3.04935	0.00834556	0.0283232	-3.61784	2.1894	0.228142				0.203763	0.103118	-0.237064	0.986667	627		FALSE
-0.59494	-0.71806	-0.47182	0.12212	-10.327	4.34498e-08	3.29007e-06	8.96699	Q99661	4.71407	0.247362	KIF2C	KIF2C_HUMAN	0.140462	-0.758352	-0.881472	-0.635232	0.12212	-13.1635	1.76e-09	1.47e-07	12.1446	5.3479	0.277935				0.140462	0.103127	-0.163412	0.986627	628		FALSE
0.0294925	-0.0542186	0.113204	1.85992	0.752936	0.463492	0.640351	-6.93555	Q9H0B6	0.485054	0.119173	KLC2	KLC2_HUMAN	0.095502	-0.0816043	-0.165315	0.00210691	1.85992	-2.08333	0.0552929	0.121861	-5.42131	1.54697	0.103392				0.095502	0.103152	-0.111097	0.986524	629		FALSE
0.00664887	-0.148171	0.161469	3.5539	0.0917802	0.928124	0.962467	-7.22669	Q13247	0.0517648	0.25175	SRSF6	SRSF6_HUMAN	0.176627	-0.198652	-0.353472	-0.0438318	3.5539	-2.74217	0.0154471	0.0457549	-4.2175	1.99423	0.195243				0.176627	0.10339	-0.205301	0.985523	630		FALSE
-0.446182	-0.546058	-0.346306	0.573125	-9.54731	1.18622e-07	7.07689e-06	7.94408	Q8TD30	4.54644	0.192352	GPT2	ALAT2_HUMAN	0.113943	-0.578478	-0.678354	-0.478602	0.573125	-12.3781	4.01e-09	2.8e-07	11.3009	5.22231	0.21711				0.113943	0.10371	-0.132296	0.984179	631		FALSE
0.352644	0.0285093	0.676779	-2.30821	2.32509	0.0349777	0.104926	-4.78945	Q99590	1.6205	0.426523	SCAF11	SCAFB_HUMAN	0.36979	-0.0760452	-0.40018	0.24809	-2.30821	-0.50139	0.623594	0.738176	-7.31056	0.351586	0.423933				0.36979	0.10416	-0.428689	0.982298	632		FALSE
-0.245049	-0.424853	-0.0652441	0.047437	-2.9126	0.0109878	0.0441024	-3.68277	Q6ZW49	2.00967	0.238993	PAXIP1	PAXI1_HUMAN	0.20513	-0.482848	-0.662653	-0.303044	0.047437	-5.73904	4.4e-05	0.000436721	1.69591	3.53582	0.267656				0.20513	0.104165	-0.2378	0.98228	633		FALSE
0.0863395	-0.0355003	0.208179	-1.70765	1.51443	0.151326	0.301312	-6.0994	Q9NSY1	1.04243	0.162337	BMP2K	BMP2K_HUMAN	0.139001	-0.0747937	-0.196634	0.0470462	-1.70765	-1.31191	0.209864	0.338419	-6.57714	0.967662	0.151495				0.139001	0.104175	-0.161133	0.982239	634		FALSE
0.0348676	-0.196979	0.266714	1.28726	0.321404	0.752473	0.854316	-7.17645	Q9NUJ1	0.197018	0.346875	ABHD10	ABHDA_HUMAN	0.264502	0.341324	0.109477	0.573171	1.28726	3.14627	0.00686306	0.0241726	-3.42556	2.25119	0.297173				0.264502	0.104328	0.306456	0.981599	635		FALSE
-0.068912	-0.347109	0.209285	2.68491	-0.529385	0.604519	0.753615	-7.08361	Q02978	0.330908	0.408173	SLC25A11	M2OM_HUMAN	0.317381	0.298789	0.0205919	0.576986	2.68491	2.29531	0.0370352	0.0895548	-5.05001	1.69605	0.345288				0.317381	0.104345	0.367701	0.981527	636		FALSE
0.0373459	-0.065358	0.14005	-1.20654	0.777115	0.449537	0.626788	-6.91664	Q8WUX2	0.504023	0.145227	CHAC2	CHAC2_HUMAN	0.11717	-0.09829	-0.200994	0.00441388	-1.20654	-2.04528	0.0593445	0.12849	-5.48598	1.52039	0.12671				0.11717	0.104585	-0.135636	0.980532	637		FALSE
0.453116	0.113352	0.792879	2.37722	2.85011	0.0124535	0.0484064	-3.80432	P62310	1.97042	0.45072	LSM3	LSM3_HUMAN	0.387619	0.00449731	-0.335266	0.344261	2.37722	0.0282883	0.977816	0.98595	-7.44287	0.0194845	0.452397				0.387619	0.104643	-0.448619	0.980288	638		FALSE
0.315157	0.203177	0.427137	-0.160658	6.01471	2.69063e-05	0.00045275	2.38166	O95171	3.52596	0.175188	SCEL	SCEL_HUMAN	0.127753	0.167423	0.0554426	0.279403	-0.160658	3.19523	0.00621639	0.0225087	-3.32797	2.27861	0.144013				0.127753	0.104888	-0.147734	0.979275	639		FALSE
0.0859534	-0.0110224	0.182929	4.46469	1.89421	0.0782411	0.188367	-5.52721	Q99832	1.31886	0.127738	CCT7	TCPH_HUMAN	0.110635	-0.0419544	-0.13893	0.0550215	4.46469	-0.924577	0.37026	0.511462	-7.00095	0.672548	0.122267				0.110635	0.104959	-0.127908	0.978979	640		FALSE
-0.0442602	-0.15637	0.0678493	-1.62736	-0.843724	0.412475	0.592528	-6.86175	Q96KQ7	0.55262	0.15698	EHMT2	EHMT2_HUMAN	0.1279	-0.192128	-0.304237	-0.0800182	-1.62736	-3.66249	0.00241516	0.0108073	-2.38731	2.54787	0.147798				0.1279	0.104962	-0.147867	0.97897	641		FALSE
0.160817	0.0685169	0.253117	0.147278	3.72357	0.002135	0.0128052	-2.06464	P78356	2.48754	0.126712	PIP4K2B	PI42B_HUMAN	0.1053	0.0390918	-0.0532081	0.131392	0.147278	0.905137	0.38013	0.521967	-7.01886	0.656539	0.116703				0.1053	0.104997	-0.121725	0.978825	642		FALSE
0.0162585	-0.0628371	0.0953541	1.63494	0.439296	0.666899	0.800339	-7.12926	Q9NUU7	0.268671	0.118608	DDX19A	DD19A_HUMAN	0.0902363	-0.0880363	-0.167132	-0.00894071	1.63494	-2.3787	0.0315435	0.0794792	-4.89928	1.75153	0.0985144				0.0902363	0.105043	-0.104295	0.978634	643		FALSE
-0.246635	-0.504033	0.0107641	-0.38714	-2.04775	0.0590729	0.154551	-5.27364	Q9NWB7	1.42532	0.339155	IFT57	IFT57_HUMAN	0.293654	-0.585444	-0.842842	-0.328045	-0.38714	-4.86081	0.000225891	0.00160777	0.0155483	3.16388	0.362678				0.293654	0.105559	-0.338809	0.976504	644		FALSE
-0.0339735	-0.149082	0.0811353	-0.473065	-0.630756	0.537978	0.701304	-7.02252	Q9BQ39	0.401318	0.165924	DDX50	DDX50_HUMAN	0.131322	-0.185458	-0.300567	-0.070349	-0.473065	-3.44323	0.00376318	0.0151896	-2.83032	2.42569	0.149853				0.131322	0.10562	-0.151484	0.976254	645		FALSE
0.0092151	-0.0809612	0.0993914	1.41528	0.218392	0.830156	0.905844	-7.20586	Q01780	0.128317	0.140758	EXOSC10	EXOSX_HUMAN	0.102878	-0.10939	-0.199566	-0.0192137	1.41528	-2.59248	0.0207782	0.0575461	-4.50265	1.89605	0.11308				0.102878	0.105789	-0.118605	0.975561	646		FALSE
0.391789	0.193551	0.590027	-1.31361	4.22371	0.000784032	0.00605913	-1.05735	P53794	2.74609	0.279637	SLC5A3	SC5A3_HUMAN	0.22616	0.131239	-0.066999	0.329478	-1.31361	1.41484	0.178152	0.297954	-6.44468	1.04949	0.245099				0.22616	0.105999	-0.26055	0.9747	647		FALSE
0.117898	-0.0386492	0.274444	-0.925602	1.6095	0.128975	0.270055	-5.96432	Q8TER5	1.11035	0.208115	ARHGEF40	ARH40_HUMAN	0.178597	-0.0877357	-0.244283	0.0688111	-0.925602	-1.19774	0.250159	0.385037	-6.71476	0.880818	0.19523				0.178597	0.106171	-0.205633	0.973994	648		FALSE
0.166916	0.0795079	0.254324	0.111697	4.08109	0.00104143	0.00748975	-1.34381	Q96IF1	2.67476	0.122312	AJUBA	AJUBA_HUMAN	0.0997193	0.281726	0.194318	0.369134	0.111697	6.8882	6.06e-06	8.98e-05	3.74385	3.94882	0.139835				0.0997193	0.106185	0.11481	0.973937	649		FALSE
-0.514365	-0.663656	-0.365074	-0.223878	-7.36321	2.81615e-06	7.86424e-05	4.69934	Q96T88	3.98178	0.253192	UHRF1	UHRF1_HUMAN	0.170319	-0.710441	-0.859732	-0.56115	-0.223878	-10.1701	5.29e-08	2.06e-06	8.64938	4.81363	0.289275				0.170319	0.106212	-0.196075	0.973827	650		FALSE
-0.296847	-0.533783	-0.059912	-3.26517	-2.67752	0.0175636	0.0624608	-4.13598	Q8WVP7	1.8601	0.312791	LMBR1	LMBR1_HUMAN	0.270308	0.0141913	-0.222744	0.251127	-3.26517	0.128003	0.899898	0.935766	-7.43457	0.0880534	0.315886				0.270308	0.106352	0.311039	0.973256	651		FALSE
0.222795	0.081026	0.364564	-0.765713	3.35857	0.00446683	0.0222353	-2.7993	P42785	2.28328	0.19125	PRCP	PCP_HUMAN	0.161737	0.408859	0.26709	0.550627	-0.765713	6.16342	2.07e-05	0.00023941	2.47307	3.69716	0.216751				0.161737	0.106422	0.186064	0.972968	652		FALSE
0.147942	-0.048632	0.344516	-1.20072	1.6084	0.129215	0.270343	-5.9659	Q76I76	1.1097	0.261302	SSH2	SSH2_HUMAN	0.224261	0.405876	0.209302	0.60245	-1.20072	4.41263	0.000539748	0.0032389	-0.873371	2.94903	0.269755				0.224261	0.106489	0.257934	0.972695	653		FALSE
-0.0427436	-0.135138	0.0496509	-0.501833	-0.988677	0.338972	0.520076	-6.72832	P54760	0.65941	0.127049	EPHB4	EPHB4_HUMAN	0.105408	-0.163915	-0.25631	-0.0715206	-0.501833	-3.79142	0.00186205	0.00876933	-2.12627	2.62075	0.122589				0.105408	0.106645	-0.121172	0.972059	654		FALSE
0.0238948	-0.0656072	0.113397	7.83585	0.570558	0.577001	0.732058	-7.06003	P60709	0.3598	0.130166	ACTB	ACTB_HUMAN	0.102108	-0.0933578	-0.18286	-0.00385589	7.83585	-2.22919	0.0420161	0.0987309	-5.16774	1.6498	0.110911				0.102108	0.106963	-0.117253	0.970768	655		FALSE
-0.478545	-0.596445	-0.360645	-0.921005	-8.67437	3.93566e-07	1.81248e-05	6.71801	Q9UMY1	4.33323	0.216454	NOL7	UTP16_HUMAN	0.134506	-0.632913	-0.750813	-0.515013	-0.921005	-11.4725	1.1e-08	6.15e-07	10.2665	5.06444	0.244945				0.134506	0.10713	-0.154369	0.970088	656		FALSE
0.193791	0.0983303	0.289251	-0.682029	4.3385	0.000624656	0.00512413	-0.827554	Q9BU02	2.8015	0.135581	THTPA	THTPA_HUMAN	0.108906	0.0688612	-0.0265991	0.164322	-0.682029	1.54163	0.144618	0.255367	-6.27122	1.14414	0.117965				0.108906	0.10727	-0.124929	0.969524	657		FALSE
-0.280975	-0.429333	-0.132618	-1.85218	-4.0475	0.00111371	0.00785882	-1.41141	Q7Z6V5	2.65838	0.207161	ADAT2	ADAT2_HUMAN	0.169254	-0.47509	-0.623448	-0.326732	-1.85218	-6.84375	6.52e-06	9.48e-05	3.66799	3.93507	0.236635				0.169254	0.107335	-0.194114	0.969259	658		FALSE
-0.0468597	-0.144612	0.0508923	0.205708	-1.02448	0.322334	0.502768	-6.69252	Q9HBH1	0.68592	0.133901	PDF	DEFM_HUMAN	0.111521	-0.174658	-0.272411	-0.0769064	0.205708	-3.8185	0.00176322	0.00838409	-2.07143	2.63622	0.129857				0.111521	0.107572	-0.127799	0.9683	659		FALSE
-0.563199	-0.691014	-0.435385	-0.915066	-9.417	1.41143e-07	7.82746e-06	7.76665	Q8WUA4	4.52399	0.244004	GTF3C2	TF3C2_HUMAN	0.145817	-0.730166	-0.85798	-0.602351	-0.915066	-12.2088	4.82e-09	3.2e-07	11.1126	5.19573	0.275442				0.145817	0.107814	-0.166966	0.967327	660		FALSE
-0.244121	-0.382112	-0.106131	0.224358	-3.78081	0.00190229	0.0116853	-1.94913	Q96EY4	2.52022	0.189856	TMA16	TMA16_HUMAN	0.157427	-0.424375	-0.562366	-0.286384	0.224358	-6.57248	1.03e-05	0.000133908	3.19912	3.84785	0.216166				0.157427	0.107824	-0.180254	0.967283	661		FALSE
-0.0818383	-0.179472	0.0157954	-0.553538	-1.79137	0.0940428	0.216246	-5.69037	Q8IWC1	1.24141	0.12921	MAP7D3	MA7D3_HUMAN	0.111386	-0.209363	-0.306997	-0.111729	-0.553538	-4.58279	0.000386765	0.00248492	-0.533865	3.03172	0.135353				0.111386	0.107852	-0.127525	0.967173	662		FALSE
-0.0252751	-0.171522	0.120972	1.1948	-0.369348	0.717186	0.830564	-7.15899	Q9H0L4	0.228551	0.216753	CSTF2T	CSTFT_HUMAN	0.166846	-0.216277	-0.362523	-0.0700298	1.1948	-3.16048	0.00666882	0.023623	-3.39727	2.26006	0.187562				0.166846	0.107882	-0.191001	0.967052	663		FALSE
0.113228	0.0279952	0.198461	-1.26852	2.83907	0.0127317	0.0492445	-3.82572	Q9UHV7	1.96313	0.113048	MED13	MED13_HUMAN	0.0972382	0.00207824	-0.0831548	0.0873113	-1.26852	0.0521096	0.95915	0.973458	-7.44185	0.036704	0.110978				0.0972382	0.108329	-0.11115	0.965257	664		FALSE
0.0665277	-0.171452	0.304508	0.768053	0.597437	0.559396	0.718402	-7.04373	P36404	0.378188	0.344788	ARL2	ARL2_HUMAN	0.2715	-0.243796	-0.481776	-0.00581636	0.768053	-2.18936	0.0453127	0.104604	-5.23787	1.62199	0.294601				0.2715	0.108347	-0.310324	0.965184	665		FALSE
-0.758197	-1.18072	-0.335679	-0.826218	-3.83501	0.00170562	0.0108671	-1.83977	Q9H490	2.54592	0.583705	PIGU	PIGU_HUMAN	0.48203	-0.207269	-0.629787	0.215249	-0.826218	-1.04838	0.31156	0.452494	-6.87908	0.765674	0.530574				0.48203	0.108364	0.550928	0.965114	666		FALSE
0.250247	0.120937	0.379557	0.841071	4.13587	0.000933653	0.00692327	-1.23366	P07311	2.70139	0.181567	ACYP1	ACYP1_HUMAN	0.147523	0.0816423	-0.0476674	0.210952	0.841071	1.34932	0.19785	0.322914	-6.5299	0.998217	0.160305				0.147523	0.108372	-0.168605	0.965083	667		FALSE
0.119897	-0.0042173	0.244011	-0.484877	2.06451	0.0572645	0.151379	-5.2453	Q96RK0	1.43619	0.163626	CIC	CIC_HUMAN	0.141596	-0.0418145	-0.165929	0.0822995	-0.484877	-0.720005	0.482924	0.616851	-7.17203	0.518015	0.158213				0.141596	0.108592	-0.161711	0.964201	668		FALSE
0.23968	-0.0473071	0.526668	2.18842	1.78484	0.0951368	0.218299	-5.70055	P18859	1.236	0.380074	ATP5PF	ATP5J_HUMAN	0.32741	-0.134122	-0.42111	0.152866	2.18842	-0.998773	0.334219	0.475088	-6.92952	0.729285	0.360462				0.32741	0.108689	-0.373803	0.963814	669		FALSE
0.109385	-0.0649063	0.283675	2.13966	1.34125	0.200392	0.364622	-6.32975	P02771	0.917995	0.233546	AFP	FETA_HUMAN	0.19884	0.336392	0.162101	0.510683	2.13966	4.12478	0.00095452	0.00511958	-1.45203	2.80179	0.235324				0.19884	0.108698	0.227008	0.963777	670		FALSE
0.165207	0.0464866	0.283928	2.28721	2.97394	0.00971397	0.0402186	-3.5628	Q8IXM3	2.048	0.158109	MRPL41	RM41_HUMAN	0.135443	0.0106813	-0.108039	0.129402	2.28721	0.192278	0.850182	0.901756	-7.42363	0.133792	0.156477				0.135443	0.108899	-0.154526	0.962975	671		FALSE
-0.314769	-0.454255	-0.175284	-0.291347	-4.82273	0.000243028	0.00249589	0.130951	Q86U86	3.03036	0.203589	PBRM1	PB1_HUMAN	0.159132	-0.496293	-0.635778	-0.356807	-0.291347	-7.60393	1.93e-06	3.58e-05	4.92861	4.17341	0.233079				0.159132	0.108949	-0.181523	0.962776	672		FALSE
0.0608772	-0.160407	0.282161	-0.552499	0.591867	0.56368	0.721551	-6.988	Q9NYP7	0.373941	0.319086	ELOVL5	ELOV5_HUMAN	0.252452	0.340786	0.132157	0.549414	-0.552499	3.51421	0.00359264	0.0146741	-2.75204	2.43829	0.273938				0.238014	0.109027	0.279908	0.962468	673		FALSE
-0.0117562	-0.199739	0.176227	2.35846	-0.133653	0.895507	0.943301	-7.22168	P60468	0.0778512	0.295977	SEC61B	SC61B_HUMAN	0.21446	-0.25632	-0.444303	-0.068337	2.35846	-2.91403	0.0109564	0.034978	-3.88408	2.1051	0.238652				0.21446	0.109039	-0.244564	0.96242	674		FALSE
0.318219	-0.12316	0.759598	2.76353	1.54079	0.144822	0.291755	-6.06253	Q9Y4Y9	1.06267	0.586928	LSM5	LSM5_HUMAN	0.503547	-0.255827	-0.697205	0.185552	2.76353	-1.23869	0.235063	0.367618	-6.66656	0.91246	0.549526				0.503547	0.109135	-0.574046	0.962038	675		FALSE
-0.135202	-0.279716	0.00931174	-0.761998	-1.99942	0.064587	0.16439	-5.35468	Q9Y3Y2	1.39265	0.190282	CHTOP	CHTOP_HUMAN	0.164869	-0.323028	-0.467542	-0.178514	-0.761998	-4.77706	0.000265367	0.00182605	-0.149195	3.12569	0.202559				0.164869	0.109335	-0.187826	0.961242	676		FALSE
-0.113352	-0.21107	-0.0156346	3.18652	-2.47906	0.0259552	0.0838725	-4.50849	P39748	1.72667	0.12867	FEN1	FEN1_HUMAN	0.111481	-0.240241	-0.337958	-0.142523	3.18652	-5.25415	0.000107242	0.000882927	0.779409	3.33902	0.141021				0.111481	0.109611	-0.126888	0.960145	677		FALSE
0.0410045	-0.0575855	0.139594	-0.405368	0.888849	0.388537	0.570739	-6.82223	Q9UHF7	0.584105	0.137593	TRPS1	TRPS1_HUMAN	0.112476	-0.0869807	-0.185571	0.0116092	-0.405368	-1.88547	0.0794854	0.16023	-5.75005	1.40627	0.12123				0.112476	0.109695	-0.127985	0.959814	678		FALSE
0.331375	0.220465	0.442285	-0.616046	6.38524	1.41182e-05	0.000276568	3.04353	P45973	3.65896	0.177508	CBX5	CBX5_HUMAN	0.126532	0.475252	0.364341	0.586162	-0.616046	9.15759	2.01e-07	5.64e-06	7.27319	4.59666	0.202646				0.126532	0.109909	0.143877	0.958966	679		FALSE
0.0155372	-0.169018	0.200093	-1.25415	0.179918	0.859697	0.923505	-7.21398	Q9P1Y6	0.104597	0.291146	PHRF1	PHRF1_HUMAN	0.210551	-0.223809	-0.408365	-0.0392534	-1.25415	-2.59167	0.0208112	0.0576147	-4.50417	1.89553	0.231421				0.210551	0.109992	-0.239346	0.958638	680		FALSE
0.0796618	-0.00431324	0.163637	0.0336285	2.02735	0.0613453	0.15848	-5.30798	Q99700	1.41209	0.110572	ATXN2	ATX2_HUMAN	0.095803	-0.0291477	-0.113123	0.0548274	0.0336285	-0.741794	0.470012	0.604906	-7.15567	0.534942	0.106796				0.095803	0.110259	-0.10881	0.957587	681		FALSE
0.0605675	-0.0319431	0.153078	-1.54145	1.39919	0.182702	0.34528	-6.25504	Q9NXN4	0.954429	0.12438	GDAP2	GDAP2_HUMAN	0.105541	0.180327	0.0878168	0.272838	-1.54145	4.16581	0.00087963	0.00480292	-1.36927	2.82268	0.125215				0.105541	0.110535	0.11976	0.956499	682		FALSE
0.0666323	-0.0895137	0.222778	0.189556	0.911977	0.376638	0.558468	-6.80127	P0CG12	0.60206	0.216921	DERPC	DERPC_HUMAN	0.178139	-0.135469	-0.291615	0.0206772	0.189556	-1.85412	0.0840947	0.167446	-5.80035	1.38281	0.192014				0.178139	0.110592	-0.202101	0.956275	683		FALSE
0.0345268	-0.0998369	0.16889	-0.880736	0.549166	0.591217	0.742971	-7.07249	Q6PL24	0.345156	0.196064	TMED8	TMED8_HUMAN	0.153289	-0.139301	-0.273665	-0.00493746	-0.880736	-2.21566	0.0431104	0.100612	-5.19164	1.64075	0.166406				0.153289	0.110732	-0.173828	0.955726	684		FALSE
0.185315	-0.0262699	0.3969	1.28385	1.87178	0.0814694	0.19377	-5.56327	Q9Y3B7	1.30322	0.278708	MRPL11	RM11_HUMAN	0.241387	-0.0882799	-0.299865	0.123305	1.28385	-0.891676	0.387069	0.527998	-7.03106	0.647418	0.267259				0.241387	0.110882	-0.273595	0.95514	685		FALSE
-0.153221	-0.269642	-0.0367994	-0.47957	-2.81264	0.0134223	0.0508664	-3.87685	Q9BRX5	1.94931	0.154061	GINS3	PSF3_HUMAN	0.132819	-0.303734	-0.420156	-0.187313	-0.47957	-5.57561	5.92e-05	0.000546928	1.39029	3.47389	0.17137				0.132819	0.110936	-0.150514	0.954926	686		FALSE
0.0825188	-0.345442	0.510479	-1.32012	0.426578	0.678256	0.808005	-6.94569	Q9NZI8	0.258491	0.625696	IGF2BP1	IF2B1_HUMAN	0.488239	0.61594	0.219726	1.01215	-1.32012	3.4392	0.00586525	0.0215643	-3.01614	2.29497	0.526038				0.452022	0.111008	0.533422	0.954644	687		FALSE
0.224101	0.0120877	0.436114	-2.32765	2.25897	0.0397001	0.115611	-4.90764	Q99683	1.5731	0.279219	MAP3K5	M3K5_HUMAN	0.241875	-0.0497961	-0.261809	0.162217	-2.32765	-0.501952	0.623208	0.738052	-7.31026	0.351752	0.277469				0.241875	0.111161	-0.273897	0.954048	688		FALSE
0.0968694	-0.0737019	0.267441	1.25531	1.2137	0.24419	0.418225	-6.48541	Q9Y3D7	0.822831	0.230745	PAM16	TIM16_HUMAN	0.194596	-0.123463	-0.294034	0.0471082	1.25531	-1.54689	0.143351	0.253811	-6.26379	1.1478	0.210828				0.194596	0.111197	-0.220332	0.953906	689		FALSE
-0.0164924	-0.146433	0.113448	-0.114786	-0.271249	0.790008	0.879852	-7.19216	Q8WUD4	0.163045	0.198259	CCDC12	CCD12_HUMAN	0.148243	-0.184281	-0.314221	-0.0543397	-0.114786	-3.03084	0.00866273	0.0291309	-3.65442	2.1783	0.165813				0.148243	0.111307	-0.167788	0.953477	690		FALSE
-0.112542	-0.230334	0.00525032	1.70813	-2.04187	0.0597205	0.15578	-5.28357	Q9BQ61	1.42115	0.155213	TRIR	TRIR_HUMAN	0.134383	-0.26463	-0.382422	-0.146838	1.70813	-4.80123	0.00025329	0.0017583	-0.101568	3.13707	0.165338				0.134383	0.111332	-0.152088	0.95338	691		FALSE
-0.33727	-0.433912	-0.240628	-1.52788	-7.50811	3.45683e-06	9.01407e-05	4.59542	P48067	3.9478	0.167447	SLC6A9	SC6A9_HUMAN	0.110254	-0.458581	-0.549696	-0.367466	-1.52788	-10.8279	4.74e-08	1.93e-06	8.84653	4.82835	0.186155				0.103949	0.111346	-0.121311	0.953326	692		FALSE
0.0511956	-0.105734	0.208125	-0.433884	0.697201	0.496662	0.669042	-6.97701	Q99717	0.44536	0.225309	SMAD5	SMAD5_HUMAN	0.179033	-0.151412	-0.308342	0.00551721	-0.433884	-2.06199	0.057533	0.12543	-5.45766	1.53252	0.193647				0.179033	0.111352	-0.202608	0.953303	693		FALSE
-0.186939	-0.378045	0.00416756	5.23355	-2.09052	0.0545574	0.146086	-5.20105	P0C0S8;P20671;Q16777;Q6FI13;Q96KK5;Q99878;Q9BTM1	1.45473	0.251868	H2AC17;H2AC7;H2AC20;H2AC19;H2AC12;H2AC14;H2AJ	H2A1_HUMAN;H2A1D_HUMAN;H2A2C_HUMAN;H2A2A_HUMAN;H2A1H_HUMAN;H2A1J_HUMAN;H2AJ_HUMAN	0.218024	-0.433651	-0.624757	-0.242544	5.23355	-4.84948	0.000230856	0.00163718	-0.00669614	3.15846	0.269104				0.218024	0.111377	-0.246712	0.953205	694		FALSE
0.0247373	-0.240863	0.290338	1.59079	0.199046	0.84498	0.914418	-7.21014	O00571	0.116815	0.415057	DDX3X	DDX3X_HUMAN	0.30301	-0.317936	-0.583537	-0.052336	1.59079	-2.55824	0.0222263	0.0606526	-4.56707	1.87304	0.332698				0.30301	0.111562	-0.342674	0.952485	695		FALSE
-0.165478	-0.27336	-0.0575963	-1.44707	-3.2781	0.00525703	0.0252126	-2.9603	Q7Z624	2.23489	0.145125	CAMKMT	CMKMT_HUMAN	0.123077	-0.0263111	-0.134193	0.0815706	-1.44707	-0.521219	0.610053	0.727943	-7.29995	0.365334	0.141158				0.123077	0.111607	0.139167	0.95231	696		FALSE
-0.0577398	-0.157105	0.0416254	-0.597751	-1.24185	0.233928	0.405678	-6.45212	P19447	0.844422	0.134021	ERCC3	ERCC3_HUMAN	0.113361	0.070417	-0.0289482	0.169782	-0.597751	1.51451	0.151306	0.263922	-6.30923	1.1243	0.122759				0.113361	0.111663	0.128157	0.95209	697		FALSE
0.0213505	-0.1612	0.203901	0.0702978	0.249951	0.806119	0.891628	-7.19803	O43566	0.147334	0.284028	RGS14	RGS14_HUMAN	0.208263	-0.214077	-0.396628	-0.0315271	0.0702978	-2.50621	0.0246136	0.0655492	-4.66434	1.8387	0.2282				0.208263	0.111686	-0.235428	0.952002	698		FALSE
-0.00539676	-0.14065	0.129856	2.1402	-0.0852738	0.933206	0.965068	-7.22731	P22626	0.0482077	0.219418	HNRNPA2B1	ROA2_HUMAN	0.154304	-0.179658	-0.314911	-0.0444052	2.1402	-2.83877	0.0127395	0.0392087	-4.03081	2.05848	0.171063				0.154304	0.111981	-0.174262	0.950854	699		FALSE
-0.0353542	-0.141017	0.0703086	-0.637475	-0.715069	0.485878	0.66016	-6.96404	Q15528	0.457589	0.151433	MED22	MED22_HUMAN	0.120546	-0.171488	-0.277151	-0.0658256	-0.637475	-3.4685	0.0035755	0.0146435	-2.77936	2.43905	0.137807				0.120546	0.111988	-0.136134	0.950829	700		FALSE
-0.00157929	-0.110757	0.107599	2.55471	-0.0309141	0.975758	0.986721	-7.23066	Q8WUF5	0.0184183	0.168062	PPP1R13L	IASPP_HUMAN	0.124556	-0.142182	-0.25136	-0.0330042	2.55471	-2.78317	0.0142356	0.0428427	-4.1385	2.02177	0.137838				0.124556	0.112119	-0.140603	0.950323	701		FALSE
-0.284705	-0.460466	-0.108945	1.74669	-3.46182	0.0036242	0.0190907	-2.59205	Q16850	2.34102	0.238367	CYP51A1	CP51A_HUMAN	0.200516	-0.510981	-0.686742	-0.335221	1.74669	-6.21318	1.9e-05	0.0002228	2.5626	3.71608	0.269511				0.200516	0.112219	-0.226276	0.949935	702		FALSE
0.0685182	-0.0938419	0.230878	-1.01734	0.901895	0.381794	0.563024	-6.81046	P42338	0.595374	0.225565	PIK3CB	PK3CB_HUMAN	0.185229	0.27753	0.11517	0.43989	-1.01734	3.65309	0.0024615	0.0109633	-2.40635	2.54281	0.21392				0.185229	0.112237	0.209012	0.949865	703		FALSE
0.0955072	-0.0742813	0.265296	6.15757	1.20215	0.248499	0.42367	-6.49889	P02768	0.813577	0.230088	ALB	ALBU_HUMAN	0.193703	0.313932	0.144144	0.483721	6.15757	3.95146	0.00134985	0.00678284	-1.80229	2.7083	0.227193				0.193703	0.112446	0.218425	0.949056	704		FALSE
-0.25562	-0.37729	-0.13395	-0.015479	-4.48996	0.000463715	0.0040939	-0.525691	Q9UKX7	2.87442	0.174302	NUP50	NUP50_HUMAN	0.138807	-0.411982	-0.533651	-0.290312	-0.015479	-7.23644	3.45e-06	5.74e-05	4.32891	4.05931	0.198921				0.138807	0.112761	-0.156361	0.94784	705		FALSE
0.179049	0.00410104	0.353997	-1.62733	2.18722	0.045496	0.127729	-5.03401	P62699	1.52338	0.230366	YPEL5	YPEL5_HUMAN	0.199589	0.403285	0.228337	0.578232	-1.62733	4.92643	0.000199223	0.00145746	0.144154	3.19308	0.247547				0.199589	0.113575	0.224236	0.944718	706		FALSE
0.0419528	-0.0870471	0.170953	-1.11187	0.695027	0.497984	0.669676	-6.97856	P53814	0.444487	0.184994	SMTN	SMTN_HUMAN	0.14717	-0.123371	-0.252371	0.00562912	-1.11187	-2.04387	0.0594997	0.128791	-5.48836	1.51921	0.159166				0.14717	0.113611	-0.165324	0.94458	707		FALSE
-0.433201	-0.537126	-0.329276	1.59331	-8.90839	2.83026e-07	1.40178e-05	7.05549	P52701	4.39234	0.193308	MSH6	MSH6_HUMAN	0.118563	-0.566372	-0.670297	-0.462447	1.59331	-11.6469	9.01e-09	5.22e-07	10.4711	5.09764	0.217765				0.118563	0.113651	-0.133171	0.944429	708		FALSE
0.271574	0.0653551	0.477793	-2.01934	2.81442	0.0133747	0.0507997	-3.87341	Q7Z309	1.94987	0.272986	PABIR2	PBIR2_HUMAN	0.235265	0.00740111	-0.198818	0.21362	-2.01934	0.0767004	0.939906	0.960882	-7.44016	0.0539298	0.268983				0.235265	0.113743	-0.264173	0.944077	709		FALSE
0.046088	-0.116742	0.208918	5.82808	0.604898	0.55456	0.714359	-7.03907	P60866	0.383645	0.235458	RPS20	RS20_HUMAN	0.185765	-0.162036	-0.324866	0.000794556	5.82808	-2.12669	0.0509881	0.114357	-5.34686	1.57847	0.201201				0.185765	0.114434	-0.208124	0.941445	710		FALSE
-0.0848886	-0.185107	0.01533	4.80644	-1.81022	0.0909508	0.21128	-5.6609	P11586	1.25465	0.132612	MTHFD1	C1TC_HUMAN	0.114335	-0.212971	-0.31319	-0.112752	4.80644	-4.54152	0.000419204	0.00265294	-0.615983	3.01147	0.138611				0.114335	0.114466	-0.128082	0.941322	711		FALSE
0.13072	0.0420831	0.219357	-0.578438	3.15179	0.0067869	0.0308229	-3.21183	Q8NI37	2.1559	0.118842	PPTC7	PPTC7_HUMAN	0.101121	0.243981	0.155345	0.332618	-0.578438	5.88264	3.4e-05	0.000352179	1.96156	3.59424	0.133047				0.101121	0.114518	0.113262	0.941127	712		FALSE
0.0602699	-0.350385	0.470925	1.44139	0.313656	0.758232	0.857886	-7.17905	Q9UII2	0.192274	0.614378	ATP5IF1	ATIF1_HUMAN	0.468496	-0.464416	-0.875071	-0.0537617	1.44139	-2.41691	0.0292929	0.0751543	-4.82942	1.77714	0.512203				0.468496	0.11455	-0.524686	0.941004	713		FALSE
0.0282659	-0.0876604	0.144192	-1.7694	0.521087	0.610143	0.757508	-7.08816	Q6ZT12	0.325704	0.170096	UBR3	UBR3_HUMAN	0.132255	-0.119848	-0.235774	-0.00392158	-1.7694	-2.20942	0.0436235	0.101591	-5.20263	1.6361	0.143575				0.132255	0.114557	-0.148114	0.940978	714		FALSE
0.14165	-0.0680568	0.351358	-0.489155	1.44356	0.17004	0.32743	-6.19621	O75110	0.989221	0.28066	ATP9A	ATP9A_HUMAN	0.239245	0.409521	0.199813	0.619228	-0.489155	4.17342	0.000866422	0.00474395	-1.35394	2.8267	0.283956				0.239245	0.11463	0.26787	0.940702	715		FALSE
0.295507	0.00201648	0.588998	-0.283789	2.15181	0.0486388	0.134153	-5.09564	Q9H2V7	1.49853	0.386508	SPNS1	SPNS1_HUMAN	0.334829	-0.0792704	-0.372761	0.21422	-0.283789	-0.577226	0.572607	0.696765	-7.26786	0.407481	0.381293				0.334829	0.114724	-0.374777	0.940346	716		FALSE
0.065947	-0.101615	0.233509	-0.880416	0.841103	0.413894	0.593485	-6.86398	O15541	0.551249	0.234479	RNF113A	R113A_HUMAN	0.191163	-0.147826	-0.315388	0.0197361	-0.880416	-1.88541	0.0794949	0.16023	-5.75016	1.40627	0.206033				0.191163	0.115011	-0.213773	0.939262	717		FALSE
0.136169	0.0473372	0.225001	1.10889	3.27597	0.00527976	0.0252908	-2.96455	Q86Y82	2.23368	0.119485	STX12	STX12_HUMAN	0.101344	0.0231816	-0.0656501	0.112013	1.10889	0.557706	0.585521	0.707239	-7.2794	0.393275	0.115532				0.101344	0.115952	-0.112987	0.935723	718		FALSE
-0.0549764	-0.193382	0.0834288	2.5583	-0.848894	0.409684	0.589165	-6.85731	O00515	0.557449	0.193298	LAD1	LAD1_HUMAN	0.1579	-0.230948	-0.369353	-0.0925431	2.5583	-3.56609	0.0029348	0.012567	-2.58231	2.49427	0.181479				0.1579	0.116074	-0.175972	0.935266	719		FALSE
0.329146	0.126946	0.531347	-0.281601	3.47886	0.00350131	0.0186177	-2.55778	Q9Y6I3	2.35042	0.274472	EPN1	EPN1_HUMAN	0.23068	0.0721779	-0.130022	0.274378	-0.281601	0.762873	0.457725	0.593805	-7.13941	0.550791	0.256847				0.23068	0.116212	-0.256968	0.934748	720		FALSE
0.127281	-0.0237421	0.278304	-0.819504	1.80115	0.0924273	0.213638	-5.67511	Q96JG6	1.24833	0.199843	VPS50	VPS50_HUMAN	0.172295	0.319203	0.16818	0.470226	-0.819504	4.51703	0.000439771	0.00275872	-0.664797	2.99931	0.208594				0.172295	0.116225	0.191922	0.934702	721		FALSE
-0.140568	-0.242387	-0.0387495	0.680878	-2.95046	0.0101836	0.0415953	-3.60881	Q96G46	2.03406	0.13545	DUS3L	DUS3L_HUMAN	0.11616	-0.269805	-0.371624	-0.167987	0.680878	-5.66308	5.05e-05	0.000486378	1.55429	3.50629	0.15082				0.11616	0.116599	-0.129237	0.933305	722		FALSE
0.230047	-0.636487	1.09658	1.83519	0.567362	0.579114	0.733985	-7.06192	P30613	0.357212	1.26225	PKLR	KPYR_HUMAN	0.988586	-0.869469	-1.736	-0.00293564	1.83519	-2.14436	0.0493245	0.11145	-5.31629	1.59112	1.07104				0.988586	0.116702	-1.09952	0.93292	723		FALSE
0.023784	-0.0693363	0.116904	-1.64038	0.545846	0.593439	0.743834	-7.07439	P20749	0.343998	0.135514	BCL3	BCL3_HUMAN	0.106236	-0.094353	-0.187473	-0.00123268	-1.64038	-2.16541	0.0474082	0.108269	-5.2797	1.60527	0.115203				0.106236	0.116756	-0.118137	0.93272	724		FALSE
0.0299839	-0.130808	0.190776	1.2296	0.398523	0.696029	0.817118	-7.1472	P06753	0.246395	0.238513	TPM3	TPM3_HUMAN	0.18344	-0.173938	-0.334729	-0.0131457	1.2296	-2.31185	0.0358793	0.0876297	-5.02032	1.70624	0.199806				0.18344	0.116859	-0.203921	0.932338	725		FALSE
0.280313	0.128456	0.43217	-0.40097	3.94492	0.00136766	0.00924492	-1.61808	Q8N4P3	2.60247	0.211112	HDDC3	MESH1_HUMAN	0.173246	0.0877259	-0.064131	0.239583	-0.40097	1.23459	0.236543	0.369273	-6.67145	0.909416	0.189069				0.173246	0.116863	-0.192587	0.932322	726		FALSE
-0.0120124	-0.156179	0.132154	-1.73073	-0.178073	0.86112	0.923505	-7.21433	Q96PZ2	0.104597	0.225097	FAM111A	F111A_HUMAN	0.164472	-0.194837	-0.339003	-0.0506705	-1.73073	-2.88826	0.0115374	0.036383	-3.93442	2.08911	0.182796				0.164472	0.116879	-0.182824	0.932262	727		FALSE
0.10531	0.0227798	0.18784	1.48426	2.72701	0.0159202	0.0580259	-4.04154	Q8NFV4	1.89243	0.10907	ABHD11	ABHDB_HUMAN	0.0941545	0.000738948	-0.0817911	0.083269	1.48426	0.0191351	0.984993	0.99032	-7.4431	0.0134331	0.107818				0.0941545	0.117147	-0.104571	0.931268	728		FALSE
-0.0506418	-0.148974	0.0476902	-0.235528	-1.10064	0.288923	0.46749	-6.61271	Q9P2W9	0.741418	0.133876	STX18	STX18_HUMAN	0.112182	0.0739238	-0.0244082	0.172256	-0.235528	1.60664	0.129603	0.235069	-6.17813	1.19316	0.121434				0.112182	0.117216	0.124566	0.931014	729		FALSE
-0.598554	-0.720734	-0.476374	0.472981	-10.4697	3.63845e-08	2.83691e-06	9.14729	P60520	4.74592	0.247194	GABARAPL2	GBRL2_HUMAN	0.139389	-0.75332	-0.8755	-0.63114	0.472981	-13.1768	1.73e-09	1.47e-07	12.1585	5.34846	0.276062				0.139389	0.117236	-0.154766	0.93094	730		FALSE
0.212521	0.00931754	0.415724	2.18026	2.23512	0.0415455	0.119231	-4.94987	P19823	1.55783	0.267386	ITIH2	ITIH2_HUMAN	0.231825	0.469764	0.266561	0.672968	2.18026	4.94059	0.00019391	0.0014252	0.171842	3.19971	0.287757				0.231825	0.117425	0.257244	0.93024	731		FALSE
-0.162459	-0.266912	-0.0580048	0.387689	-3.3239	0.00479157	0.0234662	-2.86872	P29372	2.26262	0.14073	MPG	3MG_HUMAN	0.119166	-0.294654	-0.399108	-0.1902	0.387689	-6.02861	2.63e-05	0.000290121	2.22881	3.64623	0.158389				0.119166	0.117513	-0.132195	0.929914	732		FALSE
-0.0521971	-0.176026	0.0716315	-1.95009	-0.900855	0.382329	0.563405	-6.81141	Q9BVS5	0.594815	0.171997	TRMT61B	TR61B_HUMAN	0.14127	0.104489	-0.0193397	0.228317	-1.95009	1.80334	0.0920681	0.179956	-5.88071	1.34389	0.152392				0.14127	0.117573	0.156686	0.929693	733		FALSE
0.190361	0.0694669	0.311255	1.50647	3.36514	0.00440782	0.0220251	-2.78613	Q9Y3A3	2.28691	0.163149	MOB4	PHOCN_HUMAN	0.137922	0.0378351	-0.0830589	0.158729	1.50647	0.668836	0.514068	0.645988	-7.20866	0.477212	0.155396				0.137922	0.118493	-0.152526	0.926308	734		FALSE
0.142714	-0.0776466	0.363075	2.98792	1.38408	0.187187	0.349561	-6.27475	Q96AY2	0.946255	0.295608	EME1	EME1_HUMAN	0.251399	-0.135292	-0.355653	0.0850688	2.98792	-1.3121	0.209801	0.338388	-6.5769	0.967722	0.274017				0.251399	0.118506	-0.278007	0.92626	735		FALSE
0.13398	0.0194218	0.248537	-0.278072	2.49945	0.0249416	0.0815677	-4.47072	Q9NZ08	1.73958	0.150956	ERAP1	ERAP1_HUMAN	0.130693	0.278504	0.163946	0.393062	-0.278072	5.19561	0.000119667	0.000962096	0.666832	3.31438	0.164697				0.130693	0.118508	0.144525	0.926252	736		FALSE
0.14065	-0.179138	0.460438	-2.56077	0.939953	0.362579	0.543765	-6.77526	Q96DC9	0.623802	0.441924	OTUB2	OTUB2_HUMAN	0.364831	0.543595	0.223807	0.863383	-2.56077	3.63281	0.00256445	0.0112942	-2.44738	2.5323	0.420743				0.364831	0.118896	0.402945	0.924833	737		FALSE
0.0484755	-0.104602	0.201553	0.0995345	0.676769	0.509165	0.676853	-6.99146	O15397	0.434643	0.218598	IPO8	IPO8_HUMAN	0.174639	0.24129	0.0882123	0.394368	0.0995345	3.36866	0.00437649	0.0171104	-2.98047	2.38186	0.198554				0.174639	0.119009	0.192814	0.92442	738		FALSE
-0.00885408	-0.277501	0.259793	0.690101	-0.0704354	0.944806	0.971348	-7.22853	P02760	0.039601	0.438222	AMBP	AMBP_HUMAN	0.306486	0.329439	0.0607918	0.598086	0.690101	2.62073	0.0196519	0.0551024	-4.44926	1.91489	0.337199				0.306486	0.119094	0.338293	0.924109	739		FALSE
-0.260954	-0.371242	-0.150666	2.18449	-5.05668	0.000155502	0.00176198	0.586109	Q9UMD9	3.13644	0.163074	COL17A1	COHA1_HUMAN	0.125822	-0.399727	-0.510015	-0.289438	2.18449	-7.74576	1.55e-06	2.98e-05	5.15526	4.21677	0.185797				0.125822	0.119339	-0.138772	0.923216	740		FALSE
0.0776138	-0.142612	0.297839	-0.166119	0.753184	0.463348	0.640265	-6.93536	Q96JC1	0.485175	0.313542	VPS39	VPS39_HUMAN	0.251244	0.354676	0.13445	0.574901	-0.166119	3.44186	0.00377362	0.0152239	-2.83308	2.42486	0.286682				0.251244	0.119387	0.277062	0.923045	741		FALSE
0.199951	0.0473596	0.352543	-1.53196	2.80042	0.013754	0.0518188	-3.90045	P78413	1.94136	0.201871	IRX4	IRX4_HUMAN	0.174084	0.0082613	-0.14433	0.160853	-1.53196	0.115704	0.909468	0.9413	-7.43617	0.0805635	0.200986				0.174084	0.119854	-0.19169	0.921347	742		FALSE
0.112843	-0.162052	0.387737	-1.52617	0.883135	0.392556	0.574072	-6.76789	O75923	0.579257	0.381819	DYSF	DYSF_HUMAN	0.313613	-0.222871	-0.482044	0.0363021	-1.52617	-1.85005	0.0862212	0.170602	-5.81097	1.37279	0.318204				0.295678	0.119878	-0.335713	0.921261	743		FALSE
0.0813638	-0.0630262	0.225754	2.52421	1.20427	0.247703	0.422861	-6.49642	Q9UNL2	0.814946	0.195685	SSR3	SSRG_HUMAN	0.164727	-0.099995	-0.244385	0.044395	2.52421	-1.48003	0.160182	0.275622	-6.35686	1.09787	0.178518				0.164727	0.119903	-0.181359	0.921169	744		FALSE
-0.0451914	-0.169863	0.0794797	-1.82653	-0.774675	0.450933	0.62829	-6.91858	O95857	0.501916	0.176474	TSPAN13	TSN13_HUMAN	0.142231	-0.201771	-0.326443	-0.0771003	-1.82653	-3.45878	0.00364654	0.0148434	-2.79897	2.43411	0.162471				0.142231	0.119926	-0.15658	0.921088	745		FALSE
0.397365	0.274212	0.520517	-1.74222	6.89565	5.98943e-06	0.000139961	3.9242	P10253	3.83656	0.203004	GAA	LYAG_HUMAN	0.140499	0.551981	0.428829	0.675134	-1.74222	9.57878	1.14e-07	3.61e-06	7.85926	4.69375	0.230494				0.140499	0.120042	0.154616	0.920669	746		FALSE
0.150972	-0.206748	0.508692	-2.44947	0.901952	0.381765	0.563024	-6.81041	Q7Z4R8	0.595374	0.497008	C6orf120	CF120_HUMAN	0.408105	-0.29809	-0.655809	0.0596299	-2.44947	-1.78088	0.0958055	0.185114	-5.91582	1.32844	0.439806				0.408105	0.120077	-0.449062	0.92054	747		FALSE
0.120476	-0.0831505	0.324102	-2.14564	1.26443	0.225947	0.395319	-6.42499	P31629	0.862547	0.273762	HIVEP2	ZEP2_HUMAN	0.232307	-0.135144	-0.33877	0.0684825	-2.14564	-1.41838	0.177135	0.296756	-6.43998	1.05202	0.251783				0.232307	0.120079	-0.255619	0.920531	748		FALSE
0.173174	0.0537622	0.292586	0.682862	3.09931	0.00754565	0.033271	-3.31584	Q9UK41	2.1253	0.159705	VPS28	VPS28_HUMAN	0.136231	0.0233714	-0.0960405	0.142783	0.682862	0.41828	0.681848	0.781726	-7.35068	0.293417	0.156119				0.136231	0.12029	-0.149803	0.919769	749		FALSE
-0.0583648	-0.152367	0.035637	1.32044	-1.32692	0.204976	0.37014	-6.34786	Q96D46	0.907822	0.12601	NMD3	NMD3_HUMAN	0.107242	-0.176153	-0.270155	-0.0821514	1.32044	-4.00483	0.00121295	0.0062104	-1.69433	2.73786	0.126106				0.107242	0.120661	-0.117788	0.918434	750		FALSE
0.120778	0.00756381	0.233992	-0.0695367	2.2799	0.0381438	0.112209	-4.87039	Q5T0F9	1.5878	0.14909	CC2D1B	C2D1B_HUMAN	0.12916	-0.020904	-0.134118	0.0923099	-0.0695367	-0.394602	0.698858	0.793358	-7.36081	0.277947	0.147409				0.12916	0.121066	-0.141682	0.916978	751		FALSE
0.188849	-0.0996967	0.477396	-0.77298	1.39872	0.182842	0.345385	-6.25566	Q8IWP9	0.954227	0.3879	CCDC28A	CC28A_HUMAN	0.329188	-0.172202	-0.460748	0.116344	-0.77298	-1.27542	0.222142	0.353373	-6.62222	0.939033	0.359429				0.329188	0.12111	-0.361051	0.916819	752		FALSE
-0.00339354	-0.195012	0.188225	-0.267248	-0.0378482	0.970323	0.98476	-7.23041	Q93096	0.0211309	0.314768	PTP4A1	TP4A1_HUMAN	0.218608	0.236361	0.0447427	0.427979	-0.267248	2.63614	0.0190627	0.0538825	-4.42005	1.92457	0.240712				0.218608	0.121128	0.239755	0.916756	753		FALSE
-0.142973	-0.330145	0.0441987	-1.73061	-1.63246	0.12402	0.26212	-5.93082	Q92551	1.12844	0.248332	IP6K1	IP6K1_HUMAN	0.213535	0.0911275	-0.0960443	0.278299	-1.73061	1.04049	0.315086	0.455999	-6.88724	0.759967	0.235023				0.213535	0.121251	0.234101	0.916315	754		FALSE
0.0662991	-0.325694	0.458292	3.24562	0.361459	0.722949	0.834172	-7.16203	Q6NT16	0.223763	0.580731	SLC18B1	S18B1_HUMAN	0.447206	-0.423781	-0.815774	-0.0317879	3.24562	-2.31043	0.035977	0.0877322	-5.02287	1.70569	0.486963				0.447206	0.121378	-0.49008	0.915858	755		FALSE
0.233547	0.146432	0.320662	0.836279	5.72944	4.47807e-05	0.000659156	1.85935	Q9Y4G6	3.42183	0.133774	TLN2	TLN2_HUMAN	0.0993849	0.124646	0.0375309	0.21176	0.836279	3.05784	0.00820395	0.0279114	-3.60105	2.19516	0.111293				0.0993849	0.121413	-0.108901	0.915736	756		FALSE
0.185876	0.0681984	0.303553	2.68514	3.37566	0.00431485	0.0217121	-2.76503	Q99471	2.29237	0.158926	PFDN5	PFD5_HUMAN	0.134252	0.0388154	-0.078862	0.156493	2.68514	0.704921	0.491985	0.625218	-7.18309	0.506228	0.150284				0.134252	0.121515	-0.14706	0.915368	757		FALSE
0.0276631	-0.225065	0.280392	0.784132	0.235486	0.817352	0.898073	-7.14306	Q08477	0.138719	0.390858	CYP4F3	CP4F3_HUMAN	0.288326	0.334521	0.0962459	0.572795	0.784132	3.0204	0.00945634	0.0311873	-3.71444	2.15121	0.304786				0.271836	0.121725	0.306858	0.914619	758		FALSE
0.287027	0.151109	0.422946	0.983733	4.5131	0.000443168	0.003939	-0.479716	Q7Z7K0	2.8868	0.194878	CMC1	COXM1_HUMAN	0.155063	0.11735	-0.0185678	0.253269	0.983733	1.84517	0.0854537	0.169662	-5.81462	1.37576	0.167185				0.155063	0.121853	-0.169677	0.914164	759		FALSE
0.217042	0.111385	0.322698	1.24473	4.39011	0.000564209	0.00472675	-0.724507	Q9H0E2	2.82789	0.150431	TOLLIP	TOLIP_HUMAN	0.120539	0.0851642	-0.0204925	0.190821	1.24473	1.72262	0.106127	0.200763	-6.00552	1.28345	0.130058				0.120539	0.121905	-0.131877	0.913977	760		FALSE
-0.122098	-0.361742	0.117547	-1.31624	-1.09612	0.292117	0.470529	-6.55827	Q96A58	0.736552	0.324907	RERG	RERG_HUMAN	0.273399	-0.412864	-0.638803	-0.186925	-1.31624	-3.93129	0.00159561	0.00773649	-1.93363	2.66373	0.303789				0.257763	0.121951	-0.290766	0.913815	761		FALSE
0.204983	0.0418577	0.368107	-0.0123096	2.68551	0.0172877	0.0617136	-4.12078	Q9P013	1.86541	0.215377	CWC15	CWC15_HUMAN	0.186101	0.00149757	-0.161627	0.164622	-0.0123096	0.0196199	0.984613	0.990142	-7.44309	0.0136799	0.214566				0.186101	0.122098	-0.203485	0.913292	762		FALSE
-0.122162	-0.266209	0.0218843	-1.527	-1.81244	0.0905921	0.210633	-5.65741	P42684	1.25639	0.190576	ABL2	ABL2_HUMAN	0.164335	-0.301749	-0.445796	-0.157703	-1.527	-4.47686	0.000475773	0.00293549	-0.744952	2.97993	0.198471				0.164335	0.122274	-0.179587	0.912664	763		FALSE
0.679405	0.524563	0.834248	-0.181946	9.37709	1.48912e-07	8.14964e-06	7.71193	O60487	4.51498	0.294937	MPZL2	MPZL2_HUMAN	0.176652	0.872421	0.717578	1.02726	-0.181946	12.0411	5.8e-09	3.76e-07	10.9239	5.16355	0.331157				0.176652	0.122327	0.193015	0.912477	764		FALSE
-0.0312574	-0.161486	0.0989715	-0.68897	-0.516374	0.613913	0.76097	-7.03166	Q9Y324	0.321081	0.190807	FCF1	FCF1_HUMAN	0.148572	-0.189048	-0.311829	-0.0662667	-0.68897	-3.31253	0.00533357	0.019992	-3.14703	2.32367	0.159461				0.140075	0.122396	-0.15779	0.912232	765		FALSE
0.0864004	-0.00308686	0.175888	-0.212132	2.0634	0.0573819	0.151537	-5.24717	Q8IWZ8	1.43564	0.117957	SUGP1	SUGP1_HUMAN	0.102092	-0.025096	-0.114583	0.0643912	-0.212132	-0.599339	0.55816	0.684687	-7.25433	0.423931	0.116029				0.102092	0.122476	-0.111496	0.911948	766		FALSE
0.131374	-0.138672	0.401419	-1.98614	1.04662	0.313577	0.493884	-6.61044	Q16832	0.699702	0.368003	DDR2	DDR2_HUMAN	0.308082	-0.195589	-0.45019	0.0590128	-1.98614	-1.65273	0.121347	0.223082	-6.11219	1.22355	0.313313				0.290462	0.122627	-0.326962	0.911413	767		FALSE
-0.221054	-0.345559	-0.0965485	-0.293998	-3.79437	0.00185103	0.0114869	-1.92177	Q9NQ55	2.5263	0.171502	PPAN	SSF1_HUMAN	0.142042	-0.37606	-0.500565	-0.251554	-0.293998	-6.45503	1.25e-05	0.000160523	2.99301	3.80136	0.193898				0.142042	0.122727	-0.155006	0.911059	768		FALSE
0.893277	0.731902	1.05465	0.381719	11.8299	7.33233e-09	8.69624e-07	10.7675	Q96CM8	4.99388	0.350594	ACSF2	ACSF2_HUMAN	0.184104	1.09406	0.932684	1.25543	0.381719	14.4889	4.77e-10	5.22e-08	13.4681	5.54541	0.38669				0.184104	0.122927	0.200782	0.910353	769		FALSE
-0.271666	-0.535298	-0.008035	-2.09997	-2.25482	0.044412	0.125672	-4.77522	Q8IUH5	1.53155	0.347664	ZDHHC17	ZDH17_HUMAN	0.300764	0.0374614	-0.194089	0.269011	-2.09997	0.354007	0.729708	0.817943	-7.31715	0.2453	0.299325				0.264164	0.123108	0.309128	0.909714	770		FALSE
-0.640284	-0.816664	-0.463903	-1.94223	-7.75803	1.52258e-06	4.99596e-05	5.33078	Q9GZN7	4.09309	0.306603	ROGDI	ROGDI_HUMAN	0.201224	-0.859222	-1.0356	-0.682841	-1.94223	-10.4108	3.91e-08	1.68e-06	8.96065	4.85727	0.346712				0.201224	0.123684	-0.218938	0.907687	771		FALSE
0.0169393	-0.107022	0.140901	1.03917	0.292037	0.774379	0.870377	-7.18597	P62072	0.175664	0.189003	TIMM10	TIM10_HUMAN	0.141421	-0.136774	-0.260736	-0.0128127	1.03917	-2.35802	0.0328288	0.0819576	-4.93689	1.73737	0.1543				0.141421	0.124015	-0.153713	0.906526	772		FALSE
0.0409643	-0.12669	0.208619	-0.430823	0.522179	0.609401	0.756805	-7.08757	Q5T280	0.326644	0.245803	SPOUT1	CI114_HUMAN	0.191269	-0.166901	-0.334555	0.000753725	-0.430823	-2.12752	0.0509097	0.114246	-5.34545	1.57895	0.207179				0.191269	0.124059	-0.207865	0.906372	773		FALSE
0.380075	0.134026	0.626124	1.42315	3.30124	0.00501644	0.0243254	-2.91404	Q9H190	2.24876	0.33127	SDCBP2	SDCB2_HUMAN	0.280705	0.684881	0.438832	0.93093	1.42315	5.94872	3.02e-05	0.000320259	2.08289	3.6198	0.370841				0.280705	0.12433	0.304806	0.905423	774		FALSE
0.18902	0.0488667	0.329173	-0.827887	2.88227	0.0116769	0.0459128	-3.74186	Q5BKX5	1.99278	0.185911	ACTMAP	ACTMP_HUMAN	0.159894	0.0157038	-0.124449	0.155857	-0.827887	0.23946	0.814088	0.878707	-7.41282	0.16457	0.18703				0.159894	0.124902	-0.173316	0.903431	775		FALSE
-0.120571	-0.218253	-0.0228891	2.07914	-2.6379	0.0189964	0.0659934	-4.21117	Q15382	1.83569	0.128735	RHEB	RHEB_HUMAN	0.11144	-0.241366	-0.339047	-0.143684	2.07914	-5.2807	0.000102055	0.000847301	0.830345	3.35079	0.141184				0.11144	0.124903	-0.120795	0.903428	776		FALSE
0.0127708	-0.178142	0.203684	-2.12596	0.142959	0.888283	0.93883	-7.22031	Q15155	0.0839077	0.298313	NOMO1	NOMO1_HUMAN	0.217803	-0.22318	-0.414093	-0.0322675	-2.12596	-2.49833	0.0249959	0.0662438	-4.679	1.83401	0.238513				0.217803	0.125088	-0.235951	0.902784	777		FALSE
-0.276357	-0.803488	0.250775	-1.72519	-1.12042	0.280681	0.458564	-6.59119	Q5TIA1	0.755805	0.716666	MEI1	MEI1_HUMAN	0.601378	-0.927263	-1.45439	-0.400132	-1.72519	-3.75936	0.00198635	0.00920616	-2.19121	2.60393	0.697959				0.601378	0.125378	-0.650906	0.901779	778		FALSE
0.415613	-0.355665	1.18689	-0.207087	1.16834	0.264375	0.440559	-6.42547	Q9P0U1	0.785296	1.03732	TOMM7	TOM7_HUMAN	0.879913	-0.5126	-1.2443	0.219099	-0.207087	-1.51893	0.153552	0.266778	-6.24596	1.11777	0.898838				0.834759	0.125501	-0.928213	0.901354	779		FALSE
-0.109764	-0.231425	0.0118966	-0.484306	-1.92814	0.0735764	0.180447	-5.47216	Q16342	1.34241	0.160262	PDCD2	PDCD2_HUMAN	0.138797	-0.259856	-0.381517	-0.138195	-0.484306	-4.56469	0.000400658	0.00256649	-0.569854	3.02173	0.168552				0.138797	0.125672	-0.150092	0.900761	780		FALSE
-0.131145	-0.225055	-0.0372342	0.882397	-2.98446	0.00951057	0.0396694	-3.54217	Q6P1J9	2.05367	0.125163	CDC73	CDC73_HUMAN	0.107138	-0.246999	-0.34091	-0.153089	0.882397	-5.62097	5.45e-05	0.000516222	1.47547	3.48987	0.138721				0.107138	0.125678	-0.115855	0.900742	781		FALSE
-0.384097	-0.50799	-0.260204	-1.63546	-6.62558	9.38643e-06	0.000203631	3.46272	O15040	3.73964	0.201311	TECPR2	TCPR2_HUMAN	0.141343	-0.231261	-0.355154	-0.107368	-1.63546	-3.9892	0.0012515	0.00636989	-1.72593	2.72938	0.166071				0.141343	0.125694	0.152836	0.900687	782		FALSE
-0.011243	-0.122163	0.0996767	-0.745984	-0.216623	0.831509	0.906316	-7.20627	P11171	0.127684	0.172585	EPB41	EPB41_HUMAN	0.126543	-0.147959	-0.258879	-0.0370392	-0.745984	-2.85077	0.0124372	0.0385191	-4.00748	2.06577	0.140383				0.126543	0.125969	-0.136716	0.899735	783		FALSE
-0.00697919	-0.135286	0.121328	0.204976	-0.116247	0.909045	0.952339	-7.22399	Q9H6H4	0.0655766	0.208599	REEP4	REEP4_HUMAN	0.146379	-0.164959	-0.293267	-0.0366522	0.204976	-2.74761	0.0152807	0.0453643	-4.20704	1.99783	0.161836				0.146379	0.126314	-0.15798	0.898549	784		FALSE
-0.127956	-0.463802	0.207889	-1.53108	-0.819675	0.426578	0.606083	-6.82262	Q14CN4	0.533269	0.470296	KRT72	K2C72_HUMAN	0.38315	-0.529866	-0.846504	-0.213227	-1.53108	-3.60016	0.00303697	0.0128924	-2.58334	2.4851	0.417905				0.361237	0.126408	-0.401909	0.898225	785		FALSE
0.257197	0.0820394	0.432355	2.4563	3.18366	0.00747397	0.0330104	-3.14397	P78386	2.12847	0.23684	KRT85	KRT85_HUMAN	0.199829	0.046991	-0.119178	0.21316	2.4563	0.613133	0.550733	0.677475	-7.18542	0.433792	0.21232				0.189574	0.126417	-0.210206	0.898196	786		FALSE
0.200783	0.0535576	0.348009	3.93749	2.91456	0.0109446	0.0439515	-3.67894	P09972	2.0111	0.195682	ALDOC	ALDOC_HUMAN	0.167963	0.0196869	-0.127539	0.166913	3.93749	0.285775	0.779077	0.852308	-7.39992	0.199686	0.193235				0.167963	0.126634	-0.181096	0.89745	787		FALSE
0.0710133	-0.154455	0.296482	-0.0141694	0.673106	0.511426	0.679159	-6.99401	Q96A57	0.431487	0.322573	TMEM230	TM230_HUMAN	0.257226	-0.206111	-0.43158	0.019357	-0.0141694	-1.95365	0.0702374	0.14617	-5.63892	1.45443	0.277757				0.257226	0.126888	-0.277125	0.896581	788		FALSE
0.352905	0.219805	0.486005	-1.01238	5.66642	5.0191e-05	0.00071734	1.74249	Q9UBU6	3.39803	0.203557	FAM8A1	FA8A1_HUMAN	0.151847	0.516443	0.383343	0.649543	-1.01238	8.29227	6.83e-07	1.56e-05	6.00433	4.36837	0.231718				0.151847	0.127	0.163538	0.896197	789		FALSE
0.144363	-0.0794287	0.368154	-1.77554	1.37861	0.188835	0.350818	-6.28186	Q8TDW7	0.943869	0.299777	FAT3	FAT3_HUMAN	0.255312	-0.130482	-0.354274	0.0933088	-1.77554	-1.24606	0.232425	0.364579	-6.65775	0.918075	0.278567				0.255312	0.127148	-0.274845	0.895692	790		FALSE
-0.0504553	-0.179516	0.0786053	-0.497122	-0.835493	0.416944	0.596337	-6.86875	Q6NW34	0.547165	0.180736	NEPRO	NEPRO_HUMAN	0.147239	-0.208731	-0.337791	-0.0796702	-0.497122	-3.45639	0.00366427	0.0148972	-2.8038	2.43279	0.168166				0.147239	0.127619	-0.158275	0.894084	791		FALSE
0.0617296	-0.0243244	0.147784	-0.832125	1.53303	0.146711	0.294357	-6.07343	Q96GQ5	1.05712	0.114453	RUSF1	RUSF1_HUMAN	0.0981748	-0.0436835	-0.129737	0.0423705	-0.832125	-1.08487	0.295623	0.434998	-6.84064	0.79454	0.10776				0.0981748	0.127995	-0.105413	0.892807	792		FALSE
0.0132129	-0.0856676	0.112093	-1.90136	0.285573	0.779229	0.873388	-7.18794	P62166	0.171654	0.150869	NCS1	NCS1_HUMAN	0.112808	0.134321	0.0354406	0.233202	-1.90136	2.90311	0.0111991	0.0355654	-3.90543	2.09835	0.125465				0.112808	0.128041	0.121108	0.892652	793		FALSE
-0.333415	-0.488312	-0.178518	-0.547511	-4.60015	0.000373894	0.0034681	-0.307166	Q5SRE5	2.92741	0.223233	NUP188	NU188_HUMAN	0.176714	-0.522952	-0.677849	-0.368056	-0.547511	-7.21522	3.56e-06	5.9e-05	4.29373	4.05255	0.252924				0.176714	0.128351	-0.189538	0.891599	794		FALSE
-0.271475	-0.35227	-0.190681	0.85989	-7.18088	3.7667e-06	9.56863e-05	4.40062	P08581	3.93286	0.135294	MET	MET_HUMAN	0.0921746	-0.370325	-0.45112	-0.28953	0.85989	-9.79558	8.56e-08	2.87e-06	8.15328	4.74344	0.153019				0.0921746	0.128398	-0.0988495	0.891443	795		FALSE
-0.393941	-0.47933	-0.308552	-0.605991	-9.85961	7.87622e-08	5.21221e-06	8.36164	Q9Y4H2	4.61399	0.167344	IRS2	IRS2_HUMAN	0.0974159	-0.498373	-0.583762	-0.412984	-0.605991	-12.4733	3.62e-09	2.59e-07	11.4057	5.23722	0.186513				0.0974159	0.12852	-0.104432	0.891031	796		FALSE
0.229614	0.119942	0.339285	-0.154654	4.47436	0.000478108	0.00418344	-0.556688	Q5W111	2.86745	0.156949	SPRYD7	SPRY7_HUMAN	0.125119	0.0954937	-0.0141783	0.205166	-0.154654	1.86084	0.0830875	0.165817	-5.78962	1.38804	0.134843				0.125119	0.128545	-0.13412	0.890944	797		FALSE
0.114947	-0.0229604	0.252855	2.03502	1.78131	0.0957319	0.219217	-5.70603	Q9BWD1	1.2336	0.182634	ACAT2	THIC_HUMAN	0.157332	-0.0536417	-0.191549	0.084266	2.03502	-0.831273	0.419247	0.559115	-7.08379	0.601109	0.174906				0.157332	0.128664	-0.168589	0.890543	798		FALSE
0.0686729	-0.0970049	0.234351	0.696644	0.88583	0.390109	0.572087	-6.82493	Q53H96	0.582143	0.231213	PYCR3	P5CR3_HUMAN	0.189014	-0.133686	-0.299364	0.031992	0.696644	-1.72445	0.105789	0.200315	-6.00274	1.2847	0.203958				0.189014	0.128955	-0.202359	0.889561	799		FALSE
0.171225	0.0198004	0.322649	-1.38967	2.41658	0.0293119	0.0918333	-4.62344	Q9Y5W9	1.68422	0.199262	SNX11	SNX11_HUMAN	0.172753	-0.0137114	-0.165136	0.137713	-1.38967	-0.193516	0.849229	0.901142	-7.42338	0.134614	0.199641				0.172753	0.128979	-0.184936	0.88948	800		FALSE
0.248189	0.0320884	0.46429	-2.6391	2.45446	0.0272304	0.0869584	-4.55388	O75379	1.70984	0.284501	VAMP4	VAMP4_HUMAN	0.246539	-0.0155229	-0.231624	0.200578	-2.6391	-0.153514	0.880101	0.922485	-7.43075	0.10597	0.287109				0.246539	0.129247	-0.263712	0.888579	801		FALSE
0.230348	0.0481985	0.412497	3.08256	2.70263	0.0167103	0.0600208	-4.08814	P04899	1.87764	0.240452	GNAI2	GNAI2_HUMAN	0.207805	0.452572	0.270423	0.634721	3.08256	5.30994	9.66e-05	0.000814376	0.886343	3.36208	0.263837				0.207805	0.129331	0.222224	0.888299	802		FALSE
0.0405702	-0.128367	0.209508	1.37567	0.513229	0.615492	0.761868	-7.0924	O14896	0.319882	0.248584	IRF6	IRF6_HUMAN	0.192733	0.246661	0.0777234	0.415599	1.37567	3.12035	0.0072318	0.0251966	-3.47709	2.23513	0.216298				0.192733	0.129355	0.206091	0.888217	803		FALSE
-0.226656	-0.522984	0.0696721	-1.00439	-1.63465	0.123558	0.261424	-5.92762	Q9Y294	1.13004	0.393122	ASF1A	ASF1A_HUMAN	0.338066	0.134457	-0.161871	0.430785	-1.00439	0.969705	0.348032	0.489755	-6.95808	0.70615	0.3732				0.338066	0.129707	0.361112	0.887036	804		FALSE
0.337107	0.138691	0.535524	-0.210499	3.63094	0.00257413	0.0147642	-2.25149	Q96HJ9	2.43606	0.271229	FMC1	FMC1_HUMAN	0.226364	0.0953933	-0.103023	0.29381	-0.210499	1.02747	0.320971	0.462271	-6.9006	0.749812	0.249357				0.226364	0.129819	-0.241714	0.886662	805		FALSE
0.332721	0.198013	0.467429	1.80829	5.27858	0.000102459	0.0012936	1.0122	P61421	3.22828	0.202007	ATP6V0D1	VA0D1_HUMAN	0.153681	0.496779	0.362071	0.631487	1.80829	7.88135	1.26e-06	2.54e-05	5.36949	4.25495	0.228836				0.153681	0.129909	0.164058	0.886359	806		FALSE
-0.123205	-0.307189	0.0607783	1.33527	-1.43113	0.173511	0.3327	-6.21282	Q09019	0.978825	0.246706	DMWD	DMWD_HUMAN	0.209898	-0.347275	-0.531258	-0.163291	1.33527	-4.03389	0.00114444	0.00592322	-1.63559	2.75363	0.247185				0.209898	0.12991	-0.224069	0.886357	807		FALSE
-0.248026	-1.29838	0.802327	-2.26759	-0.529474	0.608555	0.756543	-6.82617	Q9BVK8	0.326994	1.48667	TMEM147	TM147_HUMAN	1.1983	0.991048	0.00853291	1.97356	-2.26759	2.26172	0.0483997	0.109802	-5.00638	1.59841	1.21524				1.1209	0.129946	1.23907	0.886236	808		FALSE
-0.0753519	-0.22101	0.0703063	5.44036	-1.10558	0.286849	0.465376	-6.60737	P11940	0.744812	0.198291	PABPC1	PABP1_HUMAN	0.166174	-0.25248	-0.398138	-0.106822	5.44036	-3.70443	0.00221907	0.0100773	-2.30241	2.57243	0.192371				0.166174	0.130408	-0.177128	0.884697	809		FALSE
0.00115317	-0.167222	0.169529	0.885207	0.0146368	0.988521	0.993644	-7.23106	Q86TJ2	0.00882077	0.256238	TADA2B	TAD2B_HUMAN	0.192091	-0.203405	-0.37178	-0.0350293	0.885207	-2.58174	0.0212224	0.0585269	-4.52289	1.88867	0.211086				0.192091	0.130725	-0.204558	0.88364	810		FALSE
0.060465	-0.0474541	0.168384	2.48584	1.19739	0.250291	0.425325	-6.50441	Q9UQ35	0.810778	0.14617	SRRM2	SRRM2_HUMAN	0.12312	-0.070558	-0.178477	0.0373611	2.48584	-1.39726	0.183271	0.304663	-6.46784	1.03544	0.13356				0.12312	0.130946	-0.131023	0.882907	811		FALSE
0.0220086	-0.305264	0.349281	-2.58023	0.147149	0.885551	0.937397	-7.03203	Q70HW3	0.085848	0.50248	SLC25A26	SAMC_HUMAN	0.373369	0.396632	0.109185	0.684079	-2.58023	3.01928	0.0110923	0.0352831	-3.75213	2.10158	0.369911				0.327934	0.130971	0.374624	0.882826	812		FALSE
0.545073	0.197881	0.892264	-1.82478	3.37757	0.00469499	0.0231115	-2.76386	Q17RB0	2.26848	0.470951	RTL8B	RTL8B_HUMAN	0.396094	0.135578	-0.191758	0.462913	-1.82478	0.891075	0.388431	0.529031	-7.03045	0.645861	0.411438				0.373441	0.131198	-0.409495	0.882072	813		FALSE
0.145657	0.0431818	0.248133	-1.58597	3.03768	0.00854424	0.0365486	-3.43752	Q63ZY3	2.08726	0.136777	KANK2	KANK2_HUMAN	0.116909	0.269931	0.167456	0.372406	-1.58597	5.62941	5.37e-05	0.000510197	1.49128	3.49312	0.151459				0.116909	0.131321	0.124274	0.881664	814		FALSE
-0.0623644	-0.174624	0.0498951	0.0985021	-1.18725	0.254142	0.429663	-6.51611	P04920	0.80347	0.152133	SLC4A2	B3A2_HUMAN	0.128071	-0.1983	-0.310559	-0.0860404	0.0985021	-3.7751	0.0019243	0.00898728	-2.15932	2.61226	0.148786				0.128071	0.131821	-0.135935	0.880015	815		FALSE
-0.43347	-0.700207	-0.166734	-4.7831	-3.47301	0.00354299	0.0187507	-2.56954	P06213	2.34776	0.361878	INSR	INSR_HUMAN	0.304306	-0.111066	-0.377803	0.15567	-4.7831	-0.889878	0.388002	0.528704	-7.03268	0.646355	0.336797				0.304306	0.132431	0.322404	0.878011	816		FALSE
0.0263311	-0.106511	0.159174	-1.8802	0.423606	0.678046	0.80793	-7.13636	O75113	0.258591	0.199578	N4BP1	N4BP1_HUMAN	0.151553	0.186866	0.0540231	0.319708	-1.8802	3.00623	0.00910296	0.0303095	-3.70299	2.16258	0.169361				0.151553	0.132497	0.160534	0.877792	817		FALSE
0.105499	-0.0534862	0.264483	2.34026	1.41814	0.177201	0.337884	-6.23008	Q00765	0.968701	0.213458	REEP5	REEP5_HUMAN	0.181378	-0.0861984	-0.245183	0.0727863	2.34026	-1.15871	0.265233	0.402498	-6.75947	0.849957	0.198773				0.181378	0.133248	-0.191697	0.875339	818		FALSE
-0.18612	-0.484068	0.111829	-0.545299	-1.335	0.202381	0.367224	-6.33767	P35610	0.913186	0.399474	SOAT1	SOAT1_HUMAN	0.339915	0.172558	-0.12539	0.470506	-0.545299	1.23772	0.235412	0.367945	-6.66771	0.911859	0.370906				0.339915	0.133787	0.358678	0.873586	819		FALSE
0.285821	0.139427	0.432216	3.46912	4.17253	0.00086795	0.00654077	-1.16003	Q16543	2.72051	0.205921	CDC37	CDC37_HUMAN	0.167014	0.109606	-0.0367881	0.256001	3.46912	1.60008	0.131056	0.237159	-6.18766	1.18798	0.180835				0.167014	0.133822	-0.176215	0.873472	820		FALSE
-0.187982	-0.290579	-0.0853841	-0.735048	-3.91569	0.00145029	0.00963094	-1.67702	Q2KHR3	2.58825	0.142353	QSER1	QSER1_HUMAN	0.117048	-0.311453	-0.414051	-0.208856	-0.735048	-6.48762	1.19e-05	0.00015285	3.05039	3.81397	0.160056				0.117048	0.13389	-0.123472	0.873251	821		FALSE
-0.186002	-0.279357	-0.0926472	4.29723	-4.25805	0.000732414	0.00577353	-0.988524	Q8IVF2	2.76213	0.131986	AHNAK2	AHNK2_HUMAN	0.106504	-0.298248	-0.391602	-0.204893	4.29723	-6.82763	6.7e-06	9.63e-05	3.6404	3.93115	0.148701				0.106504	0.134199	-0.112246	0.872251	822		FALSE
-0.0593863	-0.263292	0.14452	0.0367854	-0.622423	0.543292	0.705428	-7.02793	Q9UG56	0.395727	0.294135	PISD	PISD_HUMAN	0.232626	0.185671	-0.0182348	0.389577	0.0367854	1.94601	0.071223	0.147636	-5.65149	1.44925	0.251107				0.232626	0.13435	0.245057	0.871762	823		FALSE
-0.17549	-0.457079	0.106099	4.12808	-1.33188	0.203379	0.368524	-6.3416	P40261	0.910792	0.37765	NNMT	NNMT_HUMAN	0.321251	0.162789	-0.1188	0.444378	4.12808	1.23549	0.236218	0.368912	-6.67038	0.910078	0.350592				0.321251	0.134489	0.338279	0.871313	824		FALSE
0.273518	0.0771584	0.469878	-0.0223505	2.97689	0.00965648	0.0400869	-3.55701	P83111	2.04935	0.261593	LACTB	LACTB_HUMAN	0.224017	0.509325	0.312965	0.705684	-0.0223505	5.54335	6.28e-05	0.000574096	1.32958	3.46043	0.288484				0.224017	0.134609	0.235807	0.870925	825		FALSE
-0.141809	-0.251801	-0.0318176	-1.37318	-2.75533	0.0150477	0.0555201	-3.98724	Q96AD5	1.91162	0.145398	PNPLA2	PLPL2_HUMAN	0.125484	-0.273872	-0.383863	-0.16388	-1.37318	-5.32129	9.46e-05	0.000800783	0.908049	3.36687	0.159433				0.125484	0.134675	-0.132063	0.870714	826		FALSE
-0.0364587	-0.290741	0.217823	2.03691	-0.306418	0.763625	0.862405	-7.18142	Q8NF91	0.186268	0.383636	SYNE1	SYNE1_HUMAN	0.290098	-0.341754	-0.596036	-0.0874713	2.03691	-2.87228	0.0119129	0.0372617	-3.9656	2.07937	0.322135				0.290098	0.134688	-0.305295	0.870672	827		FALSE
0.22272	0.105059	0.340382	-0.061948	4.04534	0.00111854	0.00788587	-1.41578	Q6UWE0	2.65721	0.164282	LRSAM1	LRSM1_HUMAN	0.134234	0.363979	0.246318	0.481641	-0.061948	6.61107	9.62e-06	0.000126729	3.26644	3.8619	0.184728				0.134234	0.134704	0.141259	0.870619	828		FALSE
0.15889	-0.00837444	0.326155	-1.96653	2.03012	0.061032	0.157841	-5.30332	Q9Y3E1	1.41422	0.22021	HDGFL3	HDGR3_HUMAN	0.190824	0.359695	0.19243	0.52696	-1.96653	4.59578	0.000377089	0.00244132	-0.508023	3.03718	0.232124				0.190824	0.134714	0.200805	0.870586	829		FALSE
-0.348666	-0.537725	-0.159606	-1.77791	-3.9413	0.00137764	0.00926467	-1.62539	Q8NCD3	2.60173	0.262665	HJURP	HJURP_HUMAN	0.215689	-0.575536	-0.764596	-0.386476	-1.77791	-6.50583	1.15e-05	0.000148679	3.08239	3.82107	0.295218				0.215689	0.134862	-0.226871	0.870109	830		FALSE
0.159262	0.0414612	0.277062	0.730537	2.88931	0.0115133	0.0455843	-3.72816	Q14746	1.9958	0.156405	COG2	COG2_HUMAN	0.134393	0.300567	0.182766	0.418367	0.730537	5.45286	7.42e-05	0.000660286	1.15853	3.42135	0.172187				0.134393	0.134993	0.141305	0.86969	831		FALSE
-0.0689825	-0.151598	0.0136334	-0.653054	-1.78445	0.0952019	0.218385	-5.70115	Q04721	1.23578	0.109409	NOTCH2	NOTC2_HUMAN	0.0942524	-0.168075	-0.250691	-0.0854589	-0.653054	-4.34779	0.000613304	0.00358474	-1.00329	2.9169	0.112937				0.0942524	0.13502	-0.0990923	0.869601	832		FALSE
-0.327126	-0.508334	-0.145917	-2.31018	-3.88379	0.00174916	0.0110197	-1.77544	Q9NQC8	2.541	0.252328	IFT46	IFT46_HUMAN	0.206732	-0.115822	-0.286667	0.0550231	-2.31018	-1.4585	0.16748	0.285155	-6.38626	1.07691	0.210799				0.194909	0.135023	0.211304	0.869593	833		FALSE
-0.0974783	-0.219931	0.0249745	-0.0730226	-1.70125	0.110151	0.240689	-5.82855	Q9BW61	1.1793	0.16201	DDA1	DDA1_HUMAN	0.1397	-0.244294	-0.366747	-0.121841	-0.0730226	-4.26358	0.000724434	0.00410044	-1.17243	2.8739	0.166608				0.1397	0.135154	-0.146816	0.86917	834		FALSE
-0.205539	-0.333032	-0.0780471	0.155295	-3.44541	0.00374662	0.0195524	-2.62503	Q86YP4	2.33204	0.172749	GATAD2A	P66A_HUMAN	0.14545	-0.358322	-0.485814	-0.23083	0.155295	-6.00647	2.73e-05	0.000296696	2.18845	3.64025	0.19293				0.14545	0.135321	-0.152783	0.868634	835		FALSE
0.188238	0.0674796	0.308997	-0.39464	3.33134	0.00471997	0.0231876	-2.85383	P0C0L4	2.26721	0.162732	C4A	CO4A_HUMAN	0.137768	0.332938	0.212179	0.453697	-0.39464	5.89215	3.34e-05	0.000347898	1.97906	3.59754	0.18139				0.137768	0.135354	0.1447	0.868529	836		FALSE
0.125697	-0.0825117	0.333906	-2.27402	1.2902	0.217102	0.384457	-6.39354	Q8WXF7	0.881857	0.279372	ATL1	ATLA1_HUMAN	0.237535	0.375054	0.166845	0.583263	-2.27402	3.84967	0.00165603	0.00797062	-2.00831	2.65355	0.277027				0.237535	0.135531	0.249357	0.867962	837		FALSE
-0.0464476	-0.173324	0.0804287	2.43338	-0.78237	0.446538	0.623854	-6.91246	Q14444	0.508146	0.179156	CAPRIN1	CAPR1_HUMAN	0.144747	-0.19838	-0.325256	-0.0715035	2.43338	-3.34154	0.0046235	0.0178834	-3.03497	2.36545	0.164377				0.144747	0.135571	-0.151932	0.867832	838		FALSE
-0.103773	-0.268765	0.0612191	0.23952	-1.34416	0.199473	0.363238	-6.32606	P56182	0.920561	0.220947	RRP1	RRP1_HUMAN	0.188231	-0.301208	-0.466201	-0.136216	0.23952	-3.90152	0.00149215	0.00733543	-1.90335	2.68183	0.220136				0.188231	0.135812	-0.197435	0.867063	839		FALSE
0.0745519	-0.0346674	0.183771	1.02429	1.45878	0.165867	0.321566	-6.17571	P20645	1.00092	0.145988	M6PR	MPRD_HUMAN	0.124603	-0.0560798	-0.165299	0.0531396	1.02429	-1.09733	0.29032	0.429271	-6.82726	0.804128	0.13669				0.124603	0.135978	-0.130632	0.866531	840		FALSE
-0.554251	-0.692743	-0.415759	-2.73294	-8.55287	4.68199e-07	2.05981e-05	6.54017	P28749	4.30355	0.252427	RBL1	RBL1_HUMAN	0.157999	-0.719715	-0.858207	-0.581223	-2.73294	-11.1062	1.69e-08	8.68e-07	9.82784	4.99421	0.282456				0.157999	0.136346	-0.165464	0.865357	841		FALSE
-0.0330238	-0.253689	0.187642	-0.166813	-0.319832	0.75364	0.854745	-7.17698	Q9NS86	0.196448	0.329484	LANCL2	LANC2_HUMAN	0.251746	0.230589	0.00992368	0.451254	-0.166813	2.23323	0.0416947	0.0981513	-5.1606	1.65261	0.273479				0.251746	0.136382	0.263613	0.865242	842		FALSE
-0.0896173	-0.191392	0.0121577	1.4255	-1.88183	0.080009	0.191453	-5.54715	Q9NT62	1.30989	0.134096	ATG3	ATG3_HUMAN	0.11611	-0.211176	-0.312951	-0.109401	1.4255	-4.43438	0.000517149	0.00312471	-0.829847	2.96034	0.139817				0.11611	0.136451	-0.121559	0.865024	843		FALSE
0.13905	-0.125138	0.403239	-0.345307	1.12483	0.278866	0.456469	-6.58634	P11474	0.759203	0.35898	ESRRA	ERR1_HUMAN	0.3014	-0.176435	-0.440624	0.0877529	-0.345307	-1.42726	0.174606	0.29333	-6.42818	1.0593	0.326454				0.3014	0.136512	-0.315486	0.864828	844		FALSE
0.217044	0.0313737	0.402713	-0.803576	2.51493	0.0252122	0.081976	-4.40522	P43003	1.73727	0.24487	SLC1A3	EAA1_HUMAN	0.211822	0.432599	0.257548	0.60765	-0.803576	5.31667	0.000121328	0.000969831	0.705487	3.31207	0.256001				0.199707	0.136515	0.215555	0.864818	845		FALSE
0.0288958	-0.109084	0.166876	-1.67116	0.447558	0.66106	0.796245	-7.12542	O75882	0.274111	0.206617	ATRN	ATRN_HUMAN	0.157414	0.193375	0.0553957	0.331355	-1.67116	2.99513	0.00930861	0.0308421	-3.72486	2.15565	0.175824				0.157414	0.137116	0.16448	0.862913	846		FALSE
-0.146673	-0.236915	-0.0564304	-1.36719	-3.47351	0.00353945	0.0187446	-2.56855	Q6ZNJ1	2.34788	0.122442	NBEAL2	NBEL2_HUMAN	0.102953	-0.254219	-0.344461	-0.163977	-1.36719	-6.02042	2.66e-05	0.000293523	2.21388	3.64312	0.13677				0.102953	0.137204	-0.107546	0.862633	847		FALSE
0.0185099	-0.0936293	0.130649	-1.18964	0.352757	0.729327	0.838704	-7.1653	Q969P0	0.217748	0.166611	IGSF8	IGSF8_HUMAN	0.127934	-0.115129	-0.227268	-0.0029893	-1.18964	-2.19409	0.0449085	0.103977	-5.22956	1.6249	0.138871				0.127934	0.137212	-0.133638	0.862606	848		FALSE
-0.0802557	-0.189053	0.0285413	1.93784	-1.57648	0.136395	0.280081	-6.01189	Q9ULX3	1.088	0.144578	NOB1	NOB1_HUMAN	0.124121	-0.209898	-0.318695	-0.101101	1.93784	-4.12306	0.00095779	0.00512822	-1.45549	2.80123	0.146864				0.124121	0.137248	-0.129642	0.862494	849		FALSE
0.132598	-0.463481	0.728676	1.0741	0.475404	0.641554	0.781597	-7.11195	P13473	0.293589	0.885224	LAMP2	LAMP2_HUMAN	0.680037	0.842767	0.246689	1.43885	1.0741	3.02158	0.00882594	0.0296039	-3.67272	2.17193	0.760533				0.680037	0.137303	0.710169	0.86232	850		FALSE
0.104135	0.0268077	0.181461	-0.112912	2.87802	0.0117767	0.046186	-3.75012	O95155	1.99028	0.10255	UBE4B	UBE4B_HUMAN	0.0882184	0.0120637	-0.0652632	0.0893906	-0.112912	0.333411	0.743578	0.827026	-7.38432	0.233247	0.101373				0.0882184	0.137513	-0.0920709	0.861657	851		FALSE
-0.361945	-0.798866	0.074976	0.027789	-1.77039	0.0975952	0.221679	-5.72296	Q9P0T7	1.22718	0.578083	TMEM9	TMEM9_HUMAN	0.498462	-0.881768	-1.31869	-0.444847	0.027789	-4.31301	0.000656912	0.00378349	-1.07308	2.8997	0.596016				0.498462	0.13778	-0.519823	0.860815	852		FALSE
0.174345	-0.740377	1.08907	-4.78726	0.417055	0.684281	0.811797	-6.95062	Q14593	0.253457	1.34822	ZNF273	ZN273_HUMAN	1.04356	-0.851723	-1.65513	-0.0483126	-4.78726	-2.31971	0.0395504	0.0940023	-4.99556	1.67317	0.997731				0.916571	0.137789	-1.02607	0.860784	853		FALSE
0.0976065	-0.0345451	0.229758	-0.561742	1.57847	0.135938	0.279867	-6.00905	Q8NCF5	1.08847	0.175759	NFATC2IP	NF2IP_HUMAN	0.150765	-0.0595647	-0.191716	0.0725869	-0.561742	-0.963266	0.351145	0.492396	-6.96431	0.702022	0.166301				0.150765	0.137899	-0.157171	0.860438	854		FALSE
-0.0352384	-0.205342	0.134866	3.06238	-0.442722	0.664475	0.798838	-7.12767	O14737	0.270666	0.255176	PDCD5	PDCD5_HUMAN	0.194063	-0.237305	-0.407409	-0.0672012	3.06238	-2.98141	0.00956908	0.0314276	-3.75186	2.14815	0.21652				0.194063	0.138309	-0.202067	0.859149	855		FALSE
-0.217154	-0.453181	0.0188731	1.50636	-1.96624	0.06864	0.171982	-5.40968	P53801	1.36845	0.311025	PTTG1IP	PTTG_HUMAN	0.269272	0.0632151	-0.172812	0.299242	1.50636	0.572385	0.575796	0.699352	-7.27076	0.403968	0.306712				0.269272	0.138319	0.280369	0.859119	856		FALSE
-0.471998	-0.729482	-0.214514	-2.08672	-3.9176	0.00144474	0.00961248	-1.67317	Q9NRW4	2.58892	0.357337	DUSP22	DUS22_HUMAN	0.293751	-0.777564	-1.03505	-0.52008	-2.08672	-6.45381	1.26e-05	0.000160598	2.99084	3.80124	0.400929				0.293751	0.138645	-0.305566	0.858097	857		FALSE
0.110349	0.0197987	0.2009	1.62618	2.6044	0.0202955	0.0692791	-4.27444	Q13724	1.81396	0.119234	MOGS	MOGS_HUMAN	0.103305	0.00292081	-0.0876297	0.0934714	1.62618	0.0689354	0.945979	0.964112	-7.44076	0.0495152	0.115617				0.103305	0.138745	-0.107428	0.857783	858		FALSE
0.0450799	-0.0945936	0.184753	-1.34649	0.689761	0.501194	0.671714	-6.98232	O75420	0.441689	0.200043	GIGYF1	GGYF1_HUMAN	0.159347	-0.120609	-0.260282	0.0190645	-1.34649	-1.84542	0.0854155	0.169647	-5.81422	1.37581	0.171822				0.159347	0.138784	-0.165689	0.857662	859		FALSE
-0.200756	-0.900913	0.499401	-2.61508	-0.642919	0.535397	0.699213	-6.8219	Q8TD31	0.404156	0.973589	CCHCR1	CCHCR_HUMAN	0.798775	-1.03102	-1.73117	-0.33086	-2.61508	-3.30182	0.00848681	0.0286494	-3.26712	2.18489	0.924896				0.798775	0.13891	-0.830261	0.857265	860		FALSE
-0.16361	-0.288369	-0.0388514	0.139148	-2.80265	0.0136928	0.0516432	-3.89614	Q6P582	1.94282	0.165057	MZT2A	MZT2A_HUMAN	0.142331	-0.311451	-0.436209	-0.186692	0.139148	-5.33517	9.22e-05	0.000782913	0.934563	3.37328	0.180964				0.142331	0.139145	-0.14784	0.856534	861		FALSE
0.283189	-0.0365664	0.602944	1.49148	1.89273	0.0784515	0.188701	-5.52961	Q96AA3	1.31788	0.421168	RFT1	RFT1_HUMAN	0.364793	-0.095522	-0.415277	0.224233	1.49148	-0.638433	0.533109	0.662413	-7.22922	0.454482	0.411948				0.364793	0.139329	-0.378711	0.855959	862		FALSE
-0.0266481	-0.222575	0.169278	-1.47317	-0.290672	0.775403	0.870674	-7.18639	Q96JM7	0.175268	0.298002	L3MBTL3	LMBL3_HUMAN	0.223523	-0.258635	-0.454561	-0.0627086	-1.47317	-2.82113	0.0131965	0.0403106	-4.06503	2.04705	0.247636				0.223523	0.139424	-0.231987	0.855664	863		FALSE
-0.117643	-0.282889	0.0476033	-1.98146	-1.53163	0.148613	0.297037	-6.01823	O75914	1.05143	0.219301	PAK3	PAK3_HUMAN	0.188521	-0.307843	-0.463639	-0.152048	-1.98146	-4.25103	0.000863918	0.00473682	-1.30992	2.82719	0.213418				0.177739	0.139457	-0.190201	0.855559	864		FALSE
-0.0774755	-0.192875	0.0379244	0.473643	-1.43479	0.172483	0.331374	-6.20794	Q1KMD3	0.981431	0.154725	HNRNPUL2	HNRL2_HUMAN	0.131654	-0.214075	-0.329475	-0.098675	0.473643	-3.96451	0.00131497	0.0066287	-1.77587	2.71603	0.154485				0.131654	0.139524	-0.136599	0.855351	865		FALSE
0.00781962	-0.0863209	0.10196	1.54638	0.177516	0.861549	0.923505	-7.21444	Q9Y520	0.104597	0.146529	PRRC2C	PRC2C_HUMAN	0.1074	-0.103594	-0.197735	-0.00945357	1.54638	-2.35173	0.0332292	0.0827212	-4.94829	1.73308	0.117158				0.1074	0.139589	-0.111414	0.85515	866		FALSE
-0.140937	-0.279979	-0.0018939	-1.56026	-2.16623	0.047335	0.131672	-5.0706	Q9NRH2	1.50802	0.183178	SNRK	SNRK_HUMAN	0.158627	0.0234863	-0.115556	0.162529	-1.56026	0.360991	0.723291	0.812723	-7.3742	0.252229	0.182506				0.158627	0.139864	0.164423	0.854293	867		FALSE
-0.315871	-0.492213	-0.13953	-2.3885	-3.82812	0.00172943	0.0109391	-1.85367	Q8N9M1	2.54359	0.243399	C19orf47	CS047_HUMAN	0.201179	-0.524345	-0.700686	-0.348003	-2.3885	-6.35466	1.49e-05	0.000183177	2.81535	3.76721	0.272806				0.201179	0.139958	-0.208473	0.854003	868		FALSE
0.432015	0.257732	0.606298	-1.67627	5.29754	9.89015e-05	0.00126642	1.04832	P02686	3.23451	0.261786	MBP	MBP_HUMAN	0.198831	0.22619	0.0519068	0.400472	-1.67627	2.77362	0.0145091	0.0434833	-4.15692	2.01558	0.219953				0.198831	0.140317	-0.205825	0.852891	869		FALSE
0.105909	-0.0291601	0.240979	0.721277	1.67574	0.115129	0.248531	-5.86682	O00401	1.16033	0.178899	WASL	WASL_HUMAN	0.154094	0.265386	0.130316	0.400455	0.721277	4.19904	0.000823391	0.00454944	-1.30231	2.84032	0.183133				0.154094	0.1404	0.159477	0.852633	870		FALSE
-0.0615869	-0.224121	0.100947	4.81225	-0.809794	0.431098	0.610813	-6.89023	Q15646	0.526555	0.229245	OASL	OASL_HUMAN	0.185427	-0.253443	-0.415976	-0.0909088	4.81225	-3.33246	0.00470922	0.0181349	-3.0532	2.36024	0.210465				0.185427	0.140486	-0.191856	0.852366	871		FALSE
-0.18206	-0.283627	-0.0804925	1.24793	-3.83081	0.00172011	0.0109065	-1.84825	Q9HD15	2.54465	0.14023	SRA1	SRA1_HUMAN	0.115873	-0.301942	-0.40351	-0.200375	1.24793	-6.35332	1.49e-05	0.000183312	2.81297	3.76702	0.157102				0.115873	0.140507	-0.119883	0.852301	872		FALSE
-0.368572	-0.476825	-0.260319	0.778312	-7.27633	3.23301e-06	8.66944e-05	4.55756	Q9NRX1	3.95753	0.182538	PNO1	PNO1_HUMAN	0.1235	-0.496287	-0.60454	-0.388034	0.778312	-9.79767	8.54e-08	2.87e-06	8.15609	4.74344	0.205067				0.1235	0.140668	-0.127715	0.851804	873		FALSE
-0.00690535	-0.188625	0.174815	-1.52132	-0.0812105	0.936381	0.967138	-7.22767	Q8IWA0	0.0453743	0.298285	WDR75	WDR75_HUMAN	0.207316	0.20737	0.0256496	0.38909	-1.52132	2.43878	0.0280745	0.0726673	-4.78922	1.79242	0.226757				0.207316	0.140854	0.214275	0.85123	874		FALSE
-0.170984	-0.493698	0.15173	1.88855	-1.13232	0.27581	0.453068	-6.57809	P62314	0.764739	0.438226	SNRPD1	SMD1_HUMAN	0.368169	0.209542	-0.113173	0.532256	1.88855	1.38766	0.186119	0.308333	-6.4804	1.02784	0.399578				0.368169	0.140856	0.380526	0.851224	875		FALSE
-0.179363	-0.286871	-0.0718558	2.97113	-3.56553	0.00293809	0.0163631	-2.38332	Q8N1G4	2.39837	0.14658	LRRC47	LRC47_HUMAN	0.12265	-0.305912	-0.41342	-0.198405	2.97113	-6.08117	2.39e-05	0.000270308	2.32433	3.66505	0.163596				0.12265	0.141451	-0.126549	0.849393	876		FALSE
0.126474	-0.0896488	0.342597	-0.257361	1.25063	0.230798	0.401666	-6.44162	Q9NVA1	0.85141	0.291151	UQCC1	UQCC1_HUMAN	0.246564	0.380471	0.164348	0.596594	-0.257361	3.76228	0.00197469	0.00916829	-2.18529	2.60536	0.286227				0.246564	0.142003	0.253997	0.847702	877		FALSE
-0.420947	-0.641389	-0.200505	-2.3331	-4.10821	0.00113502	0.00796639	-1.33889	P56282	2.65373	0.310904	POLE2	DPOE2_HUMAN	0.251492	-0.672439	-0.880274	-0.464604	-2.3331	-6.96072	7.91e-06	0.000108789	3.53563	3.90058	0.337894				0.237109	0.142523	-0.251493	0.846116	878		FALSE
0.101388	-0.0120301	0.214807	2.84469	1.91044	0.0759778	0.184159	-5.50095	Q9P2E9	1.33128	0.149271	RRBP1	RRBP1_HUMAN	0.129393	-0.0316764	-0.145095	0.081742	2.84469	-0.596873	0.559762	0.685798	-7.25586	0.422415	0.146978				0.129393	0.142603	-0.133065	0.845873	879		FALSE
0.205562	0.0454525	0.365671	3.51001	2.74382	0.0153966	0.0563945	-4.00934	Q9HC38	1.90484	0.211514	GLOD4	GLOD4_HUMAN	0.182661	0.0177665	-0.142343	0.177876	3.51001	0.237145	0.815849	0.879715	-7.4134	0.163227	0.213337				0.182661	0.142692	-0.187795	0.845602	880		FALSE
-0.121884	-0.450189	0.206421	-0.801342	-0.793412	0.44028	0.61804	-6.90359	Q96GF1	0.516336	0.462669	RNF185	RN185_HUMAN	0.374547	-0.506914	-0.835219	-0.178609	-0.801342	-3.29979	0.00503122	0.0190949	-3.11877	2.34094	0.424424				0.374547	0.142733	-0.38503	0.845477	881		FALSE
0.287437	0.172168	0.402707	0.341241	5.32915	9.32493e-05	0.00120186	1.10848	Q96QC0	3.24984	0.173355	PPP1R10	PP1RA_HUMAN	0.131505	0.152489	0.0372194	0.267758	0.341241	2.82718	0.013038	0.0399559	-4.0533	2.0507	0.145744				0.131505	0.143346	-0.134948	0.843615	882		FALSE
0.419287	0.287385	0.551189	-0.153417	6.79345	7.09119e-06	0.000159574	3.75074	Q96CV9	3.80289	0.2161	OPTN	OPTN_HUMAN	0.15048	0.573658	0.441756	0.70556	-0.153417	9.29463	1.66e-07	4.84e-06	7.46607	4.63028	0.24283				0.15048	0.143456	0.154371	0.843282	883		FALSE
-0.130115	-0.244569	-0.0156604	-0.699655	-2.42954	0.0285833	0.0902177	-4.59969	Q8NCG7	1.69258	0.150672	DAGLB	DGLB_HUMAN	0.130575	0.00373158	-0.110723	0.118186	-0.699655	0.0696771	0.945399	0.96389	-7.44071	0.0498192	0.146809				0.130575	0.143731	0.133846	0.842451	884		FALSE
-0.0611944	-0.247395	0.125007	5.44886	-0.702359	0.493535	0.666881	-6.97329	P62753	0.44833	0.267529	RPS6	RS6_HUMAN	0.212428	-0.278913	-0.465114	-0.0927121	5.44886	-3.20123	0.00614153	0.02233	-3.31601	2.28166	0.239593				0.212428	0.143779	-0.217719	0.842304	885		FALSE
-0.0495972	-0.255931	0.156737	-1.98729	-0.513707	0.615166	0.761628	-7.09215	Q9Y2G3	0.320202	0.303591	ATP11B	AT11B_HUMAN	0.235396	0.191625	-0.0147085	0.397959	-1.98729	1.98478	0.0663475	0.140487	-5.5874	1.47492	0.254649				0.235396	0.143833	0.241223	0.842143	886		FALSE
0.107647	-0.018589	0.233882	3.4353	1.82242	0.0889973	0.207722	-5.64171	Q12904	1.26427	0.166885	AIMP1	AIMP1_HUMAN	0.144016	-0.0398356	-0.166071	0.0864	3.4353	-0.674402	0.510625	0.643097	-7.2048	0.481231	0.162246				0.144016	0.144066	-0.147482	0.841439	887		FALSE
0.179175	0.0204416	0.337908	1.01438	2.41234	0.0295538	0.0923556	-4.63118	Q5J8M3	1.68154	0.208846	EMC4	EMC4_HUMAN	0.181091	-0.0062364	-0.16497	0.152497	1.01438	-0.0839644	0.934229	0.956678	-7.43954	0.0596667	0.20486				0.181091	0.144138	-0.185411	0.841222	888		FALSE
0.0235536	-0.19024	0.237347	-1.69663	0.237019	0.816186	0.89747	-7.14268	O94768	0.139526	0.330871	STK17B	ST17B_HUMAN	0.243906	-0.21921	-0.420776	-0.0176434	-1.69663	-2.33971	0.0351761	0.0860988	-4.98446	1.71448	0.250602				0.229957	0.144162	-0.242763	0.84115	889		FALSE
-0.0120465	-0.195757	0.171664	-0.036083	-0.140138	0.890471	0.940134	-7.22074	Q8NBA8	0.0821426	0.287442	DTWD2	DTWD2_HUMAN	0.209586	-0.226564	-0.410275	-0.0428538	-0.036083	-2.63565	0.0190814	0.0539053	-4.42099	1.92439	0.230757				0.209586	0.14425	-0.214518	0.840885	890		FALSE
-0.088086	-0.253497	0.0773245	0.096688	-1.13808	0.273472	0.450826	-6.5717	Q8N5I9	0.7684	0.224686	NOPCHAP1	NOPC1_HUMAN	0.188709	-0.281147	-0.446557	-0.115736	0.096688	-3.63245	0.00256631	0.0112961	-2.44811	2.53224	0.217613				0.188709	0.14441	-0.193061	0.840404	891		FALSE
0.319944	0.0769764	0.562911	-1.08173	2.8142	0.0133806	0.0507997	-3.87384	Q8WXB1	1.94987	0.321607	METTL21A	MT21A_HUMAN	0.27719	0.0363671	-0.2066	0.279335	-1.08173	0.319882	0.753603	0.833586	-7.38899	0.224541	0.317446				0.27719	0.144416	-0.283577	0.840384	892		FALSE
-0.0564976	-0.161731	0.0487358	4.0253	-1.14738	0.269735	0.446657	-6.56134	P30050	0.775234	0.142841	RPL12	RL12_HUMAN	0.120056	-0.179312	-0.284545	-0.0740787	4.0253	-3.64154	0.00251957	0.0111526	-2.4297	2.53676	0.138543				0.120056	0.144438	-0.122814	0.84032	893		FALSE
-0.392572	-0.551994	-0.233151	-2.35135	-5.29777	0.000125469	0.00150163	0.905522	Q14674	3.18422	0.241642	ESPL1	ESPL1_HUMAN	0.181876	-0.57338	-0.723684	-0.423077	-2.35135	-8.20715	1.27e-06	2.54e-05	5.43887	4.25432	0.264161				0.171474	0.144579	-0.180808	0.839896	894		FALSE
-0.0157618	-0.138722	0.107199	5.46584	-0.273949	0.787973	0.878687	-7.19138	P62701	0.164597	0.187689	RPS4X	RS4X_HUMAN	0.140279	-0.158984	-0.281944	-0.0360232	5.46584	-2.76323	0.0148129	0.0441959	-4.17697	2.00878	0.155123				0.140279	0.145126	-0.143222	0.838256	895		FALSE
-0.352328	-0.612166	-0.0924901	-2.77097	-2.89784	0.011318	0.0450563	-3.71155	Q93083	2.00069	0.345161	MT1L	MT1L_HUMAN	0.296436	-0.049761	-0.309599	0.210077	-2.77097	-0.409276	0.688296	0.786182	-7.3546	0.287488	0.339254				0.296436	0.145226	0.302567	0.837954	896		FALSE
-0.782092	-1.09518	-0.469003	-2.42148	-5.81979	0.000490431	0.00425346	0.18038	Q96FT9	2.8621	0.535586	IFT43	IFT43_HUMAN	0.357188	-0.417722	-0.730811	-0.104633	-2.42148	-3.1084	0.0155446	0.0459743	-3.64119	1.99221	0.410968				0.357188	0.145425	0.364369	0.837362	897		FALSE
-0.154802	-0.286647	-0.0229574	1.20176	-2.50925	0.0244678	0.080303	-4.45252	Q96PU8	1.74679	0.173697	QKI	QKI_HUMAN	0.150415	-0.308202	-0.440047	-0.176358	1.20176	-4.99578	0.000174558	0.00130612	0.279556	3.22545	0.187284				0.150415	0.145514	-0.1534	0.837095	898		FALSE
-0.134953	-0.287531	0.0176259	-0.427	-1.89024	0.0788043	0.189375	-5.53361	Q8N8J7	1.31591	0.201006	FAM241A	F241A_HUMAN	0.174069	-0.312311	-0.46489	-0.159732	-0.427	-4.37445	0.00058189	0.00344	-0.949835	2.92999	0.208919				0.174069	0.145842	-0.177358	0.836116	899		FALSE
-0.273412	-0.436429	-0.110394	-0.672909	-3.58436	0.0028283	0.0158752	-2.34538	Q86W42	2.40951	0.222405	THOC6	THOC6_HUMAN	0.185979	-0.462894	-0.625912	-0.299877	-0.672909	-6.06844	2.45e-05	0.00027549	2.30122	3.66	0.247889				0.185979	0.145861	-0.189483	0.836061	900		FALSE
-0.233936	-0.430125	-0.0377471	1.42944	-2.54831	0.022664	0.0756589	-4.37972	B7ZW38;P0DMR1	1.77409	0.25845	HNRNPCL3;HNRNPCL4	HNRC3_HUMAN;HNRC4_HUMAN	0.223822	-0.461848	-0.658037	-0.265659	1.42944	-5.031	0.00016326	0.00123448	0.348139	3.242	0.279217				0.223822	0.146057	-0.227912	0.835477	901		FALSE
-0.0221131	-0.221191	0.176964	0.467438	-0.243053	0.812225	0.89569	-7.01193	Q5VTH9	0.141906	0.305426	DNAI4	DNAI4_HUMAN	0.227118	0.195924	0.0210726	0.370776	0.467438	2.45184	0.031185	0.0787603	-4.76742	1.75571	0.218722				0.19948	0.146062	0.218037	0.835462	902		FALSE
0.47727	0.360968	0.593572	-0.571821	8.77016	3.43622e-07	1.64001e-05	6.85695	Q460N5	4.35631	0.214734	PARP14	PAR14_HUMAN	0.132683	0.612376	0.496074	0.728677	-0.571821	11.2528	1.42e-08	7.61e-07	10.0048	5.02127	0.239034				0.132683	0.146063	0.135105	0.835459	903		FALSE
0.339485	0.192048	0.486923	-1.1931	4.92088	0.000201347	0.00214561	0.322617	Q9H1P3	3.07678	0.216262	OSBPL2	OSBL2_HUMAN	0.168204	0.510737	0.363299	0.658174	-1.1931	7.40319	2.64e-06	4.61e-05	4.60326	4.11274	0.243401				0.168204	0.146112	0.171251	0.835315	904		FALSE
-0.225107	-0.517078	0.0668646	-1.46627	-1.6477	0.120825	0.257578	-5.90842	Q6UWU4	1.13896	0.387377	C6orf89	CF089_HUMAN	0.333096	-0.564227	-0.856198	-0.272256	-1.46627	-4.12993	0.000944768	0.0050745	-1.44163	2.80469	0.394299				0.333096	0.146122	-0.33912	0.835285	905		FALSE
-0.383234	-0.50719	-0.259278	-1.66859	-6.60734	9.67908e-06	0.000208829	3.43119	Q9BVN2	3.73305	0.201213	RUSC1	RUSC1_HUMAN	0.141415	-0.527177	-0.651133	-0.403221	-1.66859	-9.08905	2.2e-07	6.07e-06	7.17593	4.58044	0.225582				0.141415	0.146196	-0.143943	0.835065	906		FALSE
0.407476	0.25819	0.556761	0.201806	5.8333	3.71525e-05	0.000583534	2.05076	P32455	3.45589	0.231099	GBP1	GBP1_HUMAN	0.170312	0.580712	0.431427	0.729997	0.201806	8.31329	6.63e-07	1.53e-05	6.03623	4.37286	0.260286				0.170312	0.14644	0.173236	0.834339	907		FALSE
-0.0950179	-0.211763	0.0217276	-0.760129	-1.73938	0.103062	0.229919	-5.77066	Q9UPN6	1.20608	0.154414	SCAF8	SCAF8_HUMAN	0.133189	-0.230484	-0.34723	-0.113739	-0.760129	-4.21921	0.000791066	0.00441513	-1.2617	2.85004	0.158507				0.133189	0.146464	-0.135467	0.83427	908		FALSE
0.042962	-0.14293	0.228854	-2.36816	0.493916	0.628735	0.772214	-7.10256	Q5W0Z9	0.306083	0.275106	ZDHHC20	ZDH20_HUMAN	0.212075	-0.172695	-0.358587	0.0131971	-2.36816	-1.9854	0.0662717	0.140364	-5.58637	1.47537	0.229422				0.212075	0.146536	-0.215657	0.834054	909		FALSE
-0.940664	-1.39018	-0.491145	-1.67015	-4.87533	0.00145045	0.00963094	-0.791575	Q9NW38	2.58825	0.712335	FANCL	FANCL_HUMAN	0.512834	-0.487848	-0.794927	-0.180768	-1.67015	-3.70126	0.00667103	0.023623	-2.86855	2.26006	0.423077				0.350332	0.146664	0.452816	0.833676	910		FALSE
-0.311929	-0.409357	-0.2145	-0.466807	-6.84225	6.54073e-06	0.000150609	3.83375	Q9H9Y6	3.81776	0.160141	POLR1B	RPA2_HUMAN	0.111151	-0.424899	-0.522327	-0.32747	-0.466807	-9.32028	1.61e-07	4.74e-06	7.50194	4.63482	0.179684				0.111151	0.146719	-0.11297	0.833512	911		FALSE
0.221637	0.101914	0.341361	0.96538	3.95633	0.00133673	0.00909046	-1.59508	O95999	2.60831	0.166548	BCL10	BCL10_HUMAN	0.136587	0.0828157	-0.0369081	0.202539	0.96538	1.4783	0.160639	0.276108	-6.35923	1.09679	0.147994				0.136587	0.14672	-0.138822	0.833512	912		FALSE
-0.218907	-0.44337	0.00555518	2.142	-2.08423	0.0552005	0.147357	-5.21177	P07910	1.45023	0.295855	HNRNPC	HNRPC_HUMAN	0.256078	-0.479066	-0.703528	-0.254603	2.142	-4.56122	0.000403383	0.00257766	-0.576765	3.02039	0.310877				0.256078	0.146868	-0.260159	0.833073	913		FALSE
0.121795	-0.0373767	0.280966	-0.538643	1.63528	0.123424	0.261213	-5.92669	Q96QD9	1.13053	0.211156	FYTTD1	UIF_HUMAN	0.181591	-0.0626171	-0.221788	0.0965543	-0.538643	-0.840732	0.414096	0.55365	-7.07575	0.609155	0.201475				0.181591	0.147007	-0.184412	0.832662	914		FALSE
-0.131819	-0.219171	-0.044466	2.45834	-3.225	0.00585319	0.0276011	-3.06623	Q9UHX1	2.19955	0.117462	PUF60	PUF60_HUMAN	0.0996563	-0.233009	-0.320362	-0.145657	2.45834	-5.70069	4.72e-05	0.000459964	1.6245	3.52163	0.129684				0.0996563	0.147054	-0.101191	0.832522	915		FALSE
0.0289965	-0.100273	0.158266	-2.32021	0.47938	0.638791	0.779621	-7.10996	O15169	0.296218	0.191863	AXIN1	AXIN1_HUMAN	0.147477	-0.120559	-0.249828	0.00871075	-2.32021	-1.99311	0.0653398	0.138838	-5.57353	1.48098	0.159553				0.147477	0.14751	-0.149555	0.831179	916		FALSE
-0.136663	-0.223688	-0.0496374	-0.181404	-3.35609	0.00448927	0.0223329	-2.80426	Q9NVC6	2.28161	0.117399	MED17	MED17_HUMAN	0.099283	-0.237296	-0.324321	-0.15027	-0.181404	-5.82738	3.75e-05	0.000379773	1.85965	3.57385	0.13014				0.099283	0.147683	-0.100633	0.830671	917		FALSE
0.0561549	-0.0939089	0.206219	3.1403	0.799727	0.436726	0.615066	-6.89847	P63208	0.520535	0.211443	SKP1	SKP1_HUMAN	0.1712	-0.117304	-0.267367	0.0327602	3.1403	-1.67057	0.116161	0.215833	-6.084	1.2425	0.185042				0.1712	0.147825	-0.173458	0.830253	918		FALSE
0.243136	0.107925	0.378346	-0.916753	3.84297	0.00167853	0.0107554	-1.82372	Q9H0V9	2.54956	0.186913	LMAN2L	LMA2L_HUMAN	0.154255	0.399397	0.264186	0.534608	-0.916753	6.31282	1.6e-05	0.000194733	2.74088	3.75129	0.20868				0.154255	0.147889	0.156262	0.830064	919		FALSE
0.360645	0.277753	0.443538	0.187854	9.29811	1.65656e-07	8.99684e-06	7.6031	P29350	4.49283	0.157332	PTPN6	PTN6_HUMAN	0.094568	0.456413	0.37352	0.539305	0.187854	11.7672	7.87e-09	4.81e-07	10.6106	5.11439	0.174912				0.094568	0.148002	0.0957675	0.829733	920		FALSE
0.210613	-0.194984	0.616211	-2.5716	1.10974	0.28511	0.463127	-6.60285	Q6ZTW0	0.74843	0.551557	TPGS1	TPGS1_HUMAN	0.462726	-0.257498	-0.663096	0.1481	-2.5716	-1.35678	0.195522	0.319609	-6.52035	1.00485	0.502259				0.462726	0.148368	-0.468111	0.828658	921		FALSE
-0.068924	-0.182014	0.0441658	0.671339	-1.3025	0.212978	0.379458	-6.37835	O95400	0.890856	0.151642	CD2BP2	CD2B2_HUMAN	0.129019	-0.199401	-0.312491	-0.0863116	0.671339	-3.7682	0.00195125	0.00909159	-2.17329	2.60827	0.149841				0.129019	0.148484	-0.130477	0.828319	922		FALSE
-0.576684	-0.660704	-0.492664	0.209451	-14.6685	4.0283e-10	1.13296e-07	13.6587	Q9UKN8	5.39826	0.209383	GTF3C4	TF3C4_HUMAN	0.0958539	-0.673614	-0.757633	-0.589594	0.209451	-17.134	4.72e-11	9.78e-09	15.7897	5.85214	0.225607				0.0958539	0.148513	-0.0969298	0.828234	923		FALSE
-0.0309067	-0.313291	0.251477	-2.43775	-0.254994	0.80553	0.891448	-6.83069	Q5SVS4	0.147573	0.410489	SLC25A30	KMCP1_HUMAN	0.322158	0.278267	0.0256953	0.530839	-2.43775	2.56681	0.0348777	0.0856347	-4.52752	1.717	0.31765				0.288147	0.148844	0.309174	0.82727	924		FALSE
0.418116	0.275771	0.56046	0.126584	6.27747	1.69976e-05	0.000319465	2.85298	O75936	3.62046	0.226354	BBOX1	BODG_HUMAN	0.162394	0.582152	0.439808	0.724497	0.126584	8.74027	3.58e-07	8.94e-06	6.67247	4.49432	0.25388				0.162394	0.148903	0.164037	0.827096	925		FALSE
0.672381	0.178506	1.16626	-2.30033	2.90956	0.011055	0.0442384	-3.6887	Q6P1L5	2.00838	0.656185	FAM117B	F117B_HUMAN	0.563438	0.103279	-0.390596	0.597154	-2.30033	0.446913	0.661515	0.766595	-7.33765	0.313574	0.645545				0.563438	0.148925	-0.569102	0.827032	926		FALSE
0.00555252	-0.114191	0.125296	-0.815013	0.0990991	0.922411	0.959576	-7.22595	O75962	0.0557135	0.195338	TRIO	TRIO_HUMAN	0.136609	0.1431	0.0233565	0.262843	-0.815013	2.55398	0.0224131	0.0611047	-4.57506	1.86977	0.150005				0.136609	0.150051	0.137547	0.823762	927		FALSE
0.248013	0.00154988	0.494476	3.80805	2.15056	0.0487528	0.134382	-5.09779	O43707	1.49766	0.324576	ACTN4	ACTN4_HUMAN	0.281177	0.531084	0.284621	0.777547	3.80805	4.60512	0.000370294	0.00241118	-0.489474	3.041	0.342296				0.281177	0.150098	0.283071	0.823626	928		FALSE
0.107707	-0.207575	0.422988	2.05217	0.730086	0.476924	0.651996	-6.9529	Q86Y46	0.468876	0.450236	KRT73	K2C73_HUMAN	0.359689	-0.254162	-0.569443	0.0611194	2.05217	-1.72283	0.106089	0.200739	-6.00521	1.28351	0.38812				0.359689	0.150337	-0.361868	0.822935	929		FALSE
0.098734	-0.00842891	0.205897	0.219882	1.96903	0.0682903	0.171324	-5.40508	Q9NUL7	1.37052	0.141201	DDX28	DDX28_HUMAN	0.122257	-0.0242296	-0.131392	0.0829333	0.219882	-0.483205	0.636138	0.747187	-7.31994	0.339508	0.139879				0.122257	0.150436	-0.122964	0.822648	930		FALSE
-0.157649	-0.455178	0.13988	-1.82903	-1.13238	0.275786	0.453068	-6.57802	Q9BW66	0.764739	0.404049	CINP	CINP_HUMAN	0.339437	0.183301	-0.114228	0.480831	-1.82903	1.31664	0.208315	0.336473	-6.57123	0.971447	0.369831				0.339437	0.150906	0.34095	0.821294	931		FALSE
1.0839	0.7251	1.4427	-2.88967	6.45604	1.25082e-05	0.000252384	3.16785	Q9P0W8	3.68323	0.576789	SPATA7	SPAT7_HUMAN	0.409338	0.672974	0.314173	1.03177	-2.88967	4.00844	0.00120422	0.00617713	-1.68704	2.73965	0.481458				0.409338	0.151112	-0.410926	0.820701	932		FALSE
0.231105	-0.0269449	0.489154	-2.30105	1.91397	0.0754937	0.183152	-5.49523	Q13542	1.33428	0.339483	EIF4EBP2	4EBP2_HUMAN	0.294396	-0.0642572	-0.322307	0.193792	-2.30105	-0.532167	0.602639	0.721829	-7.29393	0.373567	0.33714				0.294396	0.151326	-0.295362	0.820085	933		FALSE
0.079849	-0.062243	0.221941	-1.4688	1.20096	0.248944	0.423941	-6.50026	Q9BSQ5	0.813118	0.192474	CCM2	CCM2_HUMAN	0.162106	0.242367	0.100275	0.384459	-1.4688	3.6453	0.00250051	0.0110885	-2.4221	2.5388	0.187112				0.162106	0.15159	0.162518	0.81933	934		FALSE
0.126496	0.0199869	0.233005	3.20616	2.53816	0.02312	0.07692	-4.39867	Q96HC4	1.76654	0.140349	PDLIM5	PDLI5_HUMAN	0.121511	0.00469396	-0.101815	0.111203	3.20616	0.0941851	0.926246	0.952262	-7.43857	0.065681	0.140073				0.121511	0.151643	-0.121802	0.819177	935		FALSE
-0.101842	-0.565161	0.361476	-1.63389	-0.476584	0.641845	0.78183	-6.99951	Q13286	0.293278	0.68062	CLN3	CLN3_HUMAN	0.528578	0.414717	-0.0248252	0.85426	-1.63389	2.0457	0.0623259	0.133696	-5.44341	1.50026	0.541802				0.501453	0.151656	0.51656	0.819142	936		FALSE
0.290189	0.0437394	0.536639	-1.06571	2.51642	0.0241269	0.0793979	-4.43919	Q8NBQ5	1.752	0.32464	HSD17B11	DHB11_HUMAN	0.281163	0.571925	0.325475	0.818375	-1.06571	4.95953	0.000187032	0.0013798	0.208835	3.20928	0.349291				0.281163	0.151771	0.281736	0.818813	937		FALSE
0.213886	0.112906	0.314866	4.29658	4.52664	0.000431582	0.00386217	-0.452835	P24752	2.89312	0.144901	ACAT1	THIL_HUMAN	0.115203	0.0984735	-0.00250655	0.199454	4.29658	2.08408	0.0552167	0.121829	-5.42005	1.5471	0.124755				0.115203	0.151851	-0.115412	0.818583	938		FALSE
0.0713459	-0.0190686	0.16176	1.65292	1.6864	0.113026	0.24504	-5.85088	Q8IWZ3	1.16872	0.11965	ANKHD1	ANKH1_HUMAN	0.103149	-0.0319689	-0.122383	0.0584456	1.65292	-0.755647	0.461915	0.597803	-7.14504	0.545069	0.114956				0.103149	0.151927	-0.103315	0.818366	939		FALSE
0.226974	0.0843851	0.369562	0.334974	3.40189	0.0040917	0.0208828	-2.71241	Q9BQ95	2.30717	0.19282	ECSIT	ECSIT_HUMAN	0.162672	0.0640726	-0.0785158	0.206661	0.334974	0.960324	0.352574	0.493328	-6.96714	0.700569	0.179258				0.162672	0.151997	-0.162901	0.818164	940		FALSE
0.0514895	-0.0540048	0.156984	-0.540875	1.04308	0.313925	0.494135	-6.67347	O75044	0.699311	0.144312	SRGAP2	SRGP2_HUMAN	0.120353	0.171985	0.0664904	0.277479	-0.540875	3.4841	0.00346439	0.0142836	-2.7479	2.4481	0.137695				0.120353	0.152078	0.120495	0.817932	941		FALSE
-0.0729755	-0.174072	0.028121	3.18738	-1.54266	0.14437	0.291069	-6.0599	Q8WXX5	1.06414	0.134411	DNAJC9	DNJC9_HUMAN	0.115336	-0.188429	-0.289526	-0.0873326	3.18738	-3.98329	0.00126642	0.00642923	-1.7379	2.72628	0.135467				0.115336	0.152136	-0.115454	0.817768	942		FALSE
0.0551327	-0.427471	0.537736	-3.02714	0.273886	0.792599	0.881847	-6.82444	P01135	0.160385	0.673756	TGFA	TGFA_HUMAN	0.550579	-0.523302	-1.05197	0.00536392	-3.02714	-2.37314	0.0517635	0.115701	-4.6721	1.57271	0.652167				0.603129	0.152203	-0.578435	0.817578	943		FALSE
-0.0526765	-0.462716	0.357363	-2.84512	-0.284211	0.781746	0.875338	-6.99998	A0A2R8YE69;P0CG41;Q8IX94	0.169059	0.610711	NaN	A0A2R8YE69_HUMAN;CTGE8_HUMAN;CTGE4_HUMAN	0.467794	-0.503936	-0.883559	-0.124313	-2.84512	-2.93679	0.0140832	0.0424652	-3.90121	2.02546	0.48765				0.433093	0.152341	-0.451259	0.817183	944		FALSE
0.168714	-0.288165	0.625592	1.04956	0.789186	0.442669	0.620398	-6.907	P50993	0.513011	0.644585	ATP1A2	AT1A2_HUMAN	0.52123	0.68998	0.233102	1.14686	1.04956	3.22749	0.0058238	0.0214594	-3.26354	2.29683	0.588795				0.52123	0.152477	0.521267	0.816795	945		FALSE
0.318854	0.157546	0.480162	-0.0224238	4.22441	0.000782947	0.00605873	-1.05595	Q16651	2.74611	0.227578	PRSS8	PRSS8_HUMAN	0.184028	0.502859	0.341552	0.664167	-0.0224238	6.66224	8.83e-06	0.000118583	3.35539	3.87877	0.254102				0.184028	0.152547	0.184006	0.816597	946		FALSE
-0.248049	-0.358047	-0.13805	0.760043	-4.81924	0.000244664	0.0025055	0.124119	O75909	3.02917	0.160498	CCNK	CCNK_HUMAN	0.125492	-0.373373	-0.483372	-0.263374	0.760043	-7.25413	3.35e-06	5.65e-05	4.35819	4.0631	0.180112				0.125492	0.152983	-0.125325	0.815356	947		FALSE
0.110237	-0.0465931	0.267067	1.35978	1.5022	0.154426	0.305632	-6.11635	P82914	1.03343	0.209076	MRPS15	RT15_HUMAN	0.17892	-0.0682745	-0.225105	0.0885558	1.35978	-0.930375	0.367351	0.508837	-6.99554	0.676573	0.197788				0.17892	0.153325	-0.178512	0.814387	948		FALSE
0.0644578	-0.0374669	0.166382	-0.0445362	1.35153	0.197157	0.360737	-6.31668	Q15025	0.925214	0.136549	TNIP1	TNIP1_HUMAN	0.116281	-0.0515299	-0.153455	0.0503947	-0.0445362	-1.08046	0.297513	0.437333	-6.84534	0.79065	0.127741				0.116281	0.153412	-0.115988	0.814142	949		FALSE
-0.486233	-0.628891	-0.343574	3.31087	-7.28412	3.19311e-06	8.62365e-05	4.57031	P06400	3.95885	0.24073	RB1	RB_HUMAN	0.162752	-0.648438	-0.791097	-0.50578	3.31087	-9.71408	9.52e-08	3.15e-06	8.04335	4.72317	0.269086				0.162752	0.153713	-0.162206	0.813289	950		FALSE
-0.0401926	-0.661225	0.58084	-2.96408	-0.139236	0.891311	0.940418	-7.16226	Q9BSA9	0.0817577	0.96355	TMEM175	TM175_HUMAN	0.708506	-0.725451	-1.31097	-0.139936	-2.96408	-2.66557	0.0188692	0.0534978	-4.38891	1.92766	0.737623				0.667985	0.154357	-0.685258	0.811472	951		FALSE
0.0388456	-0.129155	0.206846	1.40935	0.494153	0.628572	0.772214	-7.10244	Q9H583	0.306083	0.248747	HEATR1	HEAT1_HUMAN	0.191663	-0.151803	-0.319804	0.0161968	1.40935	-1.93108	0.0731843	0.150987	-5.67596	1.43755	0.206974				0.191663	0.154417	-0.190649	0.811306	952		FALSE
0.160801	0.07013	0.251472	0.0493101	3.79009	0.00186706	0.0115409	-1.93041	Q5JSZ5	2.52464	0.124838	PRRC2B	PRC2B_HUMAN	0.103442	0.0579392	-0.032732	0.14861	0.0493101	1.36563	0.192788	0.315822	-6.50897	1.01251	0.112158				0.103442	0.154532	-0.102862	0.810981	953		FALSE
0.0531161	-0.0451557	0.151388	4.3903	1.15512	0.266652	0.443201	-6.55266	P10768	0.780928	0.133313	ESD	ESTD_HUMAN	0.112114	-0.0583103	-0.156582	0.0399615	4.3903	-1.26808	0.224678	0.355898	-6.63116	0.934274	0.122328				0.112114	0.154721	-0.111426	0.810451	954		FALSE
0.00684484	-0.0864529	0.100143	1.56297	0.156791	0.877563	0.932256	-7.21811	Q9Y673	0.0927965	0.144573	ALG5	ALG5_HUMAN	0.106439	-0.098917	-0.192215	-0.00561929	1.56297	-2.26584	0.0391827	0.0933819	-5.10269	1.67631	0.115657				0.106439	0.154806	-0.105762	0.810214	955		FALSE
0.187779	0.0950007	0.280558	3.53198	4.32543	0.000640992	0.00519986	-0.853679	P18564	2.79668	0.131602	ITGB6	ITB6_HUMAN	0.105847	0.082691	-0.0100877	0.17547	3.53198	1.90476	0.076764	0.156083	-5.71885	1.42013	0.114127				0.105847	0.155099	-0.105088	0.809391	956		FALSE
-0.311516	-0.485149	-0.137883	-1.63691	-3.83423	0.0017083	0.0108754	-1.84135	Q02086	2.54565	0.239849	SP2	SP2_HUMAN	0.198089	-0.507982	-0.681615	-0.334349	-1.63691	-6.25238	1.78e-05	0.000210015	2.63291	3.73157	0.266817				0.198089	0.155476	-0.196466	0.808336	957		FALSE
0.214098	0.0755927	0.352604	1.70701	3.30351	0.00499351	0.0242291	-2.90951	Q96A65	2.25029	0.186479	EXOC4	EXOC4_HUMAN	0.158014	0.370781	0.232275	0.509286	1.70701	5.7211	4.55e-05	0.000446061	1.66252	3.53004	0.20587				0.158014	0.155562	0.156682	0.808098	958		FALSE
-0.316666	-0.531481	-0.101851	2.26338	-3.19615	0.00729916	0.0325666	-3.12049	O95755	2.1339	0.290859	RAB36	RAB36_HUMAN	0.245072	-0.553583	-0.757375	-0.349792	2.26338	-5.88963	6.13e-05	0.000563239	1.52678	3.46573	0.313072				0.232495	0.155566	-0.236918	0.808084	959		FALSE
0.338047	0.207465	0.46863	-0.134344	5.5325	6.40688e-05	0.000882067	1.49248	Q6UX71	3.3393	0.198417	PLXDC2	PXDC2_HUMAN	0.148975	0.48576	0.355178	0.616343	-0.134344	7.94999	1.14e-06	2.35e-05	5.47703	4.27324	0.222803				0.148975	0.155578	0.147713	0.808053	960		FALSE
0.270803	0.105256	0.436351	-1.22258	3.49591	0.00338253	0.0181454	-2.52348	Q9HBL0	2.36003	0.224902	TNS1	TENS1_HUMAN	0.188865	0.458059	0.292511	0.623606	-1.22258	5.91328	3.22e-05	0.000336115	2.01789	3.60682	0.248916				0.188865	0.155595	0.187256	0.808004	961		FALSE
0.211629	0.115743	0.307514	1.09433	4.71685	0.000298095	0.0028839	-0.0768899	O43896	2.98547	0.138937	KIF1C	KIF1C_HUMAN	0.109391	0.103186	0.00730102	0.199072	1.09433	2.29985	0.0367144	0.0890619	-5.04187	1.69864	0.119063				0.109391	0.155651	-0.108442	0.807849	962		FALSE
0.0955165	-0.257524	0.448557	-1.78715	0.578207	0.571962	0.727755	-7.05546	Q8NI22	0.365586	0.512088	MCFD2	MCFD2_HUMAN	0.402767	0.49453	0.141489	0.847571	-1.78715	2.99363	0.00933683	0.0309096	-3.72782	2.15478	0.449828				0.402767	0.155888	0.399014	0.807188	963		FALSE
-0.511097	-0.606768	-0.415427	0.0945599	-11.4171	1.17278e-08	1.23142e-06	10.2939	Q13535	4.92203	0.203524	ATR	ATR_HUMAN	0.109145	-0.619099	-0.714769	-0.523429	0.0945599	-13.8297	8.99e-10	8.57e-08	12.8248	5.45168	0.22258				0.109145	0.156314	-0.108002	0.806002	964		FALSE
-0.59785	-0.774637	-0.421062	-1.09345	-7.22721	3.49692e-06	9.05862e-05	4.47696	O95229	3.94657	0.296912	ZWINT	ZWINT_HUMAN	0.201688	-0.797367	-0.974154	-0.62058	-1.09345	-9.63912	1.05e-07	3.41e-06	7.9416	4.70657	0.332055				0.201688	0.156418	-0.199517	0.805714	965		FALSE
0.115565	-0.0910848	0.322215	1.38828	1.19515	0.251139	0.426399	-6.507	Q96D53	0.808965	0.279997	COQ8B	COQ8B_HUMAN	0.235757	0.348766	0.142116	0.555416	1.38828	3.60685	0.00270261	0.0117841	-2.4999	2.51723	0.271561				0.235757	0.156448	0.2332	0.805629	966		FALSE
0.314812	0.161044	0.468581	-0.281795	4.37536	0.000580851	0.0048302	-0.753948	Q9NUJ3	2.82083	0.218742	TCP11L1	T11L1_HUMAN	0.175427	0.488108	0.334339	0.641876	-0.281795	6.78387	7.2e-06	0.000101201	3.56535	3.91879	0.244129				0.175427	0.156931	0.173295	0.804292	967		FALSE
0.133816	-0.0555661	0.323199	-0.707609	1.51008	0.152424	0.302733	-6.10545	Q8WV74	1.03946	0.252324	NUDT8	NUDT8_HUMAN	0.216057	-0.0795114	-0.268894	0.109871	-0.707609	-0.897262	0.38418	0.525249	-7.02602	0.65157	0.23918				0.216057	0.157108	-0.213328	0.803801	968		FALSE
-0.000396945	-0.220523	0.219729	-0.103591	-0.00385379	0.996977	0.997864	-7.23116	Q8IZQ5	0.00295051	0.263688	SELENOH	SELH_HUMAN	0.251131	-0.248323	-0.468449	-0.028197	-0.103591	-2.41088	0.0296378	0.0757677	-4.84048	1.77344	0.274447				0.251131	0.157156	-0.247926	0.803669	969		FALSE
-0.0303976	-0.186798	0.126003	1.11152	-0.415367	0.683932	0.811628	-7.14	Q13573	0.253683	0.234858	SNW1	SNW1_HUMAN	0.17843	-0.206537	-0.362937	-0.0501364	1.11152	-2.82221	0.0131682	0.0402454	-4.06295	2.04772	0.197689				0.17843	0.157183	-0.176139	0.803593	970		FALSE
-0.0896163	-0.363013	0.18378	-1.08827	-0.700525	0.494646	0.667697	-6.97462	Q8IVP5	0.447208	0.392765	FUNDC1	FUND1_HUMAN	0.311905	0.217761	-0.0556351	0.491158	-1.08827	1.70223	0.109965	0.206239	-6.03646	1.26831	0.33652				0.311905	0.157805	0.307378	0.80188	971		FALSE
-0.154478	-0.298026	-0.0109296	-1.53111	-2.29984	0.0367151	0.10886	-4.83478	Q8TF46	1.60262	0.188927	DIS3L	DI3L1_HUMAN	0.163767	0.0068879	-0.136661	0.150436	-1.53111	0.102546	0.919723	0.948122	-7.4377	0.0713094	0.18932				0.163767	0.15786	0.161366	0.801727	972		FALSE
-0.0713222	-0.30339	0.160745	3.70445	-0.65681	0.521553	0.687387	-7.00519	O95373	0.420248	0.332641	IPO7	IPO7_HUMAN	0.264755	0.189477	-0.0425911	0.421544	3.70445	1.7449	0.10207	0.194818	-5.97145	1.30022	0.285624				0.264755	0.157963	0.260799	0.801444	973		FALSE
0.14534	0.0521637	0.238517	-0.193924	3.33356	0.00469877	0.0231123	-2.84938	Q9UKU7	2.26846	0.125577	ACAD8	ACAD8_HUMAN	0.106301	0.250031	0.156854	0.343207	-0.193924	5.73477	4.44e-05	0.000438004	1.68796	3.53502	0.13863				0.106301	0.15804	0.10469	0.801232	974		FALSE
0.0674928	-0.118012	0.252997	-0.889168	0.777557	0.449284	0.626658	-6.91629	O95674	0.504206	0.262364	CDS2	CDS2_HUMAN	0.211633	0.275911	0.090406	0.461415	-0.889168	3.17865	0.00642827	0.0230056	-3.36104	2.27024	0.238206				0.211633	0.158057	0.208418	0.801188	975		FALSE
-0.0817981	-0.235891	0.0722949	-0.625579	-1.13446	0.274938	0.452484	-6.57571	Q15291	0.76569	0.209385	RBBP5	RBBP5_HUMAN	0.175797	-0.254844	-0.408937	-0.100751	-0.625579	-3.53444	0.00312881	0.013197	-2.64626	2.47671	0.201677				0.175797	0.158227	-0.173046	0.80072	976		FALSE
-0.139051	-0.412911	0.134809	-1.63969	-1.10087	0.291611	0.470127	-6.46812	Q9BQA9	0.737195	0.369699	CYBC1	CYBC1_HUMAN	0.312434	0.149211	-0.0879596	0.386381	-1.63969	1.36405	0.196504	0.321082	-6.51006	1.00189	0.291901				0.270576	0.158256	0.288262	0.800639	977		FALSE
-0.0319546	-0.194557	0.130648	3.57362	-0.43001	0.675097	0.805963	-7.07352	Q99735	0.261203	0.239779	MGST2	MGST2_HUMAN	0.185506	0.158857	-0.0181622	0.335877	3.57362	1.96363	0.0740879	0.152213	-5.50174	1.43331	0.217231				0.201953	0.158606	0.190812	0.799681	978		FALSE
-0.221512	-1.03841	0.595382	1.46501	-0.58338	0.569217	0.725886	-7.05165	P02787	0.368101	1.17947	TF	TRFE_HUMAN	0.931955	-1.16566	-2.03211	-0.299215	1.46501	-2.89434	0.0120983	0.0377217	-3.89959	2.07435	1.1014				0.988488	0.15892	-0.94415	0.798821	979		FALSE
0.174526	0.00198049	0.347072	-1.65273	2.17609	0.0477672	0.132389	-5.00677	Q9HB20	1.50526	0.227251	PLEKHA3	PKHA3_HUMAN	0.196849	-0.0134764	-0.176154	0.149201	-1.65273	-0.178223	0.861183	0.909373	-7.42632	0.123587	0.213726				0.185591	0.158953	-0.188003	0.798731	980		FALSE
0.295932	-0.342053	0.933917	-3.24343	0.997931	0.335793	0.516681	-6.65975	Q9ULJ8	0.664576	0.872776	PPP1R9A	NEB1_HUMAN	0.727846	0.990756	0.389258	1.59225	-3.24343	3.54366	0.00339151	0.0140345	-2.69425	2.45448	0.791159				0.68622	0.159118	0.694825	0.798282	981		FALSE
0.149132	-0.00129986	0.299564	-0.310464	2.11866	0.051762	0.14057	-5.15285	P01034	1.47461	0.19822	CST3	CYTC_HUMAN	0.17162	-0.019248	-0.16968	0.131184	-0.310464	-0.273449	0.78835	0.858731	-7.40357	0.191151	0.197362				0.17162	0.159432	-0.16838	0.797424	982		FALSE
-0.177843	-0.302868	-0.0528178	1.9241	-3.03997	0.00850495	0.0364597	-3.43302	Q9BTY7	2.08825	0.166921	HGH1	HGH1_HUMAN	0.142635	-0.317626	-0.442651	-0.192601	1.9241	-5.42935	7.75e-05	0.000683455	1.11392	3.41166	0.182476				0.142635	0.159851	-0.139783	0.796284	983		FALSE
0.55024	0.290654	0.809826	0.633497	4.53003	0.000428731	0.00384102	-0.44611	Q9UIV8	2.89487	0.372545	SERPINB13	SPB13_HUMAN	0.296149	0.839927	0.580341	1.09951	0.633497	6.91496	5.8e-06	8.64e-05	3.7894	3.95832	0.415897				0.296149	0.160537	0.289686	0.794424	984		FALSE
-0.0471499	-0.17237	0.0780702	0.480759	-0.804704	0.433938	0.613181	-6.89441	Q9UL33	0.523202	0.176631	TRAPPC2L	TPC2L_HUMAN	0.142857	-0.186766	-0.311986	-0.0615457	0.480759	-3.18752	0.0063141	0.0227014	-3.34336	2.27534	0.160882				0.142857	0.160865	-0.139616	0.793539	985		FALSE
-0.334954	-0.421524	-0.248383	-1.29137	-8.26884	7.07364e-07	2.84209e-05	6.11726	O60566	4.22809	0.155273	BUB1B	BUB1B_HUMAN	0.0987641	-0.431457	-0.518028	-0.344886	-1.29137	-10.6512	2.91e-08	1.31e-06	9.26566	4.90905	0.172265				0.0987641	0.160941	-0.0965031	0.793333	986		FALSE
0.225381	0.034016	0.416746	0.535819	2.51701	0.0240989	0.0793391	-4.43809	Q14914	1.75234	0.252089	PTGR1	PTGR1_HUMAN	0.218319	0.438669	0.247304	0.630034	0.535819	4.89896	0.000209967	0.00151495	0.0903757	3.1816	0.270239				0.218319	0.160998	0.213288	0.79318	987		FALSE
0.835368	0.701312	0.969423	0.552803	13.3175	1.50003e-09	2.62506e-07	12.3569	P01024	5.23479	0.312777	C3	CO3_HUMAN	0.152938	0.984778	0.850722	1.11883	0.552803	15.6994	1.58e-10	2.12e-08	14.5789	5.7122	0.337902				0.152938	0.161006	0.14941	0.793158	988		FALSE
-0.123969	-0.233133	-0.0148052	-0.908351	-2.42697	0.0287263	0.0904879	-4.6044	Q8NCE0	1.69118	0.143675	TSEN2	SEN2_HUMAN	0.12454	-0.245582	-0.354746	-0.136419	-0.908351	-4.80782	0.000250099	0.0017396	-0.0885987	3.14028	0.15328				0.12454	0.161169	-0.121613	0.792719	989		FALSE
0.0535585	-0.0387107	0.145828	2.13806	1.24051	0.23441	0.406181	-6.45372	Q9Y6E0	0.84355	0.124444	STK24	STK24_HUMAN	0.105265	-0.049211	-0.14148	0.0430582	2.13806	-1.13982	0.272772	0.410853	-6.78066	0.835471	0.115448				0.105265	0.16125	-0.102769	0.792499	990		FALSE
-0.32708	-0.556664	-0.0974963	-3.36552	-3.06501	0.00866535	0.0369262	-3.36976	Q96GZ6	2.08306	0.307757	SLC41A3	S41A3_HUMAN	0.261921	-0.0785456	-0.295	0.137908	-3.36552	-0.780686	0.448406	0.586194	-7.12432	0.561723	0.274066				0.246942	0.161338	0.248535	0.792264	991		FALSE
-0.0498462	-0.174067	0.0743747	-0.244438	-0.857565	0.405032	0.585682	-6.84982	Q9NY12	0.562461	0.173698	GAR1	GAR1_HUMAN	0.141718	0.0884258	-0.035795	0.212647	-0.244438	1.5213	0.149609	0.261769	-6.29977	1.12925	0.153478				0.141718	0.161478	0.138272	0.791887	992		FALSE
-0.214398	-0.416009	-0.0127872	-2.27617	-2.27267	0.0386749	0.11339	-4.88328	P42575	1.58265	0.265516	CASP2	CASP2_HUMAN	0.230008	0.00998458	-0.191626	0.211595	-2.27617	0.105839	0.917155	0.946713	-7.43733	0.0732221	0.267266				0.230008	0.161533	0.224383	0.79174	993		FALSE
-0.260004	-0.374152	-0.145855	-0.0806638	-4.86787	0.000222853	0.00233064	0.219211	Q8WUM0	3.05145	0.167005	NUP133	NU133_HUMAN	0.130227	-0.387011	-0.50116	-0.272862	-0.0806638	-7.24573	3.39e-06	5.7e-05	4.3443	4.06087	0.186793				0.130227	0.161633	-0.127007	0.79147	994		FALSE
-0.0935579	-0.194925	0.0078089	4.23351	-1.97249	0.0678592	0.17046	-5.39936	Q13263	1.37324	0.133534	TRIM28	TIF1B_HUMAN	0.115644	-0.206337	-0.307703	-0.10497	4.23351	-4.35021	0.000610385	0.00357177	-0.998437	2.91805	0.138592				0.115644	0.161656	-0.112779	0.791409	995		FALSE
0.238257	0.0637008	0.412814	-1.62581	2.91702	0.0108908	0.04378	-3.67415	Q9H6X2	2.01274	0.232015	ANTXR1	ANTR1_HUMAN	0.199143	0.0440832	-0.130473	0.21864	-1.62581	0.539718	0.597552	0.717277	-7.2897	0.379705	0.227553				0.199143	0.16172	-0.194174	0.791236	996		FALSE
-0.934258	-1.2105	-0.658015	-2.64562	-7.22778	3.49376e-06	9.05862e-05	4.47789	Q96EX3	3.94657	0.463984	DYNC2I2	DC2I2_HUMAN	0.315152	-1.2415	-1.51775	-0.965261	-2.64562	-9.60475	1.1e-07	3.55e-06	7.89475	4.69766	0.517991				0.315152	0.161772	-0.307246	0.791098	997		FALSE
0.258037	-0.00502501	0.5211	0.165836	2.0963	0.0539718	0.14491	-5.19118	Q86V88	1.45892	0.346663	MDP1	MGDP1_HUMAN	0.300115	-0.0336458	-0.296708	0.229417	0.165836	-0.273339	0.788433	0.858731	-7.40361	0.191151	0.344992				0.300115	0.162917	-0.291683	0.788035	998		FALSE
0.240587	0.0946063	0.386567	-1.3143	3.52214	0.00320768	0.017409	-2.47071	Q5JU85	2.37544	0.19851	IQSEC2	IQEC2_HUMAN	0.166542	0.402395	0.256414	0.548375	-1.3143	5.89097	3.35e-05	0.000347898	1.97689	3.59754	0.219231				0.166542	0.163043	0.161808	0.787698	999		FALSE
-0.254306	-0.392976	-0.115635	4.41888	-3.91924	0.00144	0.00961016	-1.66987	P33316	2.589	0.192522	DUT	DUT_HUMAN	0.158202	-0.408003	-0.546674	-0.269333	4.41888	-6.28795	1.67e-05	0.000201412	2.69651	3.7425	0.213677				0.158202	0.163062	-0.153698	0.787647	1000		FALSE
-0.0953736	-0.246596	0.0558487	1.41205	-1.34785	0.19831	0.361921	-6.32136	Q99575	0.923008	0.202525	POP1	POP1_HUMAN	0.172522	-0.262967	-0.414189	-0.111744	1.41205	-3.71633	0.00216643	0.00988951	-2.27833	2.57901	0.19985				0.172522	0.163098	-0.167593	0.787551	1001		FALSE
0.485458	-0.0313476	1.00226	0.284504	2.00749	0.0636342	0.162701	-5.34122	Q09328	1.39815	0.68054	MGAT5	MGT5A_HUMAN	0.589598	-0.0870684	-0.603874	0.429737	0.284504	-0.36005	0.72398	0.813175	-7.37456	0.251628	0.678199				0.589598	0.163245	-0.572526	0.78716	1002		FALSE
-0.206198	-0.454629	0.0422329	-1.40815	-1.77382	0.0970075	0.221081	-5.71766	Q8WW01	1.22874	0.328914	TSEN15	SEN15_HUMAN	0.283423	-0.481408	-0.729839	-0.232977	-1.40815	-4.14131	0.000923608	0.00499801	-1.41869	2.80966	0.335827				0.283423	0.163254	-0.27521	0.787137	1003		FALSE
0.172588	0.0553214	0.289855	-0.389308	3.14533	0.00687613	0.0311921	-3.22466	Q96BH1	2.15115	0.157252	RNF25	RNF25_HUMAN	0.133784	0.042686	-0.0745809	0.159953	-0.389308	0.777928	0.449072	0.58687	-7.12755	0.56075	0.149201				0.133784	0.163268	-0.129902	0.787099	1004		FALSE
-0.328018	-0.540951	-0.115084	-0.571974	-3.29217	0.00510939	0.0246547	-2.93217	Q8NBI5	2.24356	0.28656	SLC43A3	S43A3_HUMAN	0.242925	-0.563894	-0.776827	-0.35096	-0.571974	-5.65956	5.08e-05	0.000488297	1.54772	3.50521	0.315311				0.242925	0.16327	-0.235876	0.787095	1005		FALSE
-0.524169	-0.656211	-0.392127	-0.540623	-8.48375	5.17204e-07	2.2379e-05	6.43818	Q92546	4.28422	0.239804	RGP1	RGP1_HUMAN	0.150641	-0.67039	-0.802433	-0.538348	-0.540623	-10.8504	2.29e-08	1.09e-06	9.51419	4.94694	0.265612				0.150641	0.163391	-0.146221	0.786773	1006		FALSE
0.454333	0.186146	0.72252	2.1255	3.62048	0.00262913	0.0150141	-2.27258	P26232	2.42993	0.366468	CTNNA2	CTNA2_HUMAN	0.305961	0.15778	-0.110407	0.425967	2.1255	1.25731	0.228439	0.360128	-6.64421	0.92635	0.333836				0.305961	0.163933	-0.296553	0.785334	1007		FALSE
0.0043146	-0.239763	0.248392	1.72385	0.0377784	0.970378	0.98476	-7.23041	P17707	0.0211309	0.400202	AMD1	DCAM_HUMAN	0.278456	-0.265328	-0.509405	-0.021251	1.72385	-2.3232	0.0351056	0.0859799	-4.99988	1.71512	0.303211				0.278456	0.164279	-0.269643	0.784418	1008		FALSE
-0.318187	-0.422272	-0.214102	1.24808	-6.53319	1.09708e-05	0.000227956	3.30253	P35249	3.71007	0.168096	RFC4	RFC4_HUMAN	0.118745	-0.433159	-0.537244	-0.329074	1.24808	-8.89386	2.89e-07	7.61e-06	6.89593	4.53025	0.187405				0.118745	0.164327	-0.114972	0.784291	1009		FALSE
0.132672	-0.00638562	0.27173	-1.62199	2.03899	0.0600399	0.156329	-5.28842	P43251	1.4193	0.183216	BTD	BTD_HUMAN	0.158644	0.286136	0.147078	0.425194	-1.62199	4.39751	0.000556047	0.00331279	-0.903634	2.94191	0.190634				0.158644	0.164666	0.153464	0.783397	1010		FALSE
0.0172778	-0.188511	0.223067	1.87299	0.179431	0.860073	0.923505	-7.21408	Q7Z2W9	0.104597	0.323763	MRPL21	RM21_HUMAN	0.234774	0.244212	0.0384233	0.450001	1.87299	2.53615	0.0232114	0.0628247	-4.60846	1.85753	0.257684				0.234774	0.164951	0.226934	0.782644	1011		FALSE
-0.323151	-0.43948	-0.206822	-0.201549	-5.93673	3.08924e-05	0.000503681	2.23995	Q15054	3.49666	0.181137	POLD3	DPOD3_HUMAN	0.132714	-0.451427	-0.567756	-0.335098	-0.201549	-8.29332	6.82e-07	1.56e-05	6.00593	4.36837	0.202546				0.132714	0.164971	-0.128276	0.782593	1012		FALSE
0.389066	0.26667	0.511463	0.830885	6.79336	7.09219e-06	0.000159574	3.7506	Q92692	3.80289	0.200524	NECTIN2	NECT2_HUMAN	0.139636	0.254312	0.131916	0.376709	0.830885	4.44046	0.000511002	0.00309707	-0.817678	2.96313	0.168218				0.139636	0.165558	-0.134754	0.781051	1013		FALSE
0.148413	0.0483059	0.24852	0.250693	3.16837	0.00656324	0.0301725	-3.1789	Q86US8	2.16438	0.134398	SMG6	EST1A_HUMAN	0.114207	0.0383222	-0.0617849	0.138429	0.250693	0.818117	0.426481	0.566079	-7.09483	0.590904	0.127113				0.114207	0.165978	-0.110091	0.779951	1014		FALSE
0.0284612	-0.119265	0.176187	1.23519	0.411743	0.686527	0.812739	-7.14157	Q9NR56	0.252207	0.221183	MBNL1	MBNL1_HUMAN	0.168533	-0.133996	-0.281722	0.0137296	1.23519	-1.9385	0.0722036	0.149316	-5.66381	1.44336	0.181959				0.168533	0.16598	-0.162457	0.779944	1015		FALSE
0.117727	-0.0268938	0.262348	0.468764	1.7397	0.103004	0.229919	-5.77017	Q5T160	1.20608	0.191319	RARS2	SYRM_HUMAN	0.164991	0.276687	0.132066	0.421308	0.468764	4.08872	0.0010257	0.00540248	-1.52482	2.7841	0.194787				0.164991	0.166176	0.15896	0.779433	1016		FALSE
0.212032	-0.111453	0.535518	-3.20642	1.41015	0.181025	0.343129	-6.18255	Q13901	0.958559	0.43355	C1D	C1D_HUMAN	0.369049	-0.133491	-0.438476	0.171494	-3.20642	-0.941655	0.362848	0.504123	-6.98375	0.683828	0.382613				0.347943	0.166324	-0.345523	0.779044	1017		FALSE
-0.244686	-0.466726	-0.0226451	-2.17321	-2.37081	0.0331694	0.100877	-4.66549	P83876	1.63948	0.292521	TXNL4A	TXN4A_HUMAN	0.253315	-0.481616	-0.690957	-0.272274	-2.17321	-4.94953	0.000234817	0.00165781	0.0248728	3.15472	0.299224				0.238828	0.166699	-0.23693	0.778068	1018		FALSE
0.150793	0.0454472	0.256139	-1.98117	3.0591	0.00818322	0.0353887	-3.39529	Q96NE9	2.10037	0.140716	FRMD6	FRMD6_HUMAN	0.120184	0.266374	0.161028	0.37172	-1.98117	5.40385	8.12e-05	0.000710758	1.06547	3.40063	0.153528				0.120184	0.166856	0.115581	0.777658	1019		FALSE
0.171328	0.0687609	0.273896	-2.08875	3.56985	0.00291257	0.0162555	-2.37463	Q969K3	2.4008	0.139872	RNF34	RNF34_HUMAN	0.117014	0.0588239	-0.0437435	0.161391	-2.08875	1.22567	0.239784	0.373149	-6.68203	0.902315	0.127777				0.117014	0.166949	-0.112504	0.777416	1020		FALSE
0.547194	0.124102	0.970287	-1.28274	2.76399	0.0147906	0.0548379	-3.97062	Q9NYF3	1.91698	0.559475	FAM53C	FA53C_HUMAN	0.482686	0.083125	-0.339968	0.506218	-1.28274	0.419881	0.680704	0.781021	-7.34997	0.294355	0.553498				0.482686	0.16696	-0.464069	0.777388	1021		FALSE
0.59604	0.489744	0.702337	1.01985	11.9836	6.1772e-09	7.84605e-07	10.9401	Q9HB40	5.01496	0.232951	SCPEP1	RISC_HUMAN	0.121269	0.712626	0.60633	0.818923	1.01985	14.3276	5.56e-10	5.92e-08	13.3133	5.52181	0.252951				0.121269	0.166978	0.116586	0.777341	1022		FALSE
-0.549162	-0.882591	-0.215733	-2.72795	-3.60388	0.00383581	0.0198731	-2.36718	Q8N565	2.32592	0.462767	MREG	MREG_HUMAN	0.380392	-0.204556	-0.49741	0.0882975	-2.72795	-1.52839	0.153313	0.266539	-6.23358	1.11832	0.358512				0.334102	0.167128	0.344606	0.776951	1023		FALSE
-0.0287874	-0.163704	0.106129	-1.12886	-0.456003	0.655117	0.791629	-7.12142	Q96PY6	0.280246	0.201335	NEK1	NEK1_HUMAN	0.153919	0.119121	-0.0157951	0.254038	-1.12886	1.88692	0.0792776	0.159997	-5.74771	1.40705	0.165935				0.153919	0.167149	0.147909	0.776897	1024		FALSE
-0.232815	-0.315363	-0.150268	1.0764	-6.02752	2.63048e-05	0.000445484	2.40485	Q15021	3.53039	0.129254	NCAPD2	CND1_HUMAN	0.0941741	-0.323308	-0.405855	-0.24076	1.0764	-8.37034	6.1e-07	1.43e-05	6.12253	4.3885	0.144396				0.0941741	0.167166	-0.0904922	0.776851	1025		FALSE
0.408988	0.110648	0.707329	1.32137	2.92973	0.0106164	0.0428786	-3.64933	O00767	2.02142	0.396561	SCD	SCD_HUMAN	0.340362	0.0820648	-0.216276	0.380405	1.32137	0.58786	0.565635	0.691025	-7.26141	0.415289	0.387313				0.340362	0.167317	-0.326923	0.776459	1026		FALSE
0.293096	0.134276	0.451915	0.931566	3.94399	0.00137022	0.0092543	-1.61996	Q8NCN5	2.60212	0.220769	PDPR	PDPR_HUMAN	0.181189	0.466871	0.308051	0.62569	0.931566	6.28235	1.69e-05	0.000201412	2.68652	3.7425	0.244507				0.181189	0.167881	0.173775	0.774999	1027		FALSE
0.0220784	-0.106597	0.150753	1.60907	0.366693	0.719123	0.831952	-7.16002	Q9Y4Z0	0.22671	0.190877	LSM4	LSM4_HUMAN	0.146799	-0.118682	-0.247357	0.00999283	1.60907	-1.97116	0.0680249	0.142887	-5.61	1.46619	0.158654				0.146799	0.167964	-0.140761	0.774783	1028		FALSE
0.260733	0.14999	0.371477	0.646693	5.03162	0.000163069	0.0018267	0.537627	Q9NUL3	3.12558	0.163502	STAU2	STAU2_HUMAN	0.126342	0.139596	0.0288519	0.250339	0.646693	2.69391	0.0170021	0.0493586	-4.31003	1.96214	0.139443				0.126342	0.167986	-0.121138	0.774726	1029		FALSE
-0.0143418	-0.105855	0.0771712	-0.547866	-0.334927	0.742458	0.847985	-7.17177	Q14241	0.205428	0.136836	ELOA	ELOA1_HUMAN	0.104403	-0.114373	-0.205886	-0.0228599	-0.547866	-2.67098	0.0177929	0.051127	-4.3538	1.94712	0.115129				0.104403	0.168254	-0.100031	0.774034	1030		FALSE
-0.30586	-0.472929	-0.138791	-0.510553	-3.91251	0.00145957	0.00967519	-1.68343	P30307	2.58665	0.231761	CDC25C	MPIP3_HUMAN	0.190601	-0.488468	-0.655537	-0.321399	-0.510553	-6.2484	1.79e-05	0.000211153	2.62578	3.73015	0.256664				0.190601	0.16828	-0.182608	0.773968	1031		FALSE
-0.998408	-1.56131	-0.435508	-2.82383	-4.25234	0.00438967	0.0219919	-1.8407	O00458	2.28749	0.855472	IFRD1	IFRD1_HUMAN	0.642185	-0.383175	-0.946076	0.179725	-2.82383	-1.63199	0.149594	0.261769	-5.62463	1.12925	0.665066				0.642185	0.168293	0.615233	0.773935	1032		FALSE
0.052853	-0.062952	0.168658	4.49649	0.975375	0.345306	0.525609	-6.74135	Q15102	0.651026	0.159121	PAFAH1B3	PA1B3_HUMAN	0.132116	-0.0737054	-0.18951	0.0420996	4.49649	-1.3602	0.194462	0.318075	-6.51596	1.00795	0.143323				0.132116	0.168331	-0.126558	0.773835	1033		FALSE
0.480263	0.200682	0.759844	-2.46764	3.69565	0.00252084	0.0145635	-2.14277	Q9NPB0	2.44104	0.38562	SAYSD1	SMDC1_HUMAN	0.31896	0.183245	-0.0803465	0.446837	-2.46764	1.49562	0.157666	0.27242	-6.33576	1.10502	0.325025				0.300719	0.168354	-0.297018	0.773776	1034		FALSE
-0.117857	-0.212969	-0.0227458	-1.67311	-2.64821	0.018613	0.0650588	-4.19164	Q9Y6J9	1.84204	0.125404	TAF6L	TAF6L_HUMAN	0.108508	-0.221755	-0.316867	-0.126644	-1.67311	-4.98276	0.000178934	0.00133128	0.254179	3.21983	0.134988				0.108508	0.168496	-0.103898	0.773409	1035		FALSE
-0.0468242	-0.151603	0.0579542	-1.01764	-0.955055	0.355143	0.535468	-6.76094	Q16254	0.636189	0.144258	E2F4	E2F4_HUMAN	0.119537	0.0674811	-0.0372973	0.172259	-1.01764	1.37638	0.189508	0.311979	-6.49506	1.02035	0.129625				0.119537	0.168999	0.114305	0.772116	1036		FALSE
0.195242	0.105094	0.28539	0.438771	4.62859	0.00035376	0.0033165	-0.250933	Q00653	2.94156	0.130092	NFKB2	NFKB2_HUMAN	0.102845	0.0970159	0.00686838	0.187163	0.438771	2.29995	0.0367073	0.0890619	-5.04169	1.69864	0.111943				0.102845	0.169453	-0.098226	0.770952	1037		FALSE
0.0738841	-0.0436027	0.191371	0.676256	1.34398	0.199531	0.363238	-6.32629	P98175	0.920561	0.157309	RBM10	RBM10_HUMAN	0.134035	-0.0540981	-0.171585	0.0633887	0.676256	-0.984062	0.34116	0.482759	-6.94406	0.71714	0.147854				0.134035	0.16955	-0.127982	0.770702	1038		FALSE
-0.000266828	-0.0785323	0.0779986	1.34449	-0.00728603	0.994286	0.996183	-7.23114	Q6P2E9	0.0052909	0.0988458	EDC4	EDC4_HUMAN	0.0892892	-0.0855084	-0.163774	-0.00724295	1.34449	-2.3349	0.0343242	0.0846979	-4.97875	1.72212	0.09732				0.0892892	0.169619	-0.0852416	0.770526	1039		FALSE
-0.0564807	-0.2638	0.150839	-1.87261	-0.582223	0.569325	0.725886	-7.05304	Q9UKB1	0.368101	0.300738	FBXW11	FBW1B_HUMAN	0.236521	0.16919	-0.0381295	0.37651	-1.87261	1.74407	0.102218	0.195007	-5.97272	1.29968	0.255149				0.236521	0.169833	0.225671	0.769977	1040		FALSE
-0.0481168	-0.122605	0.0263716	2.10391	-1.3805	0.188264	0.350568	-6.2794	Q8WWM7	0.944342	0.0998674	ATXN2L	ATX2L_HUMAN	0.0849803	-0.129194	-0.203683	-0.0547056	2.10391	-3.70666	0.00220911	0.0100436	-2.2979	2.5736	0.0983914				0.0849803	0.169855	-0.0810772	0.769921	1041		FALSE
0.0631576	-0.0493966	0.175712	5.67777	1.1992	0.249606	0.424454	-6.5023	P50990	0.812249	0.152403	CCT8	TCPQ_HUMAN	0.128408	-0.0593501	-0.171904	0.0532041	5.67777	-1.12691	0.278016	0.416442	-6.79497	0.825875	0.140852				0.128408	0.169863	-0.122508	0.769902	1042		FALSE
-0.0481587	-0.187413	0.0910954	0.451019	-0.739089	0.471604	0.647695	-6.94612	P31942	0.474841	0.198785	HNRNPH3	HNRH3_HUMAN	0.158868	-0.199679	-0.338934	-0.0604252	0.451019	-3.06446	0.00809514	0.027671	-3.58794	2.19856	0.178013				0.158868	0.169983	-0.151521	0.769595	1043		FALSE
-0.0379247	-0.217698	0.141849	-1.27042	-0.450844	0.658745	0.794063	-7.12387	P02751	0.27701	0.268339	FN1	FINC_HUMAN	0.205095	0.157651	-0.0221223	0.337425	-1.27042	1.87414	0.0811251	0.162818	-5.7683	1.39777	0.221064				0.205095	0.170047	0.195576	0.769431	1044		FALSE
-0.164618	-0.520471	0.191235	-0.41136	-0.988638	0.33899	0.520076	-6.72836	Q8IVF7;Q96PY5	0.65941	0.489304	FMNL3;FMNL2	FMNL3_HUMAN;FMNL2_HUMAN	0.405975	0.222457	-0.133396	0.57831	-0.41136	1.336	0.202063	0.328393	-6.54684	0.987313	0.441619				0.405975	0.170103	0.387076	0.769288	1045		FALSE
-0.460529	-0.621509	-0.299549	-1.34541	-6.11385	2.25999e-05	0.00039415	2.5606	Q9UBT7	3.56377	0.253282	CTNNAL1	CTNL1_HUMAN	0.183654	-0.285485	-0.446465	-0.124505	-1.34541	-3.79002	0.00186732	0.00878363	-2.12911	2.62019	0.213554				0.183654	0.170234	0.175044	0.768953	1046		FALSE
0.0835264	-0.0730416	0.240094	0.229228	1.14012	0.27265	0.449658	-6.56943	O14787	0.770311	0.212527	TNPO2	TNPO2_HUMAN	0.178621	0.253763	0.0971952	0.410331	0.229228	3.46382	0.00360956	0.014728	-2.78881	2.43695	0.204098				0.178621	0.170256	0.170237	0.768898	1047		FALSE
-0.17581	-0.275061	-0.076559	1.02409	-3.78563	0.00188392	0.0116177	-1.93941	P55011	2.52228	0.136618	SLC12A2	S12A2_HUMAN	0.113231	-0.283709	-0.382961	-0.184458	1.02409	-6.10897	2.28e-05	0.000259906	2.37471	3.67545	0.151293				0.113231	0.170314	-0.107899	0.768751	1048		FALSE
0.103956	-0.0497378	0.257651	0.108721	1.44552	0.169497	0.326595	-6.19358	Q9Y5N5	0.990879	0.20563	N6AMT1	N6MT1_HUMAN	0.175342	-0.0631095	-0.216804	0.0905847	0.108721	-0.87754	0.394447	0.534637	-7.0437	0.637435	0.194051				0.175342	0.17036	-0.167066	0.768632	1049		FALSE
0.429622	-0.0276924	0.886937	-0.903093	2.00771	0.0636087	0.162689	-5.34086	P0DMM9;P0DMN0	1.39819	0.602249	SULT1A3;SULT1A4	ST1A3_HUMAN;ST1A4_HUMAN	0.521728	0.926677	0.469363	1.38399	-0.903093	4.33055	0.000634539	0.00367613	-1.03788	2.90888	0.624393				0.521728	0.170396	0.497055	0.768541	1050		FALSE
-0.0203496	-0.225913	0.185214	1.12466	-0.211563	0.835382	0.9084	-7.20741	Q9BVC6	0.124891	0.319359	TMEM109	TM109_HUMAN	0.234517	-0.243647	-0.44921	-0.0380836	1.12466	-2.53306	0.0233527	0.0629907	-4.61425	1.85636	0.257249				0.234517	0.170615	-0.223297	0.767982	1051		FALSE
-0.014974	-0.155008	0.12506	-2.40042	-0.228526	0.822417	0.90077	-7.20346	Q2M3G4	0.135112	0.217221	SHROOM1	SHRM1_HUMAN	0.159758	-0.166979	-0.307012	-0.0269449	-2.40042	-2.54834	0.0226626	0.0616569	-4.58563	1.86581	0.175408				0.159758	0.170889	-0.152005	0.767285	1052		FALSE
0.103414	-0.153884	0.360712	0.300385	0.858963	0.404285	0.585354	-6.84861	Q8N5M1	0.562933	0.360065	ATPAF2	ATPF2_HUMAN	0.293539	0.382631	0.125333	0.639929	0.300385	3.17815	0.0064349	0.0230143	-3.36206	2.27009	0.330364				0.293539	0.170993	0.279217	0.767021	1053		FALSE
0.314086	0.205834	0.422337	1.17544	6.20076	1.94176e-05	0.000351372	2.71635	Q13191	3.59486	0.171247	CBLB	CBLB_HUMAN	0.123499	0.431514	0.323262	0.539765	1.17544	8.51905	4.92e-07	1.18e-05	6.34561	4.43076	0.190885				0.123499	0.171139	0.117428	0.766652	1054		FALSE
0.137496	-0.102791	0.377784	1.28795	1.22289	0.2408	0.414311	-6.47461	Q9Y512	0.829525	0.324876	SAMM50	SAM50_HUMAN	0.274133	0.398108	0.15782	0.638396	1.28795	3.54078	0.00308897	0.0130709	-2.63346	2.48016	0.314613				0.274133	0.171206	0.260611	0.766482	1055		FALSE
0.0523231	-0.170397	0.275044	1.231	0.502068	0.623129	0.768421	-7.09832	Q9BRF8	0.311139	0.329606	CPPED1	CPPED_HUMAN	0.254091	0.293806	0.0710852	0.516526	1.231	2.81922	0.013247	0.0403921	-4.06873	2.04622	0.281426				0.254091	0.171325	0.241483	0.76618	1056		FALSE
0.204089	0.052303	0.355874	1.13328	2.87354	0.0118828	0.0465095	-3.75883	Q5VSL9	1.98733	0.201282	STRIP1	STRP1_HUMAN	0.173165	0.039655	-0.112131	0.191441	1.13328	0.558338	0.5851	0.706839	-7.27903	0.393816	0.197361				0.173165	0.171645	-0.164434	0.76537	1057		FALSE
0.355019	-0.228676	0.938713	-2.14286	1.29986	0.213858	0.380509	-6.38162	Q8NC44	0.888957	0.782756	RETREG2	RETR2_HUMAN	0.665908	-0.276736	-0.86043	0.306959	-2.14286	-1.01323	0.327496	0.468642	-6.91503	0.739571	0.7334				0.665908	0.171992	-0.631754	0.764491	1058		FALSE
-0.0194438	-0.191054	0.152166	3.67182	-0.242141	0.812049	0.89569	-7.20007	P11279	0.141906	0.268557	LAMP1	LAMP1_HUMAN	0.195781	0.16624	-0.00536941	0.33785	3.67182	2.07026	0.0566556	0.124066	-5.44361	1.538	0.211854				0.195781	0.172106	0.185684	0.764204	1059		FALSE
-0.196831	-0.316031	-0.0776302	-1.6004	-3.52894	0.00316383	0.0172424	-2.45701	O43155	2.37901	0.162163	FLRT2	FLRT2_HUMAN	0.13599	-0.0678567	-0.187057	0.0513437	-1.6004	-1.21659	0.243119	0.376928	-6.69274	0.895438	0.14853				0.13599	0.172114	0.128974	0.764185	1060		FALSE
-0.37568	-1.1497	0.39834	-0.0545736	-1.03728	0.316531	0.496749	-6.67945	P02647	0.695244	1.0591	APOA1	APOA1_HUMAN	0.883042	0.461098	-0.312922	1.23512	-0.0545736	1.27312	0.222932	0.354201	-6.62502	0.93747	0.964033				0.883042	0.172435	0.836778	0.763375	1061		FALSE
0.129791	-0.00053443	0.260116	1.31821	2.12836	0.0508292	0.138815	-5.13616	Q9UMX5	1.48107	0.171761	NENF	NENF_HUMAN	0.148682	-0.0110287	-0.141354	0.119297	1.31821	-0.180852	0.858977	0.908197	-7.42589	0.125163	0.172704				0.148682	0.172631	-0.14082	0.762882	1062		FALSE
0.119343	0.0233575	0.215329	3.51684	2.65718	0.0182857	0.0642858	-4.17463	P61916	1.84735	0.12662	NPC2	NPC2_HUMAN	0.109505	0.0158127	-0.0801729	0.111798	3.51684	0.352071	0.72983	0.817943	-7.37756	0.2453	0.126347				0.109505	0.173309	-0.10353	0.761179	1063		FALSE
-0.11249	-0.21258	-0.0123995	0.751936	-2.40188	0.0301595	0.0938018	-4.6503	Q8N7H5	1.67419	0.131694	PAF1	PAF1_HUMAN	0.114188	-0.220398	-0.320488	-0.120307	0.751936	-4.70592	0.000304466	0.00205913	-0.289655	3.08931	0.13983				0.114188	0.173485	-0.107908	0.760738	1064		FALSE
0.131915	0.0572161	0.206614	1.73761	3.77407	0.00192831	0.0117991	-1.96274	O94804	2.51677	0.102732	STK10	STK10_HUMAN	0.0852202	0.051411	-0.0232878	0.12611	1.73761	1.47086	0.162614	0.278938	-6.36939	1.09052	0.0924012				0.0852202	0.173624	-0.0805039	0.76039	1065		FALSE
0.0739963	-0.0751641	0.223157	-1.86148	1.0602	0.306331	0.486461	-6.6557	Q9Y4D8	0.711315	0.203894	HECTD4	HECD4_HUMAN	0.17017	0.234657	0.0854962	0.383817	-1.86148	3.36209	0.00443511	0.0172735	-2.99368	2.37834	0.193381				0.17017	0.173842	0.16066	0.759845	1066		FALSE
-0.0706447	-0.197517	0.0562273	-0.856707	-1.18999	0.253097	0.428449	-6.51295	Q9H6W3	0.805511	0.171895	RIOX1	RIOX1_HUMAN	0.144742	-0.207291	-0.334163	-0.0804193	-0.856707	-3.49176	0.00341105	0.0140858	-2.73243	2.45316	0.16562				0.144742	0.173862	-0.136647	0.759796	1067		FALSE
0.0491322	-0.0544354	0.1527	2.25966	1.01385	0.327213	0.507144	-6.70327	O95292	0.679174	0.141788	VAPB	VAPB_HUMAN	0.118155	-0.0623945	-0.165962	0.041173	2.25966	-1.28751	0.21801	0.348418	-6.60739	0.948432	0.128943				0.118155	0.17393	-0.111527	0.759625	1068		FALSE
0.0661499	-0.0188667	0.151167	2.57195	1.66286	0.117716	0.252592	-5.88599	P06132	1.15067	0.112677	UROD	DCUP_HUMAN	0.0969913	-0.0253794	-0.110396	0.0596373	2.57195	-0.637979	0.533396	0.662561	-7.22952	0.454278	0.1095				0.0969913	0.174017	-0.0915293	0.759408	1069		FALSE
0.147463	0.00481236	0.290114	0.735002	2.20922	0.04364	0.123977	-4.99548	Q96SZ5	1.53836	0.187881	ADO	AEDO_HUMAN	0.162744	-0.00589615	-0.148547	0.136755	0.735002	-0.0883331	0.930816	0.95481	-7.43914	0.0622118	0.18576				0.162744	0.174564	-0.153359	0.758046	1070		FALSE
0.215191	0.0998552	0.330526	1.65232	3.9874	0.00125602	0.0086035	-1.53245	P11182	2.62733	0.160533	DBT	ODB2_HUMAN	0.13158	0.339176	0.223841	0.454511	1.65232	6.28481	1.68e-05	0.000201412	2.69092	3.7425	0.177631				0.13158	0.174588	0.123986	0.757987	1071		FALSE
-0.0251687	-0.124699	0.0743618	1.80492	-0.540422	0.597078	0.746585	-7.07746	Q08AF3	0.340314	0.144956	SLFN5	SLFN5_HUMAN	0.113549	-0.13208	-0.23161	-0.0325495	1.80492	-2.83603	0.0128094	0.0393779	-4.03613	2.05671	0.125869				0.113549	0.174888	-0.106911	0.757239	1072		FALSE
0.139688	-0.0309657	0.310342	3.88513	1.74934	0.101279	0.227487	-5.75541	P09497	1.21225	0.225851	CLTB	CLCB_HUMAN	0.19469	-0.0434997	-0.214153	0.127154	3.88513	-0.544754	0.594171	0.714729	-7.28685	0.383146	0.222525				0.19469	0.175142	-0.183188	0.756611	1073		FALSE
-0.0216901	-0.189072	0.145692	4.55023	-0.276938	0.785721	0.877903	-7.19051	P46777	0.165641	0.256655	RPL5	RL5_HUMAN	0.190958	-0.201329	-0.368711	-0.0339473	4.55023	-2.57056	0.0216943	0.059578	-4.54392	1.88088	0.209798				0.190958	0.17522	-0.179639	0.756417	1074		FALSE
0.340083	0.201872	0.478294	-0.359969	5.25862	0.00010635	0.00133361	0.974098	Q14693	3.21932	0.207051	LPIN1	LPIN1_HUMAN	0.157678	0.488327	0.350116	0.626538	-0.359969	7.55088	2.1e-06	3.79e-05	4.84314	4.15968	0.230095				0.157678	0.175448	0.148244	0.755853	1075		FALSE
0.242423	-0.0459615	0.530808	2.89981	1.79652	0.0931897	0.215019	-5.68235	Q9Y277	1.24466	0.381751	VDAC3	VDAC3_HUMAN	0.329004	0.551729	0.263344	0.840114	2.89981	4.08868	0.00102578	0.00540248	-1.5249	2.7841	0.388416				0.329004	0.175464	0.309306	0.755812	1076		FALSE
0.118551	0.0221028	0.215	0.512379	2.62688	0.0194147	0.0670121	-4.23202	Q5VVQ6	1.82886	0.127052	YOD1	OTU1_HUMAN	0.110033	0.015154	-0.0812944	0.111602	0.512379	0.335785	0.741824	0.826124	-7.38348	0.234443	0.126691				0.110033	0.175642	-0.103397	0.755371	1077		FALSE
-0.318757	-0.850129	0.212615	-2.43697	-1.30062	0.216753	0.384097	-6.26941	Q15910	0.882504	0.707945	EZH2	EZH2_HUMAN	0.606217	-0.874035	-1.37814	-0.369931	-2.43697	-3.75923	0.0025261	0.011169	-2.30267	2.53624	0.675451				0.575108	0.175714	-0.555278	0.755195	1078		FALSE
0.140132	0.0282412	0.252022	0.749462	2.67653	0.017598	0.062538	-4.13786	Q92575	1.85955	0.147701	UBXN4	UBXN4_HUMAN	0.12765	0.0202278	-0.0916627	0.132118	0.749462	0.386353	0.704824	0.797945	-7.36421	0.271852	0.145838				0.12765	0.175796	-0.119904	0.754991	1079		FALSE
-0.474176	-0.660598	-0.287754	-2.56271	-5.4359	7.6521e-05	0.00101418	1.31071	Q9P2W1	3.29918	0.281702	PSMC3IP	HOP2_HUMAN	0.21268	-0.673919	-0.860341	-0.487497	-2.56271	-7.72574	1.6e-06	3.07e-05	5.12342	4.21006	0.313744				0.21268	0.175854	-0.199743	0.754847	1080		FALSE
-0.0795657	-0.352712	0.193581	-0.972083	-0.622529	0.543224	0.705428	-7.02786	O75600	0.395727	0.394082	GCAT	KBL_HUMAN	0.31162	0.213039	-0.0601073	0.486186	-0.972083	1.66684	0.116911	0.21674	-6.08956	1.24011	0.33671				0.31162	0.175932	0.292605	0.754655	1081		FALSE
0.137849	-0.0370941	0.312791	3.02699	1.68398	0.113501	0.24569	-5.85451	Q99961	1.16715	0.231489	SH3GL1	SH3G1_HUMAN	0.199583	-0.0495528	-0.224495	0.12539	3.02699	-0.605344	0.554272	0.681084	-7.25057	0.428854	0.226472				0.199583	0.17594	-0.187401	0.754635	1082		FALSE
-0.240284	-0.3212	-0.159369	-0.792596	-6.34634	1.50937e-05	0.000292765	2.97493	O60942	3.64381	0.129249	RNGTT	MCE1_HUMAN	0.0923125	-0.326956	-0.407872	-0.246041	-0.792596	-8.63549	4.16e-07	1.02e-05	6.51839	4.46515	0.143519				0.0923125	0.175967	-0.0866718	0.754568	1083		FALSE
-0.250549	-0.409537	-0.0915604	-1.35326	-3.36788	0.00438341	0.0219868	-2.78063	Q8IUF1	2.28757	0.214671	ZNG1B	ZNG1B_HUMAN	0.181382	-0.420795	-0.579783	-0.261806	-1.35326	-5.65632	5.11e-05	0.00048998	1.54166	3.50426	0.235359				0.181382	0.176087	-0.170246	0.754273	1084		FALSE
0.0255485	-0.106867	0.157964	-0.758277	0.412339	0.686099	0.812739	-7.14131	Q13496	0.252207	0.198547	MTM1	MTM1_HUMAN	0.151067	0.167325	0.0349095	0.299741	-0.758277	2.70054	0.0167795	0.0488385	-4.29734	1.96665	0.16676				0.151067	0.176127	0.141777	0.754173	1085		FALSE
-0.205525	-0.408576	-0.00247317	-0.106316	-2.16315	0.0476105	0.132298	-5.07595	Q9Y3B9	1.50561	0.267552	RRP15	RRP15_HUMAN	0.231651	-0.422875	-0.625926	-0.219823	-0.106316	-4.45077	0.000500762	0.00305616	-0.797073	2.96731	0.279322				0.231651	0.176226	-0.21735	0.75393	1086		FALSE
-0.0637376	-0.280564	0.153088	-1.90566	-0.628224	0.53959	0.702707	-7.02417	P56559	0.399415	0.312772	ARL4C	ARL4C_HUMAN	0.247366	-0.295661	-0.512487	-0.0788355	-1.90566	-2.91416	0.0109536	0.034978	-3.88382	2.1051	0.275282				0.247366	0.176509	-0.231924	0.753233	1087		FALSE
0.106868	0.0264148	0.187321	2.3647	2.83879	0.0127388	0.0492478	-3.82626	P78347	1.9631	0.106699	GTF2I	GTF2I_HUMAN	0.0917851	0.0208236	-0.0596296	0.101277	2.3647	0.553149	0.588557	0.709926	-7.28204	0.389638	0.104749				0.0917851	0.176558	-0.0860444	0.753113	1088		FALSE
-0.235136	-0.635747	0.165475	1.43658	-1.25437	0.229477	0.399985	-6.43713	Q96JJ7	0.854349	0.539436	TMX3	TMX3_HUMAN	0.457038	0.193258	-0.207353	0.59387	1.43658	1.03097	0.319383	0.461051	-6.89702	0.751781	0.503853				0.457038	0.176609	0.428394	0.752986	1089		FALSE
0.102615	0.0243415	0.180888	0.672595	2.80173	0.013718	0.0517135	-3.89792	Q96C36	1.94224	0.103553	PYCR2	P5CR2_HUMAN	0.089298	0.0189763	-0.0592968	0.0972494	0.672595	0.518117	0.612162	0.729465	-7.30164	0.363286	0.102381				0.089298	0.1769	-0.0836384	0.752273	1090		FALSE
-0.0235926	-0.233826	0.18664	2.75589	-0.23983	0.813806	0.896074	-7.20065	P11766	0.141392	0.327045	ADH5	ADHX_HUMAN	0.239844	0.200978	-0.00925537	0.411211	2.75589	2.04304	0.0595911	0.128918	-5.48976	1.51871	0.259375				0.239844	0.177026	0.22457	0.751964	1091		FALSE
-1.03515	-1.57658	-0.493729	0.139714	-4.08598	0.00103132	0.00745102	-1.33398	Q9NWL6	2.67653	0.758035	ASNSD1	ASND1_HUMAN	0.617685	-0.456908	-0.998333	0.0845163	0.139714	-1.80352	0.0920396	0.179945	-5.88044	1.34393	0.666361				0.617685	0.177094	0.578245	0.751797	1092		FALSE
0.100175	-0.177144	0.377495	-1.1306	0.771986	0.452475	0.629411	-6.9207	B3KNS4	0.500344	0.392417	ERVK3-1	B3KNS4_HUMAN	0.316381	-0.195695	-0.473015	0.0816247	-1.1306	-1.5081	0.152925	0.2661	-6.31816	1.11932	0.342676				0.316381	0.177496	-0.295871	0.750811	1093		FALSE
-0.0156365	-0.338893	0.30762	3.98195	-0.103377	0.919075	0.957648	-7.22549	Q58FF6	0.0583435	0.525295	HSP90AB4P	H90B4_HUMAN	0.368787	0.329187	0.00593073	0.652443	3.98195	2.17633	0.0464416	0.106513	-5.26065	1.61322	0.399949				0.368787	0.177559	0.344823	0.750657	1094		FALSE
-0.736194	-0.890092	-0.582296	-0.813755	-10.2232	4.94925e-08	3.6189e-06	8.8346	Q99640	4.6935	0.307434	PKMYT1	PMYT1_HUMAN	0.175575	-0.900279	-1.05418	-0.746381	-0.813755	-12.5018	3.51e-09	2.54e-07	11.4369	5.24144	0.336653				0.175575	0.17775	-0.164085	0.750192	1095		FALSE
0.129583	0.0240891	0.235077	0.624031	2.62513	0.019482	0.0670839	-4.23533	Q00403	1.82838	0.138911	GTF2B	TF2B_HUMAN	0.120353	0.0171104	-0.0883833	0.122604	0.624031	0.346627	0.733831	0.820652	-7.37957	0.241705	0.138749				0.120353	0.177764	-0.112472	0.750157	1096		FALSE
0.140967	-0.0534666	0.335401	-1.20288	1.54944	0.14274	0.288743	-6.05033	Q7L2R6	1.06914	0.258428	ZNF765	ZN765_HUMAN	0.22182	-0.0662504	-0.260684	0.128183	-1.20288	-0.728193	0.478047	0.612146	-7.16594	0.524667	0.247492				0.22182	0.17791	-0.207217	0.749799	1097		FALSE
-0.0321873	-0.17469	0.110315	1.30011	-0.482715	0.636477	0.77818	-7.10829	Q9BRJ6	0.298137	0.211605	C7orf50	CG050_HUMAN	0.162574	-0.184048	-0.326551	-0.0415452	1.30011	-2.76018	0.0149032	0.0443939	-4.18285	2.00691	0.179746				0.162574	0.177939	-0.151861	0.749728	1098		FALSE
0.0935455	-0.379791	0.566882	-2.16223	0.42518	0.677377	0.807308	-7.07675	O43236	0.259417	0.706774	SEPTIN4	SEPT4_HUMAN	0.540006	-0.396814	-0.84308	0.0494517	-2.16223	-1.91299	0.0771083	0.156532	-5.71057	1.41862	0.54825				0.509123	0.177948	-0.49036	0.749707	1099		FALSE
-0.557286	-0.709439	-0.405133	-1.50368	-7.87982	2.01326e-06	6.05132e-05	5.15037	Q5D0E6	4.04638	0.26994	DALRD3	DALD3_HUMAN	0.173584	-0.714869	-0.858321	-0.571418	-1.50368	-10.7211	5.35e-08	2.08e-06	8.72139	4.81247	0.291149				0.163657	0.178052	-0.157583	0.749454	1100		FALSE
0.148624	0.021203	0.276044	3.6688	2.49274	0.0252705	0.0820979	-4.48315	Q6NZI2	1.73658	0.167745	CAVIN1	CAVN1_HUMAN	0.145368	0.0129279	-0.114493	0.140348	3.6688	0.216829	0.831351	0.888526	-7.4183	0.151475	0.16728				0.145368	0.178202	-0.135696	0.749088	1101		FALSE
-0.260809	-0.379859	-0.141759	0.989969	-4.6819	0.000318971	0.00305584	-0.145723	O43172	2.96734	0.172271	PRPF4	PRP4_HUMAN	0.135819	-0.387582	-0.506632	-0.268531	0.989969	-6.95765	5.41e-06	8.21e-05	3.86185	3.971	0.191302				0.135819	0.178229	-0.126773	0.749021	1102		FALSE
0.147219	-0.220049	0.514487	-0.696975	0.856666	0.405512	0.586054	-6.8506	Q8WYQ3	0.561924	0.513503	CHCHD10	CHC10_HUMAN	0.418998	-0.243762	-0.61103	0.123506	-0.696975	-1.41845	0.177115	0.296756	-6.43989	1.05202	0.454147				0.418998	0.178338	-0.390981	0.748755	1103		FALSE
-0.18088	-0.259056	-0.102704	-0.57883	-4.94479	0.000192361	0.00207513	0.369154	Q96EK7	3.08696	0.114846	FAM120B	F120B_HUMAN	0.0891869	-0.264036	-0.342212	-0.18586	-0.57883	-7.21807	3.55e-06	5.89e-05	4.29846	4.05316	0.127681				0.0891869	0.178651	-0.0831561	0.747995	1104		FALSE
0.215158	-0.191679	0.621996	-0.628584	1.13023	0.27666	0.45405	-6.58039	Q9BVT8	0.763138	0.5526	TMUB1	TMUB1_HUMAN	0.464141	-0.217586	-0.624424	0.189252	-0.628584	-1.14298	0.271497	0.40943	-6.77713	0.837925	0.508958				0.464141	0.178661	-0.432744	0.74797	1105		FALSE
0.0581251	-0.214201	0.330451	-1.93004	0.456147	0.655016	0.791628	-7.12135	Q6ZWT7	0.280246	0.406519	MBOAT2	MBOA2_HUMAN	0.310683	0.347754	0.0754278	0.62008	-1.93004	2.72906	0.0158555	0.0466836	-4.2427	1.98576	0.343243				0.310683	0.178713	0.289629	0.747845	1106		FALSE
0.0145145	-0.476098	0.505127	-3.29042	0.0636476	0.95018	0.973137	-7.17044	Q8NFP9	0.0371455	0.765862	NBEA	NBEA_HUMAN	0.559716	-0.492654	-0.955208	-0.0300998	-3.29042	-2.29139	0.0385238	0.09223	-5.07014	1.68218	0.574017				0.527705	0.178776	-0.507168	0.747691	1107		FALSE
-0.110405	-0.447224	0.226414	-0.418776	-0.700523	0.494647	0.667697	-6.97462	Q330K2	0.447208	0.483877	NDUFAF6	NDUF6_HUMAN	0.38426	0.24771	-0.0891085	0.584529	-0.418776	1.57173	0.137493	0.246262	-6.22846	1.16577	0.416472				0.38426	0.178825	0.358115	0.747572	1108		FALSE
0.259368	0.0456244	0.473112	-2.45169	2.5933	0.0207445	0.0704151	-4.29534	Q8IZE3	1.80664	0.281385	SCYL3	PACE1_HUMAN	0.24385	0.486513	0.272769	0.700257	-2.45169	4.86441	0.000224336	0.00160104	0.0226188	3.16513	0.301272				0.24385	0.179019	0.227144	0.7471	1109		FALSE
0.391366	0.131518	0.651213	-2.34192	3.24028	0.00614549	0.0286704	-3.03088	Q92628	2.18459	0.35113	KIAA0232	K0232_HUMAN	0.296448	0.123281	-0.121706	0.368268	-2.34192	1.08261	0.297864	0.437767	-6.84189	0.789929	0.305888				0.279494	0.179542	-0.268085	0.745833	1110		FALSE
-0.0953043	-0.199647	0.00903857	-0.86427	-1.952	0.0704489	0.174901	-5.43312	P49116	1.35936	0.137415	NR2C2	NR2C2_HUMAN	0.11904	0.0154132	-0.0889297	0.119756	-0.86427	0.315688	0.75672	0.836096	-7.3904	0.221211	0.136566				0.11904	0.179603	0.110718	0.745686	1111		FALSE
0.185364	0.0740169	0.296711	2.24377	3.55775	0.00298468	0.0165503	-2.39899	Q9H4M9	2.39417	0.151749	EHD1	EHD1_HUMAN	0.127031	0.0672485	-0.0440987	0.178596	2.24377	1.29072	0.216925	0.346965	-6.60344	0.951204	0.138569				0.127031	0.179715	-0.118116	0.745416	1112		FALSE
0.0586199	-0.119003	0.236243	0.180139	0.705304	0.491754	0.665733	-6.97116	Q9NZD2	0.44991	0.255373	GLTP	GLTP_HUMAN	0.202641	0.247003	0.0693804	0.424626	0.180139	2.97189	0.00975404	0.0318756	-3.77058	2.14249	0.225964				0.202641	0.17979	0.188383	0.745234	1113		FALSE
0.0809653	-0.367458	0.529389	-1.17685	0.385869	0.705175	0.823192	-7.15242	Q9Y3Q3	0.238335	0.665836	TMED3	TMED3_HUMAN	0.511585	0.556414	0.10799	1.00484	-1.17685	2.65179	0.0184818	0.0526077	-4.39033	1.93488	0.563638				0.511585	0.179905	0.475449	0.744956	1114		FALSE
0.0338	-0.0705293	0.138129	-1.34808	0.692373	0.4996	0.67059	-6.98046	Q04726	0.443232	0.149466	TLE3	TLE3_HUMAN	0.119024	0.144379	0.0400495	0.248708	-1.34808	2.95751	0.0100402	0.0326751	-3.79884	2.13257	0.132696				0.119024	0.180038	0.110579	0.744635	1115		FALSE
0.0747301	-0.277395	0.426856	-0.860315	0.453553	0.656839	0.792752	-7.12258	Q92903	0.278753	0.525451	CDS1	CDS1_HUMAN	0.401723	0.447581	0.095456	0.799707	-0.860315	2.71647	0.0162573	0.0476138	-4.26685	1.97742	0.443639				0.401723	0.18042	0.372851	0.743714	1116		FALSE
0.114808	0.0172209	0.212394	-1.30194	2.51426	0.024229	0.0797008	-4.44321	Q6NXT6	1.75025	0.128566	TAPT1	TAPT1_HUMAN	0.111332	0.0114926	-0.0860941	0.109079	-1.30194	0.251686	0.804803	0.87186	-7.40963	0.173689	0.129689				0.111332	0.180479	-0.103315	0.743573	1117		FALSE
0.0650764	-0.0331845	0.163337	0.0192948	1.41538	0.177996	0.338989	-6.23374	Q6VN20	0.966556	0.131963	RANBP10	RBP10_HUMAN	0.112101	-0.0388839	-0.137145	0.0593771	0.0192948	-0.845703	0.411405	0.551063	-7.07149	0.612977	0.124331				0.112101	0.180735	-0.10396	0.742957	1118		FALSE
0.142376	0.00198589	0.282766	-0.494161	2.16735	0.047235	0.131576	-5.06865	Q15742	1.50838	0.185004	NAB2	NAB2_HUMAN	0.160164	-0.00611376	-0.146504	0.134276	-0.494161	-0.0930681	0.927118	0.952878	-7.43868	0.0648422	0.184802				0.160164	0.180848	-0.14849	0.742686	1119		FALSE
-0.335354	-0.692342	0.0216331	-0.948187	-2.02102	0.0634837	0.162524	-5.26844	O43808	1.39873	0.469923	SLC25A17	PM34_HUMAN	0.40727	0.0315958	-0.304975	0.368167	-0.948187	0.201963	0.842945	0.896176	-7.4215	0.141256	0.438409				0.383977	0.180971	0.36695	0.742391	1120		FALSE
0.274573	0.151671	0.397476	-0.655828	4.77449	0.000266686	0.00266686	0.0363848	P50336	3.00984	0.178801	PPOX	PPOX_HUMAN	0.140214	0.404518	0.281616	0.527421	-0.655828	7.03407	4.78e-06	7.5e-05	3.99092	3.99368	0.198528				0.140214	0.180993	0.129945	0.742339	1121		FALSE
-0.244619	-0.465769	-0.0234697	-2.42344	-2.36393	0.0324565	0.0994147	-4.71932	Q5U5Q3	1.64649	0.291197	MEX3C	MEX3C_HUMAN	0.252299	-0.010882	-0.232031	0.210267	-2.42344	-0.10516	0.917684	0.946887	-7.43741	0.0729858	0.292231				0.252299	0.181133	0.233737	0.742002	1122		FALSE
-0.351076	-0.50144	-0.200713	-0.288617	-4.98986	0.000176532	0.00194433	0.456709	Q12769	3.10673	0.22149	NUP160	NU160_HUMAN	0.171542	-0.509966	-0.660329	-0.359602	-0.288617	-7.24817	3.38e-06	5.69e-05	4.34833	4.0613	0.246112				0.171542	0.181213	-0.15889	0.741811	1123		FALSE
0.177032	-0.191239	0.545302	0.627889	1.02734	0.321031	0.501312	-6.68961	Q9Y547	0.68817	0.50421	IFT25	IFT25_HUMAN	0.420141	0.566011	0.19774	0.934281	0.627889	3.28464	0.00518792	0.0195694	-3.14916	2.33172	0.475778				0.420141	0.181386	0.388979	0.741396	1124		FALSE
-0.164383	-0.480695	0.151929	1.82167	-1.11063	0.284736	0.462616	-6.60187	Q9Y376	0.749255	0.430014	CAB39	CAB39_HUMAN	0.360865	0.169627	-0.146685	0.485939	1.82167	1.14607	0.27026	0.408239	-6.77368	0.839983	0.395805				0.360865	0.181489	0.33401	0.741149	1125		FALSE
-0.101781	-0.202482	-0.00108011	-0.810761	-2.16005	0.0478901	0.132561	-5.08135	Q5XUX1	1.5046	0.132588	FBXW9	FBXW9_HUMAN	0.114885	0.00448981	-0.0962114	0.105191	-0.810761	0.0952847	0.925388	0.951597	-7.43846	0.0665863	0.13216				0.114885	0.181726	0.106271	0.740584	1126		FALSE
0.291226	0.211665	0.370786	1.37834	7.82283	1.37901e-06	4.69492e-05	5.43243	Q96DC8	4.10814	0.138944	ECHDC3	ECHD3_HUMAN	0.0907662	0.375138	0.295578	0.454698	1.37834	10.0769	5.96e-08	2.24e-06	8.52728	4.79677	0.153284				0.0907662	0.181949	0.0839125	0.74005	1127		FALSE
-0.236201	-0.361842	-0.11056	1.07082	-4.01772	0.00118206	0.00820873	-1.47138	Q8WVX9	2.64347	0.175131	FAR1	FACR1_HUMAN	0.143338	-0.368667	-0.494308	-0.243026	1.07082	-6.27094	1.72e-05	0.000204602	2.66612	3.7384	0.193288				0.143338	0.182091	-0.132466	0.739712	1128		FALSE
-0.163675	-0.526411	0.199061	-3.3024	-0.970758	0.348672	0.52885	-6.68639	Q8TAD8	0.646134	0.496496	SNIP1	SNIP1_HUMAN	0.413828	-0.535445	-0.877436	-0.193454	-3.3024	-3.36837	0.00478044	0.0183018	-3.03784	2.35682	0.445291				0.390161	0.182109	-0.37177	0.739668	1129		FALSE
-0.0265344	-0.175548	0.122479	-2.32563	-0.38055	0.709033	0.824754	-7.15457	Q9H7N4	0.236262	0.220126	SCAF1	SFR19_HUMAN	0.170003	0.1305	-0.0185135	0.279514	-2.32563	1.87161	0.0814951	0.16326	-5.77236	1.39633	0.183181				0.170003	0.182274	0.157035	0.739275	1130		FALSE
0.379159	0.205752	0.552566	0.448494	4.67287	0.000324607	0.00309853	-0.163529	Q969S9	2.96298	0.250812	GFM2	RRF2M_HUMAN	0.197832	0.56184	0.388433	0.735247	0.448494	6.92428	5.71e-06	8.58e-05	3.80524	3.96025	0.278065				0.197832	0.182403	0.182681	0.738969	1131		FALSE
-0.265893	-0.492065	-0.0397207	-1.46764	-2.51245	0.024315	0.0799047	-4.44657	Q9NYH9	1.74908	0.297957	UTP6	UTP6_HUMAN	0.258029	-0.503895	-0.730067	-0.277723	-1.46764	-4.76136	0.000273524	0.00186912	-0.180146	3.11866	0.316686				0.258029	0.182837	-0.238003	0.737937	1132		FALSE
0.172915	-0.0241412	0.369971	-0.551408	1.87531	0.0809546	0.192953	-5.55763	Q9Y3R0	1.30556	0.259592	GRIP1	GRIP1_HUMAN	0.224811	-0.0342018	-0.231258	0.162854	-0.551408	-0.370928	0.716034	0.807175	-7.37037	0.259594	0.258232				0.224811	0.183302	-0.207117	0.736832	1133		FALSE
-0.240665	-0.379283	-0.102047	-1.02687	-3.71043	0.00219239	0.0130401	-2.09116	Q96BD0	2.48101	0.190126	SLCO4A1	SO4A1_HUMAN	0.158142	-0.386312	-0.524929	-0.247694	-1.02687	-5.95592	2.99e-05	0.000317045	2.09607	3.6225	0.209019				0.158142	0.183432	-0.145647	0.736526	1134		FALSE
0.215899	0.0927015	0.339096	-1.14833	3.74523	0.00204373	0.0123803	-2.02093	Q08117	2.49963	0.16929	TLE5	TLE5_HUMAN	0.14055	0.0864904	-0.0367068	0.209688	-1.14833	1.50036	0.154896	0.268521	-6.32887	1.11381	0.152199				0.14055	0.18354	-0.129408	0.73627	1135		FALSE
-0.088781	-0.249284	0.0717226	-2.12029	-1.18213	0.256106	0.431778	-6.52199	Q9NY61	0.799922	0.217535	AATF	AATF_HUMAN	0.183111	-0.257269	-0.417772	-0.0967654	-2.12029	-3.42557	0.0039002	0.0156624	-2.86592	2.41446	0.208845				0.183111	0.183789	-0.168488	0.73568	1136		FALSE
0.480293	0.115824	0.844763	0.638644	2.81627	0.0133253	0.0506625	-3.86983	P15954	1.95102	0.482503	COX7C	COX7C_HUMAN	0.415806	0.0977861	-0.266683	0.462256	0.638644	0.573384	0.575137	0.698767	-7.27016	0.404761	0.473516				0.415806	0.183885	-0.382507	0.735454	1137		FALSE
-0.0108746	-0.14557	0.123821	-1.82625	-0.17254	0.865389	0.925063	-7.21536	Q9HD40	0.102497	0.207949	SEPSECS	SPCS_HUMAN	0.153667	0.130428	-0.00426782	0.265123	-1.82625	2.06941	0.056745	0.124158	-5.44505	1.53763	0.166255				0.153667	0.184049	0.141302	0.735066	1138		FALSE
0.222127	-0.0304892	0.474742	-1.14966	1.87919	0.080391	0.191951	-5.5514	Q9BW62	1.30845	0.332737	KATNAL1	KATL1_HUMAN	0.288197	-0.0428793	-0.295495	0.209737	-1.14966	-0.362758	0.721999	0.811734	-7.37353	0.253541	0.331478				0.288197	0.18405	-0.265006	0.735064	1139		FALSE
-0.107817	-0.241866	0.0262312	0.341036	-1.71892	0.106815	0.235879	-5.80183	Q709C8	1.19115	0.17741	VPS13C	VP13C_HUMAN	0.15293	0.0327803	-0.101268	0.166829	0.341036	0.522613	0.609106	0.727145	-7.29919	0.366408	0.175349				0.15293	0.184121	0.140598	0.734896	1140		FALSE
-0.187974	-0.293088	-0.0828592	-1.09345	-3.82177	0.00175168	0.0110268	-1.86649	Q9HCE0	2.54077	0.145006	EPG5	EPG5_HUMAN	0.11992	-0.298199	-0.403313	-0.193084	-1.09345	-6.0628	2.47e-05	0.000277445	2.29097	3.65812	0.159773				0.11992	0.18421	-0.110225	0.734687	1141		FALSE
0.206713	0.0692804	0.344145	0.169969	3.21446	0.00597939	0.0280953	-3.08724	A1L390	2.19258	0.184786	PLEKHG3	PKHG3_HUMAN	0.15679	0.350817	0.213385	0.48825	0.169969	5.45533	7.38e-05	0.000658424	1.16322	3.42214	0.200927				0.15679	0.184237	0.144104	0.734623	1142		FALSE
0.292736	0.0942838	0.491189	0.387316	3.15246	0.00677772	0.0307989	-3.21051	Q7L523	2.15621	0.266098	RRAGA	RRAGA_HUMAN	0.226405	0.500733	0.302281	0.699186	0.387316	5.39237	8.29e-05	0.000721213	1.04362	3.39651	0.288955				0.226405	0.184406	0.207997	0.734224	1143		FALSE
-0.212326	-0.359216	-0.0654367	-2.02076	-3.08917	0.00770156	0.0337694	-3.33588	Q06330	2.11931	0.196365	RBPJ	SUH_HUMAN	0.167579	-0.366278	-0.513167	-0.219388	-2.02076	-5.32904	9.33e-05	0.000791034	0.922848	3.37035	0.213006				0.167579	0.184414	-0.153951	0.734207	1144		FALSE
0.118316	-0.0721062	0.308739	-1.15052	1.32787	0.204668	0.369871	-6.34666	Q03113	0.908316	0.255308	GNA12	GNA12_HUMAN	0.217244	-0.0812035	-0.271626	0.109219	-1.15052	-0.911351	0.376956	0.518196	-7.01317	0.662268	0.240324				0.217244	0.184526	-0.19952	0.733943	1145		FALSE
-0.0153706	-0.189808	0.159066	-0.943905	-0.188314	0.853231	0.919807	-7.21234	Q9H8T0	0.109572	0.274945	AKTIP	AKTIP_HUMAN	0.199007	0.167376	-0.00706083	0.341813	-0.943905	2.05062	0.0587599	0.127435	-5.47694	1.52455	0.215183				0.199007	0.184577	0.182747	0.733823	1146		FALSE
0.904639	0.776967	1.03231	0.896189	15.1429	2.60343e-10	8.39965e-08	14.0874	Q9UDY4	5.45545	0.325013	DNAJB4	DNJB4_HUMAN	0.145655	1.03827	0.910601	1.16594	0.896189	17.3798	3.87e-11	9.24e-09	15.9867	5.86236	0.347132				0.145655	0.184929	0.133634	0.732994	1147		FALSE
0.450188	-0.0919462	0.992323	-4.65679	1.78652	0.0963899	0.22002	-5.64371	Q8TDI0	1.2315	0.7165	CHD5	CHD5_HUMAN	0.618495	-0.101388	-0.612517	0.409742	-4.65679	-0.426751	0.67626	0.778643	-7.3465	0.297521	0.667921				0.583122	0.184976	-0.551576	0.732885	1148		FALSE
0.233879	0.118476	0.349282	0.31309	4.33117	0.000633766	0.00516123	-0.842207	Q9UM00	2.79913	0.163766	TMCO1	TMCO1_HUMAN	0.131657	0.113131	-0.00227126	0.228534	0.31309	2.09506	0.0540967	0.119794	-5.40126	1.55549	0.142552				0.131657	0.185072	-0.120748	0.732659	1149		FALSE
0.118342	-0.0145858	0.25127	1.04517	1.90262	0.0770609	0.186152	-5.51362	Q96JB2	1.32537	0.175008	COG3	COG3_HUMAN	0.151651	0.257397	0.124469	0.390324	1.04517	4.13825	0.000929247	0.00502089	-1.42486	2.80817	0.179653				0.151651	0.185156	0.139055	0.732462	1150		FALSE
0.0484676	-0.0716831	0.168618	1.92787	0.862095	0.402615	0.58358	-6.84588	Q16787	0.565491	0.16799	LAMA3	LAMA3_HUMAN	0.137074	-0.0771884	-0.197339	0.0429624	1.92787	-1.37295	0.19055	0.313236	-6.49951	1.01778	0.148647				0.137074	0.185258	-0.125656	0.732223	1151		FALSE
0.233996	0.0431301	0.424861	-1.99363	2.62005	0.0196783	0.0676601	-4.24492	Q8TAM2	1.82456	0.251366	TTC8	TTC8_HUMAN	0.217749	0.034499	-0.156367	0.225365	-1.99363	0.386285	0.704873	0.797945	-7.36423	0.271852	0.248731				0.217749	0.185483	-0.199497	0.731696	1152		FALSE
-0.0206857	-0.140886	0.0995145	1.87081	-0.367786	0.718326	0.83141	-7.1596	P43243	0.22743	0.17827	MATR3	MATR3_HUMAN	0.137131	-0.146309	-0.266509	-0.0261089	1.87081	-2.60133	0.0204187	0.0568076	-4.48594	1.90167	0.150797				0.137131	0.185522	-0.125623	0.731605	1153		FALSE
0.107256	0.00497898	0.209532	0.711732	2.24116	0.0410704	0.118646	-4.93919	O75880	1.56027	0.134734	SCO1	SCO1_HUMAN	0.116682	0.000382791	-0.101894	0.102659	0.711732	0.00799862	0.993727	0.994881	-7.44326	0.00710213	0.10564				0.116682	0.185589	-0.106873	0.731448	1154		FALSE
-0.125998	-0.288072	0.0360747	0.374489	-1.66144	0.118005	0.253005	-5.8881	Q96Q45	1.1497	0.214801	TMEM237	TM237_HUMAN	0.184901	-0.295351	-0.457424	-0.133277	0.374489	-3.89454	0.00151321	0.00740991	-1.91747	2.67841	0.216131				0.184901	0.185599	-0.169352	0.731424	1155		FALSE
-0.0348675	-0.246532	0.176797	0.566201	-0.352048	0.729847	0.83918	-7.16557	O75582	0.217117	0.314763	RPS6KA5	KS6A5_HUMAN	0.241478	0.186135	-0.0255296	0.3978	0.566201	1.87936	0.0803661	0.16153	-5.7599	1.40199	0.260219				0.241478	0.185898	0.221003	0.730724	1156		FALSE
0.0221573	-0.272144	0.316458	-0.469706	0.161974	0.873716	0.930302	-7.15861	Q9NR77	0.0954338	0.455062	PXMP2	PXMP2_HUMAN	0.335754	0.320798	0.0433281	0.598267	-0.469706	2.48734	0.0265777	0.0695469	-4.71818	1.81222	0.346957				0.316552	0.186008	0.298641	0.730469	1157		FALSE
0.190191	0.0211283	0.359253	-0.144689	2.46159	0.0306406	0.094923	-4.42162	P56749	1.66855	0.223412	CLDN12	CLD12_HUMAN	0.192875	0.0238725	-0.124617	0.172362	-0.144689	0.351784	0.731331	0.818954	-7.31799	0.243959	0.191795				0.169404	0.186061	-0.166318	0.730344	1158		FALSE
0.404545	0.220987	0.588103	1.84452	4.71003	0.000302053	0.00291503	-0.0903049	P17096	2.98212	0.265888	HMGA1	HMGA1_HUMAN	0.209412	0.213001	0.029443	0.396559	1.84452	2.47992	0.0259115	0.0682113	-4.71319	1.82093	0.229269				0.209412	0.186127	-0.191544	0.730191	1159		FALSE
-0.227663	-0.48272	0.0273944	-2.00833	-1.90759	0.0763718	0.184827	-5.50558	Q8IYB1	1.32929	0.335682	MB21D2	M21D2_HUMAN	0.290982	0.0384235	-0.216634	0.293481	-2.00833	0.321951	0.752067	0.832823	-7.38829	0.225554	0.33389				0.290982	0.186228	0.266086	0.729955	1160		FALSE
0.223184	0.076397	0.369971	-0.42304	3.24941	0.0055712	0.0264137	-3.01756	Q9UBV2	2.21677	0.197332	SEL1L	SE1L1_HUMAN	0.167462	0.376289	0.229502	0.523076	-0.42304	5.47853	7.07e-05	0.00063483	1.20715	3.43237	0.214874				0.167462	0.186303	0.153105	0.729781	1161		FALSE
0.226008	0.126639	0.325378	-0.601984	4.86072	0.000225929	0.00235234	0.20525	O75063	3.04861	0.145304	FAM20B	XYLK_HUMAN	0.113366	0.122435	0.023066	0.221805	-0.601984	2.6332	0.0191738	0.0541472	-4.42563	1.92245	0.124827				0.113366	0.186584	-0.103573	0.729126	1162		FALSE
0.0688334	-0.0208536	0.15852	0.110496	1.64021	0.122387	0.259993	-5.91945	Q86TB9	1.13335	0.119039	PATL1	PATL1_HUMAN	0.10232	-0.0246399	-0.114327	0.0650471	0.110496	-0.587137	0.566108	0.691315	-7.26185	0.414894	0.116401				0.10232	0.186615	-0.0934734	0.729054	1163		FALSE
0.00592874	-0.12864	0.140497	1.57028	0.0941563	0.926269	0.961612	-7.22646	Q96J01	0.0529331	0.219529	THOC3	THOC3_HUMAN	0.153522	-0.134121	-0.268689	0.000447322	1.57028	-2.13002	0.0506712	0.114003	-5.34112	1.58	0.166378				0.153522	0.187176	-0.14005	0.72775	1164		FALSE
0.225933	0.0515527	0.400313	0.0787084	2.76893	0.0146456	0.0544799	-3.96111	O75695	1.91981	0.230663	RP2	XRP2_HUMAN	0.198942	0.407409	0.233029	0.581789	0.0787084	4.99302	0.000175476	0.00130926	0.274179	3.22474	0.247624				0.198942	0.187191	0.181476	0.727714	1165		FALSE
0.172736	-0.0837774	0.429249	-0.223623	1.43914	0.171268	0.329361	-6.20213	Q9Y5A7	0.985399	0.343579	NUB1	NUB1_HUMAN	0.292644	0.439648	0.183135	0.696162	-0.223623	3.6629	0.00241319	0.0108073	-2.38649	2.54787	0.338209				0.292644	0.18725	0.266912	0.727579	1166		FALSE
-0.319009	-0.434053	-0.203965	0.937238	-5.92609	3.1482e-05	0.000511177	2.22057	Q9Y6Y0	3.49259	0.179024	IVNS1ABP	NS1BP_HUMAN	0.131248	-0.438592	-0.553636	-0.323548	0.937238	-8.14753	8.46e-07	1.86e-05	5.78317	4.3276	0.198641				0.131248	0.187662	-0.119583	0.726624	1167		FALSE
0.14456	-0.0348027	0.323923	-0.507408	1.73395	0.105597	0.23372	-5.72401	Q9Y2A9	1.19653	0.236801	B3GNT3	B3GN3_HUMAN	0.204626	-0.0364041	-0.205509	0.132701	-0.507408	-0.463141	0.650611	0.758162	-7.32942	0.324831	0.219659				0.192924	0.188273	-0.180964	0.725212	1168		FALSE
0.0725588	-0.178148	0.323266	-0.445444	0.61852	0.54579	0.707271	-7.03044	Q6NTF9	0.393231	0.361658	RHBDD2	RHBD2_HUMAN	0.286019	0.332598	0.0818907	0.583304	-0.445444	2.83519	0.0128309	0.0394283	-4.03775	2.05618	0.31704				0.286019	0.18851	0.260039	0.724666	1169		FALSE
0.213594	0.00808288	0.419105	-0.855512	2.22118	0.0426609	0.121635	-4.97445	Q9HBD1	1.54789	0.270461	RC3H2	RC3H2_HUMAN	0.234458	0.000503171	-0.205008	0.206014	-0.855512	0.00523251	0.995896	0.996275	-7.44328	0.00516233	0.191041				0.234458	0.18864	-0.213091	0.724367	1170		FALSE
0.0123071	-0.363836	0.38845	-2.29892	0.0703916	0.94491	0.971348	-7.16996	Q96DR4	0.039601	0.609123	STARD4	STAR4_HUMAN	0.429123	-0.366732	-0.721363	-0.0121013	-2.29892	-2.22481	0.0436327	0.101591	-5.18691	1.6361	0.439336				0.404581	0.188754	-0.379039	0.724103	1171		FALSE
-0.379947	-0.744723	-0.0151717	-2.6672	-2.22601	0.0422711	0.120769	-4.96594	Q9Y5L3	1.55146	0.479999	ENTPD2	ENTP2_HUMAN	0.416155	-0.00197066	-0.366746	0.362805	-2.6672	-0.0115456	0.990945	0.993726	-7.44322	0.00870684	0.443616				0.416155	0.188904	0.377977	0.723759	1172		FALSE
-0.279387	-0.698048	0.139273	2.79984	-1.42618	0.17491	0.334731	-6.21941	O43324	0.974847	0.561729	EEF1E1	MCA3_HUMAN	0.477629	0.153191	-0.265469	0.571851	2.79984	0.78199	0.446755	0.584714	-7.12431	0.563855	0.532503				0.477629	0.190031	0.432578	0.721175	1173		FALSE
0.298736	0.0669969	0.530476	-1.60593	2.75498	0.0150584	0.0555201	-3.98793	Q9BX69	1.91162	0.306296	CARD6	CARD6_HUMAN	0.26438	0.537895	0.306156	0.769635	-1.60593	4.96052	0.000186677	0.00137847	0.210778	3.20956	0.328479				0.26438	0.190504	0.239159	0.720097	1174		FALSE
0.277776	0.159947	0.395605	-2.29701	5.03817	0.000161054	0.00181007	0.550313	P15260	3.12834	0.174035	IFNGR1	INGR1_HUMAN	0.134425	0.15619	0.0383612	0.274019	-2.29701	2.8329	0.0128898	0.0395631	-4.0422	2.05478	0.148986				0.134425	0.190553	-0.121586	0.719984	1175		FALSE
0.108269	-0.43225	0.648788	-1.31708	0.428078	0.674861	0.805963	-7.13437	A8MQ03	0.261203	0.812422	CYSRT1	CRTP1_HUMAN	0.616652	-0.449415	-0.989934	0.0911042	-1.31708	-1.77691	0.0964788	0.185994	-5.92199	1.32584	0.664375				0.616652	0.190604	-0.557684	0.719869	1176		FALSE
-0.0731547	-0.245238	0.0989287	2.08418	-0.908516	0.378402	0.559924	-6.80443	Q16629	0.59992	0.239004	SRSF7	SRSF7_HUMAN	0.196321	-0.250631	-0.422714	-0.0785474	2.08418	-3.11261	0.00734572	0.0255302	-3.49247	2.23002	0.220283				0.196321	0.190765	-0.177476	0.719502	1177		FALSE
-0.192972	-0.30346	-0.0824836	-0.838316	-3.73256	0.00209663	0.0126521	-2.0465	Q8TEA1	2.49185	0.151785	NSUN6	NSUN6_HUMAN	0.126051	-0.306864	-0.417352	-0.196375	-0.838316	-5.93551	3.1e-05	0.000326107	2.05869	3.61494	0.16638				0.126051	0.190972	-0.113892	0.719031	1178		FALSE
0.344624	0.246527	0.44272	-0.775333	7.50795	2.24251e-06	6.54064e-05	4.93326	P24821	4.0273	0.167721	TNC	TENA_HUMAN	0.111913	0.243594	0.145497	0.34169	-0.775333	5.30692	9.72e-05	0.000814621	0.880552	3.362	0.142012				0.111913	0.191317	-0.10103	0.718247	1179		FALSE
-1.30726	-1.95718	-0.657334	-2.34428	-4.32731	0.00074736	0.00586786	-0.915467	Q309B1	2.75676	0.929436	TRIM16L	TR16L_HUMAN	0.741467	-0.638126	-1.28805	0.0117985	-2.34428	-2.11234	0.0537309	0.119167	-5.32277	1.5581	0.802728				0.741467	0.191453	0.669132	0.717938	1180		FALSE
0.0122506	-0.20338	0.227881	3.12203	0.121416	0.905022	0.949336	-7.22334	P52907	0.0696596	0.344693	CAPZA1	CAZA1_HUMAN	0.246002	0.234151	0.0185204	0.449782	3.12203	2.32068	0.0352757	0.0862975	-5.00441	1.7134	0.267851				0.246002	0.191637	0.2219	0.71752	1181		FALSE
0.33639	-0.100381	0.773161	3.82146	1.64596	0.121186	0.257999	-5.91098	P13928	1.13798	0.579379	ANXA8	ANXA8_HUMAN	0.49829	-0.113071	-0.549842	0.3237	3.82146	-0.553259	0.588484	0.709926	-7.28198	0.389638	0.568784				0.49829	0.191646	-0.449461	0.717501	1182		FALSE
0.00729905	-0.199278	0.213876	1.87734	0.0755118	0.940836	0.969775	-7.22814	Q9NWU5	0.0417599	0.34258	MRPL22	RM22_HUMAN	0.235673	0.219766	0.0131891	0.426342	1.87734	2.27357	0.0386085	0.0923229	-5.08891	1.68171	0.256133				0.235673	0.191856	0.212467	0.717025	1183		FALSE
0.162804	-0.00145364	0.327063	0.433473	2.11821	0.0518053	0.140581	-5.15362	O60645	1.47457	0.216399	EXOC3	EXOC3_HUMAN	0.187394	0.33173	0.167472	0.495988	0.433473	4.31606	0.000652968	0.0037718	-1.06696	2.90069	0.224151				0.187394	0.191893	0.168926	0.71694	1184		FALSE
-0.136892	-0.513592	0.239808	-0.652815	-0.795162	0.442545	0.620335	-6.71183	Q8IYU2	0.5131	0.522917	HACE1	HACE1_HUMAN	0.429758	0.228203	-0.102657	0.559062	-0.652815	1.50921	0.158091	0.272917	-6.25984	1.10391	0.405176				0.377461	0.191958	0.365095	0.716795	1185		FALSE
0.474094	0.351159	0.597028	-1.0538	8.24177	7.36106e-07	2.89213e-05	6.07642	O00214	4.22396	0.219989	LGALS8	LEG8_HUMAN	0.14025	0.600301	0.477366	0.723235	-1.0538	10.4358	3.79e-08	1.65e-06	8.99261	4.86068	0.242063				0.14025	0.19259	0.126207	0.715366	1186		FALSE
0.0363828	-0.109078	0.181844	0.61083	0.534539	0.601039	0.750308	-7.08075	O00291	0.335331	0.212657	HIP1	HIP1_HUMAN	0.165949	-0.112914	-0.258375	0.0325465	0.61083	-1.65895	0.118511	0.219036	-6.1013	1.23407	0.179335				0.165949	0.192685	-0.149297	0.715151	1187		FALSE
0.303554	0.0743188	0.53279	-0.901496	2.82998	0.0129651	0.0498294	-3.84331	A0A1B0GVM2;A6NFQ2	1.9581	0.303849	TCAF2C;TCAF2	A0A1B0GVM2_HUMAN;TCAF2_HUMAN	0.261524	0.0683974	-0.160838	0.297633	-0.901496	0.637657	0.5336	0.662605	-7.22973	0.454217	0.295143				0.261524	0.192896	-0.235157	0.714676	1188		FALSE
-0.255401	-0.340655	-0.170147	-1.50078	-6.40232	1.37109e-05	0.000271293	3.07359	Q5THJ4	3.66408	0.13662	VPS13D	VP13D_HUMAN	0.0972621	-0.167977	-0.253231	-0.0827231	-1.50078	-4.2108	0.00080438	0.00447895	-1.27862	2.84539	0.115708				0.0972621	0.193044	0.0874238	0.714344	1189		FALSE
0.00295373	-0.127247	0.133155	0.443808	0.0484826	0.961991	0.980543	-7.22992	P78316	0.0269519	0.214802	NOP14	NOP14_HUMAN	0.14854	-0.130436	-0.260637	-0.000234847	0.443808	-2.14098	0.0496393	0.112033	-5.32216	1.58856	0.160934				0.14854	0.193419	-0.13339	0.713502	1190		FALSE
0.00159168	-0.178086	0.181269	-1.15539	0.0190582	0.985072	0.992001	-7.17241	Q8TBP6	0.0111024	0.280992	SLC25A40	S2540_HUMAN	0.204985	0.180535	0.0111334	0.349936	-1.15539	2.29279	0.038423	0.0920166	-5.06768	1.68328	0.210214				0.193262	0.193429	0.178943	0.713478	1191		FALSE
0.188682	0.0974065	0.279957	-0.717412	4.41781	0.000534277	0.0045535	-0.669285	Q5W0V3	2.84003	0.130215	FHIP2A	FHI2A_HUMAN	0.104131	0.0951743	0.00389915	0.186449	-0.717412	2.22842	0.0420781	0.0988472	-5.16911	1.64923	0.113108				0.104131	0.193432	-0.0935073	0.713472	1192		FALSE
-0.126162	-0.226341	-0.025982	-0.492533	-2.69139	0.017087	0.0611081	-4.10956	Q7Z4S6	1.86975	0.132251	KIF21A	KI21A_HUMAN	0.11429	-0.0236151	-0.123795	0.0765646	-0.492533	-0.503779	0.621955	0.737122	-7.3093	0.353	0.131121				0.11429	0.193755	0.102547	0.712746	1193		FALSE
-0.17631	-0.685981	0.33336	2.9184	-0.739295	0.471482	0.647641	-6.94597	P05386	0.474916	0.727641	RPLP1	RLA1_HUMAN	0.581458	-0.697907	-1.20758	-0.188237	2.9184	-2.92643	0.0106871	0.0343688	-3.8598	2.11221	0.647614				0.581458	0.193844	-0.521597	0.712549	1194		FALSE
0.0226744	-0.244196	0.289545	-0.690293	0.181579	0.858418	0.92325	-7.21366	Q9H3Z4	0.104939	0.423502	DNAJC5	DNJC5_HUMAN	0.304459	0.295772	0.0289021	0.562643	-0.690293	2.36857	0.0321666	0.0806623	-4.91771	1.74473	0.332266				0.304459	0.193869	0.273098	0.712492	1195		FALSE
-0.319009	-0.649276	0.0112579	6.46356	-2.06427	0.0572891	0.151393	-5.24569	P08758	1.43614	0.435374	ANXA5	ANXA5_HUMAN	0.376786	0.0189308	-0.311336	0.349198	6.46356	0.122499	0.904179	0.938206	-7.43531	0.0847524	0.437797				0.376786	0.193909	0.33794	0.712401	1196		FALSE
0.19112	-0.054453	0.436693	-2.21777	1.66324	0.117638	0.252495	-5.88542	Q8N5J2	1.1509	0.325479	MINDY1	MINY1_HUMAN	0.280162	-0.0600961	-0.305669	0.185477	-2.21777	-0.522992	0.608849	0.727078	-7.29898	0.366498	0.321389				0.280162	0.194008	-0.251216	0.71218	1197		FALSE
-0.0217823	-0.299998	0.256433	-0.890303	-0.167322	0.869419	0.92786	-7.2163	Q15013	0.0987281	0.432433	MAD2L1BP	MD2BP_HUMAN	0.317403	-0.306239	-0.584454	-0.028023	-0.890303	-2.35238	0.0331875	0.082696	-4.94711	1.73322	0.346308				0.317403	0.194223	-0.284456	0.7117	1198		FALSE
0.210017	0.0911589	0.328875	1.06111	3.7762	0.00192005	0.011776	-1.95844	Q9Y3M8	2.51747	0.163511	STARD13	STA13_HUMAN	0.1356	0.331524	0.212666	0.450382	1.06111	5.96094	2.96e-05	0.00031508	2.10527	3.62417	0.179293				0.1356	0.194281	0.121507	0.71157	1199		FALSE
-0.303379	-0.385619	-0.221138	1.29833	-7.88367	1.25715e-06	4.43949e-05	5.52738	Q9NTJ3	4.12165	0.144268	SMC4	SMC4_HUMAN	0.0938242	-0.387398	-0.469639	-0.305158	1.29833	-10.067	6.03e-08	2.25e-06	8.51434	4.79512	0.158349				0.0938242	0.194535	-0.0840196	0.711001	1200		FALSE
-0.123129	-0.218906	-0.0273518	0.078256	-2.74744	0.0152861	0.056068	-4.00239	Q5VT52	1.90736	0.126527	RPRD2	RPRD2_HUMAN	0.109267	-0.220972	-0.316749	-0.125195	0.078256	-4.93065	0.000197624	0.0014471	0.152409	3.19519	0.135549				0.109267	0.194561	-0.0978428	0.710945	1201		FALSE
-0.00767487	-0.312174	0.296824	-0.806253	-0.0538659	0.957774	0.977511	-7.22963	Q9UGC7	0.0311301	0.483221	MTRF1L	RF1ML_HUMAN	0.347388	0.30313	-0.00136923	0.607629	-0.806253	2.12751	0.0509099	0.114246	-5.34545	1.57895	0.376285				0.347388	0.194898	0.310805	0.710193	1202		FALSE
0.0213433	-0.097784	0.140471	-2.47929	0.382895	0.707331	0.823875	-7.15363	Q9NYI0	0.237429	0.176191	PSD3	PSD3_HUMAN	0.135907	0.142926	0.0237991	0.262054	-2.47929	2.56407	0.0219728	0.060196	-4.55611	1.87636	0.149298				0.135907	0.194934	0.121583	0.710112	1203		FALSE
0.208197	0.0489553	0.36744	-2.34861	2.79413	0.0139277	0.0523035	-3.91258	P15289	1.93737	0.21063	ARSA	ARSA_HUMAN	0.181672	0.370707	0.211465	0.529949	-2.34861	4.9751	0.000181563	0.00134829	0.239237	3.21609	0.225922				0.181672	0.194973	0.162509	0.710025	1204		FALSE
0.528028	0.393018	0.663037	1.07856	8.35838	6.20441e-07	2.56923e-05	6.25167	Q96N66	4.25187	0.243407	MBOAT7	MBOA7_HUMAN	0.154026	0.66573	0.530721	0.800739	1.07856	10.5381	3.34e-08	1.5e-06	9.12294	4.88132	0.267311				0.154026	0.195197	0.137702	0.709528	1205		FALSE
0.083159	-0.0848529	0.251171	-0.160827	1.05779	0.307391	0.48726	-6.65821	P53611	0.710061	0.229546	RABGGTB	PGTB2_HUMAN	0.191677	0.2545	0.0864886	0.422512	-0.160827	3.23726	0.00570982	0.0211017	-3.244	2.30322	0.216576				0.191677	0.195247	0.171341	0.709415	1206		FALSE
0.561587	0.40522	0.717953	1.41601	7.67544	1.72874e-06	5.4674e-05	5.20042	Q9UHB6	4.07117	0.270367	LIMA1	LIMA1_HUMAN	0.178391	0.721017	0.56465	0.877383	1.41601	9.85444	7.93e-08	2.7e-06	8.23223	4.75616	0.297129				0.178391	0.195336	0.15943	0.709219	1207		FALSE
0.222005	0.0693433	0.374667	-0.0763688	3.10786	0.00741648	0.0328301	-3.29891	Q96CB9	2.13067	0.204223	NSUN4	NSUN4_HUMAN	0.174165	0.0664216	-0.0862405	0.219084	-0.0763688	0.929839	0.367619	0.509046	-6.99605	0.676252	0.192511				0.174165	0.195515	-0.155584	0.708821	1208		FALSE
-0.604917	-1.04495	-0.164889	-1.26123	-2.93795	0.0104426	0.0423457	-3.63326	Q53T94	2.02663	0.585029	TAF1B	TAF1B_HUMAN	0.502007	-0.156676	-0.596704	0.283353	-1.26123	-0.76094	0.458843	0.594895	-7.14092	0.549228	0.559119				0.502007	0.195701	0.448242	0.708407	1209		FALSE
0.538632	0.158139	0.919124	-2.6323	3.02535	0.00875917	0.0372253	-3.46181	Q15119	2.07977	0.507613	PDK2	PDK2_HUMAN	0.434085	0.926115	0.545622	1.30661	-2.6323	5.20174	0.0001183	0.000953055	0.678624	3.3171	0.547221				0.434085	0.195816	0.387483	0.708152	1210		FALSE
0.189799	0.0145452	0.365053	3.84071	2.31449	0.0356973	0.106524	-4.8085	O95336	1.61317	0.230605	PGLS	6PGL_HUMAN	0.199938	0.0113537	-0.1639	0.186607	3.84071	0.138453	0.89178	0.930666	-7.43309	0.0949421	0.234389				0.199938	0.19588	-0.178445	0.70801	1211		FALSE
-0.310562	-0.518558	-0.102565	-0.693553	-3.21227	0.00649264	0.029988	-3.08523	P56557	2.16682	0.28092	TMEM50B	TM50B_HUMAN	0.237293	-0.104691	-0.300792	0.0914102	-0.693553	-1.14855	0.270606	0.408528	-6.76981	0.839484	0.244429				0.223722	0.195902	0.205871	0.707962	1212		FALSE
0.00346183	-0.118476	0.125399	0.714103	0.0606733	0.952445	0.974478	-7.22921	Q6Q0C0	0.0353017	0.192206	TRAF7	TRAF7_HUMAN	0.139112	-0.120653	-0.242591	0.00128396	0.714103	-2.11462	0.0521547	0.116476	-5.36768	1.56941	0.150681				0.139112	0.196018	-0.124115	0.707704	1213		FALSE
0.0589147	-0.204345	0.322175	1.71279	0.478265	0.639565	0.779911	-7.11052	P37235	0.295832	0.390332	HPCAL1	HPCL1_HUMAN	0.30034	0.326743	0.0634833	0.590003	1.71279	2.65248	0.0184567	0.0525552	-4.38902	1.93531	0.330912				0.30034	0.196218	0.267829	0.707261	1214		FALSE
0.599202	0.440182	0.758223	-1.46804	8.05286	9.74356e-07	3.62845e-05	5.78884	Q03169	4.17008	0.281634	TNFAIP2	TNAP2_HUMAN	0.181419	0.760925	0.601904	0.919945	-1.46804	10.2263	4.93e-08	1.96e-06	8.72261	4.82442	0.309138				0.181419	0.196361	0.161722	0.706944	1215		FALSE
0.0859747	-0.0612367	0.233186	2.51793	1.24813	0.231689	0.40264	-6.44462	Q9UNS2	0.84971	0.198315	COPS3	CSN3_HUMAN	0.167946	-0.0636859	-0.210897	0.0835255	2.51793	-0.924552	0.370273	0.511462	-7.00098	0.672548	0.185599				0.167946	0.196501	-0.149661	0.706635	1216		FALSE
-0.0586589	-0.195125	0.0778074	-0.949205	-0.918625	0.373264	0.554718	-6.79515	O15379	0.60758	0.189228	HDAC3	HDAC3_HUMAN	0.155688	0.079978	-0.0564883	0.216444	-0.949205	1.25249	0.23014	0.362293	-6.65002	0.922317	0.16996				0.155688	0.19679	0.138637	0.705996	1217		FALSE
-0.0310389	-0.177227	0.115149	-0.988803	-0.453757	0.656696	0.792752	-7.12249	Q86VM9	0.278753	0.218244	ZC3H18	ZCH18_HUMAN	0.166779	-0.17952	-0.325708	-0.0333316	-0.988803	-2.6244	0.0195102	0.0548219	-4.44231	1.9171	0.183537				0.166779	0.196879	-0.148481	0.705801	1218		FALSE
0.483815	0.279635	0.687995	6.69913	5.06402	0.000153356	0.0017441	0.600289	P61604	3.13951	0.302047	HSPE1	CH10_HUMAN	0.232939	0.276476	0.0722957	0.480656	6.69913	2.89383	0.0114094	0.0360449	-3.92356	2.09291	0.258919				0.232939	0.196963	-0.207339	0.705616	1219		FALSE
0.0874778	-0.0361119	0.211067	2.91111	1.51267	0.151768	0.301964	-6.10184	Q9BPX5	1.04107	0.164693	ARPC5L	ARP5L_HUMAN	0.140997	-0.0380066	-0.161596	0.085583	2.91111	-0.657214	0.5213	0.652448	-7.21662	0.468251	0.159088				0.140997	0.197018	-0.125484	0.705494	1220		FALSE
0.439437	0.347997	0.530876	-1.28071	10.2705	4.66364e-08	3.49773e-06	8.89504	Q9UM47	4.70086	0.183221	NOTCH3	NOTC3_HUMAN	0.104319	0.532177	0.440737	0.623616	-1.28071	12.438	3.76e-09	2.67e-07	11.3669	5.23152	0.199381				0.104319	0.197459	0.0927398	0.704523	1221		FALSE
0.140738	0.0152761	0.266201	-1.50642	2.39734	0.030426	0.0944443	-4.65858	Q9Y2K7	1.67095	0.165084	KDM2A	KDM2A_HUMAN	0.143134	0.267934	0.142472	0.393396	-1.50642	4.56398	0.000401213	0.00256796	-0.571265	3.02156	0.173801				0.143134	0.197619	0.127196	0.70417	1222		FALSE
0.0114843	-0.158184	0.181153	-1.64238	0.144655	0.886967	0.937943	-7.22006	Q9C035	0.0851082	0.264479	TRIM5	TRIM5_HUMAN	0.193567	0.183441	0.0137728	0.35311	-1.64238	2.3106	0.035965	0.0877301	-5.02256	1.70571	0.21079				0.193567	0.19775	0.171957	0.703884	1223		FALSE
0.495162	0.0035048	0.986818	-1.81842	2.15236	0.0485884	0.134069	-5.09468	Q12772	1.49885	0.647509	SREBF2	SRBP2_HUMAN	0.560907	-0.00285349	-0.49451	0.488803	-1.81842	-0.0124035	0.990272	0.993629	-7.44321	0.00884079	0.632618				0.560907	0.197971	-0.498015	0.703399	1224		FALSE
-0.0393462	-0.12568	0.0469872	2.4797	-0.973988	0.345972	0.526072	-6.74269	Q92974	0.650327	0.118584	ARHGEF2	ARHG2_HUMAN	0.0984935	-0.126777	-0.21311	-0.0404434	2.4797	-3.13827	0.00697478	0.0245003	-3.44146	2.24599	0.110634				0.0984935	0.198059	-0.0874306	0.703205	1225		FALSE
0.0850443	-0.217364	0.387453	-1.89869	0.601008	0.557078	0.716477	-7.0415	Q6UB28	0.380785	0.437745	METAP1D	MAP12_HUMAN	0.345003	0.391068	0.0886599	0.693477	-1.89869	2.76368	0.0147995	0.0441891	-4.17609	2.00884	0.38156				0.345003	0.198359	0.306024	0.702547	1226		FALSE
-0.13393	-0.219857	-0.0480023	0.815511	-3.331	0.00472318	0.0231889	-2.8545	Q9BST9	2.26719	0.115783	RTKN	RTKN_HUMAN	0.0980303	-0.220876	-0.306803	-0.134948	0.815511	-5.49346	6.88e-05	0.000620485	1.23541	3.43876	0.125893				0.0980303	0.198399	-0.0869461	0.70246	1227		FALSE
0.20663	0.0771479	0.336112	0.475747	3.41046	0.00402131	0.0206305	-2.69521	Q9Y6R0	2.31178	0.175187	NUMBL	NUMBL_HUMAN	0.14772	0.0756172	-0.0538648	0.205099	0.475747	1.24808	0.231707	0.363742	-6.65533	0.919626	0.161163				0.14772	0.198413	-0.131013	0.70243	1228		FALSE
0.0972407	-0.101973	0.296454	-0.0376872	1.04318	0.313881	0.494135	-6.67337	P35625	0.699311	0.272542	TIMP3	TIMP3_HUMAN	0.227273	0.298712	0.0994987	0.497925	-0.0376872	3.20453	0.00610068	0.0222431	-3.30942	2.28315	0.256433				0.227273	0.198607	0.201471	0.702005	1229		FALSE
0.0469045	-0.0311217	0.124931	0.473589	1.28471	0.218964	0.38671	-6.40028	Q9HC35	0.877826	0.104728	EML4	EMAL4_HUMAN	0.0890162	-0.0320037	-0.11003	0.0460225	0.473589	-0.876574	0.394954	0.535233	-7.04456	0.636542	0.0985437				0.0890162	0.19862	-0.0789082	0.701978	1230		FALSE
0.0284791	-0.194539	0.251497	-1.39456	0.272908	0.788758	0.879313	-7.19168	Q9ULQ0	0.163763	0.340853	STRIP2	STRP2_HUMAN	0.25443	-0.196771	-0.419789	0.0262473	-1.39456	-1.8856	0.0794666	0.16023	-5.74984	1.40627	0.27425				0.25443	0.199137	-0.22525	0.700847	1231		FALSE
0.103996	-0.0475034	0.255495	0.435984	1.46702	0.163643	0.318273	-6.16454	Q9Y6D5	1.00755	0.202305	ARFGEF2	BIG2_HUMAN	0.172838	0.257002	0.105502	0.408501	0.435984	3.62539	0.00260317	0.0114328	-2.46239	2.52798	0.19926				0.172838	0.199163	0.153006	0.700792	1232		FALSE
0.281828	0.0159567	0.5477	0.130282	2.26539	0.0392168	0.114637	-4.89624	Q96AZ6	1.57727	0.350215	ISG20	ISG20_HUMAN	0.30332	0.55032	0.284449	0.816192	0.130282	4.42358	0.000528248	0.00317847	-0.851458	2.95497	0.365022				0.30332	0.199197	0.268492	0.700717	1233		FALSE
-0.02056	-0.159926	0.118806	0.512575	-0.315279	0.757024	0.857286	-7.17851	Q9P0P0	0.193072	0.208718	RNF181	RN181_HUMAN	0.158996	-0.161197	-0.300563	-0.0218311	0.512575	-2.47189	0.0263206	0.0689887	-4.72806	1.81584	0.173994				0.158996	0.199492	-0.140637	0.700074	1234		FALSE
0.271141	0.034357	0.507925	-2.1079	2.44722	0.0276172	0.0878729	-4.56721	Q96L34	1.70494	0.311703	MARK4	MARK4_HUMAN	0.270135	0.510072	0.273288	0.746856	-2.1079	4.60372	0.000371307	0.00241264	-0.49226	3.04082	0.328774				0.270135	0.199514	0.238931	0.700027	1235		FALSE
-0.0354959	-0.219178	0.148186	1.95748	-0.412991	0.685632	0.812738	-7.14103	Q01658	0.252208	0.275851	DR1	NC2B_HUMAN	0.209554	-0.220727	-0.404409	-0.0370447	1.95748	-2.56813	0.0217981	0.0598018	-4.54849	1.87924	0.230212				0.209554	0.199768	-0.185231	0.699473	1236		FALSE
0.02456	-0.151752	0.200872	-1.32758	0.297697	0.770141	0.867623	-7.1842	Q4ZIN3	0.179328	0.268433	TMEM259	MBRL_HUMAN	0.201146	0.202335	0.0260225	0.378647	-1.32758	2.45255	0.0273321	0.0711899	-4.76383	1.80171	0.220111				0.201146	0.199823	0.177775	0.699354	1237		FALSE
0.0371826	-0.109592	0.183957	-0.654103	0.541402	0.59642	0.746272	-7.07691	Q8WUD6	0.340733	0.213886	CHPT1	CHPT1_HUMAN	0.167448	-0.110787	-0.257562	0.0359869	-0.654103	-1.61313	0.12818	0.232917	-6.16869	1.19854	0.181174				0.167448	0.199883	-0.14797	0.699225	1238		FALSE
-0.147017	-0.285682	-0.00835104	-0.228776	-2.26583	0.0391836	0.114625	-4.89545	Q68D10	1.57732	0.182685	SPTY2D1	SPT2_HUMAN	0.158197	-0.28675	-0.425415	-0.148084	-0.228776	-4.41941	0.000532594	0.00319841	-0.859795	2.953	0.190325				0.158197	0.200062	-0.139733	0.698835	1239		FALSE
-0.358993	-0.58569	-0.132296	-1.24603	-3.38431	0.00423999	0.0213901	-2.74769	Q8WY91	2.29806	0.306183	THAP4	THAP4_HUMAN	0.258627	-0.587411	-0.814108	-0.360714	-1.24603	-5.53766	6.35e-05	0.000579442	1.31884	3.45785	0.33296				0.258627	0.200106	-0.228418	0.698741	1240		FALSE
0.210308	-0.0922366	0.512852	4.97882	1.48558	0.158725	0.311866	-6.13922	P09104	1.02058	0.403892	ENO2	ENOG_HUMAN	0.345158	-0.0944493	-0.396994	0.208095	4.97882	-0.667175	0.515099	0.646775	-7.20981	0.476117	0.388813				0.345158	0.200217	-0.304757	0.698498	1241		FALSE
0.0168391	-0.129023	0.162702	-1.0514	0.24672	0.80857	0.892873	-7.19888	Q13563	0.14567	0.226572	PKD2	PKD2_HUMAN	0.166407	0.163593	0.0177301	0.309455	-1.0514	2.3969	0.0304518	0.077297	-4.86606	1.76431	0.181738				0.166407	0.200702	0.146753	0.697448	1242		FALSE
0.0438223	-0.109269	0.196913	-1.54328	0.611751	0.550139	0.710686	-7.03475	Q9P2J3	0.38861	0.221023	KLHL9	KLHL9_HUMAN	0.174654	0.197835	0.0447444	0.350926	-1.54328	2.76175	0.0148567	0.0442722	-4.17983	2.00806	0.193101				0.174654	0.200736	0.154013	0.697374	1243		FALSE
-0.0418347	-0.143688	0.060018	-0.457487	-0.877796	0.394312	0.575533	-6.83208	Q8IWB1	0.577135	0.142074	ITPRIP	IPRI_HUMAN	0.116199	0.0606176	-0.0412352	0.16247	-0.457487	1.27191	0.223352	0.354376	-6.6265	0.937139	0.12678				0.116199	0.200792	0.102452	0.697255	1244		FALSE
0.201568	0.0933135	0.309823	1.84212	3.97928	0.00127662	0.00872691	-1.54882	Q13753	2.62242	0.150652	LAMC2	LAMC2_HUMAN	0.123503	0.0926802	-0.0155746	0.200935	1.84212	1.82966	0.0878561	0.173141	-5.83925	1.36483	0.133096				0.123503	0.200806	-0.108888	0.697223	1245		FALSE
0.048616	-0.221057	0.318289	0.21323	0.385276	0.705605	0.823208	-7.15266	Q9Y3B3	0.238314	0.39984	TMED7	TMED7_HUMAN	0.307656	0.319765	0.0500918	0.589437	0.21323	2.53409	0.0233052	0.0629273	-4.61231	1.85681	0.337535				0.307656	0.200958	0.271149	0.696894	1246		FALSE
0.0437931	-0.0641204	0.151707	-0.382482	0.86728	0.39986	0.580978	-6.84135	Q9BXP2	0.569249	0.150785	SLC12A9	S12A9_HUMAN	0.123113	-0.0646894	-0.172603	0.0432241	-0.382482	-1.28111	0.220189	0.351188	-6.61525	0.943166	0.134431				0.123113	0.201039	-0.108482	0.69672	1247		FALSE
0.373458	0.217718	0.529199	0.560154	5.12473	0.000136737	0.0016144	0.717372	Q9BW83	3.16265	0.231444	IFT27	IFT27_HUMAN	0.177676	0.216909	0.0611686	0.372649	0.560154	2.9765	0.00966412	0.0316737	-3.76153	2.14503	0.198198				0.177676	0.20107	-0.156549	0.696652	1248		FALSE
-1.20723	-3.08831	0.673855	-2.57224	-1.3807	0.18971	0.351687	-6.22088	O60241	0.94222	2.51126	ADGRB2	AGRB2_HUMAN	2.14603	0.630484	-1.14302	2.40398	-2.57224	0.764825	0.457484	0.593695	-7.13688	0.550947	2.24295				2.0233	0.201167	1.83771	0.696444	1249		FALSE
0.106234	-0.0916657	0.304133	0.492443	1.14722	0.269797	0.446657	-6.56151	O75027	0.775234	0.268587	ABCB7	ABCB7_HUMAN	0.225774	0.304955	0.107056	0.502855	0.492443	3.29322	0.00509854	0.0193225	-3.13194	2.33649	0.255816				0.225774	0.20149	0.198722	0.695746	1250		FALSE
-0.330993	-0.595582	-0.0664043	-1.87625	-2.67348	0.0177048	0.0627758	-4.14367	O15439	1.85787	0.349187	ABCC4	MRP4_HUMAN	0.301856	-0.0653757	-0.329964	0.199213	-1.87625	-0.52805	0.605422	0.723957	-7.29621	0.370699	0.345662				0.301856	0.201598	0.265617	0.695513	1251		FALSE
-0.287063	-0.421881	-0.152246	-2.80452	-4.55053	0.000411897	0.00371982	-0.405454	O75747	2.90512	0.193673	PIK3C2G	P3C2G_HUMAN	0.153806	-0.151725	-0.286542	-0.0169075	-2.80452	-2.40514	0.0299693	0.0763921	-4.85098	1.76969	0.168041				0.153806	0.201607	0.135338	0.695494	1252		FALSE
0.0819043	-0.0287239	0.192532	5.41086	1.58223	0.135077	0.278674	-6.00365	P25398	1.0911	0.147128	RPS12	RS12_HUMAN	0.12621	-0.0290576	-0.139686	0.0815705	5.41086	-0.561337	0.583107	0.705809	-7.27728	0.39521	0.144108				0.12621	0.20195	-0.110962	0.694755	1253		FALSE
0.119257	-0.0279428	0.266456	0.568471	1.73143	0.104506	0.231957	-5.7828	Q9BV79	1.20094	0.194633	MECR	MECR_HUMAN	0.167933	0.266882	0.119682	0.414081	0.568471	3.87473	0.00157466	0.0076585	-1.95758	2.66718	0.19612				0.167933	0.202003	0.147625	0.694643	1254		FALSE
0.175231	-0.0347747	0.385237	3.42521	1.78324	0.0954064	0.218599	-5.70303	Q06323	1.23522	0.278051	PSME1	PSME1_HUMAN	0.239585	0.385841	0.175835	0.595847	3.42521	3.92651	0.00141912	0.00706252	-1.85276	2.69467	0.280646				0.239585	0.202007	0.21061	0.694634	1255		FALSE
0.299151	0.184277	0.414025	0.114721	5.56544	6.03218e-05	0.000839282	1.55419	A1IGU5	3.3535	0.174843	ARHGEF37	ARH37_HUMAN	0.131054	0.414331	0.299457	0.529205	0.114721	7.70826	1.64e-06	3.12e-05	5.09559	4.20599	0.193079				0.131054	0.202093	0.11518	0.694448	1256		FALSE
-0.0457208	-0.252722	0.161281	-1.79425	-0.47203	0.643903	0.782401	-7.11362	Q8NAX2	0.292519	0.306349	KDF1	KDF1_HUMAN	0.236158	0.161763	-0.0452383	0.368764	-1.79425	1.67007	0.116261	0.215866	-6.08474	1.24242	0.255193				0.236158	0.202228	0.207484	0.694158	1257		FALSE
0.512225	0.432956	0.591493	0.0707636	13.8098	9.17101e-10	1.85184e-07	12.8458	Q8N1P7	5.30319	0.189312	CRYBG2	CRBG2_HUMAN	0.0904336	0.432825	0.353556	0.512094	0.0707636	11.6692	8.79e-09	5.17e-07	10.497	5.09975	0.166349				0.0904336	0.202504	-0.0793995	0.693567	1258		FALSE
-0.103667	-0.217819	0.0104838	-0.615667	-1.94085	0.0718955	0.177318	-5.45141	O14497	1.35192	0.150296	ARID1A	ARI1A_HUMAN	0.13023	-0.217985	-0.332136	-0.103834	-0.615667	-4.08109	0.00104144	0.00547742	-1.54023	2.77955	0.153712				0.13023	0.202582	-0.114318	0.693399	1259		FALSE
-0.00976327	-0.247228	0.227702	0.907372	-0.0878669	0.93118	0.963636	-7.22707	A8MXV4	0.0501661	0.381453	NUDT19	NUD19_HUMAN	0.270912	0.227885	-0.00958013	0.46535	0.907372	2.0509	0.0587286	0.127402	-5.47646	1.52468	0.29295				0.270912	0.202861	0.237648	0.692801	1260		FALSE
0.230487	-0.0694878	0.530462	-2.01723	1.64207	0.121997	0.259306	-5.91671	Q8N142	1.13495	0.398041	ADSS1	PURA1_HUMAN	0.342226	0.53066	0.230685	0.830635	-2.01723	3.7806	0.00190309	0.00890948	-2.14818	2.61527	0.3977				0.342226	0.202906	0.300173	0.692705	1261		FALSE
0.00133096	-0.0782344	0.0808963	0.760282	0.0357495	0.971968	0.984976	-7.23049	Q9Y618	0.0208321	0.125224	NCOR2	NCOR2_HUMAN	0.0907722	-0.0782779	-0.157843	0.00128745	0.760282	-2.10254	0.0533462	0.118597	-5.38843	1.56047	0.0983193				0.0907722	0.202953	-0.0796089	0.692605	1262		FALSE
-0.0470921	-0.294645	0.200461	3.80591	-0.406547	0.690255	0.814318	-7.14381	P78385	0.250112	0.369037	KRT83	KRT83_HUMAN	0.282421	-0.294703	-0.542256	-0.0471507	3.80591	-2.54417	0.0228488	0.061971	-4.59344	1.86357	0.309953				0.282421	0.203079	-0.247611	0.692335	1263		FALSE
0.180919	0.00143455	0.360404	0.21932	2.1542	0.0484198	0.133698	-5.09148	Q9Y6D6	1.50026	0.23636	ARFGEF1	BIG1_HUMAN	0.204765	0.360398	0.180914	0.539883	0.21932	4.29126	0.000685787	0.00392113	-1.11677	2.88826	0.244569				0.204765	0.203187	0.179479	0.692104	1264		FALSE
-0.105897	-0.276342	0.0645487	-2.00463	-1.33665	0.203339	0.368524	-6.27708	O75319	0.910792	0.227887	DUSP11	DUS11_HUMAN	0.194453	-0.271532	-0.432229	-0.110834	-2.00463	-3.63523	0.00283602	0.0122245	-2.51449	2.50415	0.212528				0.183332	0.203319	-0.165635	0.691822	1265		FALSE
0.340565	0.126482	0.554647	-2.83811	3.39975	0.00410948	0.0209311	-2.71671	O00287	2.3063	0.289428	RFXAP	RFXAP_HUMAN	0.244237	0.126652	-0.0874307	0.340735	-2.83811	1.26433	0.225982	0.357461	-6.63572	0.931339	0.266539				0.244237	0.203499	-0.213912	0.691437	1266		FALSE
0.0163084	-0.153983	0.1866	-0.615643	0.204667	0.840667	0.911378	-7.20894	Q9H330	0.120896	0.264396	TMEM245	TM245_HUMAN	0.194277	0.186434	0.016142	0.356725	-0.615643	2.3397	0.0340084	0.0840765	-4.97007	1.72554	0.211765				0.194277	0.203573	0.170125	0.69128	1267		FALSE
-0.12626	-0.497695	0.245176	-0.770133	-0.726459	0.479078	0.65374	-6.95561	Q96I59	0.466461	0.530525	NARS2	SYNM_HUMAN	0.423752	0.244747	-0.126688	0.616183	-0.770133	1.4082	0.180071	0.300462	-6.45345	1.04421	0.459393				0.423752	0.203645	0.371007	0.691126	1268		FALSE
0.0981687	-0.0372084	0.233546	0.425427	1.54973	0.14267	0.288696	-6.04992	P48200	1.06924	0.179951	IREB2	IREB2_HUMAN	0.154445	-0.036934	-0.172311	0.0984432	0.425427	-0.583056	0.56878	0.693503	-7.26434	0.411917	0.175741				0.154445	0.204002	-0.135103	0.690366	1269		FALSE
0.336923	-0.271619	0.945465	-1.30191	1.18323	0.255683	0.431434	-6.52073	Q9UNA1	0.800499	0.824947	ARHGAP26	RHG26_HUMAN	0.694256	-0.270366	-0.878909	0.338176	-1.30191	-0.949493	0.357869	0.499054	-6.9775	0.691667	0.766147				0.694256	0.204014	-0.607289	0.690339	1270		FALSE
0.258149	0.0548677	0.461431	-1.54883	2.71395	0.0163386	0.0590484	-4.06651	Q96IG2	1.88479	0.26845	FBXL20	FXL20_HUMAN	0.231914	0.460884	0.257602	0.664166	-1.54883	4.84533	0.000232701	0.00164583	-0.0148445	3.15689	0.286147				0.231914	0.204272	0.202735	0.689791	1271		FALSE
-0.983814	-1.78009	-0.187542	-0.750572	-2.64047	0.0189002	0.065829	-4.20631	Q9H8V3	1.83681	1.0498	ECT2	ECT2_HUMAN	0.908427	-0.189869	-0.98614	0.606403	-0.750572	-0.509591	0.617976	0.734091	-7.30622	0.35707	1.04221				0.908427	0.204367	0.793945	0.689589	1272		FALSE
0.127913	0.0329983	0.222828	0.30569	2.88012	0.0117273	0.046061	-3.74604	Q9NX46	1.99142	0.125895	ADPRS	ADPRS_HUMAN	0.108284	0.0332837	-0.0616312	0.128199	0.30569	0.749423	0.465542	0.600474	-7.14984	0.541256	0.120527				0.108284	0.204402	-0.0946295	0.689515	1273		FALSE
0.0652346	-0.180541	0.311011	-0.876156	0.567242	0.579194	0.733985	-7.06199	Q9NYJ1	0.357212	0.357939	COA4	COA4_HUMAN	0.280394	-0.17964	-0.425416	0.0661363	-0.876156	-1.56204	0.139753	0.249008	-6.24229	1.15919	0.303741				0.280394	0.204673	-0.244874	0.68894	1274		FALSE
-0.383816	-0.501091	-0.26654	1.36683	-6.99431	5.09542e-06	0.000122271	4.09026	P00374	3.871	0.194337	DHFR	DYR_HUMAN	0.133794	-0.500625	-0.617901	-0.38335	1.36683	-9.12294	2.1e-07	5.86e-06	7.22409	4.58839	0.21385				0.133794	0.204798	-0.116809	0.688674	1275		FALSE
-0.275802	-0.469683	-0.0819218	-2.49968	-3.06044	0.0087434	0.0371783	-3.37857	Q9BQ13	2.08028	0.259855	KCTD14	KCD14_HUMAN	0.221189	-0.463506	-0.646299	-0.280714	-2.49968	-5.45528	9.5e-05	0.000803152	0.958108	3.36603	0.269894				0.208539	0.204848	-0.187704	0.688569	1276		FALSE
0.00043866	-0.103299	0.104176	-0.629194	0.00903695	0.992912	0.996033	-7.23113	Q9BUL5	0.0055002	0.156317	PHF23	PHF23_HUMAN	0.118349	-0.102851	-0.206589	0.000886068	-0.629194	-2.11887	0.0517414	0.115684	-5.36036	1.57278	0.128173				0.118349	0.204937	-0.10329	0.68838	1277		FALSE
0.410048	0.195216	0.624879	-1.80807	4.07911	0.00104555	0.00751253	-1.3478	P21860	2.67373	0.300589	ERBB3	ERBB3_HUMAN	0.245091	0.196155	-0.018677	0.410986	-1.80807	1.95133	0.0705353	0.146597	-5.64274	1.45292	0.264614				0.245091	0.20496	-0.213893	0.688332	1278		FALSE
0.344238	0.182693	0.505784	0.454388	4.55401	0.000409099	0.00370306	-0.398537	O43739	2.90656	0.232133	CYTH3	CYH3_HUMAN	0.184299	0.183536	0.0219904	0.345081	0.454388	2.42804	0.0286666	0.073836	-4.80898	1.78519	0.201508				0.184299	0.205308	-0.160703	0.687595	1279		FALSE
-0.190232	-0.298848	-0.0816169	2.1892	-3.74302	0.00205286	0.012407	-2.02539	Q3SY69	2.49886	0.14921	ALDH1L2	AL1L2_HUMAN	0.123914	-0.298188	-0.406803	-0.189572	2.1892	-5.86716	3.5e-05	0.000359687	1.93305	3.58855	0.162865				0.123914	0.205662	-0.107955	0.686847	1280		FALSE
-0.0170809	-0.261247	0.227085	1.60182	-0.149505	0.883207	0.935565	-7.2193	P47755	0.0883248	0.37904	CAPZA2	CAZA2_HUMAN	0.278557	0.22541	-0.0187557	0.469576	1.60182	1.97296	0.0678006	0.142553	-5.60702	1.4674	0.30108				0.278557	0.205983	0.242491	0.686168	1281		FALSE
0.231769	0.088884	0.374654	-0.172229	3.46656	0.00358961	0.0189465	-2.58252	Q9BUT1	2.34387	0.193811	BDH2	DHRS6_HUMAN	0.16301	0.373634	0.230749	0.516518	-0.172229	5.58842	5.78e-05	0.000538064	1.41439	3.47841	0.210533				0.16301	0.206099	0.141865	0.685925	1282		FALSE
0.053191	-0.055315	0.161697	0.109091	1.04764	0.311887	0.492009	-6.66876	P51809	0.702626	0.148378	VAMP7	VAMP7_HUMAN	0.123789	0.160898	0.0523925	0.269404	0.109091	3.16904	0.00655441	0.0233043	-3.38021	2.26529	0.139215				0.123789	0.20619	0.107707	0.685733	1283		FALSE
0.162162	0.0684443	0.25588	-1.76475	3.69791	0.00224848	0.0132934	-2.11641	Q9NYJ8	2.47408	0.128467	TAB2	TAB2_HUMAN	0.106918	0.0692206	-0.0244975	0.162939	-1.76475	1.57849	0.135934	0.244135	-6.21878	1.17091	0.115869				0.106918	0.20657	-0.0929418	0.684932	1284		FALSE
0.155891	-0.0522386	0.364021	1.9261	1.60073	0.130912	0.272949	-5.97702	P82932	1.10384	0.276804	MRPS6	RT06_HUMAN	0.237445	-0.0504939	-0.258624	0.157636	1.9261	-0.518482	0.611914	0.729465	-7.30144	0.363286	0.272424				0.237445	0.206612	-0.206385	0.684845	1285		FALSE
-0.129345	-0.318885	0.0601946	1.70369	-1.45841	0.165967	0.321681	-6.17621	P37268	1.00069	0.253342	FDFT1	FDFT_HUMAN	0.216236	-0.317295	-0.506835	-0.127756	1.70369	-3.57761	0.00286718	0.0123176	-2.55902	2.50144	0.248616				0.216236	0.206613	-0.18795	0.684843	1286		FALSE
0.163028	-0.0514312	0.377487	2.99825	1.6246	0.125697	0.264741	-5.94232	P04844	1.12242	0.284684	RPN2	RPN2_HUMAN	0.244666	0.375572	0.161112	0.590031	2.99825	3.74264	0.00205446	0.0094606	-2.22506	2.59446	0.283727				0.244666	0.206839	0.212544	0.684368	1287		FALSE
0.373123	0.247157	0.49909	1.19348	6.33033	1.55154e-05	0.000298737	2.94664	Q86TX2	3.63841	0.201	ACOT1	ACOT1_HUMAN	0.143709	0.248306	0.12234	0.374273	1.19348	4.21271	0.000801336	0.00446515	-1.27478	2.84639	0.170982				0.143709	0.206919	-0.124817	0.684199	1288		FALSE
0.0629212	-0.0566194	0.182462	-1.91513	1.12489	0.278842	0.456469	-6.58627	Q9H668	0.759203	0.162441	STN1	STN1_HUMAN	0.136378	-0.0555169	-0.175057	0.0640238	-1.91513	-0.992519	0.337158	0.477953	-6.93572	0.724737	0.150141				0.136378	0.206959	-0.118438	0.684115	1289		FALSE
-0.234394	-0.546014	0.0772253	-2.68783	-1.64587	0.126693	0.266197	-5.73256	Q96ST8	1.1191	0.410522	CEP89	CEP89_HUMAN	0.355512	-0.525361	-0.799059	-0.251662	-2.68783	-4.20008	0.00133535	0.00671853	-1.60191	2.7115	0.379755				0.31225	0.206997	-0.290966	0.684035	1290		FALSE
-0.0680238	-0.154047	0.0179995	0.801509	-1.68995	0.112332	0.244167	-5.84555	Q96S55	1.17083	0.113873	WRNIP1	WRIP1_HUMAN	0.0981398	-0.153202	-0.239225	-0.0671786	0.801509	-3.80608	0.00180789	0.0085552	-2.09659	2.62927	0.114205				0.0981398	0.207208	-0.0851782	0.683594	1291		FALSE
0.0526487	-0.0532649	0.158562	0.381977	1.06234	0.305387	0.485451	-6.65345	Q14457	0.712901	0.144749	BECN1	BECN1_HUMAN	0.120832	0.157381	0.0514678	0.263295	0.381977	3.17564	0.00646756	0.0230997	-3.36705	2.26867	0.135968				0.120832	0.207757	0.104733	0.682444	1292		FALSE
0.291687	0.0661813	0.517192	-0.0878172	2.76433	0.0147806	0.0548379	-3.96997	Q9Y657	1.91698	0.298233	SPIN1	SPIN1_HUMAN	0.257268	0.0687223	-0.156783	0.294228	-0.0878172	0.651283	0.525013	0.655419	-7.22064	0.464139	0.290205				0.257268	0.207806	-0.222965	0.682341	1293		FALSE
0.410997	0.0161385	0.805855	-1.66477	2.22447	0.0423949	0.121006	-4.96865	Q96GE9	1.55048	0.519553	DMAC1	DMAC1_HUMAN	0.450475	0.801376	0.406518	1.19623	-1.66477	4.33735	0.000626072	0.00364584	-1.02423	2.91152	0.539477				0.450475	0.207838	0.390379	0.682276	1294		FALSE
-0.0448388	-0.388068	0.29839	-4.0394	-0.281054	0.782913	0.876021	-7.13056	P29074	0.168148	0.522659	PTPN4	PTN4_HUMAN	0.391573	-0.374599	-0.698198	-0.0509997	-4.0394	-2.49045	0.0264201	0.0691575	-4.71249	1.81475	0.404582				0.369179	0.20798	-0.32976	0.681978	1295		FALSE
0.18883	0.037774	0.339885	1.66008	2.67155	0.0177727	0.0629035	-4.14734	O43447	1.85698	0.199306	PPIH	PPIH_HUMAN	0.172332	0.0395449	-0.111511	0.190601	1.66008	0.559478	0.584342	0.706465	-7.27837	0.394322	0.19656				0.172332	0.207995	-0.149285	0.681946	1296		FALSE
0.15167	0.0697728	0.233568	1.32008	3.95785	0.00133264	0.0090705	-1.59201	P53367	2.60907	0.113938	ARFIP1	ARFP1_HUMAN	0.0934328	0.0707594	-0.011138	0.152657	1.32008	1.84648	0.0852543	0.169412	-5.81254	1.37655	0.100751				0.0934328	0.20813	-0.0809109	0.681666	1297		FALSE
0.111262	-0.0230064	0.245531	-2.32538	1.78276	0.097023	0.221081	-5.64949	Q86T24	1.22874	0.177479	ZBTB33	KAISO_HUMAN	0.153181	-0.0176522	-0.144242	0.108938	-2.32538	-0.299999	0.768729	0.844509	-7.3953	0.210043	0.16472				0.14442	0.208252	-0.128915	0.681412	1298		FALSE
0.095264	-0.0580497	0.248578	-0.378388	1.32794	0.204647	0.369871	-6.34657	O43639	0.908316	0.205565	NCK2	NCK2_HUMAN	0.174908	0.246585	0.0932713	0.399899	-0.378388	3.43728	0.00380877	0.0153343	-2.84231	2.42222	0.199531				0.174908	0.208525	0.151321	0.680842	1299		FALSE
0.0576526	-0.0639709	0.179276	0.925021	1.01305	0.32758	0.507514	-6.70407	O94915	0.678606	0.166516	FRYL	FRYL_HUMAN	0.138754	0.177675	0.0560513	0.299298	0.925021	3.12204	0.00720728	0.0251489	-3.47374	2.23587	0.155753				0.138754	0.208595	0.120022	0.680696	1300		FALSE
0.0184187	-0.349338	0.386176	-0.359254	0.10775	0.915772	0.955573	-7.16641	Q6P1A2	0.0611729	0.590141	LPCAT3	MBOA5_HUMAN	0.419556	0.371144	0.0244195	0.717869	-0.359254	2.30291	0.0376991	0.0905582	-5.04978	1.69081	0.430233				0.395561	0.208678	0.352725	0.680523	1301		FALSE
0.109647	-0.075446	0.29474	-0.79344	1.26601	0.225398	0.394709	-6.42308	P23469	0.863623	0.248845	PTPRE	PTPRE_HUMAN	0.211163	0.292206	0.107113	0.477298	-0.79344	3.37387	0.00433056	0.0169669	-2.96999	2.38498	0.240137				0.211163	0.208814	0.182559	0.68024	1302		FALSE
0.0651504	-0.11968	0.24998	-0.546217	0.753311	0.463274	0.640265	-6.93526	Q5QJ74	0.485175	0.263193	TBCEL	TBCEL_HUMAN	0.210864	0.247402	0.0625723	0.432232	-0.546217	2.86062	0.0121943	0.0379757	-3.9883	2.0716	0.234074				0.210864	0.208921	0.182252	0.680017	1303		FALSE
0.0762458	-0.051333	0.203825	-0.261704	1.27722	0.221521	0.390612	-6.40944	Q8WUA2	0.870875	0.1716	PPIL4	PPIL4_HUMAN	0.145548	0.202021	0.0744421	0.3296	-0.261704	3.38413	0.00424151	0.0166927	-2.94934	2.39101	0.165604				0.145548	0.209	0.125775	0.679853	1304		FALSE
0.308749	0.209291	0.408208	-2.23972	6.63428	9.25006e-06	0.000201227	3.47775	O75970	3.74274	0.161686	MPDZ	MPDZ_HUMAN	0.113467	0.210778	0.11132	0.310237	-2.23972	4.52913	0.000429487	0.00270282	-0.640683	3.00568	0.137448				0.113467	0.209342	-0.0979707	0.679143	1305		FALSE
-0.077302	-0.196093	0.0414886	-2.42153	-1.39072	0.185208	0.347219	-6.26612	Q86XP1	0.950719	0.159366	DGKH	DGKH_HUMAN	0.135522	-0.194275	-0.313065	-0.0754842	-2.42153	-3.49513	0.00338786	0.0140268	-2.72563	2.45468	0.155124				0.135522	0.209487	-0.116973	0.678844	1306		FALSE
-0.0659999	-0.188882	0.0568823	1.43156	-1.14785	0.269547	0.446657	-6.56081	P62877	0.775234	0.166865	RBX1	RBX1_HUMAN	0.14019	-0.186926	-0.309808	-0.0640435	1.43156	-3.25094	0.00555398	0.0206512	-3.21664	2.3114	0.158507				0.14019	0.209745	-0.120926	0.678307	1307		FALSE
0.0704772	-0.0484699	0.189424	-0.0991224	1.26626	0.225308	0.39464	-6.42277	Q8ND30	0.863744	0.159926	PPFIBP2	LIPB2_HUMAN	0.135701	0.187454	0.0685073	0.306402	-0.0991224	3.36799	0.00438238	0.0171104	-2.9818	2.38186	0.154254				0.135701	0.210013	0.116977	0.677754	1308		FALSE
0.084418	-0.0294964	0.198332	-2.03856	1.58375	0.134731	0.278441	-6.00148	P01116	1.09162	0.151572	KRAS	RASK_HUMAN	0.129959	-0.027598	-0.141512	0.0863164	-2.03856	-0.51776	0.612405	0.729644	-7.30183	0.363046	0.148995				0.129959	0.210057	-0.112016	0.677664	1309		FALSE
-0.445741	-0.555472	-0.33601	0.394246	-8.68126	3.89728e-07	1.80536e-05	6.72805	Q9Y5Q9	4.33414	0.201574	GTF3C3	TF3C3_HUMAN	0.125187	-0.553468	-0.663199	-0.443737	0.394246	-10.7794	2.49e-08	1.15e-06	9.42604	4.93661	0.219746				0.125187	0.210726	-0.107727	0.676282	1310		FALSE
-0.465378	-0.559973	-0.370784	0.0601826	-10.514	3.44455e-08	2.71258e-06	9.20291	P09884	4.75552	0.191807	POLA1	DPOLA_HUMAN	0.107918	-0.558238	-0.652833	-0.463644	0.0601826	-12.612	3.12e-09	2.34e-07	11.5571	5.2572	0.208124				0.107918	0.210759	-0.09286	0.676214	1311		FALSE
-0.00895511	-0.283441	0.26553	-1.05315	-0.0697238	0.945362	0.971348	-7.22859	Q53EU6	0.039601	0.443222	GPAT3	GPAT3_HUMAN	0.313147	-0.278198	-0.552683	-0.00371222	-1.05315	-2.16603	0.0473534	0.108176	-5.27864	1.60569	0.339585				0.313147	0.211079	-0.269243	0.675555	1312		FALSE
-0.172674	-0.290633	-0.0547159	2.21818	-3.12844	0.00711463	0.0319503	-3.25814	P46060	2.14156	0.158035	RANGAP1	RAGP1_HUMAN	0.134573	-0.28836	-0.406318	-0.170401	2.21818	-5.22439	0.000113383	0.000920241	0.72222	3.32716	0.16987				0.134573	0.21115	-0.115686	0.675409	1313		FALSE
-0.227565	-0.509372	0.054241	-2.59484	-1.72578	0.105544	0.233684	-5.79141	Q9H2F5	1.19662	0.372741	EPC1	EPC1_HUMAN	0.321499	-0.503729	-0.785535	-0.221923	-2.59484	-3.82011	0.00175754	0.00836719	-2.06818	2.63691	0.374419				0.321499	0.211468	-0.276164	0.674756	1314		FALSE
-0.0304889	-0.270726	0.209748	0.462817	-0.271226	0.790026	0.879852	-7.19216	Q86V81	0.163045	0.366515	ALYREF	THOC4_HUMAN	0.274075	-0.265827	-0.506064	-0.0255898	0.462817	-2.36477	0.0324039	0.0812056	-4.92463	1.74163	0.299157				0.274075	0.211623	-0.235338	0.674436	1315		FALSE
-0.0344263	-0.22501	0.156158	-2.74091	-0.391646	0.701885	0.820446	-7.09078	Q8NDZ2	0.241978	0.27885	SIMC1	SIMC1_HUMAN	0.217428	-0.221066	-0.41165	-0.0304814	-2.74091	-2.51492	0.0264041	0.0691386	-4.63241	1.81487	0.238744				0.217428	0.211752	-0.186639	0.674172	1316		FALSE
-0.261119	-0.420666	-0.101572	-1.23193	-3.49767	0.00337049	0.0181302	-2.51994	Q9NS91	2.36034	0.21683	RAD18	RAD18_HUMAN	0.182019	-0.417352	-0.576899	-0.257805	-1.23193	-5.59041	5.76e-05	0.000537383	1.41813	3.47876	0.235144				0.182019	0.211782	-0.156233	0.674112	1317		FALSE
0.0454921	-0.500208	0.591193	-2.65397	0.17935	0.860316	0.923505	-7.15545	Q8WYB5	0.104597	0.85246	KAT6B	KAT6B_HUMAN	0.622563	0.56495	0.0504586	1.07944	-2.65397	2.36239	0.0337014	0.0836062	-4.94398	1.72815	0.640746				0.586958	0.211789	0.519458	0.674096	1318		FALSE
0.0861644	-0.139001	0.31133	-0.646972	0.817816	0.426647	0.606083	-6.88359	Q9Y2Z9	0.533269	0.316693	COQ6	COQ6_HUMAN	0.25688	0.306625	0.0814595	0.53179	-0.646972	2.91028	0.011039	0.0351421	-3.8914	2.10321	0.285747				0.25688	0.211835	0.220461	0.674002	1319		FALSE
-0.192742	-1.09734	0.711861	0.00748836	-0.455352	0.655574	0.791856	-7.12173	Q96PC3	0.279943	1.34947	AP1S3	AP1S3_HUMAN	1.03202	0.692426	-0.212177	1.59703	0.00748836	1.63586	0.123302	0.226193	-6.13543	1.21555	1.11649				1.03202	0.212084	0.885168	0.673492	1320		FALSE
0.163415	-0.0313608	0.358191	1.61671	1.79303	0.0937682	0.215787	-5.6878	O14907	1.24262	0.257756	TAX1BP3	TX1B3_HUMAN	0.22221	-0.02689	-0.221666	0.167886	1.61671	-0.295043	0.772128	0.847289	-7.39707	0.206351	0.255411				0.22221	0.212705	-0.190305	0.672221	1321		FALSE
0.0358552	-0.117148	0.188858	1.12915	0.500819	0.623986	0.76901	-7.09898	Q5ZPR3	0.310354	0.226438	CD276	CD276_HUMAN	0.174554	-0.113583	-0.266586	0.03942	1.12915	-1.58651	0.134103	0.241343	-6.20725	1.1777	0.189032				0.174554	0.212852	-0.149438	0.671923	1322		FALSE
0.2092	0.0631602	0.35524	-0.740709	3.0614	0.00814534	0.0352791	-3.39075	Q9BWJ5	2.10163	0.195102	SF3B5	SF3B5_HUMAN	0.16661	0.0665651	-0.079475	0.212605	-0.740709	0.974101	0.345917	0.487913	-6.95381	0.709036	0.184007				0.16661	0.212858	-0.142635	0.671909	1323		FALSE
0.00691258	-0.134709	0.148535	1.40859	0.104313	0.918345	0.957501	-7.22539	Q5JTV8	0.0585451	0.231423	TOR1AIP1	TOIP1_HUMAN	0.16157	-0.131398	-0.27302	0.0102245	1.40859	-1.98283	0.0665848	0.140725	-5.59064	1.47405	0.174715				0.16157	0.212888	-0.13831	0.671848	1324		FALSE
-0.0362723	-0.138389	0.0658439	0.797146	-0.75912	0.459898	0.637286	-6.93077	Q9UJV9	0.489329	0.145288	DDX41	DDX41_HUMAN	0.116499	-0.135981	-0.238097	-0.0338645	0.797146	-2.84585	0.0125602	0.0387933	-4.01704	2.06286	0.1292				0.116499	0.212971	-0.0997084	0.67168	1325		FALSE
-0.0865973	-0.229466	0.0562711	-1.07981	-1.29538	0.215356	0.38231	-6.38715	Q92636	0.885713	0.191632	NSMAF	FAN_HUMAN	0.162992	0.0526652	-0.0902032	0.195534	-1.07981	0.787802	0.443453	0.581526	-7.11965	0.568458	0.181586				0.162992	0.213675	0.139263	0.670246	1326		FALSE
-0.0999993	-0.207544	0.00754532	1.363	-1.98718	0.0660554	0.167048	-5.37502	O60934	1.38409	0.141609	NBN	NBN_HUMAN	0.122692	-0.20474	-0.312285	-0.0971956	1.363	-4.06859	0.00106775	0.00559736	-1.56547	2.7724	0.144745				0.122692	0.214029	-0.104741	0.669528	1327		FALSE
0.257254	-0.0171678	0.531677	-0.735728	2.00343	0.0641126	0.163712	-5.348	Q9BWW4	1.39486	0.361485	SSBP3	SSBP3_HUMAN	0.313075	-0.00974217	-0.284164	0.26468	-0.735728	-0.0758693	0.940556	0.961297	-7.44023	0.0533631	0.357825				0.313075	0.21445	-0.266997	0.668674	1328		FALSE
0.0664999	-0.0638718	0.196872	-2.02289	1.0901	0.293385	0.47238	-6.62404	P13196	0.733598	0.177672	ALAS1	HEM1_HUMAN	0.148735	-0.0602533	-0.190625	0.0701184	-2.02289	-0.987705	0.339432	0.480658	-6.94048	0.720456	0.163919				0.148735	0.214747	-0.126753	0.668073	1329		FALSE
-0.254153	-0.652734	0.144429	-1.35194	-1.37182	0.192398	0.354998	-6.23232	Q8WUZ0	0.935968	0.532218	BCL7C	BCL7C_HUMAN	0.454723	-0.630737	-1.00652	-0.25495	-1.35194	-3.61099	0.00297342	0.0126841	-2.56208	2.49095	0.496295				0.428717	0.214889	-0.376584	0.667786	1330		FALSE
0.189466	0.111679	0.267254	0.913587	5.20536	0.000117499	0.00143014	0.872235	Q8N271	3.19868	0.116096	PROM2	PROM2_HUMAN	0.088744	0.265055	0.187267	0.342843	0.913587	7.28208	3.2e-06	5.44e-05	4.40437	4.0724	0.127568				0.088744	0.214965	0.0755889	0.667632	1331		FALSE
0.0655277	-0.0758217	0.206877	1.45262	0.990742	0.337996	0.519056	-6.72629	Q92615	0.66096	0.194315	LARP4B	LAR4B_HUMAN	0.161259	-0.0718228	-0.213172	0.0695267	1.45262	-1.08592	0.295172	0.43454	-6.83952	0.795304	0.177005				0.161259	0.214976	-0.13735	0.667609	1332		FALSE
-0.144944	-0.233419	-0.0564694	-0.0896073	-3.50115	0.00334689	0.0180279	-2.51296	Q32P44	2.36245	0.120253	EML3	EMAL3_HUMAN	0.100937	-0.230909	-0.319384	-0.142434	-0.0896073	-5.57764	5.9e-05	0.000545538	1.39412	3.47459	0.130255				0.100937	0.21501	-0.0859651	0.667542	1333		FALSE
0.0580375	-0.100506	0.216581	-2.42559	0.782331	0.446561	0.623854	-6.91249	Q96BD5	0.508146	0.22386	PHF21A	PF21A_HUMAN	0.180874	-0.095973	-0.254516	0.0625702	-2.42559	-1.29369	0.215924	0.345934	-6.59977	0.953176	0.197348				0.180874	0.215104	-0.15401	0.667352	1334		FALSE
-0.0973507	-0.182431	-0.01227	1.93066	-2.44533	0.0277188	0.0881607	-4.57069	Q7KZ85	1.70341	0.112015	SUPT6H	SPT6H_HUMAN	0.0970645	-0.179974	-0.265054	-0.0948929	1.93066	-4.52071	0.000436612	0.00274226	-0.657451	3.00118	0.117537				0.0970645	0.215232	-0.0826229	0.667094	1335		FALSE
-0.42345	-1.33944	0.492544	2.09443	-0.987959	0.339312	0.520265	-6.72903	P62304	0.659123	1.25919	SNRPE	RUXE_HUMAN	1.04501	0.465583	-0.450411	1.38158	2.09443	1.08626	0.295025	0.434487	-6.83915	0.795392	1.14729				1.04501	0.215465	0.889033	0.666623	1336		FALSE
0.186359	0.0335159	0.339201	0.724824	2.60576	0.0202412	0.0691238	-4.27188	O00754	1.81497	0.201251	MAN2B1	MA2B1_HUMAN	0.174371	0.334654	0.181811	0.487497	0.724824	4.6793	0.000320583	0.00214057	-0.342336	3.0775	0.213135				0.174371	0.215601	0.148295	0.66635	1337		FALSE
0.0148251	-0.0983897	0.12804	5.0409	0.279848	0.783531	0.87634	-7.18965	P61978	0.167724	0.173244	HNRNPK	HNRPK_HUMAN	0.129161	-0.0949372	-0.208152	0.0182776	5.0409	-1.7921	0.0939217	0.182313	-5.89831	1.33679	0.139197				0.129161	0.21592	-0.109762	0.665707	1338		FALSE
-0.0161082	-0.101164	0.0689479	-0.331399	-0.404735	0.691557	0.814661	-7.14458	Q15648	0.249656	0.126462	MED1	MED1_HUMAN	0.0970363	-0.0985658	-0.183622	-0.0135097	-0.331399	-2.47657	0.0260817	0.0684763	-4.71941	1.81919	0.106195				0.0970363	0.215944	-0.0824576	0.665659	1339		FALSE
-0.060199	-0.245887	0.125489	5.22927	-0.692843	0.499314	0.670579	-6.98012	P61254	0.443248	0.266194	RPL26	RL26_HUMAN	0.211842	-0.240186	-0.425874	-0.0544977	5.22927	-2.76435	0.0147799	0.044177	-4.17481	2.00896	0.234332				0.211842	0.216009	-0.179987	0.665527	1340		FALSE
-0.329987	-0.445379	-0.214594	1.79061	-6.11152	2.26927e-05	0.00039415	2.5564	P48449	3.56377	0.181486	LSS	LSS_HUMAN	0.131646	-0.441789	-0.557181	-0.326396	1.79061	-8.18214	8.04e-07	1.78e-05	5.83629	4.33688	0.199661				0.131646	0.216187	-0.111802	0.665171	1341		FALSE
-0.0655991	-0.145195	0.0139971	-0.873834	-1.76131	0.0991697	0.223707	-5.73699	Q9P2K3	1.22194	0.105222	RCOR3	RCOR3_HUMAN	0.0908075	-0.142709	-0.222305	-0.0631128	-0.873834	-3.83167	0.0017171	0.00823938	-2.04476	2.6422	0.105863				0.0908075	0.216238	-0.0771099	0.665068	1342		FALSE
0.0274271	-0.236844	0.291698	0.32795	0.221799	0.827552	0.90429	-7.20506	P49354	0.130399	0.412252	FNTA	FNTA_HUMAN	0.301494	0.283403	0.0191316	0.547674	0.32795	2.29184	0.0372825	0.0899139	-5.05624	1.69417	0.327871				0.301494	0.216304	0.255976	0.664935	1343		FALSE
-0.307739	-0.447121	-0.168356	-2.08973	-4.71848	0.000297154	0.00287834	-0.0736771	Q9Y5J1	2.98608	0.201993	UTP18	UTP18_HUMAN	0.159015	-0.442736	-0.582118	-0.303353	-2.08973	-6.78836	7.15e-06	0.000100905	3.57306	3.91953	0.221395				0.159015	0.216337	-0.134997	0.66487	1344		FALSE
0.268848	0.0784899	0.459205	2.18532	3.01832	0.00888403	0.0376138	-3.47564	Q14116	2.07552	0.253884	IL18	IL18_HUMAN	0.21717	0.0845392	-0.105818	0.274897	2.18532	0.949112	0.358057	0.499112	-6.97787	0.691576	0.239593				0.21717	0.216471	-0.184308	0.6646	1345		FALSE
-0.427797	-0.806193	-0.0494024	-3.32627	-2.41614	0.0293366	0.0918592	-4.62423	O15018	1.68408	0.497887	PDZD2	PDZD2_HUMAN	0.431692	-0.061492	-0.439887	0.316903	-3.32627	-0.347298	0.733338	0.820617	-7.37932	0.241751	0.498547				0.431692	0.216545	0.366305	0.664453	1346		FALSE
0.0298138	-0.0660488	0.125676	-1.40461	0.664657	0.516662	0.683702	-6.99984	Q86YV5	0.425276	0.137405	PRAG1	PRAG1_HUMAN	0.109365	0.122505	0.0266428	0.218368	-1.40461	2.73109	0.0157915	0.0465475	-4.2388	1.98699	0.120841				0.109365	0.21703	0.0926915	0.663479	1347		FALSE
0.0307695	-0.123202	0.184741	3.29932	0.427081	0.67557	0.806322	-7.13481	P61081	0.260726	0.231309	UBE2M	UBC12_HUMAN	0.175658	-0.118101	-0.272073	0.0358699	3.29932	-1.63925	0.122588	0.22504	-6.13044	1.21851	0.189969				0.175658	0.217051	-0.148871	0.663439	1348		FALSE
-0.837762	-1.9222	0.246673	0.298106	-1.651	0.120142	0.256401	-5.90355	Q9Y3E0	1.14172	1.4382	GOLT1B	GOT1B_HUMAN	1.23718	0.210513	-0.873922	1.29495	0.298106	0.414863	0.684292	0.783767	-7.35217	0.2907	1.41935				1.23718	0.217145	1.04828	0.66325	1349		FALSE
0.172713	-0.0775519	0.422977	-0.457993	1.47487	0.161546	0.315208	-6.15386	Q9NX18	1.01376	0.333922	SDHAF2	SDHF2_HUMAN	0.285515	0.414586	0.164321	0.66485	-0.457993	3.54034	0.00309173	0.0130755	-2.63435	2.48003	0.327652				0.285515	0.217225	0.241873	0.663089	1350		FALSE
0.121658	-0.135179	0.378495	-1.48205	1.01907	0.326013	0.505786	-6.63859	Q8N490	0.681266	0.350011	PNKD	PNKD_HUMAN	0.293013	-0.119505	-0.361654	0.122643	-1.48205	-1.06176	0.306896	0.447204	-6.86393	0.774336	0.302492				0.276255	0.217466	-0.241164	0.662609	1351		FALSE
-0.198809	-0.346555	-0.0510619	-2.51316	-2.87572	0.0118311	0.046353	-3.75459	Q9BV73	1.98876	0.195934	CEP250	CP250_HUMAN	0.168557	-0.0561009	-0.203848	0.0916458	-2.51316	-0.811487	0.430156	0.569613	-7.10033	0.585745	0.187723				0.168557	0.217474	0.142708	0.662594	1352		FALSE
0.1366	0.0343764	0.238823	1.39509	2.85581	0.0123123	0.047976	-3.79326	Q13443	1.97421	0.135616	ADAM9	ADAM9_HUMAN	0.116621	0.0379278	-0.0642954	0.140151	1.39509	0.792935	0.440549	0.57861	-7.1155	0.572675	0.129809				0.116621	0.217748	-0.0986718	0.662045	1353		FALSE
-0.0236989	-0.120116	0.0727177	2.03999	-0.525298	0.607285	0.755987	-7.08586	P41240	0.327737	0.141729	CSK	CSK_HUMAN	0.109997	-0.116758	-0.213175	-0.0203416	2.03999	-2.588	0.0209621	0.0579916	-4.51108	1.89268	0.120911				0.109997	0.217783	-0.0930593	0.661977	1354		FALSE
0.0218496	-0.106246	0.149945	-0.379175	0.364535	0.7207	0.833042	-7.16085	Q16512	0.225264	0.190111	PKN1	PKN1_HUMAN	0.146138	0.145459	0.0173634	0.273554	-0.379175	2.42681	0.0287351	0.0739408	-4.81124	1.78454	0.15976				0.146138	0.21787	0.123609	0.661803	1355		FALSE
-0.0126023	-0.259201	0.233997	2.59318	-0.109216	0.914522	0.954893	-7.22483	Q96QK1	0.0620987	0.397761	VPS35	VPS35_HUMAN	0.281333	0.225064	-0.0215345	0.471663	2.59318	1.9505	0.0706421	0.146778	-5.6441	1.45228	0.303748				0.281333	0.218389	0.237667	0.66077	1356		FALSE
-0.156597	-0.304931	-0.00826376	-0.37647	-2.25618	0.0399115	0.116065	-4.91258	P22087	1.57116	0.195353	FBL	FBRL_HUMAN	0.169227	-0.299543	-0.447876	-0.151209	-0.37647	-4.31567	0.000653468	0.00377193	-1.06774	2.90068	0.202402				0.169227	0.218434	-0.142945	0.66068	1357		FALSE
0.138941	-0.0305924	0.308474	1.65887	1.75148	0.100898	0.226762	-5.75212	Q9Y6Q5	1.2141	0.224301	AP1M2	AP1M2_HUMAN	0.193412	0.302312	0.132779	0.471845	1.65887	3.81092	0.00179035	0.00848744	-2.08678	2.63201	0.225125				0.193412	0.218443	0.163371	0.660662	1358		FALSE
-0.257099	-0.619317	0.10512	3.88378	-1.51691	0.150705	0.300608	-6.09596	O14684	1.04391	0.482718	PTGES	PTGES_HUMAN	0.413237	0.0919476	-0.270271	0.454166	3.88378	0.5425	0.595683	0.71611	-7.28813	0.381281	0.472663				0.413237	0.218451	0.349046	0.660647	1359		FALSE
-0.107569	-0.272671	0.0575317	-2.42872	-1.39241	0.184704	0.346857	-6.2639	Q8TEJ3	0.95141	0.221604	SH3RF3	SH3R3_HUMAN	0.188356	-0.266597	-0.431699	-0.101496	-2.42872	-3.45092	0.00370502	0.0150241	-2.81481	2.42969	0.215061				0.188356	0.218632	-0.159028	0.660285	1360		FALSE
-0.0230866	-0.537215	0.491042	-0.601845	-0.0959663	0.924856	0.960977	-7.22628	O43657	0.0538011	0.841056	TSPAN6	TSN6_HUMAN	0.586544	0.472081	-0.0420468	0.98621	-0.601845	1.96234	0.0691303	0.144515	-5.62457	1.46033	0.633609				0.586544	0.218673	0.495168	0.660204	1361		FALSE
0.181339	0.034601	0.328077	-1.03328	2.64106	0.0188782	0.0657814	-4.20519	Q9NX70	1.83713	0.193467	MED29	MED29_HUMAN	0.167406	0.0400915	-0.106646	0.186829	-1.03328	0.583901	0.568225	0.693095	-7.26382	0.412472	0.190508				0.167406	0.218907	-0.141247	0.65974	1362		FALSE
0.113181	-0.0641709	0.290533	0.816543	1.36385	0.193334	0.355876	-6.3009	Q7Z3J2	0.934315	0.23743	VPS35L	VP35L_HUMAN	0.202332	0.283853	0.106502	0.461205	0.816543	3.42049	0.0039405	0.015776	-2.87615	2.41181	0.230679				0.202332	0.219013	0.170673	0.659531	1363		FALSE
-0.177188	-0.387235	0.0328583	-1.93642	-1.80281	0.0921561	0.213262	-5.67252	P12882	1.24934	0.277979	MYH1	MYH1_HUMAN	0.239632	0.024888	-0.185159	0.234935	-1.93642	0.253223	0.803637	0.870957	-7.40922	0.174891	0.278919				0.239632	0.219137	0.202076	0.659285	1364		FALSE
0.209531	0.0599138	0.359149	-0.017864	2.99293	0.00934998	0.0391621	-3.52555	P48436	2.05897	0.199459	SOX9	SOX9_HUMAN	0.170691	0.0656395	-0.0839779	0.215257	-0.017864	0.937589	0.363753	0.505023	-6.98878	0.68244	0.18852				0.170691	0.219277	-0.143892	0.659007	1365		FALSE
0.128488	-0.0272245	0.284201	0.993473	1.76347	0.0987922	0.223111	-5.73365	Q92947	1.22347	0.205838	GCDH	GCDH_HUMAN	0.177645	-0.0212406	-0.176953	0.134472	0.993473	-0.291523	0.774765	0.849008	-7.39817	0.204068	0.204008				0.177645	0.219347	-0.149729	0.658869	1366		FALSE
-0.222115	-0.374722	-0.0695085	-0.573078	-3.11053	0.0073767	0.0327645	-3.29363	Q6NZY4	2.13147	0.204247	ZCCHC8	ZCHC8_HUMAN	0.174102	-0.36874	-0.521347	-0.216133	-0.573078	-5.16387	0.00012702	0.00100195	0.605615	3.30268	0.218831				0.174102	0.219683	-0.146624	0.658204	1367		FALSE
0.0958317	-0.0873555	0.279019	1.41169	1.118	0.281678	0.459257	-6.59383	Q6YHK3	0.754682	0.248886	CD109	CD109_HUMAN	0.208989	0.271826	0.0886391	0.455014	1.41169	3.17122	0.00652565	0.0232124	-3.37587	2.2668	0.235036				0.208989	0.21971	0.175995	0.658151	1368		FALSE
0.0676077	-0.0570666	0.192282	2.13899	1.15891	0.265153	0.441455	-6.54839	Q6P1L8	0.783813	0.16906	MRPL14	RM14_HUMAN	0.142235	-0.0521187	-0.176793	0.0725556	2.13899	-0.8934	0.386176	0.527236	-7.02951	0.648569	0.157505				0.142235	0.219894	-0.119726	0.657786	1369		FALSE
-0.037892	-0.143587	0.0678034	-0.351462	-0.766163	0.455825	0.633202	-6.92527	Q8TAQ2	0.495035	0.150026	SMARCC2	SMRC2_HUMAN	0.120583	-0.139385	-0.24508	-0.0336894	-0.351462	-2.81831	0.0132712	0.0404501	-4.0705	2.04562	0.133551				0.120583	0.219926	-0.101493	0.657723	1370		FALSE
-0.58833	-1.17162	-0.00504399	-2.53599	-2.1556	0.0482924	0.133475	-5.08906	P35321	1.50111	0.768185	SPRR1A	SPR1A_HUMAN	0.665443	-1.14838	-1.73166	-0.565089	-2.53599	-4.20757	0.000809559	0.00449825	-1.28513	2.84399	0.791428				0.665443	0.219964	-0.560045	0.657649	1371		FALSE
0.0327974	-0.163714	0.229309	0.852762	0.356681	0.726448	0.837228	-7.16383	P49902	0.219708	0.292583	NT5C2	5NTC_HUMAN	0.22419	0.221368	0.0248567	0.41788	0.852762	2.40745	0.0298356	0.0761745	-4.84676	1.77099	0.244994				0.22419	0.220209	0.188571	0.657166	1372		FALSE
0.313587	0.0996088	0.527565	-2.4498	3.13197	0.00706409	0.0317521	-3.25114	O94875	2.14405	0.286669	SORBS2	SRBS2_HUMAN	0.244117	0.518918	0.30494	0.732896	-2.4498	5.18273	0.000122596	0.000976678	0.642002	3.31005	0.30727				0.244117	0.22021	0.205331	0.657163	1373		FALSE
0.0513639	-0.154052	0.25678	1.89328	0.534383	0.601144	0.750308	-7.08084	Q13155	0.335331	0.300221	AIMP2	AIMP2_HUMAN	0.234349	-0.145537	-0.350953	0.0598792	1.89328	-1.51415	0.151397	0.264024	-6.30974	1.12406	0.253769				0.234349	0.220665	-0.196901	0.656266	1374		FALSE
0.252692	-0.231094	0.736477	-3.6142	1.11627	0.282397	0.459945	-6.59573	Q5R3F8	0.753568	0.657241	ELFN2	PPR29_HUMAN	0.551927	-0.210988	-0.694774	0.272798	-3.6142	-0.932039	0.366519	0.50779	-6.99399	0.678182	0.609772				0.551927	0.220712	-0.46368	0.656175	1375		FALSE
0.117962	-0.148416	0.38434	-2.10518	0.946396	0.359393	0.540486	-6.76918	Q9P227	0.628687	0.367759	ARHGAP23	RHG23_HUMAN	0.303898	0.37326	0.106881	0.639638	-2.10518	2.99462	0.00931818	0.0308609	-3.72587	2.15541	0.33942				0.303898	0.220728	0.255298	0.656142	1376		FALSE
0.0918179	-0.0560981	0.239734	-0.0699764	1.32661	0.205076	0.370238	-6.34825	Q96NL6	0.907643	0.198275	SCLT1	SCLT1_HUMAN	0.16875	-0.0499335	-0.197849	0.0979825	-0.0699764	-0.72145	0.482061	0.616184	-7.17096	0.518956	0.188589				0.16875	0.220762	-0.141751	0.656075	1377		FALSE
0.206168	-0.0791591	0.491495	-1.08908	1.54422	0.143995	0.290685	-6.05771	P05114	1.06496	0.37944	HMGN1	HMGN1_HUMAN	0.325516	0.479567	0.19424	0.764894	-1.08908	3.59199	0.002785	0.0120648	-2.52994	2.50884	0.374655				0.325516	0.220819	0.273399	0.655963	1378		FALSE
0.0633539	-0.101029	0.227737	-0.150122	0.823658	0.423424	0.602651	-6.87872	O15120	0.538153	0.230741	AGPAT2	PLCB_HUMAN	0.187536	0.220854	0.0564716	0.385237	-0.150122	2.87131	0.0119362	0.0373048	-3.9675	2.0789	0.208223				0.187536	0.220846	0.1575	0.65591	1379		FALSE
-0.0236973	-0.13064	0.0832458	0.177455	-0.473561	0.642837	0.782019	-7.11287	Q9H6T3	0.293026	0.158507	RPAP3	RPAP3_HUMAN	0.122006	-0.126137	-0.23308	-0.0191937	0.177455	-2.52068	0.0239259	0.0640763	-4.63736	1.8488	0.133724				0.122006	0.220953	-0.102439	0.6557	1380		FALSE
0.0298867	-0.085772	0.145545	1.14618	0.552242	0.589162	0.741395	-7.07073	Q9C0B5	0.347268	0.168682	ZDHHC5	ZDHC5_HUMAN	0.131949	-0.0808669	-0.196526	0.0347919	1.14618	-1.49424	0.156471	0.270775	-6.33733	1.10872	0.142956				0.131949	0.221084	-0.110754	0.655443	1381		FALSE
0.0552545	-0.0305172	0.141026	1.20407	1.37674	0.189399	0.351276	-6.28427	O14828	0.943	0.114845	SCAMP3	SCAM3_HUMAN	0.0978527	-0.0268237	-0.112595	0.0589479	1.20407	-0.668351	0.514369	0.646262	-7.20899	0.47683	0.110258				0.0978527	0.221369	-0.0820782	0.654883	1382		FALSE
0.220882	0.0578247	0.383939	-1.40787	2.89501	0.0113825	0.0452483	-3.71706	P17275	1.99891	0.216582	JUNB	JUNB_HUMAN	0.186024	0.0648648	-0.0981922	0.227922	-1.40787	0.850157	0.409004	0.549155	-7.06766	0.615801	0.206455				0.186024	0.221419	-0.156017	0.654785	1383		FALSE
0.01039	-0.094225	0.115005	-2.04438	0.212251	0.834855	0.9084	-7.20726	O60346	0.124891	0.163057	PHLPP1	PHLP1_HUMAN	0.11935	-0.0896528	-0.194268	0.0149622	-2.04438	-1.83147	0.0875722	0.172668	-5.83637	1.36631	0.128609				0.11935	0.221651	-0.100043	0.65433	1384		FALSE
0.159077	-0.0755621	0.393717	-0.712235	1.4489	0.168566	0.325278	-6.18904	Q5T0D9	0.993497	0.313833	TPRG1L	TPRGL_HUMAN	0.267689	0.383462	0.148822	0.618101	-0.712235	3.49261	0.00340522	0.0140764	-2.73072	2.4534	0.306344				0.267689	0.221652	0.224384	0.654328	1385		FALSE
0.10712	-0.114029	0.328268	-1.48015	1.03518	0.317478	0.497441	-6.6816	O14810	0.694168	0.302455	CPLX1	CPLX1_HUMAN	0.252297	-0.104322	-0.32547	0.116827	-1.48015	-1.00814	0.329853	0.470478	-6.92015	0.736633	0.277574				0.252297	0.221734	-0.211441	0.654168	1386		FALSE
0.236706	0.0283651	0.445048	-0.0293241	2.42809	0.028664	0.0903638	-4.60235	Q9HAT2	1.69182	0.274228	SIAE	SIAE_HUMAN	0.237686	0.435786	0.227444	0.644127	-0.0293241	4.4702	0.000482025	0.00296941	-0.758245	2.97634	0.286977				0.237686	0.221981	0.199079	0.653685	1387		FALSE
0.113685	-0.0220443	0.249414	2.07575	1.79002	0.0942679	0.216684	-5.69247	P50281	1.24025	0.179658	MMP14	MMP14_HUMAN	0.154847	-0.0160087	-0.151738	0.11972	2.07575	-0.252065	0.804515	0.871668	-7.40953	0.173944	0.180386				0.154847	0.221986	-0.129693	0.653674	1388		FALSE
0.323193	-0.0884051	0.734791	1.48891	1.6781	0.11466	0.247723	-5.86329	Q9BW60	1.16227	0.54502	ELOVL1	ELOV1_HUMAN	0.469572	-0.0700447	-0.481643	0.341553	1.48891	-0.36369	0.721317	0.811124	-7.37317	0.254352	0.539755				0.469572	0.222047	-0.393238	0.653554	1389		FALSE
-0.210185	-0.348714	-0.0716554	-1.14748	-3.24257	0.00564891	0.0267661	-3.03122	Q8NEL9	2.21159	0.186274	DDHD1	DDHD1_HUMAN	0.158041	-0.0778658	-0.216395	0.0606637	-1.14748	-1.20125	0.248835	0.383374	-6.71068	0.883801	0.172682				0.158041	0.222145	0.132319	0.653363	1390		FALSE
-0.192932	-0.413104	0.0272394	-1.39786	-1.88522	0.0810154	0.19304	-5.54636	Q9H425	1.30531	0.289699	C1orf198	CA198_HUMAN	0.251183	-0.409733	-0.64326	-0.176206	-1.39786	-3.77471	0.00216139	0.00987221	-2.18516	2.57962	0.311316				0.26642	0.222215	-0.216801	0.653227	1391		FALSE
0.114351	-0.00460602	0.233308	2.86363	2.05437	0.058352	0.153123	-5.26246	Q9NZB2	1.43019	0.156712	FAM120A	F120A_HUMAN	0.135712	0.000795179	-0.118162	0.119752	2.86363	0.0142858	0.988796	0.992828	-7.44318	0.00995359	0.156582				0.135712	0.222398	-0.113556	0.652869	1392		FALSE
0.290512	0.158261	0.422763	-0.614449	4.69455	0.000311244	0.00299274	-0.120789	Q9P2E3	2.97388	0.191468	ZNFX1	ZNFX1_HUMAN	0.150879	0.416737	0.284485	0.548988	-0.614449	6.73429	7.82e-06	0.000108153	3.48002	3.90206	0.209326				0.150879	0.222469	0.126225	0.652731	1393		FALSE
0.105122	-0.0708262	0.281071	-1.59974	1.27685	0.22165	0.390666	-6.4099	P51798	0.87078	0.236615	CLCN7	CLCN7_HUMAN	0.200731	-0.0628006	-0.238749	0.113148	-1.59974	-0.762795	0.45777	0.593805	-7.13948	0.550791	0.223477				0.200731	0.22249	-0.167923	0.65269	1394		FALSE
-0.0561732	-0.204935	0.0925886	-1.5764	-0.806988	0.432662	0.612258	-6.89253	Q9P2Y5	0.524509	0.209909	UVRAG	UVRAG_HUMAN	0.169715	0.0857111	-0.0630507	0.234473	-1.5764	1.23133	0.237722	0.370674	-6.67532	0.906844	0.185251				0.169715	0.222762	0.141884	0.652159	1395		FALSE
-0.0908119	-0.185251	0.00362692	0.995211	-2.05505	0.0582791	0.153034	-5.26132	Q9BTE6	1.4305	0.124426	AARSD1	AASD1_HUMAN	0.107741	-0.180884	-0.275323	-0.0864449	0.995211	-4.09335	0.00101627	0.00536674	-1.51547	2.78629	0.127242				0.107741	0.222766	-0.0900719	0.652151	1396		FALSE
-0.016368	-0.145192	0.112456	-1.93683	-0.271537	0.789791	0.879852	-7.19207	P07948	0.163045	0.196764	LYN	LYN_HUMAN	0.146969	-0.139174	-0.267998	-0.0103502	-1.93683	-2.30883	0.0360877	0.0879392	-5.02575	1.70459	0.160028				0.146969	0.222974	-0.122806	0.651745	1397		FALSE
0.0298511	-0.247973	0.307675	-1.8379	0.229625	0.821578	0.900352	-7.20319	Q9P021	0.135671	0.431252	CRIPT	CRIPT_HUMAN	0.316956	-0.234921	-0.512745	0.0429036	-1.8379	-1.80709	0.0914571	0.17894	-5.87483	1.34698	0.341836				0.316956	0.223092	-0.264772	0.651515	1398		FALSE
-0.0492026	-0.268401	0.169995	0.467433	-0.479712	0.63856	0.779516	-7.1098	Q9NRF9	0.296357	0.325408	POLE3	DPOE3_HUMAN	0.250072	-0.258088	-0.477286	-0.0388896	0.467433	-2.51629	0.024133	0.0644992	-4.64556	1.84588	0.274044				0.250072	0.223122	-0.208885	0.651457	1399		FALSE
-0.0725008	-0.442996	0.297994	-3.16027	-0.420998	0.680355	0.808846	-7.07861	Q3SY84	0.257375	0.552118	KRT71	K2C71_HUMAN	0.42268	-0.415694	-0.765001	-0.0663881	-3.16027	-2.56028	0.0231125	0.0625786	-4.58437	1.85927	0.438217				0.398506	0.22315	-0.343194	0.651404	1400		FALSE
0.181878	-0.0487974	0.412553	4.37261	1.68503	0.113294	0.245376	-5.85292	P45880	1.16791	0.305229	VDAC2	VDAC2_HUMAN	0.263166	0.401684	0.171008	0.632359	4.37261	3.72146	0.00214414	0.00981086	-2.26795	2.5818	0.304943				0.263166	0.223154	0.219806	0.651396	1401		FALSE
0.230264	0.0942506	0.366278	-1.14449	3.61804	0.00264213	0.0150665	-2.2775	O95479	2.42866	0.18583	H6PD	G6PE_HUMAN	0.155171	0.359864	0.22385	0.495877	-1.14449	5.65439	5.13e-05	0.000490709	1.53804	3.50385	0.201302				0.155171	0.22317	0.1296	0.651365	1402		FALSE
-0.0982218	-0.333545	0.137102	-1.20414	-0.897971	0.384873	0.566306	-6.75457	P17661	0.590571	0.325981	DES	DESM_HUMAN	0.268469	-0.316133	-0.537998	-0.0942675	-1.20414	-3.06549	0.00865726	0.0291249	-3.6274	2.17838	0.28444				0.253115	0.223288	-0.217911	0.651134	1403		FALSE
0.310895	0.0962341	0.525556	-0.590585	3.09521	0.00760829	0.0335096	-3.32394	P59780	2.12243	0.287103	AP3S2	AP3S2_HUMAN	0.244896	0.106452	-0.108209	0.321113	-0.590585	1.05982	0.306498	0.446873	-6.86715	0.77488	0.269262				0.244896	0.223366	-0.204443	0.650984	1404		FALSE
-0.0516289	-0.196267	0.0930096	2.87896	-0.762848	0.457739	0.634965	-6.92786	Q9P258	0.492571	0.205437	RCC2	RCC2_HUMAN	0.165011	-0.189349	-0.333987	-0.0447101	2.87896	-2.79774	0.0138276	0.041887	-4.11033	2.03116	0.182715				0.165011	0.223469	-0.13772	0.650782	1405		FALSE
0.114756	-0.0157369	0.245248	-2.09239	1.87939	0.0803609	0.191945	-5.55107	P51608	1.30846	0.171897	MECP2	MECP2_HUMAN	0.148872	-0.00941081	-0.139903	0.121082	-2.09239	-0.154124	0.879628	0.922234	-7.43065	0.106307	0.173509				0.148872	0.223754	-0.124166	0.650229	1406		FALSE
-0.0568641	-0.250087	0.136359	-2.03624	-0.62894	0.539134	0.702229	-7.02371	Q96N21	0.400063	0.27859	TEPSIN	AP4AT_HUMAN	0.220439	0.12697	-0.0662531	0.320193	-2.03624	1.40434	0.181196	0.301954	-6.45854	1.04109	0.239039				0.220439	0.223804	0.183834	0.650132	1407		FALSE
-0.485331	-0.601944	-0.368717	0.774211	-8.89443	2.88599e-07	1.41894e-05	7.03555	P49643	4.38956	0.216707	PRIM2	PRI2_HUMAN	0.133039	-0.596274	-0.712888	-0.47966	0.774211	-10.9276	2.08e-08	1.02e-06	9.60956	4.96102	0.235576				0.133039	0.223819	-0.110943	0.650103	1408		FALSE
0.0395765	-0.108012	0.187165	1.14519	0.573077	0.575339	0.730656	-7.05853	Q93008	0.361685	0.214468	USP9X	USP9X_HUMAN	0.168377	0.179987	0.0323978	0.327576	1.14519	2.60625	0.0202216	0.0563555	-4.47665	1.90514	0.185169				0.168377	0.223825	0.14041	0.650091	1409		FALSE
0.0258473	-0.308009	0.359704	0.0524844	0.165457	0.870861	0.928643	-7.21663	P40616	0.0976723	0.51868	ARL1	ARL1_HUMAN	0.380881	0.343201	0.00934451	0.677058	0.0524844	2.19694	0.0446671	0.103479	-5.22456	1.62722	0.413389				0.380881	0.224175	0.317354	0.649412	1410		FALSE
1.51642	-0.607539	3.64038	-1.73914	1.66338	0.137024	0.281006	-5.46196	A4D0V7	1.08597	2.73689	CPED1	CPED1_HUMAN	2.42312	-0.374535	-2.21394	1.46487	-1.73914	-0.474387	0.648629	0.756558	-7.0057	0.326974	2.2451				2.09848	0.224364	-1.89095	0.649048	1411		FALSE
-0.00264936	-0.311263	0.305964	3.30741	-0.0183466	0.985611	0.992417	-7.23099	O00232	0.0105251	0.493369	PSMD12	PSD12_HUMAN	0.352082	0.290255	-0.0183583	0.598868	3.30741	2.00999	0.0633419	0.13547	-5.54534	1.49355	0.380904				0.352082	0.224828	0.292904	0.64815	1412		FALSE
0.0638779	-0.122836	0.250592	3.18006	0.731146	0.476296	0.651638	-6.95211	Q7L576	0.469372	0.266741	CYFIP1	CYFP1_HUMAN	0.213013	0.241074	0.0543601	0.427788	3.18006	2.75933	0.0149284	0.0444524	-4.18449	2.00635	0.235504				0.213013	0.224861	0.177196	0.648087	1413		FALSE
-0.0290691	-0.213019	0.154881	-0.66193	-0.337724	0.740392	0.846808	-7.17078	P62341	0.20699	0.275257	SELENOT	SELT_HUMAN	0.209859	0.145479	-0.0384702	0.329429	-0.66193	1.69018	0.112289	0.20965	-6.05463	1.25904	0.226474				0.209859	0.224919	0.174549	0.647974	1414		FALSE
-0.0774407	-0.281187	0.126306	-0.726074	-0.812285	0.429713	0.609508	-6.88817	O60783	0.528406	0.287248	MRPS14	RT14_HUMAN	0.232444	0.115798	-0.0879483	0.319545	-0.726074	1.21462	0.243847	0.377386	-6.69505	0.894607	0.253703				0.232444	0.225126	0.193239	0.647575	1415		FALSE
0.218069	0.0474492	0.388688	-0.686404	2.73146	0.01578	0.0576112	-4.03303	P51153	1.89555	0.225483	RAB13	RAB13_HUMAN	0.194652	0.379819	0.209199	0.550439	-0.686404	4.75748	0.000275579	0.00188153	-0.187796	3.11666	0.23886				0.194652	0.225309	0.16175	0.647222	1416		FALSE
-0.0331416	-0.20333	0.137046	-1.49756	-0.416173	0.683354	0.811201	-7.13964	Q6ZRS2	0.254249	0.255488	SRCAP	SRCAP_HUMAN	0.194159	-0.194344	-0.364532	-0.0241561	-1.49756	-2.44046	0.0279827	0.0724771	-4.78612	1.79361	0.212373				0.194159	0.225671	-0.161203	0.646524	1417		FALSE
0.0824261	-0.160254	0.325106	-0.77899	0.725872	0.479426	0.654103	-6.95605	Q5HYK3	0.465959	0.346715	COQ5	COQ5_HUMAN	0.276862	0.312214	0.069534	0.554894	-0.77899	2.74946	0.0152246	0.0452318	-4.20348	1.99906	0.306113				0.276862	0.225817	0.229788	0.646244	1418		FALSE
-0.541821	-0.69688	-0.386762	0.588724	-7.46772	2.38844e-06	6.88973e-05	4.86851	Q9NX09	4.0145	0.264533	DDIT4	DDIT4_HUMAN	0.176899	-0.688622	-0.843681	-0.533563	0.588724	-9.49102	1.28e-07	3.93e-06	7.73878	4.67536	0.288683				0.176899	0.225877	-0.146801	0.646128	1419		FALSE
-0.307641	-0.532813	-0.0824678	-1.72772	-2.91983	0.0108296	0.0435785	-3.66867	Q8N6T7	2.01466	0.299293	SIRT6	SIR6_HUMAN	0.256889	-0.0945048	-0.319678	0.130668	-1.72772	-0.896949	0.384341	0.525368	-7.0263	0.65139	0.28436				0.256889	0.225965	0.213136	0.645959	1420		FALSE
0.198616	-0.182379	0.57961	-0.0182069	1.1141	0.283294	0.461033	-6.5981	Q9UBV8	0.751809	0.5178	PEF1	PEF1_HUMAN	0.434658	0.558841	0.177847	0.939835	-0.0182069	3.13472	0.00702497	0.0246327	-3.44852	2.24391	0.488135				0.434658	0.226437	0.360225	0.645053	1421		FALSE
-0.341333	-0.964079	0.281414	-1.93304	-1.18838	0.256674	0.432272	-6.51262	Q3B7J2	0.799094	0.837213	GFOD2	GFOD2_HUMAN	0.710461	-0.97826	-1.69735	-0.259175	-1.93304	-2.94961	0.0116472	0.0366339	-3.7527	2.0863	0.919037				0.820369	0.226521	-0.636928	0.644892	1422		FALSE
0.245344	0.146011	0.344676	-1.20352	5.27852	0.000102471	0.0012936	1.01207	P78310	3.22828	0.148957	CXADR	CXAR_HUMAN	0.113324	0.339234	0.239901	0.438567	-1.20352	7.29855	3.12e-06	5.32e-05	4.43154	4.07774	0.163056				0.113324	0.22656	0.0938903	0.644816	1423		FALSE
-0.0883972	-0.248559	0.0717642	-2.37331	-1.17953	0.257106	0.432695	-6.52496	O00327	0.798386	0.217011	BMAL1	BMAL1_HUMAN	0.18272	-0.239738	-0.3999	-0.0795766	-2.37331	-3.19896	0.00616977	0.0223841	-3.32054	2.28073	0.206024				0.18272	0.226687	-0.151341	0.644573	1424		FALSE
-0.0110889	-0.216794	0.194616	-1.07543	-0.115206	0.909856	0.952681	-7.22412	P0C870	0.0651102	0.333808	JMJD7	JMJD7_HUMAN	0.234678	0.183256	-0.0224486	0.388961	-1.07543	1.9039	0.0768833	0.156205	-5.72024	1.41972	0.252996				0.234678	0.226754	0.194345	0.644445	1425		FALSE
0.194612	0.019337	0.369887	1.49754	2.3729	0.031899	0.0979355	-4.70305	P49441	1.65366	0.230663	INPP1	INPP_HUMAN	0.199963	0.359937	0.184662	0.535212	1.49754	4.3887	0.000565774	0.00335673	-0.921273	2.93775	0.240142				0.199963	0.227446	0.165325	0.643122	1426		FALSE
-0.531478	-0.634204	-0.428752	-1.02572	-11.0569	1.78714e-08	1.71631e-06	9.8681	Q13112	4.85262	0.214667	CHAF1B	CAF1B_HUMAN	0.117195	-0.62837	-0.731096	-0.525644	-1.02572	-13.0727	1.93e-09	1.58e-07	12.0495	5.33389	0.230902				0.117195	0.227454	-0.0968924	0.643106	1427		FALSE
-0.370729	-0.992852	0.251394	1.12338	-1.27353	0.222791	0.391713	-6.41394	Q9BTT0	0.868922	0.836241	ANP32E	AN32E_HUMAN	0.70975	0.215936	-0.406187	0.838059	1.12338	0.741787	0.470017	0.604906	-7.15568	0.534942	0.79118				0.70975	0.227548	0.586665	0.642927	1428		FALSE
-0.0335186	-0.240415	0.173378	-1.07403	-0.346228	0.734125	0.842255	-7.16771	Q5SXM2	0.213036	0.308382	SNAPC4	SNPC4_HUMAN	0.236038	-0.228569	-0.435465	-0.0216724	-1.07403	-2.36099	0.0326413	0.0816705	-4.9315	1.73899	0.257617				0.236038	0.227665	-0.19505	0.642703	1429		FALSE
0.22893	0.104067	0.353794	1.14919	3.91829	0.00144273	0.00961248	-1.67177	Q8TAE6	2.58892	0.173317	PPP1R14C	PP14C_HUMAN	0.142451	0.11133	-0.0135339	0.236194	1.14919	1.90548	0.0766633	0.155919	-5.71767	1.42068	0.153593				0.142451	0.228075	-0.117601	0.641922	1430		FALSE
-0.0479835	-0.253152	0.157185	-0.000956057	-0.503153	0.622933	0.76834	-7.03872	Q9BVK2	0.311247	0.302164	ALG8	ALG8_HUMAN	0.234067	-0.235811	-0.429246	-0.0423757	-0.000956057	-2.6227	0.020497	0.0569651	-4.46881	1.90047	0.243198				0.220681	0.228112	-0.187827	0.641851	1431		FALSE
0.00310201	-0.117014	0.123218	4.36399	0.0551915	0.956736	0.976578	-7.22955	P62280	0.0324141	0.18757	RPS11	RS11_HUMAN	0.137034	-0.109994	-0.23011	0.0101219	4.36399	-1.95703	0.0698044	0.145428	-5.63334	1.45707	0.14796				0.137034	0.228198	-0.113096	0.641688	1432		FALSE
0.354405	0.0856798	0.62313	-0.408172	2.81852	0.0132657	0.050516	-3.86549	P43155	1.95226	0.35581	CRAT	CACP_HUMAN	0.306575	0.607342	0.338617	0.876067	-0.408172	4.83009	0.000239616	0.00168415	-0.044801	3.15	0.377902				0.306575	0.228337	0.252937	0.641424	1433		FALSE
0.106366	-0.0766008	0.289332	-1.39359	1.24239	0.233735	0.405473	-6.45148	Q9BPY3	0.844779	0.246782	FAM118B	F118B_HUMAN	0.208737	-0.0658113	-0.248778	0.117155	-1.39359	-0.768704	0.454361	0.591048	-7.13484	0.554743	0.232522				0.208737	0.228435	-0.172177	0.641237	1434		FALSE
0.338983	0.123536	0.55443	-2.70385	3.36253	0.00443113	0.0221102	-2.79135	Q92622	2.28544	0.290713	RUBCN	RUBIC_HUMAN	0.245793	0.541649	0.326202	0.757097	-2.70385	5.37287	8.6e-05	0.000741995	1.0065	3.38849	0.313306				0.245793	0.228595	0.202666	0.640934	1435		FALSE
-0.33008	-0.500704	-0.159456	-0.990133	-4.13436	0.000936479	0.0069377	-1.23671	Q9NTJ4	2.70069	0.239552	MAN2C1	MA2C1_HUMAN	0.194657	-0.169602	-0.340227	0.00102201	-0.990133	-2.12432	0.0512154	0.114798	-5.35096	1.57657	0.21085				0.194657	0.228659	0.160478	0.640811	1436		FALSE
0.163095	-0.221732	0.547921	1.07646	0.905742	0.379821	0.561391	-6.80697	Q8NE86	0.597767	0.534766	MCU	MCU_HUMAN	0.43903	0.525035	0.140208	0.909861	1.07646	2.91577	0.0109183	0.0349412	-3.88068	2.10553	0.488745				0.43903	0.228662	0.36194	0.640806	1437		FALSE
0.139893	-0.345782	0.625567	-2.55041	0.624512	0.543473	0.705547	-6.96648	Q2NL68	0.395565	0.693159	PROSER3	PRSR3_HUMAN	0.554082	-0.316746	-0.80242	0.168928	-2.55041	-1.41402	0.181668	0.30255	-6.38712	1.03984	0.597035				0.554082	0.228802	-0.456639	0.64054	1438		FALSE
0.165001	-0.0925886	0.422592	2.48507	1.36895	0.191769	0.354586	-6.29434	O95361	0.936743	0.345242	TRIM16	TRI16_HUMAN	0.293872	0.407097	0.149507	0.664687	2.48507	3.37753	0.00429862	0.0168669	-2.96263	2.38717	0.33425				0.293872	0.228968	0.242096	0.640226	1439		FALSE
-0.493181	-0.626818	-0.359545	0.21163	-7.88698	1.25087e-06	4.43721e-05	5.53252	Q9UNS1	4.12178	0.234519	TIMELESS	TIM_HUMAN	0.15246	-0.618779	-0.752415	-0.485142	0.21163	-9.89553	7.52e-08	2.6e-06	8.28714	4.76461	0.254545				0.15246	0.228971	-0.125597	0.640219	1440		FALSE
0.165271	-0.122187	0.452729	1.23824	1.22871	0.238674	0.411656	-6.46773	P20742	0.834087	0.388366	PZP	PZP_HUMAN	0.327947	0.435434	0.147975	0.722892	1.23824	3.23725	0.00570997	0.0211017	-3.24403	2.30322	0.370547				0.327947	0.228975	0.270163	0.640212	1441		FALSE
-0.0342711	-0.412882	0.344339	3.10578	-0.193448	0.849281	0.917001	-7.2113	P15531	0.113345	0.592625	NME1	NDKA_HUMAN	0.431938	0.321436	-0.0571743	0.700047	3.10578	1.81439	0.0902778	0.177028	-5.86334	1.35281	0.465707				0.431938	0.229122	0.355707	0.639933	1442		FALSE
-0.0734596	-0.276485	0.129566	-2.61914	-0.773265	0.451741	0.628971	-6.91969	O60512	0.500961	0.287409	B4GALT3	B4GT3_HUMAN	0.231622	-0.264195	-0.46722	-0.0611695	-2.61914	-2.78102	0.0142969	0.0429915	-4.14266	2.02032	0.256306				0.231622	0.229141	-0.190735	0.639897	1443		FALSE
0.275684	0.135053	0.416316	-0.733166	4.18948	0.000839187	0.00635442	-1.12601	P31146	2.7302	0.197913	CORO1A	COR1A_HUMAN	0.160439	0.143593	0.00296197	0.284224	-0.733166	2.18214	0.0459354	0.10561	-5.25051	1.61735	0.174014				0.160439	0.229227	-0.132091	0.639734	1444		FALSE
0.00219148	-0.138038	0.142421	-0.636449	0.0333985	0.97381	0.986016	-7.23058	O00418	0.0193942	0.221474	EEF2K	EF2K_HUMAN	0.159981	0.133864	-0.00636572	0.274094	-0.636449	2.04011	0.0599151	0.129495	-5.49471	1.51645	0.173018				0.159981	0.229361	0.131673	0.63948	1445		FALSE
0.186664	-0.0680889	0.441417	-0.299159	1.56592	0.138843	0.283702	-6.02696	Q9NZE8	1.08007	0.338739	MRPL35	RM35_HUMAN	0.290635	-0.0524365	-0.307189	0.202316	-0.299159	-0.43989	0.666478	0.770826	-7.34092	0.307933	0.333759				0.290635	0.229551	-0.2391	0.639122	1446		FALSE
0.298695	0.0742373	0.523152	-2.34323	2.84396	0.0126078	0.0489097	-3.81625	Q9NXG6	1.96603	0.297779	P4HTM	P4HTM_HUMAN	0.256073	0.0881658	-0.136292	0.312623	-2.34323	0.839452	0.41479	0.554391	-7.07684	0.608063	0.284189				0.256073	0.229828	-0.210529	0.638598	1447		FALSE
0.355542	0.250749	0.460335	-1.18034	7.25081	3.36738e-06	8.86893e-05	4.51573	Q86YH6	3.95186	0.176338	PDSS2	DLP1_HUMAN	0.119554	0.453786	0.348993	0.558579	-1.18034	9.25438	1.76e-07	5.04e-06	7.40964	4.62153	0.192452				0.119554	0.230028	0.0982441	0.63822	1448		FALSE
-0.0841402	-0.281528	0.113248	-1.6003	-0.910988	0.377141	0.558971	-6.80217	Q8WXG6	0.60132	0.274255	MADD	MADD_HUMAN	0.22519	0.100852	-0.0965358	0.29824	-1.6003	1.09193	0.292609	0.431735	-6.83308	0.799993	0.247089				0.22519	0.230165	0.184992	0.637961	1449		FALSE
0.251655	-0.151648	0.654958	-2.3134	1.33353	0.202851	0.367821	-6.33952	Q9NVN3	0.912086	0.540786	RIC8B	RIC8B_HUMAN	0.460109	-0.126279	-0.529582	0.277024	-2.3134	-0.669159	0.513868	0.645839	-7.20844	0.477417	0.518429				0.460109	0.230212	-0.377934	0.637872	1450		FALSE
0.16009	0.0317332	0.288446	0.507951	2.66548	0.0179877	0.063493	-4.15888	Q96CU9	1.85285	0.169348	FOXRED1	FXRD1_HUMAN	0.146436	0.28026	0.151903	0.408616	0.507951	4.6663	0.00032877	0.00218229	-0.368087	3.0716	0.178835				0.146436	0.230609	0.12017	0.637124	1451		FALSE
-0.0386109	-0.2132	0.135978	2.17613	-0.472631	0.643485	0.782133	-7.11333	P14866	0.292874	0.258395	HNRNPL	HNRPL_HUMAN	0.19918	-0.202027	-0.376616	-0.027438	2.17613	-2.47299	0.0262645	0.0689284	-4.72604	1.81624	0.218019				0.19918	0.230707	-0.163416	0.636938	1452		FALSE
-0.0242256	-0.187795	0.139343	-0.538208	-0.316522	0.7561	0.856979	-7.1781	Q6IQ22	0.19348	0.245411	RAB12	RAB12_HUMAN	0.186608	0.128862	-0.0347071	0.292431	-0.538208	1.68365	0.113564	0.211627	-6.06442	1.25371	0.201457				0.186608	0.230746	0.153088	0.636866	1453		FALSE
-0.066837	-0.36888	0.235206	-0.547546	-0.472909	0.643291	0.782019	-7.11319	Q5JU69	0.293026	0.44706	TOR2A	TOR2A_HUMAN	0.344586	0.215827	-0.0862159	0.517871	-0.547546	1.5271	0.148171	0.259886	-6.29165	1.1336	0.373167				0.344586	0.230782	0.282664	0.636798	1454		FALSE
0.121264	0.033495	0.209033	-1.62483	2.95271	0.0101376	0.0414291	-3.60441	Q8NDH3	2.03572	0.116754	NPEPL1	PEPL1_HUMAN	0.100132	0.203375	0.115606	0.291144	-1.62483	4.95205	0.000189717	0.00139829	0.194234	3.20534	0.124359				0.100132	0.230923	0.0821108	0.636533	1455		FALSE
-0.142264	-0.395046	0.110518	0.272894	-1.20276	0.24827	0.423452	-6.49818	P46736	0.813946	0.342574	BRCC3	BRCC3_HUMAN	0.288387	0.0942119	-0.15857	0.346994	0.272894	0.796506	0.438536	0.577122	-7.11261	0.574831	0.321234				0.288387	0.23094	0.236476	0.636501	1456		FALSE
0.00677102	-0.186625	0.200167	0.491331	0.074823	0.941374	0.970076	-7.2282	Q12974	0.0413468	0.320973	PTP4A2	TP4A2_HUMAN	0.220636	0.187677	-0.00571903	0.381074	0.491331	2.07393	0.0562702	0.123497	-5.43736	1.5403	0.238815				0.220636	0.230974	0.180906	0.636437	1457		FALSE
-0.648474	-0.777366	-0.519582	-0.166493	-10.7522	2.57473e-08	2.2782e-06	9.49822	Q9P2I0	4.79274	0.265195	CPSF2	CPSF2_HUMAN	0.147047	-0.769021	-0.897913	-0.640128	-0.166493	-12.7509	2.69e-09	2.08e-07	11.7073	5.28035	0.285451				0.147047	0.23105	-0.120546	0.636293	1458		FALSE
0.0464348	-0.0685096	0.161379	3.92787	0.863346	0.401949	0.582892	-6.84479	Q01130	0.566484	0.160661	SRSF2	SRSF2_HUMAN	0.131134	-0.0610623	-0.176007	0.0538821	3.92787	-1.13531	0.274594	0.412729	-6.78567	0.832241	0.143807				0.131134	0.231069	-0.107497	0.636259	1459		FALSE
0.16372	-0.252553	0.579992	-1.5273	1.04136	0.349782	0.530227	-6.19213	Q9BSG0	0.64406	0.49823	PRADC1	PADC1_HUMAN	0.474905	-0.272704	-0.782531	0.237123	-1.5273	-1.41627	0.221285	0.352374	-5.78876	0.94092	0.568061				0.581637	0.231322	-0.436423	0.635782	1460		FALSE
0.316771	0.169613	0.463929	0.922215	4.60035	0.000373752	0.0034681	-0.30678	Q8TF74	2.92741	0.212089	WIPF2	WIPF2_HUMAN	0.167885	0.179284	0.0321262	0.326442	0.922215	2.60368	0.0203243	0.056605	-4.4815	1.90322	0.184633				0.167885	0.231493	-0.137486	0.635463	1461		FALSE
[truncated: 6,968 more rows]

## Sheet: MDA-MB-231
logFC.NDNB1	CI.L.NDNB1	CI.R.NDNB1	AveExpr.NDNB1	t.NDNB1	P.Value.NDNB1	adj.P.Val.NDNB1	B.NDNB1	Accession	corrected_z.NDNB1	error.NDNB1	gene	proteinName	SD.NDNB1	logFC.NDNB1182	CI.L.NDNB1182	CI.R.NDNB1182	AveExpr.NDNB1182	t.NDNB1182	P.Value.NDNB1182	adj.P.Val.NDNB1182	B.NDNB1182	corrected_z.NDNB1182	error.NDNB1182	SD.NDNB1182	pvalofFCdiff	FCdiff	pvalofFCdiffNEG10LOG	rank	critValue	BHSIG
[truncated: 8,241 more rows]

[truncated: 1 more sheets: MDA-MB-468]
