# Supplementary material for: Proteomic Analysis of Hsp90β-Selective Inhibitors Against Triple-Negative Breast Cancer to Gain a Mechanistic Insight
Source: Mol Cell Proteomics. 2025 Jul 24;24(9):101043. doi: 10.1016/j.mcpro.2025.101043 (PMC12446539; doi:10.1016/j.mcpro.2025.101043)
Supplement: Supplementary Data 9 [file mmc9.xlsx]

## Sheet: Legend
DAVID was used to perform a gene ontology biological processes enrichment search
Proteins that were up-regulated or down-regulated were searched and graphed separately
The results only show processes that had a -LOG(p-value)>1.3 (p<0.05)
The results were filtered to the top 25 results by -log(p) and similarity
No more than 5 unique pathways were listed for each individual group
Tabs:
NDNB1 0.05 contains the GOBP search results for proteins with a benjamini-hochberg adjusted p-value<0.05 that were up-regulated by log 2 fold-change >1 or down-regulated by log 2 fold-change <-1 in the MCF-10A, MDA-MB-231, or MDA-MB-468 cell lines in response to NDNB1
NDNB1 0.2 contains the GOBP search results for proteins with a benjamini-hochberg adjusted p-value<0.2 that were up-regulated by log 2 fold-change >1 or down-regulated by log 2 fold-change <-1 in the MCF-10A, MDA-MB-231, or MDA-MB-468 cell lines in response to NDNB1
NDNB1182 0.05 contains the GOBP search results for proteins with a benjamini-hochberg adjusted p-value<0.05 that were up-regulated by log 2 fold-change >1 or down-regulated by log 2 fold-change <-1 in the MCF-10A, MDA-MB-231, or MDA-MB-468 cell lines in response to NDNB1182
NDNB1182 0.2 contains the GOBP search results for proteins with a benjamini-hochberg adjusted p-value<0.2 that were up-regulated by log 2 fold-change >1 or down-regulated by log 2 fold-change <-1 in the MCF-10A, MDA-MB-231, or MDA-MB-468 cell lines in response to NDNB1182
NDNB1 Beta Interactors 0.2 contains the contains the GOBP search results for proteins with a benjamini-hochberg adjusted p-value<0.2 that were previously identified to be HSP90AB1 interactors. This contains proteins that were up-regulated by log 2 fold-change >0.5 or down-regulated by log 2 fold-change <-0.5 in the MCF-10A, MDA-MB-231, or MDA-MB-468 cell lines in response to NDNB1.
NDNB1182 Beta Interactors 0.2 contains the contains the GOBP search results for proteins with a benjamini-hochberg adjusted p-value<0.2 that were previously identified to be HSP90AB1 interactors. This contains proteins that were up-regulated by log 2 fold-change >0.5 or down-regulated by log 2 fold-change <-0.5 in the MCF-10A, MDA-MB-231, or MDA-MB-468 cell lines in response to NDNB1182.

## Sheet: NDNB1 0.05 
MDA-MB-231 NDNB1 Up 1-fold							MDA-MB-231 NDNB1 Down 1-fold							MCF-10A NDNB1 Up 1-fold							MCF-10A NDNB1 Down 1-fold							MDA-MB-468 NDNB1 Up 1-fold							MDA-MB-468 NDNB1 Down 1-fold
GO Biological Process, Direct	Count	%	p-value	-LOG(p-value)			GO Biological Process, Direct	Count	%	p-value	-LOG(p-value)			GO Biological Process, Direct	Count	%	p-value	-LOG(p-value)			GO Biological Process, Direct	Count	%	p-value	-LOG(p-value)			GO Biological Process, Direct	Count	%	p-value	-LOG(p-value)			GO Biological Process, Direct	Count	%	p-value	-LOG(p-value)
intermediate filament organization	8	2.8	5.5e-05	4.25964			intracellular protein transport	17	5.4	5.4e-05	4.26761			protein transport	43	5.1	3.5e-07	6.45593			translation	51	4.8	7.1e-19	18.1487			regulation of mRNA stability	12	1.5	3e-05	4.52288			translation	40	4.8	1e-14	14
protein folding	11	3.8	0.00035	3.45593			tRNA aminoacylation for protein translation	4	1.3	0.0058	2.23657			cell division	35	4.1	3.4e-05	4.46852			translational initiation	22	2.1	1.7e-13	12.7696			protein stabilization	24	3	4.1e-05	4.38722			intracellular protein transport	39	4.7	7.9e-09	8.10237
negative regulation of transforming growth factor beta receptor signaling pathway	8	2.8	0.00065	3.18709			translational initiation	5	1.6	0.01	2			actin cytoskeleton organization	21	2.5	0.00013	3.88606			regulation of translation	24	2.3	7.8e-11	10.1079			actin cytoskeleton organization	21	2.6	7e-05	4.1549			tRNA aminoacylation for protein translation	11	1.3	1.5e-08	7.82391
response to unfolded protein	6	2.1	0.0015	2.82391			regulation of translation	6	1.9	0.011	1.95861			cell cycle	32	3.8	0.00013	3.88606			mRNA splicing, via spliceosome	30	2.8	4.6e-07	6.33724			cell division	33	4.1	7.7e-05	4.11351			protein folding	24	2.9	2e-06	5.69897
protein transport	16	5.5	0.0016	2.79588			cellular response to UV	5	1.6	0.012	1.92082			microtubule cytoskeleton organization	17	2	0.00021	3.67778			ER to Golgi vesicle-mediated transport	23	2.2	2.2e-06	5.65758			activation of innate immune response	8	1	0.00027	3.56864			ER to Golgi vesicle-mediated transport	19	2.3	1.1e-05	4.95861
cytoskeleton organization	9	3.1	0.002	2.69897			cell division	13	4.1	0.017	1.76955			intracellular protein transport	28	3.3	0.00061	3.21467			regulation of translational initiation	11	1	2.5e-06	5.60206			mRNA destabilization	6	0.7	0.00041	3.38722			canonical glycolysis	7	0.8	5.7e-05	4.24413
regulation of mRNA stability	6	2.1	0.002	2.69897			DNA repair	11	3.5	0.018	1.74473			endocytosis	21	2.5	0.00075	3.12494			tRNA aminoacylation for protein translation	9	0.8	2e-05	4.69897			stress granule assembly	7	0.9	0.00046	3.33724			glycolytic process	10	1.2	8.9e-05	4.05061
RNA splicing	10	3.4	0.0034	2.46852			translation	9	2.8	0.022	1.65758			cellular protein modification process	12	1.4	0.0026	2.58503			ubiquitin-dependent protein catabolic process	34	3.2	2e-05	4.69897			chaperone-mediated protein folding	8	1	0.00079	3.10237			protein transport	35	4.2	0.00023	3.63827
protein stabilization	10	3.4	0.0059	2.22915			peptidyl-threonine phosphorylation	5	1.6	0.023	1.63827			DNA strand elongation involved in DNA replication	4	0.5	0.0035	2.45593			protein stabilization	29	2.7	2.5e-05	4.60206			DNA strand elongation involved in DNA replication	4	0.5	0.003	2.52288			Golgi organization	16	1.9	0.00037	3.4318
positive regulation of apoptotic process	12	4.1	0.0082	2.08619			peptidyl-serine phosphorylation	8	2.5	0.025	1.60206			cytoskeleton organization	15	1.8	0.0058	2.23657			protein import into nucleus	18	1.7	3.3e-05	4.48149			DNA repair	23	2.9	0.0041	2.38722			mRNA splicing, via spliceosome	20	2.4	0.00047	3.3279
reactive oxygen species metabolic process	4	1.4	0.017	1.76955			regulation of cell shape	7	2.2	0.029	1.5376			integrin-mediated signaling pathway	12	1.4	0.0067	2.17393			protein folding	25	2.4	3.8e-05	4.42022			mRNA processing	19	2.4	0.0051	2.29243			mitochondrial translation	13	1.6	0.00056	3.25181
chaperone-mediated protein folding	4	1.4	0.019	1.72125			mitotic cell cycle	7	2.2	0.03	1.52288			clathrin coat assembly	5	0.6	0.0071	2.14874			positive regulation of translation	15	1.4	0.00012	3.92082			aerobic respiration	9	1.1	0.0055	2.25964			protein import into nucleus	13	1.6	0.0012	2.92082
mRNA processing	9	3.1	0.019	1.72125			protein dephosphorylation	7	2.2	0.03	1.52288			protein modification process	10	1.2	0.0076	2.11919			mitochondrial translation	15	1.4	0.00049	3.3098			protein modification process	10	1.2	0.0057	2.24413			chaperone mediated protein folding requiring cofactor	7	0.8	0.0024	2.61979
regulation of cell cycle	9	3.1	0.04	1.39794			positive regulation of DNA repair	4	1.3	0.034	1.46852			stress granule assembly	5	0.6	0.022	1.65758			tRNA modification	8	0.8	0.00062	3.20761			clathrin coat assembly	5	0.6	0.006	2.22185			regulation of ERK1 and ERK2 cascade	6	0.7	0.0052	2.284
							ubiquitin-dependent protein catabolic process	10	3.2	0.034	1.46852			aerobic respiration	8	0.9	0.023	1.63827			electron transport chain	11	1	0.00071	3.14874			negative regulation of transforming growth factor beta receptor signaling pathway	11	1.4	0.007	2.1549			regulation of protein stability	11	1.3	0.0056	2.25181
							positive regulation of translation	5	1.6	0.041	1.38722			transforming growth factor beta receptor signaling pathway	10	1.2	0.025	1.60206			protein deubiquitination	17	1.6	0.0016	2.79588			protein polyubiquitination	17	2.1	0.01	2			regulation of translational initiation	6	0.7	0.0081	2.09151
							nuclear-transcribed mRNA poly(A) tail shortening	3	0.9	0.045	1.34679			protein polyubiquitination	16	1.9	0.03	1.52288			nucleoside metabolic process	6	0.6	0.0032	2.49485			cell cycle	25	3.1	0.011	1.95861			regulation of cell shape	14	1.7	0.0089	2.05061
																					positive regulation of cell growth	12	1.1	0.0089	2.05061			apoptotic process	37	4.6	0.015	1.82391			cellular response to UV	8	1	0.0093	2.03152
																					Golgi organization	15	1.4	0.01	2			cellular protein modification process	10	1.2	0.016	1.79588			carbohydrate metabolic process	15	1.8	0.013	1.88606
																					regulation of cell shape	16	1.5	0.013	1.88606			reactive oxygen species metabolic process	6	0.7	0.017	1.76955			positive regulation of kinase activity	8	1	0.026	1.58503
																					stress-activated protein kinase signaling cascade	4	0.4	0.022	1.65758			RNA splicing	16	2	0.021	1.67778			electron transport chain	7	0.8	0.029	1.5376
																					carbohydrate metabolic process	17	1.6	0.023	1.63827			negative regulation of gene expression	21	2.6	0.023	1.63827			positive regulation of DNA repair	6	0.7	0.039	1.40894
																					DNA repair	25	2.4	0.026	1.58503
																					nuclear-transcribed mRNA poly(A) tail shortening	5	0.5	0.026	1.58503
																					protein dephosphorylation	15	1.4	0.028	1.55284
																					mitotic cell cycle	15	1.4	0.028	1.55284
																					chaperone mediated protein folding requiring cofactor	6	0.6	0.031	1.50864
																					glycolytic process	7	0.7	0.033	1.48149
MDA-MB-231 Up	-LOG(p-value)			MCF-10A Up	-LOG(p-value)			MDA-MB-468 Up	-LOG(p-value)
protein transport	2.79588			protein transport	6.45593		protein transport			4.62591
				microtubule cytoskeleton organization	3.67778		microtubule cytoskeleton organization			3.67778
regulation of mRNA stability	2.69897						regulation of mRNA stability	regulation of mRNA stability	4.52288	3.61092
							activation of innate immune response	activation of innate immune response	3.56864	3.56864
protein folding	3.45593						protein folding			3.45593
							mRNA destabilization	mRNA destabilization	3.38722	3.38722
protein stabilization	2.22915						protein stabilization	protein stabilization	4.38722	3.30818
				intracellular protein transport	3.21467		intracellular protein transport			3.21467
				endocytosis	3.12494		endocytosis			3.12494
response to unfolded protein	2.82391						response to unfolded protein			2.82391
negative regulation of transforming growth factor beta receptor signaling pathway	3.18709						negative regulation of transforming growth factor beta receptor signaling pathway	negative regulation of transforming growth factor beta receptor signaling pathway	2.1549	2.67099
				stress granule assembly	1.65758		stress granule assembly	stress granule assembly	3.33724	2.49741
cytoskeleton organization	2.69897			cytoskeleton organization	2.23657		cytoskeleton organization			2.46777
chaperone-mediated protein folding	1.72125						chaperone-mediated protein folding	chaperone-mediated protein folding	3.10237	2.41181
				cellular protein modification process	2.58503		cellular protein modification process	cellular protein modification process	1.79588	2.19045
				clathrin coat assembly	2.14874		clathrin coat assembly	clathrin coat assembly	2.22185	2.1853
				aerobic respiration	1.63827		aerobic respiration	aerobic respiration	2.25964	1.94895
reactive oxygen species metabolic process	1.76955						reactive oxygen species metabolic process	reactive oxygen species metabolic process	1.76955	1.76955
				protein polyubiquitination	1.52288		protein polyubiquitination	protein polyubiquitination	2	1.76144
MDA-MB-231 Down	-LOG(p-value)			MCF-10A Down	-LOG(p-value)			MDA-MB-468 Down	-LOG(p-value)
translation	1.65758			translation	18.1487		translation	translation	14	11.2688
intracellular protein transport	4.26761						intracellular protein transport	intracellular protein transport	8.10237	6.18499
regulation of translation	1.95861			regulation of translation	10.1079		regulation of translation			6.03326
				ER to Golgi vesicle-mediated transport	5.65758		ER to Golgi vesicle-mediated transport	ER to Golgi vesicle-mediated transport	4.95861	5.30809
				protein folding	4.42022		protein folding	protein folding	5.69897	5.05959
tRNA aminoacylation for protein translation	2.23657			tRNA aminoacylation for protein translation	4.69897		tRNA aminoacylation for protein translation	tRNA aminoacylation for protein translation	7.82391	4.91982
				mRNA splicing, via spliceosome	6.33724		mRNA splicing, via spliceosome	mRNA splicing, via spliceosome	3.3279	4.83257
				protein stabilization	4.60206		protein stabilization			4.60206
							canonical glycolysis	canonical glycolysis	4.24413	4.24413
				protein import into nucleus	4.48149		protein import into nucleus	protein import into nucleus	2.92082	3.70115
							protein transport	protein transport	3.63827	3.63827
				glycolytic process	1.48149		glycolytic process	glycolytic process	4.05061	2.76605
				Golgi organization	2		Golgi organization	Golgi organization	3.4318	2.7159
				nucleoside metabolic process	2.49485		nucleoside metabolic process			2.49485
							regulation of ERK1 and ERK2 cascade	regulation of ERK1 and ERK2 cascade	2.284	2.284
							regulation of protein stability	regulation of protein stability	2.25181	2.25181
				chaperone mediated protein folding requiring cofactor	1.50864		chaperone mediated protein folding requiring cofactor	chaperone mediated protein folding requiring cofactor	2.61979	2.06421
regulation of cell shape	1.5376			regulation of cell shape	1.88606		regulation of cell shape	regulation of cell shape	2.05061	1.82476
cell division	1.76955						cell division			1.76955
				carbohydrate metabolic process	1.63827		carbohydrate metabolic process	carbohydrate metabolic process	1.88606	1.76216
DNA repair	1.74473			DNA repair	1.58503		DNA repair			1.66488
				stress-activated protein kinase signaling cascade	1.65758		stress-activated protein kinase signaling cascade			1.65758
peptidyl-threonine phosphorylation	1.63827						peptidyl-threonine phosphorylation			1.63827
peptidyl-serine phosphorylation	1.60206						peptidyl-serine phosphorylation			1.60206
							positive regulation of kinase activity	positive regulation of kinase activity	1.58503	1.58503
protein dephosphorylation	1.52288			protein dephosphorylation	1.55284		protein dephosphorylation			1.53786
positive regulation of DNA repair	1.46852						positive regulation of DNA repair	positive regulation of DNA repair	1.40894	1.43873

## Sheet: NDNB1 0.2
MCF-10A NDNB1 Up 0.5-fold							MCF-10A NDNB1 Down 0.5-fold							MDA-MB-231 NDNB1 Up 0.5-fold							MDA-MB-231 NDNB1 Down 0.5-fold							MDA-MB-468 NDNB1 Up 0.5-fold							MDA-MB-468 NDNB1 Down 0.5-fold
GO Biological Process, Direct	Count	%	p-value	-LOG(p-value)			GO Biological Process, Direct	Count	%	p-value	-LOG(p-value)			GO Biological Process, Direct	Count	%	p-value	-LOG(p-value)			GO Biological Process, Direct	Count	%	p-value	-LOG(p-value)			GO Biological Process, Direct	Count	%	p-value	-LOG(p-value)			GO Biological Process, Direct	Count	%	p-value	-LOG(p-value)
response to unfolded protein	11	7.6	7.6e-12	11.1192			cell division	28	14.2	8e-16	15.0969			response to unfolded protein	13	2.5	2.1e-08	7.67778			protein phosphorylation	20	5.4	4.3e-05	4.36653			DNA damage response	4	25	0.0012	2.92082
protein refolding	8	5.6	8.3e-10	9.08092			DNA repair	21	10.7	1.6e-12	11.7959			chaperone cofactor-dependent protein refolding	9	1.7	1.9e-06	5.72125			phosphorylation	27	7.3	6.3e-05	4.20066			protein-containing complex assembly	3	18.8	0.0043	2.36653
chaperone cofactor-dependent protein refolding	8	5.6	3.4e-09	8.46852			interstrand cross-link repair	9	4.6	2.5e-09	8.60206			protein folding	15	2.8	9.8e-05	4.00877			peptidyl-serine phosphorylation	11	3	0.00048	3.31876			positive regulation of DNA-templated transcription	4	25	0.013	1.88606
cellular response to heat	7	4.9	3.4e-06	5.46852			DNA replication	12	6.1	2.8e-09	8.55284			protein refolding	6	1.1	0.00071	3.14874			ventricular septum morphogenesis	6	1.6	0.00052	3.284			chromatin remodeling	3	18.8	0.024	1.61979
amyloid-beta clearance	4	2.8	8.5e-05	4.07058			G2/M transition of mitotic cell cycle	9	4.6	3e-08	7.52288			chromatin remodeling	20	3.8	0.0012	2.92082			cellular response to growth factor stimulus	7	1.9	0.00054	3.26761			response to progesterone	2	12.5	0.026	1.58503
response to heat	5	3.5	0.00021	3.67778			anaphase-promoting complex-dependent catabolic process	7	3.6	6.7e-08	7.17393			positive regulation of DNA-templated transcription	33	6.2	0.0012	2.92082			negative regulation of extrinsic apoptotic signaling pathway	6	1.6	0.00058	3.23657			positive regulation of protein localization to nucleus	2	12.5	0.028	1.55284
positive regulation of protein phosphorylation	8	5.6	0.00055	3.25964			regulation of mitotic cell cycle	9	4.6	3e-07	6.52288			translation	14	2.7	0.0019	2.72125			apoptotic process	23	6.2	0.00091	3.04096			mRNA transcription by RNA polymerase II	2	12.5	0.034	1.46852
chaperone-mediated autophagy	3	2.1	0.00068	3.16749			protein K11-linked ubiquitination	7	3.6	1.4e-06	5.85387			prostaglandin metabolic process	5	0.9	0.002	2.69897			chromatin remodeling	16	4.3	0.0012	2.92082
maintenance of blood-brain barrier	4	2.8	0.0016	2.79588			DNA damage response	15	7.6	1.9e-06	5.72125			telomere maintenance via telomerase	5	0.9	0.002	2.69897			cell division	17	4.6	0.0014	2.85387
cell migration	8	5.6	0.0032	2.49485			nuclear pore localization	4	2	8.8e-06	5.05552			positive regulation of transcription initiation by RNA polymerase II	7	1.3	0.0039	2.40894			amyloid fibril formation	5	1.4	0.0018	2.74473
ethanol catabolic process	3	2.1	0.0034	2.46852			phosphorylation	20	10.2	1.3e-05	4.88606			cell division	20	3.8	0.0043	2.36653			rRNA processing	9	2.4	0.0019	2.72125
response to xenobiotic stimulus	7	4.9	0.0081	2.09151			regulation of double-strand break repair via homologous recombination	5	2.5	2.3e-05	4.63827			transcription initiation-coupled chromatin remodeling	6	1.1	0.0043	2.36653			negative regulation of TORC1 signaling	6	1.6	0.0024	2.61979
lysosomal transport	3	2.1	0.011	1.95861			regulation of meiotic cell cycle	5	2.5	3.6e-05	4.4437			mRNA splicing, via spliceosome	13	2.5	0.0052	2.284			vesicle tethering	4	1.1	0.0026	2.58503
G1/S transition of mitotic cell cycle	4	2.8	0.012	1.92082			protein localization to nuclear envelope	4	2	4.8e-05	4.31876			positive regulation of stem cell population maintenance	6	1.1	0.0063	2.20066			regulation of ryanodine-sensitive calcium-release channel activity	4	1.1	0.0043	2.36653
metanephric glomerular basement membrane development	2	1.4	0.014	1.85387			mitotic cell cycle phase transition	5	2.5	5.4e-05	4.26761			proton motive force-driven mitochondrial ATP synthesis	7	1.3	0.0067	2.17393			cellular respiration	5	1.4	0.0053	2.27572
amine biosynthetic process	2	1.4	0.014	1.85387			mitotic cell cycle	9	4.6	9.9e-05	4.00436			autophagosome assembly	7	1.3	0.01	2			establishment or maintenance of epithelial cell apical/basal polarity	5	1.4	0.0063	2.20066
negative regulation of cardiac muscle tissue regeneration	2	1.4	0.014	1.85387			positive regulation of ubiquitin protein ligase activity	4	2	0.0001	4			cytoplasmic translation	8	1.5	0.011	1.95861			positive regulation of receptor signaling pathway via JAK-STAT	5	1.4	0.0068	2.16749
protein targeting to lysosome involved in chaperone-mediated autophagy	2	1.4	0.02	1.69897			protein K48-linked ubiquitination	7	3.6	0.00032	3.49485			postsynaptic actin cytoskeleton organization	4	0.8	0.011	1.95861			regulation of mitotic cell cycle	6	1.6	0.007	2.1549
metanephric podocyte development	2	1.4	0.02	1.69897			cell cycle	12	6.1	0.00033	3.48149			neural crest cell development	4	0.8	0.011	1.95861			cellular response to epidermal growth factor stimulus	5	1.4	0.008	2.09691
phenol-containing compound metabolic process	2	1.4	0.02	1.69897			mitotic sister chromatid segregation	5	2.5	0.00035	3.45593			intermediate filament organization	7	1.3	0.011	1.95861			microglia differentiation	3	0.8	0.0081	2.09151
negative regulation of cyclin-dependent protein kinase activity	2	1.4	0.02	1.69897			mitotic G2 DNA damage checkpoint signaling	5	2.5	0.00049	3.3098			epithelial cell differentiation	8	1.5	0.012	1.92082			negative regulation of apoptotic process	18	4.9	0.009	2.04576
axon extension involved in regeneration	2	1.4	0.02	1.69897			replication fork processing	5	2.5	0.00049	3.3098			response to mechanical stimulus	6	1.1	0.014	1.85387			negative regulation of phosphatidylinositol 3-kinase/protein kinase B signal transduction	6	1.6	0.0099	2.00436
response to estradiol	4	2.8	0.021	1.67778			ubiquitin-dependent protein catabolic process	10	5.1	0.00049	3.3098			response to heat	5	0.9	0.022	1.65758			protein maturation by protein folding	3	0.8	0.01	2
activation of innate immune response	3	2.1	0.023	1.63827			mitotic metaphase chromosome alignment	5	2.5	0.00085	3.07058			positive regulation of double-strand break repair	5	0.9	0.022	1.65758			negative regulation of glial cell proliferation	3	0.8	0.01	2
protein stabilization	6	4.2	0.024	1.61979			response to UV	5	2.5	0.0011	2.95861			positive regulation of macrophage cytokine production	4	0.8	0.024	1.61979			COPII vesicle coating	4	1.1	0.01	2
positive regulation of angiogenesis	5	3.5	0.026	1.58503			mRNA transport	6	3	0.0011	2.95861			positive regulation of interleukin-12 production	5	0.9	0.024	1.61979			centrosome cycle	5	1.4	0.011	1.95861
response to hydrogen peroxide	3	2.1	0.026	1.58503			mitotic spindle assembly	5	2.5	0.0012	2.92082			cell motility	5	0.9	0.024	1.61979			protein-containing complex assembly	8	2.2	0.012	1.92082
response to progesterone	3	2.1	0.026	1.58503			5S class rRNA transcription by RNA polymerase III	3	1.5	0.0014	2.85387			positive regulation of nitric oxide biosynthetic process	5	0.9	0.024	1.61979			mitral valve morphogenesis	3	0.8	0.013	1.88606
astrocyte activation involved in immune response	2	1.4	0.027	1.56864			transcription by RNA polymerase III	4	2	0.0016	2.79588			mitotic metaphase chromosome alignment	5	0.9	0.024	1.61979			high-density lipoprotein particle assembly	3	0.8	0.013	1.88606
regulation of acetyl-CoA biosynthetic process from pyruvate	2	1.4	0.027	1.56864			transcription initiation at RNA polymerase III promoter	3	1.5	0.0019	2.72125			alpha-linolenic acid metabolic process	3	0.6	0.025	1.60206			protein polyubiquitination	9	2.4	0.014	1.85387
fatty acid metabolic process	4	2.8	0.027	1.56864			metaphase/anaphase transition of mitotic cell cycle	3	1.5	0.0019	2.72125			negative regulation of inclusion body assembly	3	0.6	0.025	1.60206			regulation of multicellular organismal process	3	0.8	0.015	1.82391
protein folding	5	3.5	0.029	1.5376			regulation of cell cycle	9	4.6	0.0023	2.63827			positive regulation of establishment of protein localization to telomere	3	0.6	0.025	1.60206			mitochondrial protein catabolic process	3	0.8	0.015	1.82391
central nervous system myelin maintenance	2	1.4	0.034	1.46852			DNA biosynthetic process	4	2	0.0024	2.61979			chaperone-mediated protein folding	5	0.9	0.026	1.58503			negative regulation of epithelial cell proliferation	5	1.4	0.016	1.79588
cellular response to type II interferon	4	2.8	0.034	1.46852			telomere maintenance	5	2.5	0.0027	2.56864			mitochondrial respiratory chain complex I assembly	6	1.1	0.027	1.56864			positive regulation of macroautophagy	4	1.1	0.017	1.76955
negative regulation of vascular associated smooth muscle cell proliferation	3	2.1	0.035	1.45593			double-strand break repair via homologous recombination	6	3	0.0039	2.40894			chaperone-mediated protein complex assembly	4	0.8	0.027	1.56864			response to amine	3	0.8	0.018	1.74473
positive regulation of nitric oxide biosynthetic process	3	2.1	0.036	1.4437			regulation of signaling	3	1.5	0.004	2.39794			apoptotic process	24	4.5	0.028	1.55284			ribosome biogenesis	4	1.1	0.018	1.74473
cell motility	3	2.1	0.036	1.4437			mitotic spindle organization	5	2.5	0.0043	2.36653			regulation of autophagy	6	1.1	0.03	1.52288			positive regulation of canonical NF-kappaB signal transduction	10	2.7	0.02	1.69897
extracellular matrix disassembly	3	2.1	0.04	1.39794			DNA recombination	5	2.5	0.0047	2.3279			regulation of cellular senescence	3	0.6	0.03	1.52288			positive regulation of cell growth	6	1.6	0.02	1.69897
regulation of basement membrane organization	2	1.4	0.04	1.39794			nucleobase-containing compound metabolic process	4	2	0.005	2.30103			regulation of endosome size	3	0.6	0.03	1.52288			phosphatidic acid biosynthetic process	4	1.1	0.02	1.69897
positive regulation of blood-brain barrier permeability	2	1.4	0.04	1.39794			protein modification by small protein conjugation	3	1.5	0.0058	2.23657			angiogenesis	13	2.5	0.03	1.52288			negative regulation of activin receptor signaling pathway	3	0.8	0.021	1.67778
regulation of sprouting angiogenesis	2	1.4	0.04	1.39794			tRNA transcription by RNA polymerase III	3	1.5	0.0058	2.23657			endoplasmic reticulum unfolded protein response	5	0.9	0.03	1.52288			mesoderm formation	4	1.1	0.023	1.63827
hormone catabolic process	2	1.4	0.04	1.39794			t-circle formation	3	1.5	0.0058	2.23657			fatty acid beta-oxidation	5	0.9	0.032	1.49485			ubiquitin-dependent protein catabolic process	10	2.7	0.024	1.61979
negative regulation of lymphocyte proliferation	2	1.4	0.04	1.39794			double-strand break repair	5	2.5	0.0066	2.18046			protein transport	18	3.4	0.034	1.46852			layer formation in cerebral cortex	3	0.8	0.025	1.60206
regulation of cyclin-dependent protein serine/threonine kinase activity	3	2.1	0.041	1.38722			DNA damage checkpoint signaling	4	2	0.0068	2.16749			macroautophagy	6	1.1	0.035	1.45593			positive regulation of programmed cell death	3	0.8	0.025	1.60206
forebrain development	3	2.1	0.046	1.33724			microtubule-based movement	5	2.5	0.0076	2.11919			fatty acid beta-oxidation using acyl-CoA oxidase	3	0.6	0.035	1.45593			positive regulation of apoptotic signaling pathway	4	1.1	0.025	1.60206
lymphocyte proliferation	2	1.4	0.047	1.3279			attachment of mitotic spindle microtubules to kinetochore	3	1.5	0.009	2.04576			regulation of cell cycle	12	2.3	0.04	1.39794			oligodendrocyte differentiation	4	1.1	0.027	1.56864
flavonoid metabolic process	2	1.4	0.047	1.3279			replicative senescence	3	1.5	0.01	2			regulation of cell growth	6	1.1	0.042	1.37675			translation	9	2.4	0.027	1.56864
lipid modification	2	1.4	0.047	1.3279			regulation of cyclin-dependent protein serine/threonine kinase activity	4	2	0.011	1.95861			negative regulation of substrate adhesion-dependent cell spreading	3	0.6	0.047	1.3279			positive regulation of neuron apoptotic process	5	1.4	0.028	1.55284
exocytosis	4	2.8	0.047	1.3279			nucleocytoplasmic transport	4	2	0.011	1.95861			cellular response to oxidative stress	7	1.3	0.047	1.3279			negative regulation of mitochondrial outer membrane permeabilization involved in apoptotic signaling pathway	3	0.8	0.028	1.55284
negative regulation of cell growth	4	2.8	0.049	1.3098			protein phosphorylation	10	5.1	0.011	1.95861			somatic stem cell population maintenance	5	0.9	0.049	1.3098			positive regulation of apoptotic process	12	3.3	0.028	1.55284
							centrosome cycle	4	2	0.012	1.92082			positive regulation of telomerase activity	4	0.8	0.049	1.3098			limb development	4	1.1	0.029	1.5376
							nuclear envelope organization	3	1.5	0.013	1.88606										positive regulation of SMAD protein signal transduction	4	1.1	0.031	1.50864
							negative regulation of epidermal growth factor receptor signaling pathway	3	1.5	0.014	1.85387										positive regulation of TOR signaling	4	1.1	0.031	1.50864
							protein autophosphorylation	6	3	0.015	1.82391										intracellular transport	4	1.1	0.031	1.50864
							positive regulation of fibroblast proliferation	4	2	0.015	1.82391										cellular response to hydrogen peroxide	5	1.4	0.032	1.49485
							DNA unwinding involved in DNA replication	3	1.5	0.017	1.76955										proteasome-mediated ubiquitin-dependent protein catabolic process	10	2.7	0.033	1.48149
							nuclear migration	3	1.5	0.017	1.76955										positive regulation of protein localization to nucleus	4	1.1	0.033	1.48149
							peptidyl-serine phosphorylation	6	3	0.018	1.74473										negative regulation of keratinocyte migration	2	0.5	0.035	1.45593
							chromosome segregation	5	2.5	0.018	1.74473										negative regulation of cell proliferation involved in heart valve morphogenesis	2	0.5	0.035	1.45593
							neutral amino acid transport	3	1.5	0.019	1.72125										response to ionizing radiation	4	1.1	0.035	1.45593
							asparagine biosynthetic process	2	1	0.019	1.72125										nuclear-transcribed mRNA catabolic process, nonsense-mediated decay	4	1.1	0.035	1.45593
							regulation of DNA repair	4	2	0.02	1.69897										seminiferous tubule development	3	0.8	0.035	1.45593
							heterochromatin formation	4	2	0.022	1.65758										response to lipopolysaccharide	7	1.9	0.037	1.4318
							neurogenesis	4	2	0.026	1.58503										positive regulation of Rho protein signal transduction	4	1.1	0.038	1.42022
							positive regulation of mitotic sister chromatid segregation	2	1	0.029	1.5376										negative regulation of stem cell differentiation	3	0.8	0.039	1.40894
							telomeric loop disassembly	2	1	0.029	1.5376										post-embryonic development	5	1.4	0.04	1.39794
							response to glial cell derived neurotrophic factor	2	1	0.029	1.5376										calcium ion import	3	0.8	0.044	1.35655
							regulation of CD40 signaling pathway	2	1	0.029	1.5376										ribosomal small subunit biogenesis	5	1.4	0.045	1.34679
							positive regulation of G2/M transition of mitotic cell cycle	3	1.5	0.03	1.52288										cellular response to mechanical stimulus	5	1.4	0.047	1.3279
							cellular response to dexamethasone stimulus	3	1.5	0.03	1.52288										mitochondrial electron transport, NADH to ubiquinone	4	1.1	0.047	1.3279
							G1/S transition of mitotic cell cycle	4	2	0.03	1.52288										actin cytoskeleton organization	9	2.4	0.047	1.3279
							tRNA modification	3	1.5	0.032	1.49485										negative regulation of gene expression	11	3	0.049	1.3098
							tRNA methylation	3	1.5	0.034	1.46852										phosphatidylinositol 3-kinase/protein kinase B signal transduction	5	1.4	0.049	1.3098
							positive regulation of GTPase activity	5	2.5	0.035	1.45593										wound healing	5	1.4	0.049	1.3098
							positive regulation of DNA replication	3	1.5	0.036	1.4437
							mitotic spindle assembly checkpoint signaling	3	1.5	0.036	1.4437
							meiotic cell cycle	4	2	0.038	1.42022
							establishment or maintenance of microtubule cytoskeleton polarity	2	1	0.038	1.42022
							L-glutamine import across plasma membrane	2	1	0.038	1.42022
							positive regulation of mitochondrial ATP synthesis coupled electron transport	2	1	0.038	1.42022
							protein ubiquitination	10	5.1	0.042	1.37675
							regulation of mitotic metaphase/anaphase transition	3	1.5	0.043	1.36653
							positive regulation of mitotic cell cycle	3	1.5	0.045	1.34679
							protein-containing complex assembly	5	2.5	0.047	1.3279
							nuclear membrane disassembly	2	1	0.047	1.3279
	MCF-10A Up	-LOG(p-value)		MDA-MB-231 Up	-LOG(p-value)		MDA-MB-468 Up	-LOG(p-value)
response to unfolded protein	response to unfolded protein	11.1192		response to unfolded protein	7.67778
protein refolding	protein refolding	9.08092		protein refolding	3.14874
chaperone cofactor-dependent protein refolding	chaperone cofactor-dependent protein refolding	8.46852		chaperone cofactor-dependent protein refolding	5.72125
cellular response to heat	cellular response to heat	5.46852
amyloid-beta clearance	amyloid-beta clearance	4.07058
protein folding				protein folding	4.00877
positive regulation of DNA-templated transcription				positive regulation of DNA-templated transcription	2.92082		positive regulation of DNA-templated transcription	1.88606
response to heat	response to heat	3.67778
positive regulation of protein phosphorylation	positive regulation of protein phosphorylation	3.25964
chromatin remodeling				chromatin remodeling	2.92082		chromatin remodeling	1.61979
chaperone-mediated autophagy	chaperone-mediated autophagy	3.16749
translation				translation	2.72125
cell migration	cell migration	2.49485
positive regulation of transcription initiation by RNA polymerase II				positive regulation of transcription initiation by RNA polymerase II	2.40894
cell division				cell division	2.36653
negative regulation of cyclin-dependent protein kinase activity	negative regulation of cyclin-dependent protein kinase activity	1.69897
response to progesterone							response to progesterone	1.58503
positive regulation of protein localization to nucleus							positive regulation of protein localization to nucleus	1.55284
	MCF-10A Down	-LOG(p-value)		MDA-MB-231 Down	-LOG(p-value)		MDA-MB-468 Down	-LOG(p-value)
cell division	cell division	15.0969		cell division	2.85387
DNA repair	DNA repair	11.7959
interstrand cross-link repair	interstrand cross-link repair	8.60206
DNA replication	DNA replication	8.55284
G2/M transition of mitotic cell cycle	G2/M transition of mitotic cell cycle	7.52288
anaphase-promoting complex-dependent catabolic process	anaphase-promoting complex-dependent catabolic process	7.17393
regulation of mitotic cell cycle	regulation of mitotic cell cycle	6.52288		regulation of mitotic cell cycle	2.1549
DNA damage response	DNA damage response	5.72125
phosphorylation	phosphorylation	4.88606		phosphorylation	4.20066
protein localization to nuclear envelope	protein localization to nuclear envelope	4.31876
protein phosphorylation	protein phosphorylation	1.95861		protein phosphorylation	4.36653
ubiquitin-dependent protein catabolic process	ubiquitin-dependent protein catabolic process	3.3098		ubiquitin-dependent protein catabolic process	1.61979
cellular response to growth factor stimulus				cellular response to growth factor stimulus	3.26761
peptidyl-serine phosphorylation	peptidyl-serine phosphorylation	1.74473		peptidyl-serine phosphorylation	3.31876
apoptotic process				apoptotic process	3.04096
chromatin remodeling				chromatin remodeling	2.92082
amyloid fibril formation				amyloid fibril formation	2.74473
rRNA processing				rRNA processing	2.72125
negative regulation of TORC1 signaling				negative regulation of TORC1 signaling	2.61979
negative regulation of phosphatidylinositol 3-kinase/protein kinase B signal transduction				negative regulation of phosphatidylinositol 3-kinase/protein kinase B signal transduction	2.00436
protein-containing complex assembly	protein-containing complex assembly	1.3279		protein-containing complex assembly	1.92082

## Sheet: NDNB1182 0.05
MDA-MB-231 NDNB1182 Up 1-fold							MDA-MB-231 NDNB1182 Down 1-fold							MCF-10A NDNB1182 Up 1-fold							MCF-10A NDNB1182 Down 1-fold							MDA-MB-468 NDNB1182 Up 1-fold							MDA-MB-468 NDNB1182 Down 1-fold
GO Biological Process, Direct	Count	%	p-value	-LOG(p-value)			GO Biological Process, Direct	Count	%	p-value	-LOG(p-value)			GO Biological Process, Direct	Count	%	p-value	-LOG(p-value)			GO Biological Process, Direct	Count	%	p-value	-LOG(p-value)			GO Biological Process, Direct	Count	%	p-value	-LOG(p-value)			GO Biological Process, Direct	Count	%	p-value	-LOG(p-value)
protein folding	15	3.7	2.6e-05	4.58503			cytoplasmic translation	12	3.9	1.3e-07	6.88606			protein transport	47	5.5	8e-09	8.09691			tRNA aminoacylation for protein translation	11	1.2	5.5e-08	7.25964			protein stabilization	28	3.5	2.6e-07	6.58503			translation	24	3.7	1.1e-06	5.95861
cellular response to heat	7	1.7	0.00052	3.284			translation	16	5.2	1.7e-06	5.76955			protein folding	22	2.6	3.4e-05	4.46852			ubiquitin-dependent protein catabolic process	33	3.5	5.4e-06	5.26761			protein folding	23	2.9	3e-06	5.52288			intracellular protein transport	29	4.4	3.9e-06	5.40894
response to unfolded protein	7	1.7	0.0011	2.95861			intracellular protein transport	15	4.9	0.00055	3.25964			cell division	34	4	9.4e-05	4.02687			DNA replication	19	2	1.4e-05	4.85387			U2-type prespliceosome assembly	8	1	2.6e-05	4.58503			tRNA aminoacylation for protein translation	7	1.1	9.8e-05	4.00877
protein import into nucleus	9	2.2	0.0014	2.85387			cell migration	13	4.2	0.0011	2.95861			cell cycle	32	3.7	0.00015	3.82391			ER to Golgi vesicle-mediated transport	20	2.1	1.9e-05	4.72125			protein transport	34	4.3	0.00019	3.72125			cytoplasmic translation	12	1.8	0.00017	3.76955
positive regulation of protein phosphorylation	13	3.2	0.0015	2.82391			regulation of cell shape	9	2.9	0.0022	2.65758			cellular response to heat	10	1.2	0.00021	3.67778			RNA splicing	24	2.5	0.00014	3.85387			protein localization to plasma membrane	18	2.3	0.0002	3.69897			canonical glycolysis	6	0.9	0.00022	3.65758
intermediate filament organization	7	1.7	0.0026	2.58503			mitotic cell cycle	9	2.9	0.0023	2.63827			mitochondrial respiratory chain complex I assembly	11	1.3	0.00032	3.49485			intermediate filament organization	12	1.3	0.00031	3.50864			protein import into nucleus	14	1.8	0.00022	3.65758			ER to Golgi vesicle-mediated transport	14	2.1	0.0005	3.30103
positive regulation of reactive oxygen species metabolic process	5	1.2	0.0044	2.35655			macromolecular complex assembly	8	2.6	0.0078	2.10791			mitochondrial ATP synthesis coupled proton transport	11	1.3	0.00037	3.4318			translation	24	2.5	0.00032	3.49485			cellular response to heat	9	1.1	0.00064	3.19382			antigen processing and presentation	8	1.2	0.0006	3.22185
chaperone mediated protein folding requiring cofactor	5	1.2	0.0049	2.3098			positive regulation of chromosome separation	3	1	0.0097	2.01323			U2-type prespliceosome assembly	7	0.8	0.00039	3.40894			GMP biosynthetic process	5	0.5	0.00051	3.29243			phosphorylation	16	2	0.00083	3.08092			glycolytic process	8	1.2	0.00069	3.16115
intra-Golgi vesicle-mediated transport	5	1.2	0.0049	2.3098			mitotic spindle organization	5	1.6	0.012	1.92082			mitotic cytokinesis	11	1.3	0.00047	3.3279			proteasome-mediated ubiquitin-dependent protein catabolic process	22	2.3	0.0012	2.92082			response to unfolded protein	9	1.1	0.0017	2.76955			proteasome-mediated ubiquitin-dependent protein catabolic process	17	2.6	0.0019	2.72125
mitotic cytokinesis	6	1.5	0.012	1.92082			ubiquitin-dependent protein catabolic process	11	3.6	0.013	1.88606			protein localization to plasma membrane	17	2	0.0014	2.85387			DNA repair	26	2.7	0.0038	2.42022			cell division	28	3.5	0.0024	2.61979			regulation of ERK1 and ERK2 cascade	6	0.9	0.002	2.69897
protein refolding	4	1	0.014	1.85387			chromatin remodeling	12	3.9	0.014	1.85387			positive regulation of proteasomal ubiquitin-dependent protein catabolic process	11	1.3	0.0017	2.76955			macromolecular complex assembly	16	1.7	0.0043	2.36653			receptor-mediated endocytosis	10	1.3	0.0032	2.49485			GMP biosynthetic process	4	0.6	0.0025	2.60206
cytoskeleton organization	9	2.2	0.015	1.82391			regulation of alternative mRNA splicing, via spliceosome	5	1.6	0.017	1.76955			aerobic respiration	10	1.2	0.0021	2.67778			phosphorylation	16	1.7	0.0051	2.29243			chaperone-mediated protein folding	7	0.9	0.0037	2.4318			ubiquitin-dependent protein catabolic process	20	3.1	0.0029	2.5376
stress granule assembly	4	1	0.015	1.82391			post-translational protein modification	5	1.6	0.026	1.58503			cytoskeleton organization	16	1.9	0.0025	2.60206			mitotic spindle organization	9	0.9	0.0056	2.25181			regulation of protein stability	11	1.4	0.0039	2.40894			post-Golgi vesicle-mediated transport	5	0.8	0.0036	2.4437
protein transport	17	4.2	0.016	1.79588			cellular response to epidermal growth factor stimulus	4	1.3	0.03	1.52288			chaperone mediated protein folding requiring cofactor	7	0.8	0.0027	2.56864			positive regulation of I-kappaB kinase/NF-kappaB signaling	19	2	0.0062	2.20761			DNA repair	22	2.8	0.0064	2.19382			regulation of alternative mRNA splicing, via spliceosome	8	1.2	0.0048	2.31876
positive regulation of proteasomal ubiquitin-dependent protein catabolic process	6	1.5	0.023	1.63827			post-Golgi vesicle-mediated transport	3	1	0.037	1.4318			negative regulation of canonical Wnt signaling pathway	16	1.9	0.0053	2.27572			peptidyl-serine phosphorylation	18	1.9	0.0066	2.18046			cytoskeleton organization	14	1.8	0.0081	2.09151			endocytosis	16	2.4	0.0052	2.284
activation of innate immune response	4	1	0.029	1.5376			DNA replication	6	1.9	0.038	1.42022			chaperone-mediated protein folding	7	0.8	0.0055	2.25964			Fc-epsilon receptor signaling pathway	8	0.8	0.0068	2.16749			intra-Golgi vesicle-mediated transport	6	0.8	0.0096	2.01773			intermediate filament organization	8	1.2	0.0067	2.17393
mitochondrial ATP synthesis coupled proton transport	5	1.2	0.044	1.35655			DNA repair	10	3.2	0.039	1.40894			clathrin coat assembly	5	0.6	0.0073	2.13668			chromatin remodeling	27	2.8	0.0079	2.10237			mitochondrial ATP synthesis coupled proton transport	8	1	0.013	1.88606			positive regulation of kinase activity	8	1.2	0.0085	2.07058
protein stabilization	10	2.5	0.044	1.35655			RNA splicing	8	2.6	0.042	1.37675			cellular response to epidermal growth factor stimulus	7	0.8	0.0099	2.00436			cytoplasmic translation	11	1.2	0.0097	2.01323			cell cycle	24	3	0.015	1.82391			chromatin remodeling	20	3.1	0.014	1.85387
														stress granule assembly	5	0.6	0.022	1.65758			post-Golgi vesicle-mediated transport	5	0.5	0.013	1.88606			aerobic respiration	8	1	0.016	1.79588			cell migration	17	2.6	0.02	1.69897
														regulation of cell shape	13	1.5	0.025	1.60206			protein dephosphorylation	14	1.5	0.026	1.58503			stress granule assembly	5	0.6	0.017	1.76955			Fc-epsilon receptor signaling pathway	6	0.9	0.02	1.69897
														regulation of cellular response to heat	4	0.5	0.033	1.48149			alternative mRNA splicing, via spliceosome	5	0.5	0.028	1.55284			angiogenesis	18	2.3	0.022	1.65758			positive regulation of protein phosphorylation	14	2.1	0.024	1.61979
														Rho protein signal transduction	7	0.8	0.037	1.4318			regulation of alternative mRNA splicing, via spliceosome	8	0.8	0.03	1.52288			regulation of cell shape	12	1.5	0.033	1.48149			integrin-mediated signaling pathway	9	1.4	0.03	1.52288
														regulation of protein stability	9	1.1	0.047	1.3279			response to hypoxia	14	1.5	0.041	1.38722			activation of innate immune response	5	0.6	0.038	1.42022			protein phosphorylation	27	4.1	0.031	1.50864
																					double-strand break repair via homologous recombination	10	1	0.041	1.38722			epidermal growth factor receptor signaling pathway	6	0.8	0.048	1.31876			intracellular estrogen receptor signaling pathway	4	0.6	0.034	1.46852
																					protein phosphorylation	35	3.7	0.049	1.3098										alternative mRNA splicing, via spliceosome	4	0.6	0.047	1.3279
MDA-MB-231 Up	-LOG(p-value)		MCF-10A Up	-LOG(p-value)		MDA-MB-468 Up	-LOG(p-value)
protein folding	4.58503		protein folding	4.46852		protein folding	5.52288	DNA repair	4.85881
protein transport	1.79588		protein transport	8.09691		protein transport	3.72125	protein transport	4.53801
protein stabilization	1.35655					protein stabilization	6.58503	protein stabilization	3.97079
			mitochondrial respiratory chain complex I assembly	3.49485				mitochondrial respiratory chain complex I assembly	3.49485
			cell division	4.02687		cell division	2.61979	cell division	3.32333
			protein localization to plasma membrane	2.85387		protein localization to plasma membrane	3.69897	protein localization to plasma membrane	3.27642
protein import into nucleus	2.85387					protein import into nucleus	3.65758	protein import into nucleus	3.25572
						phosphorylation	3.08092	phosphorylation	3.08092
response to unfolded protein	2.95861					response to unfolded protein	2.76955	response to unfolded protein	2.86408
			cell cycle	3.82391		cell cycle	1.82391	cell cycle	2.82391
positive regulation of protein phosphorylation	2.82391							positive regulation of protein phosphorylation	2.82391
mitotic cytokinesis	1.92082		mitotic cytokinesis	3.3279				mitotic cytokinesis	2.62436
chaperone mediated protein folding requiring cofactor	2.3098		chaperone mediated protein folding requiring cofactor	2.56864				chaperone mediated protein folding requiring cofactor	2.43922
			chaperone-mediated protein folding	2.25964		chaperone-mediated protein folding	2.4318	chaperone-mediated protein folding	2.34572
positive regulation of proteasomal ubiquitin-dependent protein catabolic process	1.63827		positive regulation of proteasomal ubiquitin-dependent protein catabolic process	2.76955				positive regulation of proteasomal ubiquitin-dependent protein catabolic process	2.20391
						DNA repair	2.19382	DNA repair	2.19382
cytoskeleton organization	1.82391		cytoskeleton organization	2.60206		cytoskeleton organization	2.09151	cytoskeleton organization	2.17249
intra-Golgi vesicle-mediated transport	2.3098					intra-Golgi vesicle-mediated transport	2.01773	intra-Golgi vesicle-mediated transport	2.16377
			clathrin coat assembly	2.13668				clathrin coat assembly	2.13668
			cellular response to epidermal growth factor stimulus	2.00436				cellular response to epidermal growth factor stimulus	2.00436
			regulation of protein stability	1.3279		regulation of protein stability	2.40894	regulation of protein stability	1.86842
stress granule assembly	1.82391		stress granule assembly	1.65758		stress granule assembly	1.76955	stress granule assembly	1.75035
						angiogenesis	1.65758	angiogenesis	1.65758
activation of innate immune response	1.5376					activation of innate immune response	1.42022	activation of innate immune response	1.47891
MDA-MB-231 Down	-LOG(p-value)		MCF-10A Down	-LOG(p-value)			MDA-MB-468 Down	-LOG(p-value)
			tRNA aminoacylation for protein translation	7.25964			tRNA aminoacylation for protein translation	4.00877		tRNA aminoacylation for protein translation	5.63421
translation	5.76955		translation	3.49485			translation	5.95861		translation	5.07434
intracellular protein transport	3.25964						intracellular protein transport	5.40894		intracellular protein transport	4.33429
cytoplasmic translation	6.88606		cytoplasmic translation	2.01323			cytoplasmic translation	3.76955		cytoplasmic translation	4.22295
			ER to Golgi vesicle-mediated transport	4.72125			ER to Golgi vesicle-mediated transport	3.30103		ER to Golgi vesicle-mediated transport	4.01114
							canonical glycolysis	3.65758		canonical glycolysis	3.65758
							antigen processing and presentation	3.22185		antigen processing and presentation	3.22185
							glycolytic process	3.16115		glycolytic process	3.16115
DNA replication	1.42022		DNA replication	4.85387						DNA replication	3.13704
			proteasome-mediated ubiquitin-dependent protein catabolic process	2.92082			proteasome-mediated ubiquitin-dependent protein catabolic process	2.72125		proteasome-mediated ubiquitin-dependent protein catabolic process	2.82103
							regulation of ERK1 and ERK2 cascade	2.69897		regulation of ERK1 and ERK2 cascade	2.69897
mitotic cell cycle	2.63827									mitotic cell cycle	2.63827
RNA splicing	1.37675		RNA splicing	3.85387						RNA splicing	2.61531
cell migration	2.95861						cell migration	1.69897		cell migration	2.32879
			phosphorylation	2.29243						phosphorylation	2.29243
macromolecular complex assembly	2.10791		macromolecular complex assembly	2.36653						macromolecular complex assembly	2.23722
			peptidyl-serine phosphorylation	2.18046						peptidyl-serine phosphorylation	2.18046
mitotic spindle organization	1.92082		mitotic spindle organization	2.25181						mitotic spindle organization	2.08632
							positive regulation of kinase activity	2.07058		positive regulation of kinase activity	2.07058
chromatin remodeling	1.85387		chromatin remodeling	2.10237			chromatin remodeling	1.85387		chromatin remodeling	1.93671
post-Golgi vesicle-mediated transport	1.4318		post-Golgi vesicle-mediated transport	1.88606			post-Golgi vesicle-mediated transport	2.4437		post-Golgi vesicle-mediated transport	1.92052
DNA repair	1.40894		DNA repair	2.42022						DNA repair	1.91458
regulation of alternative mRNA splicing, via spliceosome	1.76955		regulation of alternative mRNA splicing, via spliceosome	1.52288			regulation of alternative mRNA splicing, via spliceosome	2.31876		regulation of alternative mRNA splicing, via spliceosome	1.8704
			protein dephosphorylation	1.58503						protein dephosphorylation	1.58503
			alternative mRNA splicing, via spliceosome	1.55284			alternative mRNA splicing, via spliceosome	1.3279		alternative mRNA splicing, via spliceosome	1.44037
			protein phosphorylation	1.3098			protein phosphorylation	1.50864		protein phosphorylation	1.40922

## Sheet: NDNB1182 0.2
MCF-10A NDNB1182 Up 0.5-fold							MCF-10A NDNB1182 Down 0.5-fold							MDA-MB-231 NDNB1182 Up 0.5-fold							MDA-MB-231 NDNB1182 Down 0.5-fold							MDA-MB-468 NDNB1182 Up 0.5-fold							MDA-MB-468 NDNB1182 Down 0.5-fold
GO Biological Process, Direct	Count	%	p-value	-LOG(p-value)			GO Biological Process, Direct	Count	%	p-value	-LOG(p-value)			GO Biological Process, Direct	Count	%	p-value	-LOG(p-value)			GO Biological Process, Direct	Count	%	p-value	-LOG(p-value)			GO Biological Process, Direct	Count	%	p-value	-LOG(p-value)			GO Biological Process, Direct	Count	%	p-value	-LOG(p-value)
response to unfolded protein	13	6	1.2e-12	11.9208			cell division	43	11.2	1.6e-20	19.7959			response to unfolded protein	11	6.6	3.4e-11	10.4685			nucleocytoplasmic transport	5	6.1	3.5e-05	4.45593			response to unfolded protein	5	4.1	0.00042	3.37675			translation	7	6.4	0.00067	3.17393
protein refolding	10	4.6	1.3e-11	10.8861			DNA repair	32	8.4	3.5e-16	15.4559			chaperone cofactor-dependent protein refolding	7	4.2	3.1e-07	6.50864			RNA export from nucleus	4	4.9	8e-05	4.09691			protein refolding	4	3.3	0.00066	3.18046			DNA replication	5	4.6	0.0017	2.76955
chaperone cofactor-dependent protein refolding	8	3.7	7.8e-08	7.10791			nucleocytoplasmic transport	15	3.9	1.3e-13	12.8861			protein refolding	6	3.6	3e-06	5.52288			nuclear pore organization	3	3.7	0.0004	3.39794			chaperone cofactor-dependent protein refolding	4	3.3	0.0012	2.92082			negative regulation of DNA-binding transcription factor activity	4	3.7	0.0068	2.16749
cellular response to heat	9	4.1	2.5e-07	6.60206			DNA replication	16	4.2	3.7e-10	9.4318			response to heat	5	3	0.00037	3.4318			protein modification by small protein conjugation	3	3.7	0.00094	3.02687			peptide cross-linking	3	2.4	0.011	1.95861			chromatin remodeling	7	6.4	0.0092	2.03621
chaperone-mediated autophagy	4	1.8	2.4e-05	4.61979			nuclear pore complex assembly	7	1.8	7.8e-09	8.10791			protein folding	8	4.8	0.00041	3.38722			protein autophosphorylation	5	6.1	0.0026	2.58503			ossification	4	3.3	0.015	1.82391			cytoplasmic translation	4	3.7	0.014	1.85387
response to heat	6	2.8	9.4e-05	4.02687			5S class rRNA transcription by RNA polymerase III	6	1.6	1.3e-08	7.88606			negative regulation of inclusion body assembly	3	1.8	0.0027	2.56864			phosphorylation	9	11	0.003	2.52288			negative regulation of phospholipase A2 activity	2	1.6	0.018	1.74473			positive regulation of epithelial cell proliferation involved in lung morphogenesis	2	1.8	0.026	1.58503
amyloid-beta clearance	4	1.8	0.00032	3.49485			regulation of cell cycle	20	5.2	1.2e-07	6.92082			chaperone-mediated protein folding	4	2.4	0.0055	2.25964			mRNA transport	4	4.9	0.0038	2.42022			negative regulation of DNA-templated transcription	9	7.3	0.021	1.67778			centrosome cycle	3	2.8	0.027	1.56864
protein targeting to lysosome involved in chaperone-mediated autophagy	3	1.4	0.00034	3.46852			transcription by RNA polymerase III	8	2.1	1.9e-07	6.72125			platelet aggregation	4	2.4	0.007	2.1549			protein K11-linked ubiquitination	3	3.7	0.0089	2.05061			polysaccharide biosynthetic process	2	1.6	0.024	1.61979			regulation of extrinsic apoptotic signaling pathway via death domain receptors	2	1.8	0.031	1.50864
protein complex oligomerization	4	1.8	0.0016	2.79588			mRNA transport	12	3.1	3e-07	6.52288			glycolytic process	4	2.4	0.007	2.1549			cholesterol biosynthetic process	3	3.7	0.01	2			fluid transport	2	1.6	0.024	1.61979			positive regulation of potassium ion transmembrane transporter activity	2	1.8	0.031	1.50864
lipid metabolic process	9	4.1	0.002	2.69897			DNA replication initiation	8	2.1	4.7e-07	6.3279			postsynaptic actin cytoskeleton organization	3	1.8	0.0098	2.00877			positive regulation of protein import into nucleus	3	3.7	0.011	1.95861			endochondral bone morphogenesis	2	1.6	0.029	1.5376			negative regulation of protein export from nucleus	2	1.8	0.031	1.50864
cell adhesion	14	6.4	0.004	2.39794			regulation of signal transduction by p53 class mediator	9	2.3	1.1e-06	5.95861			positive regulation of protein tyrosine kinase activity	3	1.8	0.011	1.95861			protein phosphorylation	6	7.3	0.015	1.82391			negative regulation of serine-type endopeptidase activity	2	1.6	0.029	1.5376			proton transmembrane transport	4	3.7	0.036	1.4437
activation of innate immune response	4	1.8	0.0057	2.24413			tRNA transcription by RNA polymerase III	6	1.6	1.5e-06	5.82391			positive regulation of proteolysis	3	1.8	0.012	1.92082			centrosome cycle	3	3.7	0.015	1.82391			translation	5	4.1	0.032	1.49485			modification-dependent protein catabolic process	2	1.8	0.041	1.38722
positive regulation of protein phosphorylation	8	3.7	0.007	2.1549			mitotic sister chromatid segregation	8	2.1	3.1e-06	5.50864			cellular response to heat	4	2.4	0.012	1.92082			mRNA export from nucleus	3	3.7	0.024	1.61979			regulation of macroautophagy	3	2.4	0.045	1.34679			cell junction assembly	2	1.8	0.041	1.38722
response to progesterone	4	1.8	0.0073	2.13668			mitotic cell cycle	14	3.7	4.1e-06	5.38722			regulation of hepatocyte growth factor receptor signaling pathway	2	1.2	0.016	1.79588			chromatin remodeling	5	6.1	0.043	1.36653										mitotic cell cycle	4	3.7	0.042	1.37675
response to hydrogen peroxide	4	1.8	0.0073	2.13668			rRNA processing	13	3.4	4.5e-06	5.34679			pronephric nephron development	2	1.2	0.016	1.79588			response to amine	2	2.4	0.045	1.34679										microtubule cytoskeleton organization	4	3.7	0.044	1.35655
establishment of endothelial intestinal barrier	3	1.4	0.0083	2.08092			regulation of mitotic cell cycle	10	2.6	4.5e-06	5.34679			chaperone-mediated protein complex assembly	3	1.8	0.018	1.74473			positive regulation of ubiquitin-protein transferase activity	2	2.4	0.049	1.3098										positive regulation of neuron apoptotic process	3	2.8	0.045	1.34679
ethanol catabolic process	3	1.4	0.0083	2.08092			protein K11-linked ubiquitination	8	2.1	4.6e-06	5.33724			cellular oxidant detoxification	4	2.4	0.021	1.67778																	response to type I interferon	2	1.8	0.046	1.33724
glycoprotein catabolic process	3	1.4	0.0083	2.08092			protein import into nucleus	12	3.1	5e-06	5.30103			translation	6	3.6	0.023	1.63827																	phosphorylation	8	7.3	0.048	1.31876
positive regulation of angiogenesis	7	3.2	0.0085	2.07058			interstrand cross-link repair	8	2.1	5.6e-06	5.25181			response to cold	3	1.8	0.024	1.61979
xenobiotic metabolic process	6	2.8	0.0099	2.00436			mitotic cytokinesis	10	2.6	6.5e-06	5.18709			peptidyl-tyrosine dephosphorylation	3	1.8	0.025	1.60206
positive regulation of interferon-beta production	4	1.8	0.01	2			nuclear pore organization	5	1.3	7.8e-06	5.10791			negative regulation of ERK1 and ERK2 cascade	4	2.4	0.025	1.60206
cell migration	9	4.1	0.011	1.95861			negative regulation of DNA recombination	6	1.6	1.5e-05	4.82391			multivesicular body assembly	3	1.8	0.027	1.56864
response to estradiol	5	2.3	0.014	1.85387			ribosomal large subunit assembly	6	1.6	1.5e-05	4.82391			progesterone biosynthetic process	2	1.2	0.031	1.50864
regulation of the force of heart contraction	3	1.4	0.014	1.85387			mitotic spindle assembly	8	2.1	2.8e-05	4.55284			positive regulation of tau-protein kinase activity	2	1.2	0.031	1.50864
defense response to virus	8	3.7	0.015	1.82391			mitotic spindle organization	9	2.3	3.7e-05	4.4318			telomerase holoenzyme complex assembly	2	1.2	0.031	1.50864
cellular response to unfolded protein	3	1.4	0.016	1.79588			cell cycle	19	5	4e-05	4.39794			insulin receptor recycling	2	1.2	0.031	1.50864
forebrain development	4	1.8	0.017	1.76955			G2/M transition of mitotic cell cycle	8	2.1	4.2e-05	4.37675			regulation of type I interferon-mediated signaling pathway	2	1.2	0.031	1.50864
proteolysis	13	6	0.017	1.76955			RNA export from nucleus	6	1.6	4.4e-05	4.35655			actin cytoskeleton organization	6	3.6	0.035	1.45593
ERAD pathway	5	2.3	0.018	1.74473			anaphase-promoting complex-dependent catabolic process	6	1.6	5.5e-05	4.25964			positive regulation of mRNA splicing, via spliceosome	3	1.8	0.038	1.42022
regulation of protein phosphorylation	4	1.8	0.019	1.72125			phosphorylation	28	7.3	5.9e-05	4.22915			cytoplasmic translation	4	2.4	0.042	1.37675
regulation of G1/S transition of mitotic cell cycle	4	1.8	0.02	1.69897			nuclear pore localization	4	1	6.2e-05	4.20761			chaperone-mediated autophagy	2	1.2	0.047	1.3279
amine biosynthetic process	2	0.9	0.021	1.67778			maturation of LSU-rRNA	5	1.3	7.4e-05	4.13077			positive regulation of nitric oxide biosynthetic process	3	1.8	0.048	1.31876
metanephric glomerular basement membrane development	2	0.9	0.021	1.67778			chromatin remodeling	19	5	8.3e-05	4.08092			cell motility	3	1.8	0.048	1.31876
negative regulation of cardiac muscle tissue regeneration	2	0.9	0.021	1.67778			protein autophosphorylation	12	3.1	0.00011	3.95861
axon guidance	7	3.2	0.025	1.60206			positive regulation of double-strand break repair via homologous recombination	7	1.8	0.00014	3.85387
cell morphogenesis	5	2.3	0.026	1.58503			double-strand break repair via homologous recombination	10	2.6	0.00017	3.76955
dephosphorylation	5	2.3	0.027	1.56864			DNA replication, synthesis of primer	4	1	0.00021	3.67778
negative regulation of type I interferon-mediated signaling pathway	3	1.4	0.027	1.56864			transcription initiation at RNA polymerase III promoter	4	1	0.00021	3.67778
response to glucose	4	1.8	0.029	1.5376			DNA damage response	17	4.4	0.00022	3.65758
response to ethanol	5	2.3	0.029	1.5376			response to UV	7	1.8	0.00022	3.65758
response to virus	5	2.3	0.031	1.50864			mitotic spindle assembly checkpoint signaling	6	1.6	0.00025	3.60206
muscle cell cellular homeostasis	3	1.4	0.032	1.49485			ribosome biogenesis	6	1.6	0.00029	3.5376
phenol-containing compound metabolic process	2	0.9	0.032	1.49485			regulation of double-strand break repair via homologous recombination	5	1.3	0.00029	3.5376
negative regulation of cyclin-dependent protein kinase activity	2	0.9	0.032	1.49485			protein localization to nuclear envelope	4	1	0.00033	3.48149
metanephric podocyte development	2	0.9	0.032	1.49485			mitotic chromosome condensation	5	1.3	0.00037	3.4318
axon extension involved in regeneration	2	0.9	0.032	1.49485			regulation of mitotic metaphase/anaphase transition	6	1.6	0.00039	3.40894
collagen fibril organization	4	1.8	0.033	1.48149			chromosome condensation	5	1.3	0.00045	3.34679
glucose homeostasis	5	2.3	0.035	1.45593			mitotic G2 DNA damage checkpoint signaling	6	1.6	0.00066	3.18046
positive regulation of non-canonical NF-kappaB signal transduction	4	1.8	0.035	1.45593			mitotic cell cycle phase transition	5	1.3	0.00066	3.18046
positive regulation of cell migration	8	3.7	0.036	1.4437			protein localization to nucleolus	4	1	0.00069	3.16115
protein folding	6	2.8	0.036	1.4437			positive regulation of ubiquitin protein ligase activity	4	1	0.00069	3.16115
tissue development	3	1.4	0.036	1.4437			chromosome segregation	9	2.3	0.00072	3.14267
G1/S transition of mitotic cell cycle	4	1.8	0.04	1.39794			ribosomal large subunit biogenesis	6	1.6	0.00074	3.13077
astrocyte activation involved in immune response	2	0.9	0.042	1.37675			regulation of cytokinesis	6	1.6	0.00083	3.08092
carnitine biosynthetic process	2	0.9	0.042	1.37675			mitotic spindle midzone assembly	4	1	0.00094	3.02687
protein catabolic process	4	1.8	0.042	1.37675			regulation of chromosome segregation	4	1	0.00094	3.02687
protein stabilization	7	3.2	0.045	1.34679			mRNA export from nucleus	7	1.8	0.001	3
ATP metabolic process	3	1.4	0.046	1.33724			positive regulation of mitotic metaphase/anaphase transition	4	1	0.0012	2.92082
intrinsic apoptotic signaling pathway in response to DNA damage by p53 class mediator	3	1.4	0.049	1.3098			mitotic metaphase chromosome alignment	6	1.6	0.0013	2.88606
							ubiquitin-dependent protein catabolic process	13	3.4	0.0016	2.79588
							DNA replication checkpoint signaling	4	1	0.0016	2.79588
							maturation of SSU-rRNA from tricistronic rRNA transcript (SSU-rRNA, 5.8S rRNA, LSU-rRNA)	5	1.3	0.0017	2.76955
							DNA biosynthetic process	5	1.3	0.0017	2.76955
							G1/S transition of mitotic cell cycle	7	1.8	0.0019	2.72125
							DNA recombination	7	1.8	0.0019	2.72125
							protein phosphorylation	17	4.4	0.0019	2.72125
							protein K48-linked ubiquitination	8	2.1	0.002	2.69897
							maturation of LSU-rRNA from tricistronic rRNA transcript (SSU-rRNA, 5.8S rRNA, LSU-rRNA)	4	1	0.0025	2.60206
							liver regeneration	5	1.3	0.0025	2.60206
							peptidyl-serine phosphorylation	10	2.6	0.0027	2.56864
							ribosomal small subunit biogenesis	7	1.8	0.0029	2.5376
							symbiont entry into host cell	8	2.1	0.0031	2.50864
							maturation of 5.8S rRNA from tricistronic rRNA transcript (SSU-rRNA, 5.8S rRNA, LSU-rRNA)	3	0.8	0.0033	2.48149
							nuclear envelope organization	4	1	0.0042	2.37675
							mRNA 3'-end processing by stem-loop binding and cleavage	3	0.8	0.0049	2.3098
							homologous chromosome segregation	3	0.8	0.0049	2.3098
							telomere maintenance	6	1.6	0.0051	2.29243
							regulation of meiotic cell cycle	4	1	0.0057	2.24413
							heterochromatin formation	6	1.6	0.0059	2.22915
							DNA damage checkpoint signaling	5	1.3	0.0063	2.20066
							protein K6-linked ubiquitination	4	1	0.0066	2.18046
							metaphase/anaphase transition of mitotic cell cycle	3	0.8	0.0068	2.16749
							negative regulation of transcription by RNA polymerase II	30	7.8	0.0076	2.11919
							apoptotic process	21	5.5	0.0081	2.09151
							positive regulation of double-strand break repair	5	1.3	0.0082	2.08619
							regulation of embryonic development	5	1.3	0.011	1.95861
							regulation of centrosome cycle	3	0.8	0.011	1.95861
							nephron development	3	0.8	0.011	1.95861
							regulation of protein localization to nucleus	3	0.8	0.011	1.95861
							regulation of double-strand break repair	4	1	0.012	1.92082
							negative regulation of double-strand break repair via homologous recombination	4	1	0.013	1.88606
							protein monoubiquitination	5	1.3	0.014	1.85387
							telomere maintenance via recombination	3	0.8	0.014	1.85387
							regulation of signaling	3	0.8	0.014	1.85387
							positive regulation of G2/M transition of mitotic cell cycle	4	1	0.015	1.82391
							rhythmic process	6	1.6	0.016	1.79588
							regulation of protein phosphorylation	5	1.3	0.017	1.76955
							RNA polymerase I preinitiation complex assembly	3	0.8	0.017	1.76955
							tRNA methylation	4	1	0.018	1.74473
							protein K27-linked ubiquitination	3	0.8	0.02	1.69897
							positive regulation of mitotic cell cycle spindle assembly checkpoint	3	0.8	0.02	1.69897
							protein modification by small protein conjugation	3	0.8	0.02	1.69897
							DNA-templated transcription	6	1.6	0.023	1.63827
							regulation of G2/M transition of mitotic cell cycle	3	0.8	0.023	1.63827
							regulation of DNA repair	5	1.3	0.024	1.61979
							protein transport	15	3.9	0.024	1.61979
							positive regulation of mitotic cell cycle	4	1	0.027	1.56864
							cellular response to cadmium ion	4	1	0.027	1.56864
							intracellular zinc ion homeostasis	4	1	0.027	1.56864
							metaphase chromosome alignment	3	0.8	0.027	1.56864
							nucleobase-containing compound metabolic process	4	1	0.029	1.5376
							attachment of mitotic spindle microtubules to kinetochore	3	0.8	0.031	1.50864
							negative regulation of gene expression via chromosomal CpG island methylation	3	0.8	0.031	1.50864
							positive regulation of cell cycle	4	1	0.031	1.50864
							positive regulation of GTPase activity	7	1.8	0.032	1.49485
							protein ubiquitination	16	4.2	0.033	1.48149
							replication fork processing	4	1	0.033	1.48149
							neurogenesis	5	1.3	0.034	1.46852
							regulation of JNK cascade	3	0.8	0.035	1.45593
							fibroblast proliferation	4	1	0.036	1.4437
							negative regulation of RNA export from nucleus	2	0.5	0.037	1.4318
							mitotic intra-S DNA damage checkpoint signaling	3	0.8	0.039	1.40894
							cellular response to ionizing radiation	4	1	0.043	1.36653
							positive regulation by host of viral transcription	3	0.8	0.043	1.36653
							negative regulation of growth	3	0.8	0.043	1.36653
							positive regulation of DNA-templated transcription	21	5.5	0.045	1.34679
							protein autoubiquitination	5	1.3	0.045	1.34679
							chromatin organization	9	2.3	0.047	1.3279
							negative regulation of epidermal growth factor receptor signaling pathway	3	0.8	0.048	1.31876
							DNA-templated transcription initiation	3	0.8	0.048	1.31876
							spindle organization	3	0.8	0.048	1.31876
			MCF-10A Up	-LOG(p-value)		MDA-MB-231 Up	-LOG(p-value)		MDA-MB-468 Up	-LOG(p-value)
response to unfolded protein			response to unfolded protein	11.9208		response to unfolded protein	10.4685		response to unfolded protein	3.37675
protein refolding			protein refolding	10.8861		protein refolding	5.52288		protein refolding	3.18046
chaperone cofactor-dependent protein refolding			chaperone cofactor-dependent protein refolding	7.10791		chaperone cofactor-dependent protein refolding	6.50864		chaperone cofactor-dependent protein refolding	2.92082
cellular response to heat			cellular response to heat	6.60206
chaperone-mediated autophagy			chaperone-mediated autophagy	4.61979
response to heat			response to heat	4.02687		response to heat	3.4318
protein complex oligomerization			protein complex oligomerization	2.79588
negative regulation of inclusion body assembly						negative regulation of inclusion body assembly	2.56864
cell adhesion			cell adhesion	2.39794
activation of innate immune response			activation of innate immune response	2.24413
glycolytic process						glycolytic process	2.1549
positive regulation of protein phosphorylation			positive regulation of protein phosphorylation	2.1549
peptide cross-linking									peptide cross-linking	1.95861
negative regulation of DNA-templated transcription									negative regulation of DNA-templated transcription	1.67778
			MCF-10A Down	-LOG(p-value)		MDA-MB-231 Down	-LOG(p-value)		MDA-MB-468 Down	-LOG(p-value)
cell division			cell division	19.7959
DNA repair			DNA repair	15.4559
nucleocytoplasmic transport			nucleocytoplasmic transport	12.8861		nucleocytoplasmic transport	4.45593
DNA replication			DNA replication	9.4318					DNA replication	2.76955
nuclear pore complex assembly			nuclear pore complex assembly	8.10791
regulation of cell cycle			regulation of cell cycle	6.92082
transcription by RNA polymerase III			transcription by RNA polymerase III	6.72125
mRNA transport			mRNA transport	6.52288		mRNA transport	2.42022
mitotic cell cycle			mitotic cell cycle	5.38722					mitotic cell cycle	1.37675
protein K11-linked ubiquitination			protein K11-linked ubiquitination	5.33724		protein K11-linked ubiquitination	2.05061
nuclear pore organization			nuclear pore organization	5.10791		nuclear pore organization	3.39794
phosphorylation			phosphorylation	4.22915		phosphorylation	2.52288		phosphorylation	1.31876
chromatin remodeling			chromatin remodeling	4.08092		chromatin remodeling	1.36653		chromatin remodeling	2.03621
RNA export from nucleus						RNA export from nucleus	4.09691
translation									translation	3.17393
protein autophosphorylation			protein autophosphorylation	3.95861		protein autophosphorylation	2.58503
mRNA export from nucleus			mRNA export from nucleus	3		mRNA export from nucleus	1.61979
protein phosphorylation			protein phosphorylation	2.72125		protein phosphorylation	1.82391
protein modification by small protein conjugation			protein modification by small protein conjugation	1.69897		protein modification by small protein conjugation	3.02687
negative regulation of DNA-binding transcription factor activity									negative regulation of DNA-binding transcription factor activity	2.16749
cytoplasmic translation									cytoplasmic translation	1.85387

## Sheet: NDNB1 Beta Interactors 0.2
	MCF-10A NDNB1 Down 0.5-fold						MDA-MB-231 NDNB1 Down 0.5-fold						MDA-MB-468 NDNB1 Down 0.5-fold						MCF-10A NDNB1 Up 0.5-fold						MDA-MB-231 NDNB1 Up 0.5-fold						MDA-MB-468 NDNB1 Up 0.5-fold
	GO Biological Process, Direct	Count	%	p-value	-LOG(p-value)		GO Biological Process, Direct	Count	%	p-value	-LOG(p-value)		GO Biological Process, Direct	Count	%	p-value	-LOG(p-value)		GO Biological Process, Direct	Count	%	p-value	-LOG(p-value)		GO Biological Process, Direct	Count	%	p-value	-LOG(p-value)		GO Biological Process, Direct	Count	%	p-value	-LOG(p-value)
	phosphorylation	13	38.2	2e-11	10.699		protein phosphorylation	33	38.4	1.5e-33	32.8239		transcription by RNA polymerase II	2	50	0.035	1.45593		amyloid-beta clearance	2	16.7	0.0072	2.14267		protein phosphorylation	22	26.5	2e-18	17.699		integrated stress response signaling	2	40	0.0049	2.3098
	protein autophosphorylation	8	23.5	1.3e-09	8.88606		phosphorylation	37	43	1e-31	31								positive regulation of endothelial cell chemotaxis	2	16.7	0.0078	2.10791		intracellular signal transduction	16	19.3	2.2e-10	9.65758		DNA-templated transcription	2	40	0.018	1.74473
	protein phosphorylation	10	29.4	1.5e-09	8.82391		intracellular signal transduction	18	20.9	3e-12	11.5229								microglial cell activation	2	16.7	0.016	1.79588		phosphorylation	17	20.5	5e-09	8.30103		positive regulation of transcription by RNA polymerase II	3	60	0.022	1.65758
	SCF-dependent proteasomal ubiquitin-dependent protein catabolic process	4	11.8	4.5e-05	4.34679		protein autophosphorylation	12	14	3.6e-11	10.4437								positive regulation of nitric oxide biosynthetic process	2	16.7	0.024	1.61979		protein autophosphorylation	9	10.8	1.8e-07	6.74473		regulation of transcription by RNA polymerase II	3	60	0.036	1.4437
	ubiquitin-dependent protein catabolic process	5	14.7	0.00032	3.49485		cell surface receptor protein tyrosine kinase signaling pathway	11	12.8	4.1e-11	10.3872								chaperone-mediated protein folding	2	16.7	0.025	1.60206		peptidyl-serine phosphorylation	9	10.8	2.6e-07	6.58503		regulation of apoptotic process	2	40	0.045	1.34679
	protein ubiquitination	6	17.6	0.00049	3.3098		peptidyl-serine phosphorylation	11	12.8	1.3e-09	8.88606								positive regulation of protein binding	2	16.7	0.026	1.58503		positive regulation of DNA-templated transcription	12	14.5	0.00015	3.82391
	cell surface receptor protein tyrosine kinase signaling pathway	4	11.8	0.00051	3.29243		peptidyl-tyrosine phosphorylation	8	9.3	1.7e-09	8.76955								platelet aggregation	2	16.7	0.027	1.56864		MAPK cascade	6	7.2	0.00017	3.76955
	MAPK cascade	4	11.8	0.00074	3.13077		cellular response to growth factor stimulus	8	9.3	5e-09	8.30103								positive regulation of blood vessel endothelial cell migration	2	16.7	0.028	1.55284		positive regulation of canonical NF-kappaB signal transduction	7	8.4	0.00034	3.46852
	signal transduction	8	23.5	0.0014	2.85387		regulation of multicellular organismal process	5	5.8	9.9e-08	7.00436								receptor internalization	2	16.7	0.029	1.5376		positive regulation of nitric oxide biosynthetic process	4	4.8	0.00078	3.10791
	regulation of cytokinesis	3	8.8	0.0015	2.82391		positive regulation of kinase activity	7	8.1	1.2e-07	6.92082								regulation of protein phosphorylation	2	16.7	0.029	1.5376		positive regulation of gene expression	9	10.8	0.0011	2.95861
	regulation of signal transduction by p53 class mediator	3	8.8	0.0017	2.76955		signal transduction	21	24.4	1.8e-07	6.74473								response to unfolded protein	2	16.7	0.032	1.49485		signal transduction	14	16.9	0.0015	2.82391
	G2/M transition of mitotic cell cycle	3	8.8	0.0024	2.61979		MAPK cascade	8	9.3	1.1e-06	5.95861								receptor-mediated endocytosis	2	16.7	0.039	1.40894		B cell receptor signaling pathway	4	4.8	0.002	2.69897
	positive regulation of kinase activity	3	8.8	0.0028	2.55284		multicellular organism development	7	8.1	1.2e-06	5.92082								phagocytosis	2	16.7	0.039	1.40894		JNK cascade	4	4.8	0.002	2.69897
	neuron projection morphogenesis	3	8.8	0.0034	2.46852		activin receptor signaling pathway	5	5.8	1.7e-06	5.76955														activation of protein kinase B activity	3	3.6	0.0033	2.48149
	mitotic spindle organization	3	8.8	0.0042	2.37675		positive regulation of DNA-templated transcription	15	17.4	1.7e-06	5.76955														positive regulation of JUN kinase activity	3	3.6	0.0059	2.22915
	apoptotic signaling pathway	3	8.8	0.0043	2.36653		cell differentiation	14	16.3	5.5e-06	5.25964														regulation of canonical NF-kappaB signal transduction	3	3.6	0.0072	2.14267
	G1/S transition of mitotic cell cycle	3	8.8	0.0044	2.35655		negative regulation of apoptotic process	12	14	9.9e-06	5.00436														negative regulation of hydrogen peroxide-induced neuron intrinsic apoptotic signaling pathway	2	2.4	0.0082	2.08619
	multicellular organism development	3	8.8	0.0059	2.22915		positive regulation of gene expression	12	14	1e-05	5														response to ethanol	4	4.8	0.01	2
	positive regulation of cell growth	3	8.8	0.0069	2.16115		positive regulation of phosphatidylinositol 3-kinase/protein kinase B signal transduction	8	9.3	1.8e-05	4.74473														post-translational protein modification	3	3.6	0.01	2
	positive regulation of cell migration	4	11.8	0.0076	2.11919		positive regulation of cell migration	9	10.5	3e-05	4.52288														response to hydrogen peroxide	3	3.6	0.01	2
	protein K48-linked ubiquitination	3	8.8	0.008	2.09691		Fc-epsilon receptor signaling pathway	4	4.7	0.00014	3.85387														positive regulation of mitochondrial electron transport, NADH to ubiquinone	2	2.4	0.012	1.92082
	ovulation cycle	2	5.9	0.011	1.95861		insulin receptor signaling pathway	5	5.8	0.00024	3.61979														Mullerian duct regression	2	2.4	0.016	1.79588
	mitotic spindle midzone assembly	2	5.9	0.016	1.79588		negative regulation of TOR signaling	4	4.7	0.0004	3.39794														regulation of calcineurin-NFAT signaling cascade	2	2.4	0.016	1.79588
	cell division	4	11.8	0.017	1.76955		cytokine-mediated signaling pathway	6	7	0.00053	3.27572														protein stabilization	5	6	0.017	1.76955
	regulation of JNK cascade	2	5.9	0.022	1.65758		positive regulation of cell growth	5	5.8	0.00054	3.26761														SCF-dependent proteasomal ubiquitin-dependent protein catabolic process	3	3.6	0.017	1.76955
	regulation of cell motility	2	5.9	0.022	1.65758		regulation of cell cycle	7	8.1	0.00055	3.25964														platelet aggregation	3	3.6	0.017	1.76955
	intracellular signal transduction	4	11.8	0.023	1.63827		symbiont entry into host cell	5	5.8	0.00098	3.00877														arginine biosynthetic process	2	2.4	0.02	1.69897
	Wnt signaling pathway	3	8.8	0.024	1.61979		regulation of DNA-templated transcription	12	14	0.001	3														cellular response to growth factor stimulus	3	3.6	0.024	1.61979
	astrocyte development	2	5.9	0.024	1.61979		type II interferon-mediated signaling pathway	3	3.5	0.0014	2.85387														negative regulation of protein export from nucleus	2	2.4	0.024	1.61979
	attachment of spindle microtubules to kinetochore	2	5.9	0.025	1.60206		positive regulation of cell population proliferation	9	10.5	0.0014	2.85387														regulation of platelet aggregation	2	2.4	0.024	1.61979
	positive regulation of phosphatidylinositol 3-kinase/protein kinase B signal transduction	3	8.8	0.03	1.52288		peptidyl-threonine phosphorylation	4	4.7	0.0017	2.76955														positive regulation of mast cell proliferation	2	2.4	0.024	1.61979
	non-canonical NF-kappaB signal transduction	2	5.9	0.032	1.49485		positive regulation of MAP kinase activity	4	4.7	0.0017	2.76955														negative regulation of intrinsic apoptotic signaling pathway in response to hydrogen peroxide	2	2.4	0.024	1.61979
	negative regulation of apoptotic process	4	11.8	0.034	1.46852		positive regulation of TORC1 signaling	4	4.7	0.0018	2.74473														regulation of hydrogen peroxide metabolic process	2	2.4	0.028	1.55284
	positive regulation of protein metabolic process	2	5.9	0.036	1.4437		positive regulation of protein phosphorylation	6	7	0.0019	2.72125														positive regulation of angiogenesis	4	4.8	0.03	1.52288
	regulation of apoptotic process	3	8.8	0.041	1.38722		heart development	6	7	0.0021	2.67778														positive regulation of endothelial cell migration	3	3.6	0.03	1.52288
	positive regulation of vasoconstriction	2	5.9	0.043	1.36653		B cell receptor signaling pathway	4	4.7	0.0022	2.65758														mitotic nuclear membrane disassembly	2	2.4	0.032	1.49485
	regulation of phosphatidylinositol 3-kinase/protein kinase B signal transduction	2	5.9	0.043	1.36653		in utero embryonic development	6	7	0.0025	2.60206														negative regulation of ubiquitin-protein transferase activity	2	2.4	0.032	1.49485
	positive regulation of DNA replication	2	5.9	0.043	1.36653		positive regulation of NF-kappaB transcription factor activity	5	5.8	0.0028	2.55284														macroautophagy	3	3.6	0.035	1.45593
	negative regulation of innate immune response	2	5.9	0.043	1.36653		transcription by RNA polymerase II	6	7	0.0033	2.48149														positive regulation of peptidyl-serine phosphorylation	3	3.6	0.036	1.4437
	regulation of cell cycle	3	8.8	0.045	1.34679		G1/S transition of mitotic cell cycle	4	4.7	0.0033	2.48149														negative regulation of glial cell apoptotic process	2	2.4	0.036	1.4437
	negative regulation of transcription by RNA polymerase II	5	14.7	0.045	1.34679		positive regulation of peptidyl-serine phosphorylation	4	4.7	0.0037	2.4318														cellular oxidant detoxification	3	3.6	0.037	1.4318
	positive regulation of synaptic transmission, glutamatergic	2	5.9	0.046	1.33724		protein ubiquitination	8	9.3	0.0041	2.38722														adaptive immune response	6	7.2	0.038	1.42022
	negative regulation of smoothened signaling pathway	2	5.9	0.046	1.33724		positive regulation of transcription by RNA polymerase II	13	15.1	0.0067	2.17393														regulation of blood pressure	3	3.6	0.04	1.39794
	proteasome-mediated ubiquitin-dependent protein catabolic process	3	8.8	0.048	1.31876		toll-like receptor 4 signaling pathway	3	3.5	0.0072	2.14267														positive regulation of B cell receptor signaling pathway	2	2.4	0.04	1.39794
							positive regulation of protein targeting to membrane	3	3.5	0.0072	2.14267														intracellular chloride ion homeostasis	2	2.4	0.04	1.39794
							cellular response to insulin stimulus	4	4.7	0.0075	2.12494														positive regulation of translation	3	3.6	0.044	1.35655
							thyroid gland development	3	3.5	0.0077	2.11351														regulation of primary metabolic process	2	2.4	0.044	1.35655
							skeletal system morphogenesis	3	3.5	0.0092	2.03621														cortical cytoskeleton organization	2	2.4	0.044	1.35655
							regulation of ERK1 and ERK2 cascade	3	3.5	0.01	2														regulation of mast cell degranulation	2	2.4	0.044	1.35655
							negative regulation of gene expression	6	7	0.01	2														positive regulation of phosphatidylinositol 3-kinase/protein kinase B signal transduction	4	4.8	0.045	1.34679
							protein import into nucleus	4	4.7	0.011	1.95861														positive regulation of peptidyl-tyrosine phosphorylation	3	3.6	0.047	1.3279
							positive regulation of glucose import	3	3.5	0.011	1.95861
							response to cAMP	3	3.5	0.011	1.95861
							response to virus	4	4.7	0.012	1.92082
							insulin secretion	3	3.5	0.012	1.92082
							regulation of MAPK cascade	3	3.5	0.016	1.79588
							positive regulation of neuron projection development	4	4.7	0.016	1.79588
							negative regulation of insulin receptor signaling pathway	3	3.5	0.016	1.79588
							type I interferon-mediated signaling pathway	3	3.5	0.018	1.74473
							negative regulation of cold-induced thermogenesis	3	3.5	0.018	1.74473
							SCF-dependent proteasomal ubiquitin-dependent protein catabolic process	3	3.5	0.018	1.74473
							epithelial cell proliferation	3	3.5	0.019	1.72125
							positive regulation of Notch signaling pathway	3	3.5	0.02	1.69897
							cellular response to tumor necrosis factor	4	4.7	0.02	1.69897
							receptor internalization	3	3.5	0.021	1.67778
							venous blood vessel development	2	2.3	0.021	1.67778
							chordate embryonic development	2	2.3	0.021	1.67778
							negative regulation of TORC1 signaling	3	3.5	0.021	1.67778
							extrinsic apoptotic signaling pathway	3	3.5	0.021	1.67778
							cellular response to reactive oxygen species	3	3.5	0.021	1.67778
							response to lipopolysaccharide	4	4.7	0.022	1.65758
							epithelial to mesenchymal transition	3	3.5	0.022	1.65758
							negative regulation of epithelial cell proliferation	3	3.5	0.023	1.63827
							angiogenesis	5	5.8	0.024	1.61979
							cellular senescence	3	3.5	0.025	1.60206
							lymphatic endothelial cell differentiation	2	2.3	0.025	1.60206
							regulation of platelet aggregation	2	2.3	0.025	1.60206
							positive regulation of insulin secretion	3	3.5	0.026	1.58503
							innate immune response	7	8.1	0.027	1.56864
							positive regulation of activin receptor signaling pathway	2	2.3	0.029	1.5376
							positive regulation of neuron apoptotic process	3	3.5	0.031	1.50864
							nervous system development	6	7	0.032	1.49485
							cell migration	5	5.8	0.032	1.49485
							ERBB2-EGFR signaling pathway	2	2.3	0.034	1.46852
							regulation of mitotic cell cycle	3	3.5	0.034	1.46852
							positive regulation of epithelial cell proliferation	3	3.5	0.035	1.45593
							regulation of Ras protein signal transduction	2	2.3	0.038	1.42022
							coronary artery morphogenesis	2	2.3	0.038	1.42022
							tyrosine phosphorylation of STAT protein	2	2.3	0.038	1.42022
							endothelial tube morphogenesis	2	2.3	0.038	1.42022
							positive regulation of metabolic process	2	2.3	0.038	1.42022
							paraxial mesoderm development	2	2.3	0.038	1.42022
							response to hydroperoxide	2	2.3	0.038	1.42022
							protein autoubiquitination	3	3.5	0.038	1.42022
							growth hormone receptor signaling pathway via JAK-STAT	2	2.3	0.042	1.37675
							retina vasculature development in camera-type eye	2	2.3	0.042	1.37675
							cardiac left ventricle morphogenesis	2	2.3	0.042	1.37675
							regulation of phagocytosis	2	2.3	0.042	1.37675
							DNA cytosine deamination	2	2.3	0.042	1.37675
							phosphatidylinositol 3-kinase/protein kinase B signal transduction	3	3.5	0.044	1.35655
							neural tube closure	3	3.5	0.045	1.34679
							artery development	2	2.3	0.046	1.33724
							type III interferon-mediated signaling pathway	2	2.3	0.046	1.33724
							cell surface receptor protein serine/threonine kinase signaling pathway	2	2.3	0.046	1.33724
							male sex determination	2	2.3	0.046	1.33724
							positive regulation of MAPK cascade	4	4.7	0.046	1.33724
							lung development	3	3.5	0.048	1.31876
							positive regulation of apoptotic process	5	5.8	0.049	1.3098
	MCF-10A Up	-LOG(p-value)		MDA-MB-231 Up	-LOG(p-value)		MDA-MB-468 Up	-LOG(p-value)
protein phosphorylation				protein phosphorylation	17.699				1
intracellular signal transduction				intracellular signal transduction	9.65758				2
phosphorylation				phosphorylation	8.30103				3
protein autophosphorylation				protein autophosphorylation	6.74473				4
positive regulation of DNA-templated transcription				positive regulation of DNA-templated transcription	3.82391				5
MAPK cascade				MAPK cascade	3.76955				6
positive regulation of canonical NF-kappaB signal transduction				positive regulation of canonical NF-kappaB signal transduction	3.46852				7
positive regulation of nitric oxide biosynthetic process	positive regulation of nitric oxide biosynthetic process	1.61979		positive regulation of nitric oxide biosynthetic process	3.10791				8
positive regulation of gene expression				positive regulation of gene expression	2.95861				9
B cell receptor signaling pathway				B cell receptor signaling pathway	2.69897				10
JNK cascade				JNK cascade	2.69897				11
integrated stress response signaling							integrated stress response signaling	2.3098	12
positive regulation of endothelial cell chemotaxis	positive regulation of endothelial cell chemotaxis	2.10791							13
DNA-templated transcription							DNA-templated transcription	1.74473	14
positive regulation of transcription by RNA polymerase II							positive regulation of transcription by RNA polymerase II	1.65758	15
chaperone-mediated protein folding	chaperone-mediated protein folding	1.60206							16
receptor internalization	receptor internalization	1.5376							17
regulation of protein phosphorylation	regulation of protein phosphorylation	1.5376							18
response to unfolded protein	response to unfolded protein	1.49485							19
regulation of transcription by RNA polymerase II							regulation of transcription by RNA polymerase II	1.4437	20
regulation of apoptotic process							regulation of apoptotic process	1.34679	21
									22
									23
									24
									25
	MCF-10A Down	-LOG(p-value)		MDA-MB-231 Down	-LOG(p-value)		MDA-MB-468 Down	-LOG(p-value)
protein phosphorylation	protein phosphorylation	8.82391		protein phosphorylation	32.8239				1
phosphorylation	phosphorylation	10.699		phosphorylation	31				2
intracellular signal transduction	intracellular signal transduction	1.63827		intracellular signal transduction	11.5229				3
protein autophosphorylation	protein autophosphorylation	8.88606		protein autophosphorylation	10.4437				4
cell surface receptor protein tyrosine kinase signaling pathway	cell surface receptor protein tyrosine kinase signaling pathway	3.29243		cell surface receptor protein tyrosine kinase signaling pathway	10.3872				5
cellular response to growth factor stimulus				cellular response to growth factor stimulus	8.30103				6
positive regulation of kinase activity	positive regulation of kinase activity	2.55284		positive regulation of kinase activity	6.92082				7
signal transduction	signal transduction	2.85387		signal transduction	6.74473				8
MAPK cascade	MAPK cascade	3.13077		MAPK cascade	5.95861				9
multicellular organism development	multicellular organism development	2.22915		multicellular organism development	5.92082				10
activin receptor signaling pathway				activin receptor signaling pathway	5.76955				11
positive regulation of DNA-templated transcription				positive regulation of DNA-templated transcription	5.76955				12
negative regulation of apoptotic process	negative regulation of apoptotic process	1.46852		negative regulation of apoptotic process	5.00436				13
positive regulation of gene expression				positive regulation of gene expression	5				14
positive regulation of phosphatidylinositol 3-kinase/protein kinase B signal transduction	positive regulation of phosphatidylinositol 3-kinase/protein kinase B signal transduction	1.52288		positive regulation of phosphatidylinositol 3-kinase/protein kinase B signal transduction	4.74473				15
positive regulation of cell migration	positive regulation of cell migration	2.11919		positive regulation of cell migration	4.52288				16
negative regulation of TOR signaling				negative regulation of TOR signaling	3.39794				17
cytokine-mediated signaling pathway				cytokine-mediated signaling pathway	3.27572				18
positive regulation of cell growth	positive regulation of cell growth	2.16115		positive regulation of cell growth	3.26761				19
regulation of cell cycle	regulation of cell cycle	1.34679		regulation of cell cycle	3.25964				20
transcription by RNA polymerase II				transcription by RNA polymerase II	2.48149		transcription by RNA polymerase II	1.45593	21
protein ubiquitination	protein ubiquitination	3.3098		protein ubiquitination	2.38722				22
ubiquitin-dependent protein catabolic process	ubiquitin-dependent protein catabolic process	3.49485							23
regulation of cytokinesis	regulation of cytokinesis	2.82391							24
apoptotic signaling pathway	apoptotic signaling pathway	2.36653							25

## Sheet: NDNB1182 Beta Interactors 0.2
	MCF-10A NDNB1182 Down 0.5-fold						MDA-MB-231 NDNB1182 Down 0.5-fold						MDA-MB-468 NDNB1182 Down 0.5-fold						MCF-10A NDNB1182 Up 0.5-fold						MDA-MB-231 NDNB1182 Up 0.5-fold						MDA-MB-468 NDNB1182 Up 0.5-fold
	GO Biological Process, Direct	Count	%	p-value	-LOG(p-value)		GO Biological Process, Direct	Count	%	p-value	-LOG(p-value)		GO Biological Process, Direct	Count	%	p-value	-LOG(p-value)		GO Biological Process, Direct	Count	%	p-value	-LOG(p-value)		GO Biological Process, Direct	Count	%	p-value	-LOG(p-value)		GO Biological Process, Direct	Count	%	p-value	-LOG(p-value)
	phosphorylation	18	32.7	8.1e-14	13.0915		protein phosphorylation	24	44.4	2.9e-26	25.5376		protein phosphorylation	26	44.1	2.5e-28	27.6021		defense response to virus	5	26.3	5.5e-05	4.25964		protein phosphorylation	10	16.9	1.2e-06	5.92082		phosphorylation	9	25	1.2e-05	4.92082
	protein phosphorylation	15	27.3	2.4e-13	12.6198		phosphorylation	25	46.3	1.6e-22	21.7959		phosphorylation	25	42.4	2.4e-21	20.6198		defense response	4	21.1	6e-05	4.22185		intracellular receptor signaling pathway	4	6.8	0.00013	3.88606		intracellular signal transduction	6	16.7	0.00093	3.03152
	protein autophosphorylation	11	20	2.8e-12	11.5528		intracellular signal transduction	17	31.5	1.1e-14	13.9586		intracellular signal transduction	18	30.5	2.8e-15	14.5528		superoxide anion generation	3	15.8	0.00025	3.60206		positive regulation of DNA-templated transcription	10	16.9	0.00019	3.72125		peptidyl-serine phosphorylation	4	11.1	0.0027	2.56864
	signal transduction	15	27.3	1.2e-06	5.92082		protein autophosphorylation	10	18.5	1.7e-10	9.76955		protein autophosphorylation	7	11.9	4.4e-06	5.35655		innate immune response	5	26.3	0.0012	2.92082		positive regulation of transcription by RNA polymerase II	13	22	0.0002	3.69897		autophagosome maturation	3	8.3	0.0037	2.4318
	regulation of signal transduction by p53 class mediator	4	7.3	0.00017	3.76955		cellular response to growth factor stimulus	6	11.1	4.3e-07	6.36653		peptidyl-serine phosphorylation	7	11.9	6e-06	5.22185		response to unfolded protein	3	15.8	0.0013	2.88606		positive regulation of nitric oxide biosynthetic process	4	6.8	0.00028	3.55284		protein phosphorylation	5	13.9	0.0043	2.36653
	SCF-dependent proteasomal ubiquitin-dependent protein catabolic process	4	7.3	0.00024	3.61979		activin receptor signaling pathway	4	7.4	2.2e-05	4.65758		oxygen transport	4	6.8	1.2e-05	4.92082		protein targeting to lysosome involved in chaperone-mediated autophagy	2	10.5	0.0027	2.56864		SCF-dependent proteasomal ubiquitin-dependent protein catabolic process	4	6.8	0.00038	3.42022		negative regulation of transcription by RNA polymerase II	7	19.4	0.0064	2.19382
	regulation of cell cycle	6	10.9	0.00031	3.50864		negative regulation of apoptotic process	9	16.7	5e-05	4.30103		activin receptor signaling pathway	4	6.8	2.9e-05	4.5376		protein import	2	10.5	0.0082	2.08619		platelet aggregation	4	6.8	0.00038	3.42022		regulation of autophagy	3	8.3	0.0067	2.17393
	G1/S transition of mitotic cell cycle	4	7.3	0.0007	3.1549		peptidyl-serine phosphorylation	6	11.1	5.7e-05	4.24413		regulation of MAPK cascade	4	6.8	0.0003	3.52288		DNA cytosine deamination	2	10.5	0.0091	2.04096		negative regulation of transcription by RNA polymerase II	11	18.6	0.00039	3.40894		podocyte cell migration	2	5.6	0.012	1.92082
	regulation of JNK cascade	3	5.5	0.00071	3.14874		cell surface receptor protein tyrosine kinase signaling pathway	5	9.3	0.00021	3.67778		cell surface receptor protein tyrosine kinase signaling pathway	5	8.5	0.0003	3.52288		cytidine deamination	2	10.5	0.012	1.92082		phosphorylation	9	15.3	0.00044	3.35655		positive regulation of spindle assembly	2	5.6	0.014	1.85387
	multicellular organism development	4	7.3	0.0011	2.95861		positive regulation of kinase activity	4	7.4	0.00041	3.38722		protein deacetylation	3	5.1	0.00044	3.35655		amyloid-beta clearance	2	10.5	0.012	1.92082		protein autophosphorylation	5	8.5	0.0009	3.04576		cellular response to nitrogen starvation	2	5.6	0.021	1.67778
	protein ubiquitination	7	12.7	0.0011	2.95861		positive regulation of DNA-templated transcription	9	16.7	0.00051	3.29243		peptidyl-threonine phosphorylation	4	6.8	0.00054	3.26761		cytidine to uridine editing	2	10.5	0.012	1.92082		regulation of inflammatory response	4	6.8	0.0031	2.50864		cellular response to hypoxia	3	8.3	0.026	1.58503
	positive regulation of DNA-templated transcription	8	14.5	0.0018	2.74473		phosphatidylinositol 3-kinase/protein kinase B signal transduction	4	7.4	0.0011	2.95861		negative regulation of apoptotic process	8	13.6	0.00062	3.20761		negative regulation of intrinsic apoptotic signaling pathway in response to DNA damage	2	10.5	0.014	1.85387		positive regulation of gene expression	7	11.9	0.0034	2.46852		p38MAPK cascade	2	5.6	0.028	1.55284
	cell surface receptor protein tyrosine kinase signaling pathway	4	7.3	0.0026	2.58503		multicellular organism development	4	7.4	0.0013	2.88606		cellular response to growth factor stimulus	4	6.8	0.00063	3.20066		negative regulation of single stranded viral RNA replication via double stranded DNA intermediate	2	10.5	0.015	1.82391		response to hydrogen peroxide	3	5.1	0.0051	2.29243		cell division	4	11.1	0.03	1.52288
	regulation of phosphatidylinositol 3-kinase/protein kinase B signal transduction	3	5.5	0.0027	2.56864		signal transduction	11	20.4	0.0013	2.88606		carbon dioxide transport	3	5.1	0.00073	3.13668		retrotransposon silencing	2	10.5	0.015	1.82391		cell motility	3	5.1	0.0072	2.14267		autophagy	3	8.3	0.032	1.49485
	MAPK cascade	4	7.3	0.0038	2.42022		spermatid development	4	7.4	0.0024	2.61979		negative regulation of NLRP3 inflammasome complex assembly	3	5.1	0.00096	3.01773		release of cytochrome c from mitochondria	2	10.5	0.023	1.63827		sarcomere organization	3	5.1	0.0075	2.12494		negative regulation of oxidative stress-induced intrinsic apoptotic signaling pathway	2	5.6	0.033	1.48149
	regulation of cytokinesis	3	5.5	0.0044	2.35655		symbiont entry into host cell	4	7.4	0.0025	2.60206		protein ubiquitination	7	11.9	0.0024	2.61979		microglial cell activation	2	10.5	0.026	1.58503		intracellular signal transduction	6	10.2	0.0081	2.09151		regulation of mRNA processing	2	5.6	0.033	1.48149
	G2/M transition of mitotic cell cycle	3	5.5	0.0071	2.14874		positive regulation of telomere maintenance via telomerase	3	5.6	0.0038	2.42022		signal transduction	11	18.6	0.0027	2.56864		positive regulation of defense response to virus by host	2	10.5	0.031	1.50864		sarcomerogenesis	2	3.4	0.0086	2.0655		protein folding	3	8.3	0.036	1.4437
	positive regulation of fibroblast proliferation	3	5.5	0.008	2.09691		regulation of ERK1 and ERK2 cascade	3	5.6	0.0041	2.38722		hydrogen peroxide catabolic process	3	5.1	0.0032	2.49485		positive regulation of intrinsic apoptotic signaling pathway	2	10.5	0.033	1.48149		peptidyl-threonine phosphorylation	3	5.1	0.011	1.95861		negative regulation of cell population proliferation	4	11.1	0.041	1.38722
	positive regulation of kinase activity	3	5.5	0.0082	2.08619		MAPK cascade	4	7.4	0.0045	2.34679		positive regulation of synaptic transmission, glutamatergic	3	5.1	0.0041	2.38722		negative regulation of protein-containing complex assembly	2	10.5	0.033	1.48149		cGAS/STING signaling pathway	2	3.4	0.012	1.92082		positive regulation of phosphatidylinositol 3-kinase/protein kinase B signal transduction	3	8.3	0.045	1.34679
	peptidyl-threonine phosphorylation	3	5.5	0.0082	2.08619		insulin secretion	3	5.6	0.0047	2.3279		protein modification process	4	6.8	0.0044	2.35655		positive regulation of nitric oxide biosynthetic process	2	10.5	0.039	1.40894		regulation of transepithelial transport	2	3.4	0.012	1.92082		spliceosomal complex assembly	2	5.6	0.049	1.3098
	positive regulation of MAP kinase activity	3	5.5	0.0082	2.08619		positive regulation of transcription by RNA polymerase II	10	18.5	0.0051	2.29243		post-translational protein modification	3	5.1	0.0051	2.29243		chaperone-mediated protein folding	2	10.5	0.04	1.39794		positive regulation of angiogenesis	4	6.8	0.012	1.92082
	negative regulation of transcription by RNA polymerase II	8	14.5	0.0092	2.03621		negative regulation of gene expression, epigenetic	3	5.6	0.0052	2.284		negative regulation of protein-containing complex assembly	3	5.1	0.0051	2.29243		negative regulation of viral genome replication	2	10.5	0.041	1.38722		positive regulation of endothelial cell migration	3	5.1	0.016	1.79588
	neuron projection morphogenesis	3	5.5	0.01	2		regulation of MAPK cascade	3	5.6	0.0063	2.20066		MAPK cascade	4	6.8	0.0058	2.23657		positive regulation of protein binding	2	10.5	0.042	1.37675		chromatin remodeling	5	8.5	0.017	1.76955
	cellular response to amino acid stimulus	3	5.5	0.011	1.95861		peptidyl-tyrosine phosphorylation	3	5.6	0.0077	2.11351		negative regulation of gene expression, epigenetic	3	5.1	0.0063	2.20066		positive regulation of protein-containing complex assembly	2	10.5	0.046	1.33724		negative regulation of protein export from nucleus	2	3.4	0.017	1.76955
	positive regulation of phosphatidylinositol 3-kinase/protein kinase B signal transduction	4	7.3	0.012	1.92082		positive regulation of mitotic sister chromatid segregation	2	3.7	0.0079	2.10237		positive regulation of NF-kappaB transcription factor activity	4	6.8	0.0073	2.13668		receptor internalization	2	10.5	0.046	1.33724		regulation of platelet aggregation	2	3.4	0.017	1.76955
	mitotic spindle organization	3	5.5	0.012	1.92082		extrinsic apoptotic signaling pathway	3	5.6	0.0086	2.0655		negative regulation of insulin receptor signaling pathway	3	5.1	0.0078	2.10791		regulation of protein phosphorylation	2	10.5	0.047	1.3279		positive regulation of mast cell proliferation	2	3.4	0.017	1.76955
	rhythmic process	3	5.5	0.016	1.79588		peptidyl-threonine phosphorylation	3	5.6	0.0093	2.03152		tubulin deacetylation	2	3.4	0.0086	2.0655								cellular response to retinoic acid	3	5.1	0.017	1.76955
	ovulation cycle	2	3.6	0.02	1.69897		cellular senescence	3	5.6	0.0099	2.00436		peptidyl-tyrosine phosphorylation	3	5.1	0.0092	2.03621								positive regulation of phosphatidylinositol 3-kinase/protein kinase B signal transduction	4	6.8	0.018	1.74473
	DNA-templated transcription	3	5.5	0.02	1.69897		positive regulation of protein localization to plasma membrane	3	5.6	0.0099	2.00436		neuron projection morphogenesis	3	5.1	0.013	1.88606								cellular oxidant detoxification	3	5.1	0.019	1.72125
	positive regulation of cell growth	3	5.5	0.02	1.69897		odontogenesis of dentin-containing tooth	3	5.6	0.011	1.95861		B cell receptor signaling pathway	3	5.1	0.013	1.88606								regulation of cell growth	3	5.1	0.02	1.69897
	ubiquitin-dependent protein catabolic process	4	7.3	0.021	1.67778		neuron projection morphogenesis	3	5.6	0.011	1.95861		response to glucose	3	5.1	0.014	1.85387								protein localization to endoplasmic reticulum	2	3.4	0.023	1.63827
	response to hydroperoxide	2	3.6	0.022	1.65758		B cell receptor signaling pathway	3	5.6	0.011	1.95861		venous blood vessel development	2	3.4	0.014	1.85387								mitotic nuclear membrane disassembly	2	3.4	0.023	1.63827
	tongue development	2	3.6	0.025	1.60206		chromatin remodeling	5	9.3	0.013	1.88606		nitric oxide transport	2	3.4	0.014	1.85387								morphogenesis of a polarized epithelium	2	3.4	0.026	1.58503
	vagina development	2	3.6	0.025	1.60206		negative regulation of transcription by RNA polymerase II	8	14.8	0.013	1.88606		chromatin remodeling	5	8.5	0.017	1.76955								positive regulation of canonical NF-kappaB signal transduction	4	6.8	0.028	1.55284
	mammary gland epithelial cell proliferation	2	3.6	0.027	1.56864		venous blood vessel development	2	3.7	0.013	1.88606		regulation of platelet aggregation	2	3.4	0.017	1.76955								apoptotic process	6	10.2	0.028	1.55284
	mitotic spindle midzone assembly	2	3.6	0.027	1.56864		neurogenesis	3	5.6	0.013	1.88606		lymphatic endothelial cell differentiation	2	3.4	0.017	1.76955								positive regulation of DNA-binding transcription factor activity	3	5.1	0.03	1.52288
	negative regulation of smooth muscle cell apoptotic process	2	3.6	0.029	1.5376		G1/S transition of mitotic cell cycle	3	5.6	0.015	1.82391		peptidyl-lysine deacetylation	2	3.4	0.017	1.76955								regulation of mast cell degranulation	2	3.4	0.031	1.50864
	regulation of cell migration	3	5.5	0.034	1.46852		protein autoubiquitination	3	5.6	0.015	1.82391		positive regulation of peptidyl-serine phosphorylation	3	5.1	0.019	1.72125								cortical cytoskeleton organization	2	3.4	0.031	1.50864
	positive regulation of cell migration	4	7.3	0.034	1.46852		regulation of blood vessel endothelial cell migration	2	3.7	0.016	1.79588		cellular oxidant detoxification	3	5.1	0.019	1.72125								cardiac myofibril assembly	2	3.4	0.034	1.46852
	neuron migration	3	5.5	0.035	1.45593		lymphatic endothelial cell differentiation	2	3.7	0.016	1.79588		positive regulation of activin receptor signaling pathway	2	3.4	0.02	1.69897								cardiac muscle tissue morphogenesis	2	3.4	0.034	1.46852
	negative regulation of gene expression via chromosomal CpG island methylation	2	3.6	0.037	1.4318		positive regulation of peptidyl-serine phosphorylation	3	5.6	0.016	1.79588		regulation of glucose transmembrane transport	2	3.4	0.023	1.63827								regulation of synaptic vesicle endocytosis	2	3.4	0.037	1.4318
	positive regulation of gene expression	5	9.1	0.037	1.4318		positive regulation of activin receptor signaling pathway	2	3.7	0.018	1.74473		mitotic nuclear membrane disassembly	2	3.4	0.023	1.63827								angiogenesis	4	6.8	0.038	1.42022
	DNA damage response	4	7.3	0.041	1.38722		blood vessel endothelial cell proliferation involved in sprouting angiogenesis	2	3.7	0.018	1.74473		negative regulation of glial cell apoptotic process	2	3.4	0.026	1.58503								regulation of transcription by RNA polymerase II	10	16.9	0.04	1.39794
	astrocyte development	2	3.6	0.041	1.38722		heart development	4	7.4	0.018	1.74473		positive regulation of ERK1 and ERK2 cascade	4	6.8	0.028	1.55284								carbon dioxide transport	2	3.4	0.04	1.39794
	attachment of spindle microtubules to kinetochore	2	3.6	0.044	1.35655		cell division	5	9.3	0.019	1.72125		positive regulation of signaling receptor activity	2	3.4	0.029	1.5376								regulation of release of sequestered calcium ion into cytosol	2	3.4	0.04	1.39794
	cell cycle	4	7.3	0.046	1.33724		lung development	3	5.6	0.02	1.69897		retina vasculature development in camera-type eye	2	3.4	0.029	1.5376								peptidyl-tyrosine autophosphorylation	2	3.4	0.04	1.39794
	embryonic placenta development	2	3.6	0.049	1.3098		ERBB2-EGFR signaling pathway	2	3.7	0.021	1.67778		regulation of opsin-mediated signaling pathway	2	3.4	0.029	1.5376								cell surface receptor protein tyrosine kinase signaling pathway	3	5.1	0.041	1.38722
							positive regulation of attachment of mitotic spindle microtubules to kinetochore	2	3.7	0.021	1.67778		artery development	2	3.4	0.031	1.50864								cell projection assembly	2	3.4	0.045	1.34679
							ovulation cycle	2	3.7	0.021	1.67778		cell surface receptor protein serine/threonine kinase signaling pathway	2	3.4	0.031	1.50864								oxygen transport	2	3.4	0.045	1.34679
							positive regulation of cell growth	3	5.6	0.023	1.63827		regulation of multicellular organismal process	2	3.4	0.031	1.50864								protein ubiquitination	5	8.5	0.048	1.31876
							endothelial tube morphogenesis	2	3.7	0.023	1.63827		regulation of primary metabolic process	2	3.4	0.031	1.50864
							positive regulation of bicellular tight junction assembly	2	3.7	0.023	1.63827		spermatid development	3	5.1	0.034	1.46852
							positive regulation of signaling receptor activity	2	3.7	0.026	1.58503		regulation of DNA-templated transcription	7	11.9	0.037	1.4318
							retina vasculature development in camera-type eye	2	3.7	0.026	1.58503		eyelid development in camera-type eye	2	3.4	0.037	1.4318
							DNA replication	3	5.6	0.028	1.55284		lymphangiogenesis	2	3.4	0.037	1.4318
							protein deacetylation	2	3.7	0.029	1.5376		peptidyl-tyrosine autophosphorylation	2	3.4	0.04	1.39794
							mitotic spindle midzone assembly	2	3.7	0.029	1.5376		regulation of JNK cascade	2	3.4	0.045	1.34679
							cell surface receptor protein serine/threonine kinase signaling pathway	2	3.7	0.029	1.5376		nodal signaling pathway	2	3.4	0.045	1.34679
							regulation of multicellular organismal process	2	3.7	0.029	1.5376		positive regulation of macrophage differentiation	2	3.4	0.045	1.34679
							artery development	2	3.7	0.029	1.5376		cell differentiation	6	10.2	0.046	1.33724
							positive regulation of JNK cascade	3	5.6	0.03	1.52288		T cell receptor signaling pathway	3	5.1	0.049	1.3098
							DNA repair	4	7.4	0.033	1.48149
							lymphangiogenesis	2	3.7	0.034	1.46852
							eyelid development in camera-type eye	2	3.7	0.034	1.46852
							protein ubiquitination	5	9.3	0.036	1.4437
							peptidyl-tyrosine autophosphorylation	2	3.7	0.036	1.4437
							response to growth factor	2	3.7	0.039	1.40894
							positive regulation of cell migration	4	7.4	0.04	1.39794
							regulation of JNK cascade	2	3.7	0.041	1.38722
							nodal signaling pathway	2	3.7	0.041	1.38722
							spermatogenesis	5	9.3	0.042	1.37675
							sperm DNA condensation	2	3.7	0.044	1.35655
							signal transduction in response to DNA damage	2	3.7	0.044	1.35655
							positive regulation of gene expression	5	9.3	0.045	1.34679
							attachment of spindle microtubules to kinetochore	2	3.7	0.046	1.33724
							positive regulation of telomere capping	2	3.7	0.046	1.33724
							regulation of epithelial cell proliferation	2	3.7	0.046	1.33724
							negative regulation of gene expression	4	7.4	0.048	1.31876
							negative regulation of epidermal growth factor receptor signaling pathway	2	3.7	0.049	1.3098
	MCF-10A Up	-LOG(p-value)		MDA-MB-231 Up	-LOG(p-value)		MDA-MB-468 Up	-LOG(p-value)
protein phosphorylation				protein phosphorylation	5.92082		protein phosphorylation	2.36653	1
phosphorylation				phosphorylation	3.35655		phosphorylation	4.92082	2
defense response to virus	defense response to virus	4.25964							3
intracellular receptor signaling pathway				intracellular receptor signaling pathway	3.88606				4
positive regulation of DNA-templated transcription				positive regulation of DNA-templated transcription	3.72125				5
superoxide anion generation	superoxide anion generation	3.60206							6
positive regulation of transcription by RNA polymerase II				positive regulation of transcription by RNA polymerase II	3.69897				7
positive regulation of nitric oxide biosynthetic process	positive regulation of nitric oxide biosynthetic process	1.40894		positive regulation of nitric oxide biosynthetic process	3.55284				8
negative regulation of transcription by RNA polymerase II				negative regulation of transcription by RNA polymerase II	3.40894		negative regulation of transcription by RNA polymerase II	2.19382	9
intracellular signal transduction				intracellular signal transduction	2.09151		intracellular signal transduction	3.03152	10
innate immune response	innate immune response	2.92082							11
response to unfolded protein	response to unfolded protein	2.88606							12
protein targeting to lysosome involved in chaperone-mediated autophagy	protein targeting to lysosome involved in chaperone-mediated autophagy	2.56864							13
positive regulation of gene expression				positive regulation of gene expression	2.46852				14
autophagosome maturation							autophagosome maturation	2.4318	15
regulation of autophagy							regulation of autophagy	2.17393	16
DNA cytosine deamination	DNA cytosine deamination	2.04096							17
p38MAPK cascade							p38MAPK cascade	1.55284	18
cell division							cell division	1.52288	19
									20
									21
									22
									23
									24
									25
	MCF-10A Down	-LOG(p-value)		MDA-MB-231 Down	-LOG(p-value)		MDA-MB-468 Down	-LOG(p-value)	1
protein phosphorylation	protein phosphorylation	12.6198		protein phosphorylation	25.5376		protein phosphorylation	27.6021	2
phosphorylation	phosphorylation	13.0915		phosphorylation	21.7959		phosphorylation	20.6198	3
intracellular signal transduction				intracellular signal transduction	13.9586		intracellular signal transduction	14.5528	4
protein autophosphorylation	protein autophosphorylation	11.5528		protein autophosphorylation	9.76955		protein autophosphorylation	5.35655	5
cellular response to growth factor stimulus				cellular response to growth factor stimulus	6.36653		cellular response to growth factor stimulus	3.20066	6
oxygen transport							oxygen transport	4.92082	7
activin receptor signaling pathway				activin receptor signaling pathway	4.65758		activin receptor signaling pathway	4.5376	8
negative regulation of apoptotic process				negative regulation of apoptotic process	4.30103				9
peptidyl-serine phosphorylation				peptidyl-serine phosphorylation	4.24413		peptidyl-serine phosphorylation	5.22185	10
cell surface receptor protein tyrosine kinase signaling pathway	cell surface receptor protein tyrosine kinase signaling pathway	2.58503		cell surface receptor protein tyrosine kinase signaling pathway	3.67778		cell surface receptor protein tyrosine kinase signaling pathway	3.52288	11
positive regulation of kinase activity	positive regulation of kinase activity	2.08619		positive regulation of kinase activity	3.38722				12
positive regulation of DNA-templated transcription	positive regulation of DNA-templated transcription	2.74473		positive regulation of DNA-templated transcription	3.29243				13
negative regulation of NLRP3 inflammasome complex assembly							negative regulation of NLRP3 inflammasome complex assembly	3.01773	14
phosphatidylinositol 3-kinase/protein kinase B signal transduction				phosphatidylinositol 3-kinase/protein kinase B signal transduction	2.95861				15
signal transduction	signal transduction	5.92082		signal transduction	2.88606		signal transduction	2.56864	16
spermatid development				spermatid development	2.61979				17
positive regulation of telomere maintenance via telomerase				positive regulation of telomere maintenance via telomerase	2.42022				18
regulation of ERK1 and ERK2 cascade				regulation of ERK1 and ERK2 cascade	2.38722				19
MAPK cascade	MAPK cascade	2.42022		MAPK cascade	2.34679		MAPK cascade	2.23657	20
regulation of MAPK cascade				regulation of MAPK cascade	2.20066		regulation of MAPK cascade	3.52288	21
peptidyl-threonine phosphorylation	peptidyl-threonine phosphorylation	2.08619		peptidyl-threonine phosphorylation	2.03152		peptidyl-threonine phosphorylation	3.26761	22
protein deacetylation				protein deacetylation	1.5376		protein deacetylation	3.35655	23
protein ubiquitination	protein ubiquitination	2.95861		protein ubiquitination	1.4437		protein ubiquitination	2.61979	24
regulation of JNK cascade	regulation of JNK cascade	3.14874		regulation of JNK cascade	1.38722		regulation of JNK cascade	1.34679	25
regulation of signal transduction by p53 class mediator	regulation of signal transduction by p53 class mediator	3.76955
SCF-dependent proteasomal ubiquitin-dependent protein catabolic process	SCF-dependent proteasomal ubiquitin-dependent protein catabolic process	3.61979
regulation of cell cycle	regulation of cell cycle	3.50864
