# Supplementary material for: Proteomic Analysis of Hsp90β-Selective Inhibitors Against Triple-Negative Breast Cancer to Gain a Mechanistic Insight
Source: Mol Cell Proteomics. 2025 Jul 24;24(9):101043. doi: 10.1016/j.mcpro.2025.101043 (PMC12446539; doi:10.1016/j.mcpro.2025.101043)
Supplement: Supplementary Data 10 [file mmc10.xlsx]

## Sheet: Legend
These are the Ingenuity Pathway Analysis pathway activation results
10A: MCF-10A
231: MDA-MB-231
468: MDA-MB-468
Any N/A unestimated results were assumed to be 0
The MDA-MB-468 pathways were exluded in the NDNB1 analyses because all the results were 0
The results are listed as Z scores from IPA, and Z scores with a benjamini-hochberg adjusted p<0.05 are included
Tabs:
NDNB1 p<0.05 shows the pathway activation z scores using all proteins with a benjamini-hochberg adjusted p-value<0.05 as input. MDA-MB-468 was exluded.
NDNB1 p<0.2 shows the pathway activation z scores using all proteins with a benjamini-hochberg adjusted p-value<0.2 as input. MDA-MB-468 was exluded.
NDNB1182 p<0.05 shows the pathway activation z scores using all proteins with a benjamini-hochberg adjusted p-value<0.05 as input.
NDNB1182 p<0.2 shows the pathway activation z scores using all proteins with a benjamini-hochberg adjusted p-value<0.2 as input.

## Sheet: NDNB1 p<0.05
Pathway	10A	231		***468 excluded due to all 0***
Neutrophil degranulation	6.794	2.214		***B-H adj. <0.05***
RHO GTPase cycle	3.922	2.197		***N/A assumed to be 0***
Cellular response to heat stress	3.674	2.324
Protein Ubiquitination Pathway	2.774	2.556
Electron transport, ATP synthesis, and heat production by uncoupling proteins	4.69	0.258
Oxidative Phosphorylation	4.123	0.577
HSP90 chaperone cycle for steroid hormone receptors in the presence of ligand	1.89	2.53
Cell junction organization	2.982	1.342
Immunogenic Cell Death Signaling Pathway	2.236	1.897
Signaling by Insulin receptor	2.5	1.633
Cachexia Signaling Pathway	3.317	0.784
Clathrin-mediated endocytosis	1.964	2
Peroxisomal protein import	3	0.707
trans-Golgi Network Vesicle Budding	2.828	0.816
Iron uptake and transport	3.606	0
Integrin Signaling	2.043	1.5
Neutrophil Extracellular Trap Signaling Pathway	2.714	0.557
Unfolded protein response	1	2.236
Intra-Golgi and retrograde Golgi-to-ER traffic	1	2.138
The citric acid (TCA) cycle and respiratory electron transport	3.606	-1
D-myo-inositol (3,4,5,6)-tetrakisphosphate Biosynthesis	2.711	-1.134
D-myo-inositol (1,4,5,6)-Tetrakisphosphate Biosynthesis	2.711	-1.134
3-phosphoinositide Biosynthesis	2.335	-1.414
TP53 Regulates Metabolic Genes	1.897	-1.508
Mitotic G2-G2/M phases	-2.897	1.604
Nuclear Cytoskeleton Signaling Pathway	-3.266	1.897
RHO GTPases Activate Formins	-3.938	1.732
Glucose metabolism	-2.921	0.378
Cohesin Chromatin Regulation Pathway	-3.162	0.471
Histone Modification Signaling Pathway	-3.727	1
IL-15 Production	-2.065	-1.155
Regulation of mitotic cell cycle	-3	-0.378
RNA polymerase II transcribes snRNA genes	-3.771	0.333
NER (Nucleotide Excision Repair, Enhanced Pathway)	-3.441	0
RNA Polymerase III Transcription	-3.464	0
Salvage Pathways of Pyrimidine Ribonucleotides	-2.236	-1.342
Synthesis of DNA	-4.629	0.632
Telomere Maintenance	-4.146	0
RNA Polymerase II Transcription	-3.922	-0.333
Transcriptional Regulation by VENTX	-3.464	-1.342
SUMOylation of chromatin organization proteins	-4.491	-0.333
Major pathway of rRNA processing in the nucleolus and cytosol	-3.656	-1.225
Sirtuin Signaling Pathway	-4.323	-0.832
SUMOylation of DNA damage response and repair proteins	-4.811	-0.378
SUMOylation of DNA replication proteins	-5.196	0
HDR through Homologous Recombination (HRR) or Single Strand Annealing (SSA)	-5.112	-0.378
Mitotic Prometaphase	-6.574	1
SUMOylation of ubiquitinylation proteins	-4.6	-1
Cell Cycle Control of Chromosomal Replication	-5.477	-1

## Sheet: NDNB1 p<0.2
Pathway	10A	231		***B-H adj. <0.05***
Neutrophil degranulation	6.794	1.585		***N/A Assumed to be 0***
Cell Cycle Control of Chromosomal Replication	-5.477	-2.84		***468 removed***
Cell Cycle Checkpoints	-6.746	-1
Mitotic Prometaphase	-6.574	-1
SUMOylation of SUMOylation proteins	-4.796	-1.89
Mitotic Prophase	-5.246	-1.342
HDR through Homologous Recombination (HRR) or Single Strand Annealing (SSA)	-5.112	-1.279
SUMOylation of DNA replication proteins	-5.196	-1.134
Regulation of TP53 Activity through Phosphorylation	-4.899	-1.414
Metabolism of non-coding RNA	-5	-1.155
SUMOylation of ubiquitinylation proteins	-4.6	-1.414
Mitotic Metaphase and Anaphase	-5.427	0.42
Protein Ubiquitination Pathway	2.774	3.046
SUMOylation of DNA damage response and repair proteins	-4.811	-1
Endosomal Sorting Complex Required For Transport (ESCRT)	2.449	3.317
Processing of Capped Intron-Containing Pre-mRNA	-4.99	-0.775
Telomere Maintenance	-4.146	-1.604
Activation of the pre-replicative complex	-4.359	-1.265
Cellular response to heat stress	3.674	1.877
Late endosomal microautophagy	2.333	3.162
RNA Polymerase II Transcription	-3.922	-1.567
TP53 Regulates Transcription of DNA Repair Genes	-3.207	-2.138
SUMOylation of chromatin organization proteins	-4.491	-0.688
NER (Nucleotide Excision Repair, Enhanced Pathway)	-3.441	-1.698
RHO GTPase cycle	3.922	1.104
RHO GTPases Activate Formins	-3.938	1
RNA Polymerase I Transcription	-3.207	-1.604
Gene Silencing by RNA	-3.78	-1
RNA polymerase II transcribes snRNA genes	-3.771	-1
Cell junction organization	2.982	1.732
Sirtuin Signaling Pathway	-4.323	-0.365
Nuclear Cytoskeleton Signaling Pathway	-3.266	1.414
Transcriptional Regulation by VENTX	-3.464	-1.134
DNA Methylation and Transcriptional Repression Signaling	-2.982	-1.604
Sertoli Cell-Germ Cell Junction Signaling Pathway (Enhanced)	-2.343	-2.214
Mismatch Repair	-2.333	-2
Oxidative Phosphorylation	4.123	0.192
Immunogenic Cell Death Signaling Pathway	2.236	2
Mismatch Repair in Eukaryotes	-3.162	-1
RHO GTPases Activate WASPs and WAVEs	2.828	1.265
PD-1, PD-L1 cancer immunotherapy pathway	1.5	2.524
HSP90 chaperone cycle for steroid hormone receptors in the presence of ligand	1.89	2.065
PIP3 activates AKT signaling	1.091	-2.858
Nucleotide Excision Repair	-2.357	-1.342
Cyclins and Cell Cycle Regulation	-1.604	-1.732
Signaling by Rho Family GTPases	1.567	1.761
BER (Base Excision Repair) Pathway	-2.183	-1.134
Regulation of TP53 Expression and Degradation	-0.447	-2.714
JAK/STAT Signaling	1.213	-1.732

## Sheet: 1182 p<0.05
Pathway	10A	231	468		***B-H adj. <0.05***
Neutrophil degranulation	6.94	4	0.471		***N/A Assumed to be 0***
Electron transport, ATP synthesis, and heat production by uncoupling proteins	5.196	1.342	-2
Oxidative Phosphorylation	4.811	1.342	-1
Protein Sorting Signaling Pathway	4.542	0	0
RHO GTPase cycle	4.492	1.89	0
Signaling by Insulin receptor	3.3	2	1
Cellular response to heat stress	3.138	2.53	0
3-phosphoinositide Degradation	2.959	2	0
Thrombin Signaling	2.744	2	0
D-myo-inositol-5-phosphate Metabolism	2.694	2	0
Protein Ubiquitination Pathway	2.582	2.828	1.508
Signaling by MET	2.496	2.236	0
Immunogenic Cell Death Signaling Pathway	2.4	1.633	0
Signaling by VEGF	2.353	2	0
HSP90 chaperone cycle for steroid hormone receptors in the presence of ligand	1.897	2.646	0
Sertoli Cell-Sertoli Cell Junction Signaling	1.809	2.236	-0.816
Senescence Pathway	1.698	2.236	0.447
Natural Killer Cell Signaling	1.441	1.134	0.447
Chaperone Mediated Autophagy	1.342	2	1
Role of PKR in Interferon Induction and Antiviral Response	0.756	-2.236	0
Cholecystokinin/Gastrin-mediated Signaling	0.209	2.236	0
Selenoamino acid metabolism	-3.273	0.816	-1.633
DNA Methylation and Transcriptional Repression Signaling	-3.273	0	-2
Mitotic G2-G2/M phases	-3.394	1.265	-1.414
SRP-dependent cotranslational protein targeting to membrane	-3.71	0.816	-1.414
Nucleotide Excision Repair	-3.9	0	-0.447
NER (Nucleotide Excision Repair, Enhanced Pathway)	-3.922	0	0
Eukaryotic Translation Elongation	-4	0.816	-1.633
BER (Base Excision Repair) Pathway	-4.025	0	0
Eukaryotic Translation Termination	-4.123	0.447	-1.633
Nonsense-Mediated Decay (NMD)	-4.146	0.447	-1.633
Eukaryotic Translation Initiation	-4.243	0.816	-1.633
Gene Silencing by RNA	-4.352	-1.89	0
SUMOylation of ubiquitinylation proteins	-5.112	-2.236	0
Histone Modification Signaling Pathway	-5.164	0	-1.342
Synthesis of DNA	-5.461	0.447	0
SUMOylation of SUMOylation proteins	-5.477	-2.236	0
SUMOylation of chromatin organization proteins	-5.578	-2.449	-2.236
Metabolism of non-coding RNA	-5.657	-2.236	0
Mitotic Prophase	-5.774	-1.414	-2
SUMOylation of RNA binding proteins	-5.831	-2.449	-2
SUMOylation of DNA damage response and repair proteins	-5.84	-2.449	-2.236
HDR through Homologous Recombination (HRR) or Single Strand Annealing (SSA)	-6.091	0	0
RNA Polymerase II Transcription	-6.172	0	-0.447
Mitotic Metaphase and Anaphase	-6.183	0.277	-1.89
Major pathway of rRNA processing in the nucleolus and cytosol	-6.75	0.333	-1.667
Mitotic Prometaphase	-7.071	-0.707	-2.449
Cell Cycle Checkpoints	-7.129	-0.632	-1
Processing of Capped Intron-Containing Pre-mRNA	-8.342	-0.577	0.535

## Sheet: 1182 p<0.2
Pathway	10A	231	468			***B-H adj. <0.05***
Neutrophil degranulation	6.94	4.296	1.089			***N/A Assumed to be 0***
Intra-Golgi and retrograde Golgi-to-ER traffic	1.265	4.017	2.5
Protein Ubiquitination Pathway	2.582	3.569	2.353
Cellular response to heat stress	3.138	3.5	2.714
Microautophagy Signaling Pathway	3.545	3.357	1.291
RHO GTPases Activate WASPs and WAVEs	2.53	2.53	-2
Signaling by Rho Family GTPases	1.234	2.4	-1.387
RAC Signaling	1.877	2.357	-1.667
Electron transport, ATP synthesis, and heat production by uncoupling proteins	5.196	2.353	0.447
Signaling by NOTCH4	0.277	2.309	2.333
Transcriptional regulation by RUNX3	3.162	2.309	1.667
RAF/MAP kinase cascade	3	2.294	0.258
Integrin Signaling	1.915	2.236	-2.683
Interferon alpha/beta signaling	2.065	2.236	0
SNARE Signaling Pathway	3.71	1.807	2.53
Immunogenic Cell Death Signaling Pathway	2.4	1.387	1.633
TCA Cycle II (Eukaryotic)	2.828	1.342	1
Ferroptosis Signaling Pathway	1.48	1.265	-2.496
RHO GTPase cycle	4.492	0.949	0.73
CXCR4 Signaling	1.279	0.775	-2.668
Eukaryotic Translation Elongation	-4	0.655	-3.9
Eukaryotic Translation Initiation	-4.243	0.626	-3.273
Spliceosomal Cycle	-3.051	0.447	1.732
Eukaryotic Translation Termination	-4.123	0.447	-4.025
Selenoamino acid metabolism	-3.273	0.426	-3.9
EIF2 Signaling	-0.73	0.229	-3.441
SPINK1 General Cancer Pathway	1.807	0	-2.449
RHO GTPases Activate Formins	-4.061	-0.209	-2.496
Nucleotide Excision Repair	-3.9	-0.302	0
JAK/STAT Signaling	1.528	-0.378	-1.633
Telomere Maintenance	-4.914	-0.447	-0.707
Sirtuin Signaling Pathway	-4.727	-0.447	-1.091
RNA Polymerase I Transcription	-3.638	-1	-2.449
Nuclear Cytoskeleton Signaling Pathway	-4.25	-1.029	-2.524
RNA Polymerase III Transcription	-4.359	-1.342	0
Activation of the pre-replicative complex	-4.359	-1.414	0
Mitochondrial Dysfunction	-3.394	-1.508	-1.48
Cell Cycle Control of Chromosomal Replication	-5.477	-1.897	-2.121
Cell Cycle Checkpoints	-7.129	-2.03	-0.816
Histone Modification Signaling Pathway	-5.164	-2.065	-1.671
DNA Methylation and Transcriptional Repression Signaling	-3.273	-2.121	-3.317
Glucose metabolism	-3.569	-2.294	-1.897
Regulation of TP53 Activity through Phosphorylation	-4.768	-2.309	-1.667
HDR through Homologous Recombination (HRR) or Single Strand Annealing (SSA)	-6.091	-2.5	-1.414
Mitotic Prometaphase	-7.071	-2.502	-1.606
Mitotic Prophase	-5.774	-2.646	-1.606
SUMOylation of SUMOylation proteins	-5.477	-4.123	-2.496
SUMOylation of DNA damage response and repair proteins	-5.84	-4.243	-2.668
SUMOylation of chromatin organization proteins	-5.578	-4.359	-3
