# Supplementary material for: Proteomic Analysis of Hsp90β-Selective Inhibitors Against Triple-Negative Breast Cancer to Gain a Mechanistic Insight
Source: Mol Cell Proteomics. 2025 Jul 24;24(9):101043. doi: 10.1016/j.mcpro.2025.101043 (PMC12446539; doi:10.1016/j.mcpro.2025.101043)
Supplement: Supplementary Data 11 [file mmc11.zip › Supplementary_MCF-10AproteinQuantReport_mmc11.tsv]

R.FileName	PG.ProteinAccessions	PG.Coverage	PG.NrOfModifiedSequencesIdentified	PG.Quantity
24Apr2024_DDH_Hsp90_x33_10A_DMSO_BR01_Slot2-1_1_8769	A0A024RBG1	59.7%	17	1723.0001220703125
24Apr2024_DDH_Hsp90_x33_10A_DMSO_BR01_Slot2-1_1_8769	A0A075B759;F5H284;P0DN26	0%;0%;0%	0	NaN
24Apr2024_DDH_Hsp90_x33_10A_DMSO_BR01_Slot2-1_1_8769	A0A075B767	45.1%	19	27606.18359375
24Apr2024_DDH_Hsp90_x33_10A_DMSO_BR01_Slot2-1_1_8769	A0A096LP01	16.8%	1	184.2635955810547
24Apr2024_DDH_Hsp90_x33_10A_DMSO_BR01_Slot2-1_1_8769	A0A0B4J2D5;P0DPI2	70.1%;70.1%	30	2841.489501953125
24Apr2024_DDH_Hsp90_x33_10A_DMSO_BR01_Slot2-1_1_8769	A0A0B4J2F2;P57059	8.6%;8.6%	6	271.3209533691406
24Apr2024_DDH_Hsp90_x33_10A_DMSO_BR01_Slot2-1_1_8769	A0A1B0GUS4	16.2%	6	2422.94482421875
24Apr2024_DDH_Hsp90_x33_10A_DMSO_BR01_Slot2-1_1_8769	A0A1B0GVM2;A6NFQ2	10.4%;8.1%	7	373.01904296875
24Apr2024_DDH_Hsp90_x33_10A_DMSO_BR01_Slot2-1_1_8769	A0A1W2PR19;A0A1W2PRG0	6.2%;6.2%	1	171.9574432373047
24Apr2024_DDH_Hsp90_x33_10A_DMSO_BR01_Slot2-1_1_8769	A0A1W2PR95	0%	0	NaN
24Apr2024_DDH_Hsp90_x33_10A_DMSO_BR01_Slot2-1_1_8769	A0A2R8YE69;P0CG41;Q8IX94	0%;0%;0%	0	NaN
24Apr2024_DDH_Hsp90_x33_10A_DMSO_BR01_Slot2-1_1_8769	A0A3B3IRV3	0%	0	NaN
24Apr2024_DDH_Hsp90_x33_10A_DMSO_BR01_Slot2-1_1_8769	A0A5F9ZGZ6	0%	0	NaN
24Apr2024_DDH_Hsp90_x33_10A_DMSO_BR01_Slot2-1_1_8769	A0A804HLA8;P63218	48.5%;48.5%	3	521.6885375976562
24Apr2024_DDH_Hsp90_x33_10A_DMSO_BR01_Slot2-1_1_8769	A0A8I5KQE6	59%	44	42692.92578125
24Apr2024_DDH_Hsp90_x33_10A_DMSO_BR01_Slot2-1_1_8769	A0AV02	3.6%	2	151.65725708007812
24Apr2024_DDH_Hsp90_x33_10A_DMSO_BR01_Slot2-1_1_8769	A0AV96	34.9%	23	362.4879455566406
24Apr2024_DDH_Hsp90_x33_10A_DMSO_BR01_Slot2-1_1_8769	A0AVF1	15.7%	7	394.1757507324219
24Apr2024_DDH_Hsp90_x33_10A_DMSO_BR01_Slot2-1_1_8769	A0AVI2	0%	0	NaN
24Apr2024_DDH_Hsp90_x33_10A_DMSO_BR01_Slot2-1_1_8769	A0AVT1	72.3%	120	3410.84716796875
24Apr2024_DDH_Hsp90_x33_10A_DMSO_BR01_Slot2-1_1_8769	A0FGR8	52.7%	84	2272.13818359375
24Apr2024_DDH_Hsp90_x33_10A_DMSO_BR01_Slot2-1_1_8769	A0JLT2	29.5%	8	188.64431762695312
24Apr2024_DDH_Hsp90_x33_10A_DMSO_BR01_Slot2-1_1_8769	A0JNW5	7.5%	8	137.7059326171875
24Apr2024_DDH_Hsp90_x33_10A_DMSO_BR01_Slot2-1_1_8769	A0MZ66	60.4%	51	1414.899658203125
24Apr2024_DDH_Hsp90_x33_10A_DMSO_BR01_Slot2-1_1_8769	A0PJW6	24.8%	6	255.8925018310547
24Apr2024_DDH_Hsp90_x33_10A_DMSO_BR01_Slot2-1_1_8769	A0PK00	5%	1	97.11133575439453
24Apr2024_DDH_Hsp90_x33_10A_DMSO_BR01_Slot2-1_1_8769	A1A4S6	21.5%	14	449.3202819824219
24Apr2024_DDH_Hsp90_x33_10A_DMSO_BR01_Slot2-1_1_8769	A1A5D9	0%	0	NaN
24Apr2024_DDH_Hsp90_x33_10A_DMSO_BR01_Slot2-1_1_8769	A1IGU5	41%	37	703.3991088867188
24Apr2024_DDH_Hsp90_x33_10A_DMSO_BR01_Slot2-1_1_8769	A1L0T0	54.7%	52	408.6359558105469
24Apr2024_DDH_Hsp90_x33_10A_DMSO_BR01_Slot2-1_1_8769	A1L188	28.4%	2	573.5231323242188
24Apr2024_DDH_Hsp90_x33_10A_DMSO_BR01_Slot2-1_1_8769	A1L390	12.2%	14	791.1844482421875
24Apr2024_DDH_Hsp90_x33_10A_DMSO_BR01_Slot2-1_1_8769	A1X283	50.4%	67	2001.2236328125
24Apr2024_DDH_Hsp90_x33_10A_DMSO_BR01_Slot2-1_1_8769	A1XBS5	4.2%	1	132.5421142578125
24Apr2024_DDH_Hsp90_x33_10A_DMSO_BR01_Slot2-1_1_8769	A2CJ06	0%	0	NaN
24Apr2024_DDH_Hsp90_x33_10A_DMSO_BR01_Slot2-1_1_8769	A2RRP1	32.3%	80	533.2716064453125
24Apr2024_DDH_Hsp90_x33_10A_DMSO_BR01_Slot2-1_1_8769	A2RTX5	17.8%	24	3413.359375
24Apr2024_DDH_Hsp90_x33_10A_DMSO_BR01_Slot2-1_1_8769	A2RU67	11.3%	6	81.03839874267578
24Apr2024_DDH_Hsp90_x33_10A_DMSO_BR01_Slot2-1_1_8769	A2RUC4	28.9%	9	613.0684204101562
24Apr2024_DDH_Hsp90_x33_10A_DMSO_BR01_Slot2-1_1_8769	A2RUS2	3.7%	4	219.20254516601562
24Apr2024_DDH_Hsp90_x33_10A_DMSO_BR01_Slot2-1_1_8769	A2VDF0	45.5%	4	250.98277282714844
24Apr2024_DDH_Hsp90_x33_10A_DMSO_BR01_Slot2-1_1_8769	A2VDJ0	6.3%	7	259.15765380859375
24Apr2024_DDH_Hsp90_x33_10A_DMSO_BR01_Slot2-1_1_8769	A3KMH1	58.1%	150	1807.5909423828125
24Apr2024_DDH_Hsp90_x33_10A_DMSO_BR01_Slot2-1_1_8769	A3KN83	41.7%	56	609.365234375
24Apr2024_DDH_Hsp90_x33_10A_DMSO_BR01_Slot2-1_1_8769	A4D0V7	0%	0	NaN
24Apr2024_DDH_Hsp90_x33_10A_DMSO_BR01_Slot2-1_1_8769	A4D1E1	1%	1	2352.19775390625
24Apr2024_DDH_Hsp90_x33_10A_DMSO_BR01_Slot2-1_1_8769	A4D1E9	62.5%	30	1743.4837646484375
24Apr2024_DDH_Hsp90_x33_10A_DMSO_BR01_Slot2-1_1_8769	A4D1P6	35.1%	24	757.0903930664062
24Apr2024_DDH_Hsp90_x33_10A_DMSO_BR01_Slot2-1_1_8769	A4D2H0;Q86UF2	0%;0%	0	NaN
24Apr2024_DDH_Hsp90_x33_10A_DMSO_BR01_Slot2-1_1_8769	A4UGR9	0.3%	5	7724.966796875
24Apr2024_DDH_Hsp90_x33_10A_DMSO_BR01_Slot2-1_1_8769	A5A3E0	3.8%	5	6114.419921875
24Apr2024_DDH_Hsp90_x33_10A_DMSO_BR01_Slot2-1_1_8769	A5D8V6	11.8%	3	232.1139373779297
24Apr2024_DDH_Hsp90_x33_10A_DMSO_BR01_Slot2-1_1_8769	A5PLL7	41.5%	13	925.0333862304688
24Apr2024_DDH_Hsp90_x33_10A_DMSO_BR01_Slot2-1_1_8769	A5PLN9	21.3%	9	424.9641418457031
24Apr2024_DDH_Hsp90_x33_10A_DMSO_BR01_Slot2-1_1_8769	A5YKK6	44%	156	3057.177978515625
24Apr2024_DDH_Hsp90_x33_10A_DMSO_BR01_Slot2-1_1_8769	A5YM69	5%	2	14.937204360961914
24Apr2024_DDH_Hsp90_x33_10A_DMSO_BR01_Slot2-1_1_8769	A6NCE7;Q9GZQ8	22.4%;22.4%	4	976.1467895507812
24Apr2024_DDH_Hsp90_x33_10A_DMSO_BR01_Slot2-1_1_8769	A6ND36	34%	28	339.1942443847656
24Apr2024_DDH_Hsp90_x33_10A_DMSO_BR01_Slot2-1_1_8769	A6NDG6	88.2%	40	2991.319091796875
24Apr2024_DDH_Hsp90_x33_10A_DMSO_BR01_Slot2-1_1_8769	A6NDL8	0%	0	NaN
24Apr2024_DDH_Hsp90_x33_10A_DMSO_BR01_Slot2-1_1_8769	A6NDU8	36.1%	15	640.8436279296875
24Apr2024_DDH_Hsp90_x33_10A_DMSO_BR01_Slot2-1_1_8769	A6NDY0	0%	0	NaN
24Apr2024_DDH_Hsp90_x33_10A_DMSO_BR01_Slot2-1_1_8769	A6NEC2	0%	0	NaN
24Apr2024_DDH_Hsp90_x33_10A_DMSO_BR01_Slot2-1_1_8769	A6NED2	38.6%	10	345.0887756347656
24Apr2024_DDH_Hsp90_x33_10A_DMSO_BR01_Slot2-1_1_8769	A6NGR9	18.9%	12	381.92120361328125
24Apr2024_DDH_Hsp90_x33_10A_DMSO_BR01_Slot2-1_1_8769	A6NHL2	7.2%	3	378.76348876953125
24Apr2024_DDH_Hsp90_x33_10A_DMSO_BR01_Slot2-1_1_8769	A6NHR9	35.9%	81	1440.8057861328125
24Apr2024_DDH_Hsp90_x33_10A_DMSO_BR01_Slot2-1_1_8769	A6NHX0	8.5%	2	202.2150115966797
24Apr2024_DDH_Hsp90_x33_10A_DMSO_BR01_Slot2-1_1_8769	A6NIH7	64.1%	16	925.4349365234375
24Apr2024_DDH_Hsp90_x33_10A_DMSO_BR01_Slot2-1_1_8769	A6NJ78	46.7%	29	490.05633544921875
24Apr2024_DDH_Hsp90_x33_10A_DMSO_BR01_Slot2-1_1_8769	A6NKD9	40.1%	16	306.1737060546875
24Apr2024_DDH_Hsp90_x33_10A_DMSO_BR01_Slot2-1_1_8769	A6NKF1	23%	7	480.4773254394531
24Apr2024_DDH_Hsp90_x33_10A_DMSO_BR01_Slot2-1_1_8769	A6NKH3	0%	0	NaN
24Apr2024_DDH_Hsp90_x33_10A_DMSO_BR01_Slot2-1_1_8769	A6NKQ9	0%	0	NaN
24Apr2024_DDH_Hsp90_x33_10A_DMSO_BR01_Slot2-1_1_8769	A6NLU0;F8VTS6	0%;0%	0	NaN
24Apr2024_DDH_Hsp90_x33_10A_DMSO_BR01_Slot2-1_1_8769	A6NMZ7	0%	0	NaN
24Apr2024_DDH_Hsp90_x33_10A_DMSO_BR01_Slot2-1_1_8769	A6PVI3	0%	0	NaN
24Apr2024_DDH_Hsp90_x33_10A_DMSO_BR01_Slot2-1_1_8769	A6QL63	7.2%	8	571.2872924804688
24Apr2024_DDH_Hsp90_x33_10A_DMSO_BR01_Slot2-1_1_8769	A7E2V4	12.1%	19	402.240234375
24Apr2024_DDH_Hsp90_x33_10A_DMSO_BR01_Slot2-1_1_8769	A7KAX9	26.4%	45	506.8427429199219
24Apr2024_DDH_Hsp90_x33_10A_DMSO_BR01_Slot2-1_1_8769	A7MBM2	0%	0	NaN
24Apr2024_DDH_Hsp90_x33_10A_DMSO_BR01_Slot2-1_1_8769	A8CG34	14.1%	12	336.8893737792969
24Apr2024_DDH_Hsp90_x33_10A_DMSO_BR01_Slot2-1_1_8769	A8K2U0	51.9%	151	7278.13720703125
24Apr2024_DDH_Hsp90_x33_10A_DMSO_BR01_Slot2-1_1_8769	A8MPP1	6.5%	5	123.33158874511719
24Apr2024_DDH_Hsp90_x33_10A_DMSO_BR01_Slot2-1_1_8769	A8MPS7	28.8%	8	434.2093811035156
24Apr2024_DDH_Hsp90_x33_10A_DMSO_BR01_Slot2-1_1_8769	A8MQ03	25%	10	362.69122314453125
24Apr2024_DDH_Hsp90_x33_10A_DMSO_BR01_Slot2-1_1_8769	A8MTL3	0%	0	NaN
24Apr2024_DDH_Hsp90_x33_10A_DMSO_BR01_Slot2-1_1_8769	A8MTL9	10.1%	1	66.88825988769531
24Apr2024_DDH_Hsp90_x33_10A_DMSO_BR01_Slot2-1_1_8769	A8MV57	0%	0	NaN
24Apr2024_DDH_Hsp90_x33_10A_DMSO_BR01_Slot2-1_1_8769	A8MV65	0%	0	NaN
24Apr2024_DDH_Hsp90_x33_10A_DMSO_BR01_Slot2-1_1_8769	A8MVZ5	4.1%	1	532.142822265625
24Apr2024_DDH_Hsp90_x33_10A_DMSO_BR01_Slot2-1_1_8769	A8MXV4	64%	29	1300.5927734375
24Apr2024_DDH_Hsp90_x33_10A_DMSO_BR01_Slot2-1_1_8769	A9QM74	9.9%	7	1305.9129638671875
24Apr2024_DDH_Hsp90_x33_10A_DMSO_BR01_Slot2-1_1_8769	A9UHW6	45.9%	11	415.04498291015625
24Apr2024_DDH_Hsp90_x33_10A_DMSO_BR01_Slot2-1_1_8769	B0FP48;E5RIL1	5.3%;5.3%	1	153.01962280273438
24Apr2024_DDH_Hsp90_x33_10A_DMSO_BR01_Slot2-1_1_8769	B0YJ81	6.9%	1	95.85107421875
24Apr2024_DDH_Hsp90_x33_10A_DMSO_BR01_Slot2-1_1_8769	B2RBV5	16.8%	3	218.3736114501953
24Apr2024_DDH_Hsp90_x33_10A_DMSO_BR01_Slot2-1_1_8769	B2RTY4	5.9%	13	332.89959716796875
24Apr2024_DDH_Hsp90_x33_10A_DMSO_BR01_Slot2-1_1_8769	B2RUY7	0%	0	NaN
24Apr2024_DDH_Hsp90_x33_10A_DMSO_BR01_Slot2-1_1_8769	B3KNS4	33%	9	349.8448791503906
24Apr2024_DDH_Hsp90_x33_10A_DMSO_BR01_Slot2-1_1_8769	B4DU55	0%	0	NaN
24Apr2024_DDH_Hsp90_x33_10A_DMSO_BR01_Slot2-1_1_8769	B4DXR9;Q15928;Q3SXZ3;Q8IYB9;Q8TB69	0%;0%;0%;0%;0%	0	NaN
24Apr2024_DDH_Hsp90_x33_10A_DMSO_BR01_Slot2-1_1_8769	B7Z1M9	0%	0	NaN
24Apr2024_DDH_Hsp90_x33_10A_DMSO_BR01_Slot2-1_1_8769	B7ZAQ6;P0CG08	15.8%;15.8%	8	313.3773498535156
24Apr2024_DDH_Hsp90_x33_10A_DMSO_BR01_Slot2-1_1_8769	B7ZW38;P0DMR1	21.2%;21.2%	13	2116.828857421875
24Apr2024_DDH_Hsp90_x33_10A_DMSO_BR01_Slot2-1_1_8769	C4AMC7;Q6VEQ5	29.8%;29.7%	23	3303.85009765625
24Apr2024_DDH_Hsp90_x33_10A_DMSO_BR01_Slot2-1_1_8769	C9J7I0	10.2%	1	59.470703125
24Apr2024_DDH_Hsp90_x33_10A_DMSO_BR01_Slot2-1_1_8769	C9JC47;P0CG42;P0CG43	0%;0%;0%	0	NaN
24Apr2024_DDH_Hsp90_x33_10A_DMSO_BR01_Slot2-1_1_8769	C9JLW8	50.5%	4	513.4160766601562
24Apr2024_DDH_Hsp90_x33_10A_DMSO_BR01_Slot2-1_1_8769	C9JRZ8	10.8%	4	4544.2421875
24Apr2024_DDH_Hsp90_x33_10A_DMSO_BR01_Slot2-1_1_8769	D6RIA3	0%	0	NaN
24Apr2024_DDH_Hsp90_x33_10A_DMSO_BR01_Slot2-1_1_8769	E9PAV3	5.4%	23	9821.47265625
24Apr2024_DDH_Hsp90_x33_10A_DMSO_BR01_Slot2-1_1_8769	E9PRG8	52.8%	15	4232.5556640625
24Apr2024_DDH_Hsp90_x33_10A_DMSO_BR01_Slot2-1_1_8769	F8WCM5;P01308	0%;0%	0	NaN
24Apr2024_DDH_Hsp90_x33_10A_DMSO_BR01_Slot2-1_1_8769	G9CGD6;Q6P9H4	0%;0%	0	NaN
24Apr2024_DDH_Hsp90_x33_10A_DMSO_BR01_Slot2-1_1_8769	L0R819	70.8%	13	636.458251953125
24Apr2024_DDH_Hsp90_x33_10A_DMSO_BR01_Slot2-1_1_8769	M0R2J8	0%	0	NaN
24Apr2024_DDH_Hsp90_x33_10A_DMSO_BR01_Slot2-1_1_8769	O00115	16.9%	10	1180.35595703125
24Apr2024_DDH_Hsp90_x33_10A_DMSO_BR01_Slot2-1_1_8769	O00116	65.7%	72	2480.21923828125
24Apr2024_DDH_Hsp90_x33_10A_DMSO_BR01_Slot2-1_1_8769	O00124	31.9%	11	287.17938232421875
24Apr2024_DDH_Hsp90_x33_10A_DMSO_BR01_Slot2-1_1_8769	O00139	34.6%	39	1926.69091796875
24Apr2024_DDH_Hsp90_x33_10A_DMSO_BR01_Slot2-1_1_8769	O00141	0%	0	NaN
24Apr2024_DDH_Hsp90_x33_10A_DMSO_BR01_Slot2-1_1_8769	O00142	27.2%	7	499.33477783203125
24Apr2024_DDH_Hsp90_x33_10A_DMSO_BR01_Slot2-1_1_8769	O00148	34.2%	41	767.3175659179688
24Apr2024_DDH_Hsp90_x33_10A_DMSO_BR01_Slot2-1_1_8769	O00151	85.7%	79	6518.76708984375
24Apr2024_DDH_Hsp90_x33_10A_DMSO_BR01_Slot2-1_1_8769	O00154	78.2%	59	11824.6044921875
24Apr2024_DDH_Hsp90_x33_10A_DMSO_BR01_Slot2-1_1_8769	O00159	47.2%	57	747.3632202148438
24Apr2024_DDH_Hsp90_x33_10A_DMSO_BR01_Slot2-1_1_8769	O00160	3.1%	2	445.8337097167969
24Apr2024_DDH_Hsp90_x33_10A_DMSO_BR01_Slot2-1_1_8769	O00161	73%	51	937.8623657226562
24Apr2024_DDH_Hsp90_x33_10A_DMSO_BR01_Slot2-1_1_8769	O00165	84.6%	24	1395.5523681640625
24Apr2024_DDH_Hsp90_x33_10A_DMSO_BR01_Slot2-1_1_8769	O00168	0%	0	NaN
24Apr2024_DDH_Hsp90_x33_10A_DMSO_BR01_Slot2-1_1_8769	O00170	66.4%	31	2703.514404296875
24Apr2024_DDH_Hsp90_x33_10A_DMSO_BR01_Slot2-1_1_8769	O00178	51.9%	41	1070.4674072265625
24Apr2024_DDH_Hsp90_x33_10A_DMSO_BR01_Slot2-1_1_8769	O00180	12.8%	5	64.66373443603516
24Apr2024_DDH_Hsp90_x33_10A_DMSO_BR01_Slot2-1_1_8769	O00186	44.9%	34	2222.11669921875
24Apr2024_DDH_Hsp90_x33_10A_DMSO_BR01_Slot2-1_1_8769	O00189	31.8%	14	341.80291748046875
24Apr2024_DDH_Hsp90_x33_10A_DMSO_BR01_Slot2-1_1_8769	O00192	15.3%	11	208.0037384033203
24Apr2024_DDH_Hsp90_x33_10A_DMSO_BR01_Slot2-1_1_8769	O00193	29%	20	3172.01904296875
24Apr2024_DDH_Hsp90_x33_10A_DMSO_BR01_Slot2-1_1_8769	O00194	58.7%	20	688.5458984375
24Apr2024_DDH_Hsp90_x33_10A_DMSO_BR01_Slot2-1_1_8769	O00203	50.5%	113	3032.790771484375
24Apr2024_DDH_Hsp90_x33_10A_DMSO_BR01_Slot2-1_1_8769	O00204	57.3%	25	536.8084716796875
24Apr2024_DDH_Hsp90_x33_10A_DMSO_BR01_Slot2-1_1_8769	O00206	0%	0	NaN
24Apr2024_DDH_Hsp90_x33_10A_DMSO_BR01_Slot2-1_1_8769	O00212	57.6%	11	670.6873168945312
24Apr2024_DDH_Hsp90_x33_10A_DMSO_BR01_Slot2-1_1_8769	O00214	20.8%	7	287.5611267089844
24Apr2024_DDH_Hsp90_x33_10A_DMSO_BR01_Slot2-1_1_8769	O00217	40%	19	1016.38330078125
24Apr2024_DDH_Hsp90_x33_10A_DMSO_BR01_Slot2-1_1_8769	O00220	26.5%	18	524.8265991210938
24Apr2024_DDH_Hsp90_x33_10A_DMSO_BR01_Slot2-1_1_8769	O00221	8.6%	4	165.26028442382812
24Apr2024_DDH_Hsp90_x33_10A_DMSO_BR01_Slot2-1_1_8769	O00231	71.1%	74	15707.9169921875
24Apr2024_DDH_Hsp90_x33_10A_DMSO_BR01_Slot2-1_1_8769	O00232	65.1%	79	7682.3916015625
24Apr2024_DDH_Hsp90_x33_10A_DMSO_BR01_Slot2-1_1_8769	O00233	54.3%	22	3293.135986328125
24Apr2024_DDH_Hsp90_x33_10A_DMSO_BR01_Slot2-1_1_8769	O00244	76.5%	15	2845.146728515625
24Apr2024_DDH_Hsp90_x33_10A_DMSO_BR01_Slot2-1_1_8769	O00255	7%	3	189.75006103515625
24Apr2024_DDH_Hsp90_x33_10A_DMSO_BR01_Slot2-1_1_8769	O00257	17.7%	9	286.8271484375
24Apr2024_DDH_Hsp90_x33_10A_DMSO_BR01_Slot2-1_1_8769	O00258	33.9%	7	455.1795349121094
24Apr2024_DDH_Hsp90_x33_10A_DMSO_BR01_Slot2-1_1_8769	O00264	57.4%	14	2732.71533203125
24Apr2024_DDH_Hsp90_x33_10A_DMSO_BR01_Slot2-1_1_8769	O00267	47.7%	77	3224.935302734375
24Apr2024_DDH_Hsp90_x33_10A_DMSO_BR01_Slot2-1_1_8769	O00268	8.7%	8	311.5067443847656
24Apr2024_DDH_Hsp90_x33_10A_DMSO_BR01_Slot2-1_1_8769	O00273	77%	41	2530.392822265625
24Apr2024_DDH_Hsp90_x33_10A_DMSO_BR01_Slot2-1_1_8769	O00287	8.5%	2	97.48628234863281
24Apr2024_DDH_Hsp90_x33_10A_DMSO_BR01_Slot2-1_1_8769	O00291	21.2%	30	1228.0732421875
24Apr2024_DDH_Hsp90_x33_10A_DMSO_BR01_Slot2-1_1_8769	O00294	0%	0	NaN
24Apr2024_DDH_Hsp90_x33_10A_DMSO_BR01_Slot2-1_1_8769	O00299	85.1%	45	48820.4609375
24Apr2024_DDH_Hsp90_x33_10A_DMSO_BR01_Slot2-1_1_8769	O00303	59.4%	43	9084.1982421875
24Apr2024_DDH_Hsp90_x33_10A_DMSO_BR01_Slot2-1_1_8769	O00308	10.7%	8	378.0128479003906
24Apr2024_DDH_Hsp90_x33_10A_DMSO_BR01_Slot2-1_1_8769	O00327	13.7%	7	154.73773193359375
24Apr2024_DDH_Hsp90_x33_10A_DMSO_BR01_Slot2-1_1_8769	O00329	4.8%	4	162.4585723876953
24Apr2024_DDH_Hsp90_x33_10A_DMSO_BR01_Slot2-1_1_8769	O00330	60.9%	48	2051.47509765625
24Apr2024_DDH_Hsp90_x33_10A_DMSO_BR01_Slot2-1_1_8769	O00391	22.6%	15	382.48663330078125
24Apr2024_DDH_Hsp90_x33_10A_DMSO_BR01_Slot2-1_1_8769	O00399	31.6%	13	467.85845947265625
24Apr2024_DDH_Hsp90_x33_10A_DMSO_BR01_Slot2-1_1_8769	O00400	10.9%	8	710.6699829101562
24Apr2024_DDH_Hsp90_x33_10A_DMSO_BR01_Slot2-1_1_8769	O00401	55.8%	38	1152.02294921875
24Apr2024_DDH_Hsp90_x33_10A_DMSO_BR01_Slot2-1_1_8769	O00410	78.1%	224	7119.0068359375
24Apr2024_DDH_Hsp90_x33_10A_DMSO_BR01_Slot2-1_1_8769	O00411	37.1%	47	354.09674072265625
24Apr2024_DDH_Hsp90_x33_10A_DMSO_BR01_Slot2-1_1_8769	O00418	32%	29	476.677001953125
24Apr2024_DDH_Hsp90_x33_10A_DMSO_BR01_Slot2-1_1_8769	O00422	58.2%	11	1210.624755859375
24Apr2024_DDH_Hsp90_x33_10A_DMSO_BR01_Slot2-1_1_8769	O00423	0%	0	NaN
24Apr2024_DDH_Hsp90_x33_10A_DMSO_BR01_Slot2-1_1_8769	O00425	53.4%	62	5590.4619140625
24Apr2024_DDH_Hsp90_x33_10A_DMSO_BR01_Slot2-1_1_8769	O00429	83.3%	125	11101.1884765625
24Apr2024_DDH_Hsp90_x33_10A_DMSO_BR01_Slot2-1_1_8769	O00442	67.8%	44	2938.475830078125
24Apr2024_DDH_Hsp90_x33_10A_DMSO_BR01_Slot2-1_1_8769	O00443	28.4%	45	756.2432250976562
24Apr2024_DDH_Hsp90_x33_10A_DMSO_BR01_Slot2-1_1_8769	O00445	0%	0	NaN
24Apr2024_DDH_Hsp90_x33_10A_DMSO_BR01_Slot2-1_1_8769	O00458	5.8%	3	96.54573059082031
24Apr2024_DDH_Hsp90_x33_10A_DMSO_BR01_Slot2-1_1_8769	O00459	39.3%	24	462.0032653808594
24Apr2024_DDH_Hsp90_x33_10A_DMSO_BR01_Slot2-1_1_8769	O00461	38.6%	49	695.8589477539062
24Apr2024_DDH_Hsp90_x33_10A_DMSO_BR01_Slot2-1_1_8769	O00462	8.4%	7	205.19972229003906
24Apr2024_DDH_Hsp90_x33_10A_DMSO_BR01_Slot2-1_1_8769	O00468	39.6%	75	1043.091064453125
24Apr2024_DDH_Hsp90_x33_10A_DMSO_BR01_Slot2-1_1_8769	O00469	50.5%	65	1500.757568359375
24Apr2024_DDH_Hsp90_x33_10A_DMSO_BR01_Slot2-1_1_8769	O00471	52%	51	1563.40869140625
24Apr2024_DDH_Hsp90_x33_10A_DMSO_BR01_Slot2-1_1_8769	O00478;O00481;P78410	2.1%;2.3%;3.6%	1	197.3352508544922
24Apr2024_DDH_Hsp90_x33_10A_DMSO_BR01_Slot2-1_1_8769	O00479	20%	2	143.82757568359375
24Apr2024_DDH_Hsp90_x33_10A_DMSO_BR01_Slot2-1_1_8769	O00483	46.9%	7	7036.3095703125
24Apr2024_DDH_Hsp90_x33_10A_DMSO_BR01_Slot2-1_1_8769	O00487	72.6%	50	6375.962890625
24Apr2024_DDH_Hsp90_x33_10A_DMSO_BR01_Slot2-1_1_8769	O00488	53%	8	507.73162841796875
24Apr2024_DDH_Hsp90_x33_10A_DMSO_BR01_Slot2-1_1_8769	O00499	34.7%	30	337.4215393066406
24Apr2024_DDH_Hsp90_x33_10A_DMSO_BR01_Slot2-1_1_8769	O00505	42.2%	62	4382.88671875
24Apr2024_DDH_Hsp90_x33_10A_DMSO_BR01_Slot2-1_1_8769	O00506	25.8%	13	453.2973327636719
24Apr2024_DDH_Hsp90_x33_10A_DMSO_BR01_Slot2-1_1_8769	O00507	2.9%	5	322.15399169921875
24Apr2024_DDH_Hsp90_x33_10A_DMSO_BR01_Slot2-1_1_8769	O00515	56.7%	54	4429.83349609375
24Apr2024_DDH_Hsp90_x33_10A_DMSO_BR01_Slot2-1_1_8769	O00519	43.2%	24	453.6147766113281
24Apr2024_DDH_Hsp90_x33_10A_DMSO_BR01_Slot2-1_1_8769	O00522	13%	8	544.4736328125
24Apr2024_DDH_Hsp90_x33_10A_DMSO_BR01_Slot2-1_1_8769	O00534	6.9%	4	227.2417755126953
24Apr2024_DDH_Hsp90_x33_10A_DMSO_BR01_Slot2-1_1_8769	O00541	45.2%	31	3610.557861328125
24Apr2024_DDH_Hsp90_x33_10A_DMSO_BR01_Slot2-1_1_8769	O00559	28.6%	5	126.63282012939453
24Apr2024_DDH_Hsp90_x33_10A_DMSO_BR01_Slot2-1_1_8769	O00560	76.5%	61	1448.7354736328125
24Apr2024_DDH_Hsp90_x33_10A_DMSO_BR01_Slot2-1_1_8769	O00562	14.7%	15	298.6003112792969
24Apr2024_DDH_Hsp90_x33_10A_DMSO_BR01_Slot2-1_1_8769	O00566	19.7%	9	190.0916290283203
24Apr2024_DDH_Hsp90_x33_10A_DMSO_BR01_Slot2-1_1_8769	O00567	53.5%	39	672.3693237304688
24Apr2024_DDH_Hsp90_x33_10A_DMSO_BR01_Slot2-1_1_8769	O00571	27.9%	35	2537.829345703125
24Apr2024_DDH_Hsp90_x33_10A_DMSO_BR01_Slot2-1_1_8769	O00584	40.2%	9	326.3330078125
24Apr2024_DDH_Hsp90_x33_10A_DMSO_BR01_Slot2-1_1_8769	O00592	10.9%	5	391.9573974609375
24Apr2024_DDH_Hsp90_x33_10A_DMSO_BR01_Slot2-1_1_8769	O00622	35.4%	12	171.52139282226562
24Apr2024_DDH_Hsp90_x33_10A_DMSO_BR01_Slot2-1_1_8769	O00623	13.6%	4	6618.62109375
24Apr2024_DDH_Hsp90_x33_10A_DMSO_BR01_Slot2-1_1_8769	O00625	77.2%	42	6108.56005859375
24Apr2024_DDH_Hsp90_x33_10A_DMSO_BR01_Slot2-1_1_8769	O00629	56%	54	4283.0673828125
24Apr2024_DDH_Hsp90_x33_10A_DMSO_BR01_Slot2-1_1_8769	O00635	35.7%	14	262.7549133300781
24Apr2024_DDH_Hsp90_x33_10A_DMSO_BR01_Slot2-1_1_8769	O00712	38.6%	15	864.3078002929688
24Apr2024_DDH_Hsp90_x33_10A_DMSO_BR01_Slot2-1_1_8769	O00716	9.2%	3	77.09568786621094
24Apr2024_DDH_Hsp90_x33_10A_DMSO_BR01_Slot2-1_1_8769	O00743	62.3%	31	1101.810546875
24Apr2024_DDH_Hsp90_x33_10A_DMSO_BR01_Slot2-1_1_8769	O00748	32%	23	1923.654052734375
24Apr2024_DDH_Hsp90_x33_10A_DMSO_BR01_Slot2-1_1_8769	O00754	29.5%	30	1159.44921875
24Apr2024_DDH_Hsp90_x33_10A_DMSO_BR01_Slot2-1_1_8769	O00762	69.8%	17	1478.29638671875
24Apr2024_DDH_Hsp90_x33_10A_DMSO_BR01_Slot2-1_1_8769	O00764	77.2%	46	6662.462890625
24Apr2024_DDH_Hsp90_x33_10A_DMSO_BR01_Slot2-1_1_8769	O00767	29%	9	1684.055419921875
24Apr2024_DDH_Hsp90_x33_10A_DMSO_BR01_Slot2-1_1_8769	O14493	16.7%	4	609.3587036132812
24Apr2024_DDH_Hsp90_x33_10A_DMSO_BR01_Slot2-1_1_8769	O14497	25%	64	505.205810546875
24Apr2024_DDH_Hsp90_x33_10A_DMSO_BR01_Slot2-1_1_8769	O14519	49.6%	4	569.2263793945312
24Apr2024_DDH_Hsp90_x33_10A_DMSO_BR01_Slot2-1_1_8769	O14521	34%	4	735.2342529296875
24Apr2024_DDH_Hsp90_x33_10A_DMSO_BR01_Slot2-1_1_8769	O14524	9.2%	5	387.9638366699219
24Apr2024_DDH_Hsp90_x33_10A_DMSO_BR01_Slot2-1_1_8769	O14529	2%	2	325.63470458984375
24Apr2024_DDH_Hsp90_x33_10A_DMSO_BR01_Slot2-1_1_8769	O14530	59.7%	28	2512.352783203125
24Apr2024_DDH_Hsp90_x33_10A_DMSO_BR01_Slot2-1_1_8769	O14531	4%	3	1853.271484375
24Apr2024_DDH_Hsp90_x33_10A_DMSO_BR01_Slot2-1_1_8769	O14545	37.8%	25	421.5243835449219
24Apr2024_DDH_Hsp90_x33_10A_DMSO_BR01_Slot2-1_1_8769	O14548	63.2%	6	846.3268432617188
24Apr2024_DDH_Hsp90_x33_10A_DMSO_BR01_Slot2-1_1_8769	O14558	6.2%	1	481.5550231933594
24Apr2024_DDH_Hsp90_x33_10A_DMSO_BR01_Slot2-1_1_8769	O14561	21.2%	9	472.3702087402344
24Apr2024_DDH_Hsp90_x33_10A_DMSO_BR01_Slot2-1_1_8769	O14562	41.7%	18	1462.774658203125
24Apr2024_DDH_Hsp90_x33_10A_DMSO_BR01_Slot2-1_1_8769	O14569	5.4%	2	307.14312744140625
24Apr2024_DDH_Hsp90_x33_10A_DMSO_BR01_Slot2-1_1_8769	O14578	30.6%	68	1940.162353515625
24Apr2024_DDH_Hsp90_x33_10A_DMSO_BR01_Slot2-1_1_8769	O14579	78.6%	55	1680.2254638671875
24Apr2024_DDH_Hsp90_x33_10A_DMSO_BR01_Slot2-1_1_8769	O14593	32.7%	7	554.2322998046875
24Apr2024_DDH_Hsp90_x33_10A_DMSO_BR01_Slot2-1_1_8769	O14607	0%	0	NaN
24Apr2024_DDH_Hsp90_x33_10A_DMSO_BR01_Slot2-1_1_8769	O14613	40%	5	166.0623321533203
24Apr2024_DDH_Hsp90_x33_10A_DMSO_BR01_Slot2-1_1_8769	O14617	47.5%	94	1440.277099609375
24Apr2024_DDH_Hsp90_x33_10A_DMSO_BR01_Slot2-1_1_8769	O14618	57.7%	20	1539.9217529296875
24Apr2024_DDH_Hsp90_x33_10A_DMSO_BR01_Slot2-1_1_8769	O14639	30.6%	21	524.3009643554688
24Apr2024_DDH_Hsp90_x33_10A_DMSO_BR01_Slot2-1_1_8769	O14640	40.1%	20	490.78338623046875
24Apr2024_DDH_Hsp90_x33_10A_DMSO_BR01_Slot2-1_1_8769	O14641	18.2%	10	259.6643371582031
24Apr2024_DDH_Hsp90_x33_10A_DMSO_BR01_Slot2-1_1_8769	O14646	15.1%	22	383.8599548339844
24Apr2024_DDH_Hsp90_x33_10A_DMSO_BR01_Slot2-1_1_8769	O14647	4.5%	6	183.97784423828125
24Apr2024_DDH_Hsp90_x33_10A_DMSO_BR01_Slot2-1_1_8769	O14653	59.9%	18	754.9541015625
24Apr2024_DDH_Hsp90_x33_10A_DMSO_BR01_Slot2-1_1_8769	O14656	59%	25	850.98828125
24Apr2024_DDH_Hsp90_x33_10A_DMSO_BR01_Slot2-1_1_8769	O14657	31.5%	15	1007.1541137695312
24Apr2024_DDH_Hsp90_x33_10A_DMSO_BR01_Slot2-1_1_8769	O14662	40.6%	20	465.7566833496094
24Apr2024_DDH_Hsp90_x33_10A_DMSO_BR01_Slot2-1_1_8769	O14672	54.3%	45	1258.5230712890625
24Apr2024_DDH_Hsp90_x33_10A_DMSO_BR01_Slot2-1_1_8769	O14681	19.1%	7	1707.681396484375
24Apr2024_DDH_Hsp90_x33_10A_DMSO_BR01_Slot2-1_1_8769	O14683	0%	0	NaN
24Apr2024_DDH_Hsp90_x33_10A_DMSO_BR01_Slot2-1_1_8769	O14684	63.8%	16	11458.486328125
24Apr2024_DDH_Hsp90_x33_10A_DMSO_BR01_Slot2-1_1_8769	O14686	7.1%	26	168.31712341308594
24Apr2024_DDH_Hsp90_x33_10A_DMSO_BR01_Slot2-1_1_8769	O14713	16%	3	295.10968017578125
24Apr2024_DDH_Hsp90_x33_10A_DMSO_BR01_Slot2-1_1_8769	O14715	2.3%	3	349.5
24Apr2024_DDH_Hsp90_x33_10A_DMSO_BR01_Slot2-1_1_8769	O14727	19.7%	18	632.7214965820312
24Apr2024_DDH_Hsp90_x33_10A_DMSO_BR01_Slot2-1_1_8769	O14730	37.6%	17	624.65673828125
24Apr2024_DDH_Hsp90_x33_10A_DMSO_BR01_Slot2-1_1_8769	O14732	24.3%	8	1313.52587890625
24Apr2024_DDH_Hsp90_x33_10A_DMSO_BR01_Slot2-1_1_8769	O14733	48.4%	24	650.5836181640625
24Apr2024_DDH_Hsp90_x33_10A_DMSO_BR01_Slot2-1_1_8769	O14734	46.1%	16	996.7066650390625
24Apr2024_DDH_Hsp90_x33_10A_DMSO_BR01_Slot2-1_1_8769	O14735	22.1%	6	581.8264770507812
24Apr2024_DDH_Hsp90_x33_10A_DMSO_BR01_Slot2-1_1_8769	O14737	76%	21	6303.033203125
24Apr2024_DDH_Hsp90_x33_10A_DMSO_BR01_Slot2-1_1_8769	O14744	67.8%	74	4369.19482421875
24Apr2024_DDH_Hsp90_x33_10A_DMSO_BR01_Slot2-1_1_8769	O14745	71.8%	51	6453.951171875
24Apr2024_DDH_Hsp90_x33_10A_DMSO_BR01_Slot2-1_1_8769	O14757	33%	13	4059.998291015625
24Apr2024_DDH_Hsp90_x33_10A_DMSO_BR01_Slot2-1_1_8769	O14763	37.5%	20	741.9303588867188
24Apr2024_DDH_Hsp90_x33_10A_DMSO_BR01_Slot2-1_1_8769	O14772	23.9%	12	398.607421875
24Apr2024_DDH_Hsp90_x33_10A_DMSO_BR01_Slot2-1_1_8769	O14773	30%	16	542.0430908203125
24Apr2024_DDH_Hsp90_x33_10A_DMSO_BR01_Slot2-1_1_8769	O14776	36.2%	66	2024.7430419921875
24Apr2024_DDH_Hsp90_x33_10A_DMSO_BR01_Slot2-1_1_8769	O14777	47.4%	50	1711.69140625
24Apr2024_DDH_Hsp90_x33_10A_DMSO_BR01_Slot2-1_1_8769	O14787	37.1%	55	831.4118041992188
24Apr2024_DDH_Hsp90_x33_10A_DMSO_BR01_Slot2-1_1_8769	O14795	23.2%	28	296.5450134277344
24Apr2024_DDH_Hsp90_x33_10A_DMSO_BR01_Slot2-1_1_8769	O14802	44.7%	61	762.9691162109375
24Apr2024_DDH_Hsp90_x33_10A_DMSO_BR01_Slot2-1_1_8769	O14810	23.1%	5	261.79693603515625
24Apr2024_DDH_Hsp90_x33_10A_DMSO_BR01_Slot2-1_1_8769	O14817	10.5%	4	150.0608367919922
24Apr2024_DDH_Hsp90_x33_10A_DMSO_BR01_Slot2-1_1_8769	O14818	70.2%	32	20703.935546875
24Apr2024_DDH_Hsp90_x33_10A_DMSO_BR01_Slot2-1_1_8769	O14828	43.2%	32	1768.033447265625
24Apr2024_DDH_Hsp90_x33_10A_DMSO_BR01_Slot2-1_1_8769	O14832	26.6%	10	263.52081298828125
24Apr2024_DDH_Hsp90_x33_10A_DMSO_BR01_Slot2-1_1_8769	O14841	30.4%	29	286.9214172363281
24Apr2024_DDH_Hsp90_x33_10A_DMSO_BR01_Slot2-1_1_8769	O14867	0%	0	NaN
24Apr2024_DDH_Hsp90_x33_10A_DMSO_BR01_Slot2-1_1_8769	O14874	28.4%	12	422.3193664550781
24Apr2024_DDH_Hsp90_x33_10A_DMSO_BR01_Slot2-1_1_8769	O14879	0%	0	NaN
24Apr2024_DDH_Hsp90_x33_10A_DMSO_BR01_Slot2-1_1_8769	O14880	39.5%	12	396.7657775878906
24Apr2024_DDH_Hsp90_x33_10A_DMSO_BR01_Slot2-1_1_8769	O14893	33.9%	17	724.2886962890625
24Apr2024_DDH_Hsp90_x33_10A_DMSO_BR01_Slot2-1_1_8769	O14896	62.7%	56	1802.0794677734375
24Apr2024_DDH_Hsp90_x33_10A_DMSO_BR01_Slot2-1_1_8769	O14907	75%	17	2348.49267578125
24Apr2024_DDH_Hsp90_x33_10A_DMSO_BR01_Slot2-1_1_8769	O14908	64%	35	2601.16015625
24Apr2024_DDH_Hsp90_x33_10A_DMSO_BR01_Slot2-1_1_8769	O14910	0%	0	NaN
24Apr2024_DDH_Hsp90_x33_10A_DMSO_BR01_Slot2-1_1_8769	O14920	53.7%	48	902.8467407226562
24Apr2024_DDH_Hsp90_x33_10A_DMSO_BR01_Slot2-1_1_8769	O14924	9.4%	8	328.0784606933594
24Apr2024_DDH_Hsp90_x33_10A_DMSO_BR01_Slot2-1_1_8769	O14925	27.8%	11	1004.6151123046875
24Apr2024_DDH_Hsp90_x33_10A_DMSO_BR01_Slot2-1_1_8769	O14929	48.4%	31	3041.781982421875
24Apr2024_DDH_Hsp90_x33_10A_DMSO_BR01_Slot2-1_1_8769	O14936	46.8%	56	1310.98291015625
24Apr2024_DDH_Hsp90_x33_10A_DMSO_BR01_Slot2-1_1_8769	O14939	20%	17	320.5090637207031
24Apr2024_DDH_Hsp90_x33_10A_DMSO_BR01_Slot2-1_1_8769	O14948	9.5%	3	445.2403869628906
24Apr2024_DDH_Hsp90_x33_10A_DMSO_BR01_Slot2-1_1_8769	O14949	48.8%	11	2060.371826171875
24Apr2024_DDH_Hsp90_x33_10A_DMSO_BR01_Slot2-1_1_8769	O14950	17.4%	23	1737.2518310546875
24Apr2024_DDH_Hsp90_x33_10A_DMSO_BR01_Slot2-1_1_8769	O14957	21.4%	1	2279.52490234375
24Apr2024_DDH_Hsp90_x33_10A_DMSO_BR01_Slot2-1_1_8769	O14958	0%	0	NaN
24Apr2024_DDH_Hsp90_x33_10A_DMSO_BR01_Slot2-1_1_8769	O14964	35%	45	1664.7056884765625
24Apr2024_DDH_Hsp90_x33_10A_DMSO_BR01_Slot2-1_1_8769	O14965	56.8%	22	428.0232238769531
24Apr2024_DDH_Hsp90_x33_10A_DMSO_BR01_Slot2-1_1_8769	O14966	35.5%	5	351.3465881347656
24Apr2024_DDH_Hsp90_x33_10A_DMSO_BR01_Slot2-1_1_8769	O14972	56.6%	18	286.0990905761719
24Apr2024_DDH_Hsp90_x33_10A_DMSO_BR01_Slot2-1_1_8769	O14974	49.6%	76	996.4686279296875
24Apr2024_DDH_Hsp90_x33_10A_DMSO_BR01_Slot2-1_1_8769	O14975	9.5%	6	142.44985961914062
24Apr2024_DDH_Hsp90_x33_10A_DMSO_BR01_Slot2-1_1_8769	O14976	42.7%	69	1175.5718994140625
24Apr2024_DDH_Hsp90_x33_10A_DMSO_BR01_Slot2-1_1_8769	O14979	23.6%	17	6998.990234375
24Apr2024_DDH_Hsp90_x33_10A_DMSO_BR01_Slot2-1_1_8769	O14980	59.7%	166	2277.1552734375
24Apr2024_DDH_Hsp90_x33_10A_DMSO_BR01_Slot2-1_1_8769	O14981	32.8%	70	679.175048828125
24Apr2024_DDH_Hsp90_x33_10A_DMSO_BR01_Slot2-1_1_8769	O14994	22.8%	8	131.56153869628906
24Apr2024_DDH_Hsp90_x33_10A_DMSO_BR01_Slot2-1_1_8769	O15013	28%	42	1227.18505859375
24Apr2024_DDH_Hsp90_x33_10A_DMSO_BR01_Slot2-1_1_8769	O15014	16%	19	439.20489501953125
24Apr2024_DDH_Hsp90_x33_10A_DMSO_BR01_Slot2-1_1_8769	O15018	0%	0	NaN
24Apr2024_DDH_Hsp90_x33_10A_DMSO_BR01_Slot2-1_1_8769	O15020	25.3%	58	375.712646484375
24Apr2024_DDH_Hsp90_x33_10A_DMSO_BR01_Slot2-1_1_8769	O15021	24.7%	58	775.451171875
24Apr2024_DDH_Hsp90_x33_10A_DMSO_BR01_Slot2-1_1_8769	O15027	43.3%	140	1828.794921875
24Apr2024_DDH_Hsp90_x33_10A_DMSO_BR01_Slot2-1_1_8769	O15031	52.1%	127	1011.416259765625
24Apr2024_DDH_Hsp90_x33_10A_DMSO_BR01_Slot2-1_1_8769	O15033	0%	0	NaN
24Apr2024_DDH_Hsp90_x33_10A_DMSO_BR01_Slot2-1_1_8769	O15037	32%	18	462.33154296875
24Apr2024_DDH_Hsp90_x33_10A_DMSO_BR01_Slot2-1_1_8769	O15040	12.3%	14	288.09332275390625
24Apr2024_DDH_Hsp90_x33_10A_DMSO_BR01_Slot2-1_1_8769	O15042	36.6%	54	7007.82958984375
24Apr2024_DDH_Hsp90_x33_10A_DMSO_BR01_Slot2-1_1_8769	O15047	11.9%	17	293.9363708496094
24Apr2024_DDH_Hsp90_x33_10A_DMSO_BR01_Slot2-1_1_8769	O15056	25.4%	32	567.2241821289062
24Apr2024_DDH_Hsp90_x33_10A_DMSO_BR01_Slot2-1_1_8769	O15062	0%	0	NaN
24Apr2024_DDH_Hsp90_x33_10A_DMSO_BR01_Slot2-1_1_8769	O15063	0%	0	NaN
24Apr2024_DDH_Hsp90_x33_10A_DMSO_BR01_Slot2-1_1_8769	O15066	37.8%	27	242.887939453125
24Apr2024_DDH_Hsp90_x33_10A_DMSO_BR01_Slot2-1_1_8769	O15067	57.1%	91	2272.743896484375
24Apr2024_DDH_Hsp90_x33_10A_DMSO_BR01_Slot2-1_1_8769	O15072	0%	0	NaN
24Apr2024_DDH_Hsp90_x33_10A_DMSO_BR01_Slot2-1_1_8769	O15083	0%	0	NaN
24Apr2024_DDH_Hsp90_x33_10A_DMSO_BR01_Slot2-1_1_8769	O15084	37.9%	42	739.8111572265625
24Apr2024_DDH_Hsp90_x33_10A_DMSO_BR01_Slot2-1_1_8769	O15085	8.8%	13	178.462646484375
24Apr2024_DDH_Hsp90_x33_10A_DMSO_BR01_Slot2-1_1_8769	O15091	49.4%	33	1050.9002685546875
24Apr2024_DDH_Hsp90_x33_10A_DMSO_BR01_Slot2-1_1_8769	O15111	28.1%	21	639.8380737304688
24Apr2024_DDH_Hsp90_x33_10A_DMSO_BR01_Slot2-1_1_8769	O15116	64.7%	18	2014.034423828125
24Apr2024_DDH_Hsp90_x33_10A_DMSO_BR01_Slot2-1_1_8769	O15117	12.4%	8	256.546142578125
24Apr2024_DDH_Hsp90_x33_10A_DMSO_BR01_Slot2-1_1_8769	O15118	20%	29	1749.5478515625
24Apr2024_DDH_Hsp90_x33_10A_DMSO_BR01_Slot2-1_1_8769	O15120	21.2%	11	672.4755859375
24Apr2024_DDH_Hsp90_x33_10A_DMSO_BR01_Slot2-1_1_8769	O15121	16.1%	9	457.9459228515625
24Apr2024_DDH_Hsp90_x33_10A_DMSO_BR01_Slot2-1_1_8769	O15126	42.9%	39	1006.9354858398438
24Apr2024_DDH_Hsp90_x33_10A_DMSO_BR01_Slot2-1_1_8769	O15127	14.6%	22	1237.9595947265625
24Apr2024_DDH_Hsp90_x33_10A_DMSO_BR01_Slot2-1_1_8769	O15143	63.2%	46	4801.76953125
24Apr2024_DDH_Hsp90_x33_10A_DMSO_BR01_Slot2-1_1_8769	O15144	79%	58	3716.08837890625
24Apr2024_DDH_Hsp90_x33_10A_DMSO_BR01_Slot2-1_1_8769	O15145	65.7%	29	8210.9755859375
24Apr2024_DDH_Hsp90_x33_10A_DMSO_BR01_Slot2-1_1_8769	O15155	50.8%	6	647.7290649414062
24Apr2024_DDH_Hsp90_x33_10A_DMSO_BR01_Slot2-1_1_8769	O15156	23%	8	304.5884094238281
24Apr2024_DDH_Hsp90_x33_10A_DMSO_BR01_Slot2-1_1_8769	O15160	70.2%	28	2253.67724609375
24Apr2024_DDH_Hsp90_x33_10A_DMSO_BR01_Slot2-1_1_8769	O15162	12.6%	5	722.2899169921875
24Apr2024_DDH_Hsp90_x33_10A_DMSO_BR01_Slot2-1_1_8769	O15164	25.6%	22	639.9588012695312
24Apr2024_DDH_Hsp90_x33_10A_DMSO_BR01_Slot2-1_1_8769	O15169	3.6%	3	163.05508422851562
24Apr2024_DDH_Hsp90_x33_10A_DMSO_BR01_Slot2-1_1_8769	O15173	43.5%	24	4473.68701171875
24Apr2024_DDH_Hsp90_x33_10A_DMSO_BR01_Slot2-1_1_8769	O15182	24.6%	5	275.0163879394531
24Apr2024_DDH_Hsp90_x33_10A_DMSO_BR01_Slot2-1_1_8769	O15194	17.8%	4	319.3771057128906
24Apr2024_DDH_Hsp90_x33_10A_DMSO_BR01_Slot2-1_1_8769	O15195	0%	0	NaN
24Apr2024_DDH_Hsp90_x33_10A_DMSO_BR01_Slot2-1_1_8769	O15198	0%	0	NaN
24Apr2024_DDH_Hsp90_x33_10A_DMSO_BR01_Slot2-1_1_8769	O15204	0%	0	NaN
24Apr2024_DDH_Hsp90_x33_10A_DMSO_BR01_Slot2-1_1_8769	O15211	10.4%	6	143.37054443359375
24Apr2024_DDH_Hsp90_x33_10A_DMSO_BR01_Slot2-1_1_8769	O15212	61.2%	34	5495.0830078125
24Apr2024_DDH_Hsp90_x33_10A_DMSO_BR01_Slot2-1_1_8769	O15226	41.3%	34	338.241943359375
24Apr2024_DDH_Hsp90_x33_10A_DMSO_BR01_Slot2-1_1_8769	O15228	51.6%	47	623.5543823242188
24Apr2024_DDH_Hsp90_x33_10A_DMSO_BR01_Slot2-1_1_8769	O15230	29.5%	108	444.313720703125
24Apr2024_DDH_Hsp90_x33_10A_DMSO_BR01_Slot2-1_1_8769	O15231	53.3%	47	677.7974243164062
24Apr2024_DDH_Hsp90_x33_10A_DMSO_BR01_Slot2-1_1_8769	O15234	12.9%	8	392.95635986328125
24Apr2024_DDH_Hsp90_x33_10A_DMSO_BR01_Slot2-1_1_8769	O15235	46.4%	10	1924.6265869140625
24Apr2024_DDH_Hsp90_x33_10A_DMSO_BR01_Slot2-1_1_8769	O15239	10%	1	212.03713989257812
24Apr2024_DDH_Hsp90_x33_10A_DMSO_BR01_Slot2-1_1_8769	O15254	41.7%	28	632.8881225585938
24Apr2024_DDH_Hsp90_x33_10A_DMSO_BR01_Slot2-1_1_8769	O15258	33.7%	10	1597.92041015625
24Apr2024_DDH_Hsp90_x33_10A_DMSO_BR01_Slot2-1_1_8769	O15260	27.5%	23	2234.137939453125
24Apr2024_DDH_Hsp90_x33_10A_DMSO_BR01_Slot2-1_1_8769	O15264	35.3%	12	727.0428466796875
24Apr2024_DDH_Hsp90_x33_10A_DMSO_BR01_Slot2-1_1_8769	O15269	64.3%	44	2289.319580078125
24Apr2024_DDH_Hsp90_x33_10A_DMSO_BR01_Slot2-1_1_8769	O15270	55%	41	1249.4498291015625
24Apr2024_DDH_Hsp90_x33_10A_DMSO_BR01_Slot2-1_1_8769	O15287	11.7%	6	164.181396484375
24Apr2024_DDH_Hsp90_x33_10A_DMSO_BR01_Slot2-1_1_8769	O15294	55.8%	98	1567.6162109375
24Apr2024_DDH_Hsp90_x33_10A_DMSO_BR01_Slot2-1_1_8769	O15296	51.6%	37	1351.498291015625
24Apr2024_DDH_Hsp90_x33_10A_DMSO_BR01_Slot2-1_1_8769	O15304	7.4%	1	179.38311767578125
24Apr2024_DDH_Hsp90_x33_10A_DMSO_BR01_Slot2-1_1_8769	O15305	68.7%	34	4329.97705078125
24Apr2024_DDH_Hsp90_x33_10A_DMSO_BR01_Slot2-1_1_8769	O15318	37.2%	7	406.95953369140625
24Apr2024_DDH_Hsp90_x33_10A_DMSO_BR01_Slot2-1_1_8769	O15321	17.5%	11	671.6514282226562
24Apr2024_DDH_Hsp90_x33_10A_DMSO_BR01_Slot2-1_1_8769	O15327	52.3%	66	607.7930297851562
24Apr2024_DDH_Hsp90_x33_10A_DMSO_BR01_Slot2-1_1_8769	O15344	33.7%	20	364.5084533691406
24Apr2024_DDH_Hsp90_x33_10A_DMSO_BR01_Slot2-1_1_8769	O15347	48%	26	9084.4833984375
24Apr2024_DDH_Hsp90_x33_10A_DMSO_BR01_Slot2-1_1_8769	O15355	55.1%	50	4724.39013671875
24Apr2024_DDH_Hsp90_x33_10A_DMSO_BR01_Slot2-1_1_8769	O15357	27.1%	39	482.05548095703125
24Apr2024_DDH_Hsp90_x33_10A_DMSO_BR01_Slot2-1_1_8769	O15360	16.8%	18	176.95498657226562
24Apr2024_DDH_Hsp90_x33_10A_DMSO_BR01_Slot2-1_1_8769	O15371	67.7%	96	7121.09326171875
24Apr2024_DDH_Hsp90_x33_10A_DMSO_BR01_Slot2-1_1_8769	O15372	65.6%	62	5361.91015625
24Apr2024_DDH_Hsp90_x33_10A_DMSO_BR01_Slot2-1_1_8769	O15379	33.6%	13	405.9168395996094
24Apr2024_DDH_Hsp90_x33_10A_DMSO_BR01_Slot2-1_1_8769	O15381	14.7%	8	264.51861572265625
24Apr2024_DDH_Hsp90_x33_10A_DMSO_BR01_Slot2-1_1_8769	O15382	55.9%	43	1739.56103515625
24Apr2024_DDH_Hsp90_x33_10A_DMSO_BR01_Slot2-1_1_8769	O15397	31.1%	35	800.6115112304688
24Apr2024_DDH_Hsp90_x33_10A_DMSO_BR01_Slot2-1_1_8769	O15400	70.9%	31	2535.091552734375
24Apr2024_DDH_Hsp90_x33_10A_DMSO_BR01_Slot2-1_1_8769	O15417	5.7%	15	2476.980224609375
24Apr2024_DDH_Hsp90_x33_10A_DMSO_BR01_Slot2-1_1_8769	O15427	27.5%	20	4339.14404296875
24Apr2024_DDH_Hsp90_x33_10A_DMSO_BR01_Slot2-1_1_8769	O15431	9.5%	2	232.8981170654297
24Apr2024_DDH_Hsp90_x33_10A_DMSO_BR01_Slot2-1_1_8769	O15432	24.5%	6	125.43864440917969
24Apr2024_DDH_Hsp90_x33_10A_DMSO_BR01_Slot2-1_1_8769	O15438	13%	19	623.717529296875
24Apr2024_DDH_Hsp90_x33_10A_DMSO_BR01_Slot2-1_1_8769	O15439	23.2%	32	246.2172088623047
24Apr2024_DDH_Hsp90_x33_10A_DMSO_BR01_Slot2-1_1_8769	O15440	5.9%	6	142.17620849609375
24Apr2024_DDH_Hsp90_x33_10A_DMSO_BR01_Slot2-1_1_8769	O15446	54.3%	37	1011.8309936523438
24Apr2024_DDH_Hsp90_x33_10A_DMSO_BR01_Slot2-1_1_8769	O15455	6%	4	255.3365020751953
24Apr2024_DDH_Hsp90_x33_10A_DMSO_BR01_Slot2-1_1_8769	O15460	60.6%	62	1738.215576171875
24Apr2024_DDH_Hsp90_x33_10A_DMSO_BR01_Slot2-1_1_8769	O15498	76.8%	24	3227.7265625
24Apr2024_DDH_Hsp90_x33_10A_DMSO_BR01_Slot2-1_1_8769	O15504	35.7%	16	216.25123596191406
24Apr2024_DDH_Hsp90_x33_10A_DMSO_BR01_Slot2-1_1_8769	O15511	76.2%	26	5483.46826171875
24Apr2024_DDH_Hsp90_x33_10A_DMSO_BR01_Slot2-1_1_8769	O15514	73.2%	14	688.5276489257812
24Apr2024_DDH_Hsp90_x33_10A_DMSO_BR01_Slot2-1_1_8769	O15516	14.9%	10	357.65643310546875
24Apr2024_DDH_Hsp90_x33_10A_DMSO_BR01_Slot2-1_1_8769	O15519	12.9%	3	112.0229721069336
24Apr2024_DDH_Hsp90_x33_10A_DMSO_BR01_Slot2-1_1_8769	O15523	45.9%	63	17239.029296875
24Apr2024_DDH_Hsp90_x33_10A_DMSO_BR01_Slot2-1_1_8769	O15530	51.6%	30	690.3026733398438
24Apr2024_DDH_Hsp90_x33_10A_DMSO_BR01_Slot2-1_1_8769	O15533	11.8%	8	783.9854125976562
24Apr2024_DDH_Hsp90_x33_10A_DMSO_BR01_Slot2-1_1_8769	O15534	22.8%	20	531.5325317382812
24Apr2024_DDH_Hsp90_x33_10A_DMSO_BR01_Slot2-1_1_8769	O15541	27.4%	8	406.503173828125
24Apr2024_DDH_Hsp90_x33_10A_DMSO_BR01_Slot2-1_1_8769	O15547	5.4%	2	157.90724182128906
24Apr2024_DDH_Hsp90_x33_10A_DMSO_BR01_Slot2-1_1_8769	O15550	9.6%	9	180.26504516601562
24Apr2024_DDH_Hsp90_x33_10A_DMSO_BR01_Slot2-1_1_8769	O15551	0%	0	NaN
24Apr2024_DDH_Hsp90_x33_10A_DMSO_BR01_Slot2-1_1_8769	O15554	21.1%	14	695.0933227539062
24Apr2024_DDH_Hsp90_x33_10A_DMSO_BR01_Slot2-1_1_8769	O43143	61.9%	109	4704.19970703125
24Apr2024_DDH_Hsp90_x33_10A_DMSO_BR01_Slot2-1_1_8769	O43148	42.4%	26	1273.2950439453125
24Apr2024_DDH_Hsp90_x33_10A_DMSO_BR01_Slot2-1_1_8769	O43149	21.1%	67	646.8776245117188
24Apr2024_DDH_Hsp90_x33_10A_DMSO_BR01_Slot2-1_1_8769	O43150	39.5%	42	570.889892578125
24Apr2024_DDH_Hsp90_x33_10A_DMSO_BR01_Slot2-1_1_8769	O43155	17.4%	12	306.5876159667969
24Apr2024_DDH_Hsp90_x33_10A_DMSO_BR01_Slot2-1_1_8769	O43156	29.8%	34	738.4398803710938
24Apr2024_DDH_Hsp90_x33_10A_DMSO_BR01_Slot2-1_1_8769	O43157	23.1%	47	466.9410095214844
24Apr2024_DDH_Hsp90_x33_10A_DMSO_BR01_Slot2-1_1_8769	O43159	36.8%	16	317.86492919921875
24Apr2024_DDH_Hsp90_x33_10A_DMSO_BR01_Slot2-1_1_8769	O43164	22.9%	11	428.21978759765625
24Apr2024_DDH_Hsp90_x33_10A_DMSO_BR01_Slot2-1_1_8769	O43167	3.9%	2	209.5523223876953
24Apr2024_DDH_Hsp90_x33_10A_DMSO_BR01_Slot2-1_1_8769	O43169	64%	15	3523.6591796875
24Apr2024_DDH_Hsp90_x33_10A_DMSO_BR01_Slot2-1_1_8769	O43172	63.8%	42	1658.3145751953125
24Apr2024_DDH_Hsp90_x33_10A_DMSO_BR01_Slot2-1_1_8769	O43175	65.5%	74	18545.119140625
24Apr2024_DDH_Hsp90_x33_10A_DMSO_BR01_Slot2-1_1_8769	O43181	31.4%	10	1064.8797607421875
24Apr2024_DDH_Hsp90_x33_10A_DMSO_BR01_Slot2-1_1_8769	O43194	9.1%	4	176.27203369140625
24Apr2024_DDH_Hsp90_x33_10A_DMSO_BR01_Slot2-1_1_8769	O43196	0%	0	NaN
24Apr2024_DDH_Hsp90_x33_10A_DMSO_BR01_Slot2-1_1_8769	O43236	0%	0	NaN
24Apr2024_DDH_Hsp90_x33_10A_DMSO_BR01_Slot2-1_1_8769	O43237	70.1%	50	4129.2607421875
24Apr2024_DDH_Hsp90_x33_10A_DMSO_BR01_Slot2-1_1_8769	O43240	20.7%	6	742.6137084960938
24Apr2024_DDH_Hsp90_x33_10A_DMSO_BR01_Slot2-1_1_8769	O43242	68.2%	76	3023.523193359375
24Apr2024_DDH_Hsp90_x33_10A_DMSO_BR01_Slot2-1_1_8769	O43251	6.7%	2	279.5862121582031
24Apr2024_DDH_Hsp90_x33_10A_DMSO_BR01_Slot2-1_1_8769	O43252	67.8%	64	1684.92822265625
24Apr2024_DDH_Hsp90_x33_10A_DMSO_BR01_Slot2-1_1_8769	O43264	57.6%	73	2275.68115234375
24Apr2024_DDH_Hsp90_x33_10A_DMSO_BR01_Slot2-1_1_8769	O43272	7.3%	3	99.72357177734375
24Apr2024_DDH_Hsp90_x33_10A_DMSO_BR01_Slot2-1_1_8769	O43278	42.5%	40	2670.542236328125
24Apr2024_DDH_Hsp90_x33_10A_DMSO_BR01_Slot2-1_1_8769	O43286	7.5%	2	165.73509216308594
24Apr2024_DDH_Hsp90_x33_10A_DMSO_BR01_Slot2-1_1_8769	O43290	45.2%	37	820.9885864257812
24Apr2024_DDH_Hsp90_x33_10A_DMSO_BR01_Slot2-1_1_8769	O43291	42.5%	15	760.0686645507812
24Apr2024_DDH_Hsp90_x33_10A_DMSO_BR01_Slot2-1_1_8769	O43292	14.3%	10	1400.8189697265625
24Apr2024_DDH_Hsp90_x33_10A_DMSO_BR01_Slot2-1_1_8769	O43293	6.4%	3	1751.5340576171875
24Apr2024_DDH_Hsp90_x33_10A_DMSO_BR01_Slot2-1_1_8769	O43294	11.7%	3	173.25949096679688
24Apr2024_DDH_Hsp90_x33_10A_DMSO_BR01_Slot2-1_1_8769	O43295	33.8%	34	336.241455078125
24Apr2024_DDH_Hsp90_x33_10A_DMSO_BR01_Slot2-1_1_8769	O43298	3.6%	1	79.89620971679688
24Apr2024_DDH_Hsp90_x33_10A_DMSO_BR01_Slot2-1_1_8769	O43299	12.6%	8	169.77430725097656
24Apr2024_DDH_Hsp90_x33_10A_DMSO_BR01_Slot2-1_1_8769	O43301	36.1%	21	775.8233642578125
24Apr2024_DDH_Hsp90_x33_10A_DMSO_BR01_Slot2-1_1_8769	O43303	13.5%	10	310.5238342285156
24Apr2024_DDH_Hsp90_x33_10A_DMSO_BR01_Slot2-1_1_8769	O43307	0%	0	NaN
24Apr2024_DDH_Hsp90_x33_10A_DMSO_BR01_Slot2-1_1_8769	O43310	25.1%	12	381.64666748046875
24Apr2024_DDH_Hsp90_x33_10A_DMSO_BR01_Slot2-1_1_8769	O43312	9.8%	4	109.13008880615234
24Apr2024_DDH_Hsp90_x33_10A_DMSO_BR01_Slot2-1_1_8769	O43313	0%	0	NaN
24Apr2024_DDH_Hsp90_x33_10A_DMSO_BR01_Slot2-1_1_8769	O43314	24.9%	27	990.5711669921875
24Apr2024_DDH_Hsp90_x33_10A_DMSO_BR01_Slot2-1_1_8769	O43318	32.3%	24	410.5165100097656
24Apr2024_DDH_Hsp90_x33_10A_DMSO_BR01_Slot2-1_1_8769	O43324	69%	26	5529.47119140625
24Apr2024_DDH_Hsp90_x33_10A_DMSO_BR01_Slot2-1_1_8769	O43325	0%	0	NaN
24Apr2024_DDH_Hsp90_x33_10A_DMSO_BR01_Slot2-1_1_8769	O43347	0%	0	NaN
24Apr2024_DDH_Hsp90_x33_10A_DMSO_BR01_Slot2-1_1_8769	O43353	47.6%	28	584.6529541015625
24Apr2024_DDH_Hsp90_x33_10A_DMSO_BR01_Slot2-1_1_8769	O43379	13.3%	17	184.2131805419922
24Apr2024_DDH_Hsp90_x33_10A_DMSO_BR01_Slot2-1_1_8769	O43390	42.3%	36	1979.1627197265625
24Apr2024_DDH_Hsp90_x33_10A_DMSO_BR01_Slot2-1_1_8769	O43395	47.1%	42	953.0563354492188
24Apr2024_DDH_Hsp90_x33_10A_DMSO_BR01_Slot2-1_1_8769	O43396	77.2%	56	10409.5009765625
24Apr2024_DDH_Hsp90_x33_10A_DMSO_BR01_Slot2-1_1_8769	O43399	76.7%	32	17822.828125
24Apr2024_DDH_Hsp90_x33_10A_DMSO_BR01_Slot2-1_1_8769	O43402	53.3%	18	1684.1534423828125
24Apr2024_DDH_Hsp90_x33_10A_DMSO_BR01_Slot2-1_1_8769	O43414	26.4%	14	716.7100830078125
24Apr2024_DDH_Hsp90_x33_10A_DMSO_BR01_Slot2-1_1_8769	O43422	11%	10	282.9123840332031
24Apr2024_DDH_Hsp90_x33_10A_DMSO_BR01_Slot2-1_1_8769	O43426	22.3%	24	254.62562561035156
24Apr2024_DDH_Hsp90_x33_10A_DMSO_BR01_Slot2-1_1_8769	O43427	36.5%	13	830.0454711914062
24Apr2024_DDH_Hsp90_x33_10A_DMSO_BR01_Slot2-1_1_8769	O43432	45.5%	93	7069.8681640625
24Apr2024_DDH_Hsp90_x33_10A_DMSO_BR01_Slot2-1_1_8769	O43439	1.8%	2	300.9091796875
24Apr2024_DDH_Hsp90_x33_10A_DMSO_BR01_Slot2-1_1_8769	O43447	88.1%	51	2029.233642578125
24Apr2024_DDH_Hsp90_x33_10A_DMSO_BR01_Slot2-1_1_8769	O43451	0%	0	NaN
24Apr2024_DDH_Hsp90_x33_10A_DMSO_BR01_Slot2-1_1_8769	O43464	41.7%	28	2030.647705078125
24Apr2024_DDH_Hsp90_x33_10A_DMSO_BR01_Slot2-1_1_8769	O43474	10.5%	3	292.6669006347656
24Apr2024_DDH_Hsp90_x33_10A_DMSO_BR01_Slot2-1_1_8769	O43482	6.1%	1	105.2784194946289
24Apr2024_DDH_Hsp90_x33_10A_DMSO_BR01_Slot2-1_1_8769	O43488	54.9%	31	3886.092041015625
24Apr2024_DDH_Hsp90_x33_10A_DMSO_BR01_Slot2-1_1_8769	O43491	42.5%	47	541.0392456054688
24Apr2024_DDH_Hsp90_x33_10A_DMSO_BR01_Slot2-1_1_8769	O43493	35.5%	15	414.676025390625
24Apr2024_DDH_Hsp90_x33_10A_DMSO_BR01_Slot2-1_1_8769	O43502	39.9%	14	513.2125854492188
24Apr2024_DDH_Hsp90_x33_10A_DMSO_BR01_Slot2-1_1_8769	O43504	96.7%	15	638.9335327148438
24Apr2024_DDH_Hsp90_x33_10A_DMSO_BR01_Slot2-1_1_8769	O43505	19.3%	9	763.45654296875
24Apr2024_DDH_Hsp90_x33_10A_DMSO_BR01_Slot2-1_1_8769	O43513	18.9%	4	811.8193969726562
24Apr2024_DDH_Hsp90_x33_10A_DMSO_BR01_Slot2-1_1_8769	O43524	23.5%	12	327.55462646484375
24Apr2024_DDH_Hsp90_x33_10A_DMSO_BR01_Slot2-1_1_8769	O43526	0%	0	NaN
24Apr2024_DDH_Hsp90_x33_10A_DMSO_BR01_Slot2-1_1_8769	O43542	23.7%	6	482.84698486328125
24Apr2024_DDH_Hsp90_x33_10A_DMSO_BR01_Slot2-1_1_8769	O43548	0%	0	NaN
24Apr2024_DDH_Hsp90_x33_10A_DMSO_BR01_Slot2-1_1_8769	O43566	18%	8	757.3209228515625
24Apr2024_DDH_Hsp90_x33_10A_DMSO_BR01_Slot2-1_1_8769	O43567	13.4%	5	397.05743408203125
24Apr2024_DDH_Hsp90_x33_10A_DMSO_BR01_Slot2-1_1_8769	O43570	39.3%	22	902.3421630859375
24Apr2024_DDH_Hsp90_x33_10A_DMSO_BR01_Slot2-1_1_8769	O43572	29.3%	19	419.2532958984375
24Apr2024_DDH_Hsp90_x33_10A_DMSO_BR01_Slot2-1_1_8769	O43583	54.5%	18	7238.26171875
24Apr2024_DDH_Hsp90_x33_10A_DMSO_BR01_Slot2-1_1_8769	O43592	53.5%	90	1881.0206298828125
24Apr2024_DDH_Hsp90_x33_10A_DMSO_BR01_Slot2-1_1_8769	O43593	8.8%	8	99.38911437988281
24Apr2024_DDH_Hsp90_x33_10A_DMSO_BR01_Slot2-1_1_8769	O43597	0%	0	NaN
24Apr2024_DDH_Hsp90_x33_10A_DMSO_BR01_Slot2-1_1_8769	O43598	77.6%	21	3030.52392578125
24Apr2024_DDH_Hsp90_x33_10A_DMSO_BR01_Slot2-1_1_8769	O43615	56.2%	48	3493.7001953125
24Apr2024_DDH_Hsp90_x33_10A_DMSO_BR01_Slot2-1_1_8769	O43617	49.4%	19	3764.001220703125
24Apr2024_DDH_Hsp90_x33_10A_DMSO_BR01_Slot2-1_1_8769	O43633	37.4%	20	3857.776611328125
24Apr2024_DDH_Hsp90_x33_10A_DMSO_BR01_Slot2-1_1_8769	O43639	47.9%	18	543.6236572265625
24Apr2024_DDH_Hsp90_x33_10A_DMSO_BR01_Slot2-1_1_8769	O43653	24.6%	6	431.8624572753906
24Apr2024_DDH_Hsp90_x33_10A_DMSO_BR01_Slot2-1_1_8769	O43657	16.3%	6	501.3704833984375
24Apr2024_DDH_Hsp90_x33_10A_DMSO_BR01_Slot2-1_1_8769	O43660	51.4%	28	852.9002075195312
24Apr2024_DDH_Hsp90_x33_10A_DMSO_BR01_Slot2-1_1_8769	O43663	30.6%	17	577.576171875
24Apr2024_DDH_Hsp90_x33_10A_DMSO_BR01_Slot2-1_1_8769	O43665	43.1%	13	765.11962890625
24Apr2024_DDH_Hsp90_x33_10A_DMSO_BR01_Slot2-1_1_8769	O43670	21.3%	18	4220.490234375
24Apr2024_DDH_Hsp90_x33_10A_DMSO_BR01_Slot2-1_1_8769	O43674	31.7%	11	1157.8907470703125
24Apr2024_DDH_Hsp90_x33_10A_DMSO_BR01_Slot2-1_1_8769	O43676	35.7%	5	1602.8089599609375
24Apr2024_DDH_Hsp90_x33_10A_DMSO_BR01_Slot2-1_1_8769	O43678	57.6%	16	1686.248291015625
24Apr2024_DDH_Hsp90_x33_10A_DMSO_BR01_Slot2-1_1_8769	O43681	62.4%	39	4442.13818359375
24Apr2024_DDH_Hsp90_x33_10A_DMSO_BR01_Slot2-1_1_8769	O43683	15.1%	13	6440.876953125
24Apr2024_DDH_Hsp90_x33_10A_DMSO_BR01_Slot2-1_1_8769	O43684	54.9%	38	5320.71533203125
24Apr2024_DDH_Hsp90_x33_10A_DMSO_BR01_Slot2-1_1_8769	O43688	27.1%	6	583.4109497070312
24Apr2024_DDH_Hsp90_x33_10A_DMSO_BR01_Slot2-1_1_8769	O43707	54.1%	186	8473.515625
24Apr2024_DDH_Hsp90_x33_10A_DMSO_BR01_Slot2-1_1_8769	O43708	27.8%	16	696.2799072265625
24Apr2024_DDH_Hsp90_x33_10A_DMSO_BR01_Slot2-1_1_8769	O43709	30.2%	13	752.4989013671875
24Apr2024_DDH_Hsp90_x33_10A_DMSO_BR01_Slot2-1_1_8769	O43715	84.2%	10	432.89959716796875
24Apr2024_DDH_Hsp90_x33_10A_DMSO_BR01_Slot2-1_1_8769	O43716	61%	11	1040.496826171875
24Apr2024_DDH_Hsp90_x33_10A_DMSO_BR01_Slot2-1_1_8769	O43719	37.7%	41	1074.6356201171875
24Apr2024_DDH_Hsp90_x33_10A_DMSO_BR01_Slot2-1_1_8769	O43734	26.8%	14	259.870361328125
24Apr2024_DDH_Hsp90_x33_10A_DMSO_BR01_Slot2-1_1_8769	O43739	20%	9	885.0704345703125
24Apr2024_DDH_Hsp90_x33_10A_DMSO_BR01_Slot2-1_1_8769	O43741	39.7%	9	1656.4866943359375
24Apr2024_DDH_Hsp90_x33_10A_DMSO_BR01_Slot2-1_1_8769	O43747	53.3%	72	2567.744384765625
24Apr2024_DDH_Hsp90_x33_10A_DMSO_BR01_Slot2-1_1_8769	O43752	40.8%	16	463.73394775390625
24Apr2024_DDH_Hsp90_x33_10A_DMSO_BR01_Slot2-1_1_8769	O43760	20.5%	6	719.4140625
24Apr2024_DDH_Hsp90_x33_10A_DMSO_BR01_Slot2-1_1_8769	O43765	44.1%	28	2897.2587890625
24Apr2024_DDH_Hsp90_x33_10A_DMSO_BR01_Slot2-1_1_8769	O43766	29%	9	235.70729064941406
24Apr2024_DDH_Hsp90_x33_10A_DMSO_BR01_Slot2-1_1_8769	O43768	76.9%	23	1650.8289794921875
24Apr2024_DDH_Hsp90_x33_10A_DMSO_BR01_Slot2-1_1_8769	O43772	31.9%	9	761.6048583984375
24Apr2024_DDH_Hsp90_x33_10A_DMSO_BR01_Slot2-1_1_8769	O43776	53.3%	65	11884.228515625
24Apr2024_DDH_Hsp90_x33_10A_DMSO_BR01_Slot2-1_1_8769	O43790	40.3%	48	45181.26171875
24Apr2024_DDH_Hsp90_x33_10A_DMSO_BR01_Slot2-1_1_8769	O43795	45.5%	84	1241.452392578125
24Apr2024_DDH_Hsp90_x33_10A_DMSO_BR01_Slot2-1_1_8769	O43805	62.2%	17	2435.0087890625
24Apr2024_DDH_Hsp90_x33_10A_DMSO_BR01_Slot2-1_1_8769	O43808	13.4%	3	388.9073791503906
24Apr2024_DDH_Hsp90_x33_10A_DMSO_BR01_Slot2-1_1_8769	O43809	74%	28	2980.712646484375
24Apr2024_DDH_Hsp90_x33_10A_DMSO_BR01_Slot2-1_1_8769	O43813	41.9%	25	1796.983642578125
24Apr2024_DDH_Hsp90_x33_10A_DMSO_BR01_Slot2-1_1_8769	O43815	59.2%	51	860.377685546875
24Apr2024_DDH_Hsp90_x33_10A_DMSO_BR01_Slot2-1_1_8769	O43818	32.6%	16	687.2489013671875
24Apr2024_DDH_Hsp90_x33_10A_DMSO_BR01_Slot2-1_1_8769	O43819	51.9%	18	1267.3011474609375
24Apr2024_DDH_Hsp90_x33_10A_DMSO_BR01_Slot2-1_1_8769	O43822	8.6%	2	95.02388000488281
24Apr2024_DDH_Hsp90_x33_10A_DMSO_BR01_Slot2-1_1_8769	O43823	27.6%	23	386.715087890625
24Apr2024_DDH_Hsp90_x33_10A_DMSO_BR01_Slot2-1_1_8769	O43824	38.6%	22	501.9232482910156
24Apr2024_DDH_Hsp90_x33_10A_DMSO_BR01_Slot2-1_1_8769	O43837	59.2%	64	2829.65478515625
24Apr2024_DDH_Hsp90_x33_10A_DMSO_BR01_Slot2-1_1_8769	O43847	43.7%	74	1249.638427734375
24Apr2024_DDH_Hsp90_x33_10A_DMSO_BR01_Slot2-1_1_8769	O43852	73.7%	43	5369.90087890625
24Apr2024_DDH_Hsp90_x33_10A_DMSO_BR01_Slot2-1_1_8769	O43861	4.4%	3	295.5242004394531
24Apr2024_DDH_Hsp90_x33_10A_DMSO_BR01_Slot2-1_1_8769	O43865	57%	63	2121.30908203125
24Apr2024_DDH_Hsp90_x33_10A_DMSO_BR01_Slot2-1_1_8769	O43896	42.9%	54	1502.8800048828125
24Apr2024_DDH_Hsp90_x33_10A_DMSO_BR01_Slot2-1_1_8769	O43900	5.2%	2	84.8568344116211
24Apr2024_DDH_Hsp90_x33_10A_DMSO_BR01_Slot2-1_1_8769	O43909	21.7%	14	93.38795471191406
24Apr2024_DDH_Hsp90_x33_10A_DMSO_BR01_Slot2-1_1_8769	O43913	50.1%	23	682.8104858398438
24Apr2024_DDH_Hsp90_x33_10A_DMSO_BR01_Slot2-1_1_8769	O43920	57.5%	7	2131.55029296875
24Apr2024_DDH_Hsp90_x33_10A_DMSO_BR01_Slot2-1_1_8769	O43924	33.3%	10	687.2398681640625
24Apr2024_DDH_Hsp90_x33_10A_DMSO_BR01_Slot2-1_1_8769	O43929	44.7%	25	526.2533569335938
24Apr2024_DDH_Hsp90_x33_10A_DMSO_BR01_Slot2-1_1_8769	O43933	18.3%	22	503.35400390625
24Apr2024_DDH_Hsp90_x33_10A_DMSO_BR01_Slot2-1_1_8769	O60216	38.5%	36	810.7583618164062
24Apr2024_DDH_Hsp90_x33_10A_DMSO_BR01_Slot2-1_1_8769	O60218	16.5%	5	191.98629760742188
24Apr2024_DDH_Hsp90_x33_10A_DMSO_BR01_Slot2-1_1_8769	O60220	79.4%	7	760.8148803710938
24Apr2024_DDH_Hsp90_x33_10A_DMSO_BR01_Slot2-1_1_8769	O60231	35.2%	46	742.41259765625
24Apr2024_DDH_Hsp90_x33_10A_DMSO_BR01_Slot2-1_1_8769	O60232	73.9%	31	1249.273681640625
24Apr2024_DDH_Hsp90_x33_10A_DMSO_BR01_Slot2-1_1_8769	O60234	0%	0	NaN
24Apr2024_DDH_Hsp90_x33_10A_DMSO_BR01_Slot2-1_1_8769	O60237	8.2%	5	232.28662109375
24Apr2024_DDH_Hsp90_x33_10A_DMSO_BR01_Slot2-1_1_8769	O60238	6.8%	1	301.78802490234375
24Apr2024_DDH_Hsp90_x33_10A_DMSO_BR01_Slot2-1_1_8769	O60241	0%	0	NaN
24Apr2024_DDH_Hsp90_x33_10A_DMSO_BR01_Slot2-1_1_8769	O60243	0%	0	NaN
24Apr2024_DDH_Hsp90_x33_10A_DMSO_BR01_Slot2-1_1_8769	O60244	28.6%	40	440.6889343261719
24Apr2024_DDH_Hsp90_x33_10A_DMSO_BR01_Slot2-1_1_8769	O60245	8.6%	5	94.64288330078125
24Apr2024_DDH_Hsp90_x33_10A_DMSO_BR01_Slot2-1_1_8769	O60248	13.3%	4	1216.5177001953125
24Apr2024_DDH_Hsp90_x33_10A_DMSO_BR01_Slot2-1_1_8769	O60256	65.3%	38	3095.920654296875
24Apr2024_DDH_Hsp90_x33_10A_DMSO_BR01_Slot2-1_1_8769	O60259	0%	0	NaN
24Apr2024_DDH_Hsp90_x33_10A_DMSO_BR01_Slot2-1_1_8769	O60264	32.1%	35	367.4736328125
24Apr2024_DDH_Hsp90_x33_10A_DMSO_BR01_Slot2-1_1_8769	O60266	0%	0	NaN
24Apr2024_DDH_Hsp90_x33_10A_DMSO_BR01_Slot2-1_1_8769	O60268	0%	0	NaN
24Apr2024_DDH_Hsp90_x33_10A_DMSO_BR01_Slot2-1_1_8769	O60271	58.8%	96	2830.504638671875
24Apr2024_DDH_Hsp90_x33_10A_DMSO_BR01_Slot2-1_1_8769	O60281	0%	0	NaN
24Apr2024_DDH_Hsp90_x33_10A_DMSO_BR01_Slot2-1_1_8769	O60287	14.5%	26	2885.51025390625
24Apr2024_DDH_Hsp90_x33_10A_DMSO_BR01_Slot2-1_1_8769	O60291	38%	16	195.4634246826172
24Apr2024_DDH_Hsp90_x33_10A_DMSO_BR01_Slot2-1_1_8769	O60292	19.9%	28	468.451416015625
24Apr2024_DDH_Hsp90_x33_10A_DMSO_BR01_Slot2-1_1_8769	O60293	12.3%	20	249.0127410888672
24Apr2024_DDH_Hsp90_x33_10A_DMSO_BR01_Slot2-1_1_8769	O60294	32.2%	15	436.8117370605469
24Apr2024_DDH_Hsp90_x33_10A_DMSO_BR01_Slot2-1_1_8769	O60306	34.4%	69	820.7417602539062
24Apr2024_DDH_Hsp90_x33_10A_DMSO_BR01_Slot2-1_1_8769	O60307	4.6%	3	144.448974609375
24Apr2024_DDH_Hsp90_x33_10A_DMSO_BR01_Slot2-1_1_8769	O60313	64.9%	111	2187.155517578125
24Apr2024_DDH_Hsp90_x33_10A_DMSO_BR01_Slot2-1_1_8769	O60318	7.2%	9	259.095458984375
24Apr2024_DDH_Hsp90_x33_10A_DMSO_BR01_Slot2-1_1_8769	O60333	18%	38	664.7559814453125
24Apr2024_DDH_Hsp90_x33_10A_DMSO_BR01_Slot2-1_1_8769	O60337	2.3%	2	180.1574249267578
24Apr2024_DDH_Hsp90_x33_10A_DMSO_BR01_Slot2-1_1_8769	O60341	57.9%	58	948.390625
24Apr2024_DDH_Hsp90_x33_10A_DMSO_BR01_Slot2-1_1_8769	O60343	38.8%	69	1799.7640380859375
24Apr2024_DDH_Hsp90_x33_10A_DMSO_BR01_Slot2-1_1_8769	O60346	11.1%	12	185.28746032714844
24Apr2024_DDH_Hsp90_x33_10A_DMSO_BR01_Slot2-1_1_8769	O60353	22.9%	19	958.3591918945312
24Apr2024_DDH_Hsp90_x33_10A_DMSO_BR01_Slot2-1_1_8769	O60356	19.5%	2	123.05802917480469
24Apr2024_DDH_Hsp90_x33_10A_DMSO_BR01_Slot2-1_1_8769	O60361	7.3%	1	1120.76904296875
24Apr2024_DDH_Hsp90_x33_10A_DMSO_BR01_Slot2-1_1_8769	O60427	20.3%	5	438.698974609375
24Apr2024_DDH_Hsp90_x33_10A_DMSO_BR01_Slot2-1_1_8769	O60437	64%	184	3639.39306640625
24Apr2024_DDH_Hsp90_x33_10A_DMSO_BR01_Slot2-1_1_8769	O60443	41.7%	24	819.737060546875
24Apr2024_DDH_Hsp90_x33_10A_DMSO_BR01_Slot2-1_1_8769	O60449	24.8%	45	541.8732299804688
24Apr2024_DDH_Hsp90_x33_10A_DMSO_BR01_Slot2-1_1_8769	O60462	16.5%	16	673.440185546875
24Apr2024_DDH_Hsp90_x33_10A_DMSO_BR01_Slot2-1_1_8769	O60476	22.6%	16	318.4476318359375
24Apr2024_DDH_Hsp90_x33_10A_DMSO_BR01_Slot2-1_1_8769	O60477	0%	0	NaN
24Apr2024_DDH_Hsp90_x33_10A_DMSO_BR01_Slot2-1_1_8769	O60487	22.8%	5	467.0115966796875
24Apr2024_DDH_Hsp90_x33_10A_DMSO_BR01_Slot2-1_1_8769	O60488	55.6%	83	3179.56982421875
24Apr2024_DDH_Hsp90_x33_10A_DMSO_BR01_Slot2-1_1_8769	O60493	77.8%	33	7587.3818359375
24Apr2024_DDH_Hsp90_x33_10A_DMSO_BR01_Slot2-1_1_8769	O60499	37.3%	9	563.55224609375
24Apr2024_DDH_Hsp90_x33_10A_DMSO_BR01_Slot2-1_1_8769	O60502	47.3%	76	2126.231689453125
24Apr2024_DDH_Hsp90_x33_10A_DMSO_BR01_Slot2-1_1_8769	O60503	4.5%	4	114.18882751464844
24Apr2024_DDH_Hsp90_x33_10A_DMSO_BR01_Slot2-1_1_8769	O60504	40.5%	41	1438.618408203125
24Apr2024_DDH_Hsp90_x33_10A_DMSO_BR01_Slot2-1_1_8769	O60506	58.6%	84	6572.00244140625
24Apr2024_DDH_Hsp90_x33_10A_DMSO_BR01_Slot2-1_1_8769	O60507	2.7%	1	300.4563903808594
24Apr2024_DDH_Hsp90_x33_10A_DMSO_BR01_Slot2-1_1_8769	O60508	2.1%	1	173.2714080810547
24Apr2024_DDH_Hsp90_x33_10A_DMSO_BR01_Slot2-1_1_8769	O60512	9.7%	3	109.03515625
24Apr2024_DDH_Hsp90_x33_10A_DMSO_BR01_Slot2-1_1_8769	O60513	26.2%	9	393.58612060546875
24Apr2024_DDH_Hsp90_x33_10A_DMSO_BR01_Slot2-1_1_8769	O60518	25.2%	30	3310.0693359375
24Apr2024_DDH_Hsp90_x33_10A_DMSO_BR01_Slot2-1_1_8769	O60524	28.5%	47	1363.9239501953125
24Apr2024_DDH_Hsp90_x33_10A_DMSO_BR01_Slot2-1_1_8769	O60547	65.6%	28	1982.498291015625
24Apr2024_DDH_Hsp90_x33_10A_DMSO_BR01_Slot2-1_1_8769	O60551	13.9%	6	230.77101135253906
24Apr2024_DDH_Hsp90_x33_10A_DMSO_BR01_Slot2-1_1_8769	O60563	33.9%	27	630.1051635742188
24Apr2024_DDH_Hsp90_x33_10A_DMSO_BR01_Slot2-1_1_8769	O60566	33.5%	31	405.53387451171875
24Apr2024_DDH_Hsp90_x33_10A_DMSO_BR01_Slot2-1_1_8769	O60568	66.9%	74	9040.484375
24Apr2024_DDH_Hsp90_x33_10A_DMSO_BR01_Slot2-1_1_8769	O60573	47.8%	20	470.2749328613281
24Apr2024_DDH_Hsp90_x33_10A_DMSO_BR01_Slot2-1_1_8769	O60583	3.2%	2	228.61451721191406
24Apr2024_DDH_Hsp90_x33_10A_DMSO_BR01_Slot2-1_1_8769	O60610	61.2%	227	5329.5498046875
24Apr2024_DDH_Hsp90_x33_10A_DMSO_BR01_Slot2-1_1_8769	O60613	47.9%	13	1183.0462646484375
24Apr2024_DDH_Hsp90_x33_10A_DMSO_BR01_Slot2-1_1_8769	O60635	8.3%	4	490.76727294921875
24Apr2024_DDH_Hsp90_x33_10A_DMSO_BR01_Slot2-1_1_8769	O60637	2.8%	1	2427.1591796875
24Apr2024_DDH_Hsp90_x33_10A_DMSO_BR01_Slot2-1_1_8769	O60641	0%	0	NaN
24Apr2024_DDH_Hsp90_x33_10A_DMSO_BR01_Slot2-1_1_8769	O60645	47.9%	47	936.2796020507812
24Apr2024_DDH_Hsp90_x33_10A_DMSO_BR01_Slot2-1_1_8769	O60664	80.9%	121	8202.4853515625
24Apr2024_DDH_Hsp90_x33_10A_DMSO_BR01_Slot2-1_1_8769	O60669	17.6%	5	238.07737731933594
24Apr2024_DDH_Hsp90_x33_10A_DMSO_BR01_Slot2-1_1_8769	O60671	41.1%	11	483.4516296386719
24Apr2024_DDH_Hsp90_x33_10A_DMSO_BR01_Slot2-1_1_8769	O60674	5.7%	5	395.1500549316406
24Apr2024_DDH_Hsp90_x33_10A_DMSO_BR01_Slot2-1_1_8769	O60678	49.5%	39	1027.3863525390625
24Apr2024_DDH_Hsp90_x33_10A_DMSO_BR01_Slot2-1_1_8769	O60683	21.5%	4	274.61370849609375
24Apr2024_DDH_Hsp90_x33_10A_DMSO_BR01_Slot2-1_1_8769	O60684	71.5%	80	4570.70654296875
24Apr2024_DDH_Hsp90_x33_10A_DMSO_BR01_Slot2-1_1_8769	O60701	83.8%	85	2638.968017578125
24Apr2024_DDH_Hsp90_x33_10A_DMSO_BR01_Slot2-1_1_8769	O60704	10.3%	3	134.01116943359375
24Apr2024_DDH_Hsp90_x33_10A_DMSO_BR01_Slot2-1_1_8769	O60711	44.6%	26	685.6116333007812
24Apr2024_DDH_Hsp90_x33_10A_DMSO_BR01_Slot2-1_1_8769	O60716	64.7%	128	3101.650634765625
24Apr2024_DDH_Hsp90_x33_10A_DMSO_BR01_Slot2-1_1_8769	O60725	9.9%	3	817.8416748046875
24Apr2024_DDH_Hsp90_x33_10A_DMSO_BR01_Slot2-1_1_8769	O60733	0%	0	NaN
24Apr2024_DDH_Hsp90_x33_10A_DMSO_BR01_Slot2-1_1_8769	O60739	83.2%	31	1998.0106201171875
24Apr2024_DDH_Hsp90_x33_10A_DMSO_BR01_Slot2-1_1_8769	O60749	50.5%	49	1945.553466796875
24Apr2024_DDH_Hsp90_x33_10A_DMSO_BR01_Slot2-1_1_8769	O60762	56.2%	29	1958.3419189453125
24Apr2024_DDH_Hsp90_x33_10A_DMSO_BR01_Slot2-1_1_8769	O60763	58.2%	135	2540.44873046875
24Apr2024_DDH_Hsp90_x33_10A_DMSO_BR01_Slot2-1_1_8769	O60783	28.9%	5	349.4105529785156
24Apr2024_DDH_Hsp90_x33_10A_DMSO_BR01_Slot2-1_1_8769	O60784	52%	40	1038.7742919921875
24Apr2024_DDH_Hsp90_x33_10A_DMSO_BR01_Slot2-1_1_8769	O60806	0%	0	NaN
24Apr2024_DDH_Hsp90_x33_10A_DMSO_BR01_Slot2-1_1_8769	O60814;P57053;P58876;P62807;Q5QNW6;Q93079;Q99877;Q99879;Q99880	41.3%;41.3%;41.3%;41.3%;41.3%;41.3%;41.3%;41.3%;41.3%	22	11585.94140625
24Apr2024_DDH_Hsp90_x33_10A_DMSO_BR01_Slot2-1_1_8769	O60825	45.3%	31	553.5045776367188
24Apr2024_DDH_Hsp90_x33_10A_DMSO_BR01_Slot2-1_1_8769	O60826	61.2%	52	1315.9434814453125
24Apr2024_DDH_Hsp90_x33_10A_DMSO_BR01_Slot2-1_1_8769	O60828	40.8%	11	874.4796142578125
24Apr2024_DDH_Hsp90_x33_10A_DMSO_BR01_Slot2-1_1_8769	O60830	34.9%	6	239.16590881347656
24Apr2024_DDH_Hsp90_x33_10A_DMSO_BR01_Slot2-1_1_8769	O60831	22.5%	5	628.1004028320312
24Apr2024_DDH_Hsp90_x33_10A_DMSO_BR01_Slot2-1_1_8769	O60832	48.2%	28	858.04345703125
24Apr2024_DDH_Hsp90_x33_10A_DMSO_BR01_Slot2-1_1_8769	O60841	56.3%	137	4955.1640625
24Apr2024_DDH_Hsp90_x33_10A_DMSO_BR01_Slot2-1_1_8769	O60869	60.8%	17	5662.5712890625
24Apr2024_DDH_Hsp90_x33_10A_DMSO_BR01_Slot2-1_1_8769	O60870	23.4%	10	291.6208801269531
24Apr2024_DDH_Hsp90_x33_10A_DMSO_BR01_Slot2-1_1_8769	O60879	43.6%	47	670.8753662109375
24Apr2024_DDH_Hsp90_x33_10A_DMSO_BR01_Slot2-1_1_8769	O60884	67%	62	6264.22021484375
24Apr2024_DDH_Hsp90_x33_10A_DMSO_BR01_Slot2-1_1_8769	O60885	20.2%	39	894.5982055664062
24Apr2024_DDH_Hsp90_x33_10A_DMSO_BR01_Slot2-1_1_8769	O60888	49.2%	18	3190.168212890625
24Apr2024_DDH_Hsp90_x33_10A_DMSO_BR01_Slot2-1_1_8769	O60906	16.5%	5	168.8298797607422
24Apr2024_DDH_Hsp90_x33_10A_DMSO_BR01_Slot2-1_1_8769	O60911	45.8%	25	980.862060546875
24Apr2024_DDH_Hsp90_x33_10A_DMSO_BR01_Slot2-1_1_8769	O60921	11.4%	2	219.56982421875
24Apr2024_DDH_Hsp90_x33_10A_DMSO_BR01_Slot2-1_1_8769	O60925	68.9%	14	7064.61181640625
24Apr2024_DDH_Hsp90_x33_10A_DMSO_BR01_Slot2-1_1_8769	O60927	61.1%	11	341.7177734375
24Apr2024_DDH_Hsp90_x33_10A_DMSO_BR01_Slot2-1_1_8769	O60930	26.9%	5	129.6002960205078
24Apr2024_DDH_Hsp90_x33_10A_DMSO_BR01_Slot2-1_1_8769	O60934	61.3%	62	2079.360595703125
24Apr2024_DDH_Hsp90_x33_10A_DMSO_BR01_Slot2-1_1_8769	O60936	52.9%	10	8664.9052734375
24Apr2024_DDH_Hsp90_x33_10A_DMSO_BR01_Slot2-1_1_8769	O60941	29.3%	16	610.6530151367188
24Apr2024_DDH_Hsp90_x33_10A_DMSO_BR01_Slot2-1_1_8769	O60942	32.2%	25	519.00390625
24Apr2024_DDH_Hsp90_x33_10A_DMSO_BR01_Slot2-1_1_8769	O75027	29.8%	25	982.5772094726562
24Apr2024_DDH_Hsp90_x33_10A_DMSO_BR01_Slot2-1_1_8769	O75030	6.5%	4	330.6663513183594
24Apr2024_DDH_Hsp90_x33_10A_DMSO_BR01_Slot2-1_1_8769	O75038	8%	9	112.360107421875
24Apr2024_DDH_Hsp90_x33_10A_DMSO_BR01_Slot2-1_1_8769	O75044	41.7%	43	517.692626953125
24Apr2024_DDH_Hsp90_x33_10A_DMSO_BR01_Slot2-1_1_8769	O75051	20.4%	30	365.8756103515625
24Apr2024_DDH_Hsp90_x33_10A_DMSO_BR01_Slot2-1_1_8769	O75054	25.4%	23	363.7173156738281
24Apr2024_DDH_Hsp90_x33_10A_DMSO_BR01_Slot2-1_1_8769	O75061	0.9%	1	570.4198608398438
24Apr2024_DDH_Hsp90_x33_10A_DMSO_BR01_Slot2-1_1_8769	O75063	30.6%	10	463.20831298828125
24Apr2024_DDH_Hsp90_x33_10A_DMSO_BR01_Slot2-1_1_8769	O75064	2.9%	2	250.54808044433594
24Apr2024_DDH_Hsp90_x33_10A_DMSO_BR01_Slot2-1_1_8769	O75071	28.9%	17	291.230224609375
24Apr2024_DDH_Hsp90_x33_10A_DMSO_BR01_Slot2-1_1_8769	O75083	80.5%	79	22184.35546875
24Apr2024_DDH_Hsp90_x33_10A_DMSO_BR01_Slot2-1_1_8769	O75084;Q14332	2.8%;2.8%	2	332.6885070800781
24Apr2024_DDH_Hsp90_x33_10A_DMSO_BR01_Slot2-1_1_8769	O75093	0.6%	1	626.4284057617188
24Apr2024_DDH_Hsp90_x33_10A_DMSO_BR01_Slot2-1_1_8769	O75110	11.7%	13	492.0395812988281
24Apr2024_DDH_Hsp90_x33_10A_DMSO_BR01_Slot2-1_1_8769	O75113	31.9%	29	203.22959899902344
24Apr2024_DDH_Hsp90_x33_10A_DMSO_BR01_Slot2-1_1_8769	O75116	53%	126	2390.233642578125
24Apr2024_DDH_Hsp90_x33_10A_DMSO_BR01_Slot2-1_1_8769	O75122	49.7%	70	1359.776611328125
24Apr2024_DDH_Hsp90_x33_10A_DMSO_BR01_Slot2-1_1_8769	O75127	25.9%	21	732.7012939453125
24Apr2024_DDH_Hsp90_x33_10A_DMSO_BR01_Slot2-1_1_8769	O75128	2.1%	2	86.86503601074219
24Apr2024_DDH_Hsp90_x33_10A_DMSO_BR01_Slot2-1_1_8769	O75131	57.4%	93	14642.2587890625
24Apr2024_DDH_Hsp90_x33_10A_DMSO_BR01_Slot2-1_1_8769	O75140	0.9%	1	78.60000610351562
24Apr2024_DDH_Hsp90_x33_10A_DMSO_BR01_Slot2-1_1_8769	O75143	37.1%	15	245.6553192138672
24Apr2024_DDH_Hsp90_x33_10A_DMSO_BR01_Slot2-1_1_8769	O75145	13.5%	11	155.26193237304688
24Apr2024_DDH_Hsp90_x33_10A_DMSO_BR01_Slot2-1_1_8769	O75146	48.8%	74	1296.0157470703125
24Apr2024_DDH_Hsp90_x33_10A_DMSO_BR01_Slot2-1_1_8769	O75147	12.8%	18	302.0731506347656
24Apr2024_DDH_Hsp90_x33_10A_DMSO_BR01_Slot2-1_1_8769	O75150	42.4%	60	667.999755859375
24Apr2024_DDH_Hsp90_x33_10A_DMSO_BR01_Slot2-1_1_8769	O75151	13%	14	197.87176513671875
24Apr2024_DDH_Hsp90_x33_10A_DMSO_BR01_Slot2-1_1_8769	O75152	25.1%	17	2470.8388671875
24Apr2024_DDH_Hsp90_x33_10A_DMSO_BR01_Slot2-1_1_8769	O75153	64.6%	146	5760.41455078125
24Apr2024_DDH_Hsp90_x33_10A_DMSO_BR01_Slot2-1_1_8769	O75157	14.6%	11	467.1466064453125
24Apr2024_DDH_Hsp90_x33_10A_DMSO_BR01_Slot2-1_1_8769	O75164	13.2%	11	245.5940704345703
24Apr2024_DDH_Hsp90_x33_10A_DMSO_BR01_Slot2-1_1_8769	O75165	44.7%	131	1107.6588134765625
24Apr2024_DDH_Hsp90_x33_10A_DMSO_BR01_Slot2-1_1_8769	O75167	15.1%	9	717.4674072265625
24Apr2024_DDH_Hsp90_x33_10A_DMSO_BR01_Slot2-1_1_8769	O75170	45%	35	786.8680419921875
24Apr2024_DDH_Hsp90_x33_10A_DMSO_BR01_Slot2-1_1_8769	O75175	23.6%	35	1995.398681640625
24Apr2024_DDH_Hsp90_x33_10A_DMSO_BR01_Slot2-1_1_8769	O75179	22.4%	57	1420.3404541015625
24Apr2024_DDH_Hsp90_x33_10A_DMSO_BR01_Slot2-1_1_8769	O75182	14%	13	262.6646423339844
24Apr2024_DDH_Hsp90_x33_10A_DMSO_BR01_Slot2-1_1_8769	O75190	35.3%	18	678.1661987304688
24Apr2024_DDH_Hsp90_x33_10A_DMSO_BR01_Slot2-1_1_8769	O75191	12.3%	5	325.4610900878906
24Apr2024_DDH_Hsp90_x33_10A_DMSO_BR01_Slot2-1_1_8769	O75197	0%	0	NaN
24Apr2024_DDH_Hsp90_x33_10A_DMSO_BR01_Slot2-1_1_8769	O75208	46.2%	23	1747.544189453125
24Apr2024_DDH_Hsp90_x33_10A_DMSO_BR01_Slot2-1_1_8769	O75223	81.4%	34	3416.224365234375
24Apr2024_DDH_Hsp90_x33_10A_DMSO_BR01_Slot2-1_1_8769	O75251	45.5%	16	1595.123046875
24Apr2024_DDH_Hsp90_x33_10A_DMSO_BR01_Slot2-1_1_8769	O75290	0%	0	NaN
24Apr2024_DDH_Hsp90_x33_10A_DMSO_BR01_Slot2-1_1_8769	O75306	67.4%	68	3037.010498046875
24Apr2024_DDH_Hsp90_x33_10A_DMSO_BR01_Slot2-1_1_8769	O75310	0%	0	NaN
24Apr2024_DDH_Hsp90_x33_10A_DMSO_BR01_Slot2-1_1_8769	O75312	74.3%	40	4200.0615234375
24Apr2024_DDH_Hsp90_x33_10A_DMSO_BR01_Slot2-1_1_8769	O75317;P62068	2.2%;2.2%	1	515.7257080078125
24Apr2024_DDH_Hsp90_x33_10A_DMSO_BR01_Slot2-1_1_8769	O75319	9.4%	2	184.41578674316406
24Apr2024_DDH_Hsp90_x33_10A_DMSO_BR01_Slot2-1_1_8769	O75323	40.6%	22	3523.31103515625
24Apr2024_DDH_Hsp90_x33_10A_DMSO_BR01_Slot2-1_1_8769	O75330	49.6%	43	642.4801635742188
24Apr2024_DDH_Hsp90_x33_10A_DMSO_BR01_Slot2-1_1_8769	O75340	77.5%	33	3308.626708984375
24Apr2024_DDH_Hsp90_x33_10A_DMSO_BR01_Slot2-1_1_8769	O75347	63.9%	25	9403.69140625
24Apr2024_DDH_Hsp90_x33_10A_DMSO_BR01_Slot2-1_1_8769	O75348	73.7%	34	945.9562377929688
24Apr2024_DDH_Hsp90_x33_10A_DMSO_BR01_Slot2-1_1_8769	O75351	73%	72	8340.7158203125
24Apr2024_DDH_Hsp90_x33_10A_DMSO_BR01_Slot2-1_1_8769	O75352	13.8%	4	2872.645263671875
24Apr2024_DDH_Hsp90_x33_10A_DMSO_BR01_Slot2-1_1_8769	O75354	22.9%	10	580.4642944335938
24Apr2024_DDH_Hsp90_x33_10A_DMSO_BR01_Slot2-1_1_8769	O75362	16.4%	13	169.02090454101562
24Apr2024_DDH_Hsp90_x33_10A_DMSO_BR01_Slot2-1_1_8769	O75365	0%	0	NaN
24Apr2024_DDH_Hsp90_x33_10A_DMSO_BR01_Slot2-1_1_8769	O75367	35.5%	8	146.07656860351562
24Apr2024_DDH_Hsp90_x33_10A_DMSO_BR01_Slot2-1_1_8769	O75368	85.1%	33	4311.08544921875
24Apr2024_DDH_Hsp90_x33_10A_DMSO_BR01_Slot2-1_1_8769	O75369	86.4%	538	44140.46484375
24Apr2024_DDH_Hsp90_x33_10A_DMSO_BR01_Slot2-1_1_8769	O75376	17.6%	36	353.6678771972656
24Apr2024_DDH_Hsp90_x33_10A_DMSO_BR01_Slot2-1_1_8769	O75379	18.4%	2	79.21056365966797
24Apr2024_DDH_Hsp90_x33_10A_DMSO_BR01_Slot2-1_1_8769	O75380	60.5%	18	772.548583984375
24Apr2024_DDH_Hsp90_x33_10A_DMSO_BR01_Slot2-1_1_8769	O75381	41.1%	20	751.4411010742188
24Apr2024_DDH_Hsp90_x33_10A_DMSO_BR01_Slot2-1_1_8769	O75382	23.1%	18	277.7256164550781
24Apr2024_DDH_Hsp90_x33_10A_DMSO_BR01_Slot2-1_1_8769	O75385	2.8%	4	322.7979736328125
24Apr2024_DDH_Hsp90_x33_10A_DMSO_BR01_Slot2-1_1_8769	O75390	59.4%	111	17281.5625
24Apr2024_DDH_Hsp90_x33_10A_DMSO_BR01_Slot2-1_1_8769	O75391	67.8%	28	1169.796630859375
24Apr2024_DDH_Hsp90_x33_10A_DMSO_BR01_Slot2-1_1_8769	O75394	41.5%	5	477.70892333984375
24Apr2024_DDH_Hsp90_x33_10A_DMSO_BR01_Slot2-1_1_8769	O75396	64.7%	38	3944.98974609375
24Apr2024_DDH_Hsp90_x33_10A_DMSO_BR01_Slot2-1_1_8769	O75400	26.6%	49	1702.41259765625
24Apr2024_DDH_Hsp90_x33_10A_DMSO_BR01_Slot2-1_1_8769	O75410	50.9%	47	838.9603881835938
24Apr2024_DDH_Hsp90_x33_10A_DMSO_BR01_Slot2-1_1_8769	O75414	42.5%	8	555.892333984375
24Apr2024_DDH_Hsp90_x33_10A_DMSO_BR01_Slot2-1_1_8769	O75417	0%	0	NaN
24Apr2024_DDH_Hsp90_x33_10A_DMSO_BR01_Slot2-1_1_8769	O75419	13.6%	8	273.0215148925781
24Apr2024_DDH_Hsp90_x33_10A_DMSO_BR01_Slot2-1_1_8769	O75420	13.9%	10	294.9643859863281
24Apr2024_DDH_Hsp90_x33_10A_DMSO_BR01_Slot2-1_1_8769	O75427	47%	21	518.3287963867188
24Apr2024_DDH_Hsp90_x33_10A_DMSO_BR01_Slot2-1_1_8769	O75431	63.5%	21	372.15631103515625
24Apr2024_DDH_Hsp90_x33_10A_DMSO_BR01_Slot2-1_1_8769	O75436	63.6%	32	2217.503173828125
24Apr2024_DDH_Hsp90_x33_10A_DMSO_BR01_Slot2-1_1_8769	O75438	34.5%	4	816.604736328125
24Apr2024_DDH_Hsp90_x33_10A_DMSO_BR01_Slot2-1_1_8769	O75439	59.9%	62	4603.95849609375
24Apr2024_DDH_Hsp90_x33_10A_DMSO_BR01_Slot2-1_1_8769	O75443	1.4%	2	582.994873046875
24Apr2024_DDH_Hsp90_x33_10A_DMSO_BR01_Slot2-1_1_8769	O75446	25.9%	6	317.39300537109375
24Apr2024_DDH_Hsp90_x33_10A_DMSO_BR01_Slot2-1_1_8769	O75448	23.3%	19	274.5047302246094
24Apr2024_DDH_Hsp90_x33_10A_DMSO_BR01_Slot2-1_1_8769	O75449	43.8%	19	637.3446655273438
24Apr2024_DDH_Hsp90_x33_10A_DMSO_BR01_Slot2-1_1_8769	O75475	39.4%	34	1773.7381591796875
24Apr2024_DDH_Hsp90_x33_10A_DMSO_BR01_Slot2-1_1_8769	O75477	49.1%	26	1064.283203125
24Apr2024_DDH_Hsp90_x33_10A_DMSO_BR01_Slot2-1_1_8769	O75487	11.5%	4	164.53213500976562
24Apr2024_DDH_Hsp90_x33_10A_DMSO_BR01_Slot2-1_1_8769	O75489	65.5%	26	3701.747802734375
24Apr2024_DDH_Hsp90_x33_10A_DMSO_BR01_Slot2-1_1_8769	O75494	21.4%	8	579.2205200195312
24Apr2024_DDH_Hsp90_x33_10A_DMSO_BR01_Slot2-1_1_8769	O75496	28.7%	5	302.4706726074219
24Apr2024_DDH_Hsp90_x33_10A_DMSO_BR01_Slot2-1_1_8769	O75503	23.2%	8	463.29766845703125
24Apr2024_DDH_Hsp90_x33_10A_DMSO_BR01_Slot2-1_1_8769	O75506	72.4%	6	160.87330627441406
24Apr2024_DDH_Hsp90_x33_10A_DMSO_BR01_Slot2-1_1_8769	O75521	52%	36	860.7496948242188
24Apr2024_DDH_Hsp90_x33_10A_DMSO_BR01_Slot2-1_1_8769	O75526	0%	0	NaN
24Apr2024_DDH_Hsp90_x33_10A_DMSO_BR01_Slot2-1_1_8769	O75528	3.5%	1	130.6829071044922
24Apr2024_DDH_Hsp90_x33_10A_DMSO_BR01_Slot2-1_1_8769	O75529	33.6%	14	308.8517761230469
24Apr2024_DDH_Hsp90_x33_10A_DMSO_BR01_Slot2-1_1_8769	O75530	35.8%	16	336.4077453613281
24Apr2024_DDH_Hsp90_x33_10A_DMSO_BR01_Slot2-1_1_8769	O75531	58.4%	8	5582.33447265625
24Apr2024_DDH_Hsp90_x33_10A_DMSO_BR01_Slot2-1_1_8769	O75533	68.9%	136	5479.30029296875
24Apr2024_DDH_Hsp90_x33_10A_DMSO_BR01_Slot2-1_1_8769	O75534	63.2%	106	5345.205078125
24Apr2024_DDH_Hsp90_x33_10A_DMSO_BR01_Slot2-1_1_8769	O75554	19.1%	5	310.6901550292969
24Apr2024_DDH_Hsp90_x33_10A_DMSO_BR01_Slot2-1_1_8769	O75569	55.3%	29	817.92333984375
24Apr2024_DDH_Hsp90_x33_10A_DMSO_BR01_Slot2-1_1_8769	O75570	20.9%	7	168.33277893066406
24Apr2024_DDH_Hsp90_x33_10A_DMSO_BR01_Slot2-1_1_8769	O75575	64.9%	11	304.61309814453125
24Apr2024_DDH_Hsp90_x33_10A_DMSO_BR01_Slot2-1_1_8769	O75582	25.6%	20	1157.825439453125
24Apr2024_DDH_Hsp90_x33_10A_DMSO_BR01_Slot2-1_1_8769	O75586	36.2%	8	461.665283203125
24Apr2024_DDH_Hsp90_x33_10A_DMSO_BR01_Slot2-1_1_8769	O75592	19.1%	78	325.4469299316406
24Apr2024_DDH_Hsp90_x33_10A_DMSO_BR01_Slot2-1_1_8769	O75600	43.9%	15	378.1348876953125
24Apr2024_DDH_Hsp90_x33_10A_DMSO_BR01_Slot2-1_1_8769	O75604	0%	0	NaN
24Apr2024_DDH_Hsp90_x33_10A_DMSO_BR01_Slot2-1_1_8769	O75607	47.2%	21	13506.4326171875
24Apr2024_DDH_Hsp90_x33_10A_DMSO_BR01_Slot2-1_1_8769	O75608	63.5%	24	5141.74853515625
24Apr2024_DDH_Hsp90_x33_10A_DMSO_BR01_Slot2-1_1_8769	O75616	39.4%	22	908.103759765625
24Apr2024_DDH_Hsp90_x33_10A_DMSO_BR01_Slot2-1_1_8769	O75629	34.5%	6	1001.3897094726562
24Apr2024_DDH_Hsp90_x33_10A_DMSO_BR01_Slot2-1_1_8769	O75643	55.6%	163	2035.5325927734375
24Apr2024_DDH_Hsp90_x33_10A_DMSO_BR01_Slot2-1_1_8769	O75648	44.7%	17	594.1856689453125
24Apr2024_DDH_Hsp90_x33_10A_DMSO_BR01_Slot2-1_1_8769	O75663	71.3%	36	2590.266357421875
24Apr2024_DDH_Hsp90_x33_10A_DMSO_BR01_Slot2-1_1_8769	O75665	20.3%	18	395.1436767578125
24Apr2024_DDH_Hsp90_x33_10A_DMSO_BR01_Slot2-1_1_8769	O75674	37.4%	26	522.5159912109375
24Apr2024_DDH_Hsp90_x33_10A_DMSO_BR01_Slot2-1_1_8769	O75676	48.7%	36	1499.1331787109375
24Apr2024_DDH_Hsp90_x33_10A_DMSO_BR01_Slot2-1_1_8769	O75683	22.2%	10	193.27479553222656
24Apr2024_DDH_Hsp90_x33_10A_DMSO_BR01_Slot2-1_1_8769	O75688	47.2%	31	830.1333618164062
24Apr2024_DDH_Hsp90_x33_10A_DMSO_BR01_Slot2-1_1_8769	O75689	28.9%	10	582.6719360351562
24Apr2024_DDH_Hsp90_x33_10A_DMSO_BR01_Slot2-1_1_8769	O75691	14.7%	35	674.1802368164062
24Apr2024_DDH_Hsp90_x33_10A_DMSO_BR01_Slot2-1_1_8769	O75694	47.1%	97	1372.098876953125
24Apr2024_DDH_Hsp90_x33_10A_DMSO_BR01_Slot2-1_1_8769	O75695	27.4%	11	728.0077514648438
24Apr2024_DDH_Hsp90_x33_10A_DMSO_BR01_Slot2-1_1_8769	O75712	9.6%	3	236.4710693359375
24Apr2024_DDH_Hsp90_x33_10A_DMSO_BR01_Slot2-1_1_8769	O75715	0%	0	NaN
24Apr2024_DDH_Hsp90_x33_10A_DMSO_BR01_Slot2-1_1_8769	O75717	55.8%	80	1525.239990234375
24Apr2024_DDH_Hsp90_x33_10A_DMSO_BR01_Slot2-1_1_8769	O75718	57.4%	33	3244.9609375
24Apr2024_DDH_Hsp90_x33_10A_DMSO_BR01_Slot2-1_1_8769	O75746	55.6%	40	1547.1553955078125
24Apr2024_DDH_Hsp90_x33_10A_DMSO_BR01_Slot2-1_1_8769	O75747	4.4%	8	171.56448364257812
24Apr2024_DDH_Hsp90_x33_10A_DMSO_BR01_Slot2-1_1_8769	O75752	0%	0	NaN
24Apr2024_DDH_Hsp90_x33_10A_DMSO_BR01_Slot2-1_1_8769	O75787	42%	19	837.5885009765625
24Apr2024_DDH_Hsp90_x33_10A_DMSO_BR01_Slot2-1_1_8769	O75792	50.2%	19	1925.2274169921875
24Apr2024_DDH_Hsp90_x33_10A_DMSO_BR01_Slot2-1_1_8769	O75794	51.5%	21	645.8003540039062
24Apr2024_DDH_Hsp90_x33_10A_DMSO_BR01_Slot2-1_1_8769	O75808	28.7%	20	330.5608215332031
24Apr2024_DDH_Hsp90_x33_10A_DMSO_BR01_Slot2-1_1_8769	O75815	46.2%	41	531.3076782226562
24Apr2024_DDH_Hsp90_x33_10A_DMSO_BR01_Slot2-1_1_8769	O75817	37.1%	6	786.7246704101562
24Apr2024_DDH_Hsp90_x33_10A_DMSO_BR01_Slot2-1_1_8769	O75818	55.4%	18	857.6304321289062
24Apr2024_DDH_Hsp90_x33_10A_DMSO_BR01_Slot2-1_1_8769	O75821	76.9%	65	1964.146728515625
24Apr2024_DDH_Hsp90_x33_10A_DMSO_BR01_Slot2-1_1_8769	O75822	74%	43	8705.5869140625
24Apr2024_DDH_Hsp90_x33_10A_DMSO_BR01_Slot2-1_1_8769	O75828	65%	27	5528.47509765625
24Apr2024_DDH_Hsp90_x33_10A_DMSO_BR01_Slot2-1_1_8769	O75832	65.5%	39	839.4229125976562
24Apr2024_DDH_Hsp90_x33_10A_DMSO_BR01_Slot2-1_1_8769	O75843	45.5%	50	2731.513671875
24Apr2024_DDH_Hsp90_x33_10A_DMSO_BR01_Slot2-1_1_8769	O75844	31.2%	25	3081.6103515625
24Apr2024_DDH_Hsp90_x33_10A_DMSO_BR01_Slot2-1_1_8769	O75845	5.4%	2	464.58245849609375
24Apr2024_DDH_Hsp90_x33_10A_DMSO_BR01_Slot2-1_1_8769	O75864	20.8%	12	196.0930633544922
24Apr2024_DDH_Hsp90_x33_10A_DMSO_BR01_Slot2-1_1_8769	O75865	20.1%	3	169.92599487304688
24Apr2024_DDH_Hsp90_x33_10A_DMSO_BR01_Slot2-1_1_8769	O75874	69.8%	74	11850.37109375
24Apr2024_DDH_Hsp90_x33_10A_DMSO_BR01_Slot2-1_1_8769	O75879	49.9%	30	1411.8486328125
24Apr2024_DDH_Hsp90_x33_10A_DMSO_BR01_Slot2-1_1_8769	O75880	24.6%	10	1134.0543212890625
24Apr2024_DDH_Hsp90_x33_10A_DMSO_BR01_Slot2-1_1_8769	O75882	15.7%	16	256.04876708984375
24Apr2024_DDH_Hsp90_x33_10A_DMSO_BR01_Slot2-1_1_8769	O75884	73.7%	13	1120.3076171875
24Apr2024_DDH_Hsp90_x33_10A_DMSO_BR01_Slot2-1_1_8769	O75886	38.9%	23	856.6942749023438
24Apr2024_DDH_Hsp90_x33_10A_DMSO_BR01_Slot2-1_1_8769	O75891	3.4%	3	182.0509796142578
24Apr2024_DDH_Hsp90_x33_10A_DMSO_BR01_Slot2-1_1_8769	O75896	51.8%	5	671.6834106445312
24Apr2024_DDH_Hsp90_x33_10A_DMSO_BR01_Slot2-1_1_8769	O75907	18.4%	8	178.79864501953125
24Apr2024_DDH_Hsp90_x33_10A_DMSO_BR01_Slot2-1_1_8769	O75909	20.3%	9	1433.9033203125
24Apr2024_DDH_Hsp90_x33_10A_DMSO_BR01_Slot2-1_1_8769	O75911	33.4%	11	367.1988220214844
24Apr2024_DDH_Hsp90_x33_10A_DMSO_BR01_Slot2-1_1_8769	O75914	8.6%	4	255.6692352294922
24Apr2024_DDH_Hsp90_x33_10A_DMSO_BR01_Slot2-1_1_8769	O75915	32.4%	28	5280.62060546875
24Apr2024_DDH_Hsp90_x33_10A_DMSO_BR01_Slot2-1_1_8769	O75923	0%	0	NaN
24Apr2024_DDH_Hsp90_x33_10A_DMSO_BR01_Slot2-1_1_8769	O75925	11.1%	5	481.1578369140625
24Apr2024_DDH_Hsp90_x33_10A_DMSO_BR01_Slot2-1_1_8769	O75928	15.1%	6	222.36093139648438
24Apr2024_DDH_Hsp90_x33_10A_DMSO_BR01_Slot2-1_1_8769	O75934	80%	29	943.3646240234375
24Apr2024_DDH_Hsp90_x33_10A_DMSO_BR01_Slot2-1_1_8769	O75935	69.4%	21	2827.068115234375
24Apr2024_DDH_Hsp90_x33_10A_DMSO_BR01_Slot2-1_1_8769	O75936	37.7%	13	618.7596435546875
24Apr2024_DDH_Hsp90_x33_10A_DMSO_BR01_Slot2-1_1_8769	O75937	62.5%	32	6016.47607421875
24Apr2024_DDH_Hsp90_x33_10A_DMSO_BR01_Slot2-1_1_8769	O75940	49.6%	22	1315.8914794921875
24Apr2024_DDH_Hsp90_x33_10A_DMSO_BR01_Slot2-1_1_8769	O75943	5.1%	3	220.26119995117188
24Apr2024_DDH_Hsp90_x33_10A_DMSO_BR01_Slot2-1_1_8769	O75947	79.5%	40	16843.6640625
24Apr2024_DDH_Hsp90_x33_10A_DMSO_BR01_Slot2-1_1_8769	O75953	17.8%	5	125.72297668457031
24Apr2024_DDH_Hsp90_x33_10A_DMSO_BR01_Slot2-1_1_8769	O75954	6.3%	1	131.2125701904297
24Apr2024_DDH_Hsp90_x33_10A_DMSO_BR01_Slot2-1_1_8769	O75955	59.5%	28	354.5269470214844
24Apr2024_DDH_Hsp90_x33_10A_DMSO_BR01_Slot2-1_1_8769	O75962	21.5%	67	430.4904479980469
24Apr2024_DDH_Hsp90_x33_10A_DMSO_BR01_Slot2-1_1_8769	O75964	78.6%	13	4770.30322265625
24Apr2024_DDH_Hsp90_x33_10A_DMSO_BR01_Slot2-1_1_8769	O75970	6.5%	11	153.1290283203125
24Apr2024_DDH_Hsp90_x33_10A_DMSO_BR01_Slot2-1_1_8769	O75971	0%	0	NaN
24Apr2024_DDH_Hsp90_x33_10A_DMSO_BR01_Slot2-1_1_8769	O75976	40.8%	71	1359.8306884765625
24Apr2024_DDH_Hsp90_x33_10A_DMSO_BR01_Slot2-1_1_8769	O76003	67.5%	59	10611.765625
24Apr2024_DDH_Hsp90_x33_10A_DMSO_BR01_Slot2-1_1_8769	O76011	0%	0	NaN
24Apr2024_DDH_Hsp90_x33_10A_DMSO_BR01_Slot2-1_1_8769	O76021	43.3%	29	1194.9669189453125
24Apr2024_DDH_Hsp90_x33_10A_DMSO_BR01_Slot2-1_1_8769	O76024	10.4%	9	217.7200927734375
24Apr2024_DDH_Hsp90_x33_10A_DMSO_BR01_Slot2-1_1_8769	O76031	56.6%	76	2077.267578125
24Apr2024_DDH_Hsp90_x33_10A_DMSO_BR01_Slot2-1_1_8769	O76041	12.3%	17	777.5187377929688
24Apr2024_DDH_Hsp90_x33_10A_DMSO_BR01_Slot2-1_1_8769	O76054	67.2%	58	2338.083740234375
24Apr2024_DDH_Hsp90_x33_10A_DMSO_BR01_Slot2-1_1_8769	O76070	82.7%	33	1476.685302734375
24Apr2024_DDH_Hsp90_x33_10A_DMSO_BR01_Slot2-1_1_8769	O76071	82.6%	33	1656.8355712890625
24Apr2024_DDH_Hsp90_x33_10A_DMSO_BR01_Slot2-1_1_8769	O76074	6.4%	3	72.89582824707031
24Apr2024_DDH_Hsp90_x33_10A_DMSO_BR01_Slot2-1_1_8769	O76075	31.4%	8	161.01954650878906
24Apr2024_DDH_Hsp90_x33_10A_DMSO_BR01_Slot2-1_1_8769	O76080	51.2%	10	281.4918518066406
24Apr2024_DDH_Hsp90_x33_10A_DMSO_BR01_Slot2-1_1_8769	O76081	11.6%	7	261.48175048828125
24Apr2024_DDH_Hsp90_x33_10A_DMSO_BR01_Slot2-1_1_8769	O76082	5.6%	4	210.21188354492188
24Apr2024_DDH_Hsp90_x33_10A_DMSO_BR01_Slot2-1_1_8769	O76087;P0CL80;P0CL81;P0CL82;P0DSO3;P0DTW1;Q4V326	0%;0%;0%;0%;0%;0%;0%	0	NaN
24Apr2024_DDH_Hsp90_x33_10A_DMSO_BR01_Slot2-1_1_8769	O76094	65%	104	2542.364501953125
24Apr2024_DDH_Hsp90_x33_10A_DMSO_BR01_Slot2-1_1_8769	O76095	8.9%	1	694.50390625
24Apr2024_DDH_Hsp90_x33_10A_DMSO_BR01_Slot2-1_1_8769	O94760	61.1%	23	2083.153564453125
24Apr2024_DDH_Hsp90_x33_10A_DMSO_BR01_Slot2-1_1_8769	O94761	19.8%	19	279.87811279296875
24Apr2024_DDH_Hsp90_x33_10A_DMSO_BR01_Slot2-1_1_8769	O94762	15.4%	13	4267.451171875
24Apr2024_DDH_Hsp90_x33_10A_DMSO_BR01_Slot2-1_1_8769	O94763	57%	39	1208.8443603515625
24Apr2024_DDH_Hsp90_x33_10A_DMSO_BR01_Slot2-1_1_8769	O94766	20.6%	7	231.3394775390625
24Apr2024_DDH_Hsp90_x33_10A_DMSO_BR01_Slot2-1_1_8769	O94768	14.5%	5	237.79930114746094
24Apr2024_DDH_Hsp90_x33_10A_DMSO_BR01_Slot2-1_1_8769	O94776	56.7%	58	3938.25146484375
24Apr2024_DDH_Hsp90_x33_10A_DMSO_BR01_Slot2-1_1_8769	O94782	13.6%	9	198.89797973632812
24Apr2024_DDH_Hsp90_x33_10A_DMSO_BR01_Slot2-1_1_8769	O94788	0%	0	NaN
24Apr2024_DDH_Hsp90_x33_10A_DMSO_BR01_Slot2-1_1_8769	O94804	45.4%	82	2343.936279296875
24Apr2024_DDH_Hsp90_x33_10A_DMSO_BR01_Slot2-1_1_8769	O94806	7.1%	5	217.03692626953125
24Apr2024_DDH_Hsp90_x33_10A_DMSO_BR01_Slot2-1_1_8769	O94808	15.5%	16	1532.7132568359375
24Apr2024_DDH_Hsp90_x33_10A_DMSO_BR01_Slot2-1_1_8769	O94811	25.6%	5	1399.28271484375
24Apr2024_DDH_Hsp90_x33_10A_DMSO_BR01_Slot2-1_1_8769	O94817	23.6%	4	416.8348388671875
24Apr2024_DDH_Hsp90_x33_10A_DMSO_BR01_Slot2-1_1_8769	O94822	31.4%	63	1731.8033447265625
24Apr2024_DDH_Hsp90_x33_10A_DMSO_BR01_Slot2-1_1_8769	O94823	0%	0	NaN
24Apr2024_DDH_Hsp90_x33_10A_DMSO_BR01_Slot2-1_1_8769	O94826	70.9%	91	2405.143798828125
24Apr2024_DDH_Hsp90_x33_10A_DMSO_BR01_Slot2-1_1_8769	O94827	3.4%	2	119.54703521728516
24Apr2024_DDH_Hsp90_x33_10A_DMSO_BR01_Slot2-1_1_8769	O94829	21.1%	21	225.3783721923828
24Apr2024_DDH_Hsp90_x33_10A_DMSO_BR01_Slot2-1_1_8769	O94830	31.9%	24	486.0999755859375
24Apr2024_DDH_Hsp90_x33_10A_DMSO_BR01_Slot2-1_1_8769	O94832	33.5%	35	576.3521118164062
24Apr2024_DDH_Hsp90_x33_10A_DMSO_BR01_Slot2-1_1_8769	O94842	17.9%	14	532.7158813476562
24Apr2024_DDH_Hsp90_x33_10A_DMSO_BR01_Slot2-1_1_8769	O94851	9.4%	16	125.80181884765625
24Apr2024_DDH_Hsp90_x33_10A_DMSO_BR01_Slot2-1_1_8769	O94855	26.3%	31	574.3485107421875
24Apr2024_DDH_Hsp90_x33_10A_DMSO_BR01_Slot2-1_1_8769	O94864	22.7%	7	213.72476196289062
24Apr2024_DDH_Hsp90_x33_10A_DMSO_BR01_Slot2-1_1_8769	O94868	0%	0	NaN
24Apr2024_DDH_Hsp90_x33_10A_DMSO_BR01_Slot2-1_1_8769	O94874	57.6%	77	2464.397705078125
24Apr2024_DDH_Hsp90_x33_10A_DMSO_BR01_Slot2-1_1_8769	O94875	3.7%	2	139.61544799804688
24Apr2024_DDH_Hsp90_x33_10A_DMSO_BR01_Slot2-1_1_8769	O94885	13%	14	263.7471618652344
24Apr2024_DDH_Hsp90_x33_10A_DMSO_BR01_Slot2-1_1_8769	O94886	4%	3	480.7840270996094
24Apr2024_DDH_Hsp90_x33_10A_DMSO_BR01_Slot2-1_1_8769	O94887	14.5%	14	511.2498779296875
24Apr2024_DDH_Hsp90_x33_10A_DMSO_BR01_Slot2-1_1_8769	O94888	47.6%	29	1668.0521240234375
24Apr2024_DDH_Hsp90_x33_10A_DMSO_BR01_Slot2-1_1_8769	O94889	4.9%	2	332.9560852050781
24Apr2024_DDH_Hsp90_x33_10A_DMSO_BR01_Slot2-1_1_8769	O94901	19%	15	180.98049926757812
24Apr2024_DDH_Hsp90_x33_10A_DMSO_BR01_Slot2-1_1_8769	O94903	67.3%	39	3521.432373046875
24Apr2024_DDH_Hsp90_x33_10A_DMSO_BR01_Slot2-1_1_8769	O94905	65.5%	38	2958.932373046875
24Apr2024_DDH_Hsp90_x33_10A_DMSO_BR01_Slot2-1_1_8769	O94906	40.2%	47	1063.748291015625
24Apr2024_DDH_Hsp90_x33_10A_DMSO_BR01_Slot2-1_1_8769	O94907	21.8%	5	472.8233947753906
24Apr2024_DDH_Hsp90_x33_10A_DMSO_BR01_Slot2-1_1_8769	O94910	0%	0	NaN
24Apr2024_DDH_Hsp90_x33_10A_DMSO_BR01_Slot2-1_1_8769	O94913	28.5%	44	407.1941223144531
24Apr2024_DDH_Hsp90_x33_10A_DMSO_BR01_Slot2-1_1_8769	O94915	29.4%	97	1505.5928955078125
24Apr2024_DDH_Hsp90_x33_10A_DMSO_BR01_Slot2-1_1_8769	O94916	10.3%	13	131.0928497314453
24Apr2024_DDH_Hsp90_x33_10A_DMSO_BR01_Slot2-1_1_8769	O94919	58.8%	44	1643.7237548828125
24Apr2024_DDH_Hsp90_x33_10A_DMSO_BR01_Slot2-1_1_8769	O94923	15.9%	8	324.1415100097656
24Apr2024_DDH_Hsp90_x33_10A_DMSO_BR01_Slot2-1_1_8769	O94925	64.6%	91	11951.5224609375
24Apr2024_DDH_Hsp90_x33_10A_DMSO_BR01_Slot2-1_1_8769	O94927	32.7%	24	620.5407104492188
24Apr2024_DDH_Hsp90_x33_10A_DMSO_BR01_Slot2-1_1_8769	O94929	34.6%	25	501.96148681640625
24Apr2024_DDH_Hsp90_x33_10A_DMSO_BR01_Slot2-1_1_8769	O94941	7.6%	3	98.09627532958984
24Apr2024_DDH_Hsp90_x33_10A_DMSO_BR01_Slot2-1_1_8769	O94952	22.8%	15	196.6821746826172
24Apr2024_DDH_Hsp90_x33_10A_DMSO_BR01_Slot2-1_1_8769	O94953	25.9%	22	297.4537658691406
24Apr2024_DDH_Hsp90_x33_10A_DMSO_BR01_Slot2-1_1_8769	O94964	13.7%	22	303.0554504394531
24Apr2024_DDH_Hsp90_x33_10A_DMSO_BR01_Slot2-1_1_8769	O94966	38.1%	47	879.9494018554688
24Apr2024_DDH_Hsp90_x33_10A_DMSO_BR01_Slot2-1_1_8769	O94967	25.7%	21	698.0398559570312
24Apr2024_DDH_Hsp90_x33_10A_DMSO_BR01_Slot2-1_1_8769	O94973	46.2%	72	1987.2716064453125
24Apr2024_DDH_Hsp90_x33_10A_DMSO_BR01_Slot2-1_1_8769	O94979	54.3%	113	4099.9580078125
24Apr2024_DDH_Hsp90_x33_10A_DMSO_BR01_Slot2-1_1_8769	O94985	18.7%	15	374.2330017089844
24Apr2024_DDH_Hsp90_x33_10A_DMSO_BR01_Slot2-1_1_8769	O94988	14.4%	11	148.6392059326172
24Apr2024_DDH_Hsp90_x33_10A_DMSO_BR01_Slot2-1_1_8769	O94991	0%	0	NaN
24Apr2024_DDH_Hsp90_x33_10A_DMSO_BR01_Slot2-1_1_8769	O94992	37.3%	31	885.7918701171875
24Apr2024_DDH_Hsp90_x33_10A_DMSO_BR01_Slot2-1_1_8769	O95049	12.5%	11	137.9591827392578
24Apr2024_DDH_Hsp90_x33_10A_DMSO_BR01_Slot2-1_1_8769	O95059	53.2%	6	517.266845703125
24Apr2024_DDH_Hsp90_x33_10A_DMSO_BR01_Slot2-1_1_8769	O95067	27.9%	10	601.2243041992188
24Apr2024_DDH_Hsp90_x33_10A_DMSO_BR01_Slot2-1_1_8769	O95070	20.1%	11	501.17822265625
24Apr2024_DDH_Hsp90_x33_10A_DMSO_BR01_Slot2-1_1_8769	O95071	39.3%	115	1456.6551513671875
24Apr2024_DDH_Hsp90_x33_10A_DMSO_BR01_Slot2-1_1_8769	O95081	18.3%	8	454.35711669921875
24Apr2024_DDH_Hsp90_x33_10A_DMSO_BR01_Slot2-1_1_8769	O95104	19.6%	22	642.0413818359375
24Apr2024_DDH_Hsp90_x33_10A_DMSO_BR01_Slot2-1_1_8769	O95139	49.2%	8	634.7681274414062
24Apr2024_DDH_Hsp90_x33_10A_DMSO_BR01_Slot2-1_1_8769	O95140	42%	58	824.9263916015625
24Apr2024_DDH_Hsp90_x33_10A_DMSO_BR01_Slot2-1_1_8769	O95149	20.6%	10	672.8956909179688
24Apr2024_DDH_Hsp90_x33_10A_DMSO_BR01_Slot2-1_1_8769	O95154	0%	0	NaN
24Apr2024_DDH_Hsp90_x33_10A_DMSO_BR01_Slot2-1_1_8769	O95155	50.1%	77	695.3580322265625
24Apr2024_DDH_Hsp90_x33_10A_DMSO_BR01_Slot2-1_1_8769	O95159	42.6%	14	1297.59375
24Apr2024_DDH_Hsp90_x33_10A_DMSO_BR01_Slot2-1_1_8769	O95163	52.9%	107	2001.034912109375
24Apr2024_DDH_Hsp90_x33_10A_DMSO_BR01_Slot2-1_1_8769	O95166	15.4%	2	556.7966918945312
24Apr2024_DDH_Hsp90_x33_10A_DMSO_BR01_Slot2-1_1_8769	O95167	50%	6	551.4265747070312
24Apr2024_DDH_Hsp90_x33_10A_DMSO_BR01_Slot2-1_1_8769	O95168	41.1%	8	1016.5697021484375
24Apr2024_DDH_Hsp90_x33_10A_DMSO_BR01_Slot2-1_1_8769	O95169	32.8%	7	293.19024658203125
24Apr2024_DDH_Hsp90_x33_10A_DMSO_BR01_Slot2-1_1_8769	O95170	0%	0	NaN
24Apr2024_DDH_Hsp90_x33_10A_DMSO_BR01_Slot2-1_1_8769	O95171	40.7%	33	600.310791015625
24Apr2024_DDH_Hsp90_x33_10A_DMSO_BR01_Slot2-1_1_8769	O95178	6.7%	2	497.146484375
24Apr2024_DDH_Hsp90_x33_10A_DMSO_BR01_Slot2-1_1_8769	O95182	67.3%	12	603.3562622070312
24Apr2024_DDH_Hsp90_x33_10A_DMSO_BR01_Slot2-1_1_8769	O95197	7.6%	8	1685.755859375
24Apr2024_DDH_Hsp90_x33_10A_DMSO_BR01_Slot2-1_1_8769	O95202	59%	119	7377.1572265625
24Apr2024_DDH_Hsp90_x33_10A_DMSO_BR01_Slot2-1_1_8769	O95208	28.5%	18	518.5379638671875
24Apr2024_DDH_Hsp90_x33_10A_DMSO_BR01_Slot2-1_1_8769	O95210	43.9%	21	1862.9912109375
24Apr2024_DDH_Hsp90_x33_10A_DMSO_BR01_Slot2-1_1_8769	O95218	36.1%	17	1688.947509765625
24Apr2024_DDH_Hsp90_x33_10A_DMSO_BR01_Slot2-1_1_8769	O95219	62%	38	763.8158569335938
24Apr2024_DDH_Hsp90_x33_10A_DMSO_BR01_Slot2-1_1_8769	O95229	36.8%	15	460.3808898925781
24Apr2024_DDH_Hsp90_x33_10A_DMSO_BR01_Slot2-1_1_8769	O95232	47.9%	34	1628.389404296875
24Apr2024_DDH_Hsp90_x33_10A_DMSO_BR01_Slot2-1_1_8769	O95235	29.8%	26	520.2311401367188
24Apr2024_DDH_Hsp90_x33_10A_DMSO_BR01_Slot2-1_1_8769	O95237	0%	0	NaN
24Apr2024_DDH_Hsp90_x33_10A_DMSO_BR01_Slot2-1_1_8769	O95239	47.6%	66	1516.58642578125
24Apr2024_DDH_Hsp90_x33_10A_DMSO_BR01_Slot2-1_1_8769	O95243	10.5%	5	172.8359832763672
24Apr2024_DDH_Hsp90_x33_10A_DMSO_BR01_Slot2-1_1_8769	O95248	33.9%	64	1092.922607421875
24Apr2024_DDH_Hsp90_x33_10A_DMSO_BR01_Slot2-1_1_8769	O95249	61.6%	24	831.5912475585938
24Apr2024_DDH_Hsp90_x33_10A_DMSO_BR01_Slot2-1_1_8769	O95251	11%	7	139.6151885986328
24Apr2024_DDH_Hsp90_x33_10A_DMSO_BR01_Slot2-1_1_8769	O95259	0%	0	NaN
24Apr2024_DDH_Hsp90_x33_10A_DMSO_BR01_Slot2-1_1_8769	O95260	46.9%	24	385.9941101074219
24Apr2024_DDH_Hsp90_x33_10A_DMSO_BR01_Slot2-1_1_8769	O95271	0%	0	NaN
24Apr2024_DDH_Hsp90_x33_10A_DMSO_BR01_Slot2-1_1_8769	O95273	17.5%	6	355.39593505859375
24Apr2024_DDH_Hsp90_x33_10A_DMSO_BR01_Slot2-1_1_8769	O95274	32.7%	16	823.097900390625
24Apr2024_DDH_Hsp90_x33_10A_DMSO_BR01_Slot2-1_1_8769	O95292	63.8%	35	3525.054931640625
24Apr2024_DDH_Hsp90_x33_10A_DMSO_BR01_Slot2-1_1_8769	O95294	39.3%	37	4129.69189453125
24Apr2024_DDH_Hsp90_x33_10A_DMSO_BR01_Slot2-1_1_8769	O95295	72.1%	16	2812.592529296875
24Apr2024_DDH_Hsp90_x33_10A_DMSO_BR01_Slot2-1_1_8769	O95297	29.7%	9	2447.2666015625
24Apr2024_DDH_Hsp90_x33_10A_DMSO_BR01_Slot2-1_1_8769	O95298	44.5%	7	1169.9239501953125
24Apr2024_DDH_Hsp90_x33_10A_DMSO_BR01_Slot2-1_1_8769	O95299	63.4%	32	1528.1197509765625
24Apr2024_DDH_Hsp90_x33_10A_DMSO_BR01_Slot2-1_1_8769	O95302	46.1%	52	3932.255615234375
24Apr2024_DDH_Hsp90_x33_10A_DMSO_BR01_Slot2-1_1_8769	O95336	91.1%	29	10100.3125
24Apr2024_DDH_Hsp90_x33_10A_DMSO_BR01_Slot2-1_1_8769	O95340	12.5%	6	360.594482421875
24Apr2024_DDH_Hsp90_x33_10A_DMSO_BR01_Slot2-1_1_8769	O95347	64.9%	150	3405.4853515625
24Apr2024_DDH_Hsp90_x33_10A_DMSO_BR01_Slot2-1_1_8769	O95352	50.6%	42	1559.6484375
24Apr2024_DDH_Hsp90_x33_10A_DMSO_BR01_Slot2-1_1_8769	O95359	19.1%	58	1162.0450439453125
24Apr2024_DDH_Hsp90_x33_10A_DMSO_BR01_Slot2-1_1_8769	O95361	67.9%	76	3921.818603515625
24Apr2024_DDH_Hsp90_x33_10A_DMSO_BR01_Slot2-1_1_8769	O95363	33%	15	1345.4993896484375
24Apr2024_DDH_Hsp90_x33_10A_DMSO_BR01_Slot2-1_1_8769	O95365	25.2%	9	129.30763244628906
24Apr2024_DDH_Hsp90_x33_10A_DMSO_BR01_Slot2-1_1_8769	O95372	59.3%	27	3774.641357421875
24Apr2024_DDH_Hsp90_x33_10A_DMSO_BR01_Slot2-1_1_8769	O95373	44.5%	112	10648.1552734375
24Apr2024_DDH_Hsp90_x33_10A_DMSO_BR01_Slot2-1_1_8769	O95376	40.6%	26	680.5911254882812
24Apr2024_DDH_Hsp90_x33_10A_DMSO_BR01_Slot2-1_1_8769	O95379	34.3%	8	845.406005859375
24Apr2024_DDH_Hsp90_x33_10A_DMSO_BR01_Slot2-1_1_8769	O95382	26.9%	35	569.3963012695312
24Apr2024_DDH_Hsp90_x33_10A_DMSO_BR01_Slot2-1_1_8769	O95391	6.8%	2	212.13101196289062
24Apr2024_DDH_Hsp90_x33_10A_DMSO_BR01_Slot2-1_1_8769	O95394	67.3%	47	3228.066650390625
24Apr2024_DDH_Hsp90_x33_10A_DMSO_BR01_Slot2-1_1_8769	O95396	51.5%	25	585.9398803710938
24Apr2024_DDH_Hsp90_x33_10A_DMSO_BR01_Slot2-1_1_8769	O95399	0%	0	NaN
24Apr2024_DDH_Hsp90_x33_10A_DMSO_BR01_Slot2-1_1_8769	O95400	42.5%	20	1204.4432373046875
24Apr2024_DDH_Hsp90_x33_10A_DMSO_BR01_Slot2-1_1_8769	O95402	0%	0	NaN
24Apr2024_DDH_Hsp90_x33_10A_DMSO_BR01_Slot2-1_1_8769	O95405	11.9%	14	217.4465789794922
24Apr2024_DDH_Hsp90_x33_10A_DMSO_BR01_Slot2-1_1_8769	O95407	24.3%	7	262.0594787597656
24Apr2024_DDH_Hsp90_x33_10A_DMSO_BR01_Slot2-1_1_8769	O95415	12.8%	1	166.16912841796875
24Apr2024_DDH_Hsp90_x33_10A_DMSO_BR01_Slot2-1_1_8769	O95425	14.2%	24	263.1781921386719
24Apr2024_DDH_Hsp90_x33_10A_DMSO_BR01_Slot2-1_1_8769	O95427	3.5%	5	276.06317138671875
24Apr2024_DDH_Hsp90_x33_10A_DMSO_BR01_Slot2-1_1_8769	O95429	25.2%	13	261.7572021484375
24Apr2024_DDH_Hsp90_x33_10A_DMSO_BR01_Slot2-1_1_8769	O95433	81.4%	80	15599.181640625
24Apr2024_DDH_Hsp90_x33_10A_DMSO_BR01_Slot2-1_1_8769	O95453	38.5%	35	341.8357849121094
24Apr2024_DDH_Hsp90_x33_10A_DMSO_BR01_Slot2-1_1_8769	O95456	69.8%	32	5963.00146484375
24Apr2024_DDH_Hsp90_x33_10A_DMSO_BR01_Slot2-1_1_8769	O95470	46.1%	41	2134.798828125
24Apr2024_DDH_Hsp90_x33_10A_DMSO_BR01_Slot2-1_1_8769	O95471	8.1%	1	35.73495864868164
24Apr2024_DDH_Hsp90_x33_10A_DMSO_BR01_Slot2-1_1_8769	O95476	12.3%	3	321.7270202636719
24Apr2024_DDH_Hsp90_x33_10A_DMSO_BR01_Slot2-1_1_8769	O95478	24.6%	5	642.7576904296875
24Apr2024_DDH_Hsp90_x33_10A_DMSO_BR01_Slot2-1_1_8769	O95479	29.3%	22	290.17120361328125
24Apr2024_DDH_Hsp90_x33_10A_DMSO_BR01_Slot2-1_1_8769	O95486	34.6%	61	1520.8963623046875
24Apr2024_DDH_Hsp90_x33_10A_DMSO_BR01_Slot2-1_1_8769	O95487	35.7%	75	833.0704345703125
24Apr2024_DDH_Hsp90_x33_10A_DMSO_BR01_Slot2-1_1_8769	O95490	14.3%	16	390.4628601074219
24Apr2024_DDH_Hsp90_x33_10A_DMSO_BR01_Slot2-1_1_8769	O95497	3.7%	1	191.55007934570312
24Apr2024_DDH_Hsp90_x33_10A_DMSO_BR01_Slot2-1_1_8769	O95544	29.8%	13	284.7747497558594
24Apr2024_DDH_Hsp90_x33_10A_DMSO_BR01_Slot2-1_1_8769	O95551	34.3%	10	533.0069580078125
24Apr2024_DDH_Hsp90_x33_10A_DMSO_BR01_Slot2-1_1_8769	O95562	6.9%	2	730.3624267578125
24Apr2024_DDH_Hsp90_x33_10A_DMSO_BR01_Slot2-1_1_8769	O95563	43.3%	8	627.18359375
24Apr2024_DDH_Hsp90_x33_10A_DMSO_BR01_Slot2-1_1_8769	O95571	81.1%	51	15581.759765625
24Apr2024_DDH_Hsp90_x33_10A_DMSO_BR01_Slot2-1_1_8769	O95573	64.7%	101	11458.2421875
24Apr2024_DDH_Hsp90_x33_10A_DMSO_BR01_Slot2-1_1_8769	O95602	30.9%	51	571.0762329101562
24Apr2024_DDH_Hsp90_x33_10A_DMSO_BR01_Slot2-1_1_8769	O95613	13.4%	34	7668.5283203125
24Apr2024_DDH_Hsp90_x33_10A_DMSO_BR01_Slot2-1_1_8769	O95619	28.6%	6	251.8348846435547
24Apr2024_DDH_Hsp90_x33_10A_DMSO_BR01_Slot2-1_1_8769	O95620	7.3%	2	119.5655288696289
24Apr2024_DDH_Hsp90_x33_10A_DMSO_BR01_Slot2-1_1_8769	O95625	16.1%	14	215.70729064941406
24Apr2024_DDH_Hsp90_x33_10A_DMSO_BR01_Slot2-1_1_8769	O95628	25.4%	13	650.3644409179688
24Apr2024_DDH_Hsp90_x33_10A_DMSO_BR01_Slot2-1_1_8769	O95630	42.7%	25	965.8568725585938
24Apr2024_DDH_Hsp90_x33_10A_DMSO_BR01_Slot2-1_1_8769	O95639	36.1%	8	298.7291259765625
24Apr2024_DDH_Hsp90_x33_10A_DMSO_BR01_Slot2-1_1_8769	O95661	0%	0	NaN
24Apr2024_DDH_Hsp90_x33_10A_DMSO_BR01_Slot2-1_1_8769	O95670	0%	0	NaN
24Apr2024_DDH_Hsp90_x33_10A_DMSO_BR01_Slot2-1_1_8769	O95671	50.9%	36	1126.8721923828125
24Apr2024_DDH_Hsp90_x33_10A_DMSO_BR01_Slot2-1_1_8769	O95674	19.8%	12	398.2669372558594
24Apr2024_DDH_Hsp90_x33_10A_DMSO_BR01_Slot2-1_1_8769	O95678	10.2%	12	4530.5126953125
24Apr2024_DDH_Hsp90_x33_10A_DMSO_BR01_Slot2-1_1_8769	O95684	44.4%	16	672.7105102539062
24Apr2024_DDH_Hsp90_x33_10A_DMSO_BR01_Slot2-1_1_8769	O95685	24.7%	6	371.3888244628906
24Apr2024_DDH_Hsp90_x33_10A_DMSO_BR01_Slot2-1_1_8769	O95707	50%	9	652.9744873046875
24Apr2024_DDH_Hsp90_x33_10A_DMSO_BR01_Slot2-1_1_8769	O95714	17.1%	70	1069.183837890625
24Apr2024_DDH_Hsp90_x33_10A_DMSO_BR01_Slot2-1_1_8769	O95716	53%	12	3519.37744140625
24Apr2024_DDH_Hsp90_x33_10A_DMSO_BR01_Slot2-1_1_8769	O95721	70.2%	27	2147.966552734375
24Apr2024_DDH_Hsp90_x33_10A_DMSO_BR01_Slot2-1_1_8769	O95747	56.4%	45	10774.2314453125
24Apr2024_DDH_Hsp90_x33_10A_DMSO_BR01_Slot2-1_1_8769	O95749	44.7%	11	740.13720703125
24Apr2024_DDH_Hsp90_x33_10A_DMSO_BR01_Slot2-1_1_8769	O95755	13.5%	2	3709.437744140625
24Apr2024_DDH_Hsp90_x33_10A_DMSO_BR01_Slot2-1_1_8769	O95757	76.9%	144	8807.173828125
24Apr2024_DDH_Hsp90_x33_10A_DMSO_BR01_Slot2-1_1_8769	O95758	49.5%	63	2238.87744140625
24Apr2024_DDH_Hsp90_x33_10A_DMSO_BR01_Slot2-1_1_8769	O95759	21.5%	22	754.5582275390625
24Apr2024_DDH_Hsp90_x33_10A_DMSO_BR01_Slot2-1_1_8769	O95777	99%	15	2750.771728515625
24Apr2024_DDH_Hsp90_x33_10A_DMSO_BR01_Slot2-1_1_8769	O95782	64.9%	120	7343.83154296875
24Apr2024_DDH_Hsp90_x33_10A_DMSO_BR01_Slot2-1_1_8769	O95785	15.7%	19	588.4955444335938
24Apr2024_DDH_Hsp90_x33_10A_DMSO_BR01_Slot2-1_1_8769	O95786	33.4%	29	531.5575561523438
24Apr2024_DDH_Hsp90_x33_10A_DMSO_BR01_Slot2-1_1_8769	O95793	60.3%	63	1938.61669921875
24Apr2024_DDH_Hsp90_x33_10A_DMSO_BR01_Slot2-1_1_8769	O95801	73.6%	39	1355.4300537109375
24Apr2024_DDH_Hsp90_x33_10A_DMSO_BR01_Slot2-1_1_8769	O95807	5.1%	1	978.712158203125
24Apr2024_DDH_Hsp90_x33_10A_DMSO_BR01_Slot2-1_1_8769	O95810	52%	45	2250.623779296875
24Apr2024_DDH_Hsp90_x33_10A_DMSO_BR01_Slot2-1_1_8769	O95817	77.7%	73	3625.64111328125
24Apr2024_DDH_Hsp90_x33_10A_DMSO_BR01_Slot2-1_1_8769	O95819	42.1%	85	1958.7208251953125
24Apr2024_DDH_Hsp90_x33_10A_DMSO_BR01_Slot2-1_1_8769	O95822	35.7%	17	718.6832275390625
24Apr2024_DDH_Hsp90_x33_10A_DMSO_BR01_Slot2-1_1_8769	O95825	49.6%	17	651.337646484375
24Apr2024_DDH_Hsp90_x33_10A_DMSO_BR01_Slot2-1_1_8769	O95831	60.2%	55	5558.3310546875
24Apr2024_DDH_Hsp90_x33_10A_DMSO_BR01_Slot2-1_1_8769	O95832	41.7%	10	656.102294921875
24Apr2024_DDH_Hsp90_x33_10A_DMSO_BR01_Slot2-1_1_8769	O95833	83.5%	35	2334.8046875
24Apr2024_DDH_Hsp90_x33_10A_DMSO_BR01_Slot2-1_1_8769	O95834	51.6%	40	3512.82666015625
24Apr2024_DDH_Hsp90_x33_10A_DMSO_BR01_Slot2-1_1_8769	O95835	10.7%	9	324.7901306152344
24Apr2024_DDH_Hsp90_x33_10A_DMSO_BR01_Slot2-1_1_8769	O95848	13.5%	3	261.4264221191406
24Apr2024_DDH_Hsp90_x33_10A_DMSO_BR01_Slot2-1_1_8769	O95857	25.5%	5	238.3829345703125
24Apr2024_DDH_Hsp90_x33_10A_DMSO_BR01_Slot2-1_1_8769	O95861	76.9%	38	2154.01953125
24Apr2024_DDH_Hsp90_x33_10A_DMSO_BR01_Slot2-1_1_8769	O95865	48.1%	10	537.9310302734375
24Apr2024_DDH_Hsp90_x33_10A_DMSO_BR01_Slot2-1_1_8769	O95870	42.1%	27	945.8486328125
24Apr2024_DDH_Hsp90_x33_10A_DMSO_BR01_Slot2-1_1_8769	O95873	19.7%	3	126.41561889648438
24Apr2024_DDH_Hsp90_x33_10A_DMSO_BR01_Slot2-1_1_8769	O95881	52.3%	25	5357.62109375
24Apr2024_DDH_Hsp90_x33_10A_DMSO_BR01_Slot2-1_1_8769	O95900	51.1%	18	597.421142578125
24Apr2024_DDH_Hsp90_x33_10A_DMSO_BR01_Slot2-1_1_8769	O95905	45%	27	1123.4305419921875
24Apr2024_DDH_Hsp90_x33_10A_DMSO_BR01_Slot2-1_1_8769	O95926	34.2%	6	185.89051818847656
24Apr2024_DDH_Hsp90_x33_10A_DMSO_BR01_Slot2-1_1_8769	O95983	26.1%	11	253.97645568847656
24Apr2024_DDH_Hsp90_x33_10A_DMSO_BR01_Slot2-1_1_8769	O95985	19.3%	14	1117.0653076171875
24Apr2024_DDH_Hsp90_x33_10A_DMSO_BR01_Slot2-1_1_8769	O95989	45.9%	10	857.7423095703125
24Apr2024_DDH_Hsp90_x33_10A_DMSO_BR01_Slot2-1_1_8769	O95994	36%	10	506.5686340332031
24Apr2024_DDH_Hsp90_x33_10A_DMSO_BR01_Slot2-1_1_8769	O95996	0%	0	NaN
24Apr2024_DDH_Hsp90_x33_10A_DMSO_BR01_Slot2-1_1_8769	O95997	21.8%	4	942.7559204101562
24Apr2024_DDH_Hsp90_x33_10A_DMSO_BR01_Slot2-1_1_8769	O95999	57.5%	18	1438.73291015625
24Apr2024_DDH_Hsp90_x33_10A_DMSO_BR01_Slot2-1_1_8769	O96000	57%	35	2762.14990234375
24Apr2024_DDH_Hsp90_x33_10A_DMSO_BR01_Slot2-1_1_8769	O96005	39.6%	41	1329.7015380859375
24Apr2024_DDH_Hsp90_x33_10A_DMSO_BR01_Slot2-1_1_8769	O96006	8.9%	5	180.52398681640625
24Apr2024_DDH_Hsp90_x33_10A_DMSO_BR01_Slot2-1_1_8769	O96007	56.9%	9	758.1859741210938
24Apr2024_DDH_Hsp90_x33_10A_DMSO_BR01_Slot2-1_1_8769	O96008	67%	50	2373.510498046875
24Apr2024_DDH_Hsp90_x33_10A_DMSO_BR01_Slot2-1_1_8769	O96011	62.9%	18	1278.0333251953125
24Apr2024_DDH_Hsp90_x33_10A_DMSO_BR01_Slot2-1_1_8769	O96013	55.2%	45	1178.4632568359375
24Apr2024_DDH_Hsp90_x33_10A_DMSO_BR01_Slot2-1_1_8769	O96017	31.7%	18	363.7259216308594
24Apr2024_DDH_Hsp90_x33_10A_DMSO_BR01_Slot2-1_1_8769	O96018	1.9%	2	491.9026184082031
24Apr2024_DDH_Hsp90_x33_10A_DMSO_BR01_Slot2-1_1_8769	O96019	59.4%	59	1914.6246337890625
24Apr2024_DDH_Hsp90_x33_10A_DMSO_BR01_Slot2-1_1_8769	P00156	0%	0	NaN
24Apr2024_DDH_Hsp90_x33_10A_DMSO_BR01_Slot2-1_1_8769	P00167	49.3%	8	1761.5284423828125
24Apr2024_DDH_Hsp90_x33_10A_DMSO_BR01_Slot2-1_1_8769	P00338	88.3%	97	115842.7265625
24Apr2024_DDH_Hsp90_x33_10A_DMSO_BR01_Slot2-1_1_8769	P00367	65.9%	89	13787.9091796875
24Apr2024_DDH_Hsp90_x33_10A_DMSO_BR01_Slot2-1_1_8769	P00374	81.3%	31	2328.033203125
24Apr2024_DDH_Hsp90_x33_10A_DMSO_BR01_Slot2-1_1_8769	P00387	79.4%	60	8616.2666015625
24Apr2024_DDH_Hsp90_x33_10A_DMSO_BR01_Slot2-1_1_8769	P00390	78.2%	75	7692.18310546875
24Apr2024_DDH_Hsp90_x33_10A_DMSO_BR01_Slot2-1_1_8769	P00403	48%	20	9257.4951171875
24Apr2024_DDH_Hsp90_x33_10A_DMSO_BR01_Slot2-1_1_8769	P00414	5.4%	2	68.19613647460938
24Apr2024_DDH_Hsp90_x33_10A_DMSO_BR01_Slot2-1_1_8769	P00441	84.4%	17	887.3067016601562
24Apr2024_DDH_Hsp90_x33_10A_DMSO_BR01_Slot2-1_1_8769	P00451	0%	0	NaN
24Apr2024_DDH_Hsp90_x33_10A_DMSO_BR01_Slot2-1_1_8769	P00491	87.2%	61	9993.8193359375
24Apr2024_DDH_Hsp90_x33_10A_DMSO_BR01_Slot2-1_1_8769	P00492	79.4%	26	3864.64599609375
24Apr2024_DDH_Hsp90_x33_10A_DMSO_BR01_Slot2-1_1_8769	P00505	83.5%	87	16105.896484375
24Apr2024_DDH_Hsp90_x33_10A_DMSO_BR01_Slot2-1_1_8769	P00519	22%	18	263.236083984375
24Apr2024_DDH_Hsp90_x33_10A_DMSO_BR01_Slot2-1_1_8769	P00533	50.5%	99	3238.142822265625
24Apr2024_DDH_Hsp90_x33_10A_DMSO_BR01_Slot2-1_1_8769	P00558	90.2%	160	34012.01171875
24Apr2024_DDH_Hsp90_x33_10A_DMSO_BR01_Slot2-1_1_8769	P00568	75.8%	38	7604.16845703125
24Apr2024_DDH_Hsp90_x33_10A_DMSO_BR01_Slot2-1_1_8769	P00734	7.9%	6	291.41448974609375
24Apr2024_DDH_Hsp90_x33_10A_DMSO_BR01_Slot2-1_1_8769	P00747	7.8%	6	365.99530029296875
24Apr2024_DDH_Hsp90_x33_10A_DMSO_BR01_Slot2-1_1_8769	P00749	0%	0	NaN
24Apr2024_DDH_Hsp90_x33_10A_DMSO_BR01_Slot2-1_1_8769	P00750	25.3%	11	144.13145446777344
24Apr2024_DDH_Hsp90_x33_10A_DMSO_BR01_Slot2-1_1_8769	P00813	72.2%	39	730.4927978515625
24Apr2024_DDH_Hsp90_x33_10A_DMSO_BR01_Slot2-1_1_8769	P00846	4.4%	1	2031.4755859375
24Apr2024_DDH_Hsp90_x33_10A_DMSO_BR01_Slot2-1_1_8769	P00918	72.3%	81	41795.64453125
24Apr2024_DDH_Hsp90_x33_10A_DMSO_BR01_Slot2-1_1_8769	P00966	80.3%	81	13820.943359375
24Apr2024_DDH_Hsp90_x33_10A_DMSO_BR01_Slot2-1_1_8769	P00973	24.5%	10	367.12493896484375
24Apr2024_DDH_Hsp90_x33_10A_DMSO_BR01_Slot2-1_1_8769	P01008	23.3%	13	2750.562255859375
24Apr2024_DDH_Hsp90_x33_10A_DMSO_BR01_Slot2-1_1_8769	P01011	40.7%	18	984.8235473632812
24Apr2024_DDH_Hsp90_x33_10A_DMSO_BR01_Slot2-1_1_8769	P01023	7.3%	10	3614.414306640625
24Apr2024_DDH_Hsp90_x33_10A_DMSO_BR01_Slot2-1_1_8769	P01024	38.7%	70	766.1795043945312
24Apr2024_DDH_Hsp90_x33_10A_DMSO_BR01_Slot2-1_1_8769	P01033	57.5%	14	1012.9427490234375
24Apr2024_DDH_Hsp90_x33_10A_DMSO_BR01_Slot2-1_1_8769	P01034	62.3%	9	597.810546875
24Apr2024_DDH_Hsp90_x33_10A_DMSO_BR01_Slot2-1_1_8769	P01040	77.6%	18	3128.802001953125
24Apr2024_DDH_Hsp90_x33_10A_DMSO_BR01_Slot2-1_1_8769	P01100	0%	0	NaN
24Apr2024_DDH_Hsp90_x33_10A_DMSO_BR01_Slot2-1_1_8769	P01111	66.7%	28	4205.6279296875
24Apr2024_DDH_Hsp90_x33_10A_DMSO_BR01_Slot2-1_1_8769	P01112	31.2%	9	1765.5250244140625
24Apr2024_DDH_Hsp90_x33_10A_DMSO_BR01_Slot2-1_1_8769	P01116	22.8%	6	198.21832275390625
24Apr2024_DDH_Hsp90_x33_10A_DMSO_BR01_Slot2-1_1_8769	P01130	35.3%	40	3323.855224609375
24Apr2024_DDH_Hsp90_x33_10A_DMSO_BR01_Slot2-1_1_8769	P01135	6.2%	1	114.31501007080078
24Apr2024_DDH_Hsp90_x33_10A_DMSO_BR01_Slot2-1_1_8769	P01344	22.2%	2	109.060302734375
24Apr2024_DDH_Hsp90_x33_10A_DMSO_BR01_Slot2-1_1_8769	P01566;P01568;P01571;P05014;P05015	0%;0%;0%;0%;0%	0	NaN
24Apr2024_DDH_Hsp90_x33_10A_DMSO_BR01_Slot2-1_1_8769	P01860	0%	0	NaN
24Apr2024_DDH_Hsp90_x33_10A_DMSO_BR01_Slot2-1_1_8769	P01889	22.9%	9	569.8056640625
24Apr2024_DDH_Hsp90_x33_10A_DMSO_BR01_Slot2-1_1_8769	P02008	30.3%	3	1240.271728515625
24Apr2024_DDH_Hsp90_x33_10A_DMSO_BR01_Slot2-1_1_8769	P02100	12.9%	1	317.07220458984375
24Apr2024_DDH_Hsp90_x33_10A_DMSO_BR01_Slot2-1_1_8769	P02462	5.6%	7	558.7680053710938
24Apr2024_DDH_Hsp90_x33_10A_DMSO_BR01_Slot2-1_1_8769	P02511	68.6%	19	2808.576171875
24Apr2024_DDH_Hsp90_x33_10A_DMSO_BR01_Slot2-1_1_8769	P02533	81.4%	128	49267.11328125
24Apr2024_DDH_Hsp90_x33_10A_DMSO_BR01_Slot2-1_1_8769	P02538	66.1%	164	31192.1796875
24Apr2024_DDH_Hsp90_x33_10A_DMSO_BR01_Slot2-1_1_8769	P02545	69.6%	116	33297.30078125
24Apr2024_DDH_Hsp90_x33_10A_DMSO_BR01_Slot2-1_1_8769	P02647	10.9%	6	996.4826049804688
24Apr2024_DDH_Hsp90_x33_10A_DMSO_BR01_Slot2-1_1_8769	P02656	27.3%	3	137.0284881591797
24Apr2024_DDH_Hsp90_x33_10A_DMSO_BR01_Slot2-1_1_8769	P02686	30.6%	10	183.4708251953125
24Apr2024_DDH_Hsp90_x33_10A_DMSO_BR01_Slot2-1_1_8769	P02689;P15090	0%;0%	0	NaN
24Apr2024_DDH_Hsp90_x33_10A_DMSO_BR01_Slot2-1_1_8769	P02748	4.1%	3	283.44061279296875
24Apr2024_DDH_Hsp90_x33_10A_DMSO_BR01_Slot2-1_1_8769	P02749	10.4%	3	284.3653869628906
24Apr2024_DDH_Hsp90_x33_10A_DMSO_BR01_Slot2-1_1_8769	P02751	9%	15	397.2314453125
24Apr2024_DDH_Hsp90_x33_10A_DMSO_BR01_Slot2-1_1_8769	P02753	3.5%	1	327.6633605957031
24Apr2024_DDH_Hsp90_x33_10A_DMSO_BR01_Slot2-1_1_8769	P02760	2%	2	1380.9334716796875
24Apr2024_DDH_Hsp90_x33_10A_DMSO_BR01_Slot2-1_1_8769	P02765	5.4%	4	4763.83740234375
24Apr2024_DDH_Hsp90_x33_10A_DMSO_BR01_Slot2-1_1_8769	P02768	18.7%	21	58692.609375
24Apr2024_DDH_Hsp90_x33_10A_DMSO_BR01_Slot2-1_1_8769	P02771	14.8%	12	3283.9287109375
24Apr2024_DDH_Hsp90_x33_10A_DMSO_BR01_Slot2-1_1_8769	P02774	13.5%	17	1341.229248046875
24Apr2024_DDH_Hsp90_x33_10A_DMSO_BR01_Slot2-1_1_8769	P02786	53.2%	75	7470.14404296875
24Apr2024_DDH_Hsp90_x33_10A_DMSO_BR01_Slot2-1_1_8769	P02787	2.1%	2	3309.564453125
24Apr2024_DDH_Hsp90_x33_10A_DMSO_BR01_Slot2-1_1_8769	P02788	10.3%	5	4118.95849609375
24Apr2024_DDH_Hsp90_x33_10A_DMSO_BR01_Slot2-1_1_8769	P02792	37.7%	6	375.1416320800781
24Apr2024_DDH_Hsp90_x33_10A_DMSO_BR01_Slot2-1_1_8769	P02794	72.1%	33	3043.956298828125
24Apr2024_DDH_Hsp90_x33_10A_DMSO_BR01_Slot2-1_1_8769	P02795	83.6%	17	28042.572265625
24Apr2024_DDH_Hsp90_x33_10A_DMSO_BR01_Slot2-1_1_8769	P03886	6.3%	6	233.7703857421875
24Apr2024_DDH_Hsp90_x33_10A_DMSO_BR01_Slot2-1_1_8769	P03891	2.6%	1	447.7721862792969
24Apr2024_DDH_Hsp90_x33_10A_DMSO_BR01_Slot2-1_1_8769	P03897	0%	0	NaN
24Apr2024_DDH_Hsp90_x33_10A_DMSO_BR01_Slot2-1_1_8769	P03905	8.3%	3	791.8677368164062
24Apr2024_DDH_Hsp90_x33_10A_DMSO_BR01_Slot2-1_1_8769	P03915	9.6%	13	152.6836395263672
24Apr2024_DDH_Hsp90_x33_10A_DMSO_BR01_Slot2-1_1_8769	P03928	52.9%	4	1014.6437377929688
24Apr2024_DDH_Hsp90_x33_10A_DMSO_BR01_Slot2-1_1_8769	P03951	0%	0	NaN
24Apr2024_DDH_Hsp90_x33_10A_DMSO_BR01_Slot2-1_1_8769	P03973	18.9%	4	239.7216033935547
24Apr2024_DDH_Hsp90_x33_10A_DMSO_BR01_Slot2-1_1_8769	P04004	10%	4	1111.666259765625
24Apr2024_DDH_Hsp90_x33_10A_DMSO_BR01_Slot2-1_1_8769	P04040	68.3%	71	3118.935791015625
24Apr2024_DDH_Hsp90_x33_10A_DMSO_BR01_Slot2-1_1_8769	P04049	51.4%	34	2383.11572265625
24Apr2024_DDH_Hsp90_x33_10A_DMSO_BR01_Slot2-1_1_8769	P04053	6.5%	3	7.376047611236572
24Apr2024_DDH_Hsp90_x33_10A_DMSO_BR01_Slot2-1_1_8769	P04062	46.1%	30	770.798095703125
24Apr2024_DDH_Hsp90_x33_10A_DMSO_BR01_Slot2-1_1_8769	P04066	14.8%	6	436.9258117675781
24Apr2024_DDH_Hsp90_x33_10A_DMSO_BR01_Slot2-1_1_8769	P04075	77.7%	106	88016.0625
24Apr2024_DDH_Hsp90_x33_10A_DMSO_BR01_Slot2-1_1_8769	P04080	88.8%	26	10029.0634765625
24Apr2024_DDH_Hsp90_x33_10A_DMSO_BR01_Slot2-1_1_8769	P04083	80.9%	83	57453.546875
24Apr2024_DDH_Hsp90_x33_10A_DMSO_BR01_Slot2-1_1_8769	P04114	4.3%	20	839.6314086914062
24Apr2024_DDH_Hsp90_x33_10A_DMSO_BR01_Slot2-1_1_8769	P04150	36.4%	28	510.067626953125
24Apr2024_DDH_Hsp90_x33_10A_DMSO_BR01_Slot2-1_1_8769	P04156	23.7%	13	656.2433471679688
24Apr2024_DDH_Hsp90_x33_10A_DMSO_BR01_Slot2-1_1_8769	P04179	67.1%	28	6518.25634765625
24Apr2024_DDH_Hsp90_x33_10A_DMSO_BR01_Slot2-1_1_8769	P04181	71.8%	83	13260.3466796875
24Apr2024_DDH_Hsp90_x33_10A_DMSO_BR01_Slot2-1_1_8769	P04183	67.5%	29	640.4625854492188
24Apr2024_DDH_Hsp90_x33_10A_DMSO_BR01_Slot2-1_1_8769	P04196	0%	0	NaN
24Apr2024_DDH_Hsp90_x33_10A_DMSO_BR01_Slot2-1_1_8769	P04259	9.9%	9	3281.369384765625
24Apr2024_DDH_Hsp90_x33_10A_DMSO_BR01_Slot2-1_1_8769	P04264	56.2%	92	41863.96484375
24Apr2024_DDH_Hsp90_x33_10A_DMSO_BR01_Slot2-1_1_8769	P04275	0%	0	NaN
24Apr2024_DDH_Hsp90_x33_10A_DMSO_BR01_Slot2-1_1_8769	P04350	10.1%	6	3016.920166015625
24Apr2024_DDH_Hsp90_x33_10A_DMSO_BR01_Slot2-1_1_8769	P04406	94.3%	153	68637.7421875
24Apr2024_DDH_Hsp90_x33_10A_DMSO_BR01_Slot2-1_1_8769	P04424	42%	27	889.622314453125
24Apr2024_DDH_Hsp90_x33_10A_DMSO_BR01_Slot2-1_1_8769	P04439	8.2%	3	16073.833984375
24Apr2024_DDH_Hsp90_x33_10A_DMSO_BR01_Slot2-1_1_8769	P04626	8.8%	9	138.61598205566406
24Apr2024_DDH_Hsp90_x33_10A_DMSO_BR01_Slot2-1_1_8769	P04632	86.9%	80	21482.060546875
24Apr2024_DDH_Hsp90_x33_10A_DMSO_BR01_Slot2-1_1_8769	P04637	23.4%	9	259.3625183105469
24Apr2024_DDH_Hsp90_x33_10A_DMSO_BR01_Slot2-1_1_8769	P04731	32.8%	6	3291.2744140625
24Apr2024_DDH_Hsp90_x33_10A_DMSO_BR01_Slot2-1_1_8769	P04732	32.8%	7	1937.6046142578125
24Apr2024_DDH_Hsp90_x33_10A_DMSO_BR01_Slot2-1_1_8769	P04733	67.2%	9	4204.4541015625
24Apr2024_DDH_Hsp90_x33_10A_DMSO_BR01_Slot2-1_1_8769	P04792	90.7%	41	46563.9375
24Apr2024_DDH_Hsp90_x33_10A_DMSO_BR01_Slot2-1_1_8769	P04818	47%	23	1475.5831298828125
24Apr2024_DDH_Hsp90_x33_10A_DMSO_BR01_Slot2-1_1_8769	P04843	67.5%	76	14509.6689453125
24Apr2024_DDH_Hsp90_x33_10A_DMSO_BR01_Slot2-1_1_8769	P04844	59.4%	88	6043.4970703125
24Apr2024_DDH_Hsp90_x33_10A_DMSO_BR01_Slot2-1_1_8769	P04899	71.5%	47	5822.1650390625
24Apr2024_DDH_Hsp90_x33_10A_DMSO_BR01_Slot2-1_1_8769	P04920	19.3%	21	938.218017578125
24Apr2024_DDH_Hsp90_x33_10A_DMSO_BR01_Slot2-1_1_8769	P05023	54%	164	16890.03125
24Apr2024_DDH_Hsp90_x33_10A_DMSO_BR01_Slot2-1_1_8769	P05026	52.1%	31	4228.01513671875
24Apr2024_DDH_Hsp90_x33_10A_DMSO_BR01_Slot2-1_1_8769	P05062	9.6%	2	105.83023071289062
24Apr2024_DDH_Hsp90_x33_10A_DMSO_BR01_Slot2-1_1_8769	P05067	42.5%	47	701.6962280273438
24Apr2024_DDH_Hsp90_x33_10A_DMSO_BR01_Slot2-1_1_8769	P05089	10.2%	3	270.91925048828125
24Apr2024_DDH_Hsp90_x33_10A_DMSO_BR01_Slot2-1_1_8769	P05091	2.3%	1	5547.15576171875
24Apr2024_DDH_Hsp90_x33_10A_DMSO_BR01_Slot2-1_1_8769	P05107	17.8%	12	218.67828369140625
24Apr2024_DDH_Hsp90_x33_10A_DMSO_BR01_Slot2-1_1_8769	P05109	33.3%	5	390.6343688964844
24Apr2024_DDH_Hsp90_x33_10A_DMSO_BR01_Slot2-1_1_8769	P05114	50%	11	292.1435546875
24Apr2024_DDH_Hsp90_x33_10A_DMSO_BR01_Slot2-1_1_8769	P05120	60%	100	4223.60498046875
24Apr2024_DDH_Hsp90_x33_10A_DMSO_BR01_Slot2-1_1_8769	P05121	49.5%	33	784.9432983398438
24Apr2024_DDH_Hsp90_x33_10A_DMSO_BR01_Slot2-1_1_8769	P05141	56.7%	40	43004.33203125
24Apr2024_DDH_Hsp90_x33_10A_DMSO_BR01_Slot2-1_1_8769	P05156	7.2%	4	223.0662078857422
24Apr2024_DDH_Hsp90_x33_10A_DMSO_BR01_Slot2-1_1_8769	P05161	30.9%	4	313.3929138183594
24Apr2024_DDH_Hsp90_x33_10A_DMSO_BR01_Slot2-1_1_8769	P05165	61.5%	52	1048.490234375
24Apr2024_DDH_Hsp90_x33_10A_DMSO_BR01_Slot2-1_1_8769	P05166	64.7%	47	1624.6566162109375
24Apr2024_DDH_Hsp90_x33_10A_DMSO_BR01_Slot2-1_1_8769	P05187;P10696	15.5%;15.6%	7	126.62240600585938
24Apr2024_DDH_Hsp90_x33_10A_DMSO_BR01_Slot2-1_1_8769	P05198	82.9%	70	12258.5810546875
24Apr2024_DDH_Hsp90_x33_10A_DMSO_BR01_Slot2-1_1_8769	P05204	35.6%	7	1122.004150390625
24Apr2024_DDH_Hsp90_x33_10A_DMSO_BR01_Slot2-1_1_8769	P05230	9%	1	115.78805541992188
24Apr2024_DDH_Hsp90_x33_10A_DMSO_BR01_Slot2-1_1_8769	P05386	95.6%	17	8171.419921875
24Apr2024_DDH_Hsp90_x33_10A_DMSO_BR01_Slot2-1_1_8769	P05387	80.9%	21	20691.25390625
24Apr2024_DDH_Hsp90_x33_10A_DMSO_BR01_Slot2-1_1_8769	P05388	61.2%	42	13479.267578125
24Apr2024_DDH_Hsp90_x33_10A_DMSO_BR01_Slot2-1_1_8769	P05423	42%	17	535.1067504882812
24Apr2024_DDH_Hsp90_x33_10A_DMSO_BR01_Slot2-1_1_8769	P05452	28.7%	8	345.12542724609375
24Apr2024_DDH_Hsp90_x33_10A_DMSO_BR01_Slot2-1_1_8769	P05455	68.9%	83	7314.25341796875
24Apr2024_DDH_Hsp90_x33_10A_DMSO_BR01_Slot2-1_1_8769	P05543	6.3%	4	251.46578979492188
24Apr2024_DDH_Hsp90_x33_10A_DMSO_BR01_Slot2-1_1_8769	P05546	2.4%	1	467.4507141113281
24Apr2024_DDH_Hsp90_x33_10A_DMSO_BR01_Slot2-1_1_8769	P05549	9.2%	3	345.60595703125
24Apr2024_DDH_Hsp90_x33_10A_DMSO_BR01_Slot2-1_1_8769	P05556	46.1%	107	7822.85400390625
24Apr2024_DDH_Hsp90_x33_10A_DMSO_BR01_Slot2-1_1_8769	P05783	75.1%	109	9456.6611328125
24Apr2024_DDH_Hsp90_x33_10A_DMSO_BR01_Slot2-1_1_8769	P05787	70.8%	98	13999.154296875
24Apr2024_DDH_Hsp90_x33_10A_DMSO_BR01_Slot2-1_1_8769	P05937	8%	1	40.32345199584961
24Apr2024_DDH_Hsp90_x33_10A_DMSO_BR01_Slot2-1_1_8769	P05976	22.2%	7	3782.597412109375
24Apr2024_DDH_Hsp90_x33_10A_DMSO_BR01_Slot2-1_1_8769	P06132	67%	36	4403.49365234375
24Apr2024_DDH_Hsp90_x33_10A_DMSO_BR01_Slot2-1_1_8769	P06213	7.6%	5	48.29391860961914
24Apr2024_DDH_Hsp90_x33_10A_DMSO_BR01_Slot2-1_1_8769	P06280	38.7%	30	633.6063232421875
24Apr2024_DDH_Hsp90_x33_10A_DMSO_BR01_Slot2-1_1_8769	P06396	52.6%	118	12542.7919921875
24Apr2024_DDH_Hsp90_x33_10A_DMSO_BR01_Slot2-1_1_8769	P06400	37.8%	45	10494.169921875
24Apr2024_DDH_Hsp90_x33_10A_DMSO_BR01_Slot2-1_1_8769	P06454	38.7%	13	37539.265625
24Apr2024_DDH_Hsp90_x33_10A_DMSO_BR01_Slot2-1_1_8769	P06493	76.8%	43	7335.130859375
24Apr2024_DDH_Hsp90_x33_10A_DMSO_BR01_Slot2-1_1_8769	P06576	79.4%	135	46858.9140625
24Apr2024_DDH_Hsp90_x33_10A_DMSO_BR01_Slot2-1_1_8769	P06702	37.7%	3	201.9580535888672
24Apr2024_DDH_Hsp90_x33_10A_DMSO_BR01_Slot2-1_1_8769	P06703	92.2%	17	63283.49609375
24Apr2024_DDH_Hsp90_x33_10A_DMSO_BR01_Slot2-1_1_8769	P06730	47%	19	6877.41650390625
24Apr2024_DDH_Hsp90_x33_10A_DMSO_BR01_Slot2-1_1_8769	P06733	83.2%	148	63445.53125
24Apr2024_DDH_Hsp90_x33_10A_DMSO_BR01_Slot2-1_1_8769	P06737	58.2%	123	3395.52783203125
24Apr2024_DDH_Hsp90_x33_10A_DMSO_BR01_Slot2-1_1_8769	P06744	63.6%	142	32802.578125
24Apr2024_DDH_Hsp90_x33_10A_DMSO_BR01_Slot2-1_1_8769	P06746	66.6%	26	920.7357788085938
24Apr2024_DDH_Hsp90_x33_10A_DMSO_BR01_Slot2-1_1_8769	P06748	62.9%	106	50119.37109375
24Apr2024_DDH_Hsp90_x33_10A_DMSO_BR01_Slot2-1_1_8769	P06753	30.2%	15	1791.041259765625
24Apr2024_DDH_Hsp90_x33_10A_DMSO_BR01_Slot2-1_1_8769	P06756	55.8%	97	1847.3199462890625
24Apr2024_DDH_Hsp90_x33_10A_DMSO_BR01_Slot2-1_1_8769	P06858	3.6%	1	268.1854248046875
24Apr2024_DDH_Hsp90_x33_10A_DMSO_BR01_Slot2-1_1_8769	P06865	48%	35	1454.4981689453125
24Apr2024_DDH_Hsp90_x33_10A_DMSO_BR01_Slot2-1_1_8769	P07093	43.7%	28	1213.3812255859375
24Apr2024_DDH_Hsp90_x33_10A_DMSO_BR01_Slot2-1_1_8769	P07099	53%	28	2474.2900390625
24Apr2024_DDH_Hsp90_x33_10A_DMSO_BR01_Slot2-1_1_8769	P07108	75.9%	26	2973.88232421875
24Apr2024_DDH_Hsp90_x33_10A_DMSO_BR01_Slot2-1_1_8769	P07195	67.1%	82	39091.7734375
24Apr2024_DDH_Hsp90_x33_10A_DMSO_BR01_Slot2-1_1_8769	P07196	0%	0	NaN
24Apr2024_DDH_Hsp90_x33_10A_DMSO_BR01_Slot2-1_1_8769	P07199	15.4%	6	317.3760986328125
24Apr2024_DDH_Hsp90_x33_10A_DMSO_BR01_Slot2-1_1_8769	P07203	84.7%	35	4975.912109375
24Apr2024_DDH_Hsp90_x33_10A_DMSO_BR01_Slot2-1_1_8769	P07205	14.1%	19	1731.769775390625
24Apr2024_DDH_Hsp90_x33_10A_DMSO_BR01_Slot2-1_1_8769	P07237	78.7%	95	18176.23828125
24Apr2024_DDH_Hsp90_x33_10A_DMSO_BR01_Slot2-1_1_8769	P07311	75.8%	9	1209.13671875
24Apr2024_DDH_Hsp90_x33_10A_DMSO_BR01_Slot2-1_1_8769	P07339	61.4%	69	18979.623046875
24Apr2024_DDH_Hsp90_x33_10A_DMSO_BR01_Slot2-1_1_8769	P07355	91.7%	137	88679.5390625
24Apr2024_DDH_Hsp90_x33_10A_DMSO_BR01_Slot2-1_1_8769	P07384	68.1%	114	9946.5029296875
24Apr2024_DDH_Hsp90_x33_10A_DMSO_BR01_Slot2-1_1_8769	P07437	16.2%	17	76427.8359375
24Apr2024_DDH_Hsp90_x33_10A_DMSO_BR01_Slot2-1_1_8769	P07438	52.5%	4	664.4907836914062
24Apr2024_DDH_Hsp90_x33_10A_DMSO_BR01_Slot2-1_1_8769	P07476	74.4%	115	1354.8565673828125
24Apr2024_DDH_Hsp90_x33_10A_DMSO_BR01_Slot2-1_1_8769	P07477	15.4%	8	4342.453125
24Apr2024_DDH_Hsp90_x33_10A_DMSO_BR01_Slot2-1_1_8769	P07550	2.4%	1	258.68035888671875
24Apr2024_DDH_Hsp90_x33_10A_DMSO_BR01_Slot2-1_1_8769	P07602	64.9%	68	8130.03271484375
24Apr2024_DDH_Hsp90_x33_10A_DMSO_BR01_Slot2-1_1_8769	P07686	38.5%	36	3574.02294921875
24Apr2024_DDH_Hsp90_x33_10A_DMSO_BR01_Slot2-1_1_8769	P07711	34.8%	18	1540.2113037109375
24Apr2024_DDH_Hsp90_x33_10A_DMSO_BR01_Slot2-1_1_8769	P07737	97.1%	57	30474.865234375
24Apr2024_DDH_Hsp90_x33_10A_DMSO_BR01_Slot2-1_1_8769	P07738	48.6%	19	686.0971069335938
24Apr2024_DDH_Hsp90_x33_10A_DMSO_BR01_Slot2-1_1_8769	P07741	91.7%	24	14822.7978515625
24Apr2024_DDH_Hsp90_x33_10A_DMSO_BR01_Slot2-1_1_8769	P07814	73%	272	7020.69189453125
24Apr2024_DDH_Hsp90_x33_10A_DMSO_BR01_Slot2-1_1_8769	P07858	56%	35	15371.43359375
24Apr2024_DDH_Hsp90_x33_10A_DMSO_BR01_Slot2-1_1_8769	P07864	0%	0	NaN
24Apr2024_DDH_Hsp90_x33_10A_DMSO_BR01_Slot2-1_1_8769	P07900	56.8%	131	42167.38671875
24Apr2024_DDH_Hsp90_x33_10A_DMSO_BR01_Slot2-1_1_8769	P07902	31.7%	14	467.65386962890625
24Apr2024_DDH_Hsp90_x33_10A_DMSO_BR01_Slot2-1_1_8769	P07910	36.6%	21	3809.91845703125
24Apr2024_DDH_Hsp90_x33_10A_DMSO_BR01_Slot2-1_1_8769	P07919	67%	8	4493.75
24Apr2024_DDH_Hsp90_x33_10A_DMSO_BR01_Slot2-1_1_8769	P07942	31.5%	70	1062.1864013671875
24Apr2024_DDH_Hsp90_x33_10A_DMSO_BR01_Slot2-1_1_8769	P07947	14.2%	8	655.3984375
24Apr2024_DDH_Hsp90_x33_10A_DMSO_BR01_Slot2-1_1_8769	P07948	20.5%	8	173.4136962890625
24Apr2024_DDH_Hsp90_x33_10A_DMSO_BR01_Slot2-1_1_8769	P07951	38%	20	2568.175537109375
24Apr2024_DDH_Hsp90_x33_10A_DMSO_BR01_Slot2-1_1_8769	P07954	70.2%	121	10705.416015625
24Apr2024_DDH_Hsp90_x33_10A_DMSO_BR01_Slot2-1_1_8769	P07992	39.1%	12	270.9175720214844
24Apr2024_DDH_Hsp90_x33_10A_DMSO_BR01_Slot2-1_1_8769	P07996	55%	100	5214.146484375
24Apr2024_DDH_Hsp90_x33_10A_DMSO_BR01_Slot2-1_1_8769	P08047	9.7%	13	481.8037414550781
24Apr2024_DDH_Hsp90_x33_10A_DMSO_BR01_Slot2-1_1_8769	P08069	20.3%	24	255.76217651367188
24Apr2024_DDH_Hsp90_x33_10A_DMSO_BR01_Slot2-1_1_8769	P08133	19.6%	10	717.78271484375
24Apr2024_DDH_Hsp90_x33_10A_DMSO_BR01_Slot2-1_1_8769	P08134	69.4%	30	18017.759765625
24Apr2024_DDH_Hsp90_x33_10A_DMSO_BR01_Slot2-1_1_8769	P08138	0%	0	NaN
24Apr2024_DDH_Hsp90_x33_10A_DMSO_BR01_Slot2-1_1_8769	P08174	24.1%	12	2279.016357421875
24Apr2024_DDH_Hsp90_x33_10A_DMSO_BR01_Slot2-1_1_8769	P08195	64.9%	143	53283.2265625
24Apr2024_DDH_Hsp90_x33_10A_DMSO_BR01_Slot2-1_1_8769	P08235	0%	0	NaN
24Apr2024_DDH_Hsp90_x33_10A_DMSO_BR01_Slot2-1_1_8769	P08236	15.2%	10	523.5604858398438
24Apr2024_DDH_Hsp90_x33_10A_DMSO_BR01_Slot2-1_1_8769	P08237	55.1%	95	5459.7177734375
24Apr2024_DDH_Hsp90_x33_10A_DMSO_BR01_Slot2-1_1_8769	P08238	74.2%	166	75299.3984375
24Apr2024_DDH_Hsp90_x33_10A_DMSO_BR01_Slot2-1_1_8769	P08240	64.9%	77	2630.3603515625
24Apr2024_DDH_Hsp90_x33_10A_DMSO_BR01_Slot2-1_1_8769	P08243	65.2%	73	2999.326904296875
24Apr2024_DDH_Hsp90_x33_10A_DMSO_BR01_Slot2-1_1_8769	P08397	61.5%	40	2915.662353515625
24Apr2024_DDH_Hsp90_x33_10A_DMSO_BR01_Slot2-1_1_8769	P08473	13.7%	9	103.78470611572266
24Apr2024_DDH_Hsp90_x33_10A_DMSO_BR01_Slot2-1_1_8769	P08493	0%	0	NaN
24Apr2024_DDH_Hsp90_x33_10A_DMSO_BR01_Slot2-1_1_8769	P08559	66.4%	51	5005.4482421875
24Apr2024_DDH_Hsp90_x33_10A_DMSO_BR01_Slot2-1_1_8769	P08571	30.1%	11	463.1098327636719
24Apr2024_DDH_Hsp90_x33_10A_DMSO_BR01_Slot2-1_1_8769	P08572	10.6%	18	991.248291015625
24Apr2024_DDH_Hsp90_x33_10A_DMSO_BR01_Slot2-1_1_8769	P08574	47.1%	29	3103.36474609375
24Apr2024_DDH_Hsp90_x33_10A_DMSO_BR01_Slot2-1_1_8769	P08579	44.9%	15	1573.977783203125
24Apr2024_DDH_Hsp90_x33_10A_DMSO_BR01_Slot2-1_1_8769	P08581	41%	86	1676.223388671875
24Apr2024_DDH_Hsp90_x33_10A_DMSO_BR01_Slot2-1_1_8769	P08582	56.2%	41	6839.51953125
24Apr2024_DDH_Hsp90_x33_10A_DMSO_BR01_Slot2-1_1_8769	P08603	3.2%	2	333.10687255859375
24Apr2024_DDH_Hsp90_x33_10A_DMSO_BR01_Slot2-1_1_8769	P08621	38%	35	4243.189453125
24Apr2024_DDH_Hsp90_x33_10A_DMSO_BR01_Slot2-1_1_8769	P08648	40.4%	45	1658.867919921875
24Apr2024_DDH_Hsp90_x33_10A_DMSO_BR01_Slot2-1_1_8769	P08651	35%	15	824.2660522460938
24Apr2024_DDH_Hsp90_x33_10A_DMSO_BR01_Slot2-1_1_8769	P08670	74.2%	87	3594.89111328125
24Apr2024_DDH_Hsp90_x33_10A_DMSO_BR01_Slot2-1_1_8769	P08697	6.1%	4	642.368408203125
24Apr2024_DDH_Hsp90_x33_10A_DMSO_BR01_Slot2-1_1_8769	P08708	72.6%	62	19307.328125
24Apr2024_DDH_Hsp90_x33_10A_DMSO_BR01_Slot2-1_1_8769	P08727	21.8%	19	7908.2919921875
24Apr2024_DDH_Hsp90_x33_10A_DMSO_BR01_Slot2-1_1_8769	P08729	66.1%	79	15015.5830078125
24Apr2024_DDH_Hsp90_x33_10A_DMSO_BR01_Slot2-1_1_8769	P08754	39%	31	2123.922607421875
24Apr2024_DDH_Hsp90_x33_10A_DMSO_BR01_Slot2-1_1_8769	P08758	82.5%	91	95013.9921875
24Apr2024_DDH_Hsp90_x33_10A_DMSO_BR01_Slot2-1_1_8769	P08779	59.4%	78	4182.46728515625
24Apr2024_DDH_Hsp90_x33_10A_DMSO_BR01_Slot2-1_1_8769	P08865	13.9%	20	9570.8154296875
24Apr2024_DDH_Hsp90_x33_10A_DMSO_BR01_Slot2-1_1_8769	P08910	0%	0	NaN
24Apr2024_DDH_Hsp90_x33_10A_DMSO_BR01_Slot2-1_1_8769	P08922	0%	0	NaN
24Apr2024_DDH_Hsp90_x33_10A_DMSO_BR01_Slot2-1_1_8769	P08962	16.8%	11	430.3907165527344
24Apr2024_DDH_Hsp90_x33_10A_DMSO_BR01_Slot2-1_1_8769	P08F94	0%	0	NaN
24Apr2024_DDH_Hsp90_x33_10A_DMSO_BR01_Slot2-1_1_8769	P09001	46%	25	1148.04296875
24Apr2024_DDH_Hsp90_x33_10A_DMSO_BR01_Slot2-1_1_8769	P09012	40.1%	33	1948.7099609375
24Apr2024_DDH_Hsp90_x33_10A_DMSO_BR01_Slot2-1_1_8769	P09038	17%	7	522.2210693359375
24Apr2024_DDH_Hsp90_x33_10A_DMSO_BR01_Slot2-1_1_8769	P09104	22.6%	11	22750.712890625
24Apr2024_DDH_Hsp90_x33_10A_DMSO_BR01_Slot2-1_1_8769	P09110	76.4%	72	4432.548828125
24Apr2024_DDH_Hsp90_x33_10A_DMSO_BR01_Slot2-1_1_8769	P09132	60.4%	24	1605.284423828125
24Apr2024_DDH_Hsp90_x33_10A_DMSO_BR01_Slot2-1_1_8769	P09211	71%	101	43529.95703125
24Apr2024_DDH_Hsp90_x33_10A_DMSO_BR01_Slot2-1_1_8769	P09234	30.2%	7	823.7322998046875
24Apr2024_DDH_Hsp90_x33_10A_DMSO_BR01_Slot2-1_1_8769	P09382	91.1%	42	19664.9609375
24Apr2024_DDH_Hsp90_x33_10A_DMSO_BR01_Slot2-1_1_8769	P09417	64.3%	36	2897.710205078125
24Apr2024_DDH_Hsp90_x33_10A_DMSO_BR01_Slot2-1_1_8769	P09429	53.5%	45	14990.24609375
24Apr2024_DDH_Hsp90_x33_10A_DMSO_BR01_Slot2-1_1_8769	P09493	48.9%	25	4235.796875
24Apr2024_DDH_Hsp90_x33_10A_DMSO_BR01_Slot2-1_1_8769	P09496	19.8%	10	2713.983154296875
24Apr2024_DDH_Hsp90_x33_10A_DMSO_BR01_Slot2-1_1_8769	P09497	38.4%	20	10821.9296875
24Apr2024_DDH_Hsp90_x33_10A_DMSO_BR01_Slot2-1_1_8769	P09525	77.4%	57	10944.3447265625
24Apr2024_DDH_Hsp90_x33_10A_DMSO_BR01_Slot2-1_1_8769	P09543	66.7%	49	1673.6534423828125
24Apr2024_DDH_Hsp90_x33_10A_DMSO_BR01_Slot2-1_1_8769	P09601	22.6%	6	213.01089477539062
24Apr2024_DDH_Hsp90_x33_10A_DMSO_BR01_Slot2-1_1_8769	P09622	58.3%	48	7409.70654296875
24Apr2024_DDH_Hsp90_x33_10A_DMSO_BR01_Slot2-1_1_8769	P09651	50%	45	6126.26318359375
24Apr2024_DDH_Hsp90_x33_10A_DMSO_BR01_Slot2-1_1_8769	P09661	61.2%	32	2055.778076171875
24Apr2024_DDH_Hsp90_x33_10A_DMSO_BR01_Slot2-1_1_8769	P09668	22.4%	9	282.33203125
24Apr2024_DDH_Hsp90_x33_10A_DMSO_BR01_Slot2-1_1_8769	P09669	76%	16	2101.464599609375
24Apr2024_DDH_Hsp90_x33_10A_DMSO_BR01_Slot2-1_1_8769	P09758	48.9%	22	5658.95166015625
24Apr2024_DDH_Hsp90_x33_10A_DMSO_BR01_Slot2-1_1_8769	P09874	61.8%	134	6547.505859375
24Apr2024_DDH_Hsp90_x33_10A_DMSO_BR01_Slot2-1_1_8769	P09884	39%	65	985.0225830078125
24Apr2024_DDH_Hsp90_x33_10A_DMSO_BR01_Slot2-1_1_8769	P09936	4.9%	1	41694.2265625
24Apr2024_DDH_Hsp90_x33_10A_DMSO_BR01_Slot2-1_1_8769	P09958	15.2%	12	291.6242980957031
24Apr2024_DDH_Hsp90_x33_10A_DMSO_BR01_Slot2-1_1_8769	P09960	68.1%	87	6598.8330078125
24Apr2024_DDH_Hsp90_x33_10A_DMSO_BR01_Slot2-1_1_8769	P09972	75.8%	55	11909.7470703125
24Apr2024_DDH_Hsp90_x33_10A_DMSO_BR01_Slot2-1_1_8769	P0C024	0%	0	NaN
24Apr2024_DDH_Hsp90_x33_10A_DMSO_BR01_Slot2-1_1_8769	P0C0L4	7.7%	13	513.1241455078125
24Apr2024_DDH_Hsp90_x33_10A_DMSO_BR01_Slot2-1_1_8769	P0C0S5;Q71UI9	24.2%;24.2%	3	1205.15625
24Apr2024_DDH_Hsp90_x33_10A_DMSO_BR01_Slot2-1_1_8769	P0C0S8;P20671;Q16777;Q6FI13;Q96KK5;Q99878;Q9BTM1	35.4%;35.4%;35.7%;35.4%;35.9%;35.9%;35.7%	10	31623.322265625
24Apr2024_DDH_Hsp90_x33_10A_DMSO_BR01_Slot2-1_1_8769	P0C1Z6	17.8%	4	181.03216552734375
24Apr2024_DDH_Hsp90_x33_10A_DMSO_BR01_Slot2-1_1_8769	P0C2W1	21%	8	278.778564453125
24Apr2024_DDH_Hsp90_x33_10A_DMSO_BR01_Slot2-1_1_8769	P0C626	0%	0	NaN
24Apr2024_DDH_Hsp90_x33_10A_DMSO_BR01_Slot2-1_1_8769	P0C7P0	40.9%	8	454.4384765625
24Apr2024_DDH_Hsp90_x33_10A_DMSO_BR01_Slot2-1_1_8769	P0C7T5	8.9%	5	287.94287109375
24Apr2024_DDH_Hsp90_x33_10A_DMSO_BR01_Slot2-1_1_8769	P0C870	53.8%	17	366.19482421875
24Apr2024_DDH_Hsp90_x33_10A_DMSO_BR01_Slot2-1_1_8769	P0C881	1.6%	1	194.54568481445312
24Apr2024_DDH_Hsp90_x33_10A_DMSO_BR01_Slot2-1_1_8769	P0CAP2	38%	12	518.4112548828125
24Apr2024_DDH_Hsp90_x33_10A_DMSO_BR01_Slot2-1_1_8769	P0CG12	30.9%	16	952.09716796875
24Apr2024_DDH_Hsp90_x33_10A_DMSO_BR01_Slot2-1_1_8769	P0CG13	45.5%	5	313.82476806640625
24Apr2024_DDH_Hsp90_x33_10A_DMSO_BR01_Slot2-1_1_8769	P0CG29;P0CG30	38.1%;38.1%	16	1084.7254638671875
24Apr2024_DDH_Hsp90_x33_10A_DMSO_BR01_Slot2-1_1_8769	P0CG34;P0CG35;P0DX04	53.3%;53.3%;53.3%	2	5265.6650390625
24Apr2024_DDH_Hsp90_x33_10A_DMSO_BR01_Slot2-1_1_8769	P0CG38	2.1%	5	12097.634765625
24Apr2024_DDH_Hsp90_x33_10A_DMSO_BR01_Slot2-1_1_8769	P0DI81;P0DI82	60.7%;60.7%	9	529.0431518554688
24Apr2024_DDH_Hsp90_x33_10A_DMSO_BR01_Slot2-1_1_8769	P0DJ07	13.7%	3	568.1873779296875
24Apr2024_DDH_Hsp90_x33_10A_DMSO_BR01_Slot2-1_1_8769	P0DJ93	13.2%	1	506.94696044921875
24Apr2024_DDH_Hsp90_x33_10A_DMSO_BR01_Slot2-1_1_8769	P0DJD1	0%	0	NaN
24Apr2024_DDH_Hsp90_x33_10A_DMSO_BR01_Slot2-1_1_8769	P0DJI8	23%	2	447.3779602050781
24Apr2024_DDH_Hsp90_x33_10A_DMSO_BR01_Slot2-1_1_8769	P0DM35	0%	0	NaN
24Apr2024_DDH_Hsp90_x33_10A_DMSO_BR01_Slot2-1_1_8769	P0DME0	24.5%	18	35437
24Apr2024_DDH_Hsp90_x33_10A_DMSO_BR01_Slot2-1_1_8769	P0DMM9;P0DMN0	36.9%;36.9%	14	298.1549072265625
24Apr2024_DDH_Hsp90_x33_10A_DMSO_BR01_Slot2-1_1_8769	P0DMV8;P0DMV9	86.1%;86.1%	209	19922.0390625
24Apr2024_DDH_Hsp90_x33_10A_DMSO_BR01_Slot2-1_1_8769	P0DN37	16.5%	20	16110.8818359375
24Apr2024_DDH_Hsp90_x33_10A_DMSO_BR01_Slot2-1_1_8769	P0DP23;P0DP24;P0DP25	86.6%;86.6%;86.6%	67	15356.37890625
24Apr2024_DDH_Hsp90_x33_10A_DMSO_BR01_Slot2-1_1_8769	P0DPB6	75.2%	16	1179.7662353515625
24Apr2024_DDH_Hsp90_x33_10A_DMSO_BR01_Slot2-1_1_8769	P0DPD7	32.2%	11	1235.2379150390625
24Apr2024_DDH_Hsp90_x33_10A_DMSO_BR01_Slot2-1_1_8769	P0DPH7;P0DPH8	3.1%;3.1%	2	2245.35302734375
24Apr2024_DDH_Hsp90_x33_10A_DMSO_BR01_Slot2-1_1_8769	P0DQW0	7.1%	4	770.3038330078125
24Apr2024_DDH_Hsp90_x33_10A_DMSO_BR01_Slot2-1_1_8769	P0DTE5	0%	0	NaN
24Apr2024_DDH_Hsp90_x33_10A_DMSO_BR01_Slot2-1_1_8769	P0DTL6	29.5%	11	299.3342590332031
24Apr2024_DDH_Hsp90_x33_10A_DMSO_BR01_Slot2-1_1_8769	P10071	8.9%	8	169.54241943359375
24Apr2024_DDH_Hsp90_x33_10A_DMSO_BR01_Slot2-1_1_8769	P10074	0%	0	NaN
24Apr2024_DDH_Hsp90_x33_10A_DMSO_BR01_Slot2-1_1_8769	P10109	37.5%	12	2189.96240234375
24Apr2024_DDH_Hsp90_x33_10A_DMSO_BR01_Slot2-1_1_8769	P10114	55.2%	10	1085.8193359375
24Apr2024_DDH_Hsp90_x33_10A_DMSO_BR01_Slot2-1_1_8769	P10155	67.7%	61	1479.515380859375
24Apr2024_DDH_Hsp90_x33_10A_DMSO_BR01_Slot2-1_1_8769	P10243	2%	1	151.62863159179688
24Apr2024_DDH_Hsp90_x33_10A_DMSO_BR01_Slot2-1_1_8769	P10253	6.9%	5	157.60206604003906
24Apr2024_DDH_Hsp90_x33_10A_DMSO_BR01_Slot2-1_1_8769	P10301	55%	11	1018.4478759765625
24Apr2024_DDH_Hsp90_x33_10A_DMSO_BR01_Slot2-1_1_8769	P10321	41.8%	22	804.1024780273438
24Apr2024_DDH_Hsp90_x33_10A_DMSO_BR01_Slot2-1_1_8769	P10398	27.1%	17	938.0040283203125
24Apr2024_DDH_Hsp90_x33_10A_DMSO_BR01_Slot2-1_1_8769	P10412	7.3%	2	5747.86474609375
24Apr2024_DDH_Hsp90_x33_10A_DMSO_BR01_Slot2-1_1_8769	P10515	55.8%	59	12594.5849609375
24Apr2024_DDH_Hsp90_x33_10A_DMSO_BR01_Slot2-1_1_8769	P10586	37.9%	73	757.2409057617188
24Apr2024_DDH_Hsp90_x33_10A_DMSO_BR01_Slot2-1_1_8769	P10588	32.9%	12	4354.92138671875
24Apr2024_DDH_Hsp90_x33_10A_DMSO_BR01_Slot2-1_1_8769	P10599	95.2%	25	23106.83984375
24Apr2024_DDH_Hsp90_x33_10A_DMSO_BR01_Slot2-1_1_8769	P10606	79.1%	21	3109.89453125
24Apr2024_DDH_Hsp90_x33_10A_DMSO_BR01_Slot2-1_1_8769	P10619	22.7%	15	597.5355834960938
24Apr2024_DDH_Hsp90_x33_10A_DMSO_BR01_Slot2-1_1_8769	P10620	30.3%	19	2959.074462890625
24Apr2024_DDH_Hsp90_x33_10A_DMSO_BR01_Slot2-1_1_8769	P10636	14.8%	10	336.38330078125
24Apr2024_DDH_Hsp90_x33_10A_DMSO_BR01_Slot2-1_1_8769	P10644	53.3%	32	2028.5506591796875
24Apr2024_DDH_Hsp90_x33_10A_DMSO_BR01_Slot2-1_1_8769	P10745	0%	0	NaN
24Apr2024_DDH_Hsp90_x33_10A_DMSO_BR01_Slot2-1_1_8769	P10746	58.5%	17	696.7938842773438
24Apr2024_DDH_Hsp90_x33_10A_DMSO_BR01_Slot2-1_1_8769	P10768	88.7%	54	15916.3564453125
24Apr2024_DDH_Hsp90_x33_10A_DMSO_BR01_Slot2-1_1_8769	P10809	85.7%	253	60965.171875
24Apr2024_DDH_Hsp90_x33_10A_DMSO_BR01_Slot2-1_1_8769	P10826	0%	0	NaN
24Apr2024_DDH_Hsp90_x33_10A_DMSO_BR01_Slot2-1_1_8769	P10909	12.7%	6	107.7490234375
24Apr2024_DDH_Hsp90_x33_10A_DMSO_BR01_Slot2-1_1_8769	P11021	78.1%	131	37738.80078125
24Apr2024_DDH_Hsp90_x33_10A_DMSO_BR01_Slot2-1_1_8769	P11047	34.4%	76	1042.8985595703125
24Apr2024_DDH_Hsp90_x33_10A_DMSO_BR01_Slot2-1_1_8769	P11055	0%	0	NaN
24Apr2024_DDH_Hsp90_x33_10A_DMSO_BR01_Slot2-1_1_8769	P11117	26%	18	778.771240234375
24Apr2024_DDH_Hsp90_x33_10A_DMSO_BR01_Slot2-1_1_8769	P11137	15%	20	886.681640625
24Apr2024_DDH_Hsp90_x33_10A_DMSO_BR01_Slot2-1_1_8769	P11142	70%	174	63401.36328125
24Apr2024_DDH_Hsp90_x33_10A_DMSO_BR01_Slot2-1_1_8769	P11166	12.2%	12	1223.3050537109375
24Apr2024_DDH_Hsp90_x33_10A_DMSO_BR01_Slot2-1_1_8769	P11171	24.7%	23	478.6300048828125
24Apr2024_DDH_Hsp90_x33_10A_DMSO_BR01_Slot2-1_1_8769	P11172	75.4%	77	4086.543212890625
24Apr2024_DDH_Hsp90_x33_10A_DMSO_BR01_Slot2-1_1_8769	P11177	73.8%	60	4857.45849609375
24Apr2024_DDH_Hsp90_x33_10A_DMSO_BR01_Slot2-1_1_8769	P11182	70.7%	56	2148.636474609375
24Apr2024_DDH_Hsp90_x33_10A_DMSO_BR01_Slot2-1_1_8769	P11216	64.8%	187	52549.984375
24Apr2024_DDH_Hsp90_x33_10A_DMSO_BR01_Slot2-1_1_8769	P11217	25.7%	51	21842.869140625
24Apr2024_DDH_Hsp90_x33_10A_DMSO_BR01_Slot2-1_1_8769	P11233	22.3%	13	1002.1715698242188
24Apr2024_DDH_Hsp90_x33_10A_DMSO_BR01_Slot2-1_1_8769	P11234	56.3%	25	2676.72265625
24Apr2024_DDH_Hsp90_x33_10A_DMSO_BR01_Slot2-1_1_8769	P11274	39.8%	57	841.13525390625
24Apr2024_DDH_Hsp90_x33_10A_DMSO_BR01_Slot2-1_1_8769	P11277	0%	0	NaN
24Apr2024_DDH_Hsp90_x33_10A_DMSO_BR01_Slot2-1_1_8769	P11279	24.5%	16	9528.7998046875
24Apr2024_DDH_Hsp90_x33_10A_DMSO_BR01_Slot2-1_1_8769	P11310	61.5%	54	2630.414306640625
24Apr2024_DDH_Hsp90_x33_10A_DMSO_BR01_Slot2-1_1_8769	P11362	3.3%	1	153.56976318359375
24Apr2024_DDH_Hsp90_x33_10A_DMSO_BR01_Slot2-1_1_8769	P11387	49.8%	58	1897.3668212890625
24Apr2024_DDH_Hsp90_x33_10A_DMSO_BR01_Slot2-1_1_8769	P11388	28.5%	42	3270.770751953125
24Apr2024_DDH_Hsp90_x33_10A_DMSO_BR01_Slot2-1_1_8769	P11413	87%	83	5518.82177734375
24Apr2024_DDH_Hsp90_x33_10A_DMSO_BR01_Slot2-1_1_8769	P11441	62.4%	12	1728.447265625
24Apr2024_DDH_Hsp90_x33_10A_DMSO_BR01_Slot2-1_1_8769	P11473	30.7%	13	204.06402587890625
24Apr2024_DDH_Hsp90_x33_10A_DMSO_BR01_Slot2-1_1_8769	P11474	33.1%	8	616.7116088867188
24Apr2024_DDH_Hsp90_x33_10A_DMSO_BR01_Slot2-1_1_8769	P11498	70.5%	148	5845.72265625
24Apr2024_DDH_Hsp90_x33_10A_DMSO_BR01_Slot2-1_1_8769	P11532	7.5%	22	319.4119873046875
24Apr2024_DDH_Hsp90_x33_10A_DMSO_BR01_Slot2-1_1_8769	P11586	72.6%	158	21877.748046875
24Apr2024_DDH_Hsp90_x33_10A_DMSO_BR01_Slot2-1_1_8769	P11717	48.4%	145	2511.237060546875
24Apr2024_DDH_Hsp90_x33_10A_DMSO_BR01_Slot2-1_1_8769	P11766	84.5%	45	5374.193359375
24Apr2024_DDH_Hsp90_x33_10A_DMSO_BR01_Slot2-1_1_8769	P11802	48.8%	14	545.7997436523438
24Apr2024_DDH_Hsp90_x33_10A_DMSO_BR01_Slot2-1_1_8769	P11831	2.8%	1	147.40496826171875
24Apr2024_DDH_Hsp90_x33_10A_DMSO_BR01_Slot2-1_1_8769	P11908	26.4%	19	2585.131103515625
24Apr2024_DDH_Hsp90_x33_10A_DMSO_BR01_Slot2-1_1_8769	P11940	77%	136	34745.6015625
24Apr2024_DDH_Hsp90_x33_10A_DMSO_BR01_Slot2-1_1_8769	P12004	89.7%	72	12531.8037109375
24Apr2024_DDH_Hsp90_x33_10A_DMSO_BR01_Slot2-1_1_8769	P12035	3.5%	2	6920.107421875
24Apr2024_DDH_Hsp90_x33_10A_DMSO_BR01_Slot2-1_1_8769	P12074	0%	0	NaN
24Apr2024_DDH_Hsp90_x33_10A_DMSO_BR01_Slot2-1_1_8769	P12081	74.9%	74	16417.875
24Apr2024_DDH_Hsp90_x33_10A_DMSO_BR01_Slot2-1_1_8769	P12109	8%	5	188.1894073486328
24Apr2024_DDH_Hsp90_x33_10A_DMSO_BR01_Slot2-1_1_8769	P12235	17.1%	9	1146.6212158203125
24Apr2024_DDH_Hsp90_x33_10A_DMSO_BR01_Slot2-1_1_8769	P12236	39.3%	16	9344.4462890625
24Apr2024_DDH_Hsp90_x33_10A_DMSO_BR01_Slot2-1_1_8769	P12268	62.3%	73	12257.59375
24Apr2024_DDH_Hsp90_x33_10A_DMSO_BR01_Slot2-1_1_8769	P12270	55.4%	260	3124.528564453125
24Apr2024_DDH_Hsp90_x33_10A_DMSO_BR01_Slot2-1_1_8769	P12273	24%	3	125.28509521484375
24Apr2024_DDH_Hsp90_x33_10A_DMSO_BR01_Slot2-1_1_8769	P12277	34.4%	12	208.01390075683594
24Apr2024_DDH_Hsp90_x33_10A_DMSO_BR01_Slot2-1_1_8769	P12429	79.9%	49	35142.015625
24Apr2024_DDH_Hsp90_x33_10A_DMSO_BR01_Slot2-1_1_8769	P12532	63.1%	72	30952.37890625
24Apr2024_DDH_Hsp90_x33_10A_DMSO_BR01_Slot2-1_1_8769	P12694	65.6%	57	752.123046875
24Apr2024_DDH_Hsp90_x33_10A_DMSO_BR01_Slot2-1_1_8769	P12755	8.7%	5	122.15581512451172
24Apr2024_DDH_Hsp90_x33_10A_DMSO_BR01_Slot2-1_1_8769	P12814	84.3%	224	20912.4375
24Apr2024_DDH_Hsp90_x33_10A_DMSO_BR01_Slot2-1_1_8769	P12829	27.9%	6	864.5557250976562
24Apr2024_DDH_Hsp90_x33_10A_DMSO_BR01_Slot2-1_1_8769	P12830	32.9%	54	4491.99169921875
24Apr2024_DDH_Hsp90_x33_10A_DMSO_BR01_Slot2-1_1_8769	P12882	5.2%	6	182.55392456054688
24Apr2024_DDH_Hsp90_x33_10A_DMSO_BR01_Slot2-1_1_8769	P12931	50.4%	36	2205.462890625
24Apr2024_DDH_Hsp90_x33_10A_DMSO_BR01_Slot2-1_1_8769	P12955	49.5%	31	3050.109375
24Apr2024_DDH_Hsp90_x33_10A_DMSO_BR01_Slot2-1_1_8769	P12956	67.7%	146	17516.033203125
24Apr2024_DDH_Hsp90_x33_10A_DMSO_BR01_Slot2-1_1_8769	P13010	80.7%	176	32620.685546875
24Apr2024_DDH_Hsp90_x33_10A_DMSO_BR01_Slot2-1_1_8769	P13051	47%	14	581.7761840820312
24Apr2024_DDH_Hsp90_x33_10A_DMSO_BR01_Slot2-1_1_8769	P13073	52.7%	16	12676.951171875
24Apr2024_DDH_Hsp90_x33_10A_DMSO_BR01_Slot2-1_1_8769	P13196	16.1%	11	197.6986846923828
24Apr2024_DDH_Hsp90_x33_10A_DMSO_BR01_Slot2-1_1_8769	P13284	17.6%	10	265.8834533691406
24Apr2024_DDH_Hsp90_x33_10A_DMSO_BR01_Slot2-1_1_8769	P13473	23.2%	15	1576.2459716796875
24Apr2024_DDH_Hsp90_x33_10A_DMSO_BR01_Slot2-1_1_8769	P13489	84.8%	86	15228.55078125
24Apr2024_DDH_Hsp90_x33_10A_DMSO_BR01_Slot2-1_1_8769	P13497	2.6%	2	149.1177978515625
24Apr2024_DDH_Hsp90_x33_10A_DMSO_BR01_Slot2-1_1_8769	P13533	0%	0	NaN
24Apr2024_DDH_Hsp90_x33_10A_DMSO_BR01_Slot2-1_1_8769	P13631	8.4%	3	93.37836456298828
24Apr2024_DDH_Hsp90_x33_10A_DMSO_BR01_Slot2-1_1_8769	P13637	5.1%	6	91.61630249023438
24Apr2024_DDH_Hsp90_x33_10A_DMSO_BR01_Slot2-1_1_8769	P13639	79.5%	203	87829.625
24Apr2024_DDH_Hsp90_x33_10A_DMSO_BR01_Slot2-1_1_8769	P13645	58.7%	129	16525.166015625
24Apr2024_DDH_Hsp90_x33_10A_DMSO_BR01_Slot2-1_1_8769	P13646	28.8%	29	11055.837890625
24Apr2024_DDH_Hsp90_x33_10A_DMSO_BR01_Slot2-1_1_8769	P13647	43.1%	100	30782.958984375
24Apr2024_DDH_Hsp90_x33_10A_DMSO_BR01_Slot2-1_1_8769	P13667	68.4%	119	14433.8349609375
24Apr2024_DDH_Hsp90_x33_10A_DMSO_BR01_Slot2-1_1_8769	P13674	63.7%	66	2766.292724609375
24Apr2024_DDH_Hsp90_x33_10A_DMSO_BR01_Slot2-1_1_8769	P13688	22.1%	23	2200.429443359375
24Apr2024_DDH_Hsp90_x33_10A_DMSO_BR01_Slot2-1_1_8769	P13693	90.1%	63	11928.0673828125
24Apr2024_DDH_Hsp90_x33_10A_DMSO_BR01_Slot2-1_1_8769	P13716	46.4%	20	689.5194702148438
24Apr2024_DDH_Hsp90_x33_10A_DMSO_BR01_Slot2-1_1_8769	P13726	33.9%	18	151.82174682617188
24Apr2024_DDH_Hsp90_x33_10A_DMSO_BR01_Slot2-1_1_8769	P13747	12.6%	3	148.83168029785156
24Apr2024_DDH_Hsp90_x33_10A_DMSO_BR01_Slot2-1_1_8769	P13796	87.4%	127	16596.9453125
24Apr2024_DDH_Hsp90_x33_10A_DMSO_BR01_Slot2-1_1_8769	P13797	71.1%	134	17684.990234375
24Apr2024_DDH_Hsp90_x33_10A_DMSO_BR01_Slot2-1_1_8769	P13798	70.6%	84	9985.65625
24Apr2024_DDH_Hsp90_x33_10A_DMSO_BR01_Slot2-1_1_8769	P13804	75.1%	50	20628.140625
24Apr2024_DDH_Hsp90_x33_10A_DMSO_BR01_Slot2-1_1_8769	P13807	50.2%	63	3980.7587890625
24Apr2024_DDH_Hsp90_x33_10A_DMSO_BR01_Slot2-1_1_8769	P13861	73.3%	57	4706.703125
24Apr2024_DDH_Hsp90_x33_10A_DMSO_BR01_Slot2-1_1_8769	P13928	11%	5	9505.431640625
24Apr2024_DDH_Hsp90_x33_10A_DMSO_BR01_Slot2-1_1_8769	P13929	44.2%	25	29518.55859375
24Apr2024_DDH_Hsp90_x33_10A_DMSO_BR01_Slot2-1_1_8769	P13984	72.7%	42	2201.333740234375
24Apr2024_DDH_Hsp90_x33_10A_DMSO_BR01_Slot2-1_1_8769	P13987	25%	9	2586.508544921875
24Apr2024_DDH_Hsp90_x33_10A_DMSO_BR01_Slot2-1_1_8769	P13995	72.6%	47	3419.017822265625
24Apr2024_DDH_Hsp90_x33_10A_DMSO_BR01_Slot2-1_1_8769	P14174	64.3%	66	44842.578125
24Apr2024_DDH_Hsp90_x33_10A_DMSO_BR01_Slot2-1_1_8769	P14209	45.4%	9	1332.5882568359375
24Apr2024_DDH_Hsp90_x33_10A_DMSO_BR01_Slot2-1_1_8769	P14314	59.8%	75	15968.7685546875
24Apr2024_DDH_Hsp90_x33_10A_DMSO_BR01_Slot2-1_1_8769	P14324	42%	36	9788.455078125
24Apr2024_DDH_Hsp90_x33_10A_DMSO_BR01_Slot2-1_1_8769	P14373	0%	0	NaN
24Apr2024_DDH_Hsp90_x33_10A_DMSO_BR01_Slot2-1_1_8769	P14406	27.7%	3	5074.70703125
24Apr2024_DDH_Hsp90_x33_10A_DMSO_BR01_Slot2-1_1_8769	P14550	76%	41	5579.37451171875
24Apr2024_DDH_Hsp90_x33_10A_DMSO_BR01_Slot2-1_1_8769	P14618	86.1%	167	97317.0234375
24Apr2024_DDH_Hsp90_x33_10A_DMSO_BR01_Slot2-1_1_8769	P14621	67.7%	9	777.2153930664062
24Apr2024_DDH_Hsp90_x33_10A_DMSO_BR01_Slot2-1_1_8769	P14625	71.9%	174	49496.71484375
24Apr2024_DDH_Hsp90_x33_10A_DMSO_BR01_Slot2-1_1_8769	P14635	39.5%	22	943.28173828125
24Apr2024_DDH_Hsp90_x33_10A_DMSO_BR01_Slot2-1_1_8769	P14649	69.2%	22	8489.666015625
24Apr2024_DDH_Hsp90_x33_10A_DMSO_BR01_Slot2-1_1_8769	P14678	58.3%	25	9812.2744140625
24Apr2024_DDH_Hsp90_x33_10A_DMSO_BR01_Slot2-1_1_8769	P14735	60%	104	5024.7724609375
24Apr2024_DDH_Hsp90_x33_10A_DMSO_BR01_Slot2-1_1_8769	P14854	75.6%	14	3075.008056640625
24Apr2024_DDH_Hsp90_x33_10A_DMSO_BR01_Slot2-1_1_8769	P14859	9.3%	8	247.45765686035156
24Apr2024_DDH_Hsp90_x33_10A_DMSO_BR01_Slot2-1_1_8769	P14866	66.2%	74	3581.14794921875
24Apr2024_DDH_Hsp90_x33_10A_DMSO_BR01_Slot2-1_1_8769	P14868	77%	87	11813.33203125
24Apr2024_DDH_Hsp90_x33_10A_DMSO_BR01_Slot2-1_1_8769	P14921	6.3%	4	420.84356689453125
24Apr2024_DDH_Hsp90_x33_10A_DMSO_BR01_Slot2-1_1_8769	P14923	72.9%	127	7396.294921875
24Apr2024_DDH_Hsp90_x33_10A_DMSO_BR01_Slot2-1_1_8769	P14927	65.8%	23	2588.788818359375
24Apr2024_DDH_Hsp90_x33_10A_DMSO_BR01_Slot2-1_1_8769	P15056	25.8%	13	205.5787811279297
24Apr2024_DDH_Hsp90_x33_10A_DMSO_BR01_Slot2-1_1_8769	P15104	60.6%	46	3868.6650390625
24Apr2024_DDH_Hsp90_x33_10A_DMSO_BR01_Slot2-1_1_8769	P15121	72.8%	47	8632.72265625
24Apr2024_DDH_Hsp90_x33_10A_DMSO_BR01_Slot2-1_1_8769	P15144	47.2%	118	4891.3720703125
24Apr2024_DDH_Hsp90_x33_10A_DMSO_BR01_Slot2-1_1_8769	P15151	18.7%	11	753.7675170898438
24Apr2024_DDH_Hsp90_x33_10A_DMSO_BR01_Slot2-1_1_8769	P15153	34.4%	6	5917.14453125
24Apr2024_DDH_Hsp90_x33_10A_DMSO_BR01_Slot2-1_1_8769	P15170	65.9%	76	4811.29736328125
24Apr2024_DDH_Hsp90_x33_10A_DMSO_BR01_Slot2-1_1_8769	P15259	11.5%	4	3831.13232421875
24Apr2024_DDH_Hsp90_x33_10A_DMSO_BR01_Slot2-1_1_8769	P15260	14.1%	5	129.55633544921875
24Apr2024_DDH_Hsp90_x33_10A_DMSO_BR01_Slot2-1_1_8769	P15289	23.5%	11	143.9239044189453
24Apr2024_DDH_Hsp90_x33_10A_DMSO_BR01_Slot2-1_1_8769	P15291	45.7%	34	1003.3076171875
24Apr2024_DDH_Hsp90_x33_10A_DMSO_BR01_Slot2-1_1_8769	P15311	64%	123	38787.43359375
24Apr2024_DDH_Hsp90_x33_10A_DMSO_BR01_Slot2-1_1_8769	P15313	38.6%	27	3055.653076171875
24Apr2024_DDH_Hsp90_x33_10A_DMSO_BR01_Slot2-1_1_8769	P15336	3%	1	68.35688781738281
24Apr2024_DDH_Hsp90_x33_10A_DMSO_BR01_Slot2-1_1_8769	P15374	93%	54	1783.929931640625
24Apr2024_DDH_Hsp90_x33_10A_DMSO_BR01_Slot2-1_1_8769	P15407	11.1%	2	239.49322509765625
24Apr2024_DDH_Hsp90_x33_10A_DMSO_BR01_Slot2-1_1_8769	P15408	12.9%	4	216.0375213623047
24Apr2024_DDH_Hsp90_x33_10A_DMSO_BR01_Slot2-1_1_8769	P15428	20.3%	4	178.30723571777344
24Apr2024_DDH_Hsp90_x33_10A_DMSO_BR01_Slot2-1_1_8769	P15514	32.1%	14	611.7282104492188
24Apr2024_DDH_Hsp90_x33_10A_DMSO_BR01_Slot2-1_1_8769	P15529	21.2%	12	1488.2991943359375
24Apr2024_DDH_Hsp90_x33_10A_DMSO_BR01_Slot2-1_1_8769	P15531	39.5%	19	7177.9296875
24Apr2024_DDH_Hsp90_x33_10A_DMSO_BR01_Slot2-1_1_8769	P15559	44.9%	29	1478.3028564453125
24Apr2024_DDH_Hsp90_x33_10A_DMSO_BR01_Slot2-1_1_8769	P15586	30.4%	38	1512.6029052734375
24Apr2024_DDH_Hsp90_x33_10A_DMSO_BR01_Slot2-1_1_8769	P15621	0%	0	NaN
24Apr2024_DDH_Hsp90_x33_10A_DMSO_BR01_Slot2-1_1_8769	P15735	30%	10	396.286865234375
24Apr2024_DDH_Hsp90_x33_10A_DMSO_BR01_Slot2-1_1_8769	P15848	15.4%	5	141.73989868164062
24Apr2024_DDH_Hsp90_x33_10A_DMSO_BR01_Slot2-1_1_8769	P15880	57.7%	32	22610.583984375
24Apr2024_DDH_Hsp90_x33_10A_DMSO_BR01_Slot2-1_1_8769	P15882	0%	0	NaN
24Apr2024_DDH_Hsp90_x33_10A_DMSO_BR01_Slot2-1_1_8769	P15884	6.4%	2	22.12150764465332
24Apr2024_DDH_Hsp90_x33_10A_DMSO_BR01_Slot2-1_1_8769	P15907	22.2%	6	93.16029357910156
24Apr2024_DDH_Hsp90_x33_10A_DMSO_BR01_Slot2-1_1_8769	P15923	16.7%	7	265.89605712890625
24Apr2024_DDH_Hsp90_x33_10A_DMSO_BR01_Slot2-1_1_8769	P15924	71.8%	534	4029.25537109375
24Apr2024_DDH_Hsp90_x33_10A_DMSO_BR01_Slot2-1_1_8769	P15927	79.6%	41	2211.44091796875
24Apr2024_DDH_Hsp90_x33_10A_DMSO_BR01_Slot2-1_1_8769	P15941	71.8%	19	2678.47509765625
24Apr2024_DDH_Hsp90_x33_10A_DMSO_BR01_Slot2-1_1_8769	P15954	14.3%	1	724.8294067382812
24Apr2024_DDH_Hsp90_x33_10A_DMSO_BR01_Slot2-1_1_8769	P16035	30%	7	86.9609375
24Apr2024_DDH_Hsp90_x33_10A_DMSO_BR01_Slot2-1_1_8769	P16070	16.8%	26	13105.931640625
24Apr2024_DDH_Hsp90_x33_10A_DMSO_BR01_Slot2-1_1_8769	P16083	51.1%	14	1012.8104858398438
24Apr2024_DDH_Hsp90_x33_10A_DMSO_BR01_Slot2-1_1_8769	P16112	0%	0	NaN
24Apr2024_DDH_Hsp90_x33_10A_DMSO_BR01_Slot2-1_1_8769	P16118	17.2%	10	579.3096313476562
24Apr2024_DDH_Hsp90_x33_10A_DMSO_BR01_Slot2-1_1_8769	P16144	58.6%	236	24759.498046875
24Apr2024_DDH_Hsp90_x33_10A_DMSO_BR01_Slot2-1_1_8769	P16152	70%	31	7916.93115234375
24Apr2024_DDH_Hsp90_x33_10A_DMSO_BR01_Slot2-1_1_8769	P16157	0%	0	NaN
24Apr2024_DDH_Hsp90_x33_10A_DMSO_BR01_Slot2-1_1_8769	P16219	42.5%	23	1045.046142578125
24Apr2024_DDH_Hsp90_x33_10A_DMSO_BR01_Slot2-1_1_8769	P16220	13.5%	5	258.9698486328125
24Apr2024_DDH_Hsp90_x33_10A_DMSO_BR01_Slot2-1_1_8769	P16260	0%	0	NaN
24Apr2024_DDH_Hsp90_x33_10A_DMSO_BR01_Slot2-1_1_8769	P16278	31.9%	25	1222.034423828125
24Apr2024_DDH_Hsp90_x33_10A_DMSO_BR01_Slot2-1_1_8769	P16298	47.5%	35	3650.1630859375
24Apr2024_DDH_Hsp90_x33_10A_DMSO_BR01_Slot2-1_1_8769	P16333	78.8%	36	1622.2711181640625
24Apr2024_DDH_Hsp90_x33_10A_DMSO_BR01_Slot2-1_1_8769	P16383	29.2%	21	532.2099609375
24Apr2024_DDH_Hsp90_x33_10A_DMSO_BR01_Slot2-1_1_8769	P16401	24.8%	11	2271.94677734375
24Apr2024_DDH_Hsp90_x33_10A_DMSO_BR01_Slot2-1_1_8769	P16402	35.7%	13	16883.009765625
24Apr2024_DDH_Hsp90_x33_10A_DMSO_BR01_Slot2-1_1_8769	P16403	11.7%	2	6436.70068359375
24Apr2024_DDH_Hsp90_x33_10A_DMSO_BR01_Slot2-1_1_8769	P16422	48.4%	39	1379.7197265625
24Apr2024_DDH_Hsp90_x33_10A_DMSO_BR01_Slot2-1_1_8769	P16435	65%	79	4225.27099609375
24Apr2024_DDH_Hsp90_x33_10A_DMSO_BR01_Slot2-1_1_8769	P16452	0%	0	NaN
24Apr2024_DDH_Hsp90_x33_10A_DMSO_BR01_Slot2-1_1_8769	P16455	58%	15	781.4850463867188
24Apr2024_DDH_Hsp90_x33_10A_DMSO_BR01_Slot2-1_1_8769	P16591	26.9%	20	269.46368408203125
24Apr2024_DDH_Hsp90_x33_10A_DMSO_BR01_Slot2-1_1_8769	P16615	52.1%	115	5614.57666015625
24Apr2024_DDH_Hsp90_x33_10A_DMSO_BR01_Slot2-1_1_8769	P16930	61.1%	30	2721.98291015625
24Apr2024_DDH_Hsp90_x33_10A_DMSO_BR01_Slot2-1_1_8769	P16949	80.5%	29	31308.05078125
24Apr2024_DDH_Hsp90_x33_10A_DMSO_BR01_Slot2-1_1_8769	P16989	66.4%	52	2789.258544921875
24Apr2024_DDH_Hsp90_x33_10A_DMSO_BR01_Slot2-1_1_8769	P17014	4.2%	1	5053.10595703125
24Apr2024_DDH_Hsp90_x33_10A_DMSO_BR01_Slot2-1_1_8769	P17028	28.5%	10	273.99237060546875
24Apr2024_DDH_Hsp90_x33_10A_DMSO_BR01_Slot2-1_1_8769	P17029	22.4%	14	615.3630981445312
24Apr2024_DDH_Hsp90_x33_10A_DMSO_BR01_Slot2-1_1_8769	P17040	0%	0	NaN
24Apr2024_DDH_Hsp90_x33_10A_DMSO_BR01_Slot2-1_1_8769	P17050	22.1%	9	721.4666137695312
24Apr2024_DDH_Hsp90_x33_10A_DMSO_BR01_Slot2-1_1_8769	P17066	27.1%	31	14511.22265625
24Apr2024_DDH_Hsp90_x33_10A_DMSO_BR01_Slot2-1_1_8769	P17081	0%	0	NaN
24Apr2024_DDH_Hsp90_x33_10A_DMSO_BR01_Slot2-1_1_8769	P17096	33.6%	11	2192.67236328125
24Apr2024_DDH_Hsp90_x33_10A_DMSO_BR01_Slot2-1_1_8769	P17097	0%	0	NaN
24Apr2024_DDH_Hsp90_x33_10A_DMSO_BR01_Slot2-1_1_8769	P17098	7.8%	4	250.80984497070312
24Apr2024_DDH_Hsp90_x33_10A_DMSO_BR01_Slot2-1_1_8769	P17152	28.1%	7	1162.4383544921875
24Apr2024_DDH_Hsp90_x33_10A_DMSO_BR01_Slot2-1_1_8769	P17174	74.6%	70	18146.1015625
24Apr2024_DDH_Hsp90_x33_10A_DMSO_BR01_Slot2-1_1_8769	P17252	30.5%	26	565.7469482421875
24Apr2024_DDH_Hsp90_x33_10A_DMSO_BR01_Slot2-1_1_8769	P17275	23.1%	10	235.42124938964844
24Apr2024_DDH_Hsp90_x33_10A_DMSO_BR01_Slot2-1_1_8769	P17301	41.2%	80	3266.919921875
24Apr2024_DDH_Hsp90_x33_10A_DMSO_BR01_Slot2-1_1_8769	P17405	13.2%	6	399.9576721191406
24Apr2024_DDH_Hsp90_x33_10A_DMSO_BR01_Slot2-1_1_8769	P17480	40.4%	48	2687.84912109375
24Apr2024_DDH_Hsp90_x33_10A_DMSO_BR01_Slot2-1_1_8769	P17516	0%	0	NaN
24Apr2024_DDH_Hsp90_x33_10A_DMSO_BR01_Slot2-1_1_8769	P17535	35.7%	9	1488.249267578125
24Apr2024_DDH_Hsp90_x33_10A_DMSO_BR01_Slot2-1_1_8769	P17544	24.6%	9	157.70309448242188
24Apr2024_DDH_Hsp90_x33_10A_DMSO_BR01_Slot2-1_1_8769	P17568	58.4%	12	1041.9090576171875
24Apr2024_DDH_Hsp90_x33_10A_DMSO_BR01_Slot2-1_1_8769	P17612	21.7%	7	371.73333740234375
24Apr2024_DDH_Hsp90_x33_10A_DMSO_BR01_Slot2-1_1_8769	P17655	67.4%	127	7591.46435546875
24Apr2024_DDH_Hsp90_x33_10A_DMSO_BR01_Slot2-1_1_8769	P17661	0%	0	NaN
24Apr2024_DDH_Hsp90_x33_10A_DMSO_BR01_Slot2-1_1_8769	P17676	8.1%	2	301.83502197265625
24Apr2024_DDH_Hsp90_x33_10A_DMSO_BR01_Slot2-1_1_8769	P17706	41.4%	26	955.365966796875
24Apr2024_DDH_Hsp90_x33_10A_DMSO_BR01_Slot2-1_1_8769	P17707	16.2%	6	2707.706787109375
24Apr2024_DDH_Hsp90_x33_10A_DMSO_BR01_Slot2-1_1_8769	P17812	59.4%	50	6456.7607421875
24Apr2024_DDH_Hsp90_x33_10A_DMSO_BR01_Slot2-1_1_8769	P17813	15.7%	9	463.65740966796875
24Apr2024_DDH_Hsp90_x33_10A_DMSO_BR01_Slot2-1_1_8769	P17844	63.5%	105	21800.708984375
24Apr2024_DDH_Hsp90_x33_10A_DMSO_BR01_Slot2-1_1_8769	P17858	60.1%	108	6826.76806640625
24Apr2024_DDH_Hsp90_x33_10A_DMSO_BR01_Slot2-1_1_8769	P17900	45.1%	11	3216.90185546875
24Apr2024_DDH_Hsp90_x33_10A_DMSO_BR01_Slot2-1_1_8769	P17931	45.2%	37	11754.4609375
24Apr2024_DDH_Hsp90_x33_10A_DMSO_BR01_Slot2-1_1_8769	P17936	0%	0	NaN
24Apr2024_DDH_Hsp90_x33_10A_DMSO_BR01_Slot2-1_1_8769	P17980	81.3%	102	14719.6875
24Apr2024_DDH_Hsp90_x33_10A_DMSO_BR01_Slot2-1_1_8769	P17987	82.6%	141	21925.44140625
24Apr2024_DDH_Hsp90_x33_10A_DMSO_BR01_Slot2-1_1_8769	P18031	71.5%	63	2099.501708984375
24Apr2024_DDH_Hsp90_x33_10A_DMSO_BR01_Slot2-1_1_8769	P18065	14.2%	4	341.1430358886719
24Apr2024_DDH_Hsp90_x33_10A_DMSO_BR01_Slot2-1_1_8769	P18074	40%	33	1189.1527099609375
24Apr2024_DDH_Hsp90_x33_10A_DMSO_BR01_Slot2-1_1_8769	P18077	62.7%	25	16102.982421875
24Apr2024_DDH_Hsp90_x33_10A_DMSO_BR01_Slot2-1_1_8769	P18084	37.8%	29	431.54425048828125
24Apr2024_DDH_Hsp90_x33_10A_DMSO_BR01_Slot2-1_1_8769	P18085	51.1%	30	14702.41015625
24Apr2024_DDH_Hsp90_x33_10A_DMSO_BR01_Slot2-1_1_8769	P18124	59.7%	51	24990.353515625
24Apr2024_DDH_Hsp90_x33_10A_DMSO_BR01_Slot2-1_1_8769	P18206	68.7%	250	15823.115234375
24Apr2024_DDH_Hsp90_x33_10A_DMSO_BR01_Slot2-1_1_8769	P18405	12.7%	2	100.34066772460938
24Apr2024_DDH_Hsp90_x33_10A_DMSO_BR01_Slot2-1_1_8769	P18433	34.4%	24	892.1431884765625
24Apr2024_DDH_Hsp90_x33_10A_DMSO_BR01_Slot2-1_1_8769	P18440	56.9%	25	963.6675415039062
24Apr2024_DDH_Hsp90_x33_10A_DMSO_BR01_Slot2-1_1_8769	P18510	37.9%	11	1125.2030029296875
24Apr2024_DDH_Hsp90_x33_10A_DMSO_BR01_Slot2-1_1_8769	P18564	41.8%	48	8736.8359375
24Apr2024_DDH_Hsp90_x33_10A_DMSO_BR01_Slot2-1_1_8769	P18583	16.4%	33	484.710205078125
24Apr2024_DDH_Hsp90_x33_10A_DMSO_BR01_Slot2-1_1_8769	P18615	61.3%	36	748.3681640625
24Apr2024_DDH_Hsp90_x33_10A_DMSO_BR01_Slot2-1_1_8769	P18621	59.8%	40	22518.826171875
24Apr2024_DDH_Hsp90_x33_10A_DMSO_BR01_Slot2-1_1_8769	P18669	87.4%	59	18355.310546875
24Apr2024_DDH_Hsp90_x33_10A_DMSO_BR01_Slot2-1_1_8769	P18754	69.1%	55	4092.883056640625
24Apr2024_DDH_Hsp90_x33_10A_DMSO_BR01_Slot2-1_1_8769	P18827	21.9%	22	5008.103515625
24Apr2024_DDH_Hsp90_x33_10A_DMSO_BR01_Slot2-1_1_8769	P18846	21.4%	7	1137.2574462890625
24Apr2024_DDH_Hsp90_x33_10A_DMSO_BR01_Slot2-1_1_8769	P18850	15.5%	8	172.046875
24Apr2024_DDH_Hsp90_x33_10A_DMSO_BR01_Slot2-1_1_8769	P18858	52%	52	1820.53857421875
24Apr2024_DDH_Hsp90_x33_10A_DMSO_BR01_Slot2-1_1_8769	P18859	51.9%	41	3841.197998046875
24Apr2024_DDH_Hsp90_x33_10A_DMSO_BR01_Slot2-1_1_8769	P18887	49%	33	2039.9764404296875
24Apr2024_DDH_Hsp90_x33_10A_DMSO_BR01_Slot2-1_1_8769	P19012	77.6%	96	8726.1923828125
24Apr2024_DDH_Hsp90_x33_10A_DMSO_BR01_Slot2-1_1_8769	P19013	12.9%	6	296.22503662109375
24Apr2024_DDH_Hsp90_x33_10A_DMSO_BR01_Slot2-1_1_8769	P19021	15%	14	411.5873718261719
24Apr2024_DDH_Hsp90_x33_10A_DMSO_BR01_Slot2-1_1_8769	P19022	11.5%	6	148.98367309570312
24Apr2024_DDH_Hsp90_x33_10A_DMSO_BR01_Slot2-1_1_8769	P19105	84.2%	60	16374.2421875
24Apr2024_DDH_Hsp90_x33_10A_DMSO_BR01_Slot2-1_1_8769	P19174	35.5%	52	793.287353515625
24Apr2024_DDH_Hsp90_x33_10A_DMSO_BR01_Slot2-1_1_8769	P19256	13.2%	4	368.2662353515625
24Apr2024_DDH_Hsp90_x33_10A_DMSO_BR01_Slot2-1_1_8769	P19338	46.2%	111	36936.6484375
24Apr2024_DDH_Hsp90_x33_10A_DMSO_BR01_Slot2-1_1_8769	P19367	62.1%	117	8896.4091796875
24Apr2024_DDH_Hsp90_x33_10A_DMSO_BR01_Slot2-1_1_8769	P19387	64.4%	26	1796.06884765625
24Apr2024_DDH_Hsp90_x33_10A_DMSO_BR01_Slot2-1_1_8769	P19388	67.6%	20	1295.7978515625
24Apr2024_DDH_Hsp90_x33_10A_DMSO_BR01_Slot2-1_1_8769	P19404	61.4%	30	3818.8935546875
24Apr2024_DDH_Hsp90_x33_10A_DMSO_BR01_Slot2-1_1_8769	P19419	18%	5	167.88766479492188
24Apr2024_DDH_Hsp90_x33_10A_DMSO_BR01_Slot2-1_1_8769	P19438	23.5%	8	177.71347045898438
24Apr2024_DDH_Hsp90_x33_10A_DMSO_BR01_Slot2-1_1_8769	P19447	45.9%	36	530.3642578125
24Apr2024_DDH_Hsp90_x33_10A_DMSO_BR01_Slot2-1_1_8769	P19474	34.7%	22	1151.1260986328125
24Apr2024_DDH_Hsp90_x33_10A_DMSO_BR01_Slot2-1_1_8769	P19484	18.9%	11	207.46517944335938
24Apr2024_DDH_Hsp90_x33_10A_DMSO_BR01_Slot2-1_1_8769	P19525	46.1%	52	2729.9189453125
24Apr2024_DDH_Hsp90_x33_10A_DMSO_BR01_Slot2-1_1_8769	P19623	82.8%	76	20307.619140625
24Apr2024_DDH_Hsp90_x33_10A_DMSO_BR01_Slot2-1_1_8769	P19634	17.9%	19	300.5240478515625
24Apr2024_DDH_Hsp90_x33_10A_DMSO_BR01_Slot2-1_1_8769	P19784	60.9%	42	1657.789306640625
24Apr2024_DDH_Hsp90_x33_10A_DMSO_BR01_Slot2-1_1_8769	P19793	54.1%	23	800.2166748046875
24Apr2024_DDH_Hsp90_x33_10A_DMSO_BR01_Slot2-1_1_8769	P19823	10%	15	3239.207763671875
24Apr2024_DDH_Hsp90_x33_10A_DMSO_BR01_Slot2-1_1_8769	P19827	8.3%	4	181.0597381591797
24Apr2024_DDH_Hsp90_x33_10A_DMSO_BR01_Slot2-1_1_8769	P19838	48%	58	1241.674072265625
24Apr2024_DDH_Hsp90_x33_10A_DMSO_BR01_Slot2-1_1_8769	P19971	55%	24	725.5374145507812
24Apr2024_DDH_Hsp90_x33_10A_DMSO_BR01_Slot2-1_1_8769	P20020	42.4%	78	2636.58642578125
24Apr2024_DDH_Hsp90_x33_10A_DMSO_BR01_Slot2-1_1_8769	P20042	82.3%	77	9235.990234375
24Apr2024_DDH_Hsp90_x33_10A_DMSO_BR01_Slot2-1_1_8769	P20073	42.4%	57	6244.7744140625
24Apr2024_DDH_Hsp90_x33_10A_DMSO_BR01_Slot2-1_1_8769	P20226	20.1%	8	347.5220642089844
24Apr2024_DDH_Hsp90_x33_10A_DMSO_BR01_Slot2-1_1_8769	P20248	25.5%	13	353.9985046386719
24Apr2024_DDH_Hsp90_x33_10A_DMSO_BR01_Slot2-1_1_8769	P20290	71.8%	69	7634.62744140625
24Apr2024_DDH_Hsp90_x33_10A_DMSO_BR01_Slot2-1_1_8769	P20333	0%	0	NaN
24Apr2024_DDH_Hsp90_x33_10A_DMSO_BR01_Slot2-1_1_8769	P20336	7.3%	2	71.82733154296875
24Apr2024_DDH_Hsp90_x33_10A_DMSO_BR01_Slot2-1_1_8769	P20337;Q96E17	5%;4.8%	1	5174.46533203125
24Apr2024_DDH_Hsp90_x33_10A_DMSO_BR01_Slot2-1_1_8769	P20338	67.9%	16	761.4448852539062
24Apr2024_DDH_Hsp90_x33_10A_DMSO_BR01_Slot2-1_1_8769	P20339	68.4%	36	5429.1533203125
24Apr2024_DDH_Hsp90_x33_10A_DMSO_BR01_Slot2-1_1_8769	P20340	75.5%	36	8321.9970703125
24Apr2024_DDH_Hsp90_x33_10A_DMSO_BR01_Slot2-1_1_8769	P20585	43.4%	54	1377.0279541015625
24Apr2024_DDH_Hsp90_x33_10A_DMSO_BR01_Slot2-1_1_8769	P20591	0%	0	NaN
24Apr2024_DDH_Hsp90_x33_10A_DMSO_BR01_Slot2-1_1_8769	P20594	0%	0	NaN
24Apr2024_DDH_Hsp90_x33_10A_DMSO_BR01_Slot2-1_1_8769	P20618	71%	45	7201.923828125
24Apr2024_DDH_Hsp90_x33_10A_DMSO_BR01_Slot2-1_1_8769	P20645	50.2%	26	1557.164794921875
24Apr2024_DDH_Hsp90_x33_10A_DMSO_BR01_Slot2-1_1_8769	P20648	2.2%	1	172.8318328857422
24Apr2024_DDH_Hsp90_x33_10A_DMSO_BR01_Slot2-1_1_8769	P20674	66%	23	3782.749267578125
24Apr2024_DDH_Hsp90_x33_10A_DMSO_BR01_Slot2-1_1_8769	P20700	71%	86	13165.3662109375
24Apr2024_DDH_Hsp90_x33_10A_DMSO_BR01_Slot2-1_1_8769	P20711	0%	0	NaN
24Apr2024_DDH_Hsp90_x33_10A_DMSO_BR01_Slot2-1_1_8769	P20718	0%	0	NaN
24Apr2024_DDH_Hsp90_x33_10A_DMSO_BR01_Slot2-1_1_8769	P20742	7.4%	8	2012.8804931640625
24Apr2024_DDH_Hsp90_x33_10A_DMSO_BR01_Slot2-1_1_8769	P20749	27.8%	8	246.2467041015625
24Apr2024_DDH_Hsp90_x33_10A_DMSO_BR01_Slot2-1_1_8769	P20810	69.1%	96	8500.2919921875
24Apr2024_DDH_Hsp90_x33_10A_DMSO_BR01_Slot2-1_1_8769	P20839	59.9%	46	3871.547119140625
24Apr2024_DDH_Hsp90_x33_10A_DMSO_BR01_Slot2-1_1_8769	P20933	20.8%	6	333.8216247558594
24Apr2024_DDH_Hsp90_x33_10A_DMSO_BR01_Slot2-1_1_8769	P20936	46.5%	64	1551.728759765625
24Apr2024_DDH_Hsp90_x33_10A_DMSO_BR01_Slot2-1_1_8769	P20962	23.5%	4	3708.996826171875
24Apr2024_DDH_Hsp90_x33_10A_DMSO_BR01_Slot2-1_1_8769	P21127	25.8%	27	1667.6053466796875
24Apr2024_DDH_Hsp90_x33_10A_DMSO_BR01_Slot2-1_1_8769	P21217;P51993;Q11128	7.2%;7.2%;7%	2	150.0829620361328
24Apr2024_DDH_Hsp90_x33_10A_DMSO_BR01_Slot2-1_1_8769	P21281	60.1%	58	4879.0224609375
24Apr2024_DDH_Hsp90_x33_10A_DMSO_BR01_Slot2-1_1_8769	P21283	67.8%	49	2330.34375
24Apr2024_DDH_Hsp90_x33_10A_DMSO_BR01_Slot2-1_1_8769	P21291	64.8%	23	1936.40283203125
24Apr2024_DDH_Hsp90_x33_10A_DMSO_BR01_Slot2-1_1_8769	P21333	74.5%	362	22772.564453125
24Apr2024_DDH_Hsp90_x33_10A_DMSO_BR01_Slot2-1_1_8769	P21359	19.6%	51	652.956298828125
24Apr2024_DDH_Hsp90_x33_10A_DMSO_BR01_Slot2-1_1_8769	P21397	42.7%	23	778.29052734375
24Apr2024_DDH_Hsp90_x33_10A_DMSO_BR01_Slot2-1_1_8769	P21399	65.1%	112	3605.7294921875
24Apr2024_DDH_Hsp90_x33_10A_DMSO_BR01_Slot2-1_1_8769	P21580	9%	4	79.85851287841797
24Apr2024_DDH_Hsp90_x33_10A_DMSO_BR01_Slot2-1_1_8769	P21583	9.2%	2	319.5934753417969
24Apr2024_DDH_Hsp90_x33_10A_DMSO_BR01_Slot2-1_1_8769	P21589	50.2%	25	808.47412109375
24Apr2024_DDH_Hsp90_x33_10A_DMSO_BR01_Slot2-1_1_8769	P21709	6.4%	5	198.0044708251953
24Apr2024_DDH_Hsp90_x33_10A_DMSO_BR01_Slot2-1_1_8769	P21796	83.7%	67	9789.8984375
24Apr2024_DDH_Hsp90_x33_10A_DMSO_BR01_Slot2-1_1_8769	P21817	3.8%	10	619.564453125
24Apr2024_DDH_Hsp90_x33_10A_DMSO_BR01_Slot2-1_1_8769	P21860	0%	0	NaN
24Apr2024_DDH_Hsp90_x33_10A_DMSO_BR01_Slot2-1_1_8769	P21912	56.8%	50	8649.986328125
24Apr2024_DDH_Hsp90_x33_10A_DMSO_BR01_Slot2-1_1_8769	P21926	17.1%	7	1605.908935546875
24Apr2024_DDH_Hsp90_x33_10A_DMSO_BR01_Slot2-1_1_8769	P21953	37%	16	978.406494140625
24Apr2024_DDH_Hsp90_x33_10A_DMSO_BR01_Slot2-1_1_8769	P21964	76.8%	52	4829.33935546875
24Apr2024_DDH_Hsp90_x33_10A_DMSO_BR01_Slot2-1_1_8769	P21980	35.2%	30	1007.0510864257812
24Apr2024_DDH_Hsp90_x33_10A_DMSO_BR01_Slot2-1_1_8769	P22033	52.1%	48	2020.9112548828125
24Apr2024_DDH_Hsp90_x33_10A_DMSO_BR01_Slot2-1_1_8769	P22059	40.6%	47	1750.0050048828125
24Apr2024_DDH_Hsp90_x33_10A_DMSO_BR01_Slot2-1_1_8769	P22061	73.6%	58	8699.5
24Apr2024_DDH_Hsp90_x33_10A_DMSO_BR01_Slot2-1_1_8769	P22087	62.3%	24	529.9105224609375
24Apr2024_DDH_Hsp90_x33_10A_DMSO_BR01_Slot2-1_1_8769	P22090	0%	0	NaN
24Apr2024_DDH_Hsp90_x33_10A_DMSO_BR01_Slot2-1_1_8769	P22102	75.6%	167	8951.2578125
24Apr2024_DDH_Hsp90_x33_10A_DMSO_BR01_Slot2-1_1_8769	P22223	45.2%	57	2184.156005859375
24Apr2024_DDH_Hsp90_x33_10A_DMSO_BR01_Slot2-1_1_8769	P22234	75.1%	76	10029.5986328125
24Apr2024_DDH_Hsp90_x33_10A_DMSO_BR01_Slot2-1_1_8769	P22307	62.7%	65	5510.20703125
24Apr2024_DDH_Hsp90_x33_10A_DMSO_BR01_Slot2-1_1_8769	P22314	80.9%	239	32137.40625
24Apr2024_DDH_Hsp90_x33_10A_DMSO_BR01_Slot2-1_1_8769	P22392	84.2%	41	31284.6796875
24Apr2024_DDH_Hsp90_x33_10A_DMSO_BR01_Slot2-1_1_8769	P22415	18.1%	10	467.6624450683594
24Apr2024_DDH_Hsp90_x33_10A_DMSO_BR01_Slot2-1_1_8769	P22455	0%	0	NaN
24Apr2024_DDH_Hsp90_x33_10A_DMSO_BR01_Slot2-1_1_8769	P22528	61.8%	13	7379.3017578125
24Apr2024_DDH_Hsp90_x33_10A_DMSO_BR01_Slot2-1_1_8769	P22532	90.3%	12	1971.81640625
24Apr2024_DDH_Hsp90_x33_10A_DMSO_BR01_Slot2-1_1_8769	P22570	67.6%	55	5676.12353515625
24Apr2024_DDH_Hsp90_x33_10A_DMSO_BR01_Slot2-1_1_8769	P22612	12%	3	707.1357421875
24Apr2024_DDH_Hsp90_x33_10A_DMSO_BR01_Slot2-1_1_8769	P22626	63.5%	45	3192.521728515625
24Apr2024_DDH_Hsp90_x33_10A_DMSO_BR01_Slot2-1_1_8769	P22670	26.9%	33	499.7229309082031
24Apr2024_DDH_Hsp90_x33_10A_DMSO_BR01_Slot2-1_1_8769	P22676	30.6%	10	565.169677734375
24Apr2024_DDH_Hsp90_x33_10A_DMSO_BR01_Slot2-1_1_8769	P22681	34.3%	35	4594.2939453125
24Apr2024_DDH_Hsp90_x33_10A_DMSO_BR01_Slot2-1_1_8769	P22694	37.9%	19	1467.3450927734375
24Apr2024_DDH_Hsp90_x33_10A_DMSO_BR01_Slot2-1_1_8769	P22695	73.5%	74	3035.078125
24Apr2024_DDH_Hsp90_x33_10A_DMSO_BR01_Slot2-1_1_8769	P22830	59.8%	49	959.7659301757812
24Apr2024_DDH_Hsp90_x33_10A_DMSO_BR01_Slot2-1_1_8769	P23025	20.5%	4	116.70732879638672
24Apr2024_DDH_Hsp90_x33_10A_DMSO_BR01_Slot2-1_1_8769	P23142	22.8%	10	552.9209594726562
24Apr2024_DDH_Hsp90_x33_10A_DMSO_BR01_Slot2-1_1_8769	P23193	72.4%	49	2062.861572265625
24Apr2024_DDH_Hsp90_x33_10A_DMSO_BR01_Slot2-1_1_8769	P23219	32.1%	23	686.4085693359375
24Apr2024_DDH_Hsp90_x33_10A_DMSO_BR01_Slot2-1_1_8769	P23229	63.1%	157	12506.6904296875
24Apr2024_DDH_Hsp90_x33_10A_DMSO_BR01_Slot2-1_1_8769	P23246	45.5%	94	8043.0537109375
24Apr2024_DDH_Hsp90_x33_10A_DMSO_BR01_Slot2-1_1_8769	P23258	87.4%	119	3827.6572265625
24Apr2024_DDH_Hsp90_x33_10A_DMSO_BR01_Slot2-1_1_8769	P23284	62.5%	31	19492.92578125
24Apr2024_DDH_Hsp90_x33_10A_DMSO_BR01_Slot2-1_1_8769	P23368	67.3%	80	4381.20556640625
24Apr2024_DDH_Hsp90_x33_10A_DMSO_BR01_Slot2-1_1_8769	P23381	73%	76	1942.1376953125
24Apr2024_DDH_Hsp90_x33_10A_DMSO_BR01_Slot2-1_1_8769	P23396	87.7%	43	33355.9765625
24Apr2024_DDH_Hsp90_x33_10A_DMSO_BR01_Slot2-1_1_8769	P23434	67.1%	15	1185.4918212890625
24Apr2024_DDH_Hsp90_x33_10A_DMSO_BR01_Slot2-1_1_8769	P23443	16.2%	9	806.560791015625
24Apr2024_DDH_Hsp90_x33_10A_DMSO_BR01_Slot2-1_1_8769	P23458	16.1%	15	1491.678955078125
24Apr2024_DDH_Hsp90_x33_10A_DMSO_BR01_Slot2-1_1_8769	P23469	38.6%	26	432.2390441894531
24Apr2024_DDH_Hsp90_x33_10A_DMSO_BR01_Slot2-1_1_8769	P23470	14%	18	280.0361328125
24Apr2024_DDH_Hsp90_x33_10A_DMSO_BR01_Slot2-1_1_8769	P23471	0%	0	NaN
24Apr2024_DDH_Hsp90_x33_10A_DMSO_BR01_Slot2-1_1_8769	P23497	21.2%	18	378.6564025878906
24Apr2024_DDH_Hsp90_x33_10A_DMSO_BR01_Slot2-1_1_8769	P23508	31.6%	31	484.7164001464844
24Apr2024_DDH_Hsp90_x33_10A_DMSO_BR01_Slot2-1_1_8769	P23526	63.2%	71	34426.14453125
24Apr2024_DDH_Hsp90_x33_10A_DMSO_BR01_Slot2-1_1_8769	P23528	88.6%	52	66859.1953125
24Apr2024_DDH_Hsp90_x33_10A_DMSO_BR01_Slot2-1_1_8769	P23588	50.1%	54	3054.405029296875
24Apr2024_DDH_Hsp90_x33_10A_DMSO_BR01_Slot2-1_1_8769	P23610	26.4%	8	461.6548156738281
24Apr2024_DDH_Hsp90_x33_10A_DMSO_BR01_Slot2-1_1_8769	P23634	25.7%	55	1262.5428466796875
24Apr2024_DDH_Hsp90_x33_10A_DMSO_BR01_Slot2-1_1_8769	P23743	71.7%	83	3718.556884765625
24Apr2024_DDH_Hsp90_x33_10A_DMSO_BR01_Slot2-1_1_8769	P23786	63.7%	88	707.6793212890625
24Apr2024_DDH_Hsp90_x33_10A_DMSO_BR01_Slot2-1_1_8769	P23919	82.5%	23	5140.66845703125
24Apr2024_DDH_Hsp90_x33_10A_DMSO_BR01_Slot2-1_1_8769	P23921	70.5%	144	2917.569580078125
24Apr2024_DDH_Hsp90_x33_10A_DMSO_BR01_Slot2-1_1_8769	P23942	0%	0	NaN
24Apr2024_DDH_Hsp90_x33_10A_DMSO_BR01_Slot2-1_1_8769	P24043	0%	0	NaN
24Apr2024_DDH_Hsp90_x33_10A_DMSO_BR01_Slot2-1_1_8769	P24311	8.8%	1	615.7006225585938
24Apr2024_DDH_Hsp90_x33_10A_DMSO_BR01_Slot2-1_1_8769	P24385	16.3%	4	204.413818359375
24Apr2024_DDH_Hsp90_x33_10A_DMSO_BR01_Slot2-1_1_8769	P24386	43.8%	32	414.63690185546875
24Apr2024_DDH_Hsp90_x33_10A_DMSO_BR01_Slot2-1_1_8769	P24390	14.6%	3	208.0374298095703
24Apr2024_DDH_Hsp90_x33_10A_DMSO_BR01_Slot2-1_1_8769	P24534	76%	26	15331.6171875
24Apr2024_DDH_Hsp90_x33_10A_DMSO_BR01_Slot2-1_1_8769	P24539	72.7%	58	7829.95654296875
24Apr2024_DDH_Hsp90_x33_10A_DMSO_BR01_Slot2-1_1_8769	P24588	0%	0	NaN
24Apr2024_DDH_Hsp90_x33_10A_DMSO_BR01_Slot2-1_1_8769	P24666	76.6%	21	10321.423828125
24Apr2024_DDH_Hsp90_x33_10A_DMSO_BR01_Slot2-1_1_8769	P24752	78.2%	106	13340.8486328125
24Apr2024_DDH_Hsp90_x33_10A_DMSO_BR01_Slot2-1_1_8769	P24821	24.4%	34	412.91455078125
24Apr2024_DDH_Hsp90_x33_10A_DMSO_BR01_Slot2-1_1_8769	P24855	3.2%	1	199.70741271972656
24Apr2024_DDH_Hsp90_x33_10A_DMSO_BR01_Slot2-1_1_8769	P24864	3.4%	1	99.26988220214844
24Apr2024_DDH_Hsp90_x33_10A_DMSO_BR01_Slot2-1_1_8769	P24928	39.3%	84	820.0285034179688
24Apr2024_DDH_Hsp90_x33_10A_DMSO_BR01_Slot2-1_1_8769	P24941	65.4%	24	3047.768798828125
24Apr2024_DDH_Hsp90_x33_10A_DMSO_BR01_Slot2-1_1_8769	P25054	11.6%	29	123.6124038696289
24Apr2024_DDH_Hsp90_x33_10A_DMSO_BR01_Slot2-1_1_8769	P25098	49.3%	35	1078.148681640625
24Apr2024_DDH_Hsp90_x33_10A_DMSO_BR01_Slot2-1_1_8769	P25105	6.4%	1	66.03755950927734
24Apr2024_DDH_Hsp90_x33_10A_DMSO_BR01_Slot2-1_1_8769	P25205	72.2%	96	9520.3818359375
24Apr2024_DDH_Hsp90_x33_10A_DMSO_BR01_Slot2-1_1_8769	P25208	16.4%	4	967.3861694335938
24Apr2024_DDH_Hsp90_x33_10A_DMSO_BR01_Slot2-1_1_8769	P25311	43.3%	18	848.0055541992188
24Apr2024_DDH_Hsp90_x33_10A_DMSO_BR01_Slot2-1_1_8769	P25325	59.9%	24	3358.9228515625
24Apr2024_DDH_Hsp90_x33_10A_DMSO_BR01_Slot2-1_1_8769	P25398	72%	31	30137.5234375
24Apr2024_DDH_Hsp90_x33_10A_DMSO_BR01_Slot2-1_1_8769	P25440	40%	27	502.6040344238281
24Apr2024_DDH_Hsp90_x33_10A_DMSO_BR01_Slot2-1_1_8769	P25445	40.9%	26	880.1755981445312
24Apr2024_DDH_Hsp90_x33_10A_DMSO_BR01_Slot2-1_1_8769	P25490	45.4%	20	821.5865478515625
24Apr2024_DDH_Hsp90_x33_10A_DMSO_BR01_Slot2-1_1_8769	P25685	79.4%	51	8594.7470703125
24Apr2024_DDH_Hsp90_x33_10A_DMSO_BR01_Slot2-1_1_8769	P25686	41.4%	14	679.238037109375
24Apr2024_DDH_Hsp90_x33_10A_DMSO_BR01_Slot2-1_1_8769	P25705	72.9%	134	34666.44140625
24Apr2024_DDH_Hsp90_x33_10A_DMSO_BR01_Slot2-1_1_8769	P25786	91.3%	66	15954.0107421875
24Apr2024_DDH_Hsp90_x33_10A_DMSO_BR01_Slot2-1_1_8769	P25787	80.3%	49	9289.9296875
24Apr2024_DDH_Hsp90_x33_10A_DMSO_BR01_Slot2-1_1_8769	P25788	62.7%	23	12084.4375
24Apr2024_DDH_Hsp90_x33_10A_DMSO_BR01_Slot2-1_1_8769	P25789	77.4%	50	15237.55859375
24Apr2024_DDH_Hsp90_x33_10A_DMSO_BR01_Slot2-1_1_8769	P25815	49.5%	20	6976.00927734375
24Apr2024_DDH_Hsp90_x33_10A_DMSO_BR01_Slot2-1_1_8769	P25963	19.9%	7	175.38890075683594
24Apr2024_DDH_Hsp90_x33_10A_DMSO_BR01_Slot2-1_1_8769	P26006	25.4%	53	6432.12841796875
24Apr2024_DDH_Hsp90_x33_10A_DMSO_BR01_Slot2-1_1_8769	P26012	26%	19	1107.4451904296875
24Apr2024_DDH_Hsp90_x33_10A_DMSO_BR01_Slot2-1_1_8769	P26038	59.4%	138	22378.203125
24Apr2024_DDH_Hsp90_x33_10A_DMSO_BR01_Slot2-1_1_8769	P26045	28.4%	28	592.0092163085938
24Apr2024_DDH_Hsp90_x33_10A_DMSO_BR01_Slot2-1_1_8769	P26196	86.5%	102	10561.2802734375
24Apr2024_DDH_Hsp90_x33_10A_DMSO_BR01_Slot2-1_1_8769	P26232	9%	12	2837.845458984375
24Apr2024_DDH_Hsp90_x33_10A_DMSO_BR01_Slot2-1_1_8769	P26358	49.4%	95	6574.0322265625
24Apr2024_DDH_Hsp90_x33_10A_DMSO_BR01_Slot2-1_1_8769	P26368	50.3%	66	1597.3236083984375
24Apr2024_DDH_Hsp90_x33_10A_DMSO_BR01_Slot2-1_1_8769	P26373	55%	32	20392.3125
24Apr2024_DDH_Hsp90_x33_10A_DMSO_BR01_Slot2-1_1_8769	P26374	37%	23	737.8055419921875
24Apr2024_DDH_Hsp90_x33_10A_DMSO_BR01_Slot2-1_1_8769	P26440	59.6%	35	2660.194091796875
24Apr2024_DDH_Hsp90_x33_10A_DMSO_BR01_Slot2-1_1_8769	P26447	36.6%	8	889.8448486328125
24Apr2024_DDH_Hsp90_x33_10A_DMSO_BR01_Slot2-1_1_8769	P26572	29.7%	13	1143.5948486328125
24Apr2024_DDH_Hsp90_x33_10A_DMSO_BR01_Slot2-1_1_8769	P26583	43.1%	17	5322.86669921875
24Apr2024_DDH_Hsp90_x33_10A_DMSO_BR01_Slot2-1_1_8769	P26599	74.1%	194	16599.60546875
24Apr2024_DDH_Hsp90_x33_10A_DMSO_BR01_Slot2-1_1_8769	P26639	58.4%	116	7594.22900390625
24Apr2024_DDH_Hsp90_x33_10A_DMSO_BR01_Slot2-1_1_8769	P26640	58.5%	114	9709.083984375
24Apr2024_DDH_Hsp90_x33_10A_DMSO_BR01_Slot2-1_1_8769	P26641	83.8%	95	31156.298828125
24Apr2024_DDH_Hsp90_x33_10A_DMSO_BR01_Slot2-1_1_8769	P26885	59.9%	16	3965.887451171875
24Apr2024_DDH_Hsp90_x33_10A_DMSO_BR01_Slot2-1_1_8769	P27105	68.1%	34	5710.80615234375
24Apr2024_DDH_Hsp90_x33_10A_DMSO_BR01_Slot2-1_1_8769	P27144	85.2%	36	6439.43408203125
24Apr2024_DDH_Hsp90_x33_10A_DMSO_BR01_Slot2-1_1_8769	P27348	56.3%	61	15104.05078125
24Apr2024_DDH_Hsp90_x33_10A_DMSO_BR01_Slot2-1_1_8769	P27361	40.4%	14	707.9188842773438
24Apr2024_DDH_Hsp90_x33_10A_DMSO_BR01_Slot2-1_1_8769	P27448	34.8%	24	1221.08056640625
24Apr2024_DDH_Hsp90_x33_10A_DMSO_BR01_Slot2-1_1_8769	P27449	11.6%	5	526.1146240234375
24Apr2024_DDH_Hsp90_x33_10A_DMSO_BR01_Slot2-1_1_8769	P27540	16.3%	11	173.4794464111328
24Apr2024_DDH_Hsp90_x33_10A_DMSO_BR01_Slot2-1_1_8769	P27635	50.5%	30	11600.4970703125
24Apr2024_DDH_Hsp90_x33_10A_DMSO_BR01_Slot2-1_1_8769	P27694	61.7%	73	1742.4779052734375
24Apr2024_DDH_Hsp90_x33_10A_DMSO_BR01_Slot2-1_1_8769	P27695	68.2%	44	6227.80029296875
24Apr2024_DDH_Hsp90_x33_10A_DMSO_BR01_Slot2-1_1_8769	P27701	22.5%	7	750.7196044921875
24Apr2024_DDH_Hsp90_x33_10A_DMSO_BR01_Slot2-1_1_8769	P27707	47.7%	17	1948.0885009765625
24Apr2024_DDH_Hsp90_x33_10A_DMSO_BR01_Slot2-1_1_8769	P27708	62.7%	232	19074.255859375
24Apr2024_DDH_Hsp90_x33_10A_DMSO_BR01_Slot2-1_1_8769	P27797	67.1%	84	13218.697265625
24Apr2024_DDH_Hsp90_x33_10A_DMSO_BR01_Slot2-1_1_8769	P27816	64.8%	159	11708.404296875
24Apr2024_DDH_Hsp90_x33_10A_DMSO_BR01_Slot2-1_1_8769	P27824	58.8%	108	26653.5
24Apr2024_DDH_Hsp90_x33_10A_DMSO_BR01_Slot2-1_1_8769	P27986	46.3%	39	3761.716064453125
24Apr2024_DDH_Hsp90_x33_10A_DMSO_BR01_Slot2-1_1_8769	P27987	0.8%	2	228.90638732910156
24Apr2024_DDH_Hsp90_x33_10A_DMSO_BR01_Slot2-1_1_8769	P28062	62.7%	24	1855.41845703125
24Apr2024_DDH_Hsp90_x33_10A_DMSO_BR01_Slot2-1_1_8769	P28065	35.2%	6	384.25177001953125
24Apr2024_DDH_Hsp90_x33_10A_DMSO_BR01_Slot2-1_1_8769	P28066	69.3%	64	12252.13671875
24Apr2024_DDH_Hsp90_x33_10A_DMSO_BR01_Slot2-1_1_8769	P28070	54.2%	39	7367.9365234375
24Apr2024_DDH_Hsp90_x33_10A_DMSO_BR01_Slot2-1_1_8769	P28072	46.9%	26	14901.2177734375
24Apr2024_DDH_Hsp90_x33_10A_DMSO_BR01_Slot2-1_1_8769	P28074	68.8%	36	13964.9638671875
24Apr2024_DDH_Hsp90_x33_10A_DMSO_BR01_Slot2-1_1_8769	P28288	55.1%	54	1020.5364379882812
24Apr2024_DDH_Hsp90_x33_10A_DMSO_BR01_Slot2-1_1_8769	P28290	31.4%	35	883.0791015625
24Apr2024_DDH_Hsp90_x33_10A_DMSO_BR01_Slot2-1_1_8769	P28300	49.6%	24	1264.51708984375
24Apr2024_DDH_Hsp90_x33_10A_DMSO_BR01_Slot2-1_1_8769	P28331	72.8%	86	1955.8575439453125
24Apr2024_DDH_Hsp90_x33_10A_DMSO_BR01_Slot2-1_1_8769	P28340	60.6%	91	2826.37646484375
24Apr2024_DDH_Hsp90_x33_10A_DMSO_BR01_Slot2-1_1_8769	P28347	18.3%	11	208.25650024414062
24Apr2024_DDH_Hsp90_x33_10A_DMSO_BR01_Slot2-1_1_8769	P28370	10.2%	15	577.1275024414062
24Apr2024_DDH_Hsp90_x33_10A_DMSO_BR01_Slot2-1_1_8769	P28482	88.6%	53	15008.41015625
24Apr2024_DDH_Hsp90_x33_10A_DMSO_BR01_Slot2-1_1_8769	P28702	22.3%	9	328.61614990234375
24Apr2024_DDH_Hsp90_x33_10A_DMSO_BR01_Slot2-1_1_8769	P28715	28.4%	39	380.7984924316406
24Apr2024_DDH_Hsp90_x33_10A_DMSO_BR01_Slot2-1_1_8769	P28749	9.5%	9	150.062744140625
24Apr2024_DDH_Hsp90_x33_10A_DMSO_BR01_Slot2-1_1_8769	P28799	35.1%	28	798.0335083007812
24Apr2024_DDH_Hsp90_x33_10A_DMSO_BR01_Slot2-1_1_8769	P28827	7.4%	7	213.31687927246094
24Apr2024_DDH_Hsp90_x33_10A_DMSO_BR01_Slot2-1_1_8769	P28838	76.5%	101	4191.51806640625
24Apr2024_DDH_Hsp90_x33_10A_DMSO_BR01_Slot2-1_1_8769	P29034	56.1%	32	64796.81640625
24Apr2024_DDH_Hsp90_x33_10A_DMSO_BR01_Slot2-1_1_8769	P29074	0%	0	NaN
24Apr2024_DDH_Hsp90_x33_10A_DMSO_BR01_Slot2-1_1_8769	P29083	40.5%	23	415.4478454589844
24Apr2024_DDH_Hsp90_x33_10A_DMSO_BR01_Slot2-1_1_8769	P29084	55.7%	22	738.506103515625
24Apr2024_DDH_Hsp90_x33_10A_DMSO_BR01_Slot2-1_1_8769	P29144	66.7%	135	3598.398681640625
24Apr2024_DDH_Hsp90_x33_10A_DMSO_BR01_Slot2-1_1_8769	P29218	63.2%	31	1769.0858154296875
24Apr2024_DDH_Hsp90_x33_10A_DMSO_BR01_Slot2-1_1_8769	P29317	37.2%	35	2082.5380859375
24Apr2024_DDH_Hsp90_x33_10A_DMSO_BR01_Slot2-1_1_8769	P29323	22.7%	17	408.58099365234375
24Apr2024_DDH_Hsp90_x33_10A_DMSO_BR01_Slot2-1_1_8769	P29350	47.6%	29	702.865234375
24Apr2024_DDH_Hsp90_x33_10A_DMSO_BR01_Slot2-1_1_8769	P29353	55.9%	50	1758.9417724609375
24Apr2024_DDH_Hsp90_x33_10A_DMSO_BR01_Slot2-1_1_8769	P29372	56%	18	1151.7691650390625
24Apr2024_DDH_Hsp90_x33_10A_DMSO_BR01_Slot2-1_1_8769	P29373	68.1%	18	1753.3841552734375
24Apr2024_DDH_Hsp90_x33_10A_DMSO_BR01_Slot2-1_1_8769	P29376	0%	0	NaN
24Apr2024_DDH_Hsp90_x33_10A_DMSO_BR01_Slot2-1_1_8769	P29400	0%	0	NaN
24Apr2024_DDH_Hsp90_x33_10A_DMSO_BR01_Slot2-1_1_8769	P29401	83%	163	65362.96875
24Apr2024_DDH_Hsp90_x33_10A_DMSO_BR01_Slot2-1_1_8769	P29466	69.6%	51	3141.173095703125
24Apr2024_DDH_Hsp90_x33_10A_DMSO_BR01_Slot2-1_1_8769	P29508	26.4%	17	938.7813110351562
24Apr2024_DDH_Hsp90_x33_10A_DMSO_BR01_Slot2-1_1_8769	P29558	21.4%	11	971.83935546875
24Apr2024_DDH_Hsp90_x33_10A_DMSO_BR01_Slot2-1_1_8769	P29590	37.8%	36	1036.259033203125
24Apr2024_DDH_Hsp90_x33_10A_DMSO_BR01_Slot2-1_1_8769	P29597	5.6%	5	259.0656433105469
24Apr2024_DDH_Hsp90_x33_10A_DMSO_BR01_Slot2-1_1_8769	P29692	83.6%	68	20116.89453125
24Apr2024_DDH_Hsp90_x33_10A_DMSO_BR01_Slot2-1_1_8769	P29966	50.3%	19	8450.2275390625
24Apr2024_DDH_Hsp90_x33_10A_DMSO_BR01_Slot2-1_1_8769	P29992	64.1%	33	2217.48681640625
24Apr2024_DDH_Hsp90_x33_10A_DMSO_BR01_Slot2-1_1_8769	P30038	60.9%	42	1766.54541015625
24Apr2024_DDH_Hsp90_x33_10A_DMSO_BR01_Slot2-1_1_8769	P30039	0%	0	NaN
24Apr2024_DDH_Hsp90_x33_10A_DMSO_BR01_Slot2-1_1_8769	P30040	72.4%	40	11500.8505859375
24Apr2024_DDH_Hsp90_x33_10A_DMSO_BR01_Slot2-1_1_8769	P30041	80.8%	41	48845.83984375
24Apr2024_DDH_Hsp90_x33_10A_DMSO_BR01_Slot2-1_1_8769	P30043	65.5%	29	6214.7060546875
24Apr2024_DDH_Hsp90_x33_10A_DMSO_BR01_Slot2-1_1_8769	P30044	66.4%	33	25633.302734375
24Apr2024_DDH_Hsp90_x33_10A_DMSO_BR01_Slot2-1_1_8769	P30046	89.8%	30	12203.0419921875
24Apr2024_DDH_Hsp90_x33_10A_DMSO_BR01_Slot2-1_1_8769	P30047	11.9%	1	305.12554931640625
24Apr2024_DDH_Hsp90_x33_10A_DMSO_BR01_Slot2-1_1_8769	P30048	55.1%	37	13584.66796875
24Apr2024_DDH_Hsp90_x33_10A_DMSO_BR01_Slot2-1_1_8769	P30049	37.5%	14	15831.6416015625
24Apr2024_DDH_Hsp90_x33_10A_DMSO_BR01_Slot2-1_1_8769	P30050	69.1%	23	12218.8916015625
24Apr2024_DDH_Hsp90_x33_10A_DMSO_BR01_Slot2-1_1_8769	P30084	70.3%	59	2968.977294921875
24Apr2024_DDH_Hsp90_x33_10A_DMSO_BR01_Slot2-1_1_8769	P30085	67.3%	48	20527.568359375
24Apr2024_DDH_Hsp90_x33_10A_DMSO_BR01_Slot2-1_1_8769	P30086	79.7%	27	30746.125
24Apr2024_DDH_Hsp90_x33_10A_DMSO_BR01_Slot2-1_1_8769	P30101	79.8%	139	42136.09765625
24Apr2024_DDH_Hsp90_x33_10A_DMSO_BR01_Slot2-1_1_8769	P30153	74.7%	114	16148.126953125
24Apr2024_DDH_Hsp90_x33_10A_DMSO_BR01_Slot2-1_1_8769	P30154	39.4%	38	891.5703735351562
24Apr2024_DDH_Hsp90_x33_10A_DMSO_BR01_Slot2-1_1_8769	P30260	44.4%	39	698.8128662109375
24Apr2024_DDH_Hsp90_x33_10A_DMSO_BR01_Slot2-1_1_8769	P30281	6.8%	2	235.49412536621094
24Apr2024_DDH_Hsp90_x33_10A_DMSO_BR01_Slot2-1_1_8769	P30304	0%	0	NaN
24Apr2024_DDH_Hsp90_x33_10A_DMSO_BR01_Slot2-1_1_8769	P30305	23.3%	15	565.40283203125
24Apr2024_DDH_Hsp90_x33_10A_DMSO_BR01_Slot2-1_1_8769	P30307	31.9%	12	612.1749877929688
24Apr2024_DDH_Hsp90_x33_10A_DMSO_BR01_Slot2-1_1_8769	P30405	63.8%	48	3485.95458984375
24Apr2024_DDH_Hsp90_x33_10A_DMSO_BR01_Slot2-1_1_8769	P30408	4.5%	1	274.9377746582031
24Apr2024_DDH_Hsp90_x33_10A_DMSO_BR01_Slot2-1_1_8769	P30414	9.2%	12	519.7530517578125
24Apr2024_DDH_Hsp90_x33_10A_DMSO_BR01_Slot2-1_1_8769	P30419	48.8%	63	3475.665283203125
24Apr2024_DDH_Hsp90_x33_10A_DMSO_BR01_Slot2-1_1_8769	P30519	75.9%	58	2692.18798828125
24Apr2024_DDH_Hsp90_x33_10A_DMSO_BR01_Slot2-1_1_8769	P30520	55.9%	45	6261.37158203125
24Apr2024_DDH_Hsp90_x33_10A_DMSO_BR01_Slot2-1_1_8769	P30530	29.8%	24	739.728271484375
24Apr2024_DDH_Hsp90_x33_10A_DMSO_BR01_Slot2-1_1_8769	P30533	51.3%	37	3612.73681640625
24Apr2024_DDH_Hsp90_x33_10A_DMSO_BR01_Slot2-1_1_8769	P30536	23.1%	5	3921.90087890625
24Apr2024_DDH_Hsp90_x33_10A_DMSO_BR01_Slot2-1_1_8769	P30566	61.6%	50	3552.47607421875
24Apr2024_DDH_Hsp90_x33_10A_DMSO_BR01_Slot2-1_1_8769	P30613	7.1%	3	1805.6995849609375
24Apr2024_DDH_Hsp90_x33_10A_DMSO_BR01_Slot2-1_1_8769	P30622	53.7%	151	1959.110107421875
24Apr2024_DDH_Hsp90_x33_10A_DMSO_BR01_Slot2-1_1_8769	P30626	66.7%	35	6580.8505859375
24Apr2024_DDH_Hsp90_x33_10A_DMSO_BR01_Slot2-1_1_8769	P30679	31%	10	576.2184448242188
24Apr2024_DDH_Hsp90_x33_10A_DMSO_BR01_Slot2-1_1_8769	P30740	61.7%	50	2640.244384765625
24Apr2024_DDH_Hsp90_x33_10A_DMSO_BR01_Slot2-1_1_8769	P30825	8.4%	7	976.8759155273438
24Apr2024_DDH_Hsp90_x33_10A_DMSO_BR01_Slot2-1_1_8769	P30837	62.3%	70	6525.83349609375
24Apr2024_DDH_Hsp90_x33_10A_DMSO_BR01_Slot2-1_1_8769	P30838	39.1%	23	425.7994384765625
24Apr2024_DDH_Hsp90_x33_10A_DMSO_BR01_Slot2-1_1_8769	P30876	51.5%	93	1652.5728759765625
24Apr2024_DDH_Hsp90_x33_10A_DMSO_BR01_Slot2-1_1_8769	P31025;Q5VSP4	6.2%;6.8%	1	148.8388671875
24Apr2024_DDH_Hsp90_x33_10A_DMSO_BR01_Slot2-1_1_8769	P31040	69.3%	73	4685.35546875
24Apr2024_DDH_Hsp90_x33_10A_DMSO_BR01_Slot2-1_1_8769	P31146	26.2%	11	473.31298828125
24Apr2024_DDH_Hsp90_x33_10A_DMSO_BR01_Slot2-1_1_8769	P31150	51.7%	57	2176.820556640625
24Apr2024_DDH_Hsp90_x33_10A_DMSO_BR01_Slot2-1_1_8769	P31151	65.3%	5	724.7698364257812
24Apr2024_DDH_Hsp90_x33_10A_DMSO_BR01_Slot2-1_1_8769	P31153	64.6%	44	9409.990234375
24Apr2024_DDH_Hsp90_x33_10A_DMSO_BR01_Slot2-1_1_8769	P31321	47%	18	1057.4329833984375
24Apr2024_DDH_Hsp90_x33_10A_DMSO_BR01_Slot2-1_1_8769	P31323	0%	0	NaN
24Apr2024_DDH_Hsp90_x33_10A_DMSO_BR01_Slot2-1_1_8769	P31327	52.1%	91	2241.58349609375
24Apr2024_DDH_Hsp90_x33_10A_DMSO_BR01_Slot2-1_1_8769	P31350	69.2%	40	3949.077880859375
24Apr2024_DDH_Hsp90_x33_10A_DMSO_BR01_Slot2-1_1_8769	P31431	37.4%	11	2157.46875
24Apr2024_DDH_Hsp90_x33_10A_DMSO_BR01_Slot2-1_1_8769	P31483	44%	31	1626.626220703125
24Apr2024_DDH_Hsp90_x33_10A_DMSO_BR01_Slot2-1_1_8769	P31629	8.4%	17	168.98512268066406
24Apr2024_DDH_Hsp90_x33_10A_DMSO_BR01_Slot2-1_1_8769	P31689	75.1%	109	9559.4501953125
24Apr2024_DDH_Hsp90_x33_10A_DMSO_BR01_Slot2-1_1_8769	P31749	57.1%	31	1587.983642578125
24Apr2024_DDH_Hsp90_x33_10A_DMSO_BR01_Slot2-1_1_8769	P31751	42.2%	30	1123.6689453125
24Apr2024_DDH_Hsp90_x33_10A_DMSO_BR01_Slot2-1_1_8769	P31785	0%	0	NaN
24Apr2024_DDH_Hsp90_x33_10A_DMSO_BR01_Slot2-1_1_8769	P31930	68.3%	82	8179.05859375
24Apr2024_DDH_Hsp90_x33_10A_DMSO_BR01_Slot2-1_1_8769	P31937	47.9%	34	1219.9461669921875
24Apr2024_DDH_Hsp90_x33_10A_DMSO_BR01_Slot2-1_1_8769	P31939	87.8%	103	11981.9521484375
24Apr2024_DDH_Hsp90_x33_10A_DMSO_BR01_Slot2-1_1_8769	P31942	41%	18	1072.9365234375
24Apr2024_DDH_Hsp90_x33_10A_DMSO_BR01_Slot2-1_1_8769	P31943	60.1%	57	8549.7578125
24Apr2024_DDH_Hsp90_x33_10A_DMSO_BR01_Slot2-1_1_8769	P31944	82.2%	29	2002.01123046875
24Apr2024_DDH_Hsp90_x33_10A_DMSO_BR01_Slot2-1_1_8769	P31946	78.9%	93	52596.2109375
24Apr2024_DDH_Hsp90_x33_10A_DMSO_BR01_Slot2-1_1_8769	P31947	84.7%	61	40474.57421875
24Apr2024_DDH_Hsp90_x33_10A_DMSO_BR01_Slot2-1_1_8769	P31948	80.3%	220	39496.45703125
24Apr2024_DDH_Hsp90_x33_10A_DMSO_BR01_Slot2-1_1_8769	P31949	88.6%	37	90618.90625
24Apr2024_DDH_Hsp90_x33_10A_DMSO_BR01_Slot2-1_1_8769	P32004	18.9%	19	413.7938537597656
24Apr2024_DDH_Hsp90_x33_10A_DMSO_BR01_Slot2-1_1_8769	P32019	13.1%	11	1635.7921142578125
24Apr2024_DDH_Hsp90_x33_10A_DMSO_BR01_Slot2-1_1_8769	P32119	69.2%	32	24618.78125
24Apr2024_DDH_Hsp90_x33_10A_DMSO_BR01_Slot2-1_1_8769	P32121	13.2%	4	229.65663146972656
24Apr2024_DDH_Hsp90_x33_10A_DMSO_BR01_Slot2-1_1_8769	P32320	70.5%	22	3424.725830078125
24Apr2024_DDH_Hsp90_x33_10A_DMSO_BR01_Slot2-1_1_8769	P32321	69.7%	28	1131.7513427734375
24Apr2024_DDH_Hsp90_x33_10A_DMSO_BR01_Slot2-1_1_8769	P32322	61.4%	36	1211.4249267578125
24Apr2024_DDH_Hsp90_x33_10A_DMSO_BR01_Slot2-1_1_8769	P32455	44.3%	35	693.2509155273438
24Apr2024_DDH_Hsp90_x33_10A_DMSO_BR01_Slot2-1_1_8769	P32456	9%	5	296.2922668457031
24Apr2024_DDH_Hsp90_x33_10A_DMSO_BR01_Slot2-1_1_8769	P32519	26.8%	25	285.3525695800781
24Apr2024_DDH_Hsp90_x33_10A_DMSO_BR01_Slot2-1_1_8769	P32780	40%	23	378.30816650390625
24Apr2024_DDH_Hsp90_x33_10A_DMSO_BR01_Slot2-1_1_8769	P32856	15.6%	4	143.9649200439453
24Apr2024_DDH_Hsp90_x33_10A_DMSO_BR01_Slot2-1_1_8769	P32926	43.9%	69	1510.1729736328125
24Apr2024_DDH_Hsp90_x33_10A_DMSO_BR01_Slot2-1_1_8769	P32929	49.6%	17	680.2598266601562
24Apr2024_DDH_Hsp90_x33_10A_DMSO_BR01_Slot2-1_1_8769	P32969	74.5%	67	6076.287109375
24Apr2024_DDH_Hsp90_x33_10A_DMSO_BR01_Slot2-1_1_8769	P33121	62.9%	92	4713.38037109375
24Apr2024_DDH_Hsp90_x33_10A_DMSO_BR01_Slot2-1_1_8769	P33176	75.5%	205	4655.8447265625
24Apr2024_DDH_Hsp90_x33_10A_DMSO_BR01_Slot2-1_1_8769	P33240	25.1%	20	1881.0140380859375
24Apr2024_DDH_Hsp90_x33_10A_DMSO_BR01_Slot2-1_1_8769	P33316	55.2%	22	18769.48046875
24Apr2024_DDH_Hsp90_x33_10A_DMSO_BR01_Slot2-1_1_8769	P33527	33.4%	57	1856.810302734375
24Apr2024_DDH_Hsp90_x33_10A_DMSO_BR01_Slot2-1_1_8769	P33552	32.9%	5	1637.056640625
24Apr2024_DDH_Hsp90_x33_10A_DMSO_BR01_Slot2-1_1_8769	P33897	12.3%	6	425.84283447265625
24Apr2024_DDH_Hsp90_x33_10A_DMSO_BR01_Slot2-1_1_8769	P33947	11.8%	2	576.6122436523438
24Apr2024_DDH_Hsp90_x33_10A_DMSO_BR01_Slot2-1_1_8769	P33981	40.5%	37	302.6637268066406
[truncated: 381,266 more rows]
