# Supplementary material for: Proteomic Analysis of Hsp90β-Selective Inhibitors Against Triple-Negative Breast Cancer to Gain a Mechanistic Insight
Source: Mol Cell Proteomics. 2025 Jul 24;24(9):101043. doi: 10.1016/j.mcpro.2025.101043 (PMC12446539; doi:10.1016/j.mcpro.2025.101043)
Supplement: Supplementary Data 12 [file mmc12.zip › Supplementary_MDA-MB-231proteinQuantReport_mmc12.tsv]

R.FileName	PG.ProteinAccessions	PG.Coverage	PG.NrOfModifiedSequencesIdentified	PG.Quantity
24Apr2024_DDH_Hsp90_x48_231_DMSO_BR01_Slot2-16_1_8824	A0A075B6N1	0%	0	NaN
24Apr2024_DDH_Hsp90_x48_231_DMSO_BR01_Slot2-16_1_8824	A0A075B759;F5H284;P0DN26	0%;0%;0%	0	NaN
24Apr2024_DDH_Hsp90_x48_231_DMSO_BR01_Slot2-16_1_8824	A0A087WUL8;B4DH59;P0DPF2;P0DPF3;Q3BBV2;Q5TAG4;Q5TI25;Q6P3W6;Q8N660	0%;0%;0%;0%;0%;0%;0%;0%;0%	0	NaN
24Apr2024_DDH_Hsp90_x48_231_DMSO_BR01_Slot2-16_1_8824	A0A087X1C5;A0A1B0GTQ1;A0A2R9YJI8	2.9%;3.4%;3.4%	1	14.424139976501465
24Apr2024_DDH_Hsp90_x48_231_DMSO_BR01_Slot2-16_1_8824	A0A096LP01	0%	0	NaN
24Apr2024_DDH_Hsp90_x48_231_DMSO_BR01_Slot2-16_1_8824	A0A0B4J2A2	33.5%	21	27520.3828125
24Apr2024_DDH_Hsp90_x48_231_DMSO_BR01_Slot2-16_1_8824	A0A0B4J2D5;P0DPI2	49.6%;49.6%	22	1688.04833984375
24Apr2024_DDH_Hsp90_x48_231_DMSO_BR01_Slot2-16_1_8824	A0A0J9YY54	0%	0	NaN
24Apr2024_DDH_Hsp90_x48_231_DMSO_BR01_Slot2-16_1_8824	A0A0U1RRE5	39.7%	2	25.541433334350586
24Apr2024_DDH_Hsp90_x48_231_DMSO_BR01_Slot2-16_1_8824	A0A140TA62;O76011	0%;0%	0	NaN
24Apr2024_DDH_Hsp90_x48_231_DMSO_BR01_Slot2-16_1_8824	A0A1B0GTU1	0%	0	NaN
24Apr2024_DDH_Hsp90_x48_231_DMSO_BR01_Slot2-16_1_8824	A0A1B0GUS4	16.2%	7	271.3694152832031
24Apr2024_DDH_Hsp90_x48_231_DMSO_BR01_Slot2-16_1_8824	A0A1B0GWI6;A8MYA2	0%;0%	0	NaN
24Apr2024_DDH_Hsp90_x48_231_DMSO_BR01_Slot2-16_1_8824	A0A590UJ96	3.7%	3	590.1185913085938
24Apr2024_DDH_Hsp90_x48_231_DMSO_BR01_Slot2-16_1_8824	A0A5F9ZGZ6	0%	0	NaN
24Apr2024_DDH_Hsp90_x48_231_DMSO_BR01_Slot2-16_1_8824	A0A7P0TAN4	0%	0	NaN
24Apr2024_DDH_Hsp90_x48_231_DMSO_BR01_Slot2-16_1_8824	A0A7P0TBJ1	0%	0	NaN
24Apr2024_DDH_Hsp90_x48_231_DMSO_BR01_Slot2-16_1_8824	A0AV96	47.6%	34	335.7513732910156
24Apr2024_DDH_Hsp90_x48_231_DMSO_BR01_Slot2-16_1_8824	A0AVF1	20.2%	10	98.23737335205078
24Apr2024_DDH_Hsp90_x48_231_DMSO_BR01_Slot2-16_1_8824	A0AVI2	0%	0	NaN
24Apr2024_DDH_Hsp90_x48_231_DMSO_BR01_Slot2-16_1_8824	A0AVK6	3.8%	2	104.3702163696289
24Apr2024_DDH_Hsp90_x48_231_DMSO_BR01_Slot2-16_1_8824	A0AVT1	71.1%	108	2179.780029296875
24Apr2024_DDH_Hsp90_x48_231_DMSO_BR01_Slot2-16_1_8824	A0FGR8	52.4%	91	1798.3277587890625
24Apr2024_DDH_Hsp90_x48_231_DMSO_BR01_Slot2-16_1_8824	A0JLT2	35.2%	9	106.14402770996094
24Apr2024_DDH_Hsp90_x48_231_DMSO_BR01_Slot2-16_1_8824	A0JNW5	26.5%	33	100.5133056640625
24Apr2024_DDH_Hsp90_x48_231_DMSO_BR01_Slot2-16_1_8824	A0MZ66	55.5%	52	544.8663330078125
24Apr2024_DDH_Hsp90_x48_231_DMSO_BR01_Slot2-16_1_8824	A0PJW6	26.2%	6	264.2091064453125
24Apr2024_DDH_Hsp90_x48_231_DMSO_BR01_Slot2-16_1_8824	A1A4S6	14.1%	8	298.6858825683594
24Apr2024_DDH_Hsp90_x48_231_DMSO_BR01_Slot2-16_1_8824	A1L0T0	49.8%	54	773.6629638671875
24Apr2024_DDH_Hsp90_x48_231_DMSO_BR01_Slot2-16_1_8824	A1L188	17.6%	1	179.28504943847656
24Apr2024_DDH_Hsp90_x48_231_DMSO_BR01_Slot2-16_1_8824	A1L390	1.6%	2	325.9786682128906
24Apr2024_DDH_Hsp90_x48_231_DMSO_BR01_Slot2-16_1_8824	A1X283	21.7%	19	244.7030029296875
24Apr2024_DDH_Hsp90_x48_231_DMSO_BR01_Slot2-16_1_8824	A1XBS5	19%	5	92.7550277709961
24Apr2024_DDH_Hsp90_x48_231_DMSO_BR01_Slot2-16_1_8824	A1YPR0	0%	0	NaN
24Apr2024_DDH_Hsp90_x48_231_DMSO_BR01_Slot2-16_1_8824	A2A2Y4	0%	0	NaN
24Apr2024_DDH_Hsp90_x48_231_DMSO_BR01_Slot2-16_1_8824	A2A3K4	0%	0	NaN
24Apr2024_DDH_Hsp90_x48_231_DMSO_BR01_Slot2-16_1_8824	A2A3N6	0%	0	NaN
24Apr2024_DDH_Hsp90_x48_231_DMSO_BR01_Slot2-16_1_8824	A2RRH5	0%	0	NaN
24Apr2024_DDH_Hsp90_x48_231_DMSO_BR01_Slot2-16_1_8824	A2RRP1	25.7%	60	313.7458190917969
24Apr2024_DDH_Hsp90_x48_231_DMSO_BR01_Slot2-16_1_8824	A2RTX5	7.9%	17	1723.044677734375
24Apr2024_DDH_Hsp90_x48_231_DMSO_BR01_Slot2-16_1_8824	A2RTY3	0%	0	NaN
24Apr2024_DDH_Hsp90_x48_231_DMSO_BR01_Slot2-16_1_8824	A2RU67	7.4%	4	66.65382385253906
24Apr2024_DDH_Hsp90_x48_231_DMSO_BR01_Slot2-16_1_8824	A2RUB6	0%	0	NaN
24Apr2024_DDH_Hsp90_x48_231_DMSO_BR01_Slot2-16_1_8824	A2RUC4	15.2%	4	264.8544006347656
24Apr2024_DDH_Hsp90_x48_231_DMSO_BR01_Slot2-16_1_8824	A2VDJ0	0%	0	NaN
24Apr2024_DDH_Hsp90_x48_231_DMSO_BR01_Slot2-16_1_8824	A2VEC9	0%	0	NaN
24Apr2024_DDH_Hsp90_x48_231_DMSO_BR01_Slot2-16_1_8824	A3KMH1	18%	28	131.32542419433594
24Apr2024_DDH_Hsp90_x48_231_DMSO_BR01_Slot2-16_1_8824	A3KN83	32.7%	37	272.1330871582031
24Apr2024_DDH_Hsp90_x48_231_DMSO_BR01_Slot2-16_1_8824	A4D161	0%	0	NaN
24Apr2024_DDH_Hsp90_x48_231_DMSO_BR01_Slot2-16_1_8824	A4D1E1	0%	0	NaN
24Apr2024_DDH_Hsp90_x48_231_DMSO_BR01_Slot2-16_1_8824	A4D1E9	52.5%	18	457.2452087402344
24Apr2024_DDH_Hsp90_x48_231_DMSO_BR01_Slot2-16_1_8824	A4D1U4	9.7%	4	88.11177825927734
24Apr2024_DDH_Hsp90_x48_231_DMSO_BR01_Slot2-16_1_8824	A4D2B0	21.4%	4	192.56349182128906
24Apr2024_DDH_Hsp90_x48_231_DMSO_BR01_Slot2-16_1_8824	A4D2H0	0%	0	NaN
24Apr2024_DDH_Hsp90_x48_231_DMSO_BR01_Slot2-16_1_8824	A4UGR9	0%	0	NaN
24Apr2024_DDH_Hsp90_x48_231_DMSO_BR01_Slot2-16_1_8824	A5A3E0	3.8%	3	95.22425842285156
24Apr2024_DDH_Hsp90_x48_231_DMSO_BR01_Slot2-16_1_8824	A5D8V6	30.7%	16	425.13531494140625
24Apr2024_DDH_Hsp90_x48_231_DMSO_BR01_Slot2-16_1_8824	A5PLL7	13.3%	4	263.9186706542969
24Apr2024_DDH_Hsp90_x48_231_DMSO_BR01_Slot2-16_1_8824	A5PLN9	25.2%	11	262.6564636230469
24Apr2024_DDH_Hsp90_x48_231_DMSO_BR01_Slot2-16_1_8824	A5YKK6	38.6%	116	472.843505859375
24Apr2024_DDH_Hsp90_x48_231_DMSO_BR01_Slot2-16_1_8824	A5YM69	3.5%	1	62.26429748535156
24Apr2024_DDH_Hsp90_x48_231_DMSO_BR01_Slot2-16_1_8824	A6NCE7;Q9GZQ8	22.4%;22.4%	6	4413.798828125
24Apr2024_DDH_Hsp90_x48_231_DMSO_BR01_Slot2-16_1_8824	A6NCL7	0%	0	NaN
24Apr2024_DDH_Hsp90_x48_231_DMSO_BR01_Slot2-16_1_8824	A6NCW0;A8MUK1;C9J2P7;C9JJH3;C9JLJ4;C9JPN9;C9JVI0;D6R901;D6R9N7;D6RA61;D6RBQ6;D6RCP7;D6RJB6;Q0WX57;Q7RTZ2	1.3%;1.3%;1.3%;1.3%;1.3%;1.3%;1.3%;1.3%;1.3%;1.3%;1.3%;1.3%;1.3%;1.3%;1.3%	3	6619.53173828125
24Apr2024_DDH_Hsp90_x48_231_DMSO_BR01_Slot2-16_1_8824	A6ND36	19.9%	15	1006.542236328125
24Apr2024_DDH_Hsp90_x48_231_DMSO_BR01_Slot2-16_1_8824	A6ND48	0%	0	NaN
24Apr2024_DDH_Hsp90_x48_231_DMSO_BR01_Slot2-16_1_8824	A6NDG6	51.4%	29	1963.1405029296875
24Apr2024_DDH_Hsp90_x48_231_DMSO_BR01_Slot2-16_1_8824	A6NDU8	48.3%	19	846.341064453125
24Apr2024_DDH_Hsp90_x48_231_DMSO_BR01_Slot2-16_1_8824	A6NEC2	0%	0	NaN
24Apr2024_DDH_Hsp90_x48_231_DMSO_BR01_Slot2-16_1_8824	A6NED2	26.6%	11	171.75367736816406
24Apr2024_DDH_Hsp90_x48_231_DMSO_BR01_Slot2-16_1_8824	A6NFI3	0%	0	NaN
24Apr2024_DDH_Hsp90_x48_231_DMSO_BR01_Slot2-16_1_8824	A6NHL2	3.8%	2	444.3500061035156
24Apr2024_DDH_Hsp90_x48_231_DMSO_BR01_Slot2-16_1_8824	A6NHQ2	5.4%	2	5154.29052734375
24Apr2024_DDH_Hsp90_x48_231_DMSO_BR01_Slot2-16_1_8824	A6NHR9	48.4%	138	362.0769348144531
24Apr2024_DDH_Hsp90_x48_231_DMSO_BR01_Slot2-16_1_8824	A6NHX0	16.1%	3	76.81548309326172
24Apr2024_DDH_Hsp90_x48_231_DMSO_BR01_Slot2-16_1_8824	A6NI28	3.8%	4	67.06228637695312
24Apr2024_DDH_Hsp90_x48_231_DMSO_BR01_Slot2-16_1_8824	A6NIH7	47.8%	13	301.7296142578125
24Apr2024_DDH_Hsp90_x48_231_DMSO_BR01_Slot2-16_1_8824	A6NJ78	19.7%	11	94.450439453125
24Apr2024_DDH_Hsp90_x48_231_DMSO_BR01_Slot2-16_1_8824	A6NJB7	0%	0	NaN
24Apr2024_DDH_Hsp90_x48_231_DMSO_BR01_Slot2-16_1_8824	A6NJG2	0%	0	NaN
24Apr2024_DDH_Hsp90_x48_231_DMSO_BR01_Slot2-16_1_8824	A6NKD9	43.9%	20	120.6538314819336
24Apr2024_DDH_Hsp90_x48_231_DMSO_BR01_Slot2-16_1_8824	A6NKF1	25.7%	9	528.8300170898438
24Apr2024_DDH_Hsp90_x48_231_DMSO_BR01_Slot2-16_1_8824	A6NKG5	0%	0	NaN
24Apr2024_DDH_Hsp90_x48_231_DMSO_BR01_Slot2-16_1_8824	A7E2S9	0%	0	NaN
24Apr2024_DDH_Hsp90_x48_231_DMSO_BR01_Slot2-16_1_8824	A7E2V4	13%	18	244.81716918945312
24Apr2024_DDH_Hsp90_x48_231_DMSO_BR01_Slot2-16_1_8824	A7KAX9	14.7%	25	172.2364044189453
24Apr2024_DDH_Hsp90_x48_231_DMSO_BR01_Slot2-16_1_8824	A7MBM2	6.1%	9	56.68091583251953
24Apr2024_DDH_Hsp90_x48_231_DMSO_BR01_Slot2-16_1_8824	A8CG34	28.9%	40	258.66876220703125
24Apr2024_DDH_Hsp90_x48_231_DMSO_BR01_Slot2-16_1_8824	A8K0Z3	0%	0	NaN
24Apr2024_DDH_Hsp90_x48_231_DMSO_BR01_Slot2-16_1_8824	A8MPP1	5.8%	4	35.947547912597656
24Apr2024_DDH_Hsp90_x48_231_DMSO_BR01_Slot2-16_1_8824	A8MVW0	0%	0	NaN
24Apr2024_DDH_Hsp90_x48_231_DMSO_BR01_Slot2-16_1_8824	A8MWD9	25%	5	1161.73876953125
24Apr2024_DDH_Hsp90_x48_231_DMSO_BR01_Slot2-16_1_8824	A8MWP4	0%	0	NaN
24Apr2024_DDH_Hsp90_x48_231_DMSO_BR01_Slot2-16_1_8824	A8MXV4	64%	26	630.6090087890625
24Apr2024_DDH_Hsp90_x48_231_DMSO_BR01_Slot2-16_1_8824	A8TX70	0.6%	1	572.5195922851562
24Apr2024_DDH_Hsp90_x48_231_DMSO_BR01_Slot2-16_1_8824	A9UHW6	32%	8	179.66404724121094
24Apr2024_DDH_Hsp90_x48_231_DMSO_BR01_Slot2-16_1_8824	B0YJ81	15.3%	3	159.0769805908203
24Apr2024_DDH_Hsp90_x48_231_DMSO_BR01_Slot2-16_1_8824	B1AK53	0%	0	NaN
24Apr2024_DDH_Hsp90_x48_231_DMSO_BR01_Slot2-16_1_8824	B2RTY4	2.2%	3	30.525705337524414
24Apr2024_DDH_Hsp90_x48_231_DMSO_BR01_Slot2-16_1_8824	B3EWG3;B3EWG5;B3EWG6	0%;0%;0%	0	NaN
24Apr2024_DDH_Hsp90_x48_231_DMSO_BR01_Slot2-16_1_8824	B3KNS4	33%	10	151.59872436523438
24Apr2024_DDH_Hsp90_x48_231_DMSO_BR01_Slot2-16_1_8824	B3KU38;P0DPB3	0%;0%	0	NaN
24Apr2024_DDH_Hsp90_x48_231_DMSO_BR01_Slot2-16_1_8824	B7ZAQ6;P0CG08	16.3%;16.3%	8	169.63023376464844
24Apr2024_DDH_Hsp90_x48_231_DMSO_BR01_Slot2-16_1_8824	B7ZBB8	11.7%	4	81.35260772705078
24Apr2024_DDH_Hsp90_x48_231_DMSO_BR01_Slot2-16_1_8824	B7ZW38;O60812;P0DMR1	0%;0%;0%	0	NaN
24Apr2024_DDH_Hsp90_x48_231_DMSO_BR01_Slot2-16_1_8824	B9A064	3.7%	1	664.595947265625
24Apr2024_DDH_Hsp90_x48_231_DMSO_BR01_Slot2-16_1_8824	C4AMC7;Q6VEQ5	28.1%;28%	18	431.1432800292969
24Apr2024_DDH_Hsp90_x48_231_DMSO_BR01_Slot2-16_1_8824	C9J7I0	38.7%	4	66.50093078613281
24Apr2024_DDH_Hsp90_x48_231_DMSO_BR01_Slot2-16_1_8824	C9JLW8	66%	6	776.6139526367188
24Apr2024_DDH_Hsp90_x48_231_DMSO_BR01_Slot2-16_1_8824	C9JRZ8	2.8%	2	64.51904296875
24Apr2024_DDH_Hsp90_x48_231_DMSO_BR01_Slot2-16_1_8824	E5RJM6	2%	1	241.30487060546875
24Apr2024_DDH_Hsp90_x48_231_DMSO_BR01_Slot2-16_1_8824	E9PAV3	5.4%	21	2177.553466796875
24Apr2024_DDH_Hsp90_x48_231_DMSO_BR01_Slot2-16_1_8824	E9PRG8	46.3%	13	902.7084350585938
24Apr2024_DDH_Hsp90_x48_231_DMSO_BR01_Slot2-16_1_8824	L0R819	62.5%	8	482.7093811035156
24Apr2024_DDH_Hsp90_x48_231_DMSO_BR01_Slot2-16_1_8824	M0R2J8	0%	0	NaN
24Apr2024_DDH_Hsp90_x48_231_DMSO_BR01_Slot2-16_1_8824	O00115	16.9%	7	875.6910400390625
24Apr2024_DDH_Hsp90_x48_231_DMSO_BR01_Slot2-16_1_8824	O00116	63.8%	64	1695.7548828125
24Apr2024_DDH_Hsp90_x48_231_DMSO_BR01_Slot2-16_1_8824	O00124	22.2%	4	36.696327209472656
24Apr2024_DDH_Hsp90_x48_231_DMSO_BR01_Slot2-16_1_8824	O00139	38.5%	52	608.2437744140625
24Apr2024_DDH_Hsp90_x48_231_DMSO_BR01_Slot2-16_1_8824	O00142	32.5%	8	227.6337890625
24Apr2024_DDH_Hsp90_x48_231_DMSO_BR01_Slot2-16_1_8824	O00148	36.1%	37	335.1278381347656
24Apr2024_DDH_Hsp90_x48_231_DMSO_BR01_Slot2-16_1_8824	O00151	85.7%	76	2391.95361328125
24Apr2024_DDH_Hsp90_x48_231_DMSO_BR01_Slot2-16_1_8824	O00154	69.2%	43	5079.2158203125
24Apr2024_DDH_Hsp90_x48_231_DMSO_BR01_Slot2-16_1_8824	O00159	47.8%	79	2163.829345703125
24Apr2024_DDH_Hsp90_x48_231_DMSO_BR01_Slot2-16_1_8824	O00160	6.1%	4	42.36494064331055
24Apr2024_DDH_Hsp90_x48_231_DMSO_BR01_Slot2-16_1_8824	O00161	68.2%	55	502.13775634765625
24Apr2024_DDH_Hsp90_x48_231_DMSO_BR01_Slot2-16_1_8824	O00165	48.7%	16	223.74732971191406
24Apr2024_DDH_Hsp90_x48_231_DMSO_BR01_Slot2-16_1_8824	O00170	66.4%	42	3711.81005859375
24Apr2024_DDH_Hsp90_x48_231_DMSO_BR01_Slot2-16_1_8824	O00178	45.4%	36	448.583984375
24Apr2024_DDH_Hsp90_x48_231_DMSO_BR01_Slot2-16_1_8824	O00186	40.2%	31	756.243408203125
24Apr2024_DDH_Hsp90_x48_231_DMSO_BR01_Slot2-16_1_8824	O00189	20.8%	9	110.6248779296875
24Apr2024_DDH_Hsp90_x48_231_DMSO_BR01_Slot2-16_1_8824	O00193	29%	21	767.0361328125
24Apr2024_DDH_Hsp90_x48_231_DMSO_BR01_Slot2-16_1_8824	O00194	41.3%	12	170.76678466796875
24Apr2024_DDH_Hsp90_x48_231_DMSO_BR01_Slot2-16_1_8824	O00203	50%	102	1562.0577392578125
24Apr2024_DDH_Hsp90_x48_231_DMSO_BR01_Slot2-16_1_8824	O00206	0%	0	NaN
24Apr2024_DDH_Hsp90_x48_231_DMSO_BR01_Slot2-16_1_8824	O00212	27.1%	6	192.8126983642578
24Apr2024_DDH_Hsp90_x48_231_DMSO_BR01_Slot2-16_1_8824	O00213	17%	8	293.17071533203125
24Apr2024_DDH_Hsp90_x48_231_DMSO_BR01_Slot2-16_1_8824	O00214	20.8%	8	351.9358215332031
24Apr2024_DDH_Hsp90_x48_231_DMSO_BR01_Slot2-16_1_8824	O00217	36.2%	18	781.27099609375
24Apr2024_DDH_Hsp90_x48_231_DMSO_BR01_Slot2-16_1_8824	O00220	20.3%	11	112.07427978515625
24Apr2024_DDH_Hsp90_x48_231_DMSO_BR01_Slot2-16_1_8824	O00221	35.4%	22	204.45127868652344
24Apr2024_DDH_Hsp90_x48_231_DMSO_BR01_Slot2-16_1_8824	O00231	65.2%	67	4660.55078125
24Apr2024_DDH_Hsp90_x48_231_DMSO_BR01_Slot2-16_1_8824	O00232	64.9%	74	1102.8001708984375
24Apr2024_DDH_Hsp90_x48_231_DMSO_BR01_Slot2-16_1_8824	O00233	53.8%	23	2747.552734375
24Apr2024_DDH_Hsp90_x48_231_DMSO_BR01_Slot2-16_1_8824	O00244	69.1%	12	1561.270751953125
24Apr2024_DDH_Hsp90_x48_231_DMSO_BR01_Slot2-16_1_8824	O00255	19.2%	9	225.62657165527344
24Apr2024_DDH_Hsp90_x48_231_DMSO_BR01_Slot2-16_1_8824	O00257	13%	7	115.93963623046875
24Apr2024_DDH_Hsp90_x48_231_DMSO_BR01_Slot2-16_1_8824	O00258	25.9%	7	99.63968658447266
24Apr2024_DDH_Hsp90_x48_231_DMSO_BR01_Slot2-16_1_8824	O00264	41.5%	12	1870.1597900390625
24Apr2024_DDH_Hsp90_x48_231_DMSO_BR01_Slot2-16_1_8824	O00267	43.8%	71	777.542236328125
24Apr2024_DDH_Hsp90_x48_231_DMSO_BR01_Slot2-16_1_8824	O00268	19.9%	18	162.5693817138672
24Apr2024_DDH_Hsp90_x48_231_DMSO_BR01_Slot2-16_1_8824	O00273	74.3%	32	1390.372314453125
24Apr2024_DDH_Hsp90_x48_231_DMSO_BR01_Slot2-16_1_8824	O00287	16.2%	3	5.729349613189697
24Apr2024_DDH_Hsp90_x48_231_DMSO_BR01_Slot2-16_1_8824	O00291	25.2%	29	144.40171813964844
24Apr2024_DDH_Hsp90_x48_231_DMSO_BR01_Slot2-16_1_8824	O00299	85.1%	43	10581.5712890625
24Apr2024_DDH_Hsp90_x48_231_DMSO_BR01_Slot2-16_1_8824	O00303	45.7%	38	4772.0751953125
24Apr2024_DDH_Hsp90_x48_231_DMSO_BR01_Slot2-16_1_8824	O00308	13.6%	9	238.5496368408203
24Apr2024_DDH_Hsp90_x48_231_DMSO_BR01_Slot2-16_1_8824	O00311	11%	5	86.02606201171875
24Apr2024_DDH_Hsp90_x48_231_DMSO_BR01_Slot2-16_1_8824	O00330	57.1%	37	602.2802124023438
24Apr2024_DDH_Hsp90_x48_231_DMSO_BR01_Slot2-16_1_8824	O00339	9.8%	7	192.93780517578125
24Apr2024_DDH_Hsp90_x48_231_DMSO_BR01_Slot2-16_1_8824	O00391	40.6%	27	521.8096923828125
24Apr2024_DDH_Hsp90_x48_231_DMSO_BR01_Slot2-16_1_8824	O00399	42.1%	14	1199.2513427734375
24Apr2024_DDH_Hsp90_x48_231_DMSO_BR01_Slot2-16_1_8824	O00400	14.4%	8	429.44012451171875
24Apr2024_DDH_Hsp90_x48_231_DMSO_BR01_Slot2-16_1_8824	O00401	64%	49	628.982666015625
24Apr2024_DDH_Hsp90_x48_231_DMSO_BR01_Slot2-16_1_8824	O00410	68.4%	198	3557.369384765625
24Apr2024_DDH_Hsp90_x48_231_DMSO_BR01_Slot2-16_1_8824	O00411	28.9%	36	143.99810791015625
24Apr2024_DDH_Hsp90_x48_231_DMSO_BR01_Slot2-16_1_8824	O00418	19.9%	14	204.02215576171875
24Apr2024_DDH_Hsp90_x48_231_DMSO_BR01_Slot2-16_1_8824	O00421	8.4%	3	331.60302734375
24Apr2024_DDH_Hsp90_x48_231_DMSO_BR01_Slot2-16_1_8824	O00422	63.4%	14	603.9083862304688
24Apr2024_DDH_Hsp90_x48_231_DMSO_BR01_Slot2-16_1_8824	O00423	0%	0	NaN
24Apr2024_DDH_Hsp90_x48_231_DMSO_BR01_Slot2-16_1_8824	O00425	45.6%	41	571.0772705078125
24Apr2024_DDH_Hsp90_x48_231_DMSO_BR01_Slot2-16_1_8824	O00429	77.6%	97	2213.570068359375
24Apr2024_DDH_Hsp90_x48_231_DMSO_BR01_Slot2-16_1_8824	O00442	66.4%	34	1311.4688720703125
24Apr2024_DDH_Hsp90_x48_231_DMSO_BR01_Slot2-16_1_8824	O00443	24%	39	226.23301696777344
24Apr2024_DDH_Hsp90_x48_231_DMSO_BR01_Slot2-16_1_8824	O00444	0%	0	NaN
24Apr2024_DDH_Hsp90_x48_231_DMSO_BR01_Slot2-16_1_8824	O00445	0%	0	NaN
24Apr2024_DDH_Hsp90_x48_231_DMSO_BR01_Slot2-16_1_8824	O00458	36.8%	14	112.68763732910156
24Apr2024_DDH_Hsp90_x48_231_DMSO_BR01_Slot2-16_1_8824	O00459	39.7%	24	245.76202392578125
24Apr2024_DDH_Hsp90_x48_231_DMSO_BR01_Slot2-16_1_8824	O00461	32.9%	38	324.6905212402344
24Apr2024_DDH_Hsp90_x48_231_DMSO_BR01_Slot2-16_1_8824	O00463	10.8%	4	97.24249267578125
24Apr2024_DDH_Hsp90_x48_231_DMSO_BR01_Slot2-16_1_8824	O00468	40.8%	76	438.2012023925781
24Apr2024_DDH_Hsp90_x48_231_DMSO_BR01_Slot2-16_1_8824	O00469	44.5%	55	722.0725708007812
24Apr2024_DDH_Hsp90_x48_231_DMSO_BR01_Slot2-16_1_8824	O00471	48.6%	49	647.2950439453125
24Apr2024_DDH_Hsp90_x48_231_DMSO_BR01_Slot2-16_1_8824	O00472	0%	0	NaN
24Apr2024_DDH_Hsp90_x48_231_DMSO_BR01_Slot2-16_1_8824	O00478	9.1%	4	115.39617919921875
24Apr2024_DDH_Hsp90_x48_231_DMSO_BR01_Slot2-16_1_8824	O00479	20%	2	445.77545166015625
24Apr2024_DDH_Hsp90_x48_231_DMSO_BR01_Slot2-16_1_8824	O00481	13.1%	6	219.49990844726562
24Apr2024_DDH_Hsp90_x48_231_DMSO_BR01_Slot2-16_1_8824	O00483	46.9%	8	1045.6602783203125
24Apr2024_DDH_Hsp90_x48_231_DMSO_BR01_Slot2-16_1_8824	O00487	65.5%	47	1963.735107421875
24Apr2024_DDH_Hsp90_x48_231_DMSO_BR01_Slot2-16_1_8824	O00488	46.3%	8	262.97088623046875
24Apr2024_DDH_Hsp90_x48_231_DMSO_BR01_Slot2-16_1_8824	O00499	49.7%	76	1406.3199462890625
24Apr2024_DDH_Hsp90_x48_231_DMSO_BR01_Slot2-16_1_8824	O00505	51.2%	53	861.12744140625
24Apr2024_DDH_Hsp90_x48_231_DMSO_BR01_Slot2-16_1_8824	O00506	23.9%	13	827.2302856445312
24Apr2024_DDH_Hsp90_x48_231_DMSO_BR01_Slot2-16_1_8824	O00507	1.6%	4	157.50927734375
24Apr2024_DDH_Hsp90_x48_231_DMSO_BR01_Slot2-16_1_8824	O00512	3.2%	3	123.06781005859375
24Apr2024_DDH_Hsp90_x48_231_DMSO_BR01_Slot2-16_1_8824	O00522	13.7%	9	197.31370544433594
24Apr2024_DDH_Hsp90_x48_231_DMSO_BR01_Slot2-16_1_8824	O00541	36.9%	22	557.9896850585938
24Apr2024_DDH_Hsp90_x48_231_DMSO_BR01_Slot2-16_1_8824	O00559	31.9%	7	150.1139373779297
24Apr2024_DDH_Hsp90_x48_231_DMSO_BR01_Slot2-16_1_8824	O00560	62.1%	66	1808.138427734375
24Apr2024_DDH_Hsp90_x48_231_DMSO_BR01_Slot2-16_1_8824	O00562	10.6%	12	140.7686309814453
24Apr2024_DDH_Hsp90_x48_231_DMSO_BR01_Slot2-16_1_8824	O00566	21.1%	10	97.64895629882812
24Apr2024_DDH_Hsp90_x48_231_DMSO_BR01_Slot2-16_1_8824	O00567	49.7%	34	240.71408081054688
24Apr2024_DDH_Hsp90_x48_231_DMSO_BR01_Slot2-16_1_8824	O00571	26.3%	27	1179.0523681640625
24Apr2024_DDH_Hsp90_x48_231_DMSO_BR01_Slot2-16_1_8824	O00584	28.1%	9	226.0801544189453
24Apr2024_DDH_Hsp90_x48_231_DMSO_BR01_Slot2-16_1_8824	O00592	42.8%	53	7549.1103515625
24Apr2024_DDH_Hsp90_x48_231_DMSO_BR01_Slot2-16_1_8824	O00622	64%	59	2393.966552734375
24Apr2024_DDH_Hsp90_x48_231_DMSO_BR01_Slot2-16_1_8824	O00623	0%	0	NaN
24Apr2024_DDH_Hsp90_x48_231_DMSO_BR01_Slot2-16_1_8824	O00625	49%	19	542.8067626953125
24Apr2024_DDH_Hsp90_x48_231_DMSO_BR01_Slot2-16_1_8824	O00629	35.9%	34	746.6694946289062
24Apr2024_DDH_Hsp90_x48_231_DMSO_BR01_Slot2-16_1_8824	O00635	28.8%	16	114.56507873535156
24Apr2024_DDH_Hsp90_x48_231_DMSO_BR01_Slot2-16_1_8824	O00712	11.9%	4	150.81507873535156
24Apr2024_DDH_Hsp90_x48_231_DMSO_BR01_Slot2-16_1_8824	O00716	3.2%	1	7.79247522354126
24Apr2024_DDH_Hsp90_x48_231_DMSO_BR01_Slot2-16_1_8824	O00743	48.5%	25	975.7013549804688
24Apr2024_DDH_Hsp90_x48_231_DMSO_BR01_Slot2-16_1_8824	O00754	36.7%	46	531.3934936523438
24Apr2024_DDH_Hsp90_x48_231_DMSO_BR01_Slot2-16_1_8824	O00757	2.9%	1	692.7459716796875
24Apr2024_DDH_Hsp90_x48_231_DMSO_BR01_Slot2-16_1_8824	O00762	78.2%	30	1792.20849609375
24Apr2024_DDH_Hsp90_x48_231_DMSO_BR01_Slot2-16_1_8824	O00764	67%	34	1263.7396240234375
24Apr2024_DDH_Hsp90_x48_231_DMSO_BR01_Slot2-16_1_8824	O00767	19.8%	5	272.172119140625
24Apr2024_DDH_Hsp90_x48_231_DMSO_BR01_Slot2-16_1_8824	O14494	19%	5	124.62073516845703
24Apr2024_DDH_Hsp90_x48_231_DMSO_BR01_Slot2-16_1_8824	O14495	22.2%	10	322.0146789550781
24Apr2024_DDH_Hsp90_x48_231_DMSO_BR01_Slot2-16_1_8824	O14497	29.4%	77	321.1048278808594
24Apr2024_DDH_Hsp90_x48_231_DMSO_BR01_Slot2-16_1_8824	O14519	15.7%	2	420.9891052246094
24Apr2024_DDH_Hsp90_x48_231_DMSO_BR01_Slot2-16_1_8824	O14521	10.7%	2	314.8955993652344
24Apr2024_DDH_Hsp90_x48_231_DMSO_BR01_Slot2-16_1_8824	O14523	38.7%	21	120.88175964355469
24Apr2024_DDH_Hsp90_x48_231_DMSO_BR01_Slot2-16_1_8824	O14524	13.1%	7	471.68963623046875
24Apr2024_DDH_Hsp90_x48_231_DMSO_BR01_Slot2-16_1_8824	O14525	0%	0	NaN
24Apr2024_DDH_Hsp90_x48_231_DMSO_BR01_Slot2-16_1_8824	O14526	0%	0	NaN
24Apr2024_DDH_Hsp90_x48_231_DMSO_BR01_Slot2-16_1_8824	O14529	2%	3	112.8365707397461
24Apr2024_DDH_Hsp90_x48_231_DMSO_BR01_Slot2-16_1_8824	O14530	48.7%	23	867.0875854492188
24Apr2024_DDH_Hsp90_x48_231_DMSO_BR01_Slot2-16_1_8824	O14531	2.8%	1	389.3470764160156
24Apr2024_DDH_Hsp90_x48_231_DMSO_BR01_Slot2-16_1_8824	O14543	0%	0	NaN
24Apr2024_DDH_Hsp90_x48_231_DMSO_BR01_Slot2-16_1_8824	O14545	24.1%	14	103.33519744873047
24Apr2024_DDH_Hsp90_x48_231_DMSO_BR01_Slot2-16_1_8824	O14548	69.3%	8	554.9617309570312
24Apr2024_DDH_Hsp90_x48_231_DMSO_BR01_Slot2-16_1_8824	O14556	7.1%	5	63530.56640625
24Apr2024_DDH_Hsp90_x48_231_DMSO_BR01_Slot2-16_1_8824	O14558	0%	0	NaN
24Apr2024_DDH_Hsp90_x48_231_DMSO_BR01_Slot2-16_1_8824	O14561	21.2%	6	160.95831298828125
24Apr2024_DDH_Hsp90_x48_231_DMSO_BR01_Slot2-16_1_8824	O14562	36.6%	18	406.89544677734375
24Apr2024_DDH_Hsp90_x48_231_DMSO_BR01_Slot2-16_1_8824	O14569	5.4%	2	226.23475646972656
24Apr2024_DDH_Hsp90_x48_231_DMSO_BR01_Slot2-16_1_8824	O14578	34.8%	83	294.2274169921875
24Apr2024_DDH_Hsp90_x48_231_DMSO_BR01_Slot2-16_1_8824	O14579	76.9%	42	1564.7972412109375
24Apr2024_DDH_Hsp90_x48_231_DMSO_BR01_Slot2-16_1_8824	O14593	11.2%	1	44.28664779663086
24Apr2024_DDH_Hsp90_x48_231_DMSO_BR01_Slot2-16_1_8824	O14607	0%	0	NaN
24Apr2024_DDH_Hsp90_x48_231_DMSO_BR01_Slot2-16_1_8824	O14613	59.5%	15	334.051513671875
24Apr2024_DDH_Hsp90_x48_231_DMSO_BR01_Slot2-16_1_8824	O14617	42.3%	74	1048.7508544921875
24Apr2024_DDH_Hsp90_x48_231_DMSO_BR01_Slot2-16_1_8824	O14618	52.6%	19	869.91455078125
24Apr2024_DDH_Hsp90_x48_231_DMSO_BR01_Slot2-16_1_8824	O14628	0%	0	NaN
24Apr2024_DDH_Hsp90_x48_231_DMSO_BR01_Slot2-16_1_8824	O14638	0%	0	NaN
24Apr2024_DDH_Hsp90_x48_231_DMSO_BR01_Slot2-16_1_8824	O14639	38%	29	318.8636779785156
24Apr2024_DDH_Hsp90_x48_231_DMSO_BR01_Slot2-16_1_8824	O14640	31.9%	15	171.2686767578125
24Apr2024_DDH_Hsp90_x48_231_DMSO_BR01_Slot2-16_1_8824	O14641	36.5%	26	552.8804931640625
24Apr2024_DDH_Hsp90_x48_231_DMSO_BR01_Slot2-16_1_8824	O14646	22%	34	295.6719970703125
24Apr2024_DDH_Hsp90_x48_231_DMSO_BR01_Slot2-16_1_8824	O14647	6.1%	8	78.25564575195312
24Apr2024_DDH_Hsp90_x48_231_DMSO_BR01_Slot2-16_1_8824	O14653	57.1%	20	247.36788940429688
24Apr2024_DDH_Hsp90_x48_231_DMSO_BR01_Slot2-16_1_8824	O14656	45.2%	16	242.4947967529297
24Apr2024_DDH_Hsp90_x48_231_DMSO_BR01_Slot2-16_1_8824	O14657	32.1%	13	620.0891723632812
24Apr2024_DDH_Hsp90_x48_231_DMSO_BR01_Slot2-16_1_8824	O14662	47.4%	24	125.78247833251953
24Apr2024_DDH_Hsp90_x48_231_DMSO_BR01_Slot2-16_1_8824	O14672	60.8%	66	1643.671142578125
24Apr2024_DDH_Hsp90_x48_231_DMSO_BR01_Slot2-16_1_8824	O14678	18.5%	12	215.220458984375
24Apr2024_DDH_Hsp90_x48_231_DMSO_BR01_Slot2-16_1_8824	O14681	8.8%	3	231.58035278320312
24Apr2024_DDH_Hsp90_x48_231_DMSO_BR01_Slot2-16_1_8824	O14682	16.3%	11	133.00205993652344
24Apr2024_DDH_Hsp90_x48_231_DMSO_BR01_Slot2-16_1_8824	O14683	19%	5	292.490966796875
24Apr2024_DDH_Hsp90_x48_231_DMSO_BR01_Slot2-16_1_8824	O14684	47.4%	9	1420.6014404296875
24Apr2024_DDH_Hsp90_x48_231_DMSO_BR01_Slot2-16_1_8824	O14686	4.1%	17	64.45467376708984
24Apr2024_DDH_Hsp90_x48_231_DMSO_BR01_Slot2-16_1_8824	O14713	0%	0	NaN
24Apr2024_DDH_Hsp90_x48_231_DMSO_BR01_Slot2-16_1_8824	O14715	6.2%	9	204.35350036621094
24Apr2024_DDH_Hsp90_x48_231_DMSO_BR01_Slot2-16_1_8824	O14727	24%	26	267.617919921875
24Apr2024_DDH_Hsp90_x48_231_DMSO_BR01_Slot2-16_1_8824	O14730	31.4%	14	467.5079650878906
24Apr2024_DDH_Hsp90_x48_231_DMSO_BR01_Slot2-16_1_8824	O14732	16.3%	7	428.29193115234375
24Apr2024_DDH_Hsp90_x48_231_DMSO_BR01_Slot2-16_1_8824	O14733	47.3%	24	375.8759765625
24Apr2024_DDH_Hsp90_x48_231_DMSO_BR01_Slot2-16_1_8824	O14734	54.5%	17	913.2300415039062
24Apr2024_DDH_Hsp90_x48_231_DMSO_BR01_Slot2-16_1_8824	O14735	22.1%	6	421.3294982910156
24Apr2024_DDH_Hsp90_x48_231_DMSO_BR01_Slot2-16_1_8824	O14737	70.4%	21	861.7904052734375
24Apr2024_DDH_Hsp90_x48_231_DMSO_BR01_Slot2-16_1_8824	O14744	56.8%	62	1956.4771728515625
24Apr2024_DDH_Hsp90_x48_231_DMSO_BR01_Slot2-16_1_8824	O14745	60.3%	43	2907.60107421875
24Apr2024_DDH_Hsp90_x48_231_DMSO_BR01_Slot2-16_1_8824	O14757	44.3%	24	418.127685546875
24Apr2024_DDH_Hsp90_x48_231_DMSO_BR01_Slot2-16_1_8824	O14763	33%	14	615.9664916992188
24Apr2024_DDH_Hsp90_x48_231_DMSO_BR01_Slot2-16_1_8824	O14772	21.4%	10	217.90122985839844
24Apr2024_DDH_Hsp90_x48_231_DMSO_BR01_Slot2-16_1_8824	O14773	40.1%	21	467.9095458984375
24Apr2024_DDH_Hsp90_x48_231_DMSO_BR01_Slot2-16_1_8824	O14775	0%	0	NaN
24Apr2024_DDH_Hsp90_x48_231_DMSO_BR01_Slot2-16_1_8824	O14776	37.2%	61	746.3848876953125
24Apr2024_DDH_Hsp90_x48_231_DMSO_BR01_Slot2-16_1_8824	O14777	63.2%	61	889.0888671875
24Apr2024_DDH_Hsp90_x48_231_DMSO_BR01_Slot2-16_1_8824	O14786	48.8%	69	1529.776611328125
24Apr2024_DDH_Hsp90_x48_231_DMSO_BR01_Slot2-16_1_8824	O14787	35.7%	43	753.094482421875
24Apr2024_DDH_Hsp90_x48_231_DMSO_BR01_Slot2-16_1_8824	O14791	0%	0	NaN
24Apr2024_DDH_Hsp90_x48_231_DMSO_BR01_Slot2-16_1_8824	O14795	16.1%	20	155.14601135253906
24Apr2024_DDH_Hsp90_x48_231_DMSO_BR01_Slot2-16_1_8824	O14802	30.3%	38	288.4746398925781
24Apr2024_DDH_Hsp90_x48_231_DMSO_BR01_Slot2-16_1_8824	O14817	13.9%	4	108.793212890625
24Apr2024_DDH_Hsp90_x48_231_DMSO_BR01_Slot2-16_1_8824	O14818	72.2%	33	10709.078125
24Apr2024_DDH_Hsp90_x48_231_DMSO_BR01_Slot2-16_1_8824	O14828	45.2%	34	916.535888671875
24Apr2024_DDH_Hsp90_x48_231_DMSO_BR01_Slot2-16_1_8824	O14832	26.6%	9	208.41587829589844
24Apr2024_DDH_Hsp90_x48_231_DMSO_BR01_Slot2-16_1_8824	O14841	25.3%	23	152.63409423828125
24Apr2024_DDH_Hsp90_x48_231_DMSO_BR01_Slot2-16_1_8824	O14867	19.8%	10	68.9017105102539
24Apr2024_DDH_Hsp90_x48_231_DMSO_BR01_Slot2-16_1_8824	O14874	26.5%	10	339.5589904785156
24Apr2024_DDH_Hsp90_x48_231_DMSO_BR01_Slot2-16_1_8824	O14879	68.6%	69	1009.6870727539062
24Apr2024_DDH_Hsp90_x48_231_DMSO_BR01_Slot2-16_1_8824	O14880	34.2%	16	340.9794921875
24Apr2024_DDH_Hsp90_x48_231_DMSO_BR01_Slot2-16_1_8824	O14893	37.1%	15	378.686279296875
24Apr2024_DDH_Hsp90_x48_231_DMSO_BR01_Slot2-16_1_8824	O14896	3.4%	1	4.837121963500977
24Apr2024_DDH_Hsp90_x48_231_DMSO_BR01_Slot2-16_1_8824	O14907	64.5%	15	809.8933715820312
24Apr2024_DDH_Hsp90_x48_231_DMSO_BR01_Slot2-16_1_8824	O14908	64%	33	1513.9932861328125
24Apr2024_DDH_Hsp90_x48_231_DMSO_BR01_Slot2-16_1_8824	O14920	42.1%	33	510.2725524902344
24Apr2024_DDH_Hsp90_x48_231_DMSO_BR01_Slot2-16_1_8824	O14924	6.8%	7	70.74553680419922
24Apr2024_DDH_Hsp90_x48_231_DMSO_BR01_Slot2-16_1_8824	O14925	27.8%	13	488.85137939453125
24Apr2024_DDH_Hsp90_x48_231_DMSO_BR01_Slot2-16_1_8824	O14929	47%	26	1246.8634033203125
24Apr2024_DDH_Hsp90_x48_231_DMSO_BR01_Slot2-16_1_8824	O14933	66.7%	22	1144.8944091796875
24Apr2024_DDH_Hsp90_x48_231_DMSO_BR01_Slot2-16_1_8824	O14936	45.9%	64	918.5607299804688
24Apr2024_DDH_Hsp90_x48_231_DMSO_BR01_Slot2-16_1_8824	O14939	12.2%	8	79.9751205444336
24Apr2024_DDH_Hsp90_x48_231_DMSO_BR01_Slot2-16_1_8824	O14948	0%	0	NaN
24Apr2024_DDH_Hsp90_x48_231_DMSO_BR01_Slot2-16_1_8824	O14949	57.3%	12	806.0617065429688
24Apr2024_DDH_Hsp90_x48_231_DMSO_BR01_Slot2-16_1_8824	O14950	17.4%	35	332.5575866699219
24Apr2024_DDH_Hsp90_x48_231_DMSO_BR01_Slot2-16_1_8824	O14957	21.4%	1	396.7735900878906
24Apr2024_DDH_Hsp90_x48_231_DMSO_BR01_Slot2-16_1_8824	O14960	0%	0	NaN
24Apr2024_DDH_Hsp90_x48_231_DMSO_BR01_Slot2-16_1_8824	O14964	37.6%	46	1221.6510009765625
24Apr2024_DDH_Hsp90_x48_231_DMSO_BR01_Slot2-16_1_8824	O14965	60%	36	339.5758361816406
24Apr2024_DDH_Hsp90_x48_231_DMSO_BR01_Slot2-16_1_8824	O14966	53.2%	12	261.40740966796875
24Apr2024_DDH_Hsp90_x48_231_DMSO_BR01_Slot2-16_1_8824	O14967	46.1%	35	321.11810302734375
24Apr2024_DDH_Hsp90_x48_231_DMSO_BR01_Slot2-16_1_8824	O14972	42.1%	12	194.14569091796875
24Apr2024_DDH_Hsp90_x48_231_DMSO_BR01_Slot2-16_1_8824	O14974	55%	102	1745.47314453125
24Apr2024_DDH_Hsp90_x48_231_DMSO_BR01_Slot2-16_1_8824	O14976	28.2%	33	148.04489135742188
24Apr2024_DDH_Hsp90_x48_231_DMSO_BR01_Slot2-16_1_8824	O14979	19%	15	1980.0784912109375
24Apr2024_DDH_Hsp90_x48_231_DMSO_BR01_Slot2-16_1_8824	O14980	55.5%	130	743.7626953125
24Apr2024_DDH_Hsp90_x48_231_DMSO_BR01_Slot2-16_1_8824	O14981	38.1%	81	334.6181945800781
24Apr2024_DDH_Hsp90_x48_231_DMSO_BR01_Slot2-16_1_8824	O15013	30%	43	479.8402404785156
24Apr2024_DDH_Hsp90_x48_231_DMSO_BR01_Slot2-16_1_8824	O15014	13.4%	15	156.3213348388672
24Apr2024_DDH_Hsp90_x48_231_DMSO_BR01_Slot2-16_1_8824	O15018	0%	0	NaN
24Apr2024_DDH_Hsp90_x48_231_DMSO_BR01_Slot2-16_1_8824	O15020	9.7%	16	565.545654296875
24Apr2024_DDH_Hsp90_x48_231_DMSO_BR01_Slot2-16_1_8824	O15021	8.5%	16	68.9372329711914
24Apr2024_DDH_Hsp90_x48_231_DMSO_BR01_Slot2-16_1_8824	O15027	39%	102	963.8576049804688
24Apr2024_DDH_Hsp90_x48_231_DMSO_BR01_Slot2-16_1_8824	O15031	51.9%	103	737.7218017578125
24Apr2024_DDH_Hsp90_x48_231_DMSO_BR01_Slot2-16_1_8824	O15033	0%	0	NaN
24Apr2024_DDH_Hsp90_x48_231_DMSO_BR01_Slot2-16_1_8824	O15037	20.4%	9	229.64402770996094
24Apr2024_DDH_Hsp90_x48_231_DMSO_BR01_Slot2-16_1_8824	O15040	12.8%	13	241.03314208984375
24Apr2024_DDH_Hsp90_x48_231_DMSO_BR01_Slot2-16_1_8824	O15042	40.3%	56	735.8391723632812
24Apr2024_DDH_Hsp90_x48_231_DMSO_BR01_Slot2-16_1_8824	O15047	15.2%	22	140.44302368164062
24Apr2024_DDH_Hsp90_x48_231_DMSO_BR01_Slot2-16_1_8824	O15056	33%	47	577.0899047851562
24Apr2024_DDH_Hsp90_x48_231_DMSO_BR01_Slot2-16_1_8824	O15061	0.9%	2	44.63005065917969
24Apr2024_DDH_Hsp90_x48_231_DMSO_BR01_Slot2-16_1_8824	O15063	12.9%	8	58.00881576538086
24Apr2024_DDH_Hsp90_x48_231_DMSO_BR01_Slot2-16_1_8824	O15066	49.3%	44	349.03033447265625
24Apr2024_DDH_Hsp90_x48_231_DMSO_BR01_Slot2-16_1_8824	O15067	57.2%	106	1500.66796875
24Apr2024_DDH_Hsp90_x48_231_DMSO_BR01_Slot2-16_1_8824	O15069	0%	0	NaN
24Apr2024_DDH_Hsp90_x48_231_DMSO_BR01_Slot2-16_1_8824	O15078	4.7%	10	143.28610229492188
24Apr2024_DDH_Hsp90_x48_231_DMSO_BR01_Slot2-16_1_8824	O15083	0%	0	NaN
24Apr2024_DDH_Hsp90_x48_231_DMSO_BR01_Slot2-16_1_8824	O15084	38.6%	39	406.2759704589844
24Apr2024_DDH_Hsp90_x48_231_DMSO_BR01_Slot2-16_1_8824	O15085	19.4%	23	130.06773376464844
24Apr2024_DDH_Hsp90_x48_231_DMSO_BR01_Slot2-16_1_8824	O15091	30%	21	161.9056396484375
24Apr2024_DDH_Hsp90_x48_231_DMSO_BR01_Slot2-16_1_8824	O15111	31.9%	24	276.244873046875
24Apr2024_DDH_Hsp90_x48_231_DMSO_BR01_Slot2-16_1_8824	O15116	64.7%	11	511.3059387207031
24Apr2024_DDH_Hsp90_x48_231_DMSO_BR01_Slot2-16_1_8824	O15118	18.1%	27	1324.1085205078125
24Apr2024_DDH_Hsp90_x48_231_DMSO_BR01_Slot2-16_1_8824	O15120	20.9%	8	247.8688507080078
24Apr2024_DDH_Hsp90_x48_231_DMSO_BR01_Slot2-16_1_8824	O15121	16.1%	11	1518.911376953125
24Apr2024_DDH_Hsp90_x48_231_DMSO_BR01_Slot2-16_1_8824	O15123	0%	0	NaN
24Apr2024_DDH_Hsp90_x48_231_DMSO_BR01_Slot2-16_1_8824	O15126	42.9%	35	558.1843872070312
24Apr2024_DDH_Hsp90_x48_231_DMSO_BR01_Slot2-16_1_8824	O15127	17%	21	640.619140625
24Apr2024_DDH_Hsp90_x48_231_DMSO_BR01_Slot2-16_1_8824	O15131	3.7%	2	410.2491149902344
24Apr2024_DDH_Hsp90_x48_231_DMSO_BR01_Slot2-16_1_8824	O15143	59.9%	41	3879.582275390625
24Apr2024_DDH_Hsp90_x48_231_DMSO_BR01_Slot2-16_1_8824	O15144	78.7%	50	2302.09716796875
24Apr2024_DDH_Hsp90_x48_231_DMSO_BR01_Slot2-16_1_8824	O15145	60.1%	28	1281.1070556640625
24Apr2024_DDH_Hsp90_x48_231_DMSO_BR01_Slot2-16_1_8824	O15155	24.6%	4	392.7219543457031
24Apr2024_DDH_Hsp90_x48_231_DMSO_BR01_Slot2-16_1_8824	O15160	71.1%	32	955.9361572265625
24Apr2024_DDH_Hsp90_x48_231_DMSO_BR01_Slot2-16_1_8824	O15162	15.7%	4	130.31187438964844
24Apr2024_DDH_Hsp90_x48_231_DMSO_BR01_Slot2-16_1_8824	O15164	36.2%	34	357.3661804199219
24Apr2024_DDH_Hsp90_x48_231_DMSO_BR01_Slot2-16_1_8824	O15169	0%	0	NaN
24Apr2024_DDH_Hsp90_x48_231_DMSO_BR01_Slot2-16_1_8824	O15173	43.5%	25	4360.8154296875
24Apr2024_DDH_Hsp90_x48_231_DMSO_BR01_Slot2-16_1_8824	O15182	35.9%	7	228.56826782226562
24Apr2024_DDH_Hsp90_x48_231_DMSO_BR01_Slot2-16_1_8824	O15194	27.2%	8	281.1079406738281
24Apr2024_DDH_Hsp90_x48_231_DMSO_BR01_Slot2-16_1_8824	O15209	0%	0	NaN
24Apr2024_DDH_Hsp90_x48_231_DMSO_BR01_Slot2-16_1_8824	O15211	40.8%	21	278.2294616699219
24Apr2024_DDH_Hsp90_x48_231_DMSO_BR01_Slot2-16_1_8824	O15212	60.5%	34	1564.0496826171875
24Apr2024_DDH_Hsp90_x48_231_DMSO_BR01_Slot2-16_1_8824	O15213	13.1%	6	144.2247772216797
24Apr2024_DDH_Hsp90_x48_231_DMSO_BR01_Slot2-16_1_8824	O15226	41.2%	35	180.4829864501953
24Apr2024_DDH_Hsp90_x48_231_DMSO_BR01_Slot2-16_1_8824	O15228	36.9%	32	303.9165954589844
24Apr2024_DDH_Hsp90_x48_231_DMSO_BR01_Slot2-16_1_8824	O15230	29.4%	107	280.3575134277344
24Apr2024_DDH_Hsp90_x48_231_DMSO_BR01_Slot2-16_1_8824	O15231	63%	58	596.4442138671875
24Apr2024_DDH_Hsp90_x48_231_DMSO_BR01_Slot2-16_1_8824	O15234	16.4%	8	133.8900146484375
24Apr2024_DDH_Hsp90_x48_231_DMSO_BR01_Slot2-16_1_8824	O15235	46.4%	9	664.125732421875
24Apr2024_DDH_Hsp90_x48_231_DMSO_BR01_Slot2-16_1_8824	O15243	0%	0	NaN
24Apr2024_DDH_Hsp90_x48_231_DMSO_BR01_Slot2-16_1_8824	O15254	45%	31	502.20947265625
24Apr2024_DDH_Hsp90_x48_231_DMSO_BR01_Slot2-16_1_8824	O15258	33.7%	10	845.1215209960938
24Apr2024_DDH_Hsp90_x48_231_DMSO_BR01_Slot2-16_1_8824	O15260	21.6%	18	1836.803466796875
24Apr2024_DDH_Hsp90_x48_231_DMSO_BR01_Slot2-16_1_8824	O15264	48.2%	18	678.6671142578125
24Apr2024_DDH_Hsp90_x48_231_DMSO_BR01_Slot2-16_1_8824	O15265	0%	0	NaN
24Apr2024_DDH_Hsp90_x48_231_DMSO_BR01_Slot2-16_1_8824	O15269	40.6%	29	915.0049438476562
24Apr2024_DDH_Hsp90_x48_231_DMSO_BR01_Slot2-16_1_8824	O15270	51.8%	35	364.0255126953125
24Apr2024_DDH_Hsp90_x48_231_DMSO_BR01_Slot2-16_1_8824	O15287	5.9%	2	20.43795394897461
24Apr2024_DDH_Hsp90_x48_231_DMSO_BR01_Slot2-16_1_8824	O15294	51.5%	95	1130.7451171875
24Apr2024_DDH_Hsp90_x48_231_DMSO_BR01_Slot2-16_1_8824	O15296	0%	0	NaN
24Apr2024_DDH_Hsp90_x48_231_DMSO_BR01_Slot2-16_1_8824	O15304	20.6%	2	100.40628051757812
24Apr2024_DDH_Hsp90_x48_231_DMSO_BR01_Slot2-16_1_8824	O15305	47.6%	29	1278.510986328125
24Apr2024_DDH_Hsp90_x48_231_DMSO_BR01_Slot2-16_1_8824	O15321	19%	13	566.5154418945312
24Apr2024_DDH_Hsp90_x48_231_DMSO_BR01_Slot2-16_1_8824	O15327	48.3%	55	382.5606994628906
24Apr2024_DDH_Hsp90_x48_231_DMSO_BR01_Slot2-16_1_8824	O15344	41.8%	35	335.7067565917969
24Apr2024_DDH_Hsp90_x48_231_DMSO_BR01_Slot2-16_1_8824	O15347	48%	23	3335.2431640625
24Apr2024_DDH_Hsp90_x48_231_DMSO_BR01_Slot2-16_1_8824	O15355	51.3%	49	1264.8199462890625
24Apr2024_DDH_Hsp90_x48_231_DMSO_BR01_Slot2-16_1_8824	O15357	42.4%	71	822.226806640625
24Apr2024_DDH_Hsp90_x48_231_DMSO_BR01_Slot2-16_1_8824	O15360	7.2%	8	67.58209228515625
24Apr2024_DDH_Hsp90_x48_231_DMSO_BR01_Slot2-16_1_8824	O15371	56.8%	81	2821.947509765625
24Apr2024_DDH_Hsp90_x48_231_DMSO_BR01_Slot2-16_1_8824	O15372	60.2%	55	5697.60986328125
24Apr2024_DDH_Hsp90_x48_231_DMSO_BR01_Slot2-16_1_8824	O15379	24.1%	10	192.0160369873047
24Apr2024_DDH_Hsp90_x48_231_DMSO_BR01_Slot2-16_1_8824	O15381	26.4%	15	13885.3515625
24Apr2024_DDH_Hsp90_x48_231_DMSO_BR01_Slot2-16_1_8824	O15382	50.8%	35	631.6605834960938
24Apr2024_DDH_Hsp90_x48_231_DMSO_BR01_Slot2-16_1_8824	O15392	46.5%	5	68.61199188232422
24Apr2024_DDH_Hsp90_x48_231_DMSO_BR01_Slot2-16_1_8824	O15394	0%	0	NaN
24Apr2024_DDH_Hsp90_x48_231_DMSO_BR01_Slot2-16_1_8824	O15397	28%	30	320.3841857910156
24Apr2024_DDH_Hsp90_x48_231_DMSO_BR01_Slot2-16_1_8824	O15400	54.4%	34	2120.1259765625
24Apr2024_DDH_Hsp90_x48_231_DMSO_BR01_Slot2-16_1_8824	O15417	5%	13	71.37352752685547
24Apr2024_DDH_Hsp90_x48_231_DMSO_BR01_Slot2-16_1_8824	O15427	24.7%	18	3408.80908203125
24Apr2024_DDH_Hsp90_x48_231_DMSO_BR01_Slot2-16_1_8824	O15431	15.8%	3	201.6953125
24Apr2024_DDH_Hsp90_x48_231_DMSO_BR01_Slot2-16_1_8824	O15432	24.5%	6	63.05620193481445
24Apr2024_DDH_Hsp90_x48_231_DMSO_BR01_Slot2-16_1_8824	O15438	13%	23	198.38937377929688
24Apr2024_DDH_Hsp90_x48_231_DMSO_BR01_Slot2-16_1_8824	O15439	23%	26	146.1632537841797
24Apr2024_DDH_Hsp90_x48_231_DMSO_BR01_Slot2-16_1_8824	O15440	0%	0	NaN
24Apr2024_DDH_Hsp90_x48_231_DMSO_BR01_Slot2-16_1_8824	O15446	57.6%	26	334.7337951660156
24Apr2024_DDH_Hsp90_x48_231_DMSO_BR01_Slot2-16_1_8824	O15455	7.2%	5	67.3084487915039
24Apr2024_DDH_Hsp90_x48_231_DMSO_BR01_Slot2-16_1_8824	O15460	54%	47	1183.48193359375
24Apr2024_DDH_Hsp90_x48_231_DMSO_BR01_Slot2-16_1_8824	O15484	11.7%	8	73.55313873291016
24Apr2024_DDH_Hsp90_x48_231_DMSO_BR01_Slot2-16_1_8824	O15498	71.2%	18	1447.2510986328125
24Apr2024_DDH_Hsp90_x48_231_DMSO_BR01_Slot2-16_1_8824	O15504	35.7%	17	150.03665161132812
24Apr2024_DDH_Hsp90_x48_231_DMSO_BR01_Slot2-16_1_8824	O15511	63.6%	24	875.9935302734375
24Apr2024_DDH_Hsp90_x48_231_DMSO_BR01_Slot2-16_1_8824	O15514	73.2%	14	369.3497009277344
24Apr2024_DDH_Hsp90_x48_231_DMSO_BR01_Slot2-16_1_8824	O15516	1.4%	1	60.731536865234375
24Apr2024_DDH_Hsp90_x48_231_DMSO_BR01_Slot2-16_1_8824	O15523	41.1%	57	2377.7626953125
24Apr2024_DDH_Hsp90_x48_231_DMSO_BR01_Slot2-16_1_8824	O15525	15.4%	2	66.21697998046875
24Apr2024_DDH_Hsp90_x48_231_DMSO_BR01_Slot2-16_1_8824	O15530	52%	26	202.3620147705078
24Apr2024_DDH_Hsp90_x48_231_DMSO_BR01_Slot2-16_1_8824	O15533	27.7%	13	2293.126220703125
24Apr2024_DDH_Hsp90_x48_231_DMSO_BR01_Slot2-16_1_8824	O15541	30%	13	181.3081512451172
24Apr2024_DDH_Hsp90_x48_231_DMSO_BR01_Slot2-16_1_8824	O15547	0%	0	NaN
24Apr2024_DDH_Hsp90_x48_231_DMSO_BR01_Slot2-16_1_8824	O15550	11.7%	13	104.19058990478516
24Apr2024_DDH_Hsp90_x48_231_DMSO_BR01_Slot2-16_1_8824	O15551	7.3%	2	362.5925598144531
24Apr2024_DDH_Hsp90_x48_231_DMSO_BR01_Slot2-16_1_8824	O15554	13.8%	9	233.9895782470703
24Apr2024_DDH_Hsp90_x48_231_DMSO_BR01_Slot2-16_1_8824	O43143	61.8%	99	2662.7041015625
24Apr2024_DDH_Hsp90_x48_231_DMSO_BR01_Slot2-16_1_8824	O43148	40.8%	23	427.97589111328125
24Apr2024_DDH_Hsp90_x48_231_DMSO_BR01_Slot2-16_1_8824	O43149	10.9%	29	148.55047607421875
24Apr2024_DDH_Hsp90_x48_231_DMSO_BR01_Slot2-16_1_8824	O43150	35.2%	37	292.8268127441406
24Apr2024_DDH_Hsp90_x48_231_DMSO_BR01_Slot2-16_1_8824	O43156	23.5%	24	255.79864501953125
24Apr2024_DDH_Hsp90_x48_231_DMSO_BR01_Slot2-16_1_8824	O43159	28.3%	13	208.6201934814453
24Apr2024_DDH_Hsp90_x48_231_DMSO_BR01_Slot2-16_1_8824	O43164	30.9%	24	155.35427856445312
24Apr2024_DDH_Hsp90_x48_231_DMSO_BR01_Slot2-16_1_8824	O43166	2.2%	3	38.79387664794922
24Apr2024_DDH_Hsp90_x48_231_DMSO_BR01_Slot2-16_1_8824	O43169	64%	12	585.7217407226562
24Apr2024_DDH_Hsp90_x48_231_DMSO_BR01_Slot2-16_1_8824	O43172	64.2%	43	747.0217895507812
24Apr2024_DDH_Hsp90_x48_231_DMSO_BR01_Slot2-16_1_8824	O43175	21.8%	12	194.7659149169922
24Apr2024_DDH_Hsp90_x48_231_DMSO_BR01_Slot2-16_1_8824	O43181	31.4%	11	535.5780029296875
24Apr2024_DDH_Hsp90_x48_231_DMSO_BR01_Slot2-16_1_8824	O43194	9.1%	5	151.25439453125
24Apr2024_DDH_Hsp90_x48_231_DMSO_BR01_Slot2-16_1_8824	O43236	0%	0	NaN
24Apr2024_DDH_Hsp90_x48_231_DMSO_BR01_Slot2-16_1_8824	O43237	61%	36	1609.7923583984375
24Apr2024_DDH_Hsp90_x48_231_DMSO_BR01_Slot2-16_1_8824	O43242	68.7%	86	2151.621826171875
24Apr2024_DDH_Hsp90_x48_231_DMSO_BR01_Slot2-16_1_8824	O43251	34.4%	15	343.84173583984375
24Apr2024_DDH_Hsp90_x48_231_DMSO_BR01_Slot2-16_1_8824	O43252	62.2%	49	1452.2972412109375
24Apr2024_DDH_Hsp90_x48_231_DMSO_BR01_Slot2-16_1_8824	O43264	53.8%	70	597.1304321289062
24Apr2024_DDH_Hsp90_x48_231_DMSO_BR01_Slot2-16_1_8824	O43278	17.6%	8	145.7444305419922
24Apr2024_DDH_Hsp90_x48_231_DMSO_BR01_Slot2-16_1_8824	O43281	0%	0	NaN
24Apr2024_DDH_Hsp90_x48_231_DMSO_BR01_Slot2-16_1_8824	O43286	12.9%	4	161.40846252441406
24Apr2024_DDH_Hsp90_x48_231_DMSO_BR01_Slot2-16_1_8824	O43290	50.6%	51	242.50201416015625
24Apr2024_DDH_Hsp90_x48_231_DMSO_BR01_Slot2-16_1_8824	O43291	47.2%	16	571.60107421875
24Apr2024_DDH_Hsp90_x48_231_DMSO_BR01_Slot2-16_1_8824	O43292	19.3%	12	571.1439208984375
24Apr2024_DDH_Hsp90_x48_231_DMSO_BR01_Slot2-16_1_8824	O43293	20.3%	9	429.361328125
24Apr2024_DDH_Hsp90_x48_231_DMSO_BR01_Slot2-16_1_8824	O43294	51.2%	27	470.5670166015625
24Apr2024_DDH_Hsp90_x48_231_DMSO_BR01_Slot2-16_1_8824	O43295	0%	0	NaN
24Apr2024_DDH_Hsp90_x48_231_DMSO_BR01_Slot2-16_1_8824	O43299	22.7%	16	183.7760467529297
24Apr2024_DDH_Hsp90_x48_231_DMSO_BR01_Slot2-16_1_8824	O43301	20.6%	10	156.38990783691406
24Apr2024_DDH_Hsp90_x48_231_DMSO_BR01_Slot2-16_1_8824	O43303	9.5%	6	352.02374267578125
24Apr2024_DDH_Hsp90_x48_231_DMSO_BR01_Slot2-16_1_8824	O43307	1.9%	1	44.696651458740234
24Apr2024_DDH_Hsp90_x48_231_DMSO_BR01_Slot2-16_1_8824	O43310	26.4%	13	229.34190368652344
24Apr2024_DDH_Hsp90_x48_231_DMSO_BR01_Slot2-16_1_8824	O43313	2.3%	1	33.77688217163086
24Apr2024_DDH_Hsp90_x48_231_DMSO_BR01_Slot2-16_1_8824	O43314	33.6%	46	439.16290283203125
24Apr2024_DDH_Hsp90_x48_231_DMSO_BR01_Slot2-16_1_8824	O43318	28.1%	21	175.14608764648438
24Apr2024_DDH_Hsp90_x48_231_DMSO_BR01_Slot2-16_1_8824	O43323	0%	0	NaN
24Apr2024_DDH_Hsp90_x48_231_DMSO_BR01_Slot2-16_1_8824	O43324	66.7%	25	2713.2626953125
24Apr2024_DDH_Hsp90_x48_231_DMSO_BR01_Slot2-16_1_8824	O43325	13.9%	2	22.549800872802734
24Apr2024_DDH_Hsp90_x48_231_DMSO_BR01_Slot2-16_1_8824	O43353	6.7%	2	147.44808959960938
24Apr2024_DDH_Hsp90_x48_231_DMSO_BR01_Slot2-16_1_8824	O43379	29.9%	42	211.33631896972656
24Apr2024_DDH_Hsp90_x48_231_DMSO_BR01_Slot2-16_1_8824	O43390	40.9%	35	1174.461669921875
24Apr2024_DDH_Hsp90_x48_231_DMSO_BR01_Slot2-16_1_8824	O43395	53.6%	50	750.486572265625
24Apr2024_DDH_Hsp90_x48_231_DMSO_BR01_Slot2-16_1_8824	O43396	77.2%	54	2121.410888671875
24Apr2024_DDH_Hsp90_x48_231_DMSO_BR01_Slot2-16_1_8824	O43399	76.7%	35	10485.896484375
24Apr2024_DDH_Hsp90_x48_231_DMSO_BR01_Slot2-16_1_8824	O43402	53.3%	16	551.4214477539062
24Apr2024_DDH_Hsp90_x48_231_DMSO_BR01_Slot2-16_1_8824	O43414	33.2%	14	533.3330078125
24Apr2024_DDH_Hsp90_x48_231_DMSO_BR01_Slot2-16_1_8824	O43422	12.9%	10	83.64672088623047
24Apr2024_DDH_Hsp90_x48_231_DMSO_BR01_Slot2-16_1_8824	O43426	31.2%	42	840.1209716796875
24Apr2024_DDH_Hsp90_x48_231_DMSO_BR01_Slot2-16_1_8824	O43427	36.5%	13	301.1200866699219
24Apr2024_DDH_Hsp90_x48_231_DMSO_BR01_Slot2-16_1_8824	O43432	43.4%	93	1719.857421875
24Apr2024_DDH_Hsp90_x48_231_DMSO_BR01_Slot2-16_1_8824	O43439	3.6%	2	65.38098907470703
24Apr2024_DDH_Hsp90_x48_231_DMSO_BR01_Slot2-16_1_8824	O43447	88.1%	50	736.348876953125
24Apr2024_DDH_Hsp90_x48_231_DMSO_BR01_Slot2-16_1_8824	O43464	39.7%	20	1392.301513671875
24Apr2024_DDH_Hsp90_x48_231_DMSO_BR01_Slot2-16_1_8824	O43474	7.8%	2	63.923423767089844
24Apr2024_DDH_Hsp90_x48_231_DMSO_BR01_Slot2-16_1_8824	O43482	6.1%	1	73.97428894042969
24Apr2024_DDH_Hsp90_x48_231_DMSO_BR01_Slot2-16_1_8824	O43488	45.1%	27	1788.8333740234375
24Apr2024_DDH_Hsp90_x48_231_DMSO_BR01_Slot2-16_1_8824	O43491	55%	88	541.3599243164062
24Apr2024_DDH_Hsp90_x48_231_DMSO_BR01_Slot2-16_1_8824	O43493	38.9%	19	766.1038208007812
24Apr2024_DDH_Hsp90_x48_231_DMSO_BR01_Slot2-16_1_8824	O43502	18.4%	6	132.440185546875
24Apr2024_DDH_Hsp90_x48_231_DMSO_BR01_Slot2-16_1_8824	O43504	96.7%	16	322.8403625488281
24Apr2024_DDH_Hsp90_x48_231_DMSO_BR01_Slot2-16_1_8824	O43505	26.5%	12	277.1922912597656
24Apr2024_DDH_Hsp90_x48_231_DMSO_BR01_Slot2-16_1_8824	O43513	26.2%	5	132.45108032226562
24Apr2024_DDH_Hsp90_x48_231_DMSO_BR01_Slot2-16_1_8824	O43516	29.2%	12	939.4866943359375
24Apr2024_DDH_Hsp90_x48_231_DMSO_BR01_Slot2-16_1_8824	O43524	0%	0	NaN
24Apr2024_DDH_Hsp90_x48_231_DMSO_BR01_Slot2-16_1_8824	O43542	25.4%	7	79.82003021240234
24Apr2024_DDH_Hsp90_x48_231_DMSO_BR01_Slot2-16_1_8824	O43548	0%	0	NaN
24Apr2024_DDH_Hsp90_x48_231_DMSO_BR01_Slot2-16_1_8824	O43556	16%	7	181.617919921875
24Apr2024_DDH_Hsp90_x48_231_DMSO_BR01_Slot2-16_1_8824	O43566	0%	0	NaN
24Apr2024_DDH_Hsp90_x48_231_DMSO_BR01_Slot2-16_1_8824	O43567	15%	5	79.94429016113281
24Apr2024_DDH_Hsp90_x48_231_DMSO_BR01_Slot2-16_1_8824	O43570	34.7%	15	369.8927307128906
24Apr2024_DDH_Hsp90_x48_231_DMSO_BR01_Slot2-16_1_8824	O43572	39.6%	28	332.21600341796875
24Apr2024_DDH_Hsp90_x48_231_DMSO_BR01_Slot2-16_1_8824	O43583	58.6%	15	3403.90087890625
24Apr2024_DDH_Hsp90_x48_231_DMSO_BR01_Slot2-16_1_8824	O43592	43.3%	60	382.8984069824219
24Apr2024_DDH_Hsp90_x48_231_DMSO_BR01_Slot2-16_1_8824	O43597	29.5%	10	251.02720642089844
24Apr2024_DDH_Hsp90_x48_231_DMSO_BR01_Slot2-16_1_8824	O43598	59.2%	9	1057.1456298828125
24Apr2024_DDH_Hsp90_x48_231_DMSO_BR01_Slot2-16_1_8824	O43609	8.5%	2	76.03712463378906
24Apr2024_DDH_Hsp90_x48_231_DMSO_BR01_Slot2-16_1_8824	O43615	56.9%	42	1229.022216796875
24Apr2024_DDH_Hsp90_x48_231_DMSO_BR01_Slot2-16_1_8824	O43617	49.4%	15	1712.6632080078125
24Apr2024_DDH_Hsp90_x48_231_DMSO_BR01_Slot2-16_1_8824	O43633	37.8%	20	1321.59765625
24Apr2024_DDH_Hsp90_x48_231_DMSO_BR01_Slot2-16_1_8824	O43639	51.1%	19	439.3204040527344
24Apr2024_DDH_Hsp90_x48_231_DMSO_BR01_Slot2-16_1_8824	O43657	18.8%	6	737.8040161132812
24Apr2024_DDH_Hsp90_x48_231_DMSO_BR01_Slot2-16_1_8824	O43660	55.8%	35	395.9596862792969
24Apr2024_DDH_Hsp90_x48_231_DMSO_BR01_Slot2-16_1_8824	O43663	52.6%	39	362.2854309082031
24Apr2024_DDH_Hsp90_x48_231_DMSO_BR01_Slot2-16_1_8824	O43665	53.6%	20	1297.6065673828125
24Apr2024_DDH_Hsp90_x48_231_DMSO_BR01_Slot2-16_1_8824	O43670	21.1%	14	1143.9466552734375
24Apr2024_DDH_Hsp90_x48_231_DMSO_BR01_Slot2-16_1_8824	O43674	29.1%	6	739.295654296875
24Apr2024_DDH_Hsp90_x48_231_DMSO_BR01_Slot2-16_1_8824	O43676	28.6%	4	899.1356201171875
24Apr2024_DDH_Hsp90_x48_231_DMSO_BR01_Slot2-16_1_8824	O43678	57.6%	12	703.900390625
24Apr2024_DDH_Hsp90_x48_231_DMSO_BR01_Slot2-16_1_8824	O43679;Q86U70	0%;0%	0	NaN
24Apr2024_DDH_Hsp90_x48_231_DMSO_BR01_Slot2-16_1_8824	O43681	63.5%	45	1675.1322021484375
24Apr2024_DDH_Hsp90_x48_231_DMSO_BR01_Slot2-16_1_8824	O43683	37.4%	42	179.44970703125
24Apr2024_DDH_Hsp90_x48_231_DMSO_BR01_Slot2-16_1_8824	O43684	54.6%	34	1917.8648681640625
24Apr2024_DDH_Hsp90_x48_231_DMSO_BR01_Slot2-16_1_8824	O43688	27.1%	6	651.5303344726562
24Apr2024_DDH_Hsp90_x48_231_DMSO_BR01_Slot2-16_1_8824	O43707	55.3%	163	4769.7919921875
24Apr2024_DDH_Hsp90_x48_231_DMSO_BR01_Slot2-16_1_8824	O43708	37%	19	608.1889038085938
24Apr2024_DDH_Hsp90_x48_231_DMSO_BR01_Slot2-16_1_8824	O43709	20.3%	8	250.30535888671875
24Apr2024_DDH_Hsp90_x48_231_DMSO_BR01_Slot2-16_1_8824	O43715	55.3%	6	202.78201293945312
24Apr2024_DDH_Hsp90_x48_231_DMSO_BR01_Slot2-16_1_8824	O43716	61%	9	220.39306640625
24Apr2024_DDH_Hsp90_x48_231_DMSO_BR01_Slot2-16_1_8824	O43719	52.8%	71	649.5282592773438
24Apr2024_DDH_Hsp90_x48_231_DMSO_BR01_Slot2-16_1_8824	O43731	7.9%	3	132.6243133544922
24Apr2024_DDH_Hsp90_x48_231_DMSO_BR01_Slot2-16_1_8824	O43739	11.8%	7	169.7410888671875
24Apr2024_DDH_Hsp90_x48_231_DMSO_BR01_Slot2-16_1_8824	O43741	19.9%	6	50.6611442565918
24Apr2024_DDH_Hsp90_x48_231_DMSO_BR01_Slot2-16_1_8824	O43747	43.3%	46	1166.694580078125
24Apr2024_DDH_Hsp90_x48_231_DMSO_BR01_Slot2-16_1_8824	O43752	46.3%	21	297.12347412109375
24Apr2024_DDH_Hsp90_x48_231_DMSO_BR01_Slot2-16_1_8824	O43760	20.5%	7	2064.787353515625
24Apr2024_DDH_Hsp90_x48_231_DMSO_BR01_Slot2-16_1_8824	O43765	44.1%	21	1752.133544921875
24Apr2024_DDH_Hsp90_x48_231_DMSO_BR01_Slot2-16_1_8824	O43768	76.9%	21	1082.802734375
24Apr2024_DDH_Hsp90_x48_231_DMSO_BR01_Slot2-16_1_8824	O43772	31.2%	11	396.2984619140625
24Apr2024_DDH_Hsp90_x48_231_DMSO_BR01_Slot2-16_1_8824	O43776	51.5%	54	3915.406494140625
24Apr2024_DDH_Hsp90_x48_231_DMSO_BR01_Slot2-16_1_8824	O43795	49.1%	81	1160.0474853515625
24Apr2024_DDH_Hsp90_x48_231_DMSO_BR01_Slot2-16_1_8824	O43805	56.3%	7	652.6541748046875
24Apr2024_DDH_Hsp90_x48_231_DMSO_BR01_Slot2-16_1_8824	O43809	73.6%	23	2786.8720703125
24Apr2024_DDH_Hsp90_x48_231_DMSO_BR01_Slot2-16_1_8824	O43813	35.3%	20	949.4808959960938
24Apr2024_DDH_Hsp90_x48_231_DMSO_BR01_Slot2-16_1_8824	O43815	54.4%	40	553.2349243164062
24Apr2024_DDH_Hsp90_x48_231_DMSO_BR01_Slot2-16_1_8824	O43818	36.8%	15	215.47093200683594
24Apr2024_DDH_Hsp90_x48_231_DMSO_BR01_Slot2-16_1_8824	O43819	40.6%	9	505.3036193847656
24Apr2024_DDH_Hsp90_x48_231_DMSO_BR01_Slot2-16_1_8824	O43822	10.5%	2	63.52859115600586
24Apr2024_DDH_Hsp90_x48_231_DMSO_BR01_Slot2-16_1_8824	O43823	35.5%	27	348.7986145019531
24Apr2024_DDH_Hsp90_x48_231_DMSO_BR01_Slot2-16_1_8824	O43824	30%	18	169.2666778564453
24Apr2024_DDH_Hsp90_x48_231_DMSO_BR01_Slot2-16_1_8824	O43826	7.7%	4	321.8697204589844
24Apr2024_DDH_Hsp90_x48_231_DMSO_BR01_Slot2-16_1_8824	O43837	54.8%	39	468.22998046875
24Apr2024_DDH_Hsp90_x48_231_DMSO_BR01_Slot2-16_1_8824	O43847	42.3%	74	778.2988891601562
24Apr2024_DDH_Hsp90_x48_231_DMSO_BR01_Slot2-16_1_8824	O43852	74.3%	44	8297.193359375
24Apr2024_DDH_Hsp90_x48_231_DMSO_BR01_Slot2-16_1_8824	O43854	57.7%	56	2435.3447265625
24Apr2024_DDH_Hsp90_x48_231_DMSO_BR01_Slot2-16_1_8824	O43861	1.9%	2	47.82603454589844
24Apr2024_DDH_Hsp90_x48_231_DMSO_BR01_Slot2-16_1_8824	O43865	56.8%	59	773.1976928710938
24Apr2024_DDH_Hsp90_x48_231_DMSO_BR01_Slot2-16_1_8824	O43896	32.5%	34	782.2870483398438
24Apr2024_DDH_Hsp90_x48_231_DMSO_BR01_Slot2-16_1_8824	O43900	5.2%	2	49.34010696411133
24Apr2024_DDH_Hsp90_x48_231_DMSO_BR01_Slot2-16_1_8824	O43909	0%	0	NaN
24Apr2024_DDH_Hsp90_x48_231_DMSO_BR01_Slot2-16_1_8824	O43913	31.3%	18	190.5885467529297
24Apr2024_DDH_Hsp90_x48_231_DMSO_BR01_Slot2-16_1_8824	O43920	57.5%	7	939.5059814453125
24Apr2024_DDH_Hsp90_x48_231_DMSO_BR01_Slot2-16_1_8824	O43924	33.3%	9	406.2806396484375
24Apr2024_DDH_Hsp90_x48_231_DMSO_BR01_Slot2-16_1_8824	O43929	34.9%	19	278.98681640625
24Apr2024_DDH_Hsp90_x48_231_DMSO_BR01_Slot2-16_1_8824	O43933	9.4%	12	260.445068359375
24Apr2024_DDH_Hsp90_x48_231_DMSO_BR01_Slot2-16_1_8824	O60216	40.9%	38	485.67364501953125
24Apr2024_DDH_Hsp90_x48_231_DMSO_BR01_Slot2-16_1_8824	O60218	0%	0	NaN
24Apr2024_DDH_Hsp90_x48_231_DMSO_BR01_Slot2-16_1_8824	O60220	79.4%	7	447.0353698730469
24Apr2024_DDH_Hsp90_x48_231_DMSO_BR01_Slot2-16_1_8824	O60229	0%	0	NaN
24Apr2024_DDH_Hsp90_x48_231_DMSO_BR01_Slot2-16_1_8824	O60231	38.8%	61	644.7725830078125
24Apr2024_DDH_Hsp90_x48_231_DMSO_BR01_Slot2-16_1_8824	O60232	77.4%	32	468.8054504394531
24Apr2024_DDH_Hsp90_x48_231_DMSO_BR01_Slot2-16_1_8824	O60234	32.4%	10	1014.0535888671875
24Apr2024_DDH_Hsp90_x48_231_DMSO_BR01_Slot2-16_1_8824	O60237	0%	0	NaN
24Apr2024_DDH_Hsp90_x48_231_DMSO_BR01_Slot2-16_1_8824	O60238	16.9%	2	238.06643676757812
24Apr2024_DDH_Hsp90_x48_231_DMSO_BR01_Slot2-16_1_8824	O60244	29.8%	44	261.60284423828125
24Apr2024_DDH_Hsp90_x48_231_DMSO_BR01_Slot2-16_1_8824	O60245	3.1%	5	18.381107330322266
24Apr2024_DDH_Hsp90_x48_231_DMSO_BR01_Slot2-16_1_8824	O60256	63.4%	30	896.9098510742188
24Apr2024_DDH_Hsp90_x48_231_DMSO_BR01_Slot2-16_1_8824	O60262	20.6%	1	189.44967651367188
24Apr2024_DDH_Hsp90_x48_231_DMSO_BR01_Slot2-16_1_8824	O60264	30.7%	41	177.53517150878906
24Apr2024_DDH_Hsp90_x48_231_DMSO_BR01_Slot2-16_1_8824	O60271	54.2%	95	1164.914794921875
24Apr2024_DDH_Hsp90_x48_231_DMSO_BR01_Slot2-16_1_8824	O60281	0%	0	NaN
24Apr2024_DDH_Hsp90_x48_231_DMSO_BR01_Slot2-16_1_8824	O60285	5.3%	2	73.3003921508789
24Apr2024_DDH_Hsp90_x48_231_DMSO_BR01_Slot2-16_1_8824	O60287	10.1%	17	62.24769973754883
24Apr2024_DDH_Hsp90_x48_231_DMSO_BR01_Slot2-16_1_8824	O60291	35%	19	197.55650329589844
24Apr2024_DDH_Hsp90_x48_231_DMSO_BR01_Slot2-16_1_8824	O60292	21.3%	29	138.90338134765625
24Apr2024_DDH_Hsp90_x48_231_DMSO_BR01_Slot2-16_1_8824	O60293	8.1%	14	165.8102569580078
24Apr2024_DDH_Hsp90_x48_231_DMSO_BR01_Slot2-16_1_8824	O60294	0%	0	NaN
24Apr2024_DDH_Hsp90_x48_231_DMSO_BR01_Slot2-16_1_8824	O60296	0%	0	NaN
24Apr2024_DDH_Hsp90_x48_231_DMSO_BR01_Slot2-16_1_8824	O60306	32%	59	438.92041015625
24Apr2024_DDH_Hsp90_x48_231_DMSO_BR01_Slot2-16_1_8824	O60307	2.6%	2	39.295780181884766
24Apr2024_DDH_Hsp90_x48_231_DMSO_BR01_Slot2-16_1_8824	O60313	57%	83	975.2872924804688
24Apr2024_DDH_Hsp90_x48_231_DMSO_BR01_Slot2-16_1_8824	O60318	20.2%	31	155.30987548828125
24Apr2024_DDH_Hsp90_x48_231_DMSO_BR01_Slot2-16_1_8824	O60331	15%	6	94.12472534179688
24Apr2024_DDH_Hsp90_x48_231_DMSO_BR01_Slot2-16_1_8824	O60333	20.5%	34	500.6119384765625
24Apr2024_DDH_Hsp90_x48_231_DMSO_BR01_Slot2-16_1_8824	O60341	56.7%	50	338.02593994140625
24Apr2024_DDH_Hsp90_x48_231_DMSO_BR01_Slot2-16_1_8824	O60343	33%	53	734.558837890625
24Apr2024_DDH_Hsp90_x48_231_DMSO_BR01_Slot2-16_1_8824	O60346	3.5%	4	33.45933532714844
24Apr2024_DDH_Hsp90_x48_231_DMSO_BR01_Slot2-16_1_8824	O60347	8.3%	4	100.30306243896484
24Apr2024_DDH_Hsp90_x48_231_DMSO_BR01_Slot2-16_1_8824	O60353	22%	18	327.0311584472656
24Apr2024_DDH_Hsp90_x48_231_DMSO_BR01_Slot2-16_1_8824	O60361	7.3%	1	591.472412109375
24Apr2024_DDH_Hsp90_x48_231_DMSO_BR01_Slot2-16_1_8824	O60427	30.4%	13	239.16680908203125
24Apr2024_DDH_Hsp90_x48_231_DMSO_BR01_Slot2-16_1_8824	O60437	40%	85	1428.16162109375
24Apr2024_DDH_Hsp90_x48_231_DMSO_BR01_Slot2-16_1_8824	O60443	52%	35	951.3900146484375
24Apr2024_DDH_Hsp90_x48_231_DMSO_BR01_Slot2-16_1_8824	O60447	30.4%	30	304.7760314941406
24Apr2024_DDH_Hsp90_x48_231_DMSO_BR01_Slot2-16_1_8824	O60462	17.2%	17	131.55091857910156
24Apr2024_DDH_Hsp90_x48_231_DMSO_BR01_Slot2-16_1_8824	O60476	14.8%	9	243.7635498046875
24Apr2024_DDH_Hsp90_x48_231_DMSO_BR01_Slot2-16_1_8824	O60488	51.9%	76	2429.1982421875
24Apr2024_DDH_Hsp90_x48_231_DMSO_BR01_Slot2-16_1_8824	O60493	77.8%	30	2189.174560546875
24Apr2024_DDH_Hsp90_x48_231_DMSO_BR01_Slot2-16_1_8824	O60499	47.4%	12	282.68048095703125
24Apr2024_DDH_Hsp90_x48_231_DMSO_BR01_Slot2-16_1_8824	O60502	48.7%	66	1314.2880859375
24Apr2024_DDH_Hsp90_x48_231_DMSO_BR01_Slot2-16_1_8824	O60503	15.1%	17	99.35276794433594
24Apr2024_DDH_Hsp90_x48_231_DMSO_BR01_Slot2-16_1_8824	O60504	29.2%	23	376.85516357421875
24Apr2024_DDH_Hsp90_x48_231_DMSO_BR01_Slot2-16_1_8824	O60506	58.6%	67	3338.88134765625
24Apr2024_DDH_Hsp90_x48_231_DMSO_BR01_Slot2-16_1_8824	O60507	11.1%	6	113.52660369873047
24Apr2024_DDH_Hsp90_x48_231_DMSO_BR01_Slot2-16_1_8824	O60512	9.2%	2	121.21377563476562
24Apr2024_DDH_Hsp90_x48_231_DMSO_BR01_Slot2-16_1_8824	O60518	20.4%	20	762.6690673828125
24Apr2024_DDH_Hsp90_x48_231_DMSO_BR01_Slot2-16_1_8824	O60524	35.2%	49	1073.0013427734375
24Apr2024_DDH_Hsp90_x48_231_DMSO_BR01_Slot2-16_1_8824	O60547	58.6%	25	1247.078369140625
24Apr2024_DDH_Hsp90_x48_231_DMSO_BR01_Slot2-16_1_8824	O60551	31.1%	31	441.92242431640625
24Apr2024_DDH_Hsp90_x48_231_DMSO_BR01_Slot2-16_1_8824	O60563	26.4%	21	189.73391723632812
24Apr2024_DDH_Hsp90_x48_231_DMSO_BR01_Slot2-16_1_8824	O60566	41.4%	49	231.64744567871094
24Apr2024_DDH_Hsp90_x48_231_DMSO_BR01_Slot2-16_1_8824	O60568	53.9%	60	2868.5517578125
24Apr2024_DDH_Hsp90_x48_231_DMSO_BR01_Slot2-16_1_8824	O60573	34.3%	12	184.19044494628906
24Apr2024_DDH_Hsp90_x48_231_DMSO_BR01_Slot2-16_1_8824	O60603	15.4%	10	205.6292724609375
24Apr2024_DDH_Hsp90_x48_231_DMSO_BR01_Slot2-16_1_8824	O60610	53%	145	1006.9439086914062
24Apr2024_DDH_Hsp90_x48_231_DMSO_BR01_Slot2-16_1_8824	O60613	47.9%	8	500.8252868652344
24Apr2024_DDH_Hsp90_x48_231_DMSO_BR01_Slot2-16_1_8824	O60637	12.6%	4	1421.25732421875
24Apr2024_DDH_Hsp90_x48_231_DMSO_BR01_Slot2-16_1_8824	O60645	45.6%	49	859.4651489257812
24Apr2024_DDH_Hsp90_x48_231_DMSO_BR01_Slot2-16_1_8824	O60656;Q9HAW7;Q9HAW8;Q9HAW9	0%;0%;0%;0%	0	NaN
24Apr2024_DDH_Hsp90_x48_231_DMSO_BR01_Slot2-16_1_8824	O60658	3.9%	2	30.347801208496094
24Apr2024_DDH_Hsp90_x48_231_DMSO_BR01_Slot2-16_1_8824	O60664	79%	101	4013.89501953125
24Apr2024_DDH_Hsp90_x48_231_DMSO_BR01_Slot2-16_1_8824	O60669	2.3%	1	74.18347930908203
24Apr2024_DDH_Hsp90_x48_231_DMSO_BR01_Slot2-16_1_8824	O60671	39%	15	301.6778564453125
24Apr2024_DDH_Hsp90_x48_231_DMSO_BR01_Slot2-16_1_8824	O60674	1.9%	2	235.07510375976562
24Apr2024_DDH_Hsp90_x48_231_DMSO_BR01_Slot2-16_1_8824	O60678	45%	30	681.5057373046875
24Apr2024_DDH_Hsp90_x48_231_DMSO_BR01_Slot2-16_1_8824	O60683	12.9%	3	126.04096984863281
24Apr2024_DDH_Hsp90_x48_231_DMSO_BR01_Slot2-16_1_8824	O60684	69.2%	68	2308.6015625
24Apr2024_DDH_Hsp90_x48_231_DMSO_BR01_Slot2-16_1_8824	O60701	83.8%	82	1754.5743408203125
24Apr2024_DDH_Hsp90_x48_231_DMSO_BR01_Slot2-16_1_8824	O60704	13%	5	367.4256591796875
24Apr2024_DDH_Hsp90_x48_231_DMSO_BR01_Slot2-16_1_8824	O60711	31.3%	13	310.4259033203125
24Apr2024_DDH_Hsp90_x48_231_DMSO_BR01_Slot2-16_1_8824	O60716	65.7%	103	1635.4039306640625
24Apr2024_DDH_Hsp90_x48_231_DMSO_BR01_Slot2-16_1_8824	O60725	12.7%	4	691.921630859375
24Apr2024_DDH_Hsp90_x48_231_DMSO_BR01_Slot2-16_1_8824	O60733	0%	0	NaN
24Apr2024_DDH_Hsp90_x48_231_DMSO_BR01_Slot2-16_1_8824	O60739	83.2%	26	1141.863037109375
24Apr2024_DDH_Hsp90_x48_231_DMSO_BR01_Slot2-16_1_8824	O60749	47.8%	49	1301.252197265625
24Apr2024_DDH_Hsp90_x48_231_DMSO_BR01_Slot2-16_1_8824	O60762	59.2%	31	1679.1817626953125
24Apr2024_DDH_Hsp90_x48_231_DMSO_BR01_Slot2-16_1_8824	O60763	57.4%	125	1601.213134765625
24Apr2024_DDH_Hsp90_x48_231_DMSO_BR01_Slot2-16_1_8824	O60779	7.8%	2	47.21558380126953
24Apr2024_DDH_Hsp90_x48_231_DMSO_BR01_Slot2-16_1_8824	O60783	28.9%	5	269.0514221191406
24Apr2024_DDH_Hsp90_x48_231_DMSO_BR01_Slot2-16_1_8824	O60784	56.7%	36	479.5388488769531
24Apr2024_DDH_Hsp90_x48_231_DMSO_BR01_Slot2-16_1_8824	O60814;P57053;P58876;P62807;Q5QNW6;Q93079;Q99877;Q99879;Q99880	34.1%;34.1%;34.1%;34.1%;34.1%;34.1%;34.1%;34.1%;34.1%	21	7911.14306640625
24Apr2024_DDH_Hsp90_x48_231_DMSO_BR01_Slot2-16_1_8824	O60825	50.3%	31	516.7535400390625
24Apr2024_DDH_Hsp90_x48_231_DMSO_BR01_Slot2-16_1_8824	O60826	61.7%	57	875.5
24Apr2024_DDH_Hsp90_x48_231_DMSO_BR01_Slot2-16_1_8824	O60828	44.5%	13	930.184326171875
24Apr2024_DDH_Hsp90_x48_231_DMSO_BR01_Slot2-16_1_8824	O60830	47.7%	7	317.4744567871094
24Apr2024_DDH_Hsp90_x48_231_DMSO_BR01_Slot2-16_1_8824	O60831	23%	8	1004.5262451171875
24Apr2024_DDH_Hsp90_x48_231_DMSO_BR01_Slot2-16_1_8824	O60832	51.2%	26	335.01580810546875
24Apr2024_DDH_Hsp90_x48_231_DMSO_BR01_Slot2-16_1_8824	O60841	51.2%	117	3123.237060546875
24Apr2024_DDH_Hsp90_x48_231_DMSO_BR01_Slot2-16_1_8824	O60869	53.4%	17	3398.239013671875
24Apr2024_DDH_Hsp90_x48_231_DMSO_BR01_Slot2-16_1_8824	O60870	37.2%	18	574.5139770507812
24Apr2024_DDH_Hsp90_x48_231_DMSO_BR01_Slot2-16_1_8824	O60879	43.8%	47	226.18109130859375
24Apr2024_DDH_Hsp90_x48_231_DMSO_BR01_Slot2-16_1_8824	O60884	56.8%	50	804.5957641601562
24Apr2024_DDH_Hsp90_x48_231_DMSO_BR01_Slot2-16_1_8824	O60885	25.8%	53	994.6415405273438
24Apr2024_DDH_Hsp90_x48_231_DMSO_BR01_Slot2-16_1_8824	O60888	49.2%	21	2754.866455078125
24Apr2024_DDH_Hsp90_x48_231_DMSO_BR01_Slot2-16_1_8824	O60890	28.7%	27	198.5295867919922
24Apr2024_DDH_Hsp90_x48_231_DMSO_BR01_Slot2-16_1_8824	O60907	36.6%	21	380.80255126953125
24Apr2024_DDH_Hsp90_x48_231_DMSO_BR01_Slot2-16_1_8824	O60921	32.1%	9	327.1669921875
24Apr2024_DDH_Hsp90_x48_231_DMSO_BR01_Slot2-16_1_8824	O60925	68.9%	16	3575.39306640625
24Apr2024_DDH_Hsp90_x48_231_DMSO_BR01_Slot2-16_1_8824	O60927	61.1%	17	299.24462890625
24Apr2024_DDH_Hsp90_x48_231_DMSO_BR01_Slot2-16_1_8824	O60934	61.7%	67	638.8722534179688
24Apr2024_DDH_Hsp90_x48_231_DMSO_BR01_Slot2-16_1_8824	O60936	65.4%	11	555.9281005859375
24Apr2024_DDH_Hsp90_x48_231_DMSO_BR01_Slot2-16_1_8824	O60942	27.3%	22	190.706298828125
24Apr2024_DDH_Hsp90_x48_231_DMSO_BR01_Slot2-16_1_8824	O75027	32%	27	608.2771606445312
24Apr2024_DDH_Hsp90_x48_231_DMSO_BR01_Slot2-16_1_8824	O75030	15.8%	8	288.115234375
24Apr2024_DDH_Hsp90_x48_231_DMSO_BR01_Slot2-16_1_8824	O75044	54.9%	73	595.7053833007812
24Apr2024_DDH_Hsp90_x48_231_DMSO_BR01_Slot2-16_1_8824	O75051	7.2%	10	140.11280822753906
24Apr2024_DDH_Hsp90_x48_231_DMSO_BR01_Slot2-16_1_8824	O75052	1.8%	1	453.0155029296875
24Apr2024_DDH_Hsp90_x48_231_DMSO_BR01_Slot2-16_1_8824	O75054	0%	0	NaN
24Apr2024_DDH_Hsp90_x48_231_DMSO_BR01_Slot2-16_1_8824	O75056	5%	1	118.30917358398438
24Apr2024_DDH_Hsp90_x48_231_DMSO_BR01_Slot2-16_1_8824	O75061	10.7%	8	97.5936279296875
24Apr2024_DDH_Hsp90_x48_231_DMSO_BR01_Slot2-16_1_8824	O75063	26.7%	10	293.4684143066406
24Apr2024_DDH_Hsp90_x48_231_DMSO_BR01_Slot2-16_1_8824	O75071	20%	10	142.42633056640625
24Apr2024_DDH_Hsp90_x48_231_DMSO_BR01_Slot2-16_1_8824	O75083	75.4%	74	15005.919921875
24Apr2024_DDH_Hsp90_x48_231_DMSO_BR01_Slot2-16_1_8824	O75084	11.7%	8	660.283203125
24Apr2024_DDH_Hsp90_x48_231_DMSO_BR01_Slot2-16_1_8824	O75093	0.6%	1	804.889404296875
24Apr2024_DDH_Hsp90_x48_231_DMSO_BR01_Slot2-16_1_8824	O75113	18.2%	13	144.6371612548828
24Apr2024_DDH_Hsp90_x48_231_DMSO_BR01_Slot2-16_1_8824	O75116	50.4%	124	806.81640625
24Apr2024_DDH_Hsp90_x48_231_DMSO_BR01_Slot2-16_1_8824	O75122	50.3%	77	676.3051147460938
24Apr2024_DDH_Hsp90_x48_231_DMSO_BR01_Slot2-16_1_8824	O75127	16.6%	11	209.04811096191406
24Apr2024_DDH_Hsp90_x48_231_DMSO_BR01_Slot2-16_1_8824	O75131	53.6%	80	1797.04052734375
24Apr2024_DDH_Hsp90_x48_231_DMSO_BR01_Slot2-16_1_8824	O75140	0%	0	NaN
24Apr2024_DDH_Hsp90_x48_231_DMSO_BR01_Slot2-16_1_8824	O75143	29.6%	13	132.60646057128906
24Apr2024_DDH_Hsp90_x48_231_DMSO_BR01_Slot2-16_1_8824	O75145	0%	0	NaN
24Apr2024_DDH_Hsp90_x48_231_DMSO_BR01_Slot2-16_1_8824	O75146	46.1%	71	871.7808837890625
24Apr2024_DDH_Hsp90_x48_231_DMSO_BR01_Slot2-16_1_8824	O75147	12.7%	20	121.65022277832031
24Apr2024_DDH_Hsp90_x48_231_DMSO_BR01_Slot2-16_1_8824	O75150	44.5%	56	642.3455810546875
24Apr2024_DDH_Hsp90_x48_231_DMSO_BR01_Slot2-16_1_8824	O75152	23.8%	15	150.87734985351562
24Apr2024_DDH_Hsp90_x48_231_DMSO_BR01_Slot2-16_1_8824	O75153	59.2%	102	649.5369262695312
24Apr2024_DDH_Hsp90_x48_231_DMSO_BR01_Slot2-16_1_8824	O75155	2.1%	3	161.1095428466797
24Apr2024_DDH_Hsp90_x48_231_DMSO_BR01_Slot2-16_1_8824	O75157	14.6%	10	309.0700378417969
24Apr2024_DDH_Hsp90_x48_231_DMSO_BR01_Slot2-16_1_8824	O75165	44%	128	404.030517578125
24Apr2024_DDH_Hsp90_x48_231_DMSO_BR01_Slot2-16_1_8824	O75167	6.5%	3	148.85508728027344
24Apr2024_DDH_Hsp90_x48_231_DMSO_BR01_Slot2-16_1_8824	O75170	26.7%	22	2259.291015625
24Apr2024_DDH_Hsp90_x48_231_DMSO_BR01_Slot2-16_1_8824	O75175	25.5%	22	746.6380004882812
24Apr2024_DDH_Hsp90_x48_231_DMSO_BR01_Slot2-16_1_8824	O75177	9.3%	3	24.2025146484375
24Apr2024_DDH_Hsp90_x48_231_DMSO_BR01_Slot2-16_1_8824	O75179	21.1%	53	370.40863037109375
24Apr2024_DDH_Hsp90_x48_231_DMSO_BR01_Slot2-16_1_8824	O75182	19.5%	19	194.87197875976562
24Apr2024_DDH_Hsp90_x48_231_DMSO_BR01_Slot2-16_1_8824	O75190	36.2%	18	1079.628662109375
24Apr2024_DDH_Hsp90_x48_231_DMSO_BR01_Slot2-16_1_8824	O75191	39.9%	14	220.49032592773438
24Apr2024_DDH_Hsp90_x48_231_DMSO_BR01_Slot2-16_1_8824	O75197	15.6%	21	143.93775939941406
24Apr2024_DDH_Hsp90_x48_231_DMSO_BR01_Slot2-16_1_8824	O75204	0%	0	NaN
24Apr2024_DDH_Hsp90_x48_231_DMSO_BR01_Slot2-16_1_8824	O75208	25.5%	10	117.46154022216797
24Apr2024_DDH_Hsp90_x48_231_DMSO_BR01_Slot2-16_1_8824	O75223	78.7%	27	1750.3671875
24Apr2024_DDH_Hsp90_x48_231_DMSO_BR01_Slot2-16_1_8824	O75251	29.6%	11	493.2377014160156
24Apr2024_DDH_Hsp90_x48_231_DMSO_BR01_Slot2-16_1_8824	O75298	0%	0	NaN
24Apr2024_DDH_Hsp90_x48_231_DMSO_BR01_Slot2-16_1_8824	O75306	63.7%	42	1364.243408203125
24Apr2024_DDH_Hsp90_x48_231_DMSO_BR01_Slot2-16_1_8824	O75312	60.8%	43	1423.2576904296875
24Apr2024_DDH_Hsp90_x48_231_DMSO_BR01_Slot2-16_1_8824	O75323	34.6%	13	960.011962890625
24Apr2024_DDH_Hsp90_x48_231_DMSO_BR01_Slot2-16_1_8824	O75326	8.4%	6	70.94416046142578
24Apr2024_DDH_Hsp90_x48_231_DMSO_BR01_Slot2-16_1_8824	O75330	11.9%	9	94.02537536621094
24Apr2024_DDH_Hsp90_x48_231_DMSO_BR01_Slot2-16_1_8824	O75340	75.4%	30	1281.050048828125
24Apr2024_DDH_Hsp90_x48_231_DMSO_BR01_Slot2-16_1_8824	O75347	62%	22	5263.79248046875
24Apr2024_DDH_Hsp90_x48_231_DMSO_BR01_Slot2-16_1_8824	O75348	70.3%	12	666.6458740234375
24Apr2024_DDH_Hsp90_x48_231_DMSO_BR01_Slot2-16_1_8824	O75351	68.7%	50	937.6787719726562
24Apr2024_DDH_Hsp90_x48_231_DMSO_BR01_Slot2-16_1_8824	O75352	13.8%	3	1535.500732421875
24Apr2024_DDH_Hsp90_x48_231_DMSO_BR01_Slot2-16_1_8824	O75354	0%	0	NaN
24Apr2024_DDH_Hsp90_x48_231_DMSO_BR01_Slot2-16_1_8824	O75356	0%	0	NaN
24Apr2024_DDH_Hsp90_x48_231_DMSO_BR01_Slot2-16_1_8824	O75362	31.7%	28	137.5384063720703
24Apr2024_DDH_Hsp90_x48_231_DMSO_BR01_Slot2-16_1_8824	O75367	14.1%	3	37.89064407348633
24Apr2024_DDH_Hsp90_x48_231_DMSO_BR01_Slot2-16_1_8824	O75368	85.1%	28	1069.9161376953125
24Apr2024_DDH_Hsp90_x48_231_DMSO_BR01_Slot2-16_1_8824	O75369	84.1%	505	23005.15625
24Apr2024_DDH_Hsp90_x48_231_DMSO_BR01_Slot2-16_1_8824	O75376	29.9%	72	203.45591735839844
24Apr2024_DDH_Hsp90_x48_231_DMSO_BR01_Slot2-16_1_8824	O75379	36.9%	5	99.44790649414062
24Apr2024_DDH_Hsp90_x48_231_DMSO_BR01_Slot2-16_1_8824	O75380	60.5%	14	330.7575378417969
24Apr2024_DDH_Hsp90_x48_231_DMSO_BR01_Slot2-16_1_8824	O75381	41.1%	22	1182.872802734375
24Apr2024_DDH_Hsp90_x48_231_DMSO_BR01_Slot2-16_1_8824	O75382	34.7%	24	270.9092712402344
24Apr2024_DDH_Hsp90_x48_231_DMSO_BR01_Slot2-16_1_8824	O75386	12%	6	56.008140563964844
24Apr2024_DDH_Hsp90_x48_231_DMSO_BR01_Slot2-16_1_8824	O75390	53%	89	4926.576171875
24Apr2024_DDH_Hsp90_x48_231_DMSO_BR01_Slot2-16_1_8824	O75391	64.8%	23	574.0890502929688
24Apr2024_DDH_Hsp90_x48_231_DMSO_BR01_Slot2-16_1_8824	O75394	41.5%	5	132.98800659179688
24Apr2024_DDH_Hsp90_x48_231_DMSO_BR01_Slot2-16_1_8824	O75396	64.7%	36	2763.687744140625
24Apr2024_DDH_Hsp90_x48_231_DMSO_BR01_Slot2-16_1_8824	O75400	30.2%	55	1424.9488525390625
24Apr2024_DDH_Hsp90_x48_231_DMSO_BR01_Slot2-16_1_8824	O75410	51.8%	53	544.91357421875
24Apr2024_DDH_Hsp90_x48_231_DMSO_BR01_Slot2-16_1_8824	O75414	38.7%	7	448.44024658203125
24Apr2024_DDH_Hsp90_x48_231_DMSO_BR01_Slot2-16_1_8824	O75419	14.7%	7	160.76597595214844
24Apr2024_DDH_Hsp90_x48_231_DMSO_BR01_Slot2-16_1_8824	O75420	26%	17	143.99224853515625
24Apr2024_DDH_Hsp90_x48_231_DMSO_BR01_Slot2-16_1_8824	O75427	52.6%	37	235.4794158935547
24Apr2024_DDH_Hsp90_x48_231_DMSO_BR01_Slot2-16_1_8824	O75431	53.2%	18	432.7076721191406
24Apr2024_DDH_Hsp90_x48_231_DMSO_BR01_Slot2-16_1_8824	O75436	45.9%	25	2879.127685546875
24Apr2024_DDH_Hsp90_x48_231_DMSO_BR01_Slot2-16_1_8824	O75438	34.5%	4	394.1248779296875
24Apr2024_DDH_Hsp90_x48_231_DMSO_BR01_Slot2-16_1_8824	O75439	57.5%	38	848.49072265625
24Apr2024_DDH_Hsp90_x48_231_DMSO_BR01_Slot2-16_1_8824	O75443	0.7%	1	534.9961547851562
24Apr2024_DDH_Hsp90_x48_231_DMSO_BR01_Slot2-16_1_8824	O75445	0%	0	NaN
24Apr2024_DDH_Hsp90_x48_231_DMSO_BR01_Slot2-16_1_8824	O75446	25.9%	7	287.78277587890625
24Apr2024_DDH_Hsp90_x48_231_DMSO_BR01_Slot2-16_1_8824	O75448	25.3%	26	250.08642578125
24Apr2024_DDH_Hsp90_x48_231_DMSO_BR01_Slot2-16_1_8824	O75449	21.6%	11	267.43475341796875
24Apr2024_DDH_Hsp90_x48_231_DMSO_BR01_Slot2-16_1_8824	O75475	38.3%	31	660.0438842773438
24Apr2024_DDH_Hsp90_x48_231_DMSO_BR01_Slot2-16_1_8824	O75477	59.8%	33	1564.0272216796875
24Apr2024_DDH_Hsp90_x48_231_DMSO_BR01_Slot2-16_1_8824	O75489	59.1%	19	1378.4041748046875
24Apr2024_DDH_Hsp90_x48_231_DMSO_BR01_Slot2-16_1_8824	O75494	26%	7	446.9750061035156
24Apr2024_DDH_Hsp90_x48_231_DMSO_BR01_Slot2-16_1_8824	O75496	28.7%	10	447.20001220703125
24Apr2024_DDH_Hsp90_x48_231_DMSO_BR01_Slot2-16_1_8824	O75503	14.2%	5	121.87467956542969
24Apr2024_DDH_Hsp90_x48_231_DMSO_BR01_Slot2-16_1_8824	O75506	72.4%	7	41.435333251953125
24Apr2024_DDH_Hsp90_x48_231_DMSO_BR01_Slot2-16_1_8824	O75509	43.1%	27	195.74786376953125
24Apr2024_DDH_Hsp90_x48_231_DMSO_BR01_Slot2-16_1_8824	O75521	55.3%	50	647.5576171875
24Apr2024_DDH_Hsp90_x48_231_DMSO_BR01_Slot2-16_1_8824	O75528	28.2%	12	106.0379409790039
24Apr2024_DDH_Hsp90_x48_231_DMSO_BR01_Slot2-16_1_8824	O75529	20.2%	10	84.83732604980469
24Apr2024_DDH_Hsp90_x48_231_DMSO_BR01_Slot2-16_1_8824	O75530	38.3%	21	227.9803466796875
24Apr2024_DDH_Hsp90_x48_231_DMSO_BR01_Slot2-16_1_8824	O75531	37.1%	8	1373.248046875
24Apr2024_DDH_Hsp90_x48_231_DMSO_BR01_Slot2-16_1_8824	O75533	62.6%	137	3823.721923828125
24Apr2024_DDH_Hsp90_x48_231_DMSO_BR01_Slot2-16_1_8824	O75534	64.5%	99	2809.74462890625
24Apr2024_DDH_Hsp90_x48_231_DMSO_BR01_Slot2-16_1_8824	O75554	14.1%	7	118.23388671875
24Apr2024_DDH_Hsp90_x48_231_DMSO_BR01_Slot2-16_1_8824	O75569	55.3%	27	632.3018798828125
24Apr2024_DDH_Hsp90_x48_231_DMSO_BR01_Slot2-16_1_8824	O75570	0%	0	NaN
24Apr2024_DDH_Hsp90_x48_231_DMSO_BR01_Slot2-16_1_8824	O75575	58.1%	8	169.03041076660156
24Apr2024_DDH_Hsp90_x48_231_DMSO_BR01_Slot2-16_1_8824	O75581	8.1%	11	190.27186584472656
24Apr2024_DDH_Hsp90_x48_231_DMSO_BR01_Slot2-16_1_8824	O75582	18%	12	642.1788940429688
24Apr2024_DDH_Hsp90_x48_231_DMSO_BR01_Slot2-16_1_8824	O75586	39%	11	205.21290588378906
24Apr2024_DDH_Hsp90_x48_231_DMSO_BR01_Slot2-16_1_8824	O75592	17.8%	76	3183.473388671875
24Apr2024_DDH_Hsp90_x48_231_DMSO_BR01_Slot2-16_1_8824	O75600	26%	7	75.29117584228516
24Apr2024_DDH_Hsp90_x48_231_DMSO_BR01_Slot2-16_1_8824	O75607	47.2%	14	1499.6116943359375
24Apr2024_DDH_Hsp90_x48_231_DMSO_BR01_Slot2-16_1_8824	O75608	52.2%	17	1655.4892578125
24Apr2024_DDH_Hsp90_x48_231_DMSO_BR01_Slot2-16_1_8824	O75616	39.4%	23	460.59381103515625
24Apr2024_DDH_Hsp90_x48_231_DMSO_BR01_Slot2-16_1_8824	O75629	25%	4	216.9030303955078
24Apr2024_DDH_Hsp90_x48_231_DMSO_BR01_Slot2-16_1_8824	O75635	0%	0	NaN
24Apr2024_DDH_Hsp90_x48_231_DMSO_BR01_Slot2-16_1_8824	O75643	56.7%	189	1479.8924560546875
24Apr2024_DDH_Hsp90_x48_231_DMSO_BR01_Slot2-16_1_8824	O75648	35.9%	11	940.2396240234375
24Apr2024_DDH_Hsp90_x48_231_DMSO_BR01_Slot2-16_1_8824	O75663	63.6%	32	1824.6859130859375
24Apr2024_DDH_Hsp90_x48_231_DMSO_BR01_Slot2-16_1_8824	O75665	7.4%	5	56.66637420654297
24Apr2024_DDH_Hsp90_x48_231_DMSO_BR01_Slot2-16_1_8824	O75674	33.4%	20	229.4187774658203
24Apr2024_DDH_Hsp90_x48_231_DMSO_BR01_Slot2-16_1_8824	O75676	46.4%	38	486.9813537597656
24Apr2024_DDH_Hsp90_x48_231_DMSO_BR01_Slot2-16_1_8824	O75683	17.2%	6	173.3345489501953
24Apr2024_DDH_Hsp90_x48_231_DMSO_BR01_Slot2-16_1_8824	O75688	44.1%	25	485.7246398925781
24Apr2024_DDH_Hsp90_x48_231_DMSO_BR01_Slot2-16_1_8824	O75690	0%	0	NaN
24Apr2024_DDH_Hsp90_x48_231_DMSO_BR01_Slot2-16_1_8824	O75691	20.9%	51	203.14186096191406
24Apr2024_DDH_Hsp90_x48_231_DMSO_BR01_Slot2-16_1_8824	O75694	48.3%	109	1234.967529296875
24Apr2024_DDH_Hsp90_x48_231_DMSO_BR01_Slot2-16_1_8824	O75695	42%	25	798.0396728515625
24Apr2024_DDH_Hsp90_x48_231_DMSO_BR01_Slot2-16_1_8824	O75717	50.5%	76	568.1411743164062
24Apr2024_DDH_Hsp90_x48_231_DMSO_BR01_Slot2-16_1_8824	O75718	44.6%	32	1474.2542724609375
24Apr2024_DDH_Hsp90_x48_231_DMSO_BR01_Slot2-16_1_8824	O75746	48.7%	34	1320.8328857421875
24Apr2024_DDH_Hsp90_x48_231_DMSO_BR01_Slot2-16_1_8824	O75752	4.2%	2	294.2076721191406
24Apr2024_DDH_Hsp90_x48_231_DMSO_BR01_Slot2-16_1_8824	O75764	28.4%	11	192.87933349609375
24Apr2024_DDH_Hsp90_x48_231_DMSO_BR01_Slot2-16_1_8824	O75771	0%	0	NaN
24Apr2024_DDH_Hsp90_x48_231_DMSO_BR01_Slot2-16_1_8824	O75781	8.5%	2	77.22282409667969
24Apr2024_DDH_Hsp90_x48_231_DMSO_BR01_Slot2-16_1_8824	O75787	39.1%	18	543.3006591796875
24Apr2024_DDH_Hsp90_x48_231_DMSO_BR01_Slot2-16_1_8824	O75792	50.2%	24	1348.3409423828125
24Apr2024_DDH_Hsp90_x48_231_DMSO_BR01_Slot2-16_1_8824	O75794	48.2%	20	872.7555541992188
24Apr2024_DDH_Hsp90_x48_231_DMSO_BR01_Slot2-16_1_8824	O75808	0%	0	NaN
24Apr2024_DDH_Hsp90_x48_231_DMSO_BR01_Slot2-16_1_8824	O75815	56%	56	531.0543823242188
24Apr2024_DDH_Hsp90_x48_231_DMSO_BR01_Slot2-16_1_8824	O75817	37.1%	8	628.5015869140625
24Apr2024_DDH_Hsp90_x48_231_DMSO_BR01_Slot2-16_1_8824	O75818	50.4%	19	200.0413055419922
24Apr2024_DDH_Hsp90_x48_231_DMSO_BR01_Slot2-16_1_8824	O75821	79.1%	68	3433.651123046875
24Apr2024_DDH_Hsp90_x48_231_DMSO_BR01_Slot2-16_1_8824	O75822	63.2%	29	1869.4949951171875
24Apr2024_DDH_Hsp90_x48_231_DMSO_BR01_Slot2-16_1_8824	O75828	75.5%	38	2750.890869140625
24Apr2024_DDH_Hsp90_x48_231_DMSO_BR01_Slot2-16_1_8824	O75832	65.5%	39	889.118408203125
24Apr2024_DDH_Hsp90_x48_231_DMSO_BR01_Slot2-16_1_8824	O75843	36.7%	39	698.10693359375
24Apr2024_DDH_Hsp90_x48_231_DMSO_BR01_Slot2-16_1_8824	O75844	31.6%	22	1892.736572265625
24Apr2024_DDH_Hsp90_x48_231_DMSO_BR01_Slot2-16_1_8824	O75845	7.7%	3	255.3436737060547
24Apr2024_DDH_Hsp90_x48_231_DMSO_BR01_Slot2-16_1_8824	O75864	24.6%	14	162.11061096191406
24Apr2024_DDH_Hsp90_x48_231_DMSO_BR01_Slot2-16_1_8824	O75874	67.6%	62	3801.061767578125
24Apr2024_DDH_Hsp90_x48_231_DMSO_BR01_Slot2-16_1_8824	O75879	19.4%	8	368.6494445800781
24Apr2024_DDH_Hsp90_x48_231_DMSO_BR01_Slot2-16_1_8824	O75880	24.6%	11	616.8040771484375
24Apr2024_DDH_Hsp90_x48_231_DMSO_BR01_Slot2-16_1_8824	O75882	13%	17	186.9220428466797
24Apr2024_DDH_Hsp90_x48_231_DMSO_BR01_Slot2-16_1_8824	O75884	73.7%	17	1486.2408447265625
24Apr2024_DDH_Hsp90_x48_231_DMSO_BR01_Slot2-16_1_8824	O75886	44.8%	26	609.4430541992188
24Apr2024_DDH_Hsp90_x48_231_DMSO_BR01_Slot2-16_1_8824	O75896	43.6%	4	603.1100463867188
24Apr2024_DDH_Hsp90_x48_231_DMSO_BR01_Slot2-16_1_8824	O75907	14.3%	6	78.9736099243164
24Apr2024_DDH_Hsp90_x48_231_DMSO_BR01_Slot2-16_1_8824	O75909	21.7%	13	641.5924682617188
24Apr2024_DDH_Hsp90_x48_231_DMSO_BR01_Slot2-16_1_8824	O75915	27.7%	23	2585.693359375
24Apr2024_DDH_Hsp90_x48_231_DMSO_BR01_Slot2-16_1_8824	O75923	38%	81	280.436279296875
24Apr2024_DDH_Hsp90_x48_231_DMSO_BR01_Slot2-16_1_8824	O75925	4.5%	3	126.5691146850586
24Apr2024_DDH_Hsp90_x48_231_DMSO_BR01_Slot2-16_1_8824	O75928	14.3%	6	206.65347290039062
24Apr2024_DDH_Hsp90_x48_231_DMSO_BR01_Slot2-16_1_8824	O75934	79.6%	32	435.0343322753906
24Apr2024_DDH_Hsp90_x48_231_DMSO_BR01_Slot2-16_1_8824	O75935	67.7%	23	1730.790771484375
24Apr2024_DDH_Hsp90_x48_231_DMSO_BR01_Slot2-16_1_8824	O75937	58.1%	33	1930.289306640625
24Apr2024_DDH_Hsp90_x48_231_DMSO_BR01_Slot2-16_1_8824	O75940	49.6%	22	736.5411987304688
24Apr2024_DDH_Hsp90_x48_231_DMSO_BR01_Slot2-16_1_8824	O75943	12.2%	9	151.05191040039062
24Apr2024_DDH_Hsp90_x48_231_DMSO_BR01_Slot2-16_1_8824	O75947	78.3%	33	2331.031982421875
24Apr2024_DDH_Hsp90_x48_231_DMSO_BR01_Slot2-16_1_8824	O75953	13.8%	5	72.9959945678711
24Apr2024_DDH_Hsp90_x48_231_DMSO_BR01_Slot2-16_1_8824	O75954	10.9%	4	207.27720642089844
24Apr2024_DDH_Hsp90_x48_231_DMSO_BR01_Slot2-16_1_8824	O75955	67%	46	699.49755859375
24Apr2024_DDH_Hsp90_x48_231_DMSO_BR01_Slot2-16_1_8824	O75962	34.2%	113	469.54541015625
24Apr2024_DDH_Hsp90_x48_231_DMSO_BR01_Slot2-16_1_8824	O75964	61.2%	12	5181.18505859375
24Apr2024_DDH_Hsp90_x48_231_DMSO_BR01_Slot2-16_1_8824	O75970	36.1%	69	865.4097900390625
24Apr2024_DDH_Hsp90_x48_231_DMSO_BR01_Slot2-16_1_8824	O75976	48.3%	102	2164.156982421875
24Apr2024_DDH_Hsp90_x48_231_DMSO_BR01_Slot2-16_1_8824	O75995	0%	0	NaN
24Apr2024_DDH_Hsp90_x48_231_DMSO_BR01_Slot2-16_1_8824	O76003	53.7%	41	4932.44873046875
24Apr2024_DDH_Hsp90_x48_231_DMSO_BR01_Slot2-16_1_8824	O76013;Q14532	2.4%;2.5%	2	921.1807861328125
24Apr2024_DDH_Hsp90_x48_231_DMSO_BR01_Slot2-16_1_8824	O76021	24.1%	15	205.68324279785156
24Apr2024_DDH_Hsp90_x48_231_DMSO_BR01_Slot2-16_1_8824	O76024	25.5%	27	399.86279296875
24Apr2024_DDH_Hsp90_x48_231_DMSO_BR01_Slot2-16_1_8824	O76031	53.2%	64	696.8027954101562
24Apr2024_DDH_Hsp90_x48_231_DMSO_BR01_Slot2-16_1_8824	O76054	47.1%	21	270.0610656738281
24Apr2024_DDH_Hsp90_x48_231_DMSO_BR01_Slot2-16_1_8824	O76064	17.5%	7	64.18596649169922
24Apr2024_DDH_Hsp90_x48_231_DMSO_BR01_Slot2-16_1_8824	O76070	73.2%	22	311.32403564453125
24Apr2024_DDH_Hsp90_x48_231_DMSO_BR01_Slot2-16_1_8824	O76071	57.5%	27	948.5277099609375
24Apr2024_DDH_Hsp90_x48_231_DMSO_BR01_Slot2-16_1_8824	O76080	51.2%	10	211.76222229003906
24Apr2024_DDH_Hsp90_x48_231_DMSO_BR01_Slot2-16_1_8824	O76094	63.2%	84	1166.2706298828125
24Apr2024_DDH_Hsp90_x48_231_DMSO_BR01_Slot2-16_1_8824	O76095	13.7%	2	784.75
24Apr2024_DDH_Hsp90_x48_231_DMSO_BR01_Slot2-16_1_8824	O77932	23.5%	7	371.2726745605469
24Apr2024_DDH_Hsp90_x48_231_DMSO_BR01_Slot2-16_1_8824	O94760	64.6%	47	1159.476806640625
24Apr2024_DDH_Hsp90_x48_231_DMSO_BR01_Slot2-16_1_8824	O94762	17.8%	11	1778.8341064453125
24Apr2024_DDH_Hsp90_x48_231_DMSO_BR01_Slot2-16_1_8824	O94763	42.1%	20	331.7447509765625
24Apr2024_DDH_Hsp90_x48_231_DMSO_BR01_Slot2-16_1_8824	O94766	44.2%	14	566.2634887695312
24Apr2024_DDH_Hsp90_x48_231_DMSO_BR01_Slot2-16_1_8824	O94768	14.5%	4	166.95774841308594
24Apr2024_DDH_Hsp90_x48_231_DMSO_BR01_Slot2-16_1_8824	O94776	55.7%	63	2047.0517578125
24Apr2024_DDH_Hsp90_x48_231_DMSO_BR01_Slot2-16_1_8824	O94779	3%	1	2.165717124938965
24Apr2024_DDH_Hsp90_x48_231_DMSO_BR01_Slot2-16_1_8824	O94782	28.8%	18	98.74799346923828
24Apr2024_DDH_Hsp90_x48_231_DMSO_BR01_Slot2-16_1_8824	O94804	45.2%	87	690.366455078125
24Apr2024_DDH_Hsp90_x48_231_DMSO_BR01_Slot2-16_1_8824	O94806	11.1%	8	254.33502197265625
24Apr2024_DDH_Hsp90_x48_231_DMSO_BR01_Slot2-16_1_8824	O94808	59.5%	48	1726.0203857421875
24Apr2024_DDH_Hsp90_x48_231_DMSO_BR01_Slot2-16_1_8824	O94817	23.6%	5	288.9711608886719
24Apr2024_DDH_Hsp90_x48_231_DMSO_BR01_Slot2-16_1_8824	O94819	0%	0	NaN
24Apr2024_DDH_Hsp90_x48_231_DMSO_BR01_Slot2-16_1_8824	O94822	22.7%	46	211.1889190673828
24Apr2024_DDH_Hsp90_x48_231_DMSO_BR01_Slot2-16_1_8824	O94826	72.9%	101	1738.359130859375
24Apr2024_DDH_Hsp90_x48_231_DMSO_BR01_Slot2-16_1_8824	O94829	14.4%	16	279.0218811035156
24Apr2024_DDH_Hsp90_x48_231_DMSO_BR01_Slot2-16_1_8824	O94830	13.5%	9	111.63900756835938
24Apr2024_DDH_Hsp90_x48_231_DMSO_BR01_Slot2-16_1_8824	O94832	0%	0	NaN
24Apr2024_DDH_Hsp90_x48_231_DMSO_BR01_Slot2-16_1_8824	O94842	20.6%	18	426.3669738769531
24Apr2024_DDH_Hsp90_x48_231_DMSO_BR01_Slot2-16_1_8824	O94851	20.2%	55	1263.0777587890625
24Apr2024_DDH_Hsp90_x48_231_DMSO_BR01_Slot2-16_1_8824	O94855	38%	74	627.08349609375
24Apr2024_DDH_Hsp90_x48_231_DMSO_BR01_Slot2-16_1_8824	O94864	14.3%	5	95.70265197753906
24Apr2024_DDH_Hsp90_x48_231_DMSO_BR01_Slot2-16_1_8824	O94868	2.2%	1	51.7392692565918
24Apr2024_DDH_Hsp90_x48_231_DMSO_BR01_Slot2-16_1_8824	O94874	49.6%	59	770.9732055664062
24Apr2024_DDH_Hsp90_x48_231_DMSO_BR01_Slot2-16_1_8824	O94875	19.5%	19	374.7672424316406
24Apr2024_DDH_Hsp90_x48_231_DMSO_BR01_Slot2-16_1_8824	O94885	4.3%	3	45.362430572509766
24Apr2024_DDH_Hsp90_x48_231_DMSO_BR01_Slot2-16_1_8824	O94886	10.4%	8	622.3541870117188
24Apr2024_DDH_Hsp90_x48_231_DMSO_BR01_Slot2-16_1_8824	O94887	10.4%	9	96.09709930419922
24Apr2024_DDH_Hsp90_x48_231_DMSO_BR01_Slot2-16_1_8824	O94888	44.6%	26	201.86349487304688
24Apr2024_DDH_Hsp90_x48_231_DMSO_BR01_Slot2-16_1_8824	O94901	28.9%	20	125.69252014160156
24Apr2024_DDH_Hsp90_x48_231_DMSO_BR01_Slot2-16_1_8824	O94903	40.4%	16	728.6361694335938
24Apr2024_DDH_Hsp90_x48_231_DMSO_BR01_Slot2-16_1_8824	O94905	63.4%	38	1103.1280517578125
24Apr2024_DDH_Hsp90_x48_231_DMSO_BR01_Slot2-16_1_8824	O94906	47.1%	63	1156.105712890625
24Apr2024_DDH_Hsp90_x48_231_DMSO_BR01_Slot2-16_1_8824	O94907	36.5%	9	632.2435913085938
24Apr2024_DDH_Hsp90_x48_231_DMSO_BR01_Slot2-16_1_8824	O94910	1.1%	1	431.9273681640625
24Apr2024_DDH_Hsp90_x48_231_DMSO_BR01_Slot2-16_1_8824	O94913	24.2%	33	778.0724487304688
24Apr2024_DDH_Hsp90_x48_231_DMSO_BR01_Slot2-16_1_8824	O94915	27.4%	89	637.9285888671875
24Apr2024_DDH_Hsp90_x48_231_DMSO_BR01_Slot2-16_1_8824	O94916	15.9%	21	107.85052490234375
24Apr2024_DDH_Hsp90_x48_231_DMSO_BR01_Slot2-16_1_8824	O94919	49.4%	46	1418.218505859375
24Apr2024_DDH_Hsp90_x48_231_DMSO_BR01_Slot2-16_1_8824	O94923	21.1%	12	150.0217742919922
24Apr2024_DDH_Hsp90_x48_231_DMSO_BR01_Slot2-16_1_8824	O94925	54.6%	70	6836.8291015625
24Apr2024_DDH_Hsp90_x48_231_DMSO_BR01_Slot2-16_1_8824	O94927	30.5%	21	502.863525390625
24Apr2024_DDH_Hsp90_x48_231_DMSO_BR01_Slot2-16_1_8824	O94929	8.5%	5	132.33209228515625
24Apr2024_DDH_Hsp90_x48_231_DMSO_BR01_Slot2-16_1_8824	O94941	5%	2	126.45692443847656
24Apr2024_DDH_Hsp90_x48_231_DMSO_BR01_Slot2-16_1_8824	O94952	18.5%	15	110.54263305664062
24Apr2024_DDH_Hsp90_x48_231_DMSO_BR01_Slot2-16_1_8824	O94953	10.9%	11	121.087158203125
24Apr2024_DDH_Hsp90_x48_231_DMSO_BR01_Slot2-16_1_8824	O94955	28.3%	15	204.111083984375
24Apr2024_DDH_Hsp90_x48_231_DMSO_BR01_Slot2-16_1_8824	O94964	36.9%	61	205.97840881347656
24Apr2024_DDH_Hsp90_x48_231_DMSO_BR01_Slot2-16_1_8824	O94966	41.5%	50	493.2611999511719
24Apr2024_DDH_Hsp90_x48_231_DMSO_BR01_Slot2-16_1_8824	O94967	21%	15	289.6726989746094
24Apr2024_DDH_Hsp90_x48_231_DMSO_BR01_Slot2-16_1_8824	O94972	0%	0	NaN
24Apr2024_DDH_Hsp90_x48_231_DMSO_BR01_Slot2-16_1_8824	O94973	40.1%	62	1038.9027099609375
24Apr2024_DDH_Hsp90_x48_231_DMSO_BR01_Slot2-16_1_8824	O94979	49.4%	99	3039.953125
24Apr2024_DDH_Hsp90_x48_231_DMSO_BR01_Slot2-16_1_8824	O94985	16.7%	15	172.79910278320312
24Apr2024_DDH_Hsp90_x48_231_DMSO_BR01_Slot2-16_1_8824	O94991	0%	0	NaN
24Apr2024_DDH_Hsp90_x48_231_DMSO_BR01_Slot2-16_1_8824	O94992	38.7%	32	776.22998046875
24Apr2024_DDH_Hsp90_x48_231_DMSO_BR01_Slot2-16_1_8824	O95059	33.9%	5	410.4481201171875
24Apr2024_DDH_Hsp90_x48_231_DMSO_BR01_Slot2-16_1_8824	O95067	25.9%	10	203.7387237548828
24Apr2024_DDH_Hsp90_x48_231_DMSO_BR01_Slot2-16_1_8824	O95070	20.1%	7	235.34951782226562
24Apr2024_DDH_Hsp90_x48_231_DMSO_BR01_Slot2-16_1_8824	O95071	33.3%	92	212.10414123535156
24Apr2024_DDH_Hsp90_x48_231_DMSO_BR01_Slot2-16_1_8824	O95081	24.1%	14	224.30838012695312
24Apr2024_DDH_Hsp90_x48_231_DMSO_BR01_Slot2-16_1_8824	O95084	39.4%	15	773.5370483398438
24Apr2024_DDH_Hsp90_x48_231_DMSO_BR01_Slot2-16_1_8824	O95104	19.5%	23	527.7442626953125
24Apr2024_DDH_Hsp90_x48_231_DMSO_BR01_Slot2-16_1_8824	O95139	43.8%	8	522.8140869140625
24Apr2024_DDH_Hsp90_x48_231_DMSO_BR01_Slot2-16_1_8824	O95140	36.2%	41	207.91961669921875
24Apr2024_DDH_Hsp90_x48_231_DMSO_BR01_Slot2-16_1_8824	O95149	22.8%	8	228.54310607910156
24Apr2024_DDH_Hsp90_x48_231_DMSO_BR01_Slot2-16_1_8824	O95154	12.1%	2	2477.435302734375
24Apr2024_DDH_Hsp90_x48_231_DMSO_BR01_Slot2-16_1_8824	O95155	44.2%	72	440.21826171875
24Apr2024_DDH_Hsp90_x48_231_DMSO_BR01_Slot2-16_1_8824	O95159	45.5%	16	2105.96484375
24Apr2024_DDH_Hsp90_x48_231_DMSO_BR01_Slot2-16_1_8824	O95163	44.6%	73	433.2842102050781
24Apr2024_DDH_Hsp90_x48_231_DMSO_BR01_Slot2-16_1_8824	O95164	17.9%	2	139.908447265625
24Apr2024_DDH_Hsp90_x48_231_DMSO_BR01_Slot2-16_1_8824	O95166	19.7%	5	886.97900390625
24Apr2024_DDH_Hsp90_x48_231_DMSO_BR01_Slot2-16_1_8824	O95167	50%	6	238.00303649902344
24Apr2024_DDH_Hsp90_x48_231_DMSO_BR01_Slot2-16_1_8824	O95168	46.5%	9	1020.4450073242188
24Apr2024_DDH_Hsp90_x48_231_DMSO_BR01_Slot2-16_1_8824	O95169	36.6%	8	367.79412841796875
24Apr2024_DDH_Hsp90_x48_231_DMSO_BR01_Slot2-16_1_8824	O95182	55.8%	10	195.4086456298828
24Apr2024_DDH_Hsp90_x48_231_DMSO_BR01_Slot2-16_1_8824	O95185	0%	0	NaN
24Apr2024_DDH_Hsp90_x48_231_DMSO_BR01_Slot2-16_1_8824	O95197	9.1%	9	1681.1646728515625
24Apr2024_DDH_Hsp90_x48_231_DMSO_BR01_Slot2-16_1_8824	O95202	58.3%	75	908.3450317382812
24Apr2024_DDH_Hsp90_x48_231_DMSO_BR01_Slot2-16_1_8824	O95208	34%	23	332.1651611328125
24Apr2024_DDH_Hsp90_x48_231_DMSO_BR01_Slot2-16_1_8824	O95210	47.8%	23	749.8174438476562
24Apr2024_DDH_Hsp90_x48_231_DMSO_BR01_Slot2-16_1_8824	O95214	0%	0	NaN
24Apr2024_DDH_Hsp90_x48_231_DMSO_BR01_Slot2-16_1_8824	O95218	38.8%	20	1414.46826171875
24Apr2024_DDH_Hsp90_x48_231_DMSO_BR01_Slot2-16_1_8824	O95219	55.1%	35	255.1075439453125
24Apr2024_DDH_Hsp90_x48_231_DMSO_BR01_Slot2-16_1_8824	O95229	56.3%	18	374.8211669921875
24Apr2024_DDH_Hsp90_x48_231_DMSO_BR01_Slot2-16_1_8824	O95232	45.1%	37	880.0514526367188
24Apr2024_DDH_Hsp90_x48_231_DMSO_BR01_Slot2-16_1_8824	O95235	46.3%	51	247.42051696777344
24Apr2024_DDH_Hsp90_x48_231_DMSO_BR01_Slot2-16_1_8824	O95236	22.4%	5	103.75855255126953
24Apr2024_DDH_Hsp90_x48_231_DMSO_BR01_Slot2-16_1_8824	O95239	37.6%	71	499.6493835449219
24Apr2024_DDH_Hsp90_x48_231_DMSO_BR01_Slot2-16_1_8824	O95243	0%	0	NaN
24Apr2024_DDH_Hsp90_x48_231_DMSO_BR01_Slot2-16_1_8824	O95248	23.3%	34	155.94419860839844
24Apr2024_DDH_Hsp90_x48_231_DMSO_BR01_Slot2-16_1_8824	O95249	49.2%	15	580.9404296875
24Apr2024_DDH_Hsp90_x48_231_DMSO_BR01_Slot2-16_1_8824	O95251	17.5%	11	102.57492065429688
24Apr2024_DDH_Hsp90_x48_231_DMSO_BR01_Slot2-16_1_8824	O95260	52.1%	31	234.826416015625
24Apr2024_DDH_Hsp90_x48_231_DMSO_BR01_Slot2-16_1_8824	O95263	0%	0	NaN
24Apr2024_DDH_Hsp90_x48_231_DMSO_BR01_Slot2-16_1_8824	O95267	0%	0	NaN
24Apr2024_DDH_Hsp90_x48_231_DMSO_BR01_Slot2-16_1_8824	O95273	22.2%	11	479.8554992675781
24Apr2024_DDH_Hsp90_x48_231_DMSO_BR01_Slot2-16_1_8824	O95292	63.8%	33	1503.7010498046875
24Apr2024_DDH_Hsp90_x48_231_DMSO_BR01_Slot2-16_1_8824	O95295	58.1%	12	737.77392578125
24Apr2024_DDH_Hsp90_x48_231_DMSO_BR01_Slot2-16_1_8824	O95297	21.6%	6	1030.540283203125
24Apr2024_DDH_Hsp90_x48_231_DMSO_BR01_Slot2-16_1_8824	O95298	36.1%	5	616.6819458007812
24Apr2024_DDH_Hsp90_x48_231_DMSO_BR01_Slot2-16_1_8824	O95299	61.7%	23	828.5755004882812
24Apr2024_DDH_Hsp90_x48_231_DMSO_BR01_Slot2-16_1_8824	O95302	41.8%	41	1879.1763916015625
24Apr2024_DDH_Hsp90_x48_231_DMSO_BR01_Slot2-16_1_8824	O95319	10.2%	6	128.7100067138672
24Apr2024_DDH_Hsp90_x48_231_DMSO_BR01_Slot2-16_1_8824	O95336	73.6%	22	3202.583984375
24Apr2024_DDH_Hsp90_x48_231_DMSO_BR01_Slot2-16_1_8824	O95340	61.7%	55	1693.42431640625
24Apr2024_DDH_Hsp90_x48_231_DMSO_BR01_Slot2-16_1_8824	O95347	66%	151	2214.957763671875
24Apr2024_DDH_Hsp90_x48_231_DMSO_BR01_Slot2-16_1_8824	O95352	35.1%	24	347.9534912109375
24Apr2024_DDH_Hsp90_x48_231_DMSO_BR01_Slot2-16_1_8824	O95359	12.9%	37	595.0640869140625
24Apr2024_DDH_Hsp90_x48_231_DMSO_BR01_Slot2-16_1_8824	O95361	65.8%	55	715.512939453125
24Apr2024_DDH_Hsp90_x48_231_DMSO_BR01_Slot2-16_1_8824	O95363	14.4%	6	448.51715087890625
24Apr2024_DDH_Hsp90_x48_231_DMSO_BR01_Slot2-16_1_8824	O95365	25.2%	10	157.68447875976562
24Apr2024_DDH_Hsp90_x48_231_DMSO_BR01_Slot2-16_1_8824	O95372	59.3%	25	2525.828857421875
24Apr2024_DDH_Hsp90_x48_231_DMSO_BR01_Slot2-16_1_8824	O95373	43.5%	88	2298.506591796875
24Apr2024_DDH_Hsp90_x48_231_DMSO_BR01_Slot2-16_1_8824	O95376	40.6%	29	347.0506896972656
24Apr2024_DDH_Hsp90_x48_231_DMSO_BR01_Slot2-16_1_8824	O95379	37.9%	6	346.1510314941406
24Apr2024_DDH_Hsp90_x48_231_DMSO_BR01_Slot2-16_1_8824	O95382	15.8%	17	286.97509765625
24Apr2024_DDH_Hsp90_x48_231_DMSO_BR01_Slot2-16_1_8824	O95391	8.9%	4	93.45842742919922
24Apr2024_DDH_Hsp90_x48_231_DMSO_BR01_Slot2-16_1_8824	O95394	64.9%	58	2384.546875
24Apr2024_DDH_Hsp90_x48_231_DMSO_BR01_Slot2-16_1_8824	O95396	43.9%	24	128.48712158203125
24Apr2024_DDH_Hsp90_x48_231_DMSO_BR01_Slot2-16_1_8824	O95400	43.1%	19	436.4762268066406
24Apr2024_DDH_Hsp90_x48_231_DMSO_BR01_Slot2-16_1_8824	O95402	7.2%	3	264.4061279296875
24Apr2024_DDH_Hsp90_x48_231_DMSO_BR01_Slot2-16_1_8824	O95405	0%	0	NaN
24Apr2024_DDH_Hsp90_x48_231_DMSO_BR01_Slot2-16_1_8824	O95415	0%	0	NaN
24Apr2024_DDH_Hsp90_x48_231_DMSO_BR01_Slot2-16_1_8824	O95425	31.4%	75	197.30613708496094
24Apr2024_DDH_Hsp90_x48_231_DMSO_BR01_Slot2-16_1_8824	O95429	21.9%	9	136.25936889648438
24Apr2024_DDH_Hsp90_x48_231_DMSO_BR01_Slot2-16_1_8824	O95433	76.3%	70	4864.28466796875
24Apr2024_DDH_Hsp90_x48_231_DMSO_BR01_Slot2-16_1_8824	O95445	7.4%	2	359.59051513671875
24Apr2024_DDH_Hsp90_x48_231_DMSO_BR01_Slot2-16_1_8824	O95447	0%	0	NaN
24Apr2024_DDH_Hsp90_x48_231_DMSO_BR01_Slot2-16_1_8824	O95453	19.7%	14	215.15750122070312
24Apr2024_DDH_Hsp90_x48_231_DMSO_BR01_Slot2-16_1_8824	O95456	66.3%	25	1580.7987060546875
24Apr2024_DDH_Hsp90_x48_231_DMSO_BR01_Slot2-16_1_8824	O95466	38.2%	66	937.9833374023438
24Apr2024_DDH_Hsp90_x48_231_DMSO_BR01_Slot2-16_1_8824	O95470	45.4%	39	953.3536376953125
24Apr2024_DDH_Hsp90_x48_231_DMSO_BR01_Slot2-16_1_8824	O95476	8.6%	2	348.8818054199219
24Apr2024_DDH_Hsp90_x48_231_DMSO_BR01_Slot2-16_1_8824	O95477	6.2%	12	194.7334442138672
24Apr2024_DDH_Hsp90_x48_231_DMSO_BR01_Slot2-16_1_8824	O95478	20.8%	4	305.0123291015625
24Apr2024_DDH_Hsp90_x48_231_DMSO_BR01_Slot2-16_1_8824	O95479	45.5%	49	474.2048645019531
24Apr2024_DDH_Hsp90_x48_231_DMSO_BR01_Slot2-16_1_8824	O95486	27.6%	45	1057.5767822265625
24Apr2024_DDH_Hsp90_x48_231_DMSO_BR01_Slot2-16_1_8824	O95487	38%	72	1022.1969604492188
24Apr2024_DDH_Hsp90_x48_231_DMSO_BR01_Slot2-16_1_8824	O95490	0%	0	NaN
24Apr2024_DDH_Hsp90_x48_231_DMSO_BR01_Slot2-16_1_8824	O95497	5.5%	2	121.10310363769531
24Apr2024_DDH_Hsp90_x48_231_DMSO_BR01_Slot2-16_1_8824	O95503	9.2%	2	47.528751373291016
24Apr2024_DDH_Hsp90_x48_231_DMSO_BR01_Slot2-16_1_8824	O95544	30.5%	15	250.22068786621094
24Apr2024_DDH_Hsp90_x48_231_DMSO_BR01_Slot2-16_1_8824	O95551	32%	12	265.1871643066406
24Apr2024_DDH_Hsp90_x48_231_DMSO_BR01_Slot2-16_1_8824	O95562	6.9%	2	651.3896484375
24Apr2024_DDH_Hsp90_x48_231_DMSO_BR01_Slot2-16_1_8824	O95563	43.3%	8	383.0000305175781
24Apr2024_DDH_Hsp90_x48_231_DMSO_BR01_Slot2-16_1_8824	O95568	0%	0	NaN
24Apr2024_DDH_Hsp90_x48_231_DMSO_BR01_Slot2-16_1_8824	O95571	67.3%	19	1444.0877685546875
24Apr2024_DDH_Hsp90_x48_231_DMSO_BR01_Slot2-16_1_8824	O95573	60.4%	66	2963.180908203125
24Apr2024_DDH_Hsp90_x48_231_DMSO_BR01_Slot2-16_1_8824	O95602	29.6%	55	495.0235290527344
24Apr2024_DDH_Hsp90_x48_231_DMSO_BR01_Slot2-16_1_8824	O95613	31.2%	108	124.49528503417969
24Apr2024_DDH_Hsp90_x48_231_DMSO_BR01_Slot2-16_1_8824	O95619	24.2%	6	285.0071105957031
24Apr2024_DDH_Hsp90_x48_231_DMSO_BR01_Slot2-16_1_8824	O95625	5.8%	5	89.76514434814453
24Apr2024_DDH_Hsp90_x48_231_DMSO_BR01_Slot2-16_1_8824	O95628	21.2%	10	317.9765625
24Apr2024_DDH_Hsp90_x48_231_DMSO_BR01_Slot2-16_1_8824	O95630	44.8%	24	646.477783203125
24Apr2024_DDH_Hsp90_x48_231_DMSO_BR01_Slot2-16_1_8824	O95639	44.6%	13	151.04591369628906
24Apr2024_DDH_Hsp90_x48_231_DMSO_BR01_Slot2-16_1_8824	O95671	50.7%	27	171.4065704345703
24Apr2024_DDH_Hsp90_x48_231_DMSO_BR01_Slot2-16_1_8824	O95674	19.8%	8	413.6276550292969
24Apr2024_DDH_Hsp90_x48_231_DMSO_BR01_Slot2-16_1_8824	O95678	0%	0	NaN
24Apr2024_DDH_Hsp90_x48_231_DMSO_BR01_Slot2-16_1_8824	O95684	48.4%	21	342.9230651855469
24Apr2024_DDH_Hsp90_x48_231_DMSO_BR01_Slot2-16_1_8824	O95685	41.5%	10	214.3839569091797
24Apr2024_DDH_Hsp90_x48_231_DMSO_BR01_Slot2-16_1_8824	O95707	33.6%	11	342.7729797363281
24Apr2024_DDH_Hsp90_x48_231_DMSO_BR01_Slot2-16_1_8824	O95714	18.2%	74	140.2535858154297
24Apr2024_DDH_Hsp90_x48_231_DMSO_BR01_Slot2-16_1_8824	O95716	37%	6	340.3969421386719
24Apr2024_DDH_Hsp90_x48_231_DMSO_BR01_Slot2-16_1_8824	O95721	70.2%	28	846.9324951171875
24Apr2024_DDH_Hsp90_x48_231_DMSO_BR01_Slot2-16_1_8824	O95747	46.1%	38	1149.4683837890625
24Apr2024_DDH_Hsp90_x48_231_DMSO_BR01_Slot2-16_1_8824	O95749	20.7%	6	318.3785400390625
24Apr2024_DDH_Hsp90_x48_231_DMSO_BR01_Slot2-16_1_8824	O95757	68.7%	100	1235.418212890625
24Apr2024_DDH_Hsp90_x48_231_DMSO_BR01_Slot2-16_1_8824	O95758	43.1%	30	440.89892578125
24Apr2024_DDH_Hsp90_x48_231_DMSO_BR01_Slot2-16_1_8824	O95772	14.5%	3	364.83599853515625
24Apr2024_DDH_Hsp90_x48_231_DMSO_BR01_Slot2-16_1_8824	O95777	99%	15	1477.26708984375
24Apr2024_DDH_Hsp90_x48_231_DMSO_BR01_Slot2-16_1_8824	O95782	66.4%	113	2760.37939453125
24Apr2024_DDH_Hsp90_x48_231_DMSO_BR01_Slot2-16_1_8824	O95785	18.2%	25	249.5230712890625
24Apr2024_DDH_Hsp90_x48_231_DMSO_BR01_Slot2-16_1_8824	O95786	46.3%	57	335.35333251953125
24Apr2024_DDH_Hsp90_x48_231_DMSO_BR01_Slot2-16_1_8824	O95793	68.1%	81	1460.5751953125
24Apr2024_DDH_Hsp90_x48_231_DMSO_BR01_Slot2-16_1_8824	O95801	73.4%	33	521.7099609375
24Apr2024_DDH_Hsp90_x48_231_DMSO_BR01_Slot2-16_1_8824	O95807	14.6%	2	56.803348541259766
24Apr2024_DDH_Hsp90_x48_231_DMSO_BR01_Slot2-16_1_8824	O95810	50.1%	36	1002.3023071289062
24Apr2024_DDH_Hsp90_x48_231_DMSO_BR01_Slot2-16_1_8824	O95816	71.6%	33	3878.1943359375
24Apr2024_DDH_Hsp90_x48_231_DMSO_BR01_Slot2-16_1_8824	O95817	68%	62	1303.4228515625
24Apr2024_DDH_Hsp90_x48_231_DMSO_BR01_Slot2-16_1_8824	O95819	35.9%	87	601.1417236328125
24Apr2024_DDH_Hsp90_x48_231_DMSO_BR01_Slot2-16_1_8824	O95822	12%	4	102.71157836914062
24Apr2024_DDH_Hsp90_x48_231_DMSO_BR01_Slot2-16_1_8824	O95825	49.6%	18	494.18023681640625
24Apr2024_DDH_Hsp90_x48_231_DMSO_BR01_Slot2-16_1_8824	O95831	59.4%	48	1983.3968505859375
24Apr2024_DDH_Hsp90_x48_231_DMSO_BR01_Slot2-16_1_8824	O95833	83.5%	32	3253.858154296875
24Apr2024_DDH_Hsp90_x48_231_DMSO_BR01_Slot2-16_1_8824	O95834	40.4%	22	1001.6489868164062
24Apr2024_DDH_Hsp90_x48_231_DMSO_BR01_Slot2-16_1_8824	O95835	12.9%	11	121.29872131347656
24Apr2024_DDH_Hsp90_x48_231_DMSO_BR01_Slot2-16_1_8824	O95848	35.1%	9	323.719970703125
24Apr2024_DDH_Hsp90_x48_231_DMSO_BR01_Slot2-16_1_8824	O95858	11.6%	4	616.8756713867188
24Apr2024_DDH_Hsp90_x48_231_DMSO_BR01_Slot2-16_1_8824	O95861	63.6%	28	1448.4395751953125
24Apr2024_DDH_Hsp90_x48_231_DMSO_BR01_Slot2-16_1_8824	O95864	22.3%	11	787.3555908203125
24Apr2024_DDH_Hsp90_x48_231_DMSO_BR01_Slot2-16_1_8824	O95865	89.1%	27	2969.96337890625
24Apr2024_DDH_Hsp90_x48_231_DMSO_BR01_Slot2-16_1_8824	O95870	43.5%	34	816.1024169921875
24Apr2024_DDH_Hsp90_x48_231_DMSO_BR01_Slot2-16_1_8824	O95873	23.1%	7	137.57562255859375
24Apr2024_DDH_Hsp90_x48_231_DMSO_BR01_Slot2-16_1_8824	O95881	40.7%	15	2931.99609375
24Apr2024_DDH_Hsp90_x48_231_DMSO_BR01_Slot2-16_1_8824	O95900	30.2%	10	232.92303466796875
24Apr2024_DDH_Hsp90_x48_231_DMSO_BR01_Slot2-16_1_8824	O95905	30.3%	18	425.2459716796875
24Apr2024_DDH_Hsp90_x48_231_DMSO_BR01_Slot2-16_1_8824	O95926	33.3%	6	104.63105010986328
24Apr2024_DDH_Hsp90_x48_231_DMSO_BR01_Slot2-16_1_8824	O95968	0%	0	NaN
24Apr2024_DDH_Hsp90_x48_231_DMSO_BR01_Slot2-16_1_8824	O95980	0%	0	NaN
24Apr2024_DDH_Hsp90_x48_231_DMSO_BR01_Slot2-16_1_8824	O95983	28.9%	15	1226.3936767578125
24Apr2024_DDH_Hsp90_x48_231_DMSO_BR01_Slot2-16_1_8824	O95985	20.3%	14	137.88108825683594
24Apr2024_DDH_Hsp90_x48_231_DMSO_BR01_Slot2-16_1_8824	O95989	45.9%	11	572.1932983398438
24Apr2024_DDH_Hsp90_x48_231_DMSO_BR01_Slot2-16_1_8824	O95994	36%	11	758.1423950195312
24Apr2024_DDH_Hsp90_x48_231_DMSO_BR01_Slot2-16_1_8824	O95997	17.8%	3	348.00213623046875
24Apr2024_DDH_Hsp90_x48_231_DMSO_BR01_Slot2-16_1_8824	O95999	71.2%	23	875.3162841796875
24Apr2024_DDH_Hsp90_x48_231_DMSO_BR01_Slot2-16_1_8824	O96000	51.7%	31	806.7498168945312
24Apr2024_DDH_Hsp90_x48_231_DMSO_BR01_Slot2-16_1_8824	O96005	34.7%	36	886.5927124023438
24Apr2024_DDH_Hsp90_x48_231_DMSO_BR01_Slot2-16_1_8824	O96006	8.1%	3	24.401853561401367
24Apr2024_DDH_Hsp90_x48_231_DMSO_BR01_Slot2-16_1_8824	O96007	60.6%	10	320.86688232421875
24Apr2024_DDH_Hsp90_x48_231_DMSO_BR01_Slot2-16_1_8824	O96008	58.2%	51	1109.9737548828125
24Apr2024_DDH_Hsp90_x48_231_DMSO_BR01_Slot2-16_1_8824	O96011	40.9%	13	534.127685546875
24Apr2024_DDH_Hsp90_x48_231_DMSO_BR01_Slot2-16_1_8824	O96013	51.4%	38	801.87109375
24Apr2024_DDH_Hsp90_x48_231_DMSO_BR01_Slot2-16_1_8824	O96017	12.5%	6	53.436553955078125
24Apr2024_DDH_Hsp90_x48_231_DMSO_BR01_Slot2-16_1_8824	O96018	16.3%	8	202.8733673095703
24Apr2024_DDH_Hsp90_x48_231_DMSO_BR01_Slot2-16_1_8824	O96019	59%	54	1125.154296875
24Apr2024_DDH_Hsp90_x48_231_DMSO_BR01_Slot2-16_1_8824	O96028	9.9%	11	139.72630310058594
24Apr2024_DDH_Hsp90_x48_231_DMSO_BR01_Slot2-16_1_8824	P00167	56%	9	1089.885986328125
24Apr2024_DDH_Hsp90_x48_231_DMSO_BR01_Slot2-16_1_8824	P00338	84.9%	85	62208.55859375
24Apr2024_DDH_Hsp90_x48_231_DMSO_BR01_Slot2-16_1_8824	P00367	67.9%	61	2981.349853515625
24Apr2024_DDH_Hsp90_x48_231_DMSO_BR01_Slot2-16_1_8824	P00374	81.3%	31	1469.7860107421875
24Apr2024_DDH_Hsp90_x48_231_DMSO_BR01_Slot2-16_1_8824	P00387	79.4%	56	1443.5115966796875
24Apr2024_DDH_Hsp90_x48_231_DMSO_BR01_Slot2-16_1_8824	P00390	56.7%	50	1186.5697021484375
24Apr2024_DDH_Hsp90_x48_231_DMSO_BR01_Slot2-16_1_8824	P00403	30.8%	18	2203.7626953125
24Apr2024_DDH_Hsp90_x48_231_DMSO_BR01_Slot2-16_1_8824	P00414	5.4%	2	45.20834732055664
24Apr2024_DDH_Hsp90_x48_231_DMSO_BR01_Slot2-16_1_8824	P00441	84.4%	17	4014.6865234375
24Apr2024_DDH_Hsp90_x48_231_DMSO_BR01_Slot2-16_1_8824	P00488	0%	0	NaN
24Apr2024_DDH_Hsp90_x48_231_DMSO_BR01_Slot2-16_1_8824	P00491	85.1%	50	1807.1763916015625
24Apr2024_DDH_Hsp90_x48_231_DMSO_BR01_Slot2-16_1_8824	P00492	63.8%	21	3097.796142578125
24Apr2024_DDH_Hsp90_x48_231_DMSO_BR01_Slot2-16_1_8824	P00505	74.2%	66	2730.0048828125
24Apr2024_DDH_Hsp90_x48_231_DMSO_BR01_Slot2-16_1_8824	P00519	16.6%	13	165.67318725585938
24Apr2024_DDH_Hsp90_x48_231_DMSO_BR01_Slot2-16_1_8824	P00533	50.5%	99	2397.73388671875
24Apr2024_DDH_Hsp90_x48_231_DMSO_BR01_Slot2-16_1_8824	P00558	88.5%	159	12030.78125
24Apr2024_DDH_Hsp90_x48_231_DMSO_BR01_Slot2-16_1_8824	P00568	54.6%	31	2924.390625
24Apr2024_DDH_Hsp90_x48_231_DMSO_BR01_Slot2-16_1_8824	P00734	9.2%	8	374.5936584472656
24Apr2024_DDH_Hsp90_x48_231_DMSO_BR01_Slot2-16_1_8824	P00740	10%	3	193.38705444335938
24Apr2024_DDH_Hsp90_x48_231_DMSO_BR01_Slot2-16_1_8824	P00742	4.1%	3	179.0433807373047
24Apr2024_DDH_Hsp90_x48_231_DMSO_BR01_Slot2-16_1_8824	P00747	8.5%	11	1366.5643310546875
24Apr2024_DDH_Hsp90_x48_231_DMSO_BR01_Slot2-16_1_8824	P00749	55.2%	33	388.3544921875
24Apr2024_DDH_Hsp90_x48_231_DMSO_BR01_Slot2-16_1_8824	P00750	34.3%	19	174.3596649169922
24Apr2024_DDH_Hsp90_x48_231_DMSO_BR01_Slot2-16_1_8824	P00813	13.5%	5	146.7628631591797
24Apr2024_DDH_Hsp90_x48_231_DMSO_BR01_Slot2-16_1_8824	P00846	4.4%	1	464.5321044921875
24Apr2024_DDH_Hsp90_x48_231_DMSO_BR01_Slot2-16_1_8824	P00918	9.6%	2	74.77029418945312
24Apr2024_DDH_Hsp90_x48_231_DMSO_BR01_Slot2-16_1_8824	P00966	37.6%	20	667.4285888671875
24Apr2024_DDH_Hsp90_x48_231_DMSO_BR01_Slot2-16_1_8824	P01008	20.5%	12	3958.405517578125
24Apr2024_DDH_Hsp90_x48_231_DMSO_BR01_Slot2-16_1_8824	P01023	6.6%	14	2213.8837890625
24Apr2024_DDH_Hsp90_x48_231_DMSO_BR01_Slot2-16_1_8824	P01024	11.1%	26	1177.063232421875
24Apr2024_DDH_Hsp90_x48_231_DMSO_BR01_Slot2-16_1_8824	P01031	0%	0	NaN
24Apr2024_DDH_Hsp90_x48_231_DMSO_BR01_Slot2-16_1_8824	P01033	57.5%	14	876.2749633789062
24Apr2024_DDH_Hsp90_x48_231_DMSO_BR01_Slot2-16_1_8824	P01034	63%	16	674.9337158203125
24Apr2024_DDH_Hsp90_x48_231_DMSO_BR01_Slot2-16_1_8824	P01036	59.6%	10	1335.39794921875
24Apr2024_DDH_Hsp90_x48_231_DMSO_BR01_Slot2-16_1_8824	P01037	36.2%	13	349.8837585449219
24Apr2024_DDH_Hsp90_x48_231_DMSO_BR01_Slot2-16_1_8824	P01040	50%	5	154.9304962158203
24Apr2024_DDH_Hsp90_x48_231_DMSO_BR01_Slot2-16_1_8824	P01111	66.7%	23	1827.9798583984375
24Apr2024_DDH_Hsp90_x48_231_DMSO_BR01_Slot2-16_1_8824	P01112	27.5%	8	1000.9666137695312
24Apr2024_DDH_Hsp90_x48_231_DMSO_BR01_Slot2-16_1_8824	P01116	7.9%	3	181.25071716308594
24Apr2024_DDH_Hsp90_x48_231_DMSO_BR01_Slot2-16_1_8824	P01130	44.7%	49	961.86328125
24Apr2024_DDH_Hsp90_x48_231_DMSO_BR01_Slot2-16_1_8824	P01135	11.9%	2	111.28180694580078
24Apr2024_DDH_Hsp90_x48_231_DMSO_BR01_Slot2-16_1_8824	P01137	27.9%	8	127.89593505859375
24Apr2024_DDH_Hsp90_x48_231_DMSO_BR01_Slot2-16_1_8824	P01266	0%	0	NaN
24Apr2024_DDH_Hsp90_x48_231_DMSO_BR01_Slot2-16_1_8824	P01344	13.9%	2	350.1337890625
24Apr2024_DDH_Hsp90_x48_231_DMSO_BR01_Slot2-16_1_8824	P01566;P01568;P01571;P05014;P05015	0%;0%;0%;0%;0%	0	NaN
24Apr2024_DDH_Hsp90_x48_231_DMSO_BR01_Slot2-16_1_8824	P01591	0%	0	NaN
24Apr2024_DDH_Hsp90_x48_231_DMSO_BR01_Slot2-16_1_8824	P01833	0%	0	NaN
24Apr2024_DDH_Hsp90_x48_231_DMSO_BR01_Slot2-16_1_8824	P01834	0%	0	NaN
24Apr2024_DDH_Hsp90_x48_231_DMSO_BR01_Slot2-16_1_8824	P01876	0%	0	NaN
24Apr2024_DDH_Hsp90_x48_231_DMSO_BR01_Slot2-16_1_8824	P01889	32.6%	15	2692.975830078125
24Apr2024_DDH_Hsp90_x48_231_DMSO_BR01_Slot2-16_1_8824	P01893	11%	9	119.29045104980469
24Apr2024_DDH_Hsp90_x48_231_DMSO_BR01_Slot2-16_1_8824	P01903	42.1%	12	1153.2418212890625
24Apr2024_DDH_Hsp90_x48_231_DMSO_BR01_Slot2-16_1_8824	P01911	33.5%	12	1582.4849853515625
24Apr2024_DDH_Hsp90_x48_231_DMSO_BR01_Slot2-16_1_8824	P02008	19.7%	2	151.6784210205078
24Apr2024_DDH_Hsp90_x48_231_DMSO_BR01_Slot2-16_1_8824	P02100	12.9%	1	22.904674530029297
24Apr2024_DDH_Hsp90_x48_231_DMSO_BR01_Slot2-16_1_8824	P02144	24%	3	241.8809356689453
24Apr2024_DDH_Hsp90_x48_231_DMSO_BR01_Slot2-16_1_8824	P02452	6%	9	208.3972930908203
24Apr2024_DDH_Hsp90_x48_231_DMSO_BR01_Slot2-16_1_8824	P02458	3.7%	7	291.0834045410156
24Apr2024_DDH_Hsp90_x48_231_DMSO_BR01_Slot2-16_1_8824	P02462	2.9%	2	19.47280502319336
24Apr2024_DDH_Hsp90_x48_231_DMSO_BR01_Slot2-16_1_8824	P02533	55.9%	53	3223.05517578125
24Apr2024_DDH_Hsp90_x48_231_DMSO_BR01_Slot2-16_1_8824	P02538	47.7%	48	3825.40576171875
24Apr2024_DDH_Hsp90_x48_231_DMSO_BR01_Slot2-16_1_8824	P02545	65.8%	105	13170.41796875
24Apr2024_DDH_Hsp90_x48_231_DMSO_BR01_Slot2-16_1_8824	P02549	0%	0	NaN
24Apr2024_DDH_Hsp90_x48_231_DMSO_BR01_Slot2-16_1_8824	P02647	6.7%	7	1164.3424072265625
24Apr2024_DDH_Hsp90_x48_231_DMSO_BR01_Slot2-16_1_8824	P02649	13.9%	5	735.2138671875
24Apr2024_DDH_Hsp90_x48_231_DMSO_BR01_Slot2-16_1_8824	P02656	16.2%	5	1579.783935546875
24Apr2024_DDH_Hsp90_x48_231_DMSO_BR01_Slot2-16_1_8824	P02679	6.4%	2	212.43606567382812
24Apr2024_DDH_Hsp90_x48_231_DMSO_BR01_Slot2-16_1_8824	P02686	33.9%	19	489.0938415527344
24Apr2024_DDH_Hsp90_x48_231_DMSO_BR01_Slot2-16_1_8824	P02748	3.8%	2	277.3919372558594
24Apr2024_DDH_Hsp90_x48_231_DMSO_BR01_Slot2-16_1_8824	P02749	7.8%	3	195.81033325195312
24Apr2024_DDH_Hsp90_x48_231_DMSO_BR01_Slot2-16_1_8824	P02751	40%	122	1175.711669921875
24Apr2024_DDH_Hsp90_x48_231_DMSO_BR01_Slot2-16_1_8824	P02753	13.9%	3	330.35223388671875
24Apr2024_DDH_Hsp90_x48_231_DMSO_BR01_Slot2-16_1_8824	P02760	2%	2	3119.272216796875
24Apr2024_DDH_Hsp90_x48_231_DMSO_BR01_Slot2-16_1_8824	P02765	5.4%	4	9824.275390625
24Apr2024_DDH_Hsp90_x48_231_DMSO_BR01_Slot2-16_1_8824	P02766	8.8%	1	182.16490173339844
24Apr2024_DDH_Hsp90_x48_231_DMSO_BR01_Slot2-16_1_8824	P02768	19.9%	19	67742.0546875
24Apr2024_DDH_Hsp90_x48_231_DMSO_BR01_Slot2-16_1_8824	P02771	18.4%	16	3692.977294921875
24Apr2024_DDH_Hsp90_x48_231_DMSO_BR01_Slot2-16_1_8824	P02774	11.8%	18	3910.12548828125
24Apr2024_DDH_Hsp90_x48_231_DMSO_BR01_Slot2-16_1_8824	P02786	48%	83	3547.105224609375
24Apr2024_DDH_Hsp90_x48_231_DMSO_BR01_Slot2-16_1_8824	P02787	1.1%	1	5585.169921875
24Apr2024_DDH_Hsp90_x48_231_DMSO_BR01_Slot2-16_1_8824	P02788	11.3%	7	9405.923828125
24Apr2024_DDH_Hsp90_x48_231_DMSO_BR01_Slot2-16_1_8824	P02792	51.4%	17	3005.6494140625
24Apr2024_DDH_Hsp90_x48_231_DMSO_BR01_Slot2-16_1_8824	P02794	72.1%	27	1605.736328125
24Apr2024_DDH_Hsp90_x48_231_DMSO_BR01_Slot2-16_1_8824	P02795	83.6%	12	1497.7275390625
24Apr2024_DDH_Hsp90_x48_231_DMSO_BR01_Slot2-16_1_8824	P03886	6.3%	2	142.62396240234375
24Apr2024_DDH_Hsp90_x48_231_DMSO_BR01_Slot2-16_1_8824	P03897	0%	0	NaN
24Apr2024_DDH_Hsp90_x48_231_DMSO_BR01_Slot2-16_1_8824	P03905	4.1%	2	514.6526489257812
24Apr2024_DDH_Hsp90_x48_231_DMSO_BR01_Slot2-16_1_8824	P03915	0%	0	NaN
24Apr2024_DDH_Hsp90_x48_231_DMSO_BR01_Slot2-16_1_8824	P03928	29.4%	2	228.31979370117188
24Apr2024_DDH_Hsp90_x48_231_DMSO_BR01_Slot2-16_1_8824	P04003	0%	0	NaN
24Apr2024_DDH_Hsp90_x48_231_DMSO_BR01_Slot2-16_1_8824	P04004	14.2%	9	2544.00830078125
24Apr2024_DDH_Hsp90_x48_231_DMSO_BR01_Slot2-16_1_8824	P04040	64.7%	67	1153.272216796875
24Apr2024_DDH_Hsp90_x48_231_DMSO_BR01_Slot2-16_1_8824	P04049	41.4%	31	615.2799072265625
24Apr2024_DDH_Hsp90_x48_231_DMSO_BR01_Slot2-16_1_8824	P04053	6.5%	3	0.889491081237793
24Apr2024_DDH_Hsp90_x48_231_DMSO_BR01_Slot2-16_1_8824	P04062	47.6%	38	1509.820068359375
24Apr2024_DDH_Hsp90_x48_231_DMSO_BR01_Slot2-16_1_8824	P04066	18%	9	544.4557495117188
24Apr2024_DDH_Hsp90_x48_231_DMSO_BR01_Slot2-16_1_8824	P04075	91.5%	110	19938.2890625
24Apr2024_DDH_Hsp90_x48_231_DMSO_BR01_Slot2-16_1_8824	P04080	88.8%	29	5332.44677734375
24Apr2024_DDH_Hsp90_x48_231_DMSO_BR01_Slot2-16_1_8824	P04083	74.3%	54	11310.578125
24Apr2024_DDH_Hsp90_x48_231_DMSO_BR01_Slot2-16_1_8824	P04114	6.1%	28	2117.239990234375
24Apr2024_DDH_Hsp90_x48_231_DMSO_BR01_Slot2-16_1_8824	P04150	51.1%	44	556.1151123046875
24Apr2024_DDH_Hsp90_x48_231_DMSO_BR01_Slot2-16_1_8824	P04156	41.9%	17	901.5391845703125
24Apr2024_DDH_Hsp90_x48_231_DMSO_BR01_Slot2-16_1_8824	P04179	54.5%	19	1952.8358154296875
24Apr2024_DDH_Hsp90_x48_231_DMSO_BR01_Slot2-16_1_8824	P04180	0%	0	NaN
24Apr2024_DDH_Hsp90_x48_231_DMSO_BR01_Slot2-16_1_8824	P04181	69.2%	68	4305.373046875
24Apr2024_DDH_Hsp90_x48_231_DMSO_BR01_Slot2-16_1_8824	P04183	67.5%	38	996.3624267578125
24Apr2024_DDH_Hsp90_x48_231_DMSO_BR01_Slot2-16_1_8824	P04233	30.4%	20	1052.415771484375
24Apr2024_DDH_Hsp90_x48_231_DMSO_BR01_Slot2-16_1_8824	P04259	6.6%	4	1766.86328125
24Apr2024_DDH_Hsp90_x48_231_DMSO_BR01_Slot2-16_1_8824	P04264	51.4%	80	2970.43505859375
24Apr2024_DDH_Hsp90_x48_231_DMSO_BR01_Slot2-16_1_8824	P04275	0%	0	NaN
24Apr2024_DDH_Hsp90_x48_231_DMSO_BR01_Slot2-16_1_8824	P04278	7.5%	2	72.22434997558594
24Apr2024_DDH_Hsp90_x48_231_DMSO_BR01_Slot2-16_1_8824	P04350	6.5%	4	2013.1929931640625
24Apr2024_DDH_Hsp90_x48_231_DMSO_BR01_Slot2-16_1_8824	P04406	91.3%	134	27177.71875
24Apr2024_DDH_Hsp90_x48_231_DMSO_BR01_Slot2-16_1_8824	P04424	33.8%	23	477.5020751953125
24Apr2024_DDH_Hsp90_x48_231_DMSO_BR01_Slot2-16_1_8824	P04439	18.1%	7	7589.72509765625
24Apr2024_DDH_Hsp90_x48_231_DMSO_BR01_Slot2-16_1_8824	P04626	12.3%	16	134.1271514892578
24Apr2024_DDH_Hsp90_x48_231_DMSO_BR01_Slot2-16_1_8824	P04632	75.4%	72	5349.03564453125
24Apr2024_DDH_Hsp90_x48_231_DMSO_BR01_Slot2-16_1_8824	P04637	48.1%	21	881.424560546875
24Apr2024_DDH_Hsp90_x48_231_DMSO_BR01_Slot2-16_1_8824	P04731	32.8%	5	352.5997619628906
24Apr2024_DDH_Hsp90_x48_231_DMSO_BR01_Slot2-16_1_8824	P04732	32.8%	4	97.52165985107422
24Apr2024_DDH_Hsp90_x48_231_DMSO_BR01_Slot2-16_1_8824	P04733	67.2%	7	257.0773620605469
24Apr2024_DDH_Hsp90_x48_231_DMSO_BR01_Slot2-16_1_8824	P04746;P0DTE7;P0DTE8;P0DUB6;P19961	4.3%;4.3%;4.3%;4.3%;4.3%	2	65.07181549072266
24Apr2024_DDH_Hsp90_x48_231_DMSO_BR01_Slot2-16_1_8824	P04792	90.7%	36	8396.1552734375
24Apr2024_DDH_Hsp90_x48_231_DMSO_BR01_Slot2-16_1_8824	P04818	51.4%	34	3098.8212890625
24Apr2024_DDH_Hsp90_x48_231_DMSO_BR01_Slot2-16_1_8824	P04843	63.3%	67	3477.84619140625
24Apr2024_DDH_Hsp90_x48_231_DMSO_BR01_Slot2-16_1_8824	P04844	53.4%	68	4332.41943359375
24Apr2024_DDH_Hsp90_x48_231_DMSO_BR01_Slot2-16_1_8824	P04899	64.8%	46	2741.012451171875
24Apr2024_DDH_Hsp90_x48_231_DMSO_BR01_Slot2-16_1_8824	P04920	28.2%	35	361.3684997558594
24Apr2024_DDH_Hsp90_x48_231_DMSO_BR01_Slot2-16_1_8824	P05023	53.2%	151	7426.37939453125
24Apr2024_DDH_Hsp90_x48_231_DMSO_BR01_Slot2-16_1_8824	P05026	51.2%	28	8427.537109375
24Apr2024_DDH_Hsp90_x48_231_DMSO_BR01_Slot2-16_1_8824	P05062	9.6%	2	16.689861297607422
24Apr2024_DDH_Hsp90_x48_231_DMSO_BR01_Slot2-16_1_8824	P05067	40.6%	51	622.2966918945312
24Apr2024_DDH_Hsp90_x48_231_DMSO_BR01_Slot2-16_1_8824	P05089	6.8%	2	133.68695068359375
24Apr2024_DDH_Hsp90_x48_231_DMSO_BR01_Slot2-16_1_8824	P05091	59.6%	49	2582.251953125
24Apr2024_DDH_Hsp90_x48_231_DMSO_BR01_Slot2-16_1_8824	P05106	30.5%	19	1304.02490234375
24Apr2024_DDH_Hsp90_x48_231_DMSO_BR01_Slot2-16_1_8824	P05107	0%	0	NaN
24Apr2024_DDH_Hsp90_x48_231_DMSO_BR01_Slot2-16_1_8824	P05109	0%	0	NaN
24Apr2024_DDH_Hsp90_x48_231_DMSO_BR01_Slot2-16_1_8824	P05114	51%	13	455.687255859375
24Apr2024_DDH_Hsp90_x48_231_DMSO_BR01_Slot2-16_1_8824	P05121	56.7%	42	1095.016357421875
24Apr2024_DDH_Hsp90_x48_231_DMSO_BR01_Slot2-16_1_8824	P05141	52%	37	14957.470703125
24Apr2024_DDH_Hsp90_x48_231_DMSO_BR01_Slot2-16_1_8824	P05156	7.2%	3	554.0399169921875
24Apr2024_DDH_Hsp90_x48_231_DMSO_BR01_Slot2-16_1_8824	P05161	58.8%	18	559.874755859375
24Apr2024_DDH_Hsp90_x48_231_DMSO_BR01_Slot2-16_1_8824	P05165	20.6%	13	86.64613342285156
24Apr2024_DDH_Hsp90_x48_231_DMSO_BR01_Slot2-16_1_8824	P05166	32.3%	12	224.38014221191406
24Apr2024_DDH_Hsp90_x48_231_DMSO_BR01_Slot2-16_1_8824	P05186	0%	0	NaN
24Apr2024_DDH_Hsp90_x48_231_DMSO_BR01_Slot2-16_1_8824	P05187	18.9%	9	119.8448715209961
24Apr2024_DDH_Hsp90_x48_231_DMSO_BR01_Slot2-16_1_8824	P05198	72.7%	58	5769.40234375
24Apr2024_DDH_Hsp90_x48_231_DMSO_BR01_Slot2-16_1_8824	P05204	37.8%	10	2852.851318359375
24Apr2024_DDH_Hsp90_x48_231_DMSO_BR01_Slot2-16_1_8824	P05362	33.8%	23	750.3068237304688
24Apr2024_DDH_Hsp90_x48_231_DMSO_BR01_Slot2-16_1_8824	P05386	95.6%	10	626.9723510742188
24Apr2024_DDH_Hsp90_x48_231_DMSO_BR01_Slot2-16_1_8824	P05387	80.9%	20	5644.80517578125
24Apr2024_DDH_Hsp90_x48_231_DMSO_BR01_Slot2-16_1_8824	P05388	66.6%	39	2440.8095703125
24Apr2024_DDH_Hsp90_x48_231_DMSO_BR01_Slot2-16_1_8824	P05412	22.4%	7	197.26173400878906
24Apr2024_DDH_Hsp90_x48_231_DMSO_BR01_Slot2-16_1_8824	P05413	30.8%	4	221.54562377929688
24Apr2024_DDH_Hsp90_x48_231_DMSO_BR01_Slot2-16_1_8824	P05423	22.1%	6	299.4298400878906
24Apr2024_DDH_Hsp90_x48_231_DMSO_BR01_Slot2-16_1_8824	P05452	28.7%	11	242.52529907226562
24Apr2024_DDH_Hsp90_x48_231_DMSO_BR01_Slot2-16_1_8824	P05455	63.7%	74	2834.80810546875
24Apr2024_DDH_Hsp90_x48_231_DMSO_BR01_Slot2-16_1_8824	P05496;P48201;Q06055	0%;0%;0%	0	NaN
24Apr2024_DDH_Hsp90_x48_231_DMSO_BR01_Slot2-16_1_8824	P05543	8.9%	5	248.5043182373047
24Apr2024_DDH_Hsp90_x48_231_DMSO_BR01_Slot2-16_1_8824	P05546	3.8%	3	424.52496337890625
24Apr2024_DDH_Hsp90_x48_231_DMSO_BR01_Slot2-16_1_8824	P05556	46.1%	122	7899.33740234375
24Apr2024_DDH_Hsp90_x48_231_DMSO_BR01_Slot2-16_1_8824	P05783	79.3%	151	12972.048828125
24Apr2024_DDH_Hsp90_x48_231_DMSO_BR01_Slot2-16_1_8824	P05787	71%	158	16021.560546875
24Apr2024_DDH_Hsp90_x48_231_DMSO_BR01_Slot2-16_1_8824	P05976;P08590	8.2%;8.2%	5	2969.605224609375
24Apr2024_DDH_Hsp90_x48_231_DMSO_BR01_Slot2-16_1_8824	P05997	0%	0	NaN
24Apr2024_DDH_Hsp90_x48_231_DMSO_BR01_Slot2-16_1_8824	P06132	59.1%	35	1460.7021484375
24Apr2024_DDH_Hsp90_x48_231_DMSO_BR01_Slot2-16_1_8824	P06213	8.9%	13	229.47137451171875
24Apr2024_DDH_Hsp90_x48_231_DMSO_BR01_Slot2-16_1_8824	P06280	15.4%	6	131.070556640625
24Apr2024_DDH_Hsp90_x48_231_DMSO_BR01_Slot2-16_1_8824	P06396	51.3%	104	8933.5791015625
24Apr2024_DDH_Hsp90_x48_231_DMSO_BR01_Slot2-16_1_8824	P06400	37.4%	48	556.7503051757812
24Apr2024_DDH_Hsp90_x48_231_DMSO_BR01_Slot2-16_1_8824	P06454	38.7%	12	2597.3759765625
24Apr2024_DDH_Hsp90_x48_231_DMSO_BR01_Slot2-16_1_8824	P06493	76.1%	41	3716.313232421875
24Apr2024_DDH_Hsp90_x48_231_DMSO_BR01_Slot2-16_1_8824	P06576	73.2%	114	5802.52490234375
24Apr2024_DDH_Hsp90_x48_231_DMSO_BR01_Slot2-16_1_8824	P06681	0%	0	NaN
24Apr2024_DDH_Hsp90_x48_231_DMSO_BR01_Slot2-16_1_8824	P06702	24.6%	4	47.44280242919922
24Apr2024_DDH_Hsp90_x48_231_DMSO_BR01_Slot2-16_1_8824	P06703	93.3%	17	50653.80078125
24Apr2024_DDH_Hsp90_x48_231_DMSO_BR01_Slot2-16_1_8824	P06727	0%	0	NaN
24Apr2024_DDH_Hsp90_x48_231_DMSO_BR01_Slot2-16_1_8824	P06730	47%	18	2010.6552734375
24Apr2024_DDH_Hsp90_x48_231_DMSO_BR01_Slot2-16_1_8824	P06733	84.1%	139	51900.6171875
24Apr2024_DDH_Hsp90_x48_231_DMSO_BR01_Slot2-16_1_8824	P06737	57%	105	1532.6563720703125
24Apr2024_DDH_Hsp90_x48_231_DMSO_BR01_Slot2-16_1_8824	P06744	59.3%	117	6532.01318359375
24Apr2024_DDH_Hsp90_x48_231_DMSO_BR01_Slot2-16_1_8824	P06746	60.9%	19	268.48828125
24Apr2024_DDH_Hsp90_x48_231_DMSO_BR01_Slot2-16_1_8824	P06748	68%	87	17507.208984375
24Apr2024_DDH_Hsp90_x48_231_DMSO_BR01_Slot2-16_1_8824	P06753	27.7%	12	5778.21435546875
24Apr2024_DDH_Hsp90_x48_231_DMSO_BR01_Slot2-16_1_8824	P06756	51.4%	70	597.4934692382812
24Apr2024_DDH_Hsp90_x48_231_DMSO_BR01_Slot2-16_1_8824	P06865	40.6%	24	412.4033203125
24Apr2024_DDH_Hsp90_x48_231_DMSO_BR01_Slot2-16_1_8824	P06870	0%	0	NaN
24Apr2024_DDH_Hsp90_x48_231_DMSO_BR01_Slot2-16_1_8824	P07093	23.9%	10	104.86346435546875
24Apr2024_DDH_Hsp90_x48_231_DMSO_BR01_Slot2-16_1_8824	P07099	52.5%	34	4557.62939453125
24Apr2024_DDH_Hsp90_x48_231_DMSO_BR01_Slot2-16_1_8824	P07108	65.5%	19	1054.417724609375
24Apr2024_DDH_Hsp90_x48_231_DMSO_BR01_Slot2-16_1_8824	P07195	55.7%	63	14289.66796875
24Apr2024_DDH_Hsp90_x48_231_DMSO_BR01_Slot2-16_1_8824	P07199	11.5%	6	195.1243133544922
24Apr2024_DDH_Hsp90_x48_231_DMSO_BR01_Slot2-16_1_8824	P07203	84.7%	28	745.907470703125
24Apr2024_DDH_Hsp90_x48_231_DMSO_BR01_Slot2-16_1_8824	P07204	18.3%	9	141.74314880371094
24Apr2024_DDH_Hsp90_x48_231_DMSO_BR01_Slot2-16_1_8824	P07205	23%	19	3612.4814453125
24Apr2024_DDH_Hsp90_x48_231_DMSO_BR01_Slot2-16_1_8824	P07237	75.8%	89	10746.4140625
24Apr2024_DDH_Hsp90_x48_231_DMSO_BR01_Slot2-16_1_8824	P07305	27.8%	13	1074.7135009765625
24Apr2024_DDH_Hsp90_x48_231_DMSO_BR01_Slot2-16_1_8824	P07311	75.8%	10	512.0977783203125
24Apr2024_DDH_Hsp90_x48_231_DMSO_BR01_Slot2-16_1_8824	P07339	58%	70	12709.69921875
24Apr2024_DDH_Hsp90_x48_231_DMSO_BR01_Slot2-16_1_8824	P07355	78.2%	89	13531.9326171875
24Apr2024_DDH_Hsp90_x48_231_DMSO_BR01_Slot2-16_1_8824	P07384	66%	83	3641.4814453125
24Apr2024_DDH_Hsp90_x48_231_DMSO_BR01_Slot2-16_1_8824	P07437	19.6%	19	16810.056640625
24Apr2024_DDH_Hsp90_x48_231_DMSO_BR01_Slot2-16_1_8824	P07477	15.4%	7	3301.71044921875
24Apr2024_DDH_Hsp90_x48_231_DMSO_BR01_Slot2-16_1_8824	P07550	2.4%	1	85.75396728515625
24Apr2024_DDH_Hsp90_x48_231_DMSO_BR01_Slot2-16_1_8824	P07602	60.3%	63	2673.701904296875
24Apr2024_DDH_Hsp90_x48_231_DMSO_BR01_Slot2-16_1_8824	P07686	40.1%	28	1222.2991943359375
24Apr2024_DDH_Hsp90_x48_231_DMSO_BR01_Slot2-16_1_8824	P07711	33.6%	15	1466.2200927734375
24Apr2024_DDH_Hsp90_x48_231_DMSO_BR01_Slot2-16_1_8824	P07737	97.1%	50	27465.814453125
24Apr2024_DDH_Hsp90_x48_231_DMSO_BR01_Slot2-16_1_8824	P07738	42.9%	12	229.8359375
24Apr2024_DDH_Hsp90_x48_231_DMSO_BR01_Slot2-16_1_8824	P07741	90%	18	2766.84716796875
24Apr2024_DDH_Hsp90_x48_231_DMSO_BR01_Slot2-16_1_8824	P07814	69.5%	225	3909.386474609375
24Apr2024_DDH_Hsp90_x48_231_DMSO_BR01_Slot2-16_1_8824	P07858	55.2%	31	5748.8984375
24Apr2024_DDH_Hsp90_x48_231_DMSO_BR01_Slot2-16_1_8824	P07864	0%	0	NaN
24Apr2024_DDH_Hsp90_x48_231_DMSO_BR01_Slot2-16_1_8824	P07900	45.8%	94	19790.05078125
24Apr2024_DDH_Hsp90_x48_231_DMSO_BR01_Slot2-16_1_8824	P07902	27.4%	15	230.27151489257812
24Apr2024_DDH_Hsp90_x48_231_DMSO_BR01_Slot2-16_1_8824	P07910	49%	29	1839.2867431640625
24Apr2024_DDH_Hsp90_x48_231_DMSO_BR01_Slot2-16_1_8824	P07919	67%	7	1797.6553955078125
24Apr2024_DDH_Hsp90_x48_231_DMSO_BR01_Slot2-16_1_8824	P07942	38.7%	87	416.9128723144531
24Apr2024_DDH_Hsp90_x48_231_DMSO_BR01_Slot2-16_1_8824	P07947	18.6%	10	273.0631103515625
24Apr2024_DDH_Hsp90_x48_231_DMSO_BR01_Slot2-16_1_8824	P07948	19.9%	10	171.8340606689453
24Apr2024_DDH_Hsp90_x48_231_DMSO_BR01_Slot2-16_1_8824	P07951	6.3%	5	2368.384765625
24Apr2024_DDH_Hsp90_x48_231_DMSO_BR01_Slot2-16_1_8824	P07954	66.9%	102	2572.017578125
24Apr2024_DDH_Hsp90_x48_231_DMSO_BR01_Slot2-16_1_8824	P07992	23.9%	7	126.49366760253906
24Apr2024_DDH_Hsp90_x48_231_DMSO_BR01_Slot2-16_1_8824	P07996	48.4%	101	2102.7724609375
24Apr2024_DDH_Hsp90_x48_231_DMSO_BR01_Slot2-16_1_8824	P08047	14.1%	16	207.652587890625
24Apr2024_DDH_Hsp90_x48_231_DMSO_BR01_Slot2-16_1_8824	P08069	2%	2	89.87704467773438
24Apr2024_DDH_Hsp90_x48_231_DMSO_BR01_Slot2-16_1_8824	P08123	6.9%	10	84.60552215576172
24Apr2024_DDH_Hsp90_x48_231_DMSO_BR01_Slot2-16_1_8824	P08133	74.4%	117	10704.3056640625
24Apr2024_DDH_Hsp90_x48_231_DMSO_BR01_Slot2-16_1_8824	P08134	64.8%	25	10103.5341796875
24Apr2024_DDH_Hsp90_x48_231_DMSO_BR01_Slot2-16_1_8824	P08138	18.5%	4	86.48563385009766
24Apr2024_DDH_Hsp90_x48_231_DMSO_BR01_Slot2-16_1_8824	P08174	44.4%	36	2249.951904296875
24Apr2024_DDH_Hsp90_x48_231_DMSO_BR01_Slot2-16_1_8824	P08195	50.5%	74	3064.860595703125
24Apr2024_DDH_Hsp90_x48_231_DMSO_BR01_Slot2-16_1_8824	P08235	0%	0	NaN
24Apr2024_DDH_Hsp90_x48_231_DMSO_BR01_Slot2-16_1_8824	P08236	25.5%	15	297.46875
24Apr2024_DDH_Hsp90_x48_231_DMSO_BR01_Slot2-16_1_8824	P08237	48.3%	54	1116.433349609375
24Apr2024_DDH_Hsp90_x48_231_DMSO_BR01_Slot2-16_1_8824	P08238	62.8%	130	22015.552734375
24Apr2024_DDH_Hsp90_x48_231_DMSO_BR01_Slot2-16_1_8824	P08240	60.3%	72	1000.1865844726562
24Apr2024_DDH_Hsp90_x48_231_DMSO_BR01_Slot2-16_1_8824	P08243	68.1%	63	1292.854248046875
24Apr2024_DDH_Hsp90_x48_231_DMSO_BR01_Slot2-16_1_8824	P08294	31.7%	6	100.09405517578125
24Apr2024_DDH_Hsp90_x48_231_DMSO_BR01_Slot2-16_1_8824	P08397	63.7%	36	1655.1776123046875
24Apr2024_DDH_Hsp90_x48_231_DMSO_BR01_Slot2-16_1_8824	P08559	60.5%	48	2481.8251953125
24Apr2024_DDH_Hsp90_x48_231_DMSO_BR01_Slot2-16_1_8824	P08571	25.3%	6	114.12311553955078
24Apr2024_DDH_Hsp90_x48_231_DMSO_BR01_Slot2-16_1_8824	P08572	8.1%	16	545.4972534179688
24Apr2024_DDH_Hsp90_x48_231_DMSO_BR01_Slot2-16_1_8824	P08574	42.2%	31	2134.13671875
24Apr2024_DDH_Hsp90_x48_231_DMSO_BR01_Slot2-16_1_8824	P08579	37.8%	15	1184.302978515625
24Apr2024_DDH_Hsp90_x48_231_DMSO_BR01_Slot2-16_1_8824	P08581	31.7%	55	169.10092163085938
24Apr2024_DDH_Hsp90_x48_231_DMSO_BR01_Slot2-16_1_8824	P08582	68.7%	48	1042.3182373046875
24Apr2024_DDH_Hsp90_x48_231_DMSO_BR01_Slot2-16_1_8824	P08603	3.2%	2	94.2924575805664
24Apr2024_DDH_Hsp90_x48_231_DMSO_BR01_Slot2-16_1_8824	P08621	38.2%	38	6097.65771484375
24Apr2024_DDH_Hsp90_x48_231_DMSO_BR01_Slot2-16_1_8824	P08648	35.5%	38	1854.9114990234375
24Apr2024_DDH_Hsp90_x48_231_DMSO_BR01_Slot2-16_1_8824	P08651	28.7%	12	583.814208984375
24Apr2024_DDH_Hsp90_x48_231_DMSO_BR01_Slot2-16_1_8824	P08670	82.4%	110	2351.7783203125
24Apr2024_DDH_Hsp90_x48_231_DMSO_BR01_Slot2-16_1_8824	P08697	7.9%	6	1370.4599609375
24Apr2024_DDH_Hsp90_x48_231_DMSO_BR01_Slot2-16_1_8824	P08708	65.9%	50	5589.4833984375
24Apr2024_DDH_Hsp90_x48_231_DMSO_BR01_Slot2-16_1_8824	P08727	81.5%	81	11077.7431640625
24Apr2024_DDH_Hsp90_x48_231_DMSO_BR01_Slot2-16_1_8824	P08729	65.5%	69	7373.8408203125
24Apr2024_DDH_Hsp90_x48_231_DMSO_BR01_Slot2-16_1_8824	P08754	38.4%	28	2309.047607421875
24Apr2024_DDH_Hsp90_x48_231_DMSO_BR01_Slot2-16_1_8824	P08758	80%	70	2327.056884765625
24Apr2024_DDH_Hsp90_x48_231_DMSO_BR01_Slot2-16_1_8824	P08779	38.1%	25	82.7149658203125
24Apr2024_DDH_Hsp90_x48_231_DMSO_BR01_Slot2-16_1_8824	P08842	18%	10	312.885498046875
24Apr2024_DDH_Hsp90_x48_231_DMSO_BR01_Slot2-16_1_8824	P08865	60.7%	48	13661.9921875
24Apr2024_DDH_Hsp90_x48_231_DMSO_BR01_Slot2-16_1_8824	P08962	17.6%	15	1023.7247314453125
24Apr2024_DDH_Hsp90_x48_231_DMSO_BR01_Slot2-16_1_8824	P09001	45.7%	23	338.0757751464844
24Apr2024_DDH_Hsp90_x48_231_DMSO_BR01_Slot2-16_1_8824	P09012	46.1%	39	1370.970947265625
24Apr2024_DDH_Hsp90_x48_231_DMSO_BR01_Slot2-16_1_8824	P09104	61.8%	66	36595.30078125
24Apr2024_DDH_Hsp90_x48_231_DMSO_BR01_Slot2-16_1_8824	P09110	62.3%	45	938.00048828125
24Apr2024_DDH_Hsp90_x48_231_DMSO_BR01_Slot2-16_1_8824	P09132	59.7%	22	708.4267578125
24Apr2024_DDH_Hsp90_x48_231_DMSO_BR01_Slot2-16_1_8824	P09172	0%	0	NaN
24Apr2024_DDH_Hsp90_x48_231_DMSO_BR01_Slot2-16_1_8824	P09211	70%	83	2774.78076171875
24Apr2024_DDH_Hsp90_x48_231_DMSO_BR01_Slot2-16_1_8824	P09228	0%	0	NaN
24Apr2024_DDH_Hsp90_x48_231_DMSO_BR01_Slot2-16_1_8824	P09234	30.2%	9	1966.11279296875
24Apr2024_DDH_Hsp90_x48_231_DMSO_BR01_Slot2-16_1_8824	P09382	91.1%	42	11705.5205078125
24Apr2024_DDH_Hsp90_x48_231_DMSO_BR01_Slot2-16_1_8824	P09417	59.8%	26	1071.044189453125
24Apr2024_DDH_Hsp90_x48_231_DMSO_BR01_Slot2-16_1_8824	P09429	52.1%	39	2209.85302734375
24Apr2024_DDH_Hsp90_x48_231_DMSO_BR01_Slot2-16_1_8824	P09467	50.9%	24	457.58148193359375
24Apr2024_DDH_Hsp90_x48_231_DMSO_BR01_Slot2-16_1_8824	P09471	33.9%	18	473.60089111328125
24Apr2024_DDH_Hsp90_x48_231_DMSO_BR01_Slot2-16_1_8824	P09488	56.9%	20	1229.9996337890625
24Apr2024_DDH_Hsp90_x48_231_DMSO_BR01_Slot2-16_1_8824	P09493	15.8%	5	1997.591796875
24Apr2024_DDH_Hsp90_x48_231_DMSO_BR01_Slot2-16_1_8824	P09496	23.8%	15	7195.81787109375
24Apr2024_DDH_Hsp90_x48_231_DMSO_BR01_Slot2-16_1_8824	P09497	28.8%	15	4508.56103515625
24Apr2024_DDH_Hsp90_x48_231_DMSO_BR01_Slot2-16_1_8824	P09525	74.3%	40	3383.59765625
24Apr2024_DDH_Hsp90_x48_231_DMSO_BR01_Slot2-16_1_8824	P09543	66.7%	52	2644.16748046875
24Apr2024_DDH_Hsp90_x48_231_DMSO_BR01_Slot2-16_1_8824	P09601	44.4%	9	378.4400634765625
24Apr2024_DDH_Hsp90_x48_231_DMSO_BR01_Slot2-16_1_8824	P09603	33.9%	20	311.95306396484375
24Apr2024_DDH_Hsp90_x48_231_DMSO_BR01_Slot2-16_1_8824	P09622	48.9%	37	1901.0186767578125
24Apr2024_DDH_Hsp90_x48_231_DMSO_BR01_Slot2-16_1_8824	P09651	54%	45	3617.972412109375
24Apr2024_DDH_Hsp90_x48_231_DMSO_BR01_Slot2-16_1_8824	P09661	54.9%	28	1568.2001953125
24Apr2024_DDH_Hsp90_x48_231_DMSO_BR01_Slot2-16_1_8824	P09668	20.3%	7	109.1676025390625
24Apr2024_DDH_Hsp90_x48_231_DMSO_BR01_Slot2-16_1_8824	P09669	52%	12	1543.8472900390625
24Apr2024_DDH_Hsp90_x48_231_DMSO_BR01_Slot2-16_1_8824	P09758	39.9%	15	526.7876586914062
24Apr2024_DDH_Hsp90_x48_231_DMSO_BR01_Slot2-16_1_8824	P09769	0%	0	NaN
24Apr2024_DDH_Hsp90_x48_231_DMSO_BR01_Slot2-16_1_8824	P09874	60.9%	123	3230.11328125
24Apr2024_DDH_Hsp90_x48_231_DMSO_BR01_Slot2-16_1_8824	P09884	35.6%	54	505.07391357421875
24Apr2024_DDH_Hsp90_x48_231_DMSO_BR01_Slot2-16_1_8824	P09913	49.4%	34	1160.262939453125
24Apr2024_DDH_Hsp90_x48_231_DMSO_BR01_Slot2-16_1_8824	P09914	62.1%	52	964.3782348632812
24Apr2024_DDH_Hsp90_x48_231_DMSO_BR01_Slot2-16_1_8824	P09960	60.2%	66	2079.560791015625
24Apr2024_DDH_Hsp90_x48_231_DMSO_BR01_Slot2-16_1_8824	P09972	55.5%	25	1251.4246826171875
24Apr2024_DDH_Hsp90_x48_231_DMSO_BR01_Slot2-16_1_8824	P0C0L4	10.1%	15	834.8347778320312
24Apr2024_DDH_Hsp90_x48_231_DMSO_BR01_Slot2-16_1_8824	P0C0S5;Q71UI9	18.8%;18.8%	2	1425.444580078125
24Apr2024_DDH_Hsp90_x48_231_DMSO_BR01_Slot2-16_1_8824	P0C0S8;Q96KK5;Q99878;Q9BTM1	20%;20.3%;20.3%;20.2%	4	2907.586181640625
24Apr2024_DDH_Hsp90_x48_231_DMSO_BR01_Slot2-16_1_8824	P0C1Z6	17.8%	4	175.06283569335938
24Apr2024_DDH_Hsp90_x48_231_DMSO_BR01_Slot2-16_1_8824	P0C2W1	14.7%	5	164.12918090820312
24Apr2024_DDH_Hsp90_x48_231_DMSO_BR01_Slot2-16_1_8824	P0C7P0	15%	2	190.34677124023438
24Apr2024_DDH_Hsp90_x48_231_DMSO_BR01_Slot2-16_1_8824	P0C7T5	0%	0	NaN
24Apr2024_DDH_Hsp90_x48_231_DMSO_BR01_Slot2-16_1_8824	P0C870	0%	0	NaN
24Apr2024_DDH_Hsp90_x48_231_DMSO_BR01_Slot2-16_1_8824	P0CAP2	15.2%	5	207.98963928222656
24Apr2024_DDH_Hsp90_x48_231_DMSO_BR01_Slot2-16_1_8824	P0CG12	20.4%	8	402.2087097167969
24Apr2024_DDH_Hsp90_x48_231_DMSO_BR01_Slot2-16_1_8824	P0CG13	20.7%	2	139.520263671875
24Apr2024_DDH_Hsp90_x48_231_DMSO_BR01_Slot2-16_1_8824	P0CG23	0%	0	NaN
24Apr2024_DDH_Hsp90_x48_231_DMSO_BR01_Slot2-16_1_8824	P0CG29;P0CG30	38.1%;38.1%	15	383.05621337890625
24Apr2024_DDH_Hsp90_x48_231_DMSO_BR01_Slot2-16_1_8824	P0CG34;P0CG35;P0DX04	53.3%;53.3%;53.3%	4	4407.72265625
24Apr2024_DDH_Hsp90_x48_231_DMSO_BR01_Slot2-16_1_8824	P0CG38	11.3%	12	2194.9130859375
24Apr2024_DDH_Hsp90_x48_231_DMSO_BR01_Slot2-16_1_8824	P0CG39	0%	0	NaN
24Apr2024_DDH_Hsp90_x48_231_DMSO_BR01_Slot2-16_1_8824	P0CJ79;P17035;Q5VIY5;Q6ZN06;Q7L2R6;Q8N782	1.4%;1.4%;1.9%;1.6%;1.9%;2.1%	1	25.74114990234375
24Apr2024_DDH_Hsp90_x48_231_DMSO_BR01_Slot2-16_1_8824	P0DI81;P0DI82	29.3%;29.3%	8	208.35748291015625
24Apr2024_DDH_Hsp90_x48_231_DMSO_BR01_Slot2-16_1_8824	P0DJ07	13.7%	3	297.5358581542969
24Apr2024_DDH_Hsp90_x48_231_DMSO_BR01_Slot2-16_1_8824	P0DJ93	13.2%	2	189.54229736328125
24Apr2024_DDH_Hsp90_x48_231_DMSO_BR01_Slot2-16_1_8824	P0DJD1	0%	0	NaN
24Apr2024_DDH_Hsp90_x48_231_DMSO_BR01_Slot2-16_1_8824	P0DJI8	27.9%	2	51.646636962890625
24Apr2024_DDH_Hsp90_x48_231_DMSO_BR01_Slot2-16_1_8824	P0DJJ0	0%	0	NaN
24Apr2024_DDH_Hsp90_x48_231_DMSO_BR01_Slot2-16_1_8824	P0DMM9;P0DMN0	30.5%;30.5%	8	112.78006744384766
24Apr2024_DDH_Hsp90_x48_231_DMSO_BR01_Slot2-16_1_8824	P0DMV8;P0DMV9	83%;83%	151	10505.75
24Apr2024_DDH_Hsp90_x48_231_DMSO_BR01_Slot2-16_1_8824	P0DP23;P0DP24;P0DP25	99.3%;99.3%;99.3%	74	7266.74072265625
24Apr2024_DDH_Hsp90_x48_231_DMSO_BR01_Slot2-16_1_8824	P0DPB6	68.4%	14	1113.6326904296875
24Apr2024_DDH_Hsp90_x48_231_DMSO_BR01_Slot2-16_1_8824	P0DPD7	29.4%	8	467.4156188964844
24Apr2024_DDH_Hsp90_x48_231_DMSO_BR01_Slot2-16_1_8824	P0DPH7;P0DPH8	3.1%;3.1%	2	3678.60107421875
24Apr2024_DDH_Hsp90_x48_231_DMSO_BR01_Slot2-16_1_8824	P0DTL6	35.9%	13	388.8714904785156
24Apr2024_DDH_Hsp90_x48_231_DMSO_BR01_Slot2-16_1_8824	P10070	0%	0	NaN
24Apr2024_DDH_Hsp90_x48_231_DMSO_BR01_Slot2-16_1_8824	P10109	37.5%	13	575.3555908203125
24Apr2024_DDH_Hsp90_x48_231_DMSO_BR01_Slot2-16_1_8824	P10114	4.9%	1	298.4488220214844
24Apr2024_DDH_Hsp90_x48_231_DMSO_BR01_Slot2-16_1_8824	P10155	58.9%	59	845.8328247070312
24Apr2024_DDH_Hsp90_x48_231_DMSO_BR01_Slot2-16_1_8824	P10253	25.5%	30	529.2820434570312
24Apr2024_DDH_Hsp90_x48_231_DMSO_BR01_Slot2-16_1_8824	P10276	0%	0	NaN
24Apr2024_DDH_Hsp90_x48_231_DMSO_BR01_Slot2-16_1_8824	P10301	50.9%	15	1759.2821044921875
24Apr2024_DDH_Hsp90_x48_231_DMSO_BR01_Slot2-16_1_8824	P10321	36.1%	27	5449.35693359375
24Apr2024_DDH_Hsp90_x48_231_DMSO_BR01_Slot2-16_1_8824	P10398	29.5%	22	657.1519165039062
24Apr2024_DDH_Hsp90_x48_231_DMSO_BR01_Slot2-16_1_8824	P10412	26%	10	4469.578125
24Apr2024_DDH_Hsp90_x48_231_DMSO_BR01_Slot2-16_1_8824	P10515	49.8%	55	5583.7197265625
24Apr2024_DDH_Hsp90_x48_231_DMSO_BR01_Slot2-16_1_8824	P10586	40%	77	409.29095458984375
24Apr2024_DDH_Hsp90_x48_231_DMSO_BR01_Slot2-16_1_8824	P10599	88.6%	20	12434.990234375
24Apr2024_DDH_Hsp90_x48_231_DMSO_BR01_Slot2-16_1_8824	P10606	68.2%	11	857.1911010742188
24Apr2024_DDH_Hsp90_x48_231_DMSO_BR01_Slot2-16_1_8824	P10619	34.8%	37	906.26611328125
24Apr2024_DDH_Hsp90_x48_231_DMSO_BR01_Slot2-16_1_8824	P10620	31.6%	14	1035.29736328125
24Apr2024_DDH_Hsp90_x48_231_DMSO_BR01_Slot2-16_1_8824	P10643	2.7%	3	363.1844787597656
24Apr2024_DDH_Hsp90_x48_231_DMSO_BR01_Slot2-16_1_8824	P10644	53%	31	1084.934326171875
24Apr2024_DDH_Hsp90_x48_231_DMSO_BR01_Slot2-16_1_8824	P10646	22.7%	8	172.41615295410156
24Apr2024_DDH_Hsp90_x48_231_DMSO_BR01_Slot2-16_1_8824	P10745	0%	0	NaN
24Apr2024_DDH_Hsp90_x48_231_DMSO_BR01_Slot2-16_1_8824	P10746	58.5%	14	266.2371520996094
24Apr2024_DDH_Hsp90_x48_231_DMSO_BR01_Slot2-16_1_8824	P10768	85.1%	38	1801.2071533203125
24Apr2024_DDH_Hsp90_x48_231_DMSO_BR01_Slot2-16_1_8824	P10809	83.2%	199	11940.5341796875
24Apr2024_DDH_Hsp90_x48_231_DMSO_BR01_Slot2-16_1_8824	P10909	22.5%	10	88.45645904541016
24Apr2024_DDH_Hsp90_x48_231_DMSO_BR01_Slot2-16_1_8824	P10915	0%	0	NaN
24Apr2024_DDH_Hsp90_x48_231_DMSO_BR01_Slot2-16_1_8824	P11021	79.4%	124	15328.9921875
24Apr2024_DDH_Hsp90_x48_231_DMSO_BR01_Slot2-16_1_8824	P11047	45.8%	99	495.82818603515625
24Apr2024_DDH_Hsp90_x48_231_DMSO_BR01_Slot2-16_1_8824	P11117	38.1%	24	753.8447265625
24Apr2024_DDH_Hsp90_x48_231_DMSO_BR01_Slot2-16_1_8824	P11137	5.9%	8	205.92640686035156
24Apr2024_DDH_Hsp90_x48_231_DMSO_BR01_Slot2-16_1_8824	P11142	66.6%	126	21794.470703125
24Apr2024_DDH_Hsp90_x48_231_DMSO_BR01_Slot2-16_1_8824	P11166	14.4%	18	5762.51123046875
24Apr2024_DDH_Hsp90_x48_231_DMSO_BR01_Slot2-16_1_8824	P11169	13.3%	16	495.5564880371094
24Apr2024_DDH_Hsp90_x48_231_DMSO_BR01_Slot2-16_1_8824	P11171	23.8%	22	149.93568420410156
24Apr2024_DDH_Hsp90_x48_231_DMSO_BR01_Slot2-16_1_8824	P11172	65.2%	57	870.7523193359375
24Apr2024_DDH_Hsp90_x48_231_DMSO_BR01_Slot2-16_1_8824	P11177	68%	57	4797.99462890625
24Apr2024_DDH_Hsp90_x48_231_DMSO_BR01_Slot2-16_1_8824	P11182	60%	36	432.1692199707031
24Apr2024_DDH_Hsp90_x48_231_DMSO_BR01_Slot2-16_1_8824	P11216	57.2%	104	4883.8662109375
24Apr2024_DDH_Hsp90_x48_231_DMSO_BR01_Slot2-16_1_8824	P11217	25.2%	36	5039.91357421875
24Apr2024_DDH_Hsp90_x48_231_DMSO_BR01_Slot2-16_1_8824	P11229	0%	0	NaN
24Apr2024_DDH_Hsp90_x48_231_DMSO_BR01_Slot2-16_1_8824	P11233	22.3%	12	1097.335205078125
24Apr2024_DDH_Hsp90_x48_231_DMSO_BR01_Slot2-16_1_8824	P11234	56.3%	22	2393.763671875
24Apr2024_DDH_Hsp90_x48_231_DMSO_BR01_Slot2-16_1_8824	P11274	24.3%	38	393.3748779296875
24Apr2024_DDH_Hsp90_x48_231_DMSO_BR01_Slot2-16_1_8824	P11279	24.7%	15	7336.74951171875
24Apr2024_DDH_Hsp90_x48_231_DMSO_BR01_Slot2-16_1_8824	P11310	55.1%	46	1930.82763671875
24Apr2024_DDH_Hsp90_x48_231_DMSO_BR01_Slot2-16_1_8824	P11362	2.9%	3	154.63296508789062
24Apr2024_DDH_Hsp90_x48_231_DMSO_BR01_Slot2-16_1_8824	P11387	51.5%	67	2829.2646484375
24Apr2024_DDH_Hsp90_x48_231_DMSO_BR01_Slot2-16_1_8824	P11388	43.4%	85	515.6163330078125
24Apr2024_DDH_Hsp90_x48_231_DMSO_BR01_Slot2-16_1_8824	P11413	84.3%	107	8586.447265625
24Apr2024_DDH_Hsp90_x48_231_DMSO_BR01_Slot2-16_1_8824	P11441	62.4%	13	964.2789306640625
24Apr2024_DDH_Hsp90_x48_231_DMSO_BR01_Slot2-16_1_8824	P11474	15.4%	4	64.5619125366211
24Apr2024_DDH_Hsp90_x48_231_DMSO_BR01_Slot2-16_1_8824	P11498	66.6%	150	3961.78076171875
24Apr2024_DDH_Hsp90_x48_231_DMSO_BR01_Slot2-16_1_8824	P11532	0%	0	NaN
24Apr2024_DDH_Hsp90_x48_231_DMSO_BR01_Slot2-16_1_8824	P11586	67.7%	118	3712.996826171875
24Apr2024_DDH_Hsp90_x48_231_DMSO_BR01_Slot2-16_1_8824	P11717	51.1%	163	1848.9122314453125
24Apr2024_DDH_Hsp90_x48_231_DMSO_BR01_Slot2-16_1_8824	P11766	64.2%	35	3907.30419921875
24Apr2024_DDH_Hsp90_x48_231_DMSO_BR01_Slot2-16_1_8824	P11802	64.7%	16	404.05126953125
24Apr2024_DDH_Hsp90_x48_231_DMSO_BR01_Slot2-16_1_8824	P11831	10.4%	4	164.7367401123047
24Apr2024_DDH_Hsp90_x48_231_DMSO_BR01_Slot2-16_1_8824	P11908	62.3%	33	4440.59228515625
24Apr2024_DDH_Hsp90_x48_231_DMSO_BR01_Slot2-16_1_8824	P11940	70.8%	149	3056.13818359375
24Apr2024_DDH_Hsp90_x48_231_DMSO_BR01_Slot2-16_1_8824	P12004	88.1%	62	3895.564697265625
24Apr2024_DDH_Hsp90_x48_231_DMSO_BR01_Slot2-16_1_8824	P12074	26.6%	2	143.78175354003906
24Apr2024_DDH_Hsp90_x48_231_DMSO_BR01_Slot2-16_1_8824	P12081	71.3%	59	5035.2333984375
24Apr2024_DDH_Hsp90_x48_231_DMSO_BR01_Slot2-16_1_8824	P12109	32.1%	40	801.4104614257812
24Apr2024_DDH_Hsp90_x48_231_DMSO_BR01_Slot2-16_1_8824	P12110	9.7%	8	317.9461364746094
24Apr2024_DDH_Hsp90_x48_231_DMSO_BR01_Slot2-16_1_8824	P12111	8.7%	20	51.37178039550781
24Apr2024_DDH_Hsp90_x48_231_DMSO_BR01_Slot2-16_1_8824	P12235	17.1%	9	1258.8238525390625
24Apr2024_DDH_Hsp90_x48_231_DMSO_BR01_Slot2-16_1_8824	P12236	44%	17	9906.87109375
24Apr2024_DDH_Hsp90_x48_231_DMSO_BR01_Slot2-16_1_8824	P12259	3.6%	6	208.0086212158203
24Apr2024_DDH_Hsp90_x48_231_DMSO_BR01_Slot2-16_1_8824	P12268	70.6%	72	5015.08251953125
24Apr2024_DDH_Hsp90_x48_231_DMSO_BR01_Slot2-16_1_8824	P12270	55.4%	313	3023.330810546875
24Apr2024_DDH_Hsp90_x48_231_DMSO_BR01_Slot2-16_1_8824	P12273	0%	0	NaN
24Apr2024_DDH_Hsp90_x48_231_DMSO_BR01_Slot2-16_1_8824	P12277	67.2%	44	1471.8226318359375
24Apr2024_DDH_Hsp90_x48_231_DMSO_BR01_Slot2-16_1_8824	P12429	75.2%	36	3883.70654296875
24Apr2024_DDH_Hsp90_x48_231_DMSO_BR01_Slot2-16_1_8824	P12532	13.2%	4	53.03586196899414
24Apr2024_DDH_Hsp90_x48_231_DMSO_BR01_Slot2-16_1_8824	P12643	0%	0	NaN
24Apr2024_DDH_Hsp90_x48_231_DMSO_BR01_Slot2-16_1_8824	P12644	21.1%	7	67.72093200683594
24Apr2024_DDH_Hsp90_x48_231_DMSO_BR01_Slot2-16_1_8824	P12694	39.1%	25	4703.16796875
24Apr2024_DDH_Hsp90_x48_231_DMSO_BR01_Slot2-16_1_8824	P12755	4.3%	3	55.16470718383789
24Apr2024_DDH_Hsp90_x48_231_DMSO_BR01_Slot2-16_1_8824	P12814	84.3%	215	2794.283203125
24Apr2024_DDH_Hsp90_x48_231_DMSO_BR01_Slot2-16_1_8824	P12829	27.9%	5	1109.76611328125
24Apr2024_DDH_Hsp90_x48_231_DMSO_BR01_Slot2-16_1_8824	P12830	5.7%	6	162.8743133544922
24Apr2024_DDH_Hsp90_x48_231_DMSO_BR01_Slot2-16_1_8824	P12882	0%	0	NaN
24Apr2024_DDH_Hsp90_x48_231_DMSO_BR01_Slot2-16_1_8824	P12931	44.2%	27	844.28125
24Apr2024_DDH_Hsp90_x48_231_DMSO_BR01_Slot2-16_1_8824	P12955	51.1%	37	1528.4825439453125
24Apr2024_DDH_Hsp90_x48_231_DMSO_BR01_Slot2-16_1_8824	P12956	69%	112	9148.4462890625
24Apr2024_DDH_Hsp90_x48_231_DMSO_BR01_Slot2-16_1_8824	P13010	72.5%	139	4801.34033203125
24Apr2024_DDH_Hsp90_x48_231_DMSO_BR01_Slot2-16_1_8824	P13051	47%	11	290.12469482421875
24Apr2024_DDH_Hsp90_x48_231_DMSO_BR01_Slot2-16_1_8824	P13056	2.8%	1	68.38438415527344
24Apr2024_DDH_Hsp90_x48_231_DMSO_BR01_Slot2-16_1_8824	P13073	52.7%	16	5493.33544921875
24Apr2024_DDH_Hsp90_x48_231_DMSO_BR01_Slot2-16_1_8824	P13196	12.2%	5	61.82303237915039
24Apr2024_DDH_Hsp90_x48_231_DMSO_BR01_Slot2-16_1_8824	P13284	17.6%	8	92.9551773071289
24Apr2024_DDH_Hsp90_x48_231_DMSO_BR01_Slot2-16_1_8824	P13473	26.3%	12	1027.1170654296875
24Apr2024_DDH_Hsp90_x48_231_DMSO_BR01_Slot2-16_1_8824	P13489	84.8%	76	12222.46875
24Apr2024_DDH_Hsp90_x48_231_DMSO_BR01_Slot2-16_1_8824	P13497	0.9%	1	72.31558990478516
24Apr2024_DDH_Hsp90_x48_231_DMSO_BR01_Slot2-16_1_8824	P13498	28.7%	6	186.3699951171875
24Apr2024_DDH_Hsp90_x48_231_DMSO_BR01_Slot2-16_1_8824	P13535	0%	0	NaN
24Apr2024_DDH_Hsp90_x48_231_DMSO_BR01_Slot2-16_1_8824	P13598	13.8%	3	22.78741455078125
24Apr2024_DDH_Hsp90_x48_231_DMSO_BR01_Slot2-16_1_8824	P13637	2.5%	3	31.66339874267578
24Apr2024_DDH_Hsp90_x48_231_DMSO_BR01_Slot2-16_1_8824	P13639	78.2%	168	18413.20703125
24Apr2024_DDH_Hsp90_x48_231_DMSO_BR01_Slot2-16_1_8824	P13645	60.3%	126	2282.694580078125
24Apr2024_DDH_Hsp90_x48_231_DMSO_BR01_Slot2-16_1_8824	P13646	0%	0	NaN
24Apr2024_DDH_Hsp90_x48_231_DMSO_BR01_Slot2-16_1_8824	P13647	27.6%	21	566.5671997070312
24Apr2024_DDH_Hsp90_x48_231_DMSO_BR01_Slot2-16_1_8824	P13667	62.2%	106	12869.9365234375
24Apr2024_DDH_Hsp90_x48_231_DMSO_BR01_Slot2-16_1_8824	P13674	58.8%	55	2261.900146484375
24Apr2024_DDH_Hsp90_x48_231_DMSO_BR01_Slot2-16_1_8824	P13693	89.5%	50	4912.486328125
24Apr2024_DDH_Hsp90_x48_231_DMSO_BR01_Slot2-16_1_8824	P13716	46.4%	25	444.6174011230469
24Apr2024_DDH_Hsp90_x48_231_DMSO_BR01_Slot2-16_1_8824	P13726	52.5%	31	407.1538391113281
24Apr2024_DDH_Hsp90_x48_231_DMSO_BR01_Slot2-16_1_8824	P13747	21.8%	6	480.9951171875
24Apr2024_DDH_Hsp90_x48_231_DMSO_BR01_Slot2-16_1_8824	P13796	37%	28	3804.9423828125
24Apr2024_DDH_Hsp90_x48_231_DMSO_BR01_Slot2-16_1_8824	P13797	64.6%	100	3484.7578125
24Apr2024_DDH_Hsp90_x48_231_DMSO_BR01_Slot2-16_1_8824	P13798	54.1%	53	2232.566650390625
24Apr2024_DDH_Hsp90_x48_231_DMSO_BR01_Slot2-16_1_8824	P13804	72.4%	40	1877.9415283203125
24Apr2024_DDH_Hsp90_x48_231_DMSO_BR01_Slot2-16_1_8824	P13807	38.3%	30	521.795654296875
24Apr2024_DDH_Hsp90_x48_231_DMSO_BR01_Slot2-16_1_8824	P13861	64.9%	54	3265.198974609375
24Apr2024_DDH_Hsp90_x48_231_DMSO_BR01_Slot2-16_1_8824	P13928	11%	4	225.2823944091797
24Apr2024_DDH_Hsp90_x48_231_DMSO_BR01_Slot2-16_1_8824	P13929	34.8%	25	20659.125
24Apr2024_DDH_Hsp90_x48_231_DMSO_BR01_Slot2-16_1_8824	P13984	72.7%	35	1334.8331298828125
24Apr2024_DDH_Hsp90_x48_231_DMSO_BR01_Slot2-16_1_8824	P13987	25%	9	2938.683837890625
24Apr2024_DDH_Hsp90_x48_231_DMSO_BR01_Slot2-16_1_8824	P13994	0%	0	NaN
24Apr2024_DDH_Hsp90_x48_231_DMSO_BR01_Slot2-16_1_8824	P13995	47.1%	17	552.60009765625
24Apr2024_DDH_Hsp90_x48_231_DMSO_BR01_Slot2-16_1_8824	P14060;P26439	4%;4%	1	34.60787582397461
24Apr2024_DDH_Hsp90_x48_231_DMSO_BR01_Slot2-16_1_8824	P14136	0%	0	NaN
24Apr2024_DDH_Hsp90_x48_231_DMSO_BR01_Slot2-16_1_8824	P14174	68.7%	47	6904.017578125
24Apr2024_DDH_Hsp90_x48_231_DMSO_BR01_Slot2-16_1_8824	P14209	56.8%	7	492.1719665527344
24Apr2024_DDH_Hsp90_x48_231_DMSO_BR01_Slot2-16_1_8824	P14210	1.1%	1	686.2647094726562
24Apr2024_DDH_Hsp90_x48_231_DMSO_BR01_Slot2-16_1_8824	P14314	56.2%	80	6239.82861328125
24Apr2024_DDH_Hsp90_x48_231_DMSO_BR01_Slot2-16_1_8824	P14316	24.6%	10	332.75567626953125
24Apr2024_DDH_Hsp90_x48_231_DMSO_BR01_Slot2-16_1_8824	P14317	0%	0	NaN
24Apr2024_DDH_Hsp90_x48_231_DMSO_BR01_Slot2-16_1_8824	P14324	33.2%	21	5906.1416015625
24Apr2024_DDH_Hsp90_x48_231_DMSO_BR01_Slot2-16_1_8824	P14373	6.2%	2	34.883827209472656
24Apr2024_DDH_Hsp90_x48_231_DMSO_BR01_Slot2-16_1_8824	P14406	27.7%	3	2713.23291015625
24Apr2024_DDH_Hsp90_x48_231_DMSO_BR01_Slot2-16_1_8824	P14550	68.9%	33	1048.299560546875
24Apr2024_DDH_Hsp90_x48_231_DMSO_BR01_Slot2-16_1_8824	P14618	86.4%	158	63247.671875
24Apr2024_DDH_Hsp90_x48_231_DMSO_BR01_Slot2-16_1_8824	P14621	67.7%	12	413.6333312988281
24Apr2024_DDH_Hsp90_x48_231_DMSO_BR01_Slot2-16_1_8824	P14625	65.3%	150	15006.6162109375
24Apr2024_DDH_Hsp90_x48_231_DMSO_BR01_Slot2-16_1_8824	P14635	34.2%	21	541.7449340820312
24Apr2024_DDH_Hsp90_x48_231_DMSO_BR01_Slot2-16_1_8824	P14649	70.7%	24	7151.65234375
24Apr2024_DDH_Hsp90_x48_231_DMSO_BR01_Slot2-16_1_8824	P14678	58.3%	21	2482.774169921875
24Apr2024_DDH_Hsp90_x48_231_DMSO_BR01_Slot2-16_1_8824	P14735	55%	77	1420.01416015625
24Apr2024_DDH_Hsp90_x48_231_DMSO_BR01_Slot2-16_1_8824	P14854	74.4%	12	2614.349365234375
24Apr2024_DDH_Hsp90_x48_231_DMSO_BR01_Slot2-16_1_8824	P14859	11.3%	9	166.3084716796875
24Apr2024_DDH_Hsp90_x48_231_DMSO_BR01_Slot2-16_1_8824	P14866	66.6%	74	3004.720458984375
24Apr2024_DDH_Hsp90_x48_231_DMSO_BR01_Slot2-16_1_8824	P14868	73.9%	87	5011.35205078125
24Apr2024_DDH_Hsp90_x48_231_DMSO_BR01_Slot2-16_1_8824	P14921	18.1%	12	233.87490844726562
24Apr2024_DDH_Hsp90_x48_231_DMSO_BR01_Slot2-16_1_8824	P14923	41.3%	30	344.2387390136719
24Apr2024_DDH_Hsp90_x48_231_DMSO_BR01_Slot2-16_1_8824	P14927	73%	20	1975.3238525390625
24Apr2024_DDH_Hsp90_x48_231_DMSO_BR01_Slot2-16_1_8824	P15036	2.8%	1	112.8498764038086
24Apr2024_DDH_Hsp90_x48_231_DMSO_BR01_Slot2-16_1_8824	P15056	7.8%	4	130.9934539794922
24Apr2024_DDH_Hsp90_x48_231_DMSO_BR01_Slot2-16_1_8824	P15104	34.6%	21	561.5374755859375
24Apr2024_DDH_Hsp90_x48_231_DMSO_BR01_Slot2-16_1_8824	P15121	67.7%	41	16784.92578125
24Apr2024_DDH_Hsp90_x48_231_DMSO_BR01_Slot2-16_1_8824	P15151	15.1%	12	419.12164306640625
24Apr2024_DDH_Hsp90_x48_231_DMSO_BR01_Slot2-16_1_8824	P15153	34.4%	7	7733.06396484375
24Apr2024_DDH_Hsp90_x48_231_DMSO_BR01_Slot2-16_1_8824	P15169	3.3%	1	58.30438232421875
24Apr2024_DDH_Hsp90_x48_231_DMSO_BR01_Slot2-16_1_8824	P15170	60.3%	67	2488.3115234375
24Apr2024_DDH_Hsp90_x48_231_DMSO_BR01_Slot2-16_1_8824	P15260	23.7%	8	244.01416015625
24Apr2024_DDH_Hsp90_x48_231_DMSO_BR01_Slot2-16_1_8824	P15291	41.7%	25	389.1343994140625
24Apr2024_DDH_Hsp90_x48_231_DMSO_BR01_Slot2-16_1_8824	P15311	60.4%	91	6436.5078125
24Apr2024_DDH_Hsp90_x48_231_DMSO_BR01_Slot2-16_1_8824	P15313	0%	0	NaN
24Apr2024_DDH_Hsp90_x48_231_DMSO_BR01_Slot2-16_1_8824	P15336	9.1%	4	60.005516052246094
24Apr2024_DDH_Hsp90_x48_231_DMSO_BR01_Slot2-16_1_8824	P15374	83.9%	44	1597.888916015625
24Apr2024_DDH_Hsp90_x48_231_DMSO_BR01_Slot2-16_1_8824	P15407	35.4%	9	255.68963623046875
24Apr2024_DDH_Hsp90_x48_231_DMSO_BR01_Slot2-16_1_8824	P15408	19.3%	5	153.63540649414062
24Apr2024_DDH_Hsp90_x48_231_DMSO_BR01_Slot2-16_1_8824	P15509	21%	10	170.34947204589844
24Apr2024_DDH_Hsp90_x48_231_DMSO_BR01_Slot2-16_1_8824	P15514	12.7%	5	141.2941131591797
24Apr2024_DDH_Hsp90_x48_231_DMSO_BR01_Slot2-16_1_8824	P15529	23.2%	14	1401.652587890625
24Apr2024_DDH_Hsp90_x48_231_DMSO_BR01_Slot2-16_1_8824	P15531	39.5%	18	4047.990234375
24Apr2024_DDH_Hsp90_x48_231_DMSO_BR01_Slot2-16_1_8824	P15559	28.1%	10	191.52337646484375
24Apr2024_DDH_Hsp90_x48_231_DMSO_BR01_Slot2-16_1_8824	P15586	29.3%	40	1420.3416748046875
24Apr2024_DDH_Hsp90_x48_231_DMSO_BR01_Slot2-16_1_8824	P15622	0%	0	NaN
24Apr2024_DDH_Hsp90_x48_231_DMSO_BR01_Slot2-16_1_8824	P15735	30.3%	12	412.3265686035156
24Apr2024_DDH_Hsp90_x48_231_DMSO_BR01_Slot2-16_1_8824	P15848	11.4%	5	177.92691040039062
24Apr2024_DDH_Hsp90_x48_231_DMSO_BR01_Slot2-16_1_8824	P15880	57%	31	28484.716796875
24Apr2024_DDH_Hsp90_x48_231_DMSO_BR01_Slot2-16_1_8824	P15882	13.1%	5	147.29942321777344
24Apr2024_DDH_Hsp90_x48_231_DMSO_BR01_Slot2-16_1_8824	P15923	3.7%	2	128.4025421142578
24Apr2024_DDH_Hsp90_x48_231_DMSO_BR01_Slot2-16_1_8824	P15924	60.7%	305	1258.6007080078125
24Apr2024_DDH_Hsp90_x48_231_DMSO_BR01_Slot2-16_1_8824	P15927	79.6%	44	1152.654541015625
24Apr2024_DDH_Hsp90_x48_231_DMSO_BR01_Slot2-16_1_8824	P15941	67.4%	5	89.3967514038086
24Apr2024_DDH_Hsp90_x48_231_DMSO_BR01_Slot2-16_1_8824	P15954	28.6%	2	822.3192749023438
24Apr2024_DDH_Hsp90_x48_231_DMSO_BR01_Slot2-16_1_8824	P16035	46.4%	18	168.97116088867188
24Apr2024_DDH_Hsp90_x48_231_DMSO_BR01_Slot2-16_1_8824	P16070	15.5%	33	5782.54296875
24Apr2024_DDH_Hsp90_x48_231_DMSO_BR01_Slot2-16_1_8824	P16083	71.4%	23	1391.807861328125
24Apr2024_DDH_Hsp90_x48_231_DMSO_BR01_Slot2-16_1_8824	P16144	50.9%	155	3601.968505859375
24Apr2024_DDH_Hsp90_x48_231_DMSO_BR01_Slot2-16_1_8824	P16152	67.5%	32	2435.59228515625
24Apr2024_DDH_Hsp90_x48_231_DMSO_BR01_Slot2-16_1_8824	P16157	27.3%	54	341.677734375
24Apr2024_DDH_Hsp90_x48_231_DMSO_BR01_Slot2-16_1_8824	P16219	55.1%	30	272.4017028808594
24Apr2024_DDH_Hsp90_x48_231_DMSO_BR01_Slot2-16_1_8824	P16220	13.5%	5	317.0350341796875
24Apr2024_DDH_Hsp90_x48_231_DMSO_BR01_Slot2-16_1_8824	P16278	31.9%	28	813.3690795898438
24Apr2024_DDH_Hsp90_x48_231_DMSO_BR01_Slot2-16_1_8824	P16298	48.1%	31	2028.6507568359375
24Apr2024_DDH_Hsp90_x48_231_DMSO_BR01_Slot2-16_1_8824	P16333	62.3%	28	578.371337890625
24Apr2024_DDH_Hsp90_x48_231_DMSO_BR01_Slot2-16_1_8824	P16383	31%	23	348.13494873046875
24Apr2024_DDH_Hsp90_x48_231_DMSO_BR01_Slot2-16_1_8824	P16401	0%	0	NaN
24Apr2024_DDH_Hsp90_x48_231_DMSO_BR01_Slot2-16_1_8824	P16403	11.7%	2	1082.941162109375
24Apr2024_DDH_Hsp90_x48_231_DMSO_BR01_Slot2-16_1_8824	P16422	30.6%	13	41.67374038696289
24Apr2024_DDH_Hsp90_x48_231_DMSO_BR01_Slot2-16_1_8824	P16435	62%	76	2826.71533203125
24Apr2024_DDH_Hsp90_x48_231_DMSO_BR01_Slot2-16_1_8824	P16591	12.9%	10	64.97503662109375
24Apr2024_DDH_Hsp90_x48_231_DMSO_BR01_Slot2-16_1_8824	P16615	49.1%	98	2648.888916015625
24Apr2024_DDH_Hsp90_x48_231_DMSO_BR01_Slot2-16_1_8824	P16870	0%	0	NaN
24Apr2024_DDH_Hsp90_x48_231_DMSO_BR01_Slot2-16_1_8824	P16885	8.1%	8	87.4285659790039
24Apr2024_DDH_Hsp90_x48_231_DMSO_BR01_Slot2-16_1_8824	P16930	57.5%	38	3854.64501953125
24Apr2024_DDH_Hsp90_x48_231_DMSO_BR01_Slot2-16_1_8824	P16949	71.1%	31	13650.744140625
24Apr2024_DDH_Hsp90_x48_231_DMSO_BR01_Slot2-16_1_8824	P16989	61.8%	30	1309.1517333984375
24Apr2024_DDH_Hsp90_x48_231_DMSO_BR01_Slot2-16_1_8824	P17014	0%	0	NaN
24Apr2024_DDH_Hsp90_x48_231_DMSO_BR01_Slot2-16_1_8824	P17020	0%	0	NaN
24Apr2024_DDH_Hsp90_x48_231_DMSO_BR01_Slot2-16_1_8824	P17026	11.2%	2	85.63858795166016
24Apr2024_DDH_Hsp90_x48_231_DMSO_BR01_Slot2-16_1_8824	P17028	28.5%	10	159.19039916992188
24Apr2024_DDH_Hsp90_x48_231_DMSO_BR01_Slot2-16_1_8824	P17029	6%	4	45.71527862548828
24Apr2024_DDH_Hsp90_x48_231_DMSO_BR01_Slot2-16_1_8824	P17036	0%	0	NaN
24Apr2024_DDH_Hsp90_x48_231_DMSO_BR01_Slot2-16_1_8824	P17050	14.8%	5	272.77130126953125
24Apr2024_DDH_Hsp90_x48_231_DMSO_BR01_Slot2-16_1_8824	P17066	24.1%	22	12580.818359375
24Apr2024_DDH_Hsp90_x48_231_DMSO_BR01_Slot2-16_1_8824	P17096	33.6%	14	6176.58154296875
24Apr2024_DDH_Hsp90_x48_231_DMSO_BR01_Slot2-16_1_8824	P17152	28.1%	6	984.5803833007812
24Apr2024_DDH_Hsp90_x48_231_DMSO_BR01_Slot2-16_1_8824	P17174	71.7%	58	4017.780517578125
24Apr2024_DDH_Hsp90_x48_231_DMSO_BR01_Slot2-16_1_8824	P17252	49.7%	72	645.0111083984375
24Apr2024_DDH_Hsp90_x48_231_DMSO_BR01_Slot2-16_1_8824	P17275	13.5%	4	116.27096557617188
24Apr2024_DDH_Hsp90_x48_231_DMSO_BR01_Slot2-16_1_8824	P17301	42.1%	89	2682.150634765625
24Apr2024_DDH_Hsp90_x48_231_DMSO_BR01_Slot2-16_1_8824	P17405	11.9%	6	542.059814453125
24Apr2024_DDH_Hsp90_x48_231_DMSO_BR01_Slot2-16_1_8824	P17480	41.1%	52	819.9515380859375
24Apr2024_DDH_Hsp90_x48_231_DMSO_BR01_Slot2-16_1_8824	P17535	42.7%	11	310.5649719238281
24Apr2024_DDH_Hsp90_x48_231_DMSO_BR01_Slot2-16_1_8824	P17544	24.8%	11	111.44469451904297
24Apr2024_DDH_Hsp90_x48_231_DMSO_BR01_Slot2-16_1_8824	P17568	38.7%	9	562.9566650390625
24Apr2024_DDH_Hsp90_x48_231_DMSO_BR01_Slot2-16_1_8824	P17600	0%	0	NaN
24Apr2024_DDH_Hsp90_x48_231_DMSO_BR01_Slot2-16_1_8824	P17612	23.6%	14	386.91241455078125
24Apr2024_DDH_Hsp90_x48_231_DMSO_BR01_Slot2-16_1_8824	P17655	58.9%	120	5137.5439453125
24Apr2024_DDH_Hsp90_x48_231_DMSO_BR01_Slot2-16_1_8824	P17661	0%	0	NaN
24Apr2024_DDH_Hsp90_x48_231_DMSO_BR01_Slot2-16_1_8824	P17676	0%	0	NaN
24Apr2024_DDH_Hsp90_x48_231_DMSO_BR01_Slot2-16_1_8824	P17693	7.1%	4	672.1492309570312
24Apr2024_DDH_Hsp90_x48_231_DMSO_BR01_Slot2-16_1_8824	P17706	34.2%	21	364.2567443847656
24Apr2024_DDH_Hsp90_x48_231_DMSO_BR01_Slot2-16_1_8824	P17707	8.4%	3	145.5695343017578
24Apr2024_DDH_Hsp90_x48_231_DMSO_BR01_Slot2-16_1_8824	P17812	51.1%	42	2099.441650390625
24Apr2024_DDH_Hsp90_x48_231_DMSO_BR01_Slot2-16_1_8824	P17844	65.8%	113	3720.575439453125
24Apr2024_DDH_Hsp90_x48_231_DMSO_BR01_Slot2-16_1_8824	P17858	60.4%	103	1953.5068359375
24Apr2024_DDH_Hsp90_x48_231_DMSO_BR01_Slot2-16_1_8824	P17900	29.5%	7	389.5205078125
24Apr2024_DDH_Hsp90_x48_231_DMSO_BR01_Slot2-16_1_8824	P17927	0%	0	NaN
24Apr2024_DDH_Hsp90_x48_231_DMSO_BR01_Slot2-16_1_8824	P17931	44%	29	4569.02685546875
24Apr2024_DDH_Hsp90_x48_231_DMSO_BR01_Slot2-16_1_8824	P17980	79.7%	98	5574.2548828125
24Apr2024_DDH_Hsp90_x48_231_DMSO_BR01_Slot2-16_1_8824	P17987	72.1%	104	6795.39794921875
24Apr2024_DDH_Hsp90_x48_231_DMSO_BR01_Slot2-16_1_8824	P18031	71%	67	1263.2318115234375
24Apr2024_DDH_Hsp90_x48_231_DMSO_BR01_Slot2-16_1_8824	P18065	6.5%	2	180.12615966796875
24Apr2024_DDH_Hsp90_x48_231_DMSO_BR01_Slot2-16_1_8824	P18074	46.8%	36	520.787109375
24Apr2024_DDH_Hsp90_x48_231_DMSO_BR01_Slot2-16_1_8824	P18077	54.5%	19	6258.2958984375
24Apr2024_DDH_Hsp90_x48_231_DMSO_BR01_Slot2-16_1_8824	P18084	41.4%	29	355.2687683105469
24Apr2024_DDH_Hsp90_x48_231_DMSO_BR01_Slot2-16_1_8824	P18085	51.1%	34	3137.000244140625
24Apr2024_DDH_Hsp90_x48_231_DMSO_BR01_Slot2-16_1_8824	P18124	59.7%	43	14307.318359375
24Apr2024_DDH_Hsp90_x48_231_DMSO_BR01_Slot2-16_1_8824	P18206	69.7%	270	9693.4912109375
24Apr2024_DDH_Hsp90_x48_231_DMSO_BR01_Slot2-16_1_8824	P18405	0%	0	NaN
24Apr2024_DDH_Hsp90_x48_231_DMSO_BR01_Slot2-16_1_8824	P18433	33.3%	31	552.8977661132812
24Apr2024_DDH_Hsp90_x48_231_DMSO_BR01_Slot2-16_1_8824	P18440	45.9%	19	216.09654235839844
24Apr2024_DDH_Hsp90_x48_231_DMSO_BR01_Slot2-16_1_8824	P18583	17.8%	39	229.32347106933594
24Apr2024_DDH_Hsp90_x48_231_DMSO_BR01_Slot2-16_1_8824	P18615	60.8%	40	438.10107421875
24Apr2024_DDH_Hsp90_x48_231_DMSO_BR01_Slot2-16_1_8824	P18621	58.2%	36	11114.3671875
24Apr2024_DDH_Hsp90_x48_231_DMSO_BR01_Slot2-16_1_8824	P18669	81.5%	56	6531.62060546875
24Apr2024_DDH_Hsp90_x48_231_DMSO_BR01_Slot2-16_1_8824	P18754	62.2%	57	1553.651123046875
24Apr2024_DDH_Hsp90_x48_231_DMSO_BR01_Slot2-16_1_8824	P18827	20%	16	1101.283935546875
24Apr2024_DDH_Hsp90_x48_231_DMSO_BR01_Slot2-16_1_8824	P18846	21.4%	10	298.4830627441406
24Apr2024_DDH_Hsp90_x48_231_DMSO_BR01_Slot2-16_1_8824	P18850	19%	15	142.61976623535156
24Apr2024_DDH_Hsp90_x48_231_DMSO_BR01_Slot2-16_1_8824	P18858	48.4%	45	454.984619140625
24Apr2024_DDH_Hsp90_x48_231_DMSO_BR01_Slot2-16_1_8824	P18859	51.9%	16	522.1184692382812
24Apr2024_DDH_Hsp90_x48_231_DMSO_BR01_Slot2-16_1_8824	P18887	43.3%	27	803.4754028320312
24Apr2024_DDH_Hsp90_x48_231_DMSO_BR01_Slot2-16_1_8824	P19012	12.9%	7	535.6591796875
24Apr2024_DDH_Hsp90_x48_231_DMSO_BR01_Slot2-16_1_8824	P19013	0%	0	NaN
24Apr2024_DDH_Hsp90_x48_231_DMSO_BR01_Slot2-16_1_8824	P19021	17.1%	14	165.60914611816406
24Apr2024_DDH_Hsp90_x48_231_DMSO_BR01_Slot2-16_1_8824	P19105	84.2%	66	5970.939453125
24Apr2024_DDH_Hsp90_x48_231_DMSO_BR01_Slot2-16_1_8824	P19174	46.2%	73	637.573974609375
24Apr2024_DDH_Hsp90_x48_231_DMSO_BR01_Slot2-16_1_8824	P19256	17.6%	13	495.4652404785156
24Apr2024_DDH_Hsp90_x48_231_DMSO_BR01_Slot2-16_1_8824	P19338	42.8%	87	8880.4599609375
24Apr2024_DDH_Hsp90_x48_231_DMSO_BR01_Slot2-16_1_8824	P19367	58.6%	81	3191.970458984375
24Apr2024_DDH_Hsp90_x48_231_DMSO_BR01_Slot2-16_1_8824	P19387	59.3%	18	553.311279296875
24Apr2024_DDH_Hsp90_x48_231_DMSO_BR01_Slot2-16_1_8824	P19388	49.5%	17	781.4494018554688
24Apr2024_DDH_Hsp90_x48_231_DMSO_BR01_Slot2-16_1_8824	P19404	53%	18	1393.9339599609375
24Apr2024_DDH_Hsp90_x48_231_DMSO_BR01_Slot2-16_1_8824	P19419	19.6%	5	95.0476303100586
24Apr2024_DDH_Hsp90_x48_231_DMSO_BR01_Slot2-16_1_8824	P19438	24.2%	9	161.3185577392578
24Apr2024_DDH_Hsp90_x48_231_DMSO_BR01_Slot2-16_1_8824	P19440	14.4%	7	445.8291931152344
24Apr2024_DDH_Hsp90_x48_231_DMSO_BR01_Slot2-16_1_8824	P19447	43.6%	36	433.44732666015625
24Apr2024_DDH_Hsp90_x48_231_DMSO_BR01_Slot2-16_1_8824	P19474	36.6%	18	637.22314453125
24Apr2024_DDH_Hsp90_x48_231_DMSO_BR01_Slot2-16_1_8824	P19484	15.1%	8	97.58711242675781
24Apr2024_DDH_Hsp90_x48_231_DMSO_BR01_Slot2-16_1_8824	P19525	42.6%	40	767.3436889648438
24Apr2024_DDH_Hsp90_x48_231_DMSO_BR01_Slot2-16_1_8824	P19532	16.3%	7	264.9463195800781
24Apr2024_DDH_Hsp90_x48_231_DMSO_BR01_Slot2-16_1_8824	P19544	0%	0	NaN
24Apr2024_DDH_Hsp90_x48_231_DMSO_BR01_Slot2-16_1_8824	P19623	79.5%	56	3650.634033203125
24Apr2024_DDH_Hsp90_x48_231_DMSO_BR01_Slot2-16_1_8824	P19634	9.8%	8	117.19963073730469
24Apr2024_DDH_Hsp90_x48_231_DMSO_BR01_Slot2-16_1_8824	P19784	60.9%	32	846.4048461914062
24Apr2024_DDH_Hsp90_x48_231_DMSO_BR01_Slot2-16_1_8824	P19793	28.6%	13	248.03395080566406
24Apr2024_DDH_Hsp90_x48_231_DMSO_BR01_Slot2-16_1_8824	P19823	11.5%	20	1983.66845703125
24Apr2024_DDH_Hsp90_x48_231_DMSO_BR01_Slot2-16_1_8824	P19827	5.3%	5	210.19091796875
24Apr2024_DDH_Hsp90_x48_231_DMSO_BR01_Slot2-16_1_8824	P19838	42.8%	44	465.380615234375
24Apr2024_DDH_Hsp90_x48_231_DMSO_BR01_Slot2-16_1_8824	P19878	0%	0	NaN
24Apr2024_DDH_Hsp90_x48_231_DMSO_BR01_Slot2-16_1_8824	P19883	6.7%	2	44.01765441894531
24Apr2024_DDH_Hsp90_x48_231_DMSO_BR01_Slot2-16_1_8824	P19971	57.7%	28	551.0756225585938
24Apr2024_DDH_Hsp90_x48_231_DMSO_BR01_Slot2-16_1_8824	P20020	41.1%	80	503.76593017578125
24Apr2024_DDH_Hsp90_x48_231_DMSO_BR01_Slot2-16_1_8824	P20023	0%	0	NaN
24Apr2024_DDH_Hsp90_x48_231_DMSO_BR01_Slot2-16_1_8824	P20036	11.2%	2	114.46460723876953
24Apr2024_DDH_Hsp90_x48_231_DMSO_BR01_Slot2-16_1_8824	P20042	67.6%	64	3672.6767578125
24Apr2024_DDH_Hsp90_x48_231_DMSO_BR01_Slot2-16_1_8824	P20073	43.9%	55	3164.259521484375
24Apr2024_DDH_Hsp90_x48_231_DMSO_BR01_Slot2-16_1_8824	P20226	10.6%	5	176.72802734375
24Apr2024_DDH_Hsp90_x48_231_DMSO_BR01_Slot2-16_1_8824	P20248	35.9%	21	406.4281005859375
24Apr2024_DDH_Hsp90_x48_231_DMSO_BR01_Slot2-16_1_8824	P20290	71.8%	58	1694.43115234375
24Apr2024_DDH_Hsp90_x48_231_DMSO_BR01_Slot2-16_1_8824	P20336	7.3%	2	40.11514663696289
24Apr2024_DDH_Hsp90_x48_231_DMSO_BR01_Slot2-16_1_8824	P20338	47.2%	12	280.9478454589844
24Apr2024_DDH_Hsp90_x48_231_DMSO_BR01_Slot2-16_1_8824	P20339	76.3%	36	1449.74755859375
24Apr2024_DDH_Hsp90_x48_231_DMSO_BR01_Slot2-16_1_8824	P20340	70.7%	32	2054.025634765625
24Apr2024_DDH_Hsp90_x48_231_DMSO_BR01_Slot2-16_1_8824	P20585	23.8%	30	308.166748046875
24Apr2024_DDH_Hsp90_x48_231_DMSO_BR01_Slot2-16_1_8824	P20591	42.4%	31	295.9635925292969
24Apr2024_DDH_Hsp90_x48_231_DMSO_BR01_Slot2-16_1_8824	P20618	61.4%	38	4594.51611328125
24Apr2024_DDH_Hsp90_x48_231_DMSO_BR01_Slot2-16_1_8824	P20645	41.5%	19	1023.7732543945312
24Apr2024_DDH_Hsp90_x48_231_DMSO_BR01_Slot2-16_1_8824	P20648	0.9%	1	80.93798828125
24Apr2024_DDH_Hsp90_x48_231_DMSO_BR01_Slot2-16_1_8824	P20674	62.7%	21	1195.0787353515625
24Apr2024_DDH_Hsp90_x48_231_DMSO_BR01_Slot2-16_1_8824	P20700	66%	100	2320.545166015625
24Apr2024_DDH_Hsp90_x48_231_DMSO_BR01_Slot2-16_1_8824	P20742	3.3%	5	11894.52734375
24Apr2024_DDH_Hsp90_x48_231_DMSO_BR01_Slot2-16_1_8824	P20749	12.3%	4	193.01991271972656
24Apr2024_DDH_Hsp90_x48_231_DMSO_BR01_Slot2-16_1_8824	P20810	68.5%	99	1943.4134521484375
24Apr2024_DDH_Hsp90_x48_231_DMSO_BR01_Slot2-16_1_8824	P20839	45.9%	33	935.697265625
24Apr2024_DDH_Hsp90_x48_231_DMSO_BR01_Slot2-16_1_8824	P20851	0%	0	NaN
24Apr2024_DDH_Hsp90_x48_231_DMSO_BR01_Slot2-16_1_8824	P20908	14.3%	35	500.7408142089844
24Apr2024_DDH_Hsp90_x48_231_DMSO_BR01_Slot2-16_1_8824	P20930	0%	0	NaN
24Apr2024_DDH_Hsp90_x48_231_DMSO_BR01_Slot2-16_1_8824	P20933	20.2%	8	290.65325927734375
24Apr2024_DDH_Hsp90_x48_231_DMSO_BR01_Slot2-16_1_8824	P20936	48.8%	75	1206.5098876953125
24Apr2024_DDH_Hsp90_x48_231_DMSO_BR01_Slot2-16_1_8824	P20962	23.5%	5	3743.6796875
24Apr2024_DDH_Hsp90_x48_231_DMSO_BR01_Slot2-16_1_8824	P21127	29.3%	38	857.013916015625
24Apr2024_DDH_Hsp90_x48_231_DMSO_BR01_Slot2-16_1_8824	P21128	0%	0	NaN
24Apr2024_DDH_Hsp90_x48_231_DMSO_BR01_Slot2-16_1_8824	P21266	70.7%	31	1640.54443359375
24Apr2024_DDH_Hsp90_x48_231_DMSO_BR01_Slot2-16_1_8824	P21281	68.5%	52	1533.094970703125
24Apr2024_DDH_Hsp90_x48_231_DMSO_BR01_Slot2-16_1_8824	P21283	59.9%	44	974.4401245117188
24Apr2024_DDH_Hsp90_x48_231_DMSO_BR01_Slot2-16_1_8824	P21291	64.8%	22	2834.52294921875
24Apr2024_DDH_Hsp90_x48_231_DMSO_BR01_Slot2-16_1_8824	P21333	75.1%	385	20524.830078125
24Apr2024_DDH_Hsp90_x48_231_DMSO_BR01_Slot2-16_1_8824	P21397	13.3%	6	407.3248596191406
24Apr2024_DDH_Hsp90_x48_231_DMSO_BR01_Slot2-16_1_8824	P21399	59.7%	102	2471.70458984375
24Apr2024_DDH_Hsp90_x48_231_DMSO_BR01_Slot2-16_1_8824	P21462	3.1%	1	340.87957763671875
24Apr2024_DDH_Hsp90_x48_231_DMSO_BR01_Slot2-16_1_8824	P21589	55.7%	55	2193.882080078125
24Apr2024_DDH_Hsp90_x48_231_DMSO_BR01_Slot2-16_1_8824	P21675	3.4%	4	65.87737274169922
24Apr2024_DDH_Hsp90_x48_231_DMSO_BR01_Slot2-16_1_8824	P21796	73.5%	56	2455.899169921875
24Apr2024_DDH_Hsp90_x48_231_DMSO_BR01_Slot2-16_1_8824	P21912	54.3%	41	2224.58984375
24Apr2024_DDH_Hsp90_x48_231_DMSO_BR01_Slot2-16_1_8824	P21926	21.5%	9	784.4425048828125
24Apr2024_DDH_Hsp90_x48_231_DMSO_BR01_Slot2-16_1_8824	P21953	23%	7	321.4183349609375
24Apr2024_DDH_Hsp90_x48_231_DMSO_BR01_Slot2-16_1_8824	P21964	72.7%	41	2267.271484375
24Apr2024_DDH_Hsp90_x48_231_DMSO_BR01_Slot2-16_1_8824	P21980	67.1%	125	34563.00390625
24Apr2024_DDH_Hsp90_x48_231_DMSO_BR01_Slot2-16_1_8824	P22033	47.6%	44	668.7368774414062
24Apr2024_DDH_Hsp90_x48_231_DMSO_BR01_Slot2-16_1_8824	P22059	44.1%	44	713.6715698242188
24Apr2024_DDH_Hsp90_x48_231_DMSO_BR01_Slot2-16_1_8824	P22061	73.6%	56	2811.85888671875
24Apr2024_DDH_Hsp90_x48_231_DMSO_BR01_Slot2-16_1_8824	P22087	57.9%	23	213.5806884765625
24Apr2024_DDH_Hsp90_x48_231_DMSO_BR01_Slot2-16_1_8824	P22090	0%	0	NaN
24Apr2024_DDH_Hsp90_x48_231_DMSO_BR01_Slot2-16_1_8824	P22102	75.5%	139	3318.84423828125
24Apr2024_DDH_Hsp90_x48_231_DMSO_BR01_Slot2-16_1_8824	P22234	71.3%	64	4750.21044921875
24Apr2024_DDH_Hsp90_x48_231_DMSO_BR01_Slot2-16_1_8824	P22307	63.4%	73	1666.186767578125
24Apr2024_DDH_Hsp90_x48_231_DMSO_BR01_Slot2-16_1_8824	P22314	69.8%	189	10399.2919921875
24Apr2024_DDH_Hsp90_x48_231_DMSO_BR01_Slot2-16_1_8824	P22392	82.9%	35	5127.82470703125
24Apr2024_DDH_Hsp90_x48_231_DMSO_BR01_Slot2-16_1_8824	P22413	43.8%	48	308.7285461425781
24Apr2024_DDH_Hsp90_x48_231_DMSO_BR01_Slot2-16_1_8824	P22415	18.1%	8	336.22601318359375
24Apr2024_DDH_Hsp90_x48_231_DMSO_BR01_Slot2-16_1_8824	P22570	56.2%	28	367.37054443359375
24Apr2024_DDH_Hsp90_x48_231_DMSO_BR01_Slot2-16_1_8824	P22612	5.1%	2	2124.11669921875
24Apr2024_DDH_Hsp90_x48_231_DMSO_BR01_Slot2-16_1_8824	P22626	73.7%	46	5357.84912109375
24Apr2024_DDH_Hsp90_x48_231_DMSO_BR01_Slot2-16_1_8824	P22670	23.7%	36	485.78814697265625
24Apr2024_DDH_Hsp90_x48_231_DMSO_BR01_Slot2-16_1_8824	P22676	79.3%	57	1773.65576171875
24Apr2024_DDH_Hsp90_x48_231_DMSO_BR01_Slot2-16_1_8824	P22681	37%	39	494.5967712402344
24Apr2024_DDH_Hsp90_x48_231_DMSO_BR01_Slot2-16_1_8824	P22692	50%	16	1411.4334716796875
24Apr2024_DDH_Hsp90_x48_231_DMSO_BR01_Slot2-16_1_8824	P22694	55.8%	26	2143.277587890625
24Apr2024_DDH_Hsp90_x48_231_DMSO_BR01_Slot2-16_1_8824	P22695	74.2%	56	1508.6483154296875
24Apr2024_DDH_Hsp90_x48_231_DMSO_BR01_Slot2-16_1_8824	P22794	8.1%	6	39.35750198364258
24Apr2024_DDH_Hsp90_x48_231_DMSO_BR01_Slot2-16_1_8824	P22830	53.2%	26	369.7893981933594
24Apr2024_DDH_Hsp90_x48_231_DMSO_BR01_Slot2-16_1_8824	P23025	28.9%	5	434.0133361816406
24Apr2024_DDH_Hsp90_x48_231_DMSO_BR01_Slot2-16_1_8824	P23142	14.2%	12	300.7950134277344
24Apr2024_DDH_Hsp90_x48_231_DMSO_BR01_Slot2-16_1_8824	P23193	72.8%	48	1197.3155517578125
24Apr2024_DDH_Hsp90_x48_231_DMSO_BR01_Slot2-16_1_8824	P23229	55.8%	105	2586.26123046875
24Apr2024_DDH_Hsp90_x48_231_DMSO_BR01_Slot2-16_1_8824	P23246	48.1%	99	3777.833984375
24Apr2024_DDH_Hsp90_x48_231_DMSO_BR01_Slot2-16_1_8824	P23258	85.8%	97	1174.4090576171875
24Apr2024_DDH_Hsp90_x48_231_DMSO_BR01_Slot2-16_1_8824	P23284	59.7%	25	8472.0625
24Apr2024_DDH_Hsp90_x48_231_DMSO_BR01_Slot2-16_1_8824	P23352	13.5%	10	234.4017791748047
24Apr2024_DDH_Hsp90_x48_231_DMSO_BR01_Slot2-16_1_8824	P23368	59.8%	52	1242.4451904296875
24Apr2024_DDH_Hsp90_x48_231_DMSO_BR01_Slot2-16_1_8824	P23381	70.9%	70	896.2913208007812
24Apr2024_DDH_Hsp90_x48_231_DMSO_BR01_Slot2-16_1_8824	P23396	80.7%	32	12006.80859375
24Apr2024_DDH_Hsp90_x48_231_DMSO_BR01_Slot2-16_1_8824	P23434	17.3%	8	273.9551086425781
24Apr2024_DDH_Hsp90_x48_231_DMSO_BR01_Slot2-16_1_8824	P23443	17.3%	7	421.44268798828125
24Apr2024_DDH_Hsp90_x48_231_DMSO_BR01_Slot2-16_1_8824	P23458	31.6%	32	827.5383911132812
24Apr2024_DDH_Hsp90_x48_231_DMSO_BR01_Slot2-16_1_8824	P23468	7.7%	16	581.1919555664062
24Apr2024_DDH_Hsp90_x48_231_DMSO_BR01_Slot2-16_1_8824	P23469	32.9%	21	211.81382751464844
24Apr2024_DDH_Hsp90_x48_231_DMSO_BR01_Slot2-16_1_8824	P23470	18.1%	27	270.4214782714844
24Apr2024_DDH_Hsp90_x48_231_DMSO_BR01_Slot2-16_1_8824	P23497	22.5%	25	255.8116455078125
24Apr2024_DDH_Hsp90_x48_231_DMSO_BR01_Slot2-16_1_8824	P23508	9.2%	4	49.18673324584961
24Apr2024_DDH_Hsp90_x48_231_DMSO_BR01_Slot2-16_1_8824	P23526	57.9%	62	8313.1025390625
24Apr2024_DDH_Hsp90_x48_231_DMSO_BR01_Slot2-16_1_8824	P23528	88.6%	51	23052.609375
24Apr2024_DDH_Hsp90_x48_231_DMSO_BR01_Slot2-16_1_8824	P23588	54%	51	1780.6856689453125
24Apr2024_DDH_Hsp90_x48_231_DMSO_BR01_Slot2-16_1_8824	P23610	37.7%	10	278.2288513183594
24Apr2024_DDH_Hsp90_x48_231_DMSO_BR01_Slot2-16_1_8824	P23634	23.4%	39	720.2008056640625
24Apr2024_DDH_Hsp90_x48_231_DMSO_BR01_Slot2-16_1_8824	P23769	0%	0	NaN
24Apr2024_DDH_Hsp90_x48_231_DMSO_BR01_Slot2-16_1_8824	P23786	47.1%	39	338.10986328125
24Apr2024_DDH_Hsp90_x48_231_DMSO_BR01_Slot2-16_1_8824	P23919	68.9%	22	3538.2236328125
24Apr2024_DDH_Hsp90_x48_231_DMSO_BR01_Slot2-16_1_8824	P23921	61.2%	92	633.5503540039062
24Apr2024_DDH_Hsp90_x48_231_DMSO_BR01_Slot2-16_1_8824	P24311	10%	2	641.2176513671875
24Apr2024_DDH_Hsp90_x48_231_DMSO_BR01_Slot2-16_1_8824	P24385	43.1%	10	241.72833251953125
24Apr2024_DDH_Hsp90_x48_231_DMSO_BR01_Slot2-16_1_8824	P24386	42.3%	29	404.66009521484375
24Apr2024_DDH_Hsp90_x48_231_DMSO_BR01_Slot2-16_1_8824	P24390	18.4%	4	433.8968505859375
24Apr2024_DDH_Hsp90_x48_231_DMSO_BR01_Slot2-16_1_8824	P24468	35.7%	20	689.31787109375
24Apr2024_DDH_Hsp90_x48_231_DMSO_BR01_Slot2-16_1_8824	P24534	63.6%	17	10162.5126953125
24Apr2024_DDH_Hsp90_x48_231_DMSO_BR01_Slot2-16_1_8824	P24539	51.6%	31	2151.957275390625
24Apr2024_DDH_Hsp90_x48_231_DMSO_BR01_Slot2-16_1_8824	P24557	15.2%	10	123.56996154785156
24Apr2024_DDH_Hsp90_x48_231_DMSO_BR01_Slot2-16_1_8824	P24588	0%	0	NaN
24Apr2024_DDH_Hsp90_x48_231_DMSO_BR01_Slot2-16_1_8824	P24592	4.2%	1	133.6687774658203
24Apr2024_DDH_Hsp90_x48_231_DMSO_BR01_Slot2-16_1_8824	P24666	68.4%	16	2228.6064453125
24Apr2024_DDH_Hsp90_x48_231_DMSO_BR01_Slot2-16_1_8824	P24723	4.2%	2	920.0562744140625
24Apr2024_DDH_Hsp90_x48_231_DMSO_BR01_Slot2-16_1_8824	P24752	74.2%	99	4339.951171875
24Apr2024_DDH_Hsp90_x48_231_DMSO_BR01_Slot2-16_1_8824	P24821	25.4%	43	306.43365478515625
24Apr2024_DDH_Hsp90_x48_231_DMSO_BR01_Slot2-16_1_8824	P24844	41.3%	14	1506.2105712890625
24Apr2024_DDH_Hsp90_x48_231_DMSO_BR01_Slot2-16_1_8824	P24928	27.8%	51	347.4590759277344
24Apr2024_DDH_Hsp90_x48_231_DMSO_BR01_Slot2-16_1_8824	P24941	60.1%	18	1576.9114990234375
24Apr2024_DDH_Hsp90_x48_231_DMSO_BR01_Slot2-16_1_8824	P25054	7.1%	17	39.98521041870117
24Apr2024_DDH_Hsp90_x48_231_DMSO_BR01_Slot2-16_1_8824	P25098	34.4%	25	297.0913391113281
24Apr2024_DDH_Hsp90_x48_231_DMSO_BR01_Slot2-16_1_8824	P25106	3.9%	1	35.28452682495117
24Apr2024_DDH_Hsp90_x48_231_DMSO_BR01_Slot2-16_1_8824	P25116	7.5%	3	21.868276596069336
24Apr2024_DDH_Hsp90_x48_231_DMSO_BR01_Slot2-16_1_8824	P25205	67.3%	83	2042.4805908203125
24Apr2024_DDH_Hsp90_x48_231_DMSO_BR01_Slot2-16_1_8824	P25208	16.4%	3	875.5418090820312
24Apr2024_DDH_Hsp90_x48_231_DMSO_BR01_Slot2-16_1_8824	P25311	5.4%	1	100.96138763427734
24Apr2024_DDH_Hsp90_x48_231_DMSO_BR01_Slot2-16_1_8824	P25325	63.3%	23	2205.753173828125
24Apr2024_DDH_Hsp90_x48_231_DMSO_BR01_Slot2-16_1_8824	P25391	1.3%	2	163.31643676757812
24Apr2024_DDH_Hsp90_x48_231_DMSO_BR01_Slot2-16_1_8824	P25398	72%	28	4416.484375
24Apr2024_DDH_Hsp90_x48_231_DMSO_BR01_Slot2-16_1_8824	P25440	34.8%	29	201.64430236816406
24Apr2024_DDH_Hsp90_x48_231_DMSO_BR01_Slot2-16_1_8824	P25445	12.8%	3	33.07724380493164
24Apr2024_DDH_Hsp90_x48_231_DMSO_BR01_Slot2-16_1_8824	P25490	50%	19	815.8426513671875
24Apr2024_DDH_Hsp90_x48_231_DMSO_BR01_Slot2-16_1_8824	P25685	54.1%	28	1679.28271484375
24Apr2024_DDH_Hsp90_x48_231_DMSO_BR01_Slot2-16_1_8824	P25686	28.4%	8	215.6079864501953
24Apr2024_DDH_Hsp90_x48_231_DMSO_BR01_Slot2-16_1_8824	P25705	66.4%	113	8195.048828125
24Apr2024_DDH_Hsp90_x48_231_DMSO_BR01_Slot2-16_1_8824	P25774	26%	9	263.3305358886719
24Apr2024_DDH_Hsp90_x48_231_DMSO_BR01_Slot2-16_1_8824	P25786	75.3%	54	5202.90380859375
24Apr2024_DDH_Hsp90_x48_231_DMSO_BR01_Slot2-16_1_8824	P25787	80.3%	44	7131.04150390625
24Apr2024_DDH_Hsp90_x48_231_DMSO_BR01_Slot2-16_1_8824	P25788	55.3%	23	2669.2099609375
24Apr2024_DDH_Hsp90_x48_231_DMSO_BR01_Slot2-16_1_8824	P25789	64.8%	47	5069.61474609375
24Apr2024_DDH_Hsp90_x48_231_DMSO_BR01_Slot2-16_1_8824	P25815	13.7%	1	53.65153884887695
24Apr2024_DDH_Hsp90_x48_231_DMSO_BR01_Slot2-16_1_8824	P25942	36.5%	10	544.6973266601562
24Apr2024_DDH_Hsp90_x48_231_DMSO_BR01_Slot2-16_1_8824	P25963	13.6%	7	204.25389099121094
24Apr2024_DDH_Hsp90_x48_231_DMSO_BR01_Slot2-16_1_8824	P26006	24.6%	58	6802.7119140625
24Apr2024_DDH_Hsp90_x48_231_DMSO_BR01_Slot2-16_1_8824	P26022	13.6%	6	683.7647094726562
24Apr2024_DDH_Hsp90_x48_231_DMSO_BR01_Slot2-16_1_8824	P26038	58.9%	122	12913.1044921875
24Apr2024_DDH_Hsp90_x48_231_DMSO_BR01_Slot2-16_1_8824	P26045	0%	0	NaN
24Apr2024_DDH_Hsp90_x48_231_DMSO_BR01_Slot2-16_1_8824	P26196	77.6%	91	949.0252075195312
24Apr2024_DDH_Hsp90_x48_231_DMSO_BR01_Slot2-16_1_8824	P26232	8.7%	6	274.55328369140625
24Apr2024_DDH_Hsp90_x48_231_DMSO_BR01_Slot2-16_1_8824	P26358	54.2%	121	1124.302490234375
24Apr2024_DDH_Hsp90_x48_231_DMSO_BR01_Slot2-16_1_8824	P26368	50.3%	63	1473.855224609375
24Apr2024_DDH_Hsp90_x48_231_DMSO_BR01_Slot2-16_1_8824	P26371	0%	0	NaN
24Apr2024_DDH_Hsp90_x48_231_DMSO_BR01_Slot2-16_1_8824	P26373	46%	29	8917.755859375
24Apr2024_DDH_Hsp90_x48_231_DMSO_BR01_Slot2-16_1_8824	P26374	18%	11	215.0445098876953
24Apr2024_DDH_Hsp90_x48_231_DMSO_BR01_Slot2-16_1_8824	P26440	44.8%	24	968.0736083984375
24Apr2024_DDH_Hsp90_x48_231_DMSO_BR01_Slot2-16_1_8824	P26447	36.6%	13	5343.75927734375
24Apr2024_DDH_Hsp90_x48_231_DMSO_BR01_Slot2-16_1_8824	P26572	18%	10	577.0504150390625
24Apr2024_DDH_Hsp90_x48_231_DMSO_BR01_Slot2-16_1_8824	P26583	43.1%	18	3342.751953125
24Apr2024_DDH_Hsp90_x48_231_DMSO_BR01_Slot2-16_1_8824	P26599	72.2%	196	3788.955078125
24Apr2024_DDH_Hsp90_x48_231_DMSO_BR01_Slot2-16_1_8824	P26639	56.6%	106	9031.724609375
24Apr2024_DDH_Hsp90_x48_231_DMSO_BR01_Slot2-16_1_8824	P26640	56.1%	113	4842.73876953125
24Apr2024_DDH_Hsp90_x48_231_DMSO_BR01_Slot2-16_1_8824	P26641	74.8%	73	7191.3212890625
24Apr2024_DDH_Hsp90_x48_231_DMSO_BR01_Slot2-16_1_8824	P26885	67.6%	18	4062.61474609375
24Apr2024_DDH_Hsp90_x48_231_DMSO_BR01_Slot2-16_1_8824	P27105	30.9%	12	240.22918701171875
24Apr2024_DDH_Hsp90_x48_231_DMSO_BR01_Slot2-16_1_8824	P27144	76.7%	29	4508.7373046875
24Apr2024_DDH_Hsp90_x48_231_DMSO_BR01_Slot2-16_1_8824	P27338	26.7%	11	163.6280975341797
24Apr2024_DDH_Hsp90_x48_231_DMSO_BR01_Slot2-16_1_8824	P27348	61.6%	52	3720.867431640625
24Apr2024_DDH_Hsp90_x48_231_DMSO_BR01_Slot2-16_1_8824	P27361	36.1%	15	966.1178588867188
24Apr2024_DDH_Hsp90_x48_231_DMSO_BR01_Slot2-16_1_8824	P27448	36.8%	30	329.790283203125
24Apr2024_DDH_Hsp90_x48_231_DMSO_BR01_Slot2-16_1_8824	P27449	11.6%	5	156.53390502929688
24Apr2024_DDH_Hsp90_x48_231_DMSO_BR01_Slot2-16_1_8824	P27469	0%	0	NaN
24Apr2024_DDH_Hsp90_x48_231_DMSO_BR01_Slot2-16_1_8824	P27482	0%	0	NaN
24Apr2024_DDH_Hsp90_x48_231_DMSO_BR01_Slot2-16_1_8824	P27487	3.4%	3	74.21037292480469
24Apr2024_DDH_Hsp90_x48_231_DMSO_BR01_Slot2-16_1_8824	P27540	17.9%	9	63.11452102661133
24Apr2024_DDH_Hsp90_x48_231_DMSO_BR01_Slot2-16_1_8824	P27635	52.3%	27	8499.9345703125
24Apr2024_DDH_Hsp90_x48_231_DMSO_BR01_Slot2-16_1_8824	P27658	6.7%	4	123.21727752685547
24Apr2024_DDH_Hsp90_x48_231_DMSO_BR01_Slot2-16_1_8824	P27694	63.1%	83	1187.31640625
24Apr2024_DDH_Hsp90_x48_231_DMSO_BR01_Slot2-16_1_8824	P27695	67.9%	44	3305.79248046875
24Apr2024_DDH_Hsp90_x48_231_DMSO_BR01_Slot2-16_1_8824	P27701	17.2%	11	653.4100952148438
24Apr2024_DDH_Hsp90_x48_231_DMSO_BR01_Slot2-16_1_8824	P27707	60%	21	710.9398193359375
24Apr2024_DDH_Hsp90_x48_231_DMSO_BR01_Slot2-16_1_8824	P27708	62.2%	208	2758.793701171875
24Apr2024_DDH_Hsp90_x48_231_DMSO_BR01_Slot2-16_1_8824	P27797	68.8%	87	10251.1376953125
24Apr2024_DDH_Hsp90_x48_231_DMSO_BR01_Slot2-16_1_8824	P27815	1.5%	1	41.334781646728516
24Apr2024_DDH_Hsp90_x48_231_DMSO_BR01_Slot2-16_1_8824	P27816	70.1%	167	6230.1142578125
24Apr2024_DDH_Hsp90_x48_231_DMSO_BR01_Slot2-16_1_8824	P27824	58.8%	93	7586.79345703125
24Apr2024_DDH_Hsp90_x48_231_DMSO_BR01_Slot2-16_1_8824	P27986	23.9%	15	236.71533203125
24Apr2024_DDH_Hsp90_x48_231_DMSO_BR01_Slot2-16_1_8824	P28062	53.6%	33	1330.1904296875
24Apr2024_DDH_Hsp90_x48_231_DMSO_BR01_Slot2-16_1_8824	P28065	41.1%	14	1905.9329833984375
24Apr2024_DDH_Hsp90_x48_231_DMSO_BR01_Slot2-16_1_8824	P28066	69.3%	54	6292.62890625
24Apr2024_DDH_Hsp90_x48_231_DMSO_BR01_Slot2-16_1_8824	P28068	31.6%	10	297.7606506347656
24Apr2024_DDH_Hsp90_x48_231_DMSO_BR01_Slot2-16_1_8824	P28070	50.8%	36	1287.4635009765625
24Apr2024_DDH_Hsp90_x48_231_DMSO_BR01_Slot2-16_1_8824	P28072	42.7%	21	4681.888671875
24Apr2024_DDH_Hsp90_x48_231_DMSO_BR01_Slot2-16_1_8824	P28074	63.1%	28	4901.671875
24Apr2024_DDH_Hsp90_x48_231_DMSO_BR01_Slot2-16_1_8824	P28161	55%	25	1654.407470703125
24Apr2024_DDH_Hsp90_x48_231_DMSO_BR01_Slot2-16_1_8824	P28288	46.4%	62	999.2210083007812
24Apr2024_DDH_Hsp90_x48_231_DMSO_BR01_Slot2-16_1_8824	P28290	37.1%	45	200.99710083007812
24Apr2024_DDH_Hsp90_x48_231_DMSO_BR01_Slot2-16_1_8824	P28300	30.2%	11	234.367431640625
24Apr2024_DDH_Hsp90_x48_231_DMSO_BR01_Slot2-16_1_8824	P28325	0%	0	NaN
24Apr2024_DDH_Hsp90_x48_231_DMSO_BR01_Slot2-16_1_8824	P28331	65.5%	68	1347.404052734375
24Apr2024_DDH_Hsp90_x48_231_DMSO_BR01_Slot2-16_1_8824	P28340	59.6%	85	611.339599609375
24Apr2024_DDH_Hsp90_x48_231_DMSO_BR01_Slot2-16_1_8824	P28347	8.7%	4	177.54498291015625
24Apr2024_DDH_Hsp90_x48_231_DMSO_BR01_Slot2-16_1_8824	P28370	32.9%	44	338.27764892578125
24Apr2024_DDH_Hsp90_x48_231_DMSO_BR01_Slot2-16_1_8824	P28482	79.7%	44	3208.73876953125
24Apr2024_DDH_Hsp90_x48_231_DMSO_BR01_Slot2-16_1_8824	P28676	43.8%	11	1001.67626953125
24Apr2024_DDH_Hsp90_x48_231_DMSO_BR01_Slot2-16_1_8824	P28702	23.6%	12	533.7741088867188
24Apr2024_DDH_Hsp90_x48_231_DMSO_BR01_Slot2-16_1_8824	P28715	18.6%	20	70.52584075927734
24Apr2024_DDH_Hsp90_x48_231_DMSO_BR01_Slot2-16_1_8824	P28749	22.5%	26	229.8603057861328
24Apr2024_DDH_Hsp90_x48_231_DMSO_BR01_Slot2-16_1_8824	P28799	42.3%	34	1374.3912353515625
24Apr2024_DDH_Hsp90_x48_231_DMSO_BR01_Slot2-16_1_8824	P28827	22%	30	293.2625427246094
24Apr2024_DDH_Hsp90_x48_231_DMSO_BR01_Slot2-16_1_8824	P28838	72.4%	86	4176.28759765625
24Apr2024_DDH_Hsp90_x48_231_DMSO_BR01_Slot2-16_1_8824	P29034	27.6%	9	3257.390869140625
24Apr2024_DDH_Hsp90_x48_231_DMSO_BR01_Slot2-16_1_8824	P29074	0%	0	NaN
24Apr2024_DDH_Hsp90_x48_231_DMSO_BR01_Slot2-16_1_8824	P29083	30.3%	18	154.38401794433594
24Apr2024_DDH_Hsp90_x48_231_DMSO_BR01_Slot2-16_1_8824	P29084	45.4%	16	165.8851776123047
24Apr2024_DDH_Hsp90_x48_231_DMSO_BR01_Slot2-16_1_8824	P29144	56.4%	97	974.0941162109375
24Apr2024_DDH_Hsp90_x48_231_DMSO_BR01_Slot2-16_1_8824	P29218	63.2%	38	1328.369873046875
24Apr2024_DDH_Hsp90_x48_231_DMSO_BR01_Slot2-16_1_8824	P29279	62.8%	32	1119.14892578125
24Apr2024_DDH_Hsp90_x48_231_DMSO_BR01_Slot2-16_1_8824	P29317	44.3%	69	2530.68994140625
24Apr2024_DDH_Hsp90_x48_231_DMSO_BR01_Slot2-16_1_8824	P29323	30.9%	35	1374.9287109375
24Apr2024_DDH_Hsp90_x48_231_DMSO_BR01_Slot2-16_1_8824	P29350	11.9%	5	131.67816162109375
24Apr2024_DDH_Hsp90_x48_231_DMSO_BR01_Slot2-16_1_8824	P29353	52.5%	43	430.59893798828125
24Apr2024_DDH_Hsp90_x48_231_DMSO_BR01_Slot2-16_1_8824	P29372	50.3%	14	301.1580810546875
24Apr2024_DDH_Hsp90_x48_231_DMSO_BR01_Slot2-16_1_8824	P29373	35.5%	5	221.59768676757812
24Apr2024_DDH_Hsp90_x48_231_DMSO_BR01_Slot2-16_1_8824	P29374	11.5%	11	44.67829513549805
24Apr2024_DDH_Hsp90_x48_231_DMSO_BR01_Slot2-16_1_8824	P29377	0%	0	NaN
24Apr2024_DDH_Hsp90_x48_231_DMSO_BR01_Slot2-16_1_8824	P29401	75.8%	123	20861.310546875
24Apr2024_DDH_Hsp90_x48_231_DMSO_BR01_Slot2-16_1_8824	P29508	2.6%	1	59.62152862548828
24Apr2024_DDH_Hsp90_x48_231_DMSO_BR01_Slot2-16_1_8824	P29558	26.4%	13	844.9146118164062
24Apr2024_DDH_Hsp90_x48_231_DMSO_BR01_Slot2-16_1_8824	P29590	51.8%	49	624.3782958984375
24Apr2024_DDH_Hsp90_x48_231_DMSO_BR01_Slot2-16_1_8824	P29597	13.6%	17	188.5717010498047
24Apr2024_DDH_Hsp90_x48_231_DMSO_BR01_Slot2-16_1_8824	P29692	82.9%	66	4769.060546875
24Apr2024_DDH_Hsp90_x48_231_DMSO_BR01_Slot2-16_1_8824	P29728	16.3%	9	109.45722198486328
24Apr2024_DDH_Hsp90_x48_231_DMSO_BR01_Slot2-16_1_8824	P29966	56.9%	26	3498.9736328125
24Apr2024_DDH_Hsp90_x48_231_DMSO_BR01_Slot2-16_1_8824	P29992	60.7%	30	1605.888916015625
24Apr2024_DDH_Hsp90_x48_231_DMSO_BR01_Slot2-16_1_8824	P30038	43.2%	28	508.89056396484375
24Apr2024_DDH_Hsp90_x48_231_DMSO_BR01_Slot2-16_1_8824	P30040	64%	35	10159.7822265625
24Apr2024_DDH_Hsp90_x48_231_DMSO_BR01_Slot2-16_1_8824	P30041	61.6%	30	6300.43310546875
24Apr2024_DDH_Hsp90_x48_231_DMSO_BR01_Slot2-16_1_8824	P30043	65.5%	23	1353.9656982421875
24Apr2024_DDH_Hsp90_x48_231_DMSO_BR01_Slot2-16_1_8824	P30044	49.5%	24	8734.103515625
24Apr2024_DDH_Hsp90_x48_231_DMSO_BR01_Slot2-16_1_8824	P30046	89%	17	4508.1689453125
24Apr2024_DDH_Hsp90_x48_231_DMSO_BR01_Slot2-16_1_8824	P30047	11.9%	1	140.6446075439453
24Apr2024_DDH_Hsp90_x48_231_DMSO_BR01_Slot2-16_1_8824	P30048	60.9%	35	12904.3349609375
24Apr2024_DDH_Hsp90_x48_231_DMSO_BR01_Slot2-16_1_8824	P30049	41.7%	10	4209.224609375
24Apr2024_DDH_Hsp90_x48_231_DMSO_BR01_Slot2-16_1_8824	P30050	63.6%	18	2250.53564453125
24Apr2024_DDH_Hsp90_x48_231_DMSO_BR01_Slot2-16_1_8824	P30084	65.5%	50	3034.930419921875
24Apr2024_DDH_Hsp90_x48_231_DMSO_BR01_Slot2-16_1_8824	P30085	61.2%	42	2360.927001953125
24Apr2024_DDH_Hsp90_x48_231_DMSO_BR01_Slot2-16_1_8824	P30086	79.7%	21	16116.8349609375
24Apr2024_DDH_Hsp90_x48_231_DMSO_BR01_Slot2-16_1_8824	P30101	78.6%	110	17953.52734375
24Apr2024_DDH_Hsp90_x48_231_DMSO_BR01_Slot2-16_1_8824	P30153	75.6%	93	5989.11962890625
24Apr2024_DDH_Hsp90_x48_231_DMSO_BR01_Slot2-16_1_8824	P30154	45.9%	35	657.8030395507812
24Apr2024_DDH_Hsp90_x48_231_DMSO_BR01_Slot2-16_1_8824	P30260	48.1%	44	462.24993896484375
24Apr2024_DDH_Hsp90_x48_231_DMSO_BR01_Slot2-16_1_8824	P30281	33.9%	12	203.64895629882812
24Apr2024_DDH_Hsp90_x48_231_DMSO_BR01_Slot2-16_1_8824	P30305	1.9%	1	85.05622100830078
24Apr2024_DDH_Hsp90_x48_231_DMSO_BR01_Slot2-16_1_8824	P30307	22.8%	11	217.38900756835938
24Apr2024_DDH_Hsp90_x48_231_DMSO_BR01_Slot2-16_1_8824	P30405	58%	38	1575.1337890625
24Apr2024_DDH_Hsp90_x48_231_DMSO_BR01_Slot2-16_1_8824	P30408	4.5%	1	182.0023651123047
24Apr2024_DDH_Hsp90_x48_231_DMSO_BR01_Slot2-16_1_8824	P30414	11.6%	16	205.31724548339844
24Apr2024_DDH_Hsp90_x48_231_DMSO_BR01_Slot2-16_1_8824	P30419	39.7%	39	1418.799072265625
24Apr2024_DDH_Hsp90_x48_231_DMSO_BR01_Slot2-16_1_8824	P30519	67.7%	45	1196.375244140625
24Apr2024_DDH_Hsp90_x48_231_DMSO_BR01_Slot2-16_1_8824	P30520	56.4%	43	2526.74267578125
24Apr2024_DDH_Hsp90_x48_231_DMSO_BR01_Slot2-16_1_8824	P30530	39.3%	55	1713.15234375
24Apr2024_DDH_Hsp90_x48_231_DMSO_BR01_Slot2-16_1_8824	P30533	57.7%	39	1890.58544921875
24Apr2024_DDH_Hsp90_x48_231_DMSO_BR01_Slot2-16_1_8824	P30536	23.1%	5	1970.5087890625
24Apr2024_DDH_Hsp90_x48_231_DMSO_BR01_Slot2-16_1_8824	P30559	0%	0	NaN
24Apr2024_DDH_Hsp90_x48_231_DMSO_BR01_Slot2-16_1_8824	P30566	59.9%	47	2396.710205078125
24Apr2024_DDH_Hsp90_x48_231_DMSO_BR01_Slot2-16_1_8824	P30613	6.6%	2	710.2603149414062
24Apr2024_DDH_Hsp90_x48_231_DMSO_BR01_Slot2-16_1_8824	P30622	50.3%	116	1143.682373046875
24Apr2024_DDH_Hsp90_x48_231_DMSO_BR01_Slot2-16_1_8824	P30626	66.7%	36	3933.526123046875
24Apr2024_DDH_Hsp90_x48_231_DMSO_BR01_Slot2-16_1_8824	P30679	26.5%	9	386.4292907714844
24Apr2024_DDH_Hsp90_x48_231_DMSO_BR01_Slot2-16_1_8824	P30740	59.1%	52	3533.230712890625
24Apr2024_DDH_Hsp90_x48_231_DMSO_BR01_Slot2-16_1_8824	P30825	10.3%	9	711.8646240234375
24Apr2024_DDH_Hsp90_x48_231_DMSO_BR01_Slot2-16_1_8824	P30837	56.7%	48	2016.3953857421875
24Apr2024_DDH_Hsp90_x48_231_DMSO_BR01_Slot2-16_1_8824	P30876	52.9%	79	571.5968017578125
24Apr2024_DDH_Hsp90_x48_231_DMSO_BR01_Slot2-16_1_8824	P31025	0%	0	NaN
24Apr2024_DDH_Hsp90_x48_231_DMSO_BR01_Slot2-16_1_8824	P31040	61.1%	65	4111.82861328125
24Apr2024_DDH_Hsp90_x48_231_DMSO_BR01_Slot2-16_1_8824	P31146	5.6%	2	102.35462951660156
24Apr2024_DDH_Hsp90_x48_231_DMSO_BR01_Slot2-16_1_8824	P31150	53.5%	61	864.8824462890625
24Apr2024_DDH_Hsp90_x48_231_DMSO_BR01_Slot2-16_1_8824	P31151	10.9%	1	169.1958770751953
24Apr2024_DDH_Hsp90_x48_231_DMSO_BR01_Slot2-16_1_8824	P31153	60.5%	43	3000.937744140625
24Apr2024_DDH_Hsp90_x48_231_DMSO_BR01_Slot2-16_1_8824	P31321	20.7%	6	930.5773315429688
24Apr2024_DDH_Hsp90_x48_231_DMSO_BR01_Slot2-16_1_8824	P31323	12.4%	6	583.8460693359375
24Apr2024_DDH_Hsp90_x48_231_DMSO_BR01_Slot2-16_1_8824	P31350	63.8%	46	1483.182861328125
24Apr2024_DDH_Hsp90_x48_231_DMSO_BR01_Slot2-16_1_8824	P31431	29.3%	7	645.115234375
24Apr2024_DDH_Hsp90_x48_231_DMSO_BR01_Slot2-16_1_8824	P31483	24.6%	16	788.53515625
24Apr2024_DDH_Hsp90_x48_231_DMSO_BR01_Slot2-16_1_8824	P31629	0%	0	NaN
24Apr2024_DDH_Hsp90_x48_231_DMSO_BR01_Slot2-16_1_8824	P31641	1.5%	1	314.7207336425781
24Apr2024_DDH_Hsp90_x48_231_DMSO_BR01_Slot2-16_1_8824	P31689	72%	73	1025.6304931640625
24Apr2024_DDH_Hsp90_x48_231_DMSO_BR01_Slot2-16_1_8824	P31749	55%	31	897.4357299804688
24Apr2024_DDH_Hsp90_x48_231_DMSO_BR01_Slot2-16_1_8824	P31751	29.9%	22	491.2144775390625
24Apr2024_DDH_Hsp90_x48_231_DMSO_BR01_Slot2-16_1_8824	P31930	59%	61	4032.39208984375
24Apr2024_DDH_Hsp90_x48_231_DMSO_BR01_Slot2-16_1_8824	P31937	47.9%	36	720.3646850585938
24Apr2024_DDH_Hsp90_x48_231_DMSO_BR01_Slot2-16_1_8824	P31939	82.9%	84	2821.35009765625
24Apr2024_DDH_Hsp90_x48_231_DMSO_BR01_Slot2-16_1_8824	P31942	35.8%	17	642.8903198242188
24Apr2024_DDH_Hsp90_x48_231_DMSO_BR01_Slot2-16_1_8824	P31943	55.7%	53	3194.132080078125
24Apr2024_DDH_Hsp90_x48_231_DMSO_BR01_Slot2-16_1_8824	P31944	0%	0	NaN
24Apr2024_DDH_Hsp90_x48_231_DMSO_BR01_Slot2-16_1_8824	P31946	76.4%	100	25521.33203125
24Apr2024_DDH_Hsp90_x48_231_DMSO_BR01_Slot2-16_1_8824	P31947	73%	34	4911.66357421875
24Apr2024_DDH_Hsp90_x48_231_DMSO_BR01_Slot2-16_1_8824	P31948	77.2%	189	9835.1728515625
24Apr2024_DDH_Hsp90_x48_231_DMSO_BR01_Slot2-16_1_8824	P31949	86.7%	23	20040.173828125
24Apr2024_DDH_Hsp90_x48_231_DMSO_BR01_Slot2-16_1_8824	P32004	37.2%	66	1502.77734375
24Apr2024_DDH_Hsp90_x48_231_DMSO_BR01_Slot2-16_1_8824	P32119	67.7%	30	17364.59765625
24Apr2024_DDH_Hsp90_x48_231_DMSO_BR01_Slot2-16_1_8824	P32121	13.9%	5	176.35928344726562
24Apr2024_DDH_Hsp90_x48_231_DMSO_BR01_Slot2-16_1_8824	P32298	0%	0	NaN
24Apr2024_DDH_Hsp90_x48_231_DMSO_BR01_Slot2-16_1_8824	P32320	87.7%	23	1828.834228515625
24Apr2024_DDH_Hsp90_x48_231_DMSO_BR01_Slot2-16_1_8824	P32321	74.7%	33	1070.03271484375
24Apr2024_DDH_Hsp90_x48_231_DMSO_BR01_Slot2-16_1_8824	P32322	60.5%	40	468.35174560546875
24Apr2024_DDH_Hsp90_x48_231_DMSO_BR01_Slot2-16_1_8824	P32455	51.7%	60	799.6636352539062
24Apr2024_DDH_Hsp90_x48_231_DMSO_BR01_Slot2-16_1_8824	P32456	36.9%	41	884.8889770507812
24Apr2024_DDH_Hsp90_x48_231_DMSO_BR01_Slot2-16_1_8824	P32519	24.6%	16	151.9698944091797
24Apr2024_DDH_Hsp90_x48_231_DMSO_BR01_Slot2-16_1_8824	P32780	44.2%	23	130.92674255371094
24Apr2024_DDH_Hsp90_x48_231_DMSO_BR01_Slot2-16_1_8824	P32856	18.4%	3	131.9345245361328
24Apr2024_DDH_Hsp90_x48_231_DMSO_BR01_Slot2-16_1_8824	P32926	0%	0	NaN
24Apr2024_DDH_Hsp90_x48_231_DMSO_BR01_Slot2-16_1_8824	P32929	55.6%	24	1132.3741455078125
24Apr2024_DDH_Hsp90_x48_231_DMSO_BR01_Slot2-16_1_8824	P32969	70.3%	54	3871.21044921875
[truncated: 381,716 more rows]
