# Supplementary material for: Proteomic Analysis of Hsp90β-Selective Inhibitors Against Triple-Negative Breast Cancer to Gain a Mechanistic Insight
Source: Mol Cell Proteomics. 2025 Jul 24;24(9):101043. doi: 10.1016/j.mcpro.2025.101043 (PMC12446539; doi:10.1016/j.mcpro.2025.101043)
Supplement: Supplementary Data 13 [file mmc13.zip › Supplementary_MDA-MB-468proteinQuantReport_mmc13.tsv]

R.FileName	PG.ProteinAccessions	PG.Coverage	PG.NrOfModifiedSequencesIdentified	PG.Quantity
24Apr2024_DDH_Hsp90_x63_468_DMSO_BR01_Slot2-31_1_8881	A0A075B759;F5H284;P0DN26	0%;0%;0%	0	NaN
24Apr2024_DDH_Hsp90_x63_468_DMSO_BR01_Slot2-31_1_8881	A0A087WUL8;P0DPF2;P0DPF3;Q3BBV0;Q3BBV2;Q6P3W6;Q86T75;Q8N660;Q9H094	0%;0%;0%;0%;0%;0%;0%;0%;0%	0	NaN
24Apr2024_DDH_Hsp90_x63_468_DMSO_BR01_Slot2-31_1_8881	A0A096LP01	16.8%	1	250.47872924804688
24Apr2024_DDH_Hsp90_x63_468_DMSO_BR01_Slot2-31_1_8881	A0A0B4J2A2	40.9%	21	30348.146484375
24Apr2024_DDH_Hsp90_x63_468_DMSO_BR01_Slot2-31_1_8881	A0A0B4J2D5;P0DPI2	57.1%;57.1%	17	2957.00244140625
24Apr2024_DDH_Hsp90_x63_468_DMSO_BR01_Slot2-31_1_8881	A0A0G2JN01;Q8N743	0%;0%	0	NaN
24Apr2024_DDH_Hsp90_x63_468_DMSO_BR01_Slot2-31_1_8881	A0A0J9YWL9	0%	0	NaN
24Apr2024_DDH_Hsp90_x63_468_DMSO_BR01_Slot2-31_1_8881	A0A0J9YWN2	0%	0	NaN
24Apr2024_DDH_Hsp90_x63_468_DMSO_BR01_Slot2-31_1_8881	A0A0U1RRE5	0%	0	NaN
24Apr2024_DDH_Hsp90_x63_468_DMSO_BR01_Slot2-31_1_8881	A0A1B0GTS1;A0A1B0GWH4	0%;0%	0	NaN
24Apr2024_DDH_Hsp90_x63_468_DMSO_BR01_Slot2-31_1_8881	A0A1B0GTU1	0%	0	NaN
24Apr2024_DDH_Hsp90_x63_468_DMSO_BR01_Slot2-31_1_8881	A0A1B0GUS4	16.2%	1	71.5333023071289
24Apr2024_DDH_Hsp90_x63_468_DMSO_BR01_Slot2-31_1_8881	A0A1B0GVM2;A6NFQ2	1.7%;1.3%	1	133.7134246826172
24Apr2024_DDH_Hsp90_x63_468_DMSO_BR01_Slot2-31_1_8881	A0A2R8Y2Y2	0%	0	NaN
24Apr2024_DDH_Hsp90_x63_468_DMSO_BR01_Slot2-31_1_8881	A0A3B3IU46	0%	0	NaN
24Apr2024_DDH_Hsp90_x63_468_DMSO_BR01_Slot2-31_1_8881	A0A590UK10;Q6ZSZ5	2.6%;2.1%	2	156.28953552246094
24Apr2024_DDH_Hsp90_x63_468_DMSO_BR01_Slot2-31_1_8881	A0AV96	19.2%	9	434.47125244140625
24Apr2024_DDH_Hsp90_x63_468_DMSO_BR01_Slot2-31_1_8881	A0AVI2	0%	0	NaN
24Apr2024_DDH_Hsp90_x63_468_DMSO_BR01_Slot2-31_1_8881	A0AVK6	0%	0	NaN
24Apr2024_DDH_Hsp90_x63_468_DMSO_BR01_Slot2-31_1_8881	A0AVT1	30.4%	31	723.0762939453125
24Apr2024_DDH_Hsp90_x63_468_DMSO_BR01_Slot2-31_1_8881	A0FGR8	31.8%	33	931.318359375
24Apr2024_DDH_Hsp90_x63_468_DMSO_BR01_Slot2-31_1_8881	A0JLT2	0%	0	NaN
24Apr2024_DDH_Hsp90_x63_468_DMSO_BR01_Slot2-31_1_8881	A0JNW5	0%	0	NaN
24Apr2024_DDH_Hsp90_x63_468_DMSO_BR01_Slot2-31_1_8881	A0MZ66	20.9%	11	608.6051635742188
24Apr2024_DDH_Hsp90_x63_468_DMSO_BR01_Slot2-31_1_8881	A0PJW6	0%	0	NaN
24Apr2024_DDH_Hsp90_x63_468_DMSO_BR01_Slot2-31_1_8881	A1A4S6	0%	0	NaN
24Apr2024_DDH_Hsp90_x63_468_DMSO_BR01_Slot2-31_1_8881	A1A5D9	0%	0	NaN
24Apr2024_DDH_Hsp90_x63_468_DMSO_BR01_Slot2-31_1_8881	A1IGU5	9.5%	4	219.5985565185547
24Apr2024_DDH_Hsp90_x63_468_DMSO_BR01_Slot2-31_1_8881	A1L020	3.5%	1	169.5895233154297
24Apr2024_DDH_Hsp90_x63_468_DMSO_BR01_Slot2-31_1_8881	A1L0T0	7.4%	3	87.02366638183594
24Apr2024_DDH_Hsp90_x63_468_DMSO_BR01_Slot2-31_1_8881	A1L188	0%	0	NaN
24Apr2024_DDH_Hsp90_x63_468_DMSO_BR01_Slot2-31_1_8881	A1X283	15.1%	13	943.744873046875
24Apr2024_DDH_Hsp90_x63_468_DMSO_BR01_Slot2-31_1_8881	A1Z1Q3	0%	0	NaN
24Apr2024_DDH_Hsp90_x63_468_DMSO_BR01_Slot2-31_1_8881	A2RRP1	5%	8	267.043701171875
24Apr2024_DDH_Hsp90_x63_468_DMSO_BR01_Slot2-31_1_8881	A2RTX5	7%	11	1476.2764892578125
24Apr2024_DDH_Hsp90_x63_468_DMSO_BR01_Slot2-31_1_8881	A2RUC4	0%	0	NaN
24Apr2024_DDH_Hsp90_x63_468_DMSO_BR01_Slot2-31_1_8881	A3KMH1	12%	24	466.6906433105469
24Apr2024_DDH_Hsp90_x63_468_DMSO_BR01_Slot2-31_1_8881	A3KN83	9.1%	9	6267.05322265625
24Apr2024_DDH_Hsp90_x63_468_DMSO_BR01_Slot2-31_1_8881	A4D0V7	0%	0	NaN
24Apr2024_DDH_Hsp90_x63_468_DMSO_BR01_Slot2-31_1_8881	A4D161	6%	1	230.93450927734375
24Apr2024_DDH_Hsp90_x63_468_DMSO_BR01_Slot2-31_1_8881	A4D1E9	15.2%	5	186.54025268554688
24Apr2024_DDH_Hsp90_x63_468_DMSO_BR01_Slot2-31_1_8881	A4D1P6	4.7%	3	128.85366821289062
24Apr2024_DDH_Hsp90_x63_468_DMSO_BR01_Slot2-31_1_8881	A4D1S5	0%	0	NaN
24Apr2024_DDH_Hsp90_x63_468_DMSO_BR01_Slot2-31_1_8881	A4D1U4	0%	0	NaN
24Apr2024_DDH_Hsp90_x63_468_DMSO_BR01_Slot2-31_1_8881	A4D2B0	0%	0	NaN
24Apr2024_DDH_Hsp90_x63_468_DMSO_BR01_Slot2-31_1_8881	A4D2H0;Q86UF2	0%;0%	0	NaN
24Apr2024_DDH_Hsp90_x63_468_DMSO_BR01_Slot2-31_1_8881	A5A3E0	4.6%	6	6603.55078125
24Apr2024_DDH_Hsp90_x63_468_DMSO_BR01_Slot2-31_1_8881	A5D8V6	16.6%	5	392.49652099609375
24Apr2024_DDH_Hsp90_x63_468_DMSO_BR01_Slot2-31_1_8881	A5PLL7	0%	0	NaN
24Apr2024_DDH_Hsp90_x63_468_DMSO_BR01_Slot2-31_1_8881	A5PLN9	0%	0	NaN
24Apr2024_DDH_Hsp90_x63_468_DMSO_BR01_Slot2-31_1_8881	A5YKK6	20.4%	53	927.7430419921875
24Apr2024_DDH_Hsp90_x63_468_DMSO_BR01_Slot2-31_1_8881	A5YM69	3.5%	1	45.64008331298828
24Apr2024_DDH_Hsp90_x63_468_DMSO_BR01_Slot2-31_1_8881	A6H8Y1	0%	0	NaN
24Apr2024_DDH_Hsp90_x63_468_DMSO_BR01_Slot2-31_1_8881	A6NCE7;Q9GZQ8	16.8%;16.8%	3	929.4573364257812
24Apr2024_DDH_Hsp90_x63_468_DMSO_BR01_Slot2-31_1_8881	A6NCF6	0%	0	NaN
24Apr2024_DDH_Hsp90_x63_468_DMSO_BR01_Slot2-31_1_8881	A6NCW0;A8MUK1;C9J2P7;C9JJH3;C9JLJ4;C9JPN9;C9JVI0;D6R901;D6R9N7;D6RA61;D6RBQ6;D6RCP7;D6RJB6;Q0WX57;Q7RTZ2	1.3%;1.3%;1.3%;1.3%;1.3%;1.3%;1.3%;1.3%;1.3%;1.3%;1.3%;1.3%;1.3%;1.3%;1.3%	3	36698.515625
24Apr2024_DDH_Hsp90_x63_468_DMSO_BR01_Slot2-31_1_8881	A6NDB9	0%	0	NaN
24Apr2024_DDH_Hsp90_x63_468_DMSO_BR01_Slot2-31_1_8881	A6NDG6	56.1%	16	1554.4732666015625
24Apr2024_DDH_Hsp90_x63_468_DMSO_BR01_Slot2-31_1_8881	A6NDU8	5.4%	3	375.3002014160156
24Apr2024_DDH_Hsp90_x63_468_DMSO_BR01_Slot2-31_1_8881	A6NE01	0%	0	NaN
24Apr2024_DDH_Hsp90_x63_468_DMSO_BR01_Slot2-31_1_8881	A6NE52	0%	0	NaN
24Apr2024_DDH_Hsp90_x63_468_DMSO_BR01_Slot2-31_1_8881	A6NHL2	0%	0	NaN
24Apr2024_DDH_Hsp90_x63_468_DMSO_BR01_Slot2-31_1_8881	A6NHR9	28.2%	54	781.56787109375
24Apr2024_DDH_Hsp90_x63_468_DMSO_BR01_Slot2-31_1_8881	A6NIH7	25.1%	4	267.6031494140625
24Apr2024_DDH_Hsp90_x63_468_DMSO_BR01_Slot2-31_1_8881	A6NJ78	3.7%	2	271.6202697753906
24Apr2024_DDH_Hsp90_x63_468_DMSO_BR01_Slot2-31_1_8881	A6NJZ7;A6NNM3;Q9UFD9	0%;0%;0%	0	NaN
24Apr2024_DDH_Hsp90_x63_468_DMSO_BR01_Slot2-31_1_8881	A6NK89	0%	0	NaN
24Apr2024_DDH_Hsp90_x63_468_DMSO_BR01_Slot2-31_1_8881	A6NKD9	0%	0	NaN
24Apr2024_DDH_Hsp90_x63_468_DMSO_BR01_Slot2-31_1_8881	A6NKF1	7.2%	2	539.1528930664062
24Apr2024_DDH_Hsp90_x63_468_DMSO_BR01_Slot2-31_1_8881	A7E2V4	5%	6	282.36383056640625
24Apr2024_DDH_Hsp90_x63_468_DMSO_BR01_Slot2-31_1_8881	A7KAX9	2.8%	4	161.9662322998047
24Apr2024_DDH_Hsp90_x63_468_DMSO_BR01_Slot2-31_1_8881	A8CG34	2.1%	1	244.73318481445312
24Apr2024_DDH_Hsp90_x63_468_DMSO_BR01_Slot2-31_1_8881	A8K2U0	0%	0	NaN
24Apr2024_DDH_Hsp90_x63_468_DMSO_BR01_Slot2-31_1_8881	A8MPS7	0%	0	NaN
24Apr2024_DDH_Hsp90_x63_468_DMSO_BR01_Slot2-31_1_8881	A8MTT3	0%	0	NaN
24Apr2024_DDH_Hsp90_x63_468_DMSO_BR01_Slot2-31_1_8881	A8MUH7	0%	0	NaN
24Apr2024_DDH_Hsp90_x63_468_DMSO_BR01_Slot2-31_1_8881	A8MVZ5	0%	0	NaN
24Apr2024_DDH_Hsp90_x63_468_DMSO_BR01_Slot2-31_1_8881	A8MWD9	26.3%	7	2544.9140625
24Apr2024_DDH_Hsp90_x63_468_DMSO_BR01_Slot2-31_1_8881	A8MXV4	20.3%	4	365.4752197265625
24Apr2024_DDH_Hsp90_x63_468_DMSO_BR01_Slot2-31_1_8881	A8MYA2	0%	0	NaN
24Apr2024_DDH_Hsp90_x63_468_DMSO_BR01_Slot2-31_1_8881	A8MYZ6	0%	0	NaN
24Apr2024_DDH_Hsp90_x63_468_DMSO_BR01_Slot2-31_1_8881	A8TX70	0%	0	NaN
24Apr2024_DDH_Hsp90_x63_468_DMSO_BR01_Slot2-31_1_8881	A9UHW6	19.4%	4	172.39047241210938
24Apr2024_DDH_Hsp90_x63_468_DMSO_BR01_Slot2-31_1_8881	B0FP48;E5RIL1	0%;0%	0	NaN
24Apr2024_DDH_Hsp90_x63_468_DMSO_BR01_Slot2-31_1_8881	B2RBV5	0%	0	NaN
24Apr2024_DDH_Hsp90_x63_468_DMSO_BR01_Slot2-31_1_8881	B3EWF7	3.5%	1	954.3722534179688
24Apr2024_DDH_Hsp90_x63_468_DMSO_BR01_Slot2-31_1_8881	B3KNS4	0%	0	NaN
24Apr2024_DDH_Hsp90_x63_468_DMSO_BR01_Slot2-31_1_8881	B7ZAQ6;P0CG08	13.8%;13.8%	8	232.84396362304688
24Apr2024_DDH_Hsp90_x63_468_DMSO_BR01_Slot2-31_1_8881	B9A064	3.7%	1	1827.9423828125
24Apr2024_DDH_Hsp90_x63_468_DMSO_BR01_Slot2-31_1_8881	C4AMC7;Q6VEQ5	16.6%;16.6%	6	392.6411437988281
24Apr2024_DDH_Hsp90_x63_468_DMSO_BR01_Slot2-31_1_8881	C9J7I0	0%	0	NaN
24Apr2024_DDH_Hsp90_x63_468_DMSO_BR01_Slot2-31_1_8881	C9JI98	0%	0	NaN
24Apr2024_DDH_Hsp90_x63_468_DMSO_BR01_Slot2-31_1_8881	C9JLW8	11.3%	1	476.70684814453125
24Apr2024_DDH_Hsp90_x63_468_DMSO_BR01_Slot2-31_1_8881	C9JRZ8	32.3%	11	3718.808349609375
24Apr2024_DDH_Hsp90_x63_468_DMSO_BR01_Slot2-31_1_8881	E7ERA6	0%	0	NaN
24Apr2024_DDH_Hsp90_x63_468_DMSO_BR01_Slot2-31_1_8881	E9PAV3	3.4%	22	2409.844970703125
24Apr2024_DDH_Hsp90_x63_468_DMSO_BR01_Slot2-31_1_8881	E9PRG8	33.3%	4	1120.7669677734375
24Apr2024_DDH_Hsp90_x63_468_DMSO_BR01_Slot2-31_1_8881	L0R819	38.5%	3	408.3593444824219
24Apr2024_DDH_Hsp90_x63_468_DMSO_BR01_Slot2-31_1_8881	O00115	11.1%	4	2043.4881591796875
24Apr2024_DDH_Hsp90_x63_468_DMSO_BR01_Slot2-31_1_8881	O00116	44.1%	30	638.3151245117188
24Apr2024_DDH_Hsp90_x63_468_DMSO_BR01_Slot2-31_1_8881	O00139	11.6%	8	403.01190185546875
24Apr2024_DDH_Hsp90_x63_468_DMSO_BR01_Slot2-31_1_8881	O00148	18%	17	400.9559631347656
24Apr2024_DDH_Hsp90_x63_468_DMSO_BR01_Slot2-31_1_8881	O00151	45.9%	14	1356.22021484375
24Apr2024_DDH_Hsp90_x63_468_DMSO_BR01_Slot2-31_1_8881	O00154	43.2%	22	2783.352294921875
24Apr2024_DDH_Hsp90_x63_468_DMSO_BR01_Slot2-31_1_8881	O00159	29.3%	34	587.4266357421875
24Apr2024_DDH_Hsp90_x63_468_DMSO_BR01_Slot2-31_1_8881	O00160	0%	0	NaN
24Apr2024_DDH_Hsp90_x63_468_DMSO_BR01_Slot2-31_1_8881	O00161	37.9%	10	938.191162109375
24Apr2024_DDH_Hsp90_x63_468_DMSO_BR01_Slot2-31_1_8881	O00165	9.7%	3	647.292724609375
24Apr2024_DDH_Hsp90_x63_468_DMSO_BR01_Slot2-31_1_8881	O00170	48.2%	16	2608.02197265625
24Apr2024_DDH_Hsp90_x63_468_DMSO_BR01_Slot2-31_1_8881	O00178	16.1%	9	491.62359619140625
24Apr2024_DDH_Hsp90_x63_468_DMSO_BR01_Slot2-31_1_8881	O00182	3.9%	1	280.82489013671875
24Apr2024_DDH_Hsp90_x63_468_DMSO_BR01_Slot2-31_1_8881	O00186	17.9%	12	707.31591796875
24Apr2024_DDH_Hsp90_x63_468_DMSO_BR01_Slot2-31_1_8881	O00189	5.5%	2	132.4757843017578
24Apr2024_DDH_Hsp90_x63_468_DMSO_BR01_Slot2-31_1_8881	O00192	10.2%	6	242.6090545654297
24Apr2024_DDH_Hsp90_x63_468_DMSO_BR01_Slot2-31_1_8881	O00193	17.5%	9	1167.095458984375
24Apr2024_DDH_Hsp90_x63_468_DMSO_BR01_Slot2-31_1_8881	O00194	13.3%	2	569.8993530273438
24Apr2024_DDH_Hsp90_x63_468_DMSO_BR01_Slot2-31_1_8881	O00203	18.5%	25	800.6234741210938
24Apr2024_DDH_Hsp90_x63_468_DMSO_BR01_Slot2-31_1_8881	O00204	29.9%	11	1726.35693359375
24Apr2024_DDH_Hsp90_x63_468_DMSO_BR01_Slot2-31_1_8881	O00217	36.2%	10	1616.7137451171875
24Apr2024_DDH_Hsp90_x63_468_DMSO_BR01_Slot2-31_1_8881	O00221	2.2%	1	538.393310546875
24Apr2024_DDH_Hsp90_x63_468_DMSO_BR01_Slot2-31_1_8881	O00231	57.6%	41	3176.392578125
24Apr2024_DDH_Hsp90_x63_468_DMSO_BR01_Slot2-31_1_8881	O00232	55%	47	781.4494018554688
24Apr2024_DDH_Hsp90_x63_468_DMSO_BR01_Slot2-31_1_8881	O00233	40.8%	10	1285.6170654296875
24Apr2024_DDH_Hsp90_x63_468_DMSO_BR01_Slot2-31_1_8881	O00241	0%	0	NaN
24Apr2024_DDH_Hsp90_x63_468_DMSO_BR01_Slot2-31_1_8881	O00244	69.1%	11	2087.555419921875
24Apr2024_DDH_Hsp90_x63_468_DMSO_BR01_Slot2-31_1_8881	O00255	2.1%	1	131.74754333496094
24Apr2024_DDH_Hsp90_x63_468_DMSO_BR01_Slot2-31_1_8881	O00257	0%	0	NaN
24Apr2024_DDH_Hsp90_x63_468_DMSO_BR01_Slot2-31_1_8881	O00258	12.1%	2	425.017822265625
24Apr2024_DDH_Hsp90_x63_468_DMSO_BR01_Slot2-31_1_8881	O00264	31.3%	9	2278.677001953125
24Apr2024_DDH_Hsp90_x63_468_DMSO_BR01_Slot2-31_1_8881	O00267	18.3%	22	515.20361328125
24Apr2024_DDH_Hsp90_x63_468_DMSO_BR01_Slot2-31_1_8881	O00268	4.9%	3	135.02157592773438
24Apr2024_DDH_Hsp90_x63_468_DMSO_BR01_Slot2-31_1_8881	O00273	34.1%	11	1052.1409912109375
24Apr2024_DDH_Hsp90_x63_468_DMSO_BR01_Slot2-31_1_8881	O00291	4.7%	4	225.89320373535156
24Apr2024_DDH_Hsp90_x63_468_DMSO_BR01_Slot2-31_1_8881	O00299	82.6%	35	12805.96484375
24Apr2024_DDH_Hsp90_x63_468_DMSO_BR01_Slot2-31_1_8881	O00303	46.5%	24	2314.70703125
24Apr2024_DDH_Hsp90_x63_468_DMSO_BR01_Slot2-31_1_8881	O00311	0%	0	NaN
24Apr2024_DDH_Hsp90_x63_468_DMSO_BR01_Slot2-31_1_8881	O00330	42.9%	26	2373.039306640625
24Apr2024_DDH_Hsp90_x63_468_DMSO_BR01_Slot2-31_1_8881	O00370	0%	0	NaN
24Apr2024_DDH_Hsp90_x63_468_DMSO_BR01_Slot2-31_1_8881	O00391	5.8%	3	250.0747833251953
24Apr2024_DDH_Hsp90_x63_468_DMSO_BR01_Slot2-31_1_8881	O00399	21.1%	3	1148.75927734375
24Apr2024_DDH_Hsp90_x63_468_DMSO_BR01_Slot2-31_1_8881	O00400	4.9%	2	442.5733337402344
24Apr2024_DDH_Hsp90_x63_468_DMSO_BR01_Slot2-31_1_8881	O00401	11.1%	7	689.5889282226562
24Apr2024_DDH_Hsp90_x63_468_DMSO_BR01_Slot2-31_1_8881	O00410	56.2%	95	3320.506591796875
24Apr2024_DDH_Hsp90_x63_468_DMSO_BR01_Slot2-31_1_8881	O00411	3.5%	3	71.09296417236328
24Apr2024_DDH_Hsp90_x63_468_DMSO_BR01_Slot2-31_1_8881	O00418	0%	0	NaN
24Apr2024_DDH_Hsp90_x63_468_DMSO_BR01_Slot2-31_1_8881	O00422	30.1%	5	1472.2423095703125
24Apr2024_DDH_Hsp90_x63_468_DMSO_BR01_Slot2-31_1_8881	O00423	0%	0	NaN
24Apr2024_DDH_Hsp90_x63_468_DMSO_BR01_Slot2-31_1_8881	O00425	27.3%	16	564.5302124023438
24Apr2024_DDH_Hsp90_x63_468_DMSO_BR01_Slot2-31_1_8881	O00429	41%	32	1250.97509765625
24Apr2024_DDH_Hsp90_x63_468_DMSO_BR01_Slot2-31_1_8881	O00442	39.9%	12	767.5078735351562
24Apr2024_DDH_Hsp90_x63_468_DMSO_BR01_Slot2-31_1_8881	O00443	1.4%	2	233.2156524658203
24Apr2024_DDH_Hsp90_x63_468_DMSO_BR01_Slot2-31_1_8881	O00444	0%	0	NaN
24Apr2024_DDH_Hsp90_x63_468_DMSO_BR01_Slot2-31_1_8881	O00458	3.3%	1	88.37288665771484
24Apr2024_DDH_Hsp90_x63_468_DMSO_BR01_Slot2-31_1_8881	O00459	1.6%	1	35.59782409667969
24Apr2024_DDH_Hsp90_x63_468_DMSO_BR01_Slot2-31_1_8881	O00461	5.7%	3	490.43109130859375
24Apr2024_DDH_Hsp90_x63_468_DMSO_BR01_Slot2-31_1_8881	O00463	0%	0	NaN
24Apr2024_DDH_Hsp90_x63_468_DMSO_BR01_Slot2-31_1_8881	O00468	7.3%	12	1138.6011962890625
24Apr2024_DDH_Hsp90_x63_468_DMSO_BR01_Slot2-31_1_8881	O00469	8.4%	7	214.39633178710938
24Apr2024_DDH_Hsp90_x63_468_DMSO_BR01_Slot2-31_1_8881	O00471	22.5%	13	625.4606323242188
24Apr2024_DDH_Hsp90_x63_468_DMSO_BR01_Slot2-31_1_8881	O00479	0%	0	NaN
24Apr2024_DDH_Hsp90_x63_468_DMSO_BR01_Slot2-31_1_8881	O00481	2.3%	1	1421.8780517578125
24Apr2024_DDH_Hsp90_x63_468_DMSO_BR01_Slot2-31_1_8881	O00483	37%	5	3844.2021484375
24Apr2024_DDH_Hsp90_x63_468_DMSO_BR01_Slot2-31_1_8881	O00487	55.5%	26	1648.866455078125
24Apr2024_DDH_Hsp90_x63_468_DMSO_BR01_Slot2-31_1_8881	O00488	29.1%	2	185.5555419921875
24Apr2024_DDH_Hsp90_x63_468_DMSO_BR01_Slot2-31_1_8881	O00499	0%	0	NaN
24Apr2024_DDH_Hsp90_x63_468_DMSO_BR01_Slot2-31_1_8881	O00505	38.2%	30	1556.5096435546875
24Apr2024_DDH_Hsp90_x63_468_DMSO_BR01_Slot2-31_1_8881	O00506	6.6%	2	1306.171630859375
24Apr2024_DDH_Hsp90_x63_468_DMSO_BR01_Slot2-31_1_8881	O00507	0%	0	NaN
24Apr2024_DDH_Hsp90_x63_468_DMSO_BR01_Slot2-31_1_8881	O00512	0%	0	NaN
24Apr2024_DDH_Hsp90_x63_468_DMSO_BR01_Slot2-31_1_8881	O00515	29.8%	12	1408.542236328125
24Apr2024_DDH_Hsp90_x63_468_DMSO_BR01_Slot2-31_1_8881	O00519	11.2%	6	192.1547393798828
24Apr2024_DDH_Hsp90_x63_468_DMSO_BR01_Slot2-31_1_8881	O00522	1.6%	1	40.911312103271484
24Apr2024_DDH_Hsp90_x63_468_DMSO_BR01_Slot2-31_1_8881	O00541	8.5%	5	696.34326171875
24Apr2024_DDH_Hsp90_x63_468_DMSO_BR01_Slot2-31_1_8881	O00560	17.1%	7	761.7805786132812
24Apr2024_DDH_Hsp90_x63_468_DMSO_BR01_Slot2-31_1_8881	O00562	1.9%	2	130.3275604248047
24Apr2024_DDH_Hsp90_x63_468_DMSO_BR01_Slot2-31_1_8881	O00566	10.3%	6	141.1996307373047
24Apr2024_DDH_Hsp90_x63_468_DMSO_BR01_Slot2-31_1_8881	O00567	12%	5	423.9873046875
24Apr2024_DDH_Hsp90_x63_468_DMSO_BR01_Slot2-31_1_8881	O00571	53.2%	58	4248.20166015625
24Apr2024_DDH_Hsp90_x63_468_DMSO_BR01_Slot2-31_1_8881	O00584	3.9%	1	313.9747619628906
24Apr2024_DDH_Hsp90_x63_468_DMSO_BR01_Slot2-31_1_8881	O00592	5.4%	4	1530.73974609375
24Apr2024_DDH_Hsp90_x63_468_DMSO_BR01_Slot2-31_1_8881	O00622	24.1%	9	728.9695434570312
24Apr2024_DDH_Hsp90_x63_468_DMSO_BR01_Slot2-31_1_8881	O00625	49.7%	13	693.8931274414062
24Apr2024_DDH_Hsp90_x63_468_DMSO_BR01_Slot2-31_1_8881	O00629	30.5%	31	747.2799682617188
24Apr2024_DDH_Hsp90_x63_468_DMSO_BR01_Slot2-31_1_8881	O00635	0%	0	NaN
24Apr2024_DDH_Hsp90_x63_468_DMSO_BR01_Slot2-31_1_8881	O00712	16.7%	4	347.56793212890625
24Apr2024_DDH_Hsp90_x63_468_DMSO_BR01_Slot2-31_1_8881	O00743	28.9%	10	857.1028442382812
24Apr2024_DDH_Hsp90_x63_468_DMSO_BR01_Slot2-31_1_8881	O00750	1.5%	2	93.35379028320312
24Apr2024_DDH_Hsp90_x63_468_DMSO_BR01_Slot2-31_1_8881	O00754	8.3%	8	299.45068359375
24Apr2024_DDH_Hsp90_x63_468_DMSO_BR01_Slot2-31_1_8881	O00757	0%	0	NaN
24Apr2024_DDH_Hsp90_x63_468_DMSO_BR01_Slot2-31_1_8881	O00762	47.5%	10	764.3406982421875
24Apr2024_DDH_Hsp90_x63_468_DMSO_BR01_Slot2-31_1_8881	O00764	55.8%	22	1036.962158203125
24Apr2024_DDH_Hsp90_x63_468_DMSO_BR01_Slot2-31_1_8881	O00767	10.6%	3	1650.65869140625
24Apr2024_DDH_Hsp90_x63_468_DMSO_BR01_Slot2-31_1_8881	O14493	7.7%	3	304.992919921875
24Apr2024_DDH_Hsp90_x63_468_DMSO_BR01_Slot2-31_1_8881	O14495	17.7%	5	576.0549926757812
24Apr2024_DDH_Hsp90_x63_468_DMSO_BR01_Slot2-31_1_8881	O14497	8%	16	311.66845703125
24Apr2024_DDH_Hsp90_x63_468_DMSO_BR01_Slot2-31_1_8881	O14519;O75956	7%;6.3%	1	428.3200378417969
24Apr2024_DDH_Hsp90_x63_468_DMSO_BR01_Slot2-31_1_8881	O14521	0%	0	NaN
24Apr2024_DDH_Hsp90_x63_468_DMSO_BR01_Slot2-31_1_8881	O14523	1.4%	1	151.00466918945312
24Apr2024_DDH_Hsp90_x63_468_DMSO_BR01_Slot2-31_1_8881	O14524	0%	0	NaN
24Apr2024_DDH_Hsp90_x63_468_DMSO_BR01_Slot2-31_1_8881	O14529	0%	0	NaN
24Apr2024_DDH_Hsp90_x63_468_DMSO_BR01_Slot2-31_1_8881	O14530	16.8%	5	609.6432495117188
24Apr2024_DDH_Hsp90_x63_468_DMSO_BR01_Slot2-31_1_8881	O14531	2.8%	1	735.523193359375
24Apr2024_DDH_Hsp90_x63_468_DMSO_BR01_Slot2-31_1_8881	O14545	0%	0	NaN
24Apr2024_DDH_Hsp90_x63_468_DMSO_BR01_Slot2-31_1_8881	O14548	15.8%	2	668.7166748046875
24Apr2024_DDH_Hsp90_x63_468_DMSO_BR01_Slot2-31_1_8881	O14561	15.4%	5	350.7195739746094
24Apr2024_DDH_Hsp90_x63_468_DMSO_BR01_Slot2-31_1_8881	O14562	13.3%	7	348.39324951171875
24Apr2024_DDH_Hsp90_x63_468_DMSO_BR01_Slot2-31_1_8881	O14569	5.4%	2	156.0811767578125
24Apr2024_DDH_Hsp90_x63_468_DMSO_BR01_Slot2-31_1_8881	O14578	1.7%	3	111.39116668701172
24Apr2024_DDH_Hsp90_x63_468_DMSO_BR01_Slot2-31_1_8881	O14579	33.8%	18	1184.3206787109375
24Apr2024_DDH_Hsp90_x63_468_DMSO_BR01_Slot2-31_1_8881	O14607	0%	0	NaN
24Apr2024_DDH_Hsp90_x63_468_DMSO_BR01_Slot2-31_1_8881	O14617	30.7%	33	762.41357421875
24Apr2024_DDH_Hsp90_x63_468_DMSO_BR01_Slot2-31_1_8881	O14618	20.8%	7	806.3849487304688
24Apr2024_DDH_Hsp90_x63_468_DMSO_BR01_Slot2-31_1_8881	O14639	3.6%	3	490.9345703125
24Apr2024_DDH_Hsp90_x63_468_DMSO_BR01_Slot2-31_1_8881	O14640;P54792	0%;0%	0	NaN
24Apr2024_DDH_Hsp90_x63_468_DMSO_BR01_Slot2-31_1_8881	O14641	1%	1	476.612548828125
24Apr2024_DDH_Hsp90_x63_468_DMSO_BR01_Slot2-31_1_8881	O14646	1.5%	3	507.96636962890625
24Apr2024_DDH_Hsp90_x63_468_DMSO_BR01_Slot2-31_1_8881	O14653	17.5%	3	206.18321228027344
24Apr2024_DDH_Hsp90_x63_468_DMSO_BR01_Slot2-31_1_8881	O14656	13%	4	179.87937927246094
24Apr2024_DDH_Hsp90_x63_468_DMSO_BR01_Slot2-31_1_8881	O14657	0%	0	NaN
24Apr2024_DDH_Hsp90_x63_468_DMSO_BR01_Slot2-31_1_8881	O14662	11.1%	4	79.95565795898438
24Apr2024_DDH_Hsp90_x63_468_DMSO_BR01_Slot2-31_1_8881	O14672	16.4%	16	750.3827514648438
24Apr2024_DDH_Hsp90_x63_468_DMSO_BR01_Slot2-31_1_8881	O14681	9.4%	3	963.8284301757812
24Apr2024_DDH_Hsp90_x63_468_DMSO_BR01_Slot2-31_1_8881	O14683	13.8%	3	743.326171875
24Apr2024_DDH_Hsp90_x63_468_DMSO_BR01_Slot2-31_1_8881	O14684	7.2%	2	2191.747802734375
24Apr2024_DDH_Hsp90_x63_468_DMSO_BR01_Slot2-31_1_8881	O14686	0.4%	2	150.47157287597656
24Apr2024_DDH_Hsp90_x63_468_DMSO_BR01_Slot2-31_1_8881	O14713	0%	0	NaN
24Apr2024_DDH_Hsp90_x63_468_DMSO_BR01_Slot2-31_1_8881	O14715	0.9%	2	128.9156494140625
24Apr2024_DDH_Hsp90_x63_468_DMSO_BR01_Slot2-31_1_8881	O14727	0%	0	NaN
24Apr2024_DDH_Hsp90_x63_468_DMSO_BR01_Slot2-31_1_8881	O14730	0%	0	NaN
24Apr2024_DDH_Hsp90_x63_468_DMSO_BR01_Slot2-31_1_8881	O14732	35.1%	11	2812.766357421875
24Apr2024_DDH_Hsp90_x63_468_DMSO_BR01_Slot2-31_1_8881	O14733	5.7%	1	242.74249267578125
24Apr2024_DDH_Hsp90_x63_468_DMSO_BR01_Slot2-31_1_8881	O14734	21.3%	7	536.9645385742188
24Apr2024_DDH_Hsp90_x63_468_DMSO_BR01_Slot2-31_1_8881	O14735	9.9%	2	947.4994506835938
24Apr2024_DDH_Hsp90_x63_468_DMSO_BR01_Slot2-31_1_8881	O14737	61.6%	15	1410.7431640625
24Apr2024_DDH_Hsp90_x63_468_DMSO_BR01_Slot2-31_1_8881	O14744	38%	29	848.1011962890625
24Apr2024_DDH_Hsp90_x63_468_DMSO_BR01_Slot2-31_1_8881	O14745	48.6%	38	5175.44140625
24Apr2024_DDH_Hsp90_x63_468_DMSO_BR01_Slot2-31_1_8881	O14757	2.3%	1	398.8243713378906
24Apr2024_DDH_Hsp90_x63_468_DMSO_BR01_Slot2-31_1_8881	O14772	9.4%	3	271.3077392578125
24Apr2024_DDH_Hsp90_x63_468_DMSO_BR01_Slot2-31_1_8881	O14773	2.5%	1	83.95870208740234
24Apr2024_DDH_Hsp90_x63_468_DMSO_BR01_Slot2-31_1_8881	O14776	14.1%	17	1000.2560424804688
24Apr2024_DDH_Hsp90_x63_468_DMSO_BR01_Slot2-31_1_8881	O14777	18.4%	11	905.5317993164062
24Apr2024_DDH_Hsp90_x63_468_DMSO_BR01_Slot2-31_1_8881	O14786	0%	0	NaN
24Apr2024_DDH_Hsp90_x63_468_DMSO_BR01_Slot2-31_1_8881	O14787	10.7%	6	552.2201538085938
24Apr2024_DDH_Hsp90_x63_468_DMSO_BR01_Slot2-31_1_8881	O14795	1.7%	2	110.74491882324219
24Apr2024_DDH_Hsp90_x63_468_DMSO_BR01_Slot2-31_1_8881	O14802	5.5%	6	235.3970184326172
24Apr2024_DDH_Hsp90_x63_468_DMSO_BR01_Slot2-31_1_8881	O14807	0%	0	NaN
24Apr2024_DDH_Hsp90_x63_468_DMSO_BR01_Slot2-31_1_8881	O14818	67.3%	29	7964.64794921875
24Apr2024_DDH_Hsp90_x63_468_DMSO_BR01_Slot2-31_1_8881	O14828	27.1%	20	1433.24169921875
24Apr2024_DDH_Hsp90_x63_468_DMSO_BR01_Slot2-31_1_8881	O14832	0%	0	NaN
24Apr2024_DDH_Hsp90_x63_468_DMSO_BR01_Slot2-31_1_8881	O14874	9.5%	2	134.99661254882812
24Apr2024_DDH_Hsp90_x63_468_DMSO_BR01_Slot2-31_1_8881	O14880	34.2%	7	306.9444274902344
24Apr2024_DDH_Hsp90_x63_468_DMSO_BR01_Slot2-31_1_8881	O14893	11.1%	2	257.6968994140625
24Apr2024_DDH_Hsp90_x63_468_DMSO_BR01_Slot2-31_1_8881	O14896	6.4%	3	40.29129409790039
24Apr2024_DDH_Hsp90_x63_468_DMSO_BR01_Slot2-31_1_8881	O14907	13.7%	2	1240.4876708984375
24Apr2024_DDH_Hsp90_x63_468_DMSO_BR01_Slot2-31_1_8881	O14908	56.2%	22	1288.1195068359375
24Apr2024_DDH_Hsp90_x63_468_DMSO_BR01_Slot2-31_1_8881	O14920	1.5%	1	108.1860580444336
24Apr2024_DDH_Hsp90_x63_468_DMSO_BR01_Slot2-31_1_8881	O14925	17.7%	7	1107.8541259765625
24Apr2024_DDH_Hsp90_x63_468_DMSO_BR01_Slot2-31_1_8881	O14929	30.5%	20	1020.9794311523438
24Apr2024_DDH_Hsp90_x63_468_DMSO_BR01_Slot2-31_1_8881	O14933	48.4%	14	640.62744140625
24Apr2024_DDH_Hsp90_x63_468_DMSO_BR01_Slot2-31_1_8881	O14936	23.4%	18	790.062744140625
24Apr2024_DDH_Hsp90_x63_468_DMSO_BR01_Slot2-31_1_8881	O14939	0%	0	NaN
24Apr2024_DDH_Hsp90_x63_468_DMSO_BR01_Slot2-31_1_8881	O14949	18.3%	2	638.8077392578125
24Apr2024_DDH_Hsp90_x63_468_DMSO_BR01_Slot2-31_1_8881	O14950	80.2%	40	4972.43115234375
24Apr2024_DDH_Hsp90_x63_468_DMSO_BR01_Slot2-31_1_8881	O14957	21.4%	1	45.132877349853516
24Apr2024_DDH_Hsp90_x63_468_DMSO_BR01_Slot2-31_1_8881	O14964	8%	10	1104.4083251953125
24Apr2024_DDH_Hsp90_x63_468_DMSO_BR01_Slot2-31_1_8881	O14965	20.6%	5	178.13107299804688
24Apr2024_DDH_Hsp90_x63_468_DMSO_BR01_Slot2-31_1_8881	O14966	10.3%	1	979.0825805664062
24Apr2024_DDH_Hsp90_x63_468_DMSO_BR01_Slot2-31_1_8881	O14967	0%	0	NaN
24Apr2024_DDH_Hsp90_x63_468_DMSO_BR01_Slot2-31_1_8881	O14974	15.3%	13	863.8697509765625
24Apr2024_DDH_Hsp90_x63_468_DMSO_BR01_Slot2-31_1_8881	O14975	0%	0	NaN
24Apr2024_DDH_Hsp90_x63_468_DMSO_BR01_Slot2-31_1_8881	O14976	7.4%	10	356.5904235839844
24Apr2024_DDH_Hsp90_x63_468_DMSO_BR01_Slot2-31_1_8881	O14979	23.1%	15	4256.29833984375
24Apr2024_DDH_Hsp90_x63_468_DMSO_BR01_Slot2-31_1_8881	O14980	40.8%	73	1115.369384765625
24Apr2024_DDH_Hsp90_x63_468_DMSO_BR01_Slot2-31_1_8881	O14981	13.8%	21	399.8645324707031
24Apr2024_DDH_Hsp90_x63_468_DMSO_BR01_Slot2-31_1_8881	O15013	0%	0	NaN
24Apr2024_DDH_Hsp90_x63_468_DMSO_BR01_Slot2-31_1_8881	O15014	1.5%	1	125.85316467285156
24Apr2024_DDH_Hsp90_x63_468_DMSO_BR01_Slot2-31_1_8881	O15020	9.5%	22	186.03213500976562
24Apr2024_DDH_Hsp90_x63_468_DMSO_BR01_Slot2-31_1_8881	O15021	0%	0	NaN
24Apr2024_DDH_Hsp90_x63_468_DMSO_BR01_Slot2-31_1_8881	O15027	10.1%	16	627.0756225585938
24Apr2024_DDH_Hsp90_x63_468_DMSO_BR01_Slot2-31_1_8881	O15031	29.8%	49	1303.7801513671875
24Apr2024_DDH_Hsp90_x63_468_DMSO_BR01_Slot2-31_1_8881	O15042	19.4%	19	1507.8580322265625
24Apr2024_DDH_Hsp90_x63_468_DMSO_BR01_Slot2-31_1_8881	O15047	2.3%	5	220.03890991210938
24Apr2024_DDH_Hsp90_x63_468_DMSO_BR01_Slot2-31_1_8881	O15049	0%	0	NaN
24Apr2024_DDH_Hsp90_x63_468_DMSO_BR01_Slot2-31_1_8881	O15056	0%	0	NaN
24Apr2024_DDH_Hsp90_x63_468_DMSO_BR01_Slot2-31_1_8881	O15062	0%	0	NaN
24Apr2024_DDH_Hsp90_x63_468_DMSO_BR01_Slot2-31_1_8881	O15066	1.7%	1	122.34647369384766
24Apr2024_DDH_Hsp90_x63_468_DMSO_BR01_Slot2-31_1_8881	O15067	23.2%	23	655.6273193359375
24Apr2024_DDH_Hsp90_x63_468_DMSO_BR01_Slot2-31_1_8881	O15068	0%	0	NaN
24Apr2024_DDH_Hsp90_x63_468_DMSO_BR01_Slot2-31_1_8881	O15083	0%	0	NaN
24Apr2024_DDH_Hsp90_x63_468_DMSO_BR01_Slot2-31_1_8881	O15084	11.5%	8	126.74432373046875
24Apr2024_DDH_Hsp90_x63_468_DMSO_BR01_Slot2-31_1_8881	O15085	2.8%	4	111.7879867553711
24Apr2024_DDH_Hsp90_x63_468_DMSO_BR01_Slot2-31_1_8881	O15091	5.1%	4	129.10739135742188
24Apr2024_DDH_Hsp90_x63_468_DMSO_BR01_Slot2-31_1_8881	O15111	7.7%	7	248.7730255126953
24Apr2024_DDH_Hsp90_x63_468_DMSO_BR01_Slot2-31_1_8881	O15116	17.3%	4	224.43222045898438
24Apr2024_DDH_Hsp90_x63_468_DMSO_BR01_Slot2-31_1_8881	O15118	0.9%	1	176.1068572998047
24Apr2024_DDH_Hsp90_x63_468_DMSO_BR01_Slot2-31_1_8881	O15120	0%	0	NaN
24Apr2024_DDH_Hsp90_x63_468_DMSO_BR01_Slot2-31_1_8881	O15121	5%	1	318.6074523925781
24Apr2024_DDH_Hsp90_x63_468_DMSO_BR01_Slot2-31_1_8881	O15126	13.9%	8	843.4564819335938
24Apr2024_DDH_Hsp90_x63_468_DMSO_BR01_Slot2-31_1_8881	O15127	3.6%	4	339.3349609375
24Apr2024_DDH_Hsp90_x63_468_DMSO_BR01_Slot2-31_1_8881	O15131	0%	0	NaN
24Apr2024_DDH_Hsp90_x63_468_DMSO_BR01_Slot2-31_1_8881	O15143	37.6%	14	2021.3345947265625
24Apr2024_DDH_Hsp90_x63_468_DMSO_BR01_Slot2-31_1_8881	O15144	63%	26	1103.3165283203125
24Apr2024_DDH_Hsp90_x63_468_DMSO_BR01_Slot2-31_1_8881	O15145	39.9%	10	2148.341064453125
24Apr2024_DDH_Hsp90_x63_468_DMSO_BR01_Slot2-31_1_8881	O15155	24.6%	3	151.49842834472656
24Apr2024_DDH_Hsp90_x63_468_DMSO_BR01_Slot2-31_1_8881	O15156	0%	0	NaN
24Apr2024_DDH_Hsp90_x63_468_DMSO_BR01_Slot2-31_1_8881	O15160	22.3%	9	719.8925170898438
24Apr2024_DDH_Hsp90_x63_468_DMSO_BR01_Slot2-31_1_8881	O15162	6.3%	2	1011.2286987304688
24Apr2024_DDH_Hsp90_x63_468_DMSO_BR01_Slot2-31_1_8881	O15164	8%	6	508.12762451171875
24Apr2024_DDH_Hsp90_x63_468_DMSO_BR01_Slot2-31_1_8881	O15173	36.3%	7	1991.523681640625
24Apr2024_DDH_Hsp90_x63_468_DMSO_BR01_Slot2-31_1_8881	O15182	0%	0	NaN
24Apr2024_DDH_Hsp90_x63_468_DMSO_BR01_Slot2-31_1_8881	O15194	4%	1	112.93489837646484
24Apr2024_DDH_Hsp90_x63_468_DMSO_BR01_Slot2-31_1_8881	O15197	0%	0	NaN
24Apr2024_DDH_Hsp90_x63_468_DMSO_BR01_Slot2-31_1_8881	O15211	1.7%	1	43.47529220581055
24Apr2024_DDH_Hsp90_x63_468_DMSO_BR01_Slot2-31_1_8881	O15212	48.8%	18	2663.251220703125
24Apr2024_DDH_Hsp90_x63_468_DMSO_BR01_Slot2-31_1_8881	O15213	0%	0	NaN
24Apr2024_DDH_Hsp90_x63_468_DMSO_BR01_Slot2-31_1_8881	O15217	0%	0	NaN
24Apr2024_DDH_Hsp90_x63_468_DMSO_BR01_Slot2-31_1_8881	O15226	2.2%	1	76.23051452636719
24Apr2024_DDH_Hsp90_x63_468_DMSO_BR01_Slot2-31_1_8881	O15228	18.1%	14	381.3226623535156
24Apr2024_DDH_Hsp90_x63_468_DMSO_BR01_Slot2-31_1_8881	O15229	0%	0	NaN
24Apr2024_DDH_Hsp90_x63_468_DMSO_BR01_Slot2-31_1_8881	O15230	1.2%	3	124.58702850341797
24Apr2024_DDH_Hsp90_x63_468_DMSO_BR01_Slot2-31_1_8881	O15231	13.5%	8	761.193359375
24Apr2024_DDH_Hsp90_x63_468_DMSO_BR01_Slot2-31_1_8881	O15234	4%	1	74.37576293945312
24Apr2024_DDH_Hsp90_x63_468_DMSO_BR01_Slot2-31_1_8881	O15235	12.3%	2	848.4454345703125
24Apr2024_DDH_Hsp90_x63_468_DMSO_BR01_Slot2-31_1_8881	O15239	0%	0	NaN
24Apr2024_DDH_Hsp90_x63_468_DMSO_BR01_Slot2-31_1_8881	O15243	0%	0	NaN
24Apr2024_DDH_Hsp90_x63_468_DMSO_BR01_Slot2-31_1_8881	O15254	12%	6	242.14694213867188
24Apr2024_DDH_Hsp90_x63_468_DMSO_BR01_Slot2-31_1_8881	O15258	13.8%	2	315.6297912597656
24Apr2024_DDH_Hsp90_x63_468_DMSO_BR01_Slot2-31_1_8881	O15260	18.2%	15	2378.76806640625
24Apr2024_DDH_Hsp90_x63_468_DMSO_BR01_Slot2-31_1_8881	O15264	39.5%	11	2193.012451171875
24Apr2024_DDH_Hsp90_x63_468_DMSO_BR01_Slot2-31_1_8881	O15269	11%	6	677.0538330078125
24Apr2024_DDH_Hsp90_x63_468_DMSO_BR01_Slot2-31_1_8881	O15270	14.6%	6	211.12710571289062
24Apr2024_DDH_Hsp90_x63_468_DMSO_BR01_Slot2-31_1_8881	O15287	0%	0	NaN
24Apr2024_DDH_Hsp90_x63_468_DMSO_BR01_Slot2-31_1_8881	O15294	25.2%	27	722.5419921875
24Apr2024_DDH_Hsp90_x63_468_DMSO_BR01_Slot2-31_1_8881	O15305	15.4%	3	813.4813842773438
24Apr2024_DDH_Hsp90_x63_468_DMSO_BR01_Slot2-31_1_8881	O15321	5.1%	3	361.61065673828125
24Apr2024_DDH_Hsp90_x63_468_DMSO_BR01_Slot2-31_1_8881	O15327	2.3%	2	169.37738037109375
24Apr2024_DDH_Hsp90_x63_468_DMSO_BR01_Slot2-31_1_8881	O15344	13.6%	8	137.3461456298828
24Apr2024_DDH_Hsp90_x63_468_DMSO_BR01_Slot2-31_1_8881	O15347	50%	16	7941.8955078125
24Apr2024_DDH_Hsp90_x63_468_DMSO_BR01_Slot2-31_1_8881	O15350	0%	0	NaN
24Apr2024_DDH_Hsp90_x63_468_DMSO_BR01_Slot2-31_1_8881	O15355	33.3%	24	2944.6767578125
24Apr2024_DDH_Hsp90_x63_468_DMSO_BR01_Slot2-31_1_8881	O15357	10.1%	9	331.3739318847656
24Apr2024_DDH_Hsp90_x63_468_DMSO_BR01_Slot2-31_1_8881	O15360	0%	0	NaN
24Apr2024_DDH_Hsp90_x63_468_DMSO_BR01_Slot2-31_1_8881	O15371	44.5%	30	1812.7879638671875
24Apr2024_DDH_Hsp90_x63_468_DMSO_BR01_Slot2-31_1_8881	O15372	59.9%	32	3763.057861328125
24Apr2024_DDH_Hsp90_x63_468_DMSO_BR01_Slot2-31_1_8881	O15379	11.4%	4	518.2780151367188
24Apr2024_DDH_Hsp90_x63_468_DMSO_BR01_Slot2-31_1_8881	O15381	14.1%	9	182.7687225341797
24Apr2024_DDH_Hsp90_x63_468_DMSO_BR01_Slot2-31_1_8881	O15382	19.6%	11	214.3587646484375
24Apr2024_DDH_Hsp90_x63_468_DMSO_BR01_Slot2-31_1_8881	O15393	0%	0	NaN
24Apr2024_DDH_Hsp90_x63_468_DMSO_BR01_Slot2-31_1_8881	O15397	7.8%	6	144.50265502929688
24Apr2024_DDH_Hsp90_x63_468_DMSO_BR01_Slot2-31_1_8881	O15400	20.3%	6	862.2988891601562
24Apr2024_DDH_Hsp90_x63_468_DMSO_BR01_Slot2-31_1_8881	O15417	0.9%	1	30.0154972076416
24Apr2024_DDH_Hsp90_x63_468_DMSO_BR01_Slot2-31_1_8881	O15431	0%	0	NaN
24Apr2024_DDH_Hsp90_x63_468_DMSO_BR01_Slot2-31_1_8881	O15432	24.5%	2	13.16247844696045
24Apr2024_DDH_Hsp90_x63_468_DMSO_BR01_Slot2-31_1_8881	O15438	0%	0	NaN
24Apr2024_DDH_Hsp90_x63_468_DMSO_BR01_Slot2-31_1_8881	O15440	0%	0	NaN
24Apr2024_DDH_Hsp90_x63_468_DMSO_BR01_Slot2-31_1_8881	O15446	5.5%	2	510.691650390625
24Apr2024_DDH_Hsp90_x63_468_DMSO_BR01_Slot2-31_1_8881	O15455	0%	0	NaN
24Apr2024_DDH_Hsp90_x63_468_DMSO_BR01_Slot2-31_1_8881	O15457	0%	0	NaN
24Apr2024_DDH_Hsp90_x63_468_DMSO_BR01_Slot2-31_1_8881	O15460	0%	0	NaN
24Apr2024_DDH_Hsp90_x63_468_DMSO_BR01_Slot2-31_1_8881	O15488	0%	0	NaN
24Apr2024_DDH_Hsp90_x63_468_DMSO_BR01_Slot2-31_1_8881	O15498	71.7%	19	3374.095703125
24Apr2024_DDH_Hsp90_x63_468_DMSO_BR01_Slot2-31_1_8881	O15504	3.1%	1	31.999561309814453
24Apr2024_DDH_Hsp90_x63_468_DMSO_BR01_Slot2-31_1_8881	O15511	48.3%	13	3032.328857421875
24Apr2024_DDH_Hsp90_x63_468_DMSO_BR01_Slot2-31_1_8881	O15514	34.5%	5	230.080078125
24Apr2024_DDH_Hsp90_x63_468_DMSO_BR01_Slot2-31_1_8881	O15527	0%	0	NaN
24Apr2024_DDH_Hsp90_x63_468_DMSO_BR01_Slot2-31_1_8881	O15530	7.2%	3	196.9937744140625
24Apr2024_DDH_Hsp90_x63_468_DMSO_BR01_Slot2-31_1_8881	O15533	8.5%	5	2300.30615234375
24Apr2024_DDH_Hsp90_x63_468_DMSO_BR01_Slot2-31_1_8881	O15541	7%	2	283.82904052734375
24Apr2024_DDH_Hsp90_x63_468_DMSO_BR01_Slot2-31_1_8881	O15550	0%	0	NaN
24Apr2024_DDH_Hsp90_x63_468_DMSO_BR01_Slot2-31_1_8881	O15551	11.8%	3	1107.5040283203125
24Apr2024_DDH_Hsp90_x63_468_DMSO_BR01_Slot2-31_1_8881	O15554	11.2%	6	447.7761535644531
24Apr2024_DDH_Hsp90_x63_468_DMSO_BR01_Slot2-31_1_8881	O43143	41.9%	50	3280.78955078125
24Apr2024_DDH_Hsp90_x63_468_DMSO_BR01_Slot2-31_1_8881	O43148	31.3%	12	966.0918579101562
24Apr2024_DDH_Hsp90_x63_468_DMSO_BR01_Slot2-31_1_8881	O43149	0.6%	1	221.50344848632812
24Apr2024_DDH_Hsp90_x63_468_DMSO_BR01_Slot2-31_1_8881	O43150	11.7%	8	193.20176696777344
24Apr2024_DDH_Hsp90_x63_468_DMSO_BR01_Slot2-31_1_8881	O43156	2.6%	2	329.1977844238281
24Apr2024_DDH_Hsp90_x63_468_DMSO_BR01_Slot2-31_1_8881	O43157	0.8%	1	136.3460235595703
24Apr2024_DDH_Hsp90_x63_468_DMSO_BR01_Slot2-31_1_8881	O43164	0%	0	NaN
24Apr2024_DDH_Hsp90_x63_468_DMSO_BR01_Slot2-31_1_8881	O43169	52%	10	827.3992309570312
24Apr2024_DDH_Hsp90_x63_468_DMSO_BR01_Slot2-31_1_8881	O43172	15.7%	8	362.1043395996094
24Apr2024_DDH_Hsp90_x63_468_DMSO_BR01_Slot2-31_1_8881	O43175	59.7%	71	19949.93359375
24Apr2024_DDH_Hsp90_x63_468_DMSO_BR01_Slot2-31_1_8881	O43181	13.7%	2	1064.368896484375
24Apr2024_DDH_Hsp90_x63_468_DMSO_BR01_Slot2-31_1_8881	O43189	0%	0	NaN
24Apr2024_DDH_Hsp90_x63_468_DMSO_BR01_Slot2-31_1_8881	O43194	0%	0	NaN
24Apr2024_DDH_Hsp90_x63_468_DMSO_BR01_Slot2-31_1_8881	O43236	0%	0	NaN
24Apr2024_DDH_Hsp90_x63_468_DMSO_BR01_Slot2-31_1_8881	O43237	22%	10	1908.2728271484375
24Apr2024_DDH_Hsp90_x63_468_DMSO_BR01_Slot2-31_1_8881	O43242	53.2%	42	2213.52734375
24Apr2024_DDH_Hsp90_x63_468_DMSO_BR01_Slot2-31_1_8881	O43251	15.9%	5	149.5775909423828
24Apr2024_DDH_Hsp90_x63_468_DMSO_BR01_Slot2-31_1_8881	O43252	32.4%	21	2147.4697265625
24Apr2024_DDH_Hsp90_x63_468_DMSO_BR01_Slot2-31_1_8881	O43264	31.2%	21	337.8142395019531
24Apr2024_DDH_Hsp90_x63_468_DMSO_BR01_Slot2-31_1_8881	O43272	12.3%	14	432.0367431640625
24Apr2024_DDH_Hsp90_x63_468_DMSO_BR01_Slot2-31_1_8881	O43278	21.7%	11	1371.2275390625
24Apr2024_DDH_Hsp90_x63_468_DMSO_BR01_Slot2-31_1_8881	O43286	0%	0	NaN
24Apr2024_DDH_Hsp90_x63_468_DMSO_BR01_Slot2-31_1_8881	O43290	26.5%	16	619.357421875
24Apr2024_DDH_Hsp90_x63_468_DMSO_BR01_Slot2-31_1_8881	O43291	31.3%	6	1166.031494140625
24Apr2024_DDH_Hsp90_x63_468_DMSO_BR01_Slot2-31_1_8881	O43292	9.3%	6	337.4979248046875
24Apr2024_DDH_Hsp90_x63_468_DMSO_BR01_Slot2-31_1_8881	O43293	0%	0	NaN
24Apr2024_DDH_Hsp90_x63_468_DMSO_BR01_Slot2-31_1_8881	O43299	0%	0	NaN
24Apr2024_DDH_Hsp90_x63_468_DMSO_BR01_Slot2-31_1_8881	O43306	0%	0	NaN
24Apr2024_DDH_Hsp90_x63_468_DMSO_BR01_Slot2-31_1_8881	O43307;Q96N96;Q9NR80	0%;0%;0%	0	NaN
24Apr2024_DDH_Hsp90_x63_468_DMSO_BR01_Slot2-31_1_8881	O43310	0%	0	NaN
24Apr2024_DDH_Hsp90_x63_468_DMSO_BR01_Slot2-31_1_8881	O43313	0%	0	NaN
24Apr2024_DDH_Hsp90_x63_468_DMSO_BR01_Slot2-31_1_8881	O43314	3.5%	3	317.68731689453125
24Apr2024_DDH_Hsp90_x63_468_DMSO_BR01_Slot2-31_1_8881	O43318	4.6%	3	155.0806427001953
24Apr2024_DDH_Hsp90_x63_468_DMSO_BR01_Slot2-31_1_8881	O43324	58.6%	19	1644.8065185546875
24Apr2024_DDH_Hsp90_x63_468_DMSO_BR01_Slot2-31_1_8881	O43353	0%	0	NaN
24Apr2024_DDH_Hsp90_x63_468_DMSO_BR01_Slot2-31_1_8881	O43379	0.9%	1	120.30738830566406
24Apr2024_DDH_Hsp90_x63_468_DMSO_BR01_Slot2-31_1_8881	O43390	32.2%	26	1529.7484130859375
24Apr2024_DDH_Hsp90_x63_468_DMSO_BR01_Slot2-31_1_8881	O43395	1.5%	1	470.25750732421875
24Apr2024_DDH_Hsp90_x63_468_DMSO_BR01_Slot2-31_1_8881	O43396	63.7%	27	2533.06640625
24Apr2024_DDH_Hsp90_x63_468_DMSO_BR01_Slot2-31_1_8881	O43399	51%	13	6765.3203125
24Apr2024_DDH_Hsp90_x63_468_DMSO_BR01_Slot2-31_1_8881	O43402	32.4%	6	1028.352783203125
24Apr2024_DDH_Hsp90_x63_468_DMSO_BR01_Slot2-31_1_8881	O43414	11.9%	6	633.0985107421875
24Apr2024_DDH_Hsp90_x63_468_DMSO_BR01_Slot2-31_1_8881	O43422	2.1%	1	94.69567108154297
24Apr2024_DDH_Hsp90_x63_468_DMSO_BR01_Slot2-31_1_8881	O43424	0%	0	NaN
24Apr2024_DDH_Hsp90_x63_468_DMSO_BR01_Slot2-31_1_8881	O43426	6.4%	7	202.71043395996094
24Apr2024_DDH_Hsp90_x63_468_DMSO_BR01_Slot2-31_1_8881	O43427	14%	3	170.46827697753906
24Apr2024_DDH_Hsp90_x63_468_DMSO_BR01_Slot2-31_1_8881	O43432	3.3%	6	1279.718994140625
24Apr2024_DDH_Hsp90_x63_468_DMSO_BR01_Slot2-31_1_8881	O43447	76.3%	25	1223.1678466796875
24Apr2024_DDH_Hsp90_x63_468_DMSO_BR01_Slot2-31_1_8881	O43464	27.9%	10	646.7245483398438
24Apr2024_DDH_Hsp90_x63_468_DMSO_BR01_Slot2-31_1_8881	O43482	0%	0	NaN
24Apr2024_DDH_Hsp90_x63_468_DMSO_BR01_Slot2-31_1_8881	O43488	27.6%	15	1181.7222900390625
24Apr2024_DDH_Hsp90_x63_468_DMSO_BR01_Slot2-31_1_8881	O43490	16.5%	12	298.8493347167969
24Apr2024_DDH_Hsp90_x63_468_DMSO_BR01_Slot2-31_1_8881	O43491	35.3%	47	1051.702880859375
24Apr2024_DDH_Hsp90_x63_468_DMSO_BR01_Slot2-31_1_8881	O43493	12.4%	6	1080.6553955078125
24Apr2024_DDH_Hsp90_x63_468_DMSO_BR01_Slot2-31_1_8881	O43502	0%	0	NaN
24Apr2024_DDH_Hsp90_x63_468_DMSO_BR01_Slot2-31_1_8881	O43504	44%	2	236.0476531982422
24Apr2024_DDH_Hsp90_x63_468_DMSO_BR01_Slot2-31_1_8881	O43505	0%	0	NaN
24Apr2024_DDH_Hsp90_x63_468_DMSO_BR01_Slot2-31_1_8881	O43513	0%	0	NaN
24Apr2024_DDH_Hsp90_x63_468_DMSO_BR01_Slot2-31_1_8881	O43524	0%	0	NaN
24Apr2024_DDH_Hsp90_x63_468_DMSO_BR01_Slot2-31_1_8881	O43567	6.3%	2	60.49699783325195
24Apr2024_DDH_Hsp90_x63_468_DMSO_BR01_Slot2-31_1_8881	O43572	3.9%	2	154.32666015625
24Apr2024_DDH_Hsp90_x63_468_DMSO_BR01_Slot2-31_1_8881	O43581	0%	0	NaN
24Apr2024_DDH_Hsp90_x63_468_DMSO_BR01_Slot2-31_1_8881	O43583	44.9%	8	2628.638671875
24Apr2024_DDH_Hsp90_x63_468_DMSO_BR01_Slot2-31_1_8881	O43592	14.8%	14	435.4300231933594
24Apr2024_DDH_Hsp90_x63_468_DMSO_BR01_Slot2-31_1_8881	O43598	38.5%	6	1576.879150390625
24Apr2024_DDH_Hsp90_x63_468_DMSO_BR01_Slot2-31_1_8881	O43610	0%	0	NaN
24Apr2024_DDH_Hsp90_x63_468_DMSO_BR01_Slot2-31_1_8881	O43615	22.6%	12	1011.3843994140625
24Apr2024_DDH_Hsp90_x63_468_DMSO_BR01_Slot2-31_1_8881	O43617	45.6%	9	2540.512939453125
24Apr2024_DDH_Hsp90_x63_468_DMSO_BR01_Slot2-31_1_8881	O43633	23.9%	8	1656.74755859375
24Apr2024_DDH_Hsp90_x63_468_DMSO_BR01_Slot2-31_1_8881	O43639	18.4%	9	511.783447265625
24Apr2024_DDH_Hsp90_x63_468_DMSO_BR01_Slot2-31_1_8881	O43657	9%	4	701.826171875
24Apr2024_DDH_Hsp90_x63_468_DMSO_BR01_Slot2-31_1_8881	O43660	16.7%	8	309.229248046875
24Apr2024_DDH_Hsp90_x63_468_DMSO_BR01_Slot2-31_1_8881	O43663	0%	0	NaN
24Apr2024_DDH_Hsp90_x63_468_DMSO_BR01_Slot2-31_1_8881	O43665	30.4%	5	480.7781677246094
24Apr2024_DDH_Hsp90_x63_468_DMSO_BR01_Slot2-31_1_8881	O43670	14.4%	7	2120.002685546875
24Apr2024_DDH_Hsp90_x63_468_DMSO_BR01_Slot2-31_1_8881	O43674	25.4%	4	971.8558959960938
24Apr2024_DDH_Hsp90_x63_468_DMSO_BR01_Slot2-31_1_8881	O43676	7.1%	2	798.9271850585938
24Apr2024_DDH_Hsp90_x63_468_DMSO_BR01_Slot2-31_1_8881	O43678	48.5%	7	1178.7919921875
24Apr2024_DDH_Hsp90_x63_468_DMSO_BR01_Slot2-31_1_8881	O43679	0%	0	NaN
24Apr2024_DDH_Hsp90_x63_468_DMSO_BR01_Slot2-31_1_8881	O43681	61.8%	35	3275.232421875
24Apr2024_DDH_Hsp90_x63_468_DMSO_BR01_Slot2-31_1_8881	O43683	0.6%	1	13646.0732421875
24Apr2024_DDH_Hsp90_x63_468_DMSO_BR01_Slot2-31_1_8881	O43684	42.7%	23	3140.3935546875
24Apr2024_DDH_Hsp90_x63_468_DMSO_BR01_Slot2-31_1_8881	O43688	20.5%	4	1114.2957763671875
24Apr2024_DDH_Hsp90_x63_468_DMSO_BR01_Slot2-31_1_8881	O43707	51.8%	107	2057.00634765625
24Apr2024_DDH_Hsp90_x63_468_DMSO_BR01_Slot2-31_1_8881	O43708	23.6%	8	217.43748474121094
24Apr2024_DDH_Hsp90_x63_468_DMSO_BR01_Slot2-31_1_8881	O43709	7.8%	4	225.98251342773438
24Apr2024_DDH_Hsp90_x63_468_DMSO_BR01_Slot2-31_1_8881	O43715	0%	0	NaN
24Apr2024_DDH_Hsp90_x63_468_DMSO_BR01_Slot2-31_1_8881	O43716	61%	6	429.9050598144531
24Apr2024_DDH_Hsp90_x63_468_DMSO_BR01_Slot2-31_1_8881	O43719	26.6%	25	1892.7833251953125
24Apr2024_DDH_Hsp90_x63_468_DMSO_BR01_Slot2-31_1_8881	O43734	0%	0	NaN
24Apr2024_DDH_Hsp90_x63_468_DMSO_BR01_Slot2-31_1_8881	O43739	6.2%	2	518.1926879882812
24Apr2024_DDH_Hsp90_x63_468_DMSO_BR01_Slot2-31_1_8881	O43741	0%	0	NaN
24Apr2024_DDH_Hsp90_x63_468_DMSO_BR01_Slot2-31_1_8881	O43747	18.2%	20	795.2352905273438
24Apr2024_DDH_Hsp90_x63_468_DMSO_BR01_Slot2-31_1_8881	O43752	0%	0	NaN
24Apr2024_DDH_Hsp90_x63_468_DMSO_BR01_Slot2-31_1_8881	O43759	10.3%	3	917.390380859375
24Apr2024_DDH_Hsp90_x63_468_DMSO_BR01_Slot2-31_1_8881	O43760	8%	2	1693.722900390625
24Apr2024_DDH_Hsp90_x63_468_DMSO_BR01_Slot2-31_1_8881	O43765	38.3%	16	1353.2501220703125
24Apr2024_DDH_Hsp90_x63_468_DMSO_BR01_Slot2-31_1_8881	O43768	62%	12	1737.9647216796875
24Apr2024_DDH_Hsp90_x63_468_DMSO_BR01_Slot2-31_1_8881	O43772	3%	1	911.6932983398438
24Apr2024_DDH_Hsp90_x63_468_DMSO_BR01_Slot2-31_1_8881	O43776	51.5%	44	1969.5045166015625
24Apr2024_DDH_Hsp90_x63_468_DMSO_BR01_Slot2-31_1_8881	O43795	24.6%	35	1250.1055908203125
24Apr2024_DDH_Hsp90_x63_468_DMSO_BR01_Slot2-31_1_8881	O43805	10.9%	1	116.04755401611328
24Apr2024_DDH_Hsp90_x63_468_DMSO_BR01_Slot2-31_1_8881	O43808	14.3%	4	136.64903259277344
24Apr2024_DDH_Hsp90_x63_468_DMSO_BR01_Slot2-31_1_8881	O43809	61.7%	18	2251.23681640625
24Apr2024_DDH_Hsp90_x63_468_DMSO_BR01_Slot2-31_1_8881	O43813	23.8%	10	1263.1651611328125
24Apr2024_DDH_Hsp90_x63_468_DMSO_BR01_Slot2-31_1_8881	O43815	34%	22	900.151123046875
24Apr2024_DDH_Hsp90_x63_468_DMSO_BR01_Slot2-31_1_8881	O43818	0%	0	NaN
24Apr2024_DDH_Hsp90_x63_468_DMSO_BR01_Slot2-31_1_8881	O43819	16.5%	4	797.8490600585938
24Apr2024_DDH_Hsp90_x63_468_DMSO_BR01_Slot2-31_1_8881	O43822	0%	0	NaN
24Apr2024_DDH_Hsp90_x63_468_DMSO_BR01_Slot2-31_1_8881	O43823	4.8%	3	338.75299072265625
24Apr2024_DDH_Hsp90_x63_468_DMSO_BR01_Slot2-31_1_8881	O43824	5.8%	3	68.90271759033203
24Apr2024_DDH_Hsp90_x63_468_DMSO_BR01_Slot2-31_1_8881	O43826	2.3%	1	640.9165649414062
24Apr2024_DDH_Hsp90_x63_468_DMSO_BR01_Slot2-31_1_8881	O43837	43.4%	17	714.052978515625
24Apr2024_DDH_Hsp90_x63_468_DMSO_BR01_Slot2-31_1_8881	O43847	27.8%	41	1077.170166015625
24Apr2024_DDH_Hsp90_x63_468_DMSO_BR01_Slot2-31_1_8881	O43852	51.7%	19	2393.845703125
24Apr2024_DDH_Hsp90_x63_468_DMSO_BR01_Slot2-31_1_8881	O43865	46.4%	39	1501.0255126953125
24Apr2024_DDH_Hsp90_x63_468_DMSO_BR01_Slot2-31_1_8881	O43896	4.4%	4	361.5321350097656
24Apr2024_DDH_Hsp90_x63_468_DMSO_BR01_Slot2-31_1_8881	O43900	0%	0	NaN
24Apr2024_DDH_Hsp90_x63_468_DMSO_BR01_Slot2-31_1_8881	O43913	3.2%	1	141.73785400390625
24Apr2024_DDH_Hsp90_x63_468_DMSO_BR01_Slot2-31_1_8881	O43920	48.1%	6	1181.2054443359375
24Apr2024_DDH_Hsp90_x63_468_DMSO_BR01_Slot2-31_1_8881	O43924	28.7%	3	357.7369384765625
24Apr2024_DDH_Hsp90_x63_468_DMSO_BR01_Slot2-31_1_8881	O43929	4.8%	2	254.5268096923828
24Apr2024_DDH_Hsp90_x63_468_DMSO_BR01_Slot2-31_1_8881	O43933	3.4%	4	517.4688720703125
24Apr2024_DDH_Hsp90_x63_468_DMSO_BR01_Slot2-31_1_8881	O60216	23.3%	15	480.3957824707031
24Apr2024_DDH_Hsp90_x63_468_DMSO_BR01_Slot2-31_1_8881	O60218	38.6%	19	2672.34423828125
24Apr2024_DDH_Hsp90_x63_468_DMSO_BR01_Slot2-31_1_8881	O60220	0%	0	NaN
24Apr2024_DDH_Hsp90_x63_468_DMSO_BR01_Slot2-31_1_8881	O60231	21.5%	23	904.9135131835938
24Apr2024_DDH_Hsp90_x63_468_DMSO_BR01_Slot2-31_1_8881	O60232	63.3%	25	1096.80859375
24Apr2024_DDH_Hsp90_x63_468_DMSO_BR01_Slot2-31_1_8881	O60237	0%	0	NaN
24Apr2024_DDH_Hsp90_x63_468_DMSO_BR01_Slot2-31_1_8881	O60238	0%	0	NaN
24Apr2024_DDH_Hsp90_x63_468_DMSO_BR01_Slot2-31_1_8881	O60240	0%	0	NaN
24Apr2024_DDH_Hsp90_x63_468_DMSO_BR01_Slot2-31_1_8881	O60243	0%	0	NaN
24Apr2024_DDH_Hsp90_x63_468_DMSO_BR01_Slot2-31_1_8881	O60244	3.1%	3	96.93106842041016
24Apr2024_DDH_Hsp90_x63_468_DMSO_BR01_Slot2-31_1_8881	O60245	3.6%	2	20.096513748168945
24Apr2024_DDH_Hsp90_x63_468_DMSO_BR01_Slot2-31_1_8881	O60248	0%	0	NaN
24Apr2024_DDH_Hsp90_x63_468_DMSO_BR01_Slot2-31_1_8881	O60256	27.9%	12	1075.72412109375
24Apr2024_DDH_Hsp90_x63_468_DMSO_BR01_Slot2-31_1_8881	O60259	0%	0	NaN
24Apr2024_DDH_Hsp90_x63_468_DMSO_BR01_Slot2-31_1_8881	O60264	6.4%	5	637.968994140625
24Apr2024_DDH_Hsp90_x63_468_DMSO_BR01_Slot2-31_1_8881	O60269	0%	0	NaN
24Apr2024_DDH_Hsp90_x63_468_DMSO_BR01_Slot2-31_1_8881	O60271	10.7%	14	377.55615234375
24Apr2024_DDH_Hsp90_x63_468_DMSO_BR01_Slot2-31_1_8881	O60284;Q9UL68	0%;0%	0	NaN
24Apr2024_DDH_Hsp90_x63_468_DMSO_BR01_Slot2-31_1_8881	O60287	2.6%	3	77.60145568847656
24Apr2024_DDH_Hsp90_x63_468_DMSO_BR01_Slot2-31_1_8881	O60292	0%	0	NaN
24Apr2024_DDH_Hsp90_x63_468_DMSO_BR01_Slot2-31_1_8881	O60293	0%	0	NaN
24Apr2024_DDH_Hsp90_x63_468_DMSO_BR01_Slot2-31_1_8881	O60306	9.4%	10	356.9158020019531
24Apr2024_DDH_Hsp90_x63_468_DMSO_BR01_Slot2-31_1_8881	O60313	27.4%	29	1159.1593017578125
24Apr2024_DDH_Hsp90_x63_468_DMSO_BR01_Slot2-31_1_8881	O60318	1.4%	2	145.56539916992188
24Apr2024_DDH_Hsp90_x63_468_DMSO_BR01_Slot2-31_1_8881	O60333	1.9%	2	893.5022583007812
24Apr2024_DDH_Hsp90_x63_468_DMSO_BR01_Slot2-31_1_8881	O60337	0%	0	NaN
24Apr2024_DDH_Hsp90_x63_468_DMSO_BR01_Slot2-31_1_8881	O60341	24.1%	22	730.732421875
24Apr2024_DDH_Hsp90_x63_468_DMSO_BR01_Slot2-31_1_8881	O60343	4.9%	5	399.3586120605469
24Apr2024_DDH_Hsp90_x63_468_DMSO_BR01_Slot2-31_1_8881	O60346	0%	0	NaN
24Apr2024_DDH_Hsp90_x63_468_DMSO_BR01_Slot2-31_1_8881	O60353	3.5%	2	250.19598388671875
24Apr2024_DDH_Hsp90_x63_468_DMSO_BR01_Slot2-31_1_8881	O60356	0%	0	NaN
24Apr2024_DDH_Hsp90_x63_468_DMSO_BR01_Slot2-31_1_8881	O60361	0%	0	NaN
24Apr2024_DDH_Hsp90_x63_468_DMSO_BR01_Slot2-31_1_8881	O60447	0%	0	NaN
24Apr2024_DDH_Hsp90_x63_468_DMSO_BR01_Slot2-31_1_8881	O60449	0%	0	NaN
24Apr2024_DDH_Hsp90_x63_468_DMSO_BR01_Slot2-31_1_8881	O60476	7%	3	291.3073425292969
24Apr2024_DDH_Hsp90_x63_468_DMSO_BR01_Slot2-31_1_8881	O60487	0%	0	NaN
24Apr2024_DDH_Hsp90_x63_468_DMSO_BR01_Slot2-31_1_8881	O60488	7.9%	4	112.92916107177734
24Apr2024_DDH_Hsp90_x63_468_DMSO_BR01_Slot2-31_1_8881	O60493	34%	7	2647.780517578125
24Apr2024_DDH_Hsp90_x63_468_DMSO_BR01_Slot2-31_1_8881	O60499	10%	2	208.14866638183594
24Apr2024_DDH_Hsp90_x63_468_DMSO_BR01_Slot2-31_1_8881	O60502	13.5%	11	986.7493896484375
24Apr2024_DDH_Hsp90_x63_468_DMSO_BR01_Slot2-31_1_8881	O60504	3%	2	351.326171875
24Apr2024_DDH_Hsp90_x63_468_DMSO_BR01_Slot2-31_1_8881	O60506	47%	45	2814.655517578125
24Apr2024_DDH_Hsp90_x63_468_DMSO_BR01_Slot2-31_1_8881	O60508	0%	0	NaN
24Apr2024_DDH_Hsp90_x63_468_DMSO_BR01_Slot2-31_1_8881	O60512	0%	0	NaN
24Apr2024_DDH_Hsp90_x63_468_DMSO_BR01_Slot2-31_1_8881	O60513	0%	0	NaN
24Apr2024_DDH_Hsp90_x63_468_DMSO_BR01_Slot2-31_1_8881	O60518	3.8%	6	538.3871459960938
24Apr2024_DDH_Hsp90_x63_468_DMSO_BR01_Slot2-31_1_8881	O60524	7.7%	7	673.1463623046875
24Apr2024_DDH_Hsp90_x63_468_DMSO_BR01_Slot2-31_1_8881	O60547	47.3%	18	1653.16259765625
24Apr2024_DDH_Hsp90_x63_468_DMSO_BR01_Slot2-31_1_8881	O60551	0%	0	NaN
24Apr2024_DDH_Hsp90_x63_468_DMSO_BR01_Slot2-31_1_8881	O60563	0%	0	NaN
24Apr2024_DDH_Hsp90_x63_468_DMSO_BR01_Slot2-31_1_8881	O60565	0%	0	NaN
24Apr2024_DDH_Hsp90_x63_468_DMSO_BR01_Slot2-31_1_8881	O60566	3.4%	2	175.7549285888672
24Apr2024_DDH_Hsp90_x63_468_DMSO_BR01_Slot2-31_1_8881	O60568	27.5%	17	943.3391723632812
24Apr2024_DDH_Hsp90_x63_468_DMSO_BR01_Slot2-31_1_8881	O60573	22.4%	4	453.9820251464844
24Apr2024_DDH_Hsp90_x63_468_DMSO_BR01_Slot2-31_1_8881	O60583	0%	0	NaN
24Apr2024_DDH_Hsp90_x63_468_DMSO_BR01_Slot2-31_1_8881	O60602	2.3%	2	27.120817184448242
24Apr2024_DDH_Hsp90_x63_468_DMSO_BR01_Slot2-31_1_8881	O60610	40.4%	69	1883.2071533203125
24Apr2024_DDH_Hsp90_x63_468_DMSO_BR01_Slot2-31_1_8881	O60613	30.3%	8	513.464599609375
24Apr2024_DDH_Hsp90_x63_468_DMSO_BR01_Slot2-31_1_8881	O60635	0%	0	NaN
24Apr2024_DDH_Hsp90_x63_468_DMSO_BR01_Slot2-31_1_8881	O60645	20.3%	17	833.7359619140625
24Apr2024_DDH_Hsp90_x63_468_DMSO_BR01_Slot2-31_1_8881	O60664	71.4%	63	1859.927978515625
24Apr2024_DDH_Hsp90_x63_468_DMSO_BR01_Slot2-31_1_8881	O60671	6.4%	2	501.92620849609375
24Apr2024_DDH_Hsp90_x63_468_DMSO_BR01_Slot2-31_1_8881	O60674	1.9%	1	23.22666358947754
24Apr2024_DDH_Hsp90_x63_468_DMSO_BR01_Slot2-31_1_8881	O60678	4.7%	2	108.71833801269531
24Apr2024_DDH_Hsp90_x63_468_DMSO_BR01_Slot2-31_1_8881	O60683	0%	0	NaN
24Apr2024_DDH_Hsp90_x63_468_DMSO_BR01_Slot2-31_1_8881	O60684	40.5%	25	2137.71826171875
24Apr2024_DDH_Hsp90_x63_468_DMSO_BR01_Slot2-31_1_8881	O60701	35.4%	18	501.8670349121094
24Apr2024_DDH_Hsp90_x63_468_DMSO_BR01_Slot2-31_1_8881	O60704	4.2%	1	33.32129669189453
24Apr2024_DDH_Hsp90_x63_468_DMSO_BR01_Slot2-31_1_8881	O60716	43.6%	59	3095.076171875
24Apr2024_DDH_Hsp90_x63_468_DMSO_BR01_Slot2-31_1_8881	O60725	6.3%	3	509.44097900390625
24Apr2024_DDH_Hsp90_x63_468_DMSO_BR01_Slot2-31_1_8881	O60733	0%	0	NaN
24Apr2024_DDH_Hsp90_x63_468_DMSO_BR01_Slot2-31_1_8881	O60739	83.2%	24	1518.592529296875
24Apr2024_DDH_Hsp90_x63_468_DMSO_BR01_Slot2-31_1_8881	O60749	22.7%	12	1099.9224853515625
24Apr2024_DDH_Hsp90_x63_468_DMSO_BR01_Slot2-31_1_8881	O60762	42.3%	17	1218.9381103515625
24Apr2024_DDH_Hsp90_x63_468_DMSO_BR01_Slot2-31_1_8881	O60763	29.8%	40	785.782470703125
24Apr2024_DDH_Hsp90_x63_468_DMSO_BR01_Slot2-31_1_8881	O60779	0%	0	NaN
24Apr2024_DDH_Hsp90_x63_468_DMSO_BR01_Slot2-31_1_8881	O60783	11.7%	2	196.77134704589844
24Apr2024_DDH_Hsp90_x63_468_DMSO_BR01_Slot2-31_1_8881	O60784	28.3%	19	530.345458984375
24Apr2024_DDH_Hsp90_x63_468_DMSO_BR01_Slot2-31_1_8881	O60814;P58876;P62807;Q5QNW6;Q93079;Q99877;Q99879;Q99880	53.2%;53.2%;53.2%;53.2%;53.2%;53.2%;53.2%;53.2%	24	16903.091796875
24Apr2024_DDH_Hsp90_x63_468_DMSO_BR01_Slot2-31_1_8881	O60825	37.4%	19	889.7979125976562
24Apr2024_DDH_Hsp90_x63_468_DMSO_BR01_Slot2-31_1_8881	O60826	36.7%	21	1095.406494140625
24Apr2024_DDH_Hsp90_x63_468_DMSO_BR01_Slot2-31_1_8881	O60828	19.6%	4	1170.594482421875
24Apr2024_DDH_Hsp90_x63_468_DMSO_BR01_Slot2-31_1_8881	O60830	22.1%	2	627.395263671875
24Apr2024_DDH_Hsp90_x63_468_DMSO_BR01_Slot2-31_1_8881	O60831	22.5%	6	681.0191650390625
24Apr2024_DDH_Hsp90_x63_468_DMSO_BR01_Slot2-31_1_8881	O60832	17.1%	6	555.67724609375
24Apr2024_DDH_Hsp90_x63_468_DMSO_BR01_Slot2-31_1_8881	O60841	32.5%	53	2777.117431640625
24Apr2024_DDH_Hsp90_x63_468_DMSO_BR01_Slot2-31_1_8881	O60869	16.9%	5	3887.3017578125
24Apr2024_DDH_Hsp90_x63_468_DMSO_BR01_Slot2-31_1_8881	O60870	3.1%	2	617.9600830078125
24Apr2024_DDH_Hsp90_x63_468_DMSO_BR01_Slot2-31_1_8881	O60879	2.5%	2	797.55224609375
24Apr2024_DDH_Hsp90_x63_468_DMSO_BR01_Slot2-31_1_8881	O60884	33%	28	1698.7923583984375
24Apr2024_DDH_Hsp90_x63_468_DMSO_BR01_Slot2-31_1_8881	O60885	8.6%	14	1133.00146484375
24Apr2024_DDH_Hsp90_x63_468_DMSO_BR01_Slot2-31_1_8881	O60888	40.8%	10	1434.0379638671875
24Apr2024_DDH_Hsp90_x63_468_DMSO_BR01_Slot2-31_1_8881	O60906	0%	0	NaN
24Apr2024_DDH_Hsp90_x63_468_DMSO_BR01_Slot2-31_1_8881	O60921	15.4%	5	94.3614273071289
24Apr2024_DDH_Hsp90_x63_468_DMSO_BR01_Slot2-31_1_8881	O60925	49.2%	12	2410.91064453125
24Apr2024_DDH_Hsp90_x63_468_DMSO_BR01_Slot2-31_1_8881	O60927	0%	0	NaN
24Apr2024_DDH_Hsp90_x63_468_DMSO_BR01_Slot2-31_1_8881	O60930	6.3%	1	43.87247848510742
24Apr2024_DDH_Hsp90_x63_468_DMSO_BR01_Slot2-31_1_8881	O60934	16.6%	13	482.92596435546875
24Apr2024_DDH_Hsp90_x63_468_DMSO_BR01_Slot2-31_1_8881	O60936	27.4%	6	614.0521240234375
24Apr2024_DDH_Hsp90_x63_468_DMSO_BR01_Slot2-31_1_8881	O60941	9.9%	6	391.63372802734375
24Apr2024_DDH_Hsp90_x63_468_DMSO_BR01_Slot2-31_1_8881	O60942	8.2%	4	496.0874938964844
24Apr2024_DDH_Hsp90_x63_468_DMSO_BR01_Slot2-31_1_8881	O75027	10.6%	6	666.3497314453125
24Apr2024_DDH_Hsp90_x63_468_DMSO_BR01_Slot2-31_1_8881	O75044	6.2%	6	379.1042175292969
24Apr2024_DDH_Hsp90_x63_468_DMSO_BR01_Slot2-31_1_8881	O75051	0%	0	NaN
24Apr2024_DDH_Hsp90_x63_468_DMSO_BR01_Slot2-31_1_8881	O75052	0%	0	NaN
24Apr2024_DDH_Hsp90_x63_468_DMSO_BR01_Slot2-31_1_8881	O75054	9.4%	9	144.55982971191406
24Apr2024_DDH_Hsp90_x63_468_DMSO_BR01_Slot2-31_1_8881	O75061	3.2%	2	188.73817443847656
24Apr2024_DDH_Hsp90_x63_468_DMSO_BR01_Slot2-31_1_8881	O75063	8.6%	3	455.39947509765625
24Apr2024_DDH_Hsp90_x63_468_DMSO_BR01_Slot2-31_1_8881	O75064	0%	0	NaN
24Apr2024_DDH_Hsp90_x63_468_DMSO_BR01_Slot2-31_1_8881	O75071	20.2%	8	276.4682922363281
24Apr2024_DDH_Hsp90_x63_468_DMSO_BR01_Slot2-31_1_8881	O75083	51.2%	31	5202.50927734375
24Apr2024_DDH_Hsp90_x63_468_DMSO_BR01_Slot2-31_1_8881	O75084	0%	0	NaN
24Apr2024_DDH_Hsp90_x63_468_DMSO_BR01_Slot2-31_1_8881	O75093	0%	0	NaN
24Apr2024_DDH_Hsp90_x63_468_DMSO_BR01_Slot2-31_1_8881	O75110	1.1%	1	248.4390869140625
24Apr2024_DDH_Hsp90_x63_468_DMSO_BR01_Slot2-31_1_8881	O75113	0%	0	NaN
24Apr2024_DDH_Hsp90_x63_468_DMSO_BR01_Slot2-31_1_8881	O75116	18.4%	34	570.8577270507812
24Apr2024_DDH_Hsp90_x63_468_DMSO_BR01_Slot2-31_1_8881	O75122	9%	9	353.2300720214844
24Apr2024_DDH_Hsp90_x63_468_DMSO_BR01_Slot2-31_1_8881	O75127	8.6%	4	319.8038330078125
24Apr2024_DDH_Hsp90_x63_468_DMSO_BR01_Slot2-31_1_8881	O75131	44.7%	28	2387.594482421875
24Apr2024_DDH_Hsp90_x63_468_DMSO_BR01_Slot2-31_1_8881	O75143	2.1%	1	230.95021057128906
24Apr2024_DDH_Hsp90_x63_468_DMSO_BR01_Slot2-31_1_8881	O75144	0%	0	NaN
24Apr2024_DDH_Hsp90_x63_468_DMSO_BR01_Slot2-31_1_8881	O75146	17.7%	19	741.6082763671875
24Apr2024_DDH_Hsp90_x63_468_DMSO_BR01_Slot2-31_1_8881	O75147	4.1%	5	244.09866333007812
24Apr2024_DDH_Hsp90_x63_468_DMSO_BR01_Slot2-31_1_8881	O75150	10.9%	11	484.8158264160156
24Apr2024_DDH_Hsp90_x63_468_DMSO_BR01_Slot2-31_1_8881	O75151	0%	0	NaN
24Apr2024_DDH_Hsp90_x63_468_DMSO_BR01_Slot2-31_1_8881	O75152	3%	2	290.32012939453125
24Apr2024_DDH_Hsp90_x63_468_DMSO_BR01_Slot2-31_1_8881	O75153	28%	30	855.1142578125
24Apr2024_DDH_Hsp90_x63_468_DMSO_BR01_Slot2-31_1_8881	O75157	2.8%	2	249.3930206298828
24Apr2024_DDH_Hsp90_x63_468_DMSO_BR01_Slot2-31_1_8881	O75164	0%	0	NaN
24Apr2024_DDH_Hsp90_x63_468_DMSO_BR01_Slot2-31_1_8881	O75165	20.8%	47	480.1601867675781
24Apr2024_DDH_Hsp90_x63_468_DMSO_BR01_Slot2-31_1_8881	O75167	2.1%	1	197.88748168945312
24Apr2024_DDH_Hsp90_x63_468_DMSO_BR01_Slot2-31_1_8881	O75170	5.6%	4	476.9684753417969
24Apr2024_DDH_Hsp90_x63_468_DMSO_BR01_Slot2-31_1_8881	O75175	9.8%	9	1668.473388671875
24Apr2024_DDH_Hsp90_x63_468_DMSO_BR01_Slot2-31_1_8881	O75177	0%	0	NaN
24Apr2024_DDH_Hsp90_x63_468_DMSO_BR01_Slot2-31_1_8881	O75179	3.1%	6	244.89598083496094
24Apr2024_DDH_Hsp90_x63_468_DMSO_BR01_Slot2-31_1_8881	O75182	2.4%	2	131.1625518798828
24Apr2024_DDH_Hsp90_x63_468_DMSO_BR01_Slot2-31_1_8881	O75190	15.6%	5	1479.305419921875
24Apr2024_DDH_Hsp90_x63_468_DMSO_BR01_Slot2-31_1_8881	O75192	0%	0	NaN
24Apr2024_DDH_Hsp90_x63_468_DMSO_BR01_Slot2-31_1_8881	O75208	13.5%	6	756.7213134765625
24Apr2024_DDH_Hsp90_x63_468_DMSO_BR01_Slot2-31_1_8881	O75223	68.1%	23	2603.03369140625
24Apr2024_DDH_Hsp90_x63_468_DMSO_BR01_Slot2-31_1_8881	O75251	15%	7	481.0572204589844
24Apr2024_DDH_Hsp90_x63_468_DMSO_BR01_Slot2-31_1_8881	O75306	50.3%	25	997.5992431640625
24Apr2024_DDH_Hsp90_x63_468_DMSO_BR01_Slot2-31_1_8881	O75312	38.8%	14	1696.835205078125
24Apr2024_DDH_Hsp90_x63_468_DMSO_BR01_Slot2-31_1_8881	O75319	4.5%	1	47.79354476928711
24Apr2024_DDH_Hsp90_x63_468_DMSO_BR01_Slot2-31_1_8881	O75323	40.9%	16	5157.2529296875
24Apr2024_DDH_Hsp90_x63_468_DMSO_BR01_Slot2-31_1_8881	O75330	10.2%	6	303.5004577636719
24Apr2024_DDH_Hsp90_x63_468_DMSO_BR01_Slot2-31_1_8881	O75340	46.6%	17	993.8516235351562
24Apr2024_DDH_Hsp90_x63_468_DMSO_BR01_Slot2-31_1_8881	O75347	58.3%	12	3077.0458984375
24Apr2024_DDH_Hsp90_x63_468_DMSO_BR01_Slot2-31_1_8881	O75348	53.4%	10	1868.289306640625
24Apr2024_DDH_Hsp90_x63_468_DMSO_BR01_Slot2-31_1_8881	O75351	32.9%	18	1046.786865234375
24Apr2024_DDH_Hsp90_x63_468_DMSO_BR01_Slot2-31_1_8881	O75352	13.8%	3	827.9566040039062
24Apr2024_DDH_Hsp90_x63_468_DMSO_BR01_Slot2-31_1_8881	O75356	0%	0	NaN
24Apr2024_DDH_Hsp90_x63_468_DMSO_BR01_Slot2-31_1_8881	O75362	4.8%	3	329.96441650390625
24Apr2024_DDH_Hsp90_x63_468_DMSO_BR01_Slot2-31_1_8881	O75367	5.4%	1	240.81809997558594
24Apr2024_DDH_Hsp90_x63_468_DMSO_BR01_Slot2-31_1_8881	O75369	65.3%	200	3939.292724609375
24Apr2024_DDH_Hsp90_x63_468_DMSO_BR01_Slot2-31_1_8881	O75376	2.3%	3	78.21826171875
24Apr2024_DDH_Hsp90_x63_468_DMSO_BR01_Slot2-31_1_8881	O75379	0%	0	NaN
24Apr2024_DDH_Hsp90_x63_468_DMSO_BR01_Slot2-31_1_8881	O75380	37.1%	11	257.329345703125
24Apr2024_DDH_Hsp90_x63_468_DMSO_BR01_Slot2-31_1_8881	O75381	12.7%	4	639.2922973632812
24Apr2024_DDH_Hsp90_x63_468_DMSO_BR01_Slot2-31_1_8881	O75382	3.9%	2	431.358642578125
24Apr2024_DDH_Hsp90_x63_468_DMSO_BR01_Slot2-31_1_8881	O75386	0%	0	NaN
24Apr2024_DDH_Hsp90_x63_468_DMSO_BR01_Slot2-31_1_8881	O75390	46.6%	48	5038.04248046875
24Apr2024_DDH_Hsp90_x63_468_DMSO_BR01_Slot2-31_1_8881	O75391	5.7%	2	640.3223266601562
24Apr2024_DDH_Hsp90_x63_468_DMSO_BR01_Slot2-31_1_8881	O75394	21.5%	1	121.17666625976562
24Apr2024_DDH_Hsp90_x63_468_DMSO_BR01_Slot2-31_1_8881	O75396	60.5%	31	2973.600830078125
24Apr2024_DDH_Hsp90_x63_468_DMSO_BR01_Slot2-31_1_8881	O75400	11.1%	13	1502.401123046875
24Apr2024_DDH_Hsp90_x63_468_DMSO_BR01_Slot2-31_1_8881	O75410	5.2%	4	460.6183166503906
24Apr2024_DDH_Hsp90_x63_468_DMSO_BR01_Slot2-31_1_8881	O75414	7%	1	213.11436462402344
24Apr2024_DDH_Hsp90_x63_468_DMSO_BR01_Slot2-31_1_8881	O75419	0%	0	NaN
24Apr2024_DDH_Hsp90_x63_468_DMSO_BR01_Slot2-31_1_8881	O75420	0%	0	NaN
24Apr2024_DDH_Hsp90_x63_468_DMSO_BR01_Slot2-31_1_8881	O75427	14.2%	7	258.626220703125
24Apr2024_DDH_Hsp90_x63_468_DMSO_BR01_Slot2-31_1_8881	O75431	23.2%	8	412.6678161621094
24Apr2024_DDH_Hsp90_x63_468_DMSO_BR01_Slot2-31_1_8881	O75436	41%	15	2622.792724609375
24Apr2024_DDH_Hsp90_x63_468_DMSO_BR01_Slot2-31_1_8881	O75438	0%	0	NaN
24Apr2024_DDH_Hsp90_x63_468_DMSO_BR01_Slot2-31_1_8881	O75439	31.1%	18	1629.3717041015625
24Apr2024_DDH_Hsp90_x63_468_DMSO_BR01_Slot2-31_1_8881	O75443	0%	0	NaN
24Apr2024_DDH_Hsp90_x63_468_DMSO_BR01_Slot2-31_1_8881	O75444	0%	0	NaN
24Apr2024_DDH_Hsp90_x63_468_DMSO_BR01_Slot2-31_1_8881	O75445	0.5%	1	917.6156005859375
24Apr2024_DDH_Hsp90_x63_468_DMSO_BR01_Slot2-31_1_8881	O75446	0%	0	NaN
24Apr2024_DDH_Hsp90_x63_468_DMSO_BR01_Slot2-31_1_8881	O75448	5.9%	4	119.62110900878906
24Apr2024_DDH_Hsp90_x63_468_DMSO_BR01_Slot2-31_1_8881	O75449	1.8%	1	262.62823486328125
24Apr2024_DDH_Hsp90_x63_468_DMSO_BR01_Slot2-31_1_8881	O75461	0%	0	NaN
24Apr2024_DDH_Hsp90_x63_468_DMSO_BR01_Slot2-31_1_8881	O75475	12.6%	8	1119.651123046875
24Apr2024_DDH_Hsp90_x63_468_DMSO_BR01_Slot2-31_1_8881	O75477	19.3%	6	424.2203369140625
24Apr2024_DDH_Hsp90_x63_468_DMSO_BR01_Slot2-31_1_8881	O75487	0%	0	NaN
24Apr2024_DDH_Hsp90_x63_468_DMSO_BR01_Slot2-31_1_8881	O75489	52.7%	14	1609.513671875
24Apr2024_DDH_Hsp90_x63_468_DMSO_BR01_Slot2-31_1_8881	O75494	17.2%	4	343.8204345703125
24Apr2024_DDH_Hsp90_x63_468_DMSO_BR01_Slot2-31_1_8881	O75496	12.4%	2	354.0285339355469
24Apr2024_DDH_Hsp90_x63_468_DMSO_BR01_Slot2-31_1_8881	O75503	3.1%	1	70.89213562011719
24Apr2024_DDH_Hsp90_x63_468_DMSO_BR01_Slot2-31_1_8881	O75506	0%	0	NaN
24Apr2024_DDH_Hsp90_x63_468_DMSO_BR01_Slot2-31_1_8881	O75521	20.6%	6	251.6183624267578
24Apr2024_DDH_Hsp90_x63_468_DMSO_BR01_Slot2-31_1_8881	O75528	0%	0	NaN
24Apr2024_DDH_Hsp90_x63_468_DMSO_BR01_Slot2-31_1_8881	O75529	0%	0	NaN
24Apr2024_DDH_Hsp90_x63_468_DMSO_BR01_Slot2-31_1_8881	O75530	3.2%	2	248.13328552246094
24Apr2024_DDH_Hsp90_x63_468_DMSO_BR01_Slot2-31_1_8881	O75531	56.2%	6	3647.481689453125
24Apr2024_DDH_Hsp90_x63_468_DMSO_BR01_Slot2-31_1_8881	O75533	36.8%	61	3650.995849609375
24Apr2024_DDH_Hsp90_x63_468_DMSO_BR01_Slot2-31_1_8881	O75534	45.2%	52	1759.3018798828125
24Apr2024_DDH_Hsp90_x63_468_DMSO_BR01_Slot2-31_1_8881	O75554	4.5%	1	145.5239715576172
24Apr2024_DDH_Hsp90_x63_468_DMSO_BR01_Slot2-31_1_8881	O75558	0%	0	NaN
24Apr2024_DDH_Hsp90_x63_468_DMSO_BR01_Slot2-31_1_8881	O75569	33.9%	11	883.7491455078125
24Apr2024_DDH_Hsp90_x63_468_DMSO_BR01_Slot2-31_1_8881	O75570	0%	0	NaN
24Apr2024_DDH_Hsp90_x63_468_DMSO_BR01_Slot2-31_1_8881	O75575	0%	0	NaN
24Apr2024_DDH_Hsp90_x63_468_DMSO_BR01_Slot2-31_1_8881	O75582	8.5%	5	665.1640014648438
24Apr2024_DDH_Hsp90_x63_468_DMSO_BR01_Slot2-31_1_8881	O75586	3.7%	1	122.65524291992188
24Apr2024_DDH_Hsp90_x63_468_DMSO_BR01_Slot2-31_1_8881	O75592	1.5%	5	171.0192413330078
24Apr2024_DDH_Hsp90_x63_468_DMSO_BR01_Slot2-31_1_8881	O75600	37%	13	538.0432739257812
24Apr2024_DDH_Hsp90_x63_468_DMSO_BR01_Slot2-31_1_8881	O75607	38.8%	8	1646.0650634765625
24Apr2024_DDH_Hsp90_x63_468_DMSO_BR01_Slot2-31_1_8881	O75608	44.3%	9	3103.5751953125
24Apr2024_DDH_Hsp90_x63_468_DMSO_BR01_Slot2-31_1_8881	O75616	16%	7	490.48760986328125
24Apr2024_DDH_Hsp90_x63_468_DMSO_BR01_Slot2-31_1_8881	O75629	24.5%	3	552.6834106445312
24Apr2024_DDH_Hsp90_x63_468_DMSO_BR01_Slot2-31_1_8881	O75643	31.5%	75	1283.5390625
24Apr2024_DDH_Hsp90_x63_468_DMSO_BR01_Slot2-31_1_8881	O75648	13.8%	4	260.92913818359375
24Apr2024_DDH_Hsp90_x63_468_DMSO_BR01_Slot2-31_1_8881	O75663	55.5%	19	2832.3046875
24Apr2024_DDH_Hsp90_x63_468_DMSO_BR01_Slot2-31_1_8881	O75665	0%	0	NaN
24Apr2024_DDH_Hsp90_x63_468_DMSO_BR01_Slot2-31_1_8881	O75674	2.7%	1	390.8276672363281
24Apr2024_DDH_Hsp90_x63_468_DMSO_BR01_Slot2-31_1_8881	O75676	5.4%	3	280.67083740234375
24Apr2024_DDH_Hsp90_x63_468_DMSO_BR01_Slot2-31_1_8881	O75683	0%	0	NaN
24Apr2024_DDH_Hsp90_x63_468_DMSO_BR01_Slot2-31_1_8881	O75688	25.5%	12	915.249267578125
24Apr2024_DDH_Hsp90_x63_468_DMSO_BR01_Slot2-31_1_8881	O75691	0.5%	1	180.0736541748047
24Apr2024_DDH_Hsp90_x63_468_DMSO_BR01_Slot2-31_1_8881	O75694	26.2%	37	1296.844482421875
24Apr2024_DDH_Hsp90_x63_468_DMSO_BR01_Slot2-31_1_8881	O75695	11.7%	5	476.85784912109375
24Apr2024_DDH_Hsp90_x63_468_DMSO_BR01_Slot2-31_1_8881	O75717	0%	0	NaN
24Apr2024_DDH_Hsp90_x63_468_DMSO_BR01_Slot2-31_1_8881	O75718	9%	4	216.5503387451172
24Apr2024_DDH_Hsp90_x63_468_DMSO_BR01_Slot2-31_1_8881	O75746	26.7%	19	1145.8154296875
24Apr2024_DDH_Hsp90_x63_468_DMSO_BR01_Slot2-31_1_8881	O75752	4.2%	1	142.226806640625
24Apr2024_DDH_Hsp90_x63_468_DMSO_BR01_Slot2-31_1_8881	O75787	21.7%	8	2421.38623046875
24Apr2024_DDH_Hsp90_x63_468_DMSO_BR01_Slot2-31_1_8881	O75792	22.1%	6	892.11181640625
24Apr2024_DDH_Hsp90_x63_468_DMSO_BR01_Slot2-31_1_8881	O75794	18.2%	6	522.9114990234375
24Apr2024_DDH_Hsp90_x63_468_DMSO_BR01_Slot2-31_1_8881	O75815	1.2%	1	171.51638793945312
24Apr2024_DDH_Hsp90_x63_468_DMSO_BR01_Slot2-31_1_8881	O75817	24.3%	4	324.8352966308594
24Apr2024_DDH_Hsp90_x63_468_DMSO_BR01_Slot2-31_1_8881	O75818	18.7%	6	286.30462646484375
24Apr2024_DDH_Hsp90_x63_468_DMSO_BR01_Slot2-31_1_8881	O75821	63.7%	39	5630.134765625
24Apr2024_DDH_Hsp90_x63_468_DMSO_BR01_Slot2-31_1_8881	O75822	41.9%	12	2419.795166015625
24Apr2024_DDH_Hsp90_x63_468_DMSO_BR01_Slot2-31_1_8881	O75828	43.3%	23	2872.189697265625
24Apr2024_DDH_Hsp90_x63_468_DMSO_BR01_Slot2-31_1_8881	O75832	41.2%	18	1678.9737548828125
24Apr2024_DDH_Hsp90_x63_468_DMSO_BR01_Slot2-31_1_8881	O75843	10.3%	7	401.6296691894531
24Apr2024_DDH_Hsp90_x63_468_DMSO_BR01_Slot2-31_1_8881	O75844	27.6%	17	4654.8427734375
24Apr2024_DDH_Hsp90_x63_468_DMSO_BR01_Slot2-31_1_8881	O75845	5%	2	705.60400390625
24Apr2024_DDH_Hsp90_x63_468_DMSO_BR01_Slot2-31_1_8881	O75864	9.7%	6	145.47215270996094
24Apr2024_DDH_Hsp90_x63_468_DMSO_BR01_Slot2-31_1_8881	O75865	0%	0	NaN
24Apr2024_DDH_Hsp90_x63_468_DMSO_BR01_Slot2-31_1_8881	O75874	65%	53	8617.5078125
24Apr2024_DDH_Hsp90_x63_468_DMSO_BR01_Slot2-31_1_8881	O75879	21.2%	7	903.0982055664062
24Apr2024_DDH_Hsp90_x63_468_DMSO_BR01_Slot2-31_1_8881	O75880	18.9%	5	1088.6866455078125
24Apr2024_DDH_Hsp90_x63_468_DMSO_BR01_Slot2-31_1_8881	O75882	0%	0	NaN
24Apr2024_DDH_Hsp90_x63_468_DMSO_BR01_Slot2-31_1_8881	O75884	47.3%	7	1287.3150634765625
24Apr2024_DDH_Hsp90_x63_468_DMSO_BR01_Slot2-31_1_8881	O75886	19%	8	622.21533203125
24Apr2024_DDH_Hsp90_x63_468_DMSO_BR01_Slot2-31_1_8881	O75896	35.5%	2	38.977325439453125
24Apr2024_DDH_Hsp90_x63_468_DMSO_BR01_Slot2-31_1_8881	O75907	0%	0	NaN
24Apr2024_DDH_Hsp90_x63_468_DMSO_BR01_Slot2-31_1_8881	O75909	7.1%	3	279.8846740722656
24Apr2024_DDH_Hsp90_x63_468_DMSO_BR01_Slot2-31_1_8881	O75911	10.6%	2	96.09002685546875
24Apr2024_DDH_Hsp90_x63_468_DMSO_BR01_Slot2-31_1_8881	O75915	27.7%	16	1539.81396484375
24Apr2024_DDH_Hsp90_x63_468_DMSO_BR01_Slot2-31_1_8881	O75923	0%	0	NaN
24Apr2024_DDH_Hsp90_x63_468_DMSO_BR01_Slot2-31_1_8881	O75925	2.3%	1	170.6403045654297
24Apr2024_DDH_Hsp90_x63_468_DMSO_BR01_Slot2-31_1_8881	O75934	44.9%	11	284.88934326171875
24Apr2024_DDH_Hsp90_x63_468_DMSO_BR01_Slot2-31_1_8881	O75935	19.4%	4	2587.828369140625
24Apr2024_DDH_Hsp90_x63_468_DMSO_BR01_Slot2-31_1_8881	O75936	0%	0	NaN
24Apr2024_DDH_Hsp90_x63_468_DMSO_BR01_Slot2-31_1_8881	O75937	40.3%	13	2278.828857421875
24Apr2024_DDH_Hsp90_x63_468_DMSO_BR01_Slot2-31_1_8881	O75940	0%	0	NaN
24Apr2024_DDH_Hsp90_x63_468_DMSO_BR01_Slot2-31_1_8881	O75947	68.3%	22	5273.67919921875
24Apr2024_DDH_Hsp90_x63_468_DMSO_BR01_Slot2-31_1_8881	O75953	4.6%	2	3338.90625
24Apr2024_DDH_Hsp90_x63_468_DMSO_BR01_Slot2-31_1_8881	O75954	4.6%	1	275.4029235839844
24Apr2024_DDH_Hsp90_x63_468_DMSO_BR01_Slot2-31_1_8881	O75955	44.5%	15	481.2547302246094
24Apr2024_DDH_Hsp90_x63_468_DMSO_BR01_Slot2-31_1_8881	O75962	3.6%	9	156.16400146484375
24Apr2024_DDH_Hsp90_x63_468_DMSO_BR01_Slot2-31_1_8881	O75964	46.6%	7	10847.0126953125
24Apr2024_DDH_Hsp90_x63_468_DMSO_BR01_Slot2-31_1_8881	O75970	0%	0	NaN
24Apr2024_DDH_Hsp90_x63_468_DMSO_BR01_Slot2-31_1_8881	O75976	16.1%	17	523.2123413085938
24Apr2024_DDH_Hsp90_x63_468_DMSO_BR01_Slot2-31_1_8881	O75995	0%	0	NaN
24Apr2024_DDH_Hsp90_x63_468_DMSO_BR01_Slot2-31_1_8881	O76003	60%	31	3014.542236328125
24Apr2024_DDH_Hsp90_x63_468_DMSO_BR01_Slot2-31_1_8881	O76015	2.4%	1	5048.2548828125
24Apr2024_DDH_Hsp90_x63_468_DMSO_BR01_Slot2-31_1_8881	O76021	11.6%	4	139.31805419921875
24Apr2024_DDH_Hsp90_x63_468_DMSO_BR01_Slot2-31_1_8881	O76024	1.5%	1	135.03431701660156
24Apr2024_DDH_Hsp90_x63_468_DMSO_BR01_Slot2-31_1_8881	O76031	35.4%	25	742.3926391601562
24Apr2024_DDH_Hsp90_x63_468_DMSO_BR01_Slot2-31_1_8881	O76041	1.1%	2	4346.763671875
24Apr2024_DDH_Hsp90_x63_468_DMSO_BR01_Slot2-31_1_8881	O76054	11.2%	6	465.66021728515625
24Apr2024_DDH_Hsp90_x63_468_DMSO_BR01_Slot2-31_1_8881	O76062	0%	0	NaN
24Apr2024_DDH_Hsp90_x63_468_DMSO_BR01_Slot2-31_1_8881	O76070	41.7%	7	179.52593994140625
24Apr2024_DDH_Hsp90_x63_468_DMSO_BR01_Slot2-31_1_8881	O76071	22.4%	7	545.104248046875
24Apr2024_DDH_Hsp90_x63_468_DMSO_BR01_Slot2-31_1_8881	O76074	1.9%	1	106.79937744140625
24Apr2024_DDH_Hsp90_x63_468_DMSO_BR01_Slot2-31_1_8881	O76075	0%	0	NaN
24Apr2024_DDH_Hsp90_x63_468_DMSO_BR01_Slot2-31_1_8881	O76080	4.2%	1	282.4731140136719
24Apr2024_DDH_Hsp90_x63_468_DMSO_BR01_Slot2-31_1_8881	O76094	39.3%	33	738.0987548828125
24Apr2024_DDH_Hsp90_x63_468_DMSO_BR01_Slot2-31_1_8881	O76095	0%	0	NaN
24Apr2024_DDH_Hsp90_x63_468_DMSO_BR01_Slot2-31_1_8881	O77932	0%	0	NaN
24Apr2024_DDH_Hsp90_x63_468_DMSO_BR01_Slot2-31_1_8881	O94760	60.7%	28	2943.9765625
24Apr2024_DDH_Hsp90_x63_468_DMSO_BR01_Slot2-31_1_8881	O94762	1.9%	2	632.4196166992188
24Apr2024_DDH_Hsp90_x63_468_DMSO_BR01_Slot2-31_1_8881	O94763	19.3%	7	248.07789611816406
24Apr2024_DDH_Hsp90_x63_468_DMSO_BR01_Slot2-31_1_8881	O94766	9.9%	3	453.9140319824219
24Apr2024_DDH_Hsp90_x63_468_DMSO_BR01_Slot2-31_1_8881	O94768	4%	1	125.73554992675781
24Apr2024_DDH_Hsp90_x63_468_DMSO_BR01_Slot2-31_1_8881	O94776	40.4%	28	1995.3778076171875
24Apr2024_DDH_Hsp90_x63_468_DMSO_BR01_Slot2-31_1_8881	O94782	1.1%	1	336.2454528808594
24Apr2024_DDH_Hsp90_x63_468_DMSO_BR01_Slot2-31_1_8881	O94804	10.2%	8	235.65548706054688
24Apr2024_DDH_Hsp90_x63_468_DMSO_BR01_Slot2-31_1_8881	O94806	4.5%	3	372.7049865722656
24Apr2024_DDH_Hsp90_x63_468_DMSO_BR01_Slot2-31_1_8881	O94817	0%	0	NaN
24Apr2024_DDH_Hsp90_x63_468_DMSO_BR01_Slot2-31_1_8881	O94822	5.3%	7	210.96514892578125
24Apr2024_DDH_Hsp90_x63_468_DMSO_BR01_Slot2-31_1_8881	O94823	0%	0	NaN
24Apr2024_DDH_Hsp90_x63_468_DMSO_BR01_Slot2-31_1_8881	O94826	48%	35	1855.4339599609375
24Apr2024_DDH_Hsp90_x63_468_DMSO_BR01_Slot2-31_1_8881	O94829	4.5%	4	322.8971862792969
24Apr2024_DDH_Hsp90_x63_468_DMSO_BR01_Slot2-31_1_8881	O94830	3%	3	154.20614624023438
24Apr2024_DDH_Hsp90_x63_468_DMSO_BR01_Slot2-31_1_8881	O94832	11.2%	8	525.6724853515625
24Apr2024_DDH_Hsp90_x63_468_DMSO_BR01_Slot2-31_1_8881	O94842	7.6%	7	347.3601989746094
24Apr2024_DDH_Hsp90_x63_468_DMSO_BR01_Slot2-31_1_8881	O94855	6.1%	5	222.5713653564453
24Apr2024_DDH_Hsp90_x63_468_DMSO_BR01_Slot2-31_1_8881	O94864	0%	0	NaN
24Apr2024_DDH_Hsp90_x63_468_DMSO_BR01_Slot2-31_1_8881	O94868	0%	0	NaN
24Apr2024_DDH_Hsp90_x63_468_DMSO_BR01_Slot2-31_1_8881	O94874	31.6%	33	1416.181640625
24Apr2024_DDH_Hsp90_x63_468_DMSO_BR01_Slot2-31_1_8881	O94875	0%	0	NaN
24Apr2024_DDH_Hsp90_x63_468_DMSO_BR01_Slot2-31_1_8881	O94876	0%	0	NaN
24Apr2024_DDH_Hsp90_x63_468_DMSO_BR01_Slot2-31_1_8881	O94885	0%	0	NaN
24Apr2024_DDH_Hsp90_x63_468_DMSO_BR01_Slot2-31_1_8881	O94886	4%	4	781.2025756835938
24Apr2024_DDH_Hsp90_x63_468_DMSO_BR01_Slot2-31_1_8881	O94887	0%	0	NaN
24Apr2024_DDH_Hsp90_x63_468_DMSO_BR01_Slot2-31_1_8881	O94888	25.2%	8	457.8169860839844
24Apr2024_DDH_Hsp90_x63_468_DMSO_BR01_Slot2-31_1_8881	O94901	0%	0	NaN
24Apr2024_DDH_Hsp90_x63_468_DMSO_BR01_Slot2-31_1_8881	O94903	41.5%	13	1699.326904296875
24Apr2024_DDH_Hsp90_x63_468_DMSO_BR01_Slot2-31_1_8881	O94905	47.8%	19	796.1849365234375
24Apr2024_DDH_Hsp90_x63_468_DMSO_BR01_Slot2-31_1_8881	O94906	14.5%	12	968.2013549804688
24Apr2024_DDH_Hsp90_x63_468_DMSO_BR01_Slot2-31_1_8881	O94913	2.2%	3	208.75892639160156
24Apr2024_DDH_Hsp90_x63_468_DMSO_BR01_Slot2-31_1_8881	O94915	2.3%	5	200.75880432128906
24Apr2024_DDH_Hsp90_x63_468_DMSO_BR01_Slot2-31_1_8881	O94916	0%	0	NaN
24Apr2024_DDH_Hsp90_x63_468_DMSO_BR01_Slot2-31_1_8881	O94919	6.6%	3	498.09637451171875
24Apr2024_DDH_Hsp90_x63_468_DMSO_BR01_Slot2-31_1_8881	O94923	0%	0	NaN
24Apr2024_DDH_Hsp90_x63_468_DMSO_BR01_Slot2-31_1_8881	O94925	27.7%	20	1309.4949951171875
24Apr2024_DDH_Hsp90_x63_468_DMSO_BR01_Slot2-31_1_8881	O94927	5.4%	2	46.221107482910156
24Apr2024_DDH_Hsp90_x63_468_DMSO_BR01_Slot2-31_1_8881	O94941	3.3%	1	101.22807312011719
24Apr2024_DDH_Hsp90_x63_468_DMSO_BR01_Slot2-31_1_8881	O94952	0%	0	NaN
24Apr2024_DDH_Hsp90_x63_468_DMSO_BR01_Slot2-31_1_8881	O94953	0.9%	1	148.72535705566406
24Apr2024_DDH_Hsp90_x63_468_DMSO_BR01_Slot2-31_1_8881	O94964	2%	2	57.1856575012207
24Apr2024_DDH_Hsp90_x63_468_DMSO_BR01_Slot2-31_1_8881	O94966	9.5%	8	197.1858367919922
24Apr2024_DDH_Hsp90_x63_468_DMSO_BR01_Slot2-31_1_8881	O94967	2.4%	2	109.59085845947266
24Apr2024_DDH_Hsp90_x63_468_DMSO_BR01_Slot2-31_1_8881	O94973	18.7%	17	772.2680053710938
24Apr2024_DDH_Hsp90_x63_468_DMSO_BR01_Slot2-31_1_8881	O94979	24.1%	35	1749.9404296875
24Apr2024_DDH_Hsp90_x63_468_DMSO_BR01_Slot2-31_1_8881	O94992	13.1%	5	480.0084533691406
24Apr2024_DDH_Hsp90_x63_468_DMSO_BR01_Slot2-31_1_8881	O95049	12.4%	8	568.6165771484375
24Apr2024_DDH_Hsp90_x63_468_DMSO_BR01_Slot2-31_1_8881	O95059	16.1%	1	530.2257080078125
24Apr2024_DDH_Hsp90_x63_468_DMSO_BR01_Slot2-31_1_8881	O95067	3.3%	1	283.2475280761719
24Apr2024_DDH_Hsp90_x63_468_DMSO_BR01_Slot2-31_1_8881	O95070	9.2%	2	114.36183166503906
24Apr2024_DDH_Hsp90_x63_468_DMSO_BR01_Slot2-31_1_8881	O95071	9.4%	21	273.0340270996094
24Apr2024_DDH_Hsp90_x63_468_DMSO_BR01_Slot2-31_1_8881	O95081	1.7%	1	391.86376953125
24Apr2024_DDH_Hsp90_x63_468_DMSO_BR01_Slot2-31_1_8881	O95104	12.9%	11	540.6636962890625
24Apr2024_DDH_Hsp90_x63_468_DMSO_BR01_Slot2-31_1_8881	O95139	25.8%	3	1358.93408203125
24Apr2024_DDH_Hsp90_x63_468_DMSO_BR01_Slot2-31_1_8881	O95140	0%	0	NaN
24Apr2024_DDH_Hsp90_x63_468_DMSO_BR01_Slot2-31_1_8881	O95149	10.3%	2	637.9835205078125
24Apr2024_DDH_Hsp90_x63_468_DMSO_BR01_Slot2-31_1_8881	O95155	6%	7	250.5648956298828
24Apr2024_DDH_Hsp90_x63_468_DMSO_BR01_Slot2-31_1_8881	O95158	0%	0	NaN
24Apr2024_DDH_Hsp90_x63_468_DMSO_BR01_Slot2-31_1_8881	O95159	19.7%	5	1312.9700927734375
24Apr2024_DDH_Hsp90_x63_468_DMSO_BR01_Slot2-31_1_8881	O95163	15.1%	17	409.1651306152344
24Apr2024_DDH_Hsp90_x63_468_DMSO_BR01_Slot2-31_1_8881	O95164	10.3%	1	187.7886199951172
24Apr2024_DDH_Hsp90_x63_468_DMSO_BR01_Slot2-31_1_8881	O95166	9.4%	1	299.38031005859375
24Apr2024_DDH_Hsp90_x63_468_DMSO_BR01_Slot2-31_1_8881	O95167	13.1%	1	822.4500732421875
24Apr2024_DDH_Hsp90_x63_468_DMSO_BR01_Slot2-31_1_8881	O95168	41.1%	5	1257.53271484375
24Apr2024_DDH_Hsp90_x63_468_DMSO_BR01_Slot2-31_1_8881	O95169	4.8%	1	1693.152099609375
24Apr2024_DDH_Hsp90_x63_468_DMSO_BR01_Slot2-31_1_8881	O95182	32.7%	5	465.17767333984375
24Apr2024_DDH_Hsp90_x63_468_DMSO_BR01_Slot2-31_1_8881	O95197	6.4%	6	2080.8857421875
24Apr2024_DDH_Hsp90_x63_468_DMSO_BR01_Slot2-31_1_8881	O95202	36.1%	24	1576.78662109375
24Apr2024_DDH_Hsp90_x63_468_DMSO_BR01_Slot2-31_1_8881	O95208	0%	0	NaN
24Apr2024_DDH_Hsp90_x63_468_DMSO_BR01_Slot2-31_1_8881	O95210	2.2%	1	1041.4705810546875
24Apr2024_DDH_Hsp90_x63_468_DMSO_BR01_Slot2-31_1_8881	O95218	7.9%	2	675.4567260742188
24Apr2024_DDH_Hsp90_x63_468_DMSO_BR01_Slot2-31_1_8881	O95219	19.1%	7	245.0242156982422
24Apr2024_DDH_Hsp90_x63_468_DMSO_BR01_Slot2-31_1_8881	O95229	21.3%	4	407.8880615234375
24Apr2024_DDH_Hsp90_x63_468_DMSO_BR01_Slot2-31_1_8881	O95231	0%	0	NaN
24Apr2024_DDH_Hsp90_x63_468_DMSO_BR01_Slot2-31_1_8881	O95232	22.7%	7	551.47265625
24Apr2024_DDH_Hsp90_x63_468_DMSO_BR01_Slot2-31_1_8881	O95235	12.1%	9	286.00946044921875
24Apr2024_DDH_Hsp90_x63_468_DMSO_BR01_Slot2-31_1_8881	O95236	0%	0	NaN
24Apr2024_DDH_Hsp90_x63_468_DMSO_BR01_Slot2-31_1_8881	O95238	8.1%	3	1343.1865234375
24Apr2024_DDH_Hsp90_x63_468_DMSO_BR01_Slot2-31_1_8881	O95239	28.2%	42	829.8763427734375
24Apr2024_DDH_Hsp90_x63_468_DMSO_BR01_Slot2-31_1_8881	O95243	0%	0	NaN
24Apr2024_DDH_Hsp90_x63_468_DMSO_BR01_Slot2-31_1_8881	O95248	3.1%	4	353.7882080078125
24Apr2024_DDH_Hsp90_x63_468_DMSO_BR01_Slot2-31_1_8881	O95249	18%	4	526.237060546875
24Apr2024_DDH_Hsp90_x63_468_DMSO_BR01_Slot2-31_1_8881	O95251	0%	0	NaN
24Apr2024_DDH_Hsp90_x63_468_DMSO_BR01_Slot2-31_1_8881	O95258;Q5SVS4	4.9%;5.5%	1	83.17292785644531
24Apr2024_DDH_Hsp90_x63_468_DMSO_BR01_Slot2-31_1_8881	O95260	4.8%	2	89.31217193603516
24Apr2024_DDH_Hsp90_x63_468_DMSO_BR01_Slot2-31_1_8881	O95263	0%	0	NaN
24Apr2024_DDH_Hsp90_x63_468_DMSO_BR01_Slot2-31_1_8881	O95273	0%	0	NaN
24Apr2024_DDH_Hsp90_x63_468_DMSO_BR01_Slot2-31_1_8881	O95274	0%	0	NaN
24Apr2024_DDH_Hsp90_x63_468_DMSO_BR01_Slot2-31_1_8881	O95292	30.5%	10	1025.5675048828125
24Apr2024_DDH_Hsp90_x63_468_DMSO_BR01_Slot2-31_1_8881	O95295	17.6%	3	443.07061767578125
24Apr2024_DDH_Hsp90_x63_468_DMSO_BR01_Slot2-31_1_8881	O95297	17.5%	5	895.9366455078125
24Apr2024_DDH_Hsp90_x63_468_DMSO_BR01_Slot2-31_1_8881	O95298	16%	2	1885.8822021484375
24Apr2024_DDH_Hsp90_x63_468_DMSO_BR01_Slot2-31_1_8881	O95299	34.9%	15	1938.1251220703125
24Apr2024_DDH_Hsp90_x63_468_DMSO_BR01_Slot2-31_1_8881	O95302	21.9%	10	1037.622314453125
24Apr2024_DDH_Hsp90_x63_468_DMSO_BR01_Slot2-31_1_8881	O95336	76.4%	26	3002.9130859375
24Apr2024_DDH_Hsp90_x63_468_DMSO_BR01_Slot2-31_1_8881	O95340	21.7%	12	490.70941162109375
24Apr2024_DDH_Hsp90_x63_468_DMSO_BR01_Slot2-31_1_8881	O95347	33.9%	48	1741.3861083984375
24Apr2024_DDH_Hsp90_x63_468_DMSO_BR01_Slot2-31_1_8881	O95352	1.8%	1	178.06137084960938
24Apr2024_DDH_Hsp90_x63_468_DMSO_BR01_Slot2-31_1_8881	O95359	1.3%	4	418.3768310546875
24Apr2024_DDH_Hsp90_x63_468_DMSO_BR01_Slot2-31_1_8881	O95361	25.4%	22	925.220703125
24Apr2024_DDH_Hsp90_x63_468_DMSO_BR01_Slot2-31_1_8881	O95363	6.7%	3	471.03485107421875
24Apr2024_DDH_Hsp90_x63_468_DMSO_BR01_Slot2-31_1_8881	O95365	0%	0	NaN
24Apr2024_DDH_Hsp90_x63_468_DMSO_BR01_Slot2-31_1_8881	O95372	45.5%	13	3953.214599609375
24Apr2024_DDH_Hsp90_x63_468_DMSO_BR01_Slot2-31_1_8881	O95373	22.3%	33	1702.3868408203125
24Apr2024_DDH_Hsp90_x63_468_DMSO_BR01_Slot2-31_1_8881	O95376	3.2%	1	209.65057373046875
24Apr2024_DDH_Hsp90_x63_468_DMSO_BR01_Slot2-31_1_8881	O95379	10.1%	1	152.93116760253906
24Apr2024_DDH_Hsp90_x63_468_DMSO_BR01_Slot2-31_1_8881	O95382	5.5%	6	240.27252197265625
24Apr2024_DDH_Hsp90_x63_468_DMSO_BR01_Slot2-31_1_8881	O95391	0%	0	NaN
24Apr2024_DDH_Hsp90_x63_468_DMSO_BR01_Slot2-31_1_8881	O95394	27.9%	20	1491.27783203125
24Apr2024_DDH_Hsp90_x63_468_DMSO_BR01_Slot2-31_1_8881	O95396	19.3%	8	240.24693298339844
24Apr2024_DDH_Hsp90_x63_468_DMSO_BR01_Slot2-31_1_8881	O95400	9.4%	3	617.0911865234375
24Apr2024_DDH_Hsp90_x63_468_DMSO_BR01_Slot2-31_1_8881	O95402	0%	0	NaN
24Apr2024_DDH_Hsp90_x63_468_DMSO_BR01_Slot2-31_1_8881	O95425	0.9%	2	261.92864990234375
24Apr2024_DDH_Hsp90_x63_468_DMSO_BR01_Slot2-31_1_8881	O95429	0%	0	NaN
24Apr2024_DDH_Hsp90_x63_468_DMSO_BR01_Slot2-31_1_8881	O95433	58%	31	3878.487060546875
24Apr2024_DDH_Hsp90_x63_468_DMSO_BR01_Slot2-31_1_8881	O95436	0%	0	NaN
24Apr2024_DDH_Hsp90_x63_468_DMSO_BR01_Slot2-31_1_8881	O95447	0%	0	NaN
24Apr2024_DDH_Hsp90_x63_468_DMSO_BR01_Slot2-31_1_8881	O95453	0%	0	NaN
24Apr2024_DDH_Hsp90_x63_468_DMSO_BR01_Slot2-31_1_8881	O95456	42.7%	12	3227.2470703125
24Apr2024_DDH_Hsp90_x63_468_DMSO_BR01_Slot2-31_1_8881	O95470	27.1%	12	1200.186767578125
24Apr2024_DDH_Hsp90_x63_468_DMSO_BR01_Slot2-31_1_8881	O95471	7.6%	2	374.2141418457031
24Apr2024_DDH_Hsp90_x63_468_DMSO_BR01_Slot2-31_1_8881	O95476	4.5%	1	151.93692016601562
24Apr2024_DDH_Hsp90_x63_468_DMSO_BR01_Slot2-31_1_8881	O95477	0%	0	NaN
24Apr2024_DDH_Hsp90_x63_468_DMSO_BR01_Slot2-31_1_8881	O95478	4.2%	1	35.85262680053711
24Apr2024_DDH_Hsp90_x63_468_DMSO_BR01_Slot2-31_1_8881	O95479	5.6%	5	214.7398681640625
24Apr2024_DDH_Hsp90_x63_468_DMSO_BR01_Slot2-31_1_8881	O95486	12.8%	17	778.4961547851562
24Apr2024_DDH_Hsp90_x63_468_DMSO_BR01_Slot2-31_1_8881	O95487	7.6%	9	733.7283935546875
24Apr2024_DDH_Hsp90_x63_468_DMSO_BR01_Slot2-31_1_8881	O95490	1.9%	2	309.6527099609375
24Apr2024_DDH_Hsp90_x63_468_DMSO_BR01_Slot2-31_1_8881	O95528	1.5%	1	9.728683471679688
24Apr2024_DDH_Hsp90_x63_468_DMSO_BR01_Slot2-31_1_8881	O95551	10.2%	4	319.2098388671875
24Apr2024_DDH_Hsp90_x63_468_DMSO_BR01_Slot2-31_1_8881	O95562	16.9%	2	677.2002563476562
24Apr2024_DDH_Hsp90_x63_468_DMSO_BR01_Slot2-31_1_8881	O95563	43.3%	8	540.628662109375
24Apr2024_DDH_Hsp90_x63_468_DMSO_BR01_Slot2-31_1_8881	O95568	0%	0	NaN
24Apr2024_DDH_Hsp90_x63_468_DMSO_BR01_Slot2-31_1_8881	O95571	54.7%	18	3777.103515625
24Apr2024_DDH_Hsp90_x63_468_DMSO_BR01_Slot2-31_1_8881	O95573	25.8%	20	1727.265380859375
24Apr2024_DDH_Hsp90_x63_468_DMSO_BR01_Slot2-31_1_8881	O95602	1.8%	2	198.7299041748047
24Apr2024_DDH_Hsp90_x63_468_DMSO_BR01_Slot2-31_1_8881	O95613	0%	0	NaN
24Apr2024_DDH_Hsp90_x63_468_DMSO_BR01_Slot2-31_1_8881	O95619	0%	0	NaN
24Apr2024_DDH_Hsp90_x63_468_DMSO_BR01_Slot2-31_1_8881	O95625	0%	0	NaN
24Apr2024_DDH_Hsp90_x63_468_DMSO_BR01_Slot2-31_1_8881	O95628	4.5%	3	143.1444854736328
24Apr2024_DDH_Hsp90_x63_468_DMSO_BR01_Slot2-31_1_8881	O95630	25%	9	611.9873657226562
24Apr2024_DDH_Hsp90_x63_468_DMSO_BR01_Slot2-31_1_8881	O95631	0%	0	NaN
24Apr2024_DDH_Hsp90_x63_468_DMSO_BR01_Slot2-31_1_8881	O95639	8.6%	2	92.05023193359375
24Apr2024_DDH_Hsp90_x63_468_DMSO_BR01_Slot2-31_1_8881	O95670	12.7%	4	3266.40380859375
24Apr2024_DDH_Hsp90_x63_468_DMSO_BR01_Slot2-31_1_8881	O95671	4.8%	2	488.0314636230469
24Apr2024_DDH_Hsp90_x63_468_DMSO_BR01_Slot2-31_1_8881	O95674	7%	2	448.26287841796875
24Apr2024_DDH_Hsp90_x63_468_DMSO_BR01_Slot2-31_1_8881	O95678	6.2%	5	13396.1552734375
24Apr2024_DDH_Hsp90_x63_468_DMSO_BR01_Slot2-31_1_8881	O95684	23.6%	8	881.864013671875
24Apr2024_DDH_Hsp90_x63_468_DMSO_BR01_Slot2-31_1_8881	O95685	14.7%	4	254.7820281982422
24Apr2024_DDH_Hsp90_x63_468_DMSO_BR01_Slot2-31_1_8881	O95707	9.1%	2	177.24978637695312
24Apr2024_DDH_Hsp90_x63_468_DMSO_BR01_Slot2-31_1_8881	O95714	0.8%	3	51.06965255737305
24Apr2024_DDH_Hsp90_x63_468_DMSO_BR01_Slot2-31_1_8881	O95716	47%	11	2834.476806640625
24Apr2024_DDH_Hsp90_x63_468_DMSO_BR01_Slot2-31_1_8881	O95721	43%	13	1600.1087646484375
24Apr2024_DDH_Hsp90_x63_468_DMSO_BR01_Slot2-31_1_8881	O95747	26.8%	15	877.5034790039062
24Apr2024_DDH_Hsp90_x63_468_DMSO_BR01_Slot2-31_1_8881	O95749	36.7%	13	1505.94970703125
24Apr2024_DDH_Hsp90_x63_468_DMSO_BR01_Slot2-31_1_8881	O95757	9.8%	6	2189.506591796875
24Apr2024_DDH_Hsp90_x63_468_DMSO_BR01_Slot2-31_1_8881	O95758	31.7%	27	822.4851684570312
24Apr2024_DDH_Hsp90_x63_468_DMSO_BR01_Slot2-31_1_8881	O95777	88.5%	11	1887.796630859375
24Apr2024_DDH_Hsp90_x63_468_DMSO_BR01_Slot2-31_1_8881	O95782	42.2%	57	1746.8924560546875
24Apr2024_DDH_Hsp90_x63_468_DMSO_BR01_Slot2-31_1_8881	O95785	1.3%	2	362.5091247558594
24Apr2024_DDH_Hsp90_x63_468_DMSO_BR01_Slot2-31_1_8881	O95786	0%	0	NaN
24Apr2024_DDH_Hsp90_x63_468_DMSO_BR01_Slot2-31_1_8881	O95793	33.1%	32	1482.772216796875
24Apr2024_DDH_Hsp90_x63_468_DMSO_BR01_Slot2-31_1_8881	O95801	23.8%	11	643.9951171875
24Apr2024_DDH_Hsp90_x63_468_DMSO_BR01_Slot2-31_1_8881	O95807	0%	0	NaN
24Apr2024_DDH_Hsp90_x63_468_DMSO_BR01_Slot2-31_1_8881	O95816	17.5%	4	1179.0694580078125
24Apr2024_DDH_Hsp90_x63_468_DMSO_BR01_Slot2-31_1_8881	O95817	6.8%	4	307.26312255859375
24Apr2024_DDH_Hsp90_x63_468_DMSO_BR01_Slot2-31_1_8881	O95819	1%	1	101.86561584472656
24Apr2024_DDH_Hsp90_x63_468_DMSO_BR01_Slot2-31_1_8881	O95822	10.1%	5	486.7175598144531
24Apr2024_DDH_Hsp90_x63_468_DMSO_BR01_Slot2-31_1_8881	O95825	11.5%	4	412.5309143066406
24Apr2024_DDH_Hsp90_x63_468_DMSO_BR01_Slot2-31_1_8881	O95831	43.1%	32	2104.421142578125
24Apr2024_DDH_Hsp90_x63_468_DMSO_BR01_Slot2-31_1_8881	O95832	7.6%	1	139.30116271972656
24Apr2024_DDH_Hsp90_x63_468_DMSO_BR01_Slot2-31_1_8881	O95834	25%	13	1088.7567138671875
24Apr2024_DDH_Hsp90_x63_468_DMSO_BR01_Slot2-31_1_8881	O95835	0%	0	NaN
24Apr2024_DDH_Hsp90_x63_468_DMSO_BR01_Slot2-31_1_8881	O95841	0%	0	NaN
24Apr2024_DDH_Hsp90_x63_468_DMSO_BR01_Slot2-31_1_8881	O95857	8.3%	3	334.3373718261719
24Apr2024_DDH_Hsp90_x63_468_DMSO_BR01_Slot2-31_1_8881	O95858	11.6%	4	178.3394012451172
24Apr2024_DDH_Hsp90_x63_468_DMSO_BR01_Slot2-31_1_8881	O95861	76.6%	33	1952.9326171875
24Apr2024_DDH_Hsp90_x63_468_DMSO_BR01_Slot2-31_1_8881	O95865	68.8%	18	3474.667724609375
24Apr2024_DDH_Hsp90_x63_468_DMSO_BR01_Slot2-31_1_8881	O95870	16.3%	9	719.1701049804688
24Apr2024_DDH_Hsp90_x63_468_DMSO_BR01_Slot2-31_1_8881	O95873	0%	0	NaN
24Apr2024_DDH_Hsp90_x63_468_DMSO_BR01_Slot2-31_1_8881	O95881	30.8%	13	2444.854248046875
24Apr2024_DDH_Hsp90_x63_468_DMSO_BR01_Slot2-31_1_8881	O95900	3.6%	1	258.859130859375
24Apr2024_DDH_Hsp90_x63_468_DMSO_BR01_Slot2-31_1_8881	O95905	5%	2	271.6435241699219
24Apr2024_DDH_Hsp90_x63_468_DMSO_BR01_Slot2-31_1_8881	O95926	11.1%	2	242.68861389160156
24Apr2024_DDH_Hsp90_x63_468_DMSO_BR01_Slot2-31_1_8881	O95977	0%	0	NaN
24Apr2024_DDH_Hsp90_x63_468_DMSO_BR01_Slot2-31_1_8881	O95983	24.1%	8	898.8010864257812
24Apr2024_DDH_Hsp90_x63_468_DMSO_BR01_Slot2-31_1_8881	O95985	1.2%	1	144.13653564453125
24Apr2024_DDH_Hsp90_x63_468_DMSO_BR01_Slot2-31_1_8881	O95989	19.2%	4	708.7395629882812
24Apr2024_DDH_Hsp90_x63_468_DMSO_BR01_Slot2-31_1_8881	O95994	46.3%	11	2320.169677734375
24Apr2024_DDH_Hsp90_x63_468_DMSO_BR01_Slot2-31_1_8881	O95997	5%	1	816.5676879882812
24Apr2024_DDH_Hsp90_x63_468_DMSO_BR01_Slot2-31_1_8881	O95999	26.2%	6	556.0970458984375
24Apr2024_DDH_Hsp90_x63_468_DMSO_BR01_Slot2-31_1_8881	O96000	35.5%	12	1650.903076171875
24Apr2024_DDH_Hsp90_x63_468_DMSO_BR01_Slot2-31_1_8881	O96005	18.1%	11	1619.6153564453125
24Apr2024_DDH_Hsp90_x63_468_DMSO_BR01_Slot2-31_1_8881	O96006	2.3%	1	1444.068359375
24Apr2024_DDH_Hsp90_x63_468_DMSO_BR01_Slot2-31_1_8881	O96007	18.6%	2	198.73924255371094
24Apr2024_DDH_Hsp90_x63_468_DMSO_BR01_Slot2-31_1_8881	O96008	49%	40	1078.3321533203125
24Apr2024_DDH_Hsp90_x63_468_DMSO_BR01_Slot2-31_1_8881	O96011	40.9%	10	602.9906005859375
24Apr2024_DDH_Hsp90_x63_468_DMSO_BR01_Slot2-31_1_8881	O96013	30.6%	16	508.0548095703125
24Apr2024_DDH_Hsp90_x63_468_DMSO_BR01_Slot2-31_1_8881	O96017	18%	10	311.65765380859375
24Apr2024_DDH_Hsp90_x63_468_DMSO_BR01_Slot2-31_1_8881	O96019	55.2%	28	1014.025634765625
24Apr2024_DDH_Hsp90_x63_468_DMSO_BR01_Slot2-31_1_8881	O96028	0%	0	NaN
24Apr2024_DDH_Hsp90_x63_468_DMSO_BR01_Slot2-31_1_8881	P00167	49.3%	8	2504.677978515625
24Apr2024_DDH_Hsp90_x63_468_DMSO_BR01_Slot2-31_1_8881	P00326	8%	1	53.72344970703125
24Apr2024_DDH_Hsp90_x63_468_DMSO_BR01_Slot2-31_1_8881	P00338	76.2%	55	31404.408203125
24Apr2024_DDH_Hsp90_x63_468_DMSO_BR01_Slot2-31_1_8881	P00352	46.3%	26	869.888916015625
24Apr2024_DDH_Hsp90_x63_468_DMSO_BR01_Slot2-31_1_8881	P00367	51.1%	34	1449.969482421875
24Apr2024_DDH_Hsp90_x63_468_DMSO_BR01_Slot2-31_1_8881	P00374	36.4%	8	908.2855224609375
24Apr2024_DDH_Hsp90_x63_468_DMSO_BR01_Slot2-31_1_8881	P00387	48.2%	28	2500.180419921875
24Apr2024_DDH_Hsp90_x63_468_DMSO_BR01_Slot2-31_1_8881	P00390	52.1%	33	3585.989501953125
24Apr2024_DDH_Hsp90_x63_468_DMSO_BR01_Slot2-31_1_8881	P00403	30.8%	14	9111.056640625
24Apr2024_DDH_Hsp90_x63_468_DMSO_BR01_Slot2-31_1_8881	P00414	0%	0	NaN
24Apr2024_DDH_Hsp90_x63_468_DMSO_BR01_Slot2-31_1_8881	P00441	69.5%	18	5883.73681640625
24Apr2024_DDH_Hsp90_x63_468_DMSO_BR01_Slot2-31_1_8881	P00450	2.5%	2	177.72084045410156
24Apr2024_DDH_Hsp90_x63_468_DMSO_BR01_Slot2-31_1_8881	P00488	0%	0	NaN
24Apr2024_DDH_Hsp90_x63_468_DMSO_BR01_Slot2-31_1_8881	P00491	70.9%	41	2091.7490234375
24Apr2024_DDH_Hsp90_x63_468_DMSO_BR01_Slot2-31_1_8881	P00492	46.8%	12	1395.836181640625
24Apr2024_DDH_Hsp90_x63_468_DMSO_BR01_Slot2-31_1_8881	P00505	59.5%	43	5042.818359375
24Apr2024_DDH_Hsp90_x63_468_DMSO_BR01_Slot2-31_1_8881	P00519	0%	0	NaN
24Apr2024_DDH_Hsp90_x63_468_DMSO_BR01_Slot2-31_1_8881	P00533	50.9%	118	9512.1123046875
24Apr2024_DDH_Hsp90_x63_468_DMSO_BR01_Slot2-31_1_8881	P00540	0%	0	NaN
24Apr2024_DDH_Hsp90_x63_468_DMSO_BR01_Slot2-31_1_8881	P00558	77.7%	76	7323.8994140625
24Apr2024_DDH_Hsp90_x63_468_DMSO_BR01_Slot2-31_1_8881	P00568	53.1%	12	1198.842041015625
24Apr2024_DDH_Hsp90_x63_468_DMSO_BR01_Slot2-31_1_8881	P00734	5%	3	233.89932250976562
24Apr2024_DDH_Hsp90_x63_468_DMSO_BR01_Slot2-31_1_8881	P00740	8.2%	2	329.9693298339844
24Apr2024_DDH_Hsp90_x63_468_DMSO_BR01_Slot2-31_1_8881	P00747	1%	1	822.5760498046875
24Apr2024_DDH_Hsp90_x63_468_DMSO_BR01_Slot2-31_1_8881	P00751	2.2%	2	216.02621459960938
24Apr2024_DDH_Hsp90_x63_468_DMSO_BR01_Slot2-31_1_8881	P00813	15.7%	7	441.51239013671875
24Apr2024_DDH_Hsp90_x63_468_DMSO_BR01_Slot2-31_1_8881	P00846	4.4%	1	407.31256103515625
24Apr2024_DDH_Hsp90_x63_468_DMSO_BR01_Slot2-31_1_8881	P00918	0%	0	NaN
24Apr2024_DDH_Hsp90_x63_468_DMSO_BR01_Slot2-31_1_8881	P00966	53.6%	44	9047.869140625
24Apr2024_DDH_Hsp90_x63_468_DMSO_BR01_Slot2-31_1_8881	P00973	0%	0	NaN
24Apr2024_DDH_Hsp90_x63_468_DMSO_BR01_Slot2-31_1_8881	P01008	9.1%	6	3125.746826171875
24Apr2024_DDH_Hsp90_x63_468_DMSO_BR01_Slot2-31_1_8881	P01011	13.9%	6	503.0194091796875
24Apr2024_DDH_Hsp90_x63_468_DMSO_BR01_Slot2-31_1_8881	P01023	7.5%	15	1831.4989013671875
24Apr2024_DDH_Hsp90_x63_468_DMSO_BR01_Slot2-31_1_8881	P01024	7.1%	16	1381.337646484375
24Apr2024_DDH_Hsp90_x63_468_DMSO_BR01_Slot2-31_1_8881	P01031	0%	0	NaN
24Apr2024_DDH_Hsp90_x63_468_DMSO_BR01_Slot2-31_1_8881	P01033	0%	0	NaN
24Apr2024_DDH_Hsp90_x63_468_DMSO_BR01_Slot2-31_1_8881	P01040	0%	0	NaN
24Apr2024_DDH_Hsp90_x63_468_DMSO_BR01_Slot2-31_1_8881	P01111	52.9%	9	2047.86865234375
24Apr2024_DDH_Hsp90_x63_468_DMSO_BR01_Slot2-31_1_8881	P01112	14.3%	2	666.4866943359375
24Apr2024_DDH_Hsp90_x63_468_DMSO_BR01_Slot2-31_1_8881	P01116	7.9%	1	890.1632080078125
24Apr2024_DDH_Hsp90_x63_468_DMSO_BR01_Slot2-31_1_8881	P01130	3.3%	2	186.1149139404297
24Apr2024_DDH_Hsp90_x63_468_DMSO_BR01_Slot2-31_1_8881	P01135	0%	0	NaN
24Apr2024_DDH_Hsp90_x63_468_DMSO_BR01_Slot2-31_1_8881	P01137	0%	0	NaN
24Apr2024_DDH_Hsp90_x63_468_DMSO_BR01_Slot2-31_1_8881	P01344	13.9%	2	232.3078155517578
24Apr2024_DDH_Hsp90_x63_468_DMSO_BR01_Slot2-31_1_8881	P01834	0%	0	NaN
24Apr2024_DDH_Hsp90_x63_468_DMSO_BR01_Slot2-31_1_8881	P01857	0%	0	NaN
24Apr2024_DDH_Hsp90_x63_468_DMSO_BR01_Slot2-31_1_8881	P01889	19.9%	7	1581.76220703125
24Apr2024_DDH_Hsp90_x63_468_DMSO_BR01_Slot2-31_1_8881	P01893	29%	11	2222.478271484375
24Apr2024_DDH_Hsp90_x63_468_DMSO_BR01_Slot2-31_1_8881	P02100	0%	0	NaN
24Apr2024_DDH_Hsp90_x63_468_DMSO_BR01_Slot2-31_1_8881	P02144	40.3%	4	824.4274291992188
24Apr2024_DDH_Hsp90_x63_468_DMSO_BR01_Slot2-31_1_8881	P02452	0%	0	NaN
24Apr2024_DDH_Hsp90_x63_468_DMSO_BR01_Slot2-31_1_8881	P02461	0%	0	NaN
24Apr2024_DDH_Hsp90_x63_468_DMSO_BR01_Slot2-31_1_8881	P02462	0%	0	NaN
24Apr2024_DDH_Hsp90_x63_468_DMSO_BR01_Slot2-31_1_8881	P02511	50.3%	11	1042.751220703125
24Apr2024_DDH_Hsp90_x63_468_DMSO_BR01_Slot2-31_1_8881	P02533	40.9%	36	32384.044921875
24Apr2024_DDH_Hsp90_x63_468_DMSO_BR01_Slot2-31_1_8881	P02538	32.4%	41	3578.6884765625
24Apr2024_DDH_Hsp90_x63_468_DMSO_BR01_Slot2-31_1_8881	P02545	73.3%	88	11142.1162109375
24Apr2024_DDH_Hsp90_x63_468_DMSO_BR01_Slot2-31_1_8881	P02647	6%	4	519.6708374023438
24Apr2024_DDH_Hsp90_x63_468_DMSO_BR01_Slot2-31_1_8881	P02649	4.7%	1	535.6939086914062
24Apr2024_DDH_Hsp90_x63_468_DMSO_BR01_Slot2-31_1_8881	P02656	0%	0	NaN
24Apr2024_DDH_Hsp90_x63_468_DMSO_BR01_Slot2-31_1_8881	P02671	0%	0	NaN
24Apr2024_DDH_Hsp90_x63_468_DMSO_BR01_Slot2-31_1_8881	P02686	0%	0	NaN
24Apr2024_DDH_Hsp90_x63_468_DMSO_BR01_Slot2-31_1_8881	P02748	2.1%	1	153.295166015625
24Apr2024_DDH_Hsp90_x63_468_DMSO_BR01_Slot2-31_1_8881	P02749	2.6%	1	1233.71533203125
24Apr2024_DDH_Hsp90_x63_468_DMSO_BR01_Slot2-31_1_8881	P02751	2.5%	4	296.9743347167969
24Apr2024_DDH_Hsp90_x63_468_DMSO_BR01_Slot2-31_1_8881	P02753	5%	1	150.4154052734375
24Apr2024_DDH_Hsp90_x63_468_DMSO_BR01_Slot2-31_1_8881	P02760	5.4%	3	1671.682861328125
24Apr2024_DDH_Hsp90_x63_468_DMSO_BR01_Slot2-31_1_8881	P02765	5.4%	4	9613.455078125
24Apr2024_DDH_Hsp90_x63_468_DMSO_BR01_Slot2-31_1_8881	P02766	8.8%	1	3764.498779296875
24Apr2024_DDH_Hsp90_x63_468_DMSO_BR01_Slot2-31_1_8881	P02768	13.3%	21	106643.8359375
24Apr2024_DDH_Hsp90_x63_468_DMSO_BR01_Slot2-31_1_8881	P02771	13.3%	11	4694.56884765625
24Apr2024_DDH_Hsp90_x63_468_DMSO_BR01_Slot2-31_1_8881	P02774	11.8%	12	3119.300048828125
24Apr2024_DDH_Hsp90_x63_468_DMSO_BR01_Slot2-31_1_8881	P02786	43.2%	50	2676.132568359375
24Apr2024_DDH_Hsp90_x63_468_DMSO_BR01_Slot2-31_1_8881	P02787	5.3%	4	4372.6943359375
24Apr2024_DDH_Hsp90_x63_468_DMSO_BR01_Slot2-31_1_8881	P02788	2.8%	3	2276.219970703125
24Apr2024_DDH_Hsp90_x63_468_DMSO_BR01_Slot2-31_1_8881	P02794	38.8%	9	719.4642333984375
24Apr2024_DDH_Hsp90_x63_468_DMSO_BR01_Slot2-31_1_8881	P02795	67.2%	5	331.9596252441406
24Apr2024_DDH_Hsp90_x63_468_DMSO_BR01_Slot2-31_1_8881	P03886	6.3%	2	127.64266967773438
24Apr2024_DDH_Hsp90_x63_468_DMSO_BR01_Slot2-31_1_8881	P03897	0%	0	NaN
24Apr2024_DDH_Hsp90_x63_468_DMSO_BR01_Slot2-31_1_8881	P03905	2.2%	1	214.86717224121094
24Apr2024_DDH_Hsp90_x63_468_DMSO_BR01_Slot2-31_1_8881	P03915	6.1%	5	205.89060974121094
24Apr2024_DDH_Hsp90_x63_468_DMSO_BR01_Slot2-31_1_8881	P03928	16.2%	1	1155.3597412109375
24Apr2024_DDH_Hsp90_x63_468_DMSO_BR01_Slot2-31_1_8881	P03951	0%	0	NaN
24Apr2024_DDH_Hsp90_x63_468_DMSO_BR01_Slot2-31_1_8881	P03973	0%	0	NaN
24Apr2024_DDH_Hsp90_x63_468_DMSO_BR01_Slot2-31_1_8881	P04004	10.7%	4	1284.1302490234375
24Apr2024_DDH_Hsp90_x63_468_DMSO_BR01_Slot2-31_1_8881	P04035	0%	0	NaN
24Apr2024_DDH_Hsp90_x63_468_DMSO_BR01_Slot2-31_1_8881	P04040	59%	59	2940.14990234375
24Apr2024_DDH_Hsp90_x63_468_DMSO_BR01_Slot2-31_1_8881	P04049	6.2%	3	482.9127502441406
24Apr2024_DDH_Hsp90_x63_468_DMSO_BR01_Slot2-31_1_8881	P04053	0%	0	NaN
24Apr2024_DDH_Hsp90_x63_468_DMSO_BR01_Slot2-31_1_8881	P04062	29.7%	18	1721.2596435546875
24Apr2024_DDH_Hsp90_x63_468_DMSO_BR01_Slot2-31_1_8881	P04066	13.9%	6	493.71124267578125
24Apr2024_DDH_Hsp90_x63_468_DMSO_BR01_Slot2-31_1_8881	P04075	86.5%	88	33306.25390625
24Apr2024_DDH_Hsp90_x63_468_DMSO_BR01_Slot2-31_1_8881	P04080	79.6%	16	9173.4130859375
24Apr2024_DDH_Hsp90_x63_468_DMSO_BR01_Slot2-31_1_8881	P04083	66.5%	47	6266.48193359375
24Apr2024_DDH_Hsp90_x63_468_DMSO_BR01_Slot2-31_1_8881	P04114	2.5%	9	736.1494750976562
24Apr2024_DDH_Hsp90_x63_468_DMSO_BR01_Slot2-31_1_8881	P04150	3.5%	2	179.61639404296875
24Apr2024_DDH_Hsp90_x63_468_DMSO_BR01_Slot2-31_1_8881	P04156	16.2%	4	335.28753662109375
24Apr2024_DDH_Hsp90_x63_468_DMSO_BR01_Slot2-31_1_8881	P04179	55%	14	2771.462158203125
24Apr2024_DDH_Hsp90_x63_468_DMSO_BR01_Slot2-31_1_8881	P04181	65.6%	55	7387.5595703125
24Apr2024_DDH_Hsp90_x63_468_DMSO_BR01_Slot2-31_1_8881	P04183	37.6%	10	357.0299072265625
24Apr2024_DDH_Hsp90_x63_468_DMSO_BR01_Slot2-31_1_8881	P04259	1.8%	1	2270.7216796875
24Apr2024_DDH_Hsp90_x63_468_DMSO_BR01_Slot2-31_1_8881	P04264	40.8%	61	4071.630126953125
24Apr2024_DDH_Hsp90_x63_468_DMSO_BR01_Slot2-31_1_8881	P04278	3.5%	1	63.592430114746094
24Apr2024_DDH_Hsp90_x63_468_DMSO_BR01_Slot2-31_1_8881	P04350	0%	0	NaN
24Apr2024_DDH_Hsp90_x63_468_DMSO_BR01_Slot2-31_1_8881	P04406	87.8%	116	82517.171875
24Apr2024_DDH_Hsp90_x63_468_DMSO_BR01_Slot2-31_1_8881	P04424	6.7%	3	463.8072509765625
24Apr2024_DDH_Hsp90_x63_468_DMSO_BR01_Slot2-31_1_8881	P04439	13.2%	6	2385.0771484375
24Apr2024_DDH_Hsp90_x63_468_DMSO_BR01_Slot2-31_1_8881	P04632	86.9%	51	5240.8310546875
24Apr2024_DDH_Hsp90_x63_468_DMSO_BR01_Slot2-31_1_8881	P04637	35.9%	12	1069.830078125
24Apr2024_DDH_Hsp90_x63_468_DMSO_BR01_Slot2-31_1_8881	P04731	0%	0	NaN
24Apr2024_DDH_Hsp90_x63_468_DMSO_BR01_Slot2-31_1_8881	P04733	19.7%	1	283.42803955078125
24Apr2024_DDH_Hsp90_x63_468_DMSO_BR01_Slot2-31_1_8881	P04792	83.9%	26	7594.95703125
24Apr2024_DDH_Hsp90_x63_468_DMSO_BR01_Slot2-31_1_8881	P04818	34.5%	11	1602.6868896484375
24Apr2024_DDH_Hsp90_x63_468_DMSO_BR01_Slot2-31_1_8881	P04843	62.8%	57	7030.34521484375
24Apr2024_DDH_Hsp90_x63_468_DMSO_BR01_Slot2-31_1_8881	P04844	51.5%	64	4851.77783203125
24Apr2024_DDH_Hsp90_x63_468_DMSO_BR01_Slot2-31_1_8881	P04899	36.9%	15	1230.142333984375
24Apr2024_DDH_Hsp90_x63_468_DMSO_BR01_Slot2-31_1_8881	P04908;Q7L7L0	0%;0%	0	NaN
24Apr2024_DDH_Hsp90_x63_468_DMSO_BR01_Slot2-31_1_8881	P04920	20.5%	17	1224.4171142578125
24Apr2024_DDH_Hsp90_x63_468_DMSO_BR01_Slot2-31_1_8881	P05023	48.4%	122	12349.123046875
24Apr2024_DDH_Hsp90_x63_468_DMSO_BR01_Slot2-31_1_8881	P05026	41.6%	22	8668.916015625
24Apr2024_DDH_Hsp90_x63_468_DMSO_BR01_Slot2-31_1_8881	P05062	0%	0	NaN
24Apr2024_DDH_Hsp90_x63_468_DMSO_BR01_Slot2-31_1_8881	P05067	19.6%	16	539.929443359375
24Apr2024_DDH_Hsp90_x63_468_DMSO_BR01_Slot2-31_1_8881	P05089	0%	0	NaN
24Apr2024_DDH_Hsp90_x63_468_DMSO_BR01_Slot2-31_1_8881	P05091	51.8%	43	3399.047607421875
24Apr2024_DDH_Hsp90_x63_468_DMSO_BR01_Slot2-31_1_8881	P05093	0%	0	NaN
24Apr2024_DDH_Hsp90_x63_468_DMSO_BR01_Slot2-31_1_8881	P05106	0%	0	NaN
24Apr2024_DDH_Hsp90_x63_468_DMSO_BR01_Slot2-31_1_8881	P05109	69.9%	16	19004.455078125
24Apr2024_DDH_Hsp90_x63_468_DMSO_BR01_Slot2-31_1_8881	P05114	32%	3	519.0914916992188
24Apr2024_DDH_Hsp90_x63_468_DMSO_BR01_Slot2-31_1_8881	P05141	57.4%	40	16885.498046875
24Apr2024_DDH_Hsp90_x63_468_DMSO_BR01_Slot2-31_1_8881	P05156	2.2%	1	421.0541076660156
24Apr2024_DDH_Hsp90_x63_468_DMSO_BR01_Slot2-31_1_8881	P05161	7.9%	1	639.7142944335938
24Apr2024_DDH_Hsp90_x63_468_DMSO_BR01_Slot2-31_1_8881	P05165	27.2%	19	592.6847534179688
24Apr2024_DDH_Hsp90_x63_468_DMSO_BR01_Slot2-31_1_8881	P05166	38.8%	18	819.9497680664062
24Apr2024_DDH_Hsp90_x63_468_DMSO_BR01_Slot2-31_1_8881	P05177	0%	0	NaN
24Apr2024_DDH_Hsp90_x63_468_DMSO_BR01_Slot2-31_1_8881	P05198	70.2%	35	3682.63525390625
24Apr2024_DDH_Hsp90_x63_468_DMSO_BR01_Slot2-31_1_8881	P05204	21.1%	6	2056.307861328125
24Apr2024_DDH_Hsp90_x63_468_DMSO_BR01_Slot2-31_1_8881	P05362	24.8%	12	706.7425537109375
24Apr2024_DDH_Hsp90_x63_468_DMSO_BR01_Slot2-31_1_8881	P05386	66.7%	11	895.6992797851562
24Apr2024_DDH_Hsp90_x63_468_DMSO_BR01_Slot2-31_1_8881	P05387	82.6%	22	17311.310546875
24Apr2024_DDH_Hsp90_x63_468_DMSO_BR01_Slot2-31_1_8881	P05388	58%	28	9372.9052734375
24Apr2024_DDH_Hsp90_x63_468_DMSO_BR01_Slot2-31_1_8881	P05423	0%	0	NaN
24Apr2024_DDH_Hsp90_x63_468_DMSO_BR01_Slot2-31_1_8881	P05452	15.8%	2	290.41241455078125
24Apr2024_DDH_Hsp90_x63_468_DMSO_BR01_Slot2-31_1_8881	P05455	50.5%	40	2371.597412109375
24Apr2024_DDH_Hsp90_x63_468_DMSO_BR01_Slot2-31_1_8881	P05496;P48201;Q06055	0%;0%;0%	0	NaN
24Apr2024_DDH_Hsp90_x63_468_DMSO_BR01_Slot2-31_1_8881	P05543	4.1%	3	97.2176513671875
24Apr2024_DDH_Hsp90_x63_468_DMSO_BR01_Slot2-31_1_8881	P05546	1.4%	1	992.7492065429688
24Apr2024_DDH_Hsp90_x63_468_DMSO_BR01_Slot2-31_1_8881	P05549	11.2%	4	451.35662841796875
24Apr2024_DDH_Hsp90_x63_468_DMSO_BR01_Slot2-31_1_8881	P05556	21.4%	28	1991.1727294921875
24Apr2024_DDH_Hsp90_x63_468_DMSO_BR01_Slot2-31_1_8881	P05783	78.1%	102	12920.1572265625
24Apr2024_DDH_Hsp90_x63_468_DMSO_BR01_Slot2-31_1_8881	P05787	71.4%	122	30794.8359375
24Apr2024_DDH_Hsp90_x63_468_DMSO_BR01_Slot2-31_1_8881	P05976	8.2%	6	1027.24267578125
24Apr2024_DDH_Hsp90_x63_468_DMSO_BR01_Slot2-31_1_8881	P06132	31.6%	14	683.979736328125
24Apr2024_DDH_Hsp90_x63_468_DMSO_BR01_Slot2-31_1_8881	P06213	0.7%	1	143.57369995117188
24Apr2024_DDH_Hsp90_x63_468_DMSO_BR01_Slot2-31_1_8881	P06280	10.7%	3	72.75656127929688
24Apr2024_DDH_Hsp90_x63_468_DMSO_BR01_Slot2-31_1_8881	P06396	44.4%	52	3065.85302734375
24Apr2024_DDH_Hsp90_x63_468_DMSO_BR01_Slot2-31_1_8881	P06454	37.8%	10	3930.283203125
24Apr2024_DDH_Hsp90_x63_468_DMSO_BR01_Slot2-31_1_8881	P06493	56.9%	26	4179.02734375
24Apr2024_DDH_Hsp90_x63_468_DMSO_BR01_Slot2-31_1_8881	P06576	74.7%	111	23269.853515625
24Apr2024_DDH_Hsp90_x63_468_DMSO_BR01_Slot2-31_1_8881	P06702	81.6%	28	4386.11328125
24Apr2024_DDH_Hsp90_x63_468_DMSO_BR01_Slot2-31_1_8881	P06703	53.3%	11	57263.72265625
24Apr2024_DDH_Hsp90_x63_468_DMSO_BR01_Slot2-31_1_8881	P06730	26.7%	6	1051.6976318359375
24Apr2024_DDH_Hsp90_x63_468_DMSO_BR01_Slot2-31_1_8881	P06733	70.5%	104	57007.0703125
24Apr2024_DDH_Hsp90_x63_468_DMSO_BR01_Slot2-31_1_8881	P06744	54.5%	85	12819.8505859375
24Apr2024_DDH_Hsp90_x63_468_DMSO_BR01_Slot2-31_1_8881	P06746	10.7%	3	1327.8096923828125
24Apr2024_DDH_Hsp90_x63_468_DMSO_BR01_Slot2-31_1_8881	P06748	52.4%	48	34898.62109375
24Apr2024_DDH_Hsp90_x63_468_DMSO_BR01_Slot2-31_1_8881	P06753	23.2%	12	1655.9757080078125
24Apr2024_DDH_Hsp90_x63_468_DMSO_BR01_Slot2-31_1_8881	P06756	27.5%	30	505.7998046875
24Apr2024_DDH_Hsp90_x63_468_DMSO_BR01_Slot2-31_1_8881	P06865	7.6%	3	457.0348815917969
24Apr2024_DDH_Hsp90_x63_468_DMSO_BR01_Slot2-31_1_8881	P06899;P23527;P33778;Q16778	0%;0%;0%;0%	0	NaN
24Apr2024_DDH_Hsp90_x63_468_DMSO_BR01_Slot2-31_1_8881	P07099	44.8%	20	6563.98828125
24Apr2024_DDH_Hsp90_x63_468_DMSO_BR01_Slot2-31_1_8881	P07108	63.2%	16	1372.5096435546875
24Apr2024_DDH_Hsp90_x63_468_DMSO_BR01_Slot2-31_1_8881	P07195	48.5%	26	4821.97265625
24Apr2024_DDH_Hsp90_x63_468_DMSO_BR01_Slot2-31_1_8881	P07199	0%	0	NaN
24Apr2024_DDH_Hsp90_x63_468_DMSO_BR01_Slot2-31_1_8881	P07203	54.2%	14	552.1572875976562
24Apr2024_DDH_Hsp90_x63_468_DMSO_BR01_Slot2-31_1_8881	P07205	12.2%	3	1631.2232666015625
24Apr2024_DDH_Hsp90_x63_468_DMSO_BR01_Slot2-31_1_8881	P07237	58.9%	57	7051.435546875
24Apr2024_DDH_Hsp90_x63_468_DMSO_BR01_Slot2-31_1_8881	P07305	15.5%	3	1225.26171875
24Apr2024_DDH_Hsp90_x63_468_DMSO_BR01_Slot2-31_1_8881	P07311	65.7%	7	849.459716796875
24Apr2024_DDH_Hsp90_x63_468_DMSO_BR01_Slot2-31_1_8881	P07339	51.2%	48	8190.74462890625
24Apr2024_DDH_Hsp90_x63_468_DMSO_BR01_Slot2-31_1_8881	P07355	79.9%	71	13571.12109375
24Apr2024_DDH_Hsp90_x63_468_DMSO_BR01_Slot2-31_1_8881	P07357	0%	0	NaN
24Apr2024_DDH_Hsp90_x63_468_DMSO_BR01_Slot2-31_1_8881	P07384	55.7%	66	3617.825439453125
24Apr2024_DDH_Hsp90_x63_468_DMSO_BR01_Slot2-31_1_8881	P07437	17.8%	21	24267.59765625
24Apr2024_DDH_Hsp90_x63_468_DMSO_BR01_Slot2-31_1_8881	P07476	18.8%	15	601.933837890625
24Apr2024_DDH_Hsp90_x63_468_DMSO_BR01_Slot2-31_1_8881	P07477	0%	0	NaN
24Apr2024_DDH_Hsp90_x63_468_DMSO_BR01_Slot2-31_1_8881	P07602	39.7%	24	1573.44189453125
24Apr2024_DDH_Hsp90_x63_468_DMSO_BR01_Slot2-31_1_8881	P07686	19.1%	10	1031.93896484375
24Apr2024_DDH_Hsp90_x63_468_DMSO_BR01_Slot2-31_1_8881	P07711	0%	0	NaN
24Apr2024_DDH_Hsp90_x63_468_DMSO_BR01_Slot2-31_1_8881	P07737	92.9%	29	23911.322265625
24Apr2024_DDH_Hsp90_x63_468_DMSO_BR01_Slot2-31_1_8881	P07738	15.4%	6	379.8695068359375
24Apr2024_DDH_Hsp90_x63_468_DMSO_BR01_Slot2-31_1_8881	P07741	76.7%	16	4936.53515625
24Apr2024_DDH_Hsp90_x63_468_DMSO_BR01_Slot2-31_1_8881	P07814	62.8%	135	4710.7568359375
24Apr2024_DDH_Hsp90_x63_468_DMSO_BR01_Slot2-31_1_8881	P07858	25.7%	9	2327.35400390625
24Apr2024_DDH_Hsp90_x63_468_DMSO_BR01_Slot2-31_1_8881	P07900	43.6%	79	22621.505859375
24Apr2024_DDH_Hsp90_x63_468_DMSO_BR01_Slot2-31_1_8881	P07902	4%	2	387.14935302734375
24Apr2024_DDH_Hsp90_x63_468_DMSO_BR01_Slot2-31_1_8881	P07910	41.5%	23	2732.540283203125
24Apr2024_DDH_Hsp90_x63_468_DMSO_BR01_Slot2-31_1_8881	P07919	64.8%	4	707.838623046875
24Apr2024_DDH_Hsp90_x63_468_DMSO_BR01_Slot2-31_1_8881	P07942	3.7%	4	256.0987548828125
24Apr2024_DDH_Hsp90_x63_468_DMSO_BR01_Slot2-31_1_8881	P07947	22.3%	12	3708.524658203125
24Apr2024_DDH_Hsp90_x63_468_DMSO_BR01_Slot2-31_1_8881	P07951	3.2%	3	3225.913818359375
24Apr2024_DDH_Hsp90_x63_468_DMSO_BR01_Slot2-31_1_8881	P07954	70.2%	77	4019.3984375
24Apr2024_DDH_Hsp90_x63_468_DMSO_BR01_Slot2-31_1_8881	P07996	6.2%	5	489.46514892578125
24Apr2024_DDH_Hsp90_x63_468_DMSO_BR01_Slot2-31_1_8881	P08047	0%	0	NaN
24Apr2024_DDH_Hsp90_x63_468_DMSO_BR01_Slot2-31_1_8881	P08123	0%	0	NaN
24Apr2024_DDH_Hsp90_x63_468_DMSO_BR01_Slot2-31_1_8881	P08133	51.9%	37	1200.065673828125
24Apr2024_DDH_Hsp90_x63_468_DMSO_BR01_Slot2-31_1_8881	P08134	65.8%	21	5536.60693359375
24Apr2024_DDH_Hsp90_x63_468_DMSO_BR01_Slot2-31_1_8881	P08174	2.4%	2	2323.327392578125
24Apr2024_DDH_Hsp90_x63_468_DMSO_BR01_Slot2-31_1_8881	P08195	36.3%	38	2154.8095703125
24Apr2024_DDH_Hsp90_x63_468_DMSO_BR01_Slot2-31_1_8881	P08235	0%	0	NaN
24Apr2024_DDH_Hsp90_x63_468_DMSO_BR01_Slot2-31_1_8881	P08236	4.5%	2	119.35173034667969
24Apr2024_DDH_Hsp90_x63_468_DMSO_BR01_Slot2-31_1_8881	P08237	3.6%	3	183.0677490234375
24Apr2024_DDH_Hsp90_x63_468_DMSO_BR01_Slot2-31_1_8881	P08238	70.9%	125	49474.4453125
24Apr2024_DDH_Hsp90_x63_468_DMSO_BR01_Slot2-31_1_8881	P08240	40.4%	32	1074.7694091796875
24Apr2024_DDH_Hsp90_x63_468_DMSO_BR01_Slot2-31_1_8881	P08243	55.3%	40	1322.074951171875
24Apr2024_DDH_Hsp90_x63_468_DMSO_BR01_Slot2-31_1_8881	P08397	55.7%	26	1557.187744140625
24Apr2024_DDH_Hsp90_x63_468_DMSO_BR01_Slot2-31_1_8881	P08473	6.5%	5	2823.09423828125
24Apr2024_DDH_Hsp90_x63_468_DMSO_BR01_Slot2-31_1_8881	P08493	23.3%	5	948.5647583007812
24Apr2024_DDH_Hsp90_x63_468_DMSO_BR01_Slot2-31_1_8881	P08514	0%	0	NaN
24Apr2024_DDH_Hsp90_x63_468_DMSO_BR01_Slot2-31_1_8881	P08559	44.4%	33	4117.74072265625
24Apr2024_DDH_Hsp90_x63_468_DMSO_BR01_Slot2-31_1_8881	P08571	25.3%	10	484.74237060546875
24Apr2024_DDH_Hsp90_x63_468_DMSO_BR01_Slot2-31_1_8881	P08574	27.1%	10	1205.7088623046875
24Apr2024_DDH_Hsp90_x63_468_DMSO_BR01_Slot2-31_1_8881	P08579	17.3%	4	927.655029296875
24Apr2024_DDH_Hsp90_x63_468_DMSO_BR01_Slot2-31_1_8881	P08581	0%	0	NaN
24Apr2024_DDH_Hsp90_x63_468_DMSO_BR01_Slot2-31_1_8881	P08621	23.6%	14	1910.3778076171875
24Apr2024_DDH_Hsp90_x63_468_DMSO_BR01_Slot2-31_1_8881	P08651	6.7%	3	543.9802856445312
24Apr2024_DDH_Hsp90_x63_468_DMSO_BR01_Slot2-31_1_8881	P08670	11.8%	6	218.27867126464844
24Apr2024_DDH_Hsp90_x63_468_DMSO_BR01_Slot2-31_1_8881	P08697	6.1%	4	2029.3350830078125
24Apr2024_DDH_Hsp90_x63_468_DMSO_BR01_Slot2-31_1_8881	P08708	60%	37	5864.6689453125
24Apr2024_DDH_Hsp90_x63_468_DMSO_BR01_Slot2-31_1_8881	P08727	71.5%	64	40961.03125
24Apr2024_DDH_Hsp90_x63_468_DMSO_BR01_Slot2-31_1_8881	P08729	70.6%	84	15217.064453125
24Apr2024_DDH_Hsp90_x63_468_DMSO_BR01_Slot2-31_1_8881	P08754	38.4%	22	2603.63525390625
24Apr2024_DDH_Hsp90_x63_468_DMSO_BR01_Slot2-31_1_8881	P08758	69.4%	41	18390.40625
24Apr2024_DDH_Hsp90_x63_468_DMSO_BR01_Slot2-31_1_8881	P08779	16.7%	13	628.9251098632812
24Apr2024_DDH_Hsp90_x63_468_DMSO_BR01_Slot2-31_1_8881	P08842	13%	6	880.7071533203125
24Apr2024_DDH_Hsp90_x63_468_DMSO_BR01_Slot2-31_1_8881	P08865	63.4%	51	21140.025390625
24Apr2024_DDH_Hsp90_x63_468_DMSO_BR01_Slot2-31_1_8881	P08962	4.2%	1	302.7554931640625
24Apr2024_DDH_Hsp90_x63_468_DMSO_BR01_Slot2-31_1_8881	P09001	13.2%	4	256.6422424316406
24Apr2024_DDH_Hsp90_x63_468_DMSO_BR01_Slot2-31_1_8881	P09012	32.6%	16	2762.38818359375
24Apr2024_DDH_Hsp90_x63_468_DMSO_BR01_Slot2-31_1_8881	P09038	0%	0	NaN
24Apr2024_DDH_Hsp90_x63_468_DMSO_BR01_Slot2-31_1_8881	P09104	19.4%	8	25602.3828125
24Apr2024_DDH_Hsp90_x63_468_DMSO_BR01_Slot2-31_1_8881	P09110	52.4%	29	756.4287719726562
24Apr2024_DDH_Hsp90_x63_468_DMSO_BR01_Slot2-31_1_8881	P09132	34.7%	11	400.96087646484375
24Apr2024_DDH_Hsp90_x63_468_DMSO_BR01_Slot2-31_1_8881	P09211	52.4%	15	415.6727600097656
24Apr2024_DDH_Hsp90_x63_468_DMSO_BR01_Slot2-31_1_8881	P09234	24.5%	5	1494.4600830078125
24Apr2024_DDH_Hsp90_x63_468_DMSO_BR01_Slot2-31_1_8881	P09382	44.4%	3	106.52180480957031
24Apr2024_DDH_Hsp90_x63_468_DMSO_BR01_Slot2-31_1_8881	P09417	17.6%	4	795.6646118164062
24Apr2024_DDH_Hsp90_x63_468_DMSO_BR01_Slot2-31_1_8881	P09429	52.6%	22	3323.5185546875
24Apr2024_DDH_Hsp90_x63_468_DMSO_BR01_Slot2-31_1_8881	P09455	71.9%	21	4080.345458984375
24Apr2024_DDH_Hsp90_x63_468_DMSO_BR01_Slot2-31_1_8881	P09467	4.7%	1	95.21196746826172
24Apr2024_DDH_Hsp90_x63_468_DMSO_BR01_Slot2-31_1_8881	P09471	12.4%	4	645.7559814453125
24Apr2024_DDH_Hsp90_x63_468_DMSO_BR01_Slot2-31_1_8881	P09488;Q03013	0%;0%	0	NaN
24Apr2024_DDH_Hsp90_x63_468_DMSO_BR01_Slot2-31_1_8881	P09493	28.5%	15	3314.007568359375
24Apr2024_DDH_Hsp90_x63_468_DMSO_BR01_Slot2-31_1_8881	P09496	13.3%	6	4609.84619140625
24Apr2024_DDH_Hsp90_x63_468_DMSO_BR01_Slot2-31_1_8881	P09497	12.2%	4	3471.07080078125
24Apr2024_DDH_Hsp90_x63_468_DMSO_BR01_Slot2-31_1_8881	P09525	74.6%	34	3327.4345703125
24Apr2024_DDH_Hsp90_x63_468_DMSO_BR01_Slot2-31_1_8881	P09543	44.4%	28	1401.555908203125
24Apr2024_DDH_Hsp90_x63_468_DMSO_BR01_Slot2-31_1_8881	P09601	20.8%	5	829.7151489257812
24Apr2024_DDH_Hsp90_x63_468_DMSO_BR01_Slot2-31_1_8881	P09622	51.1%	32	3015.847900390625
24Apr2024_DDH_Hsp90_x63_468_DMSO_BR01_Slot2-31_1_8881	P09651	50%	29	1033.79541015625
24Apr2024_DDH_Hsp90_x63_468_DMSO_BR01_Slot2-31_1_8881	P09661	46.3%	19	1696.4844970703125
24Apr2024_DDH_Hsp90_x63_468_DMSO_BR01_Slot2-31_1_8881	P09668	3.9%	1	635.1900634765625
24Apr2024_DDH_Hsp90_x63_468_DMSO_BR01_Slot2-31_1_8881	P09669	52%	12	3804.688232421875
24Apr2024_DDH_Hsp90_x63_468_DMSO_BR01_Slot2-31_1_8881	P09758	34.4%	12	3217.195068359375
24Apr2024_DDH_Hsp90_x63_468_DMSO_BR01_Slot2-31_1_8881	P09874	55%	85	4363.5107421875
24Apr2024_DDH_Hsp90_x63_468_DMSO_BR01_Slot2-31_1_8881	P09884	18.4%	23	573.3909912109375
24Apr2024_DDH_Hsp90_x63_468_DMSO_BR01_Slot2-31_1_8881	P09917	2.2%	1	92.02887725830078
24Apr2024_DDH_Hsp90_x63_468_DMSO_BR01_Slot2-31_1_8881	P09960	46.3%	32	2424.79248046875
24Apr2024_DDH_Hsp90_x63_468_DMSO_BR01_Slot2-31_1_8881	P09972	11.3%	4	4090.600341796875
24Apr2024_DDH_Hsp90_x63_468_DMSO_BR01_Slot2-31_1_8881	P0C0L4	2.6%	4	573.4697265625
24Apr2024_DDH_Hsp90_x63_468_DMSO_BR01_Slot2-31_1_8881	P0C0S5;Q71UI9	18.8%;18.8%	2	1073.878662109375
24Apr2024_DDH_Hsp90_x63_468_DMSO_BR01_Slot2-31_1_8881	P0C0S8;Q96KK5;Q99878	60%;60.9%;60.9%	13	6241.6875
24Apr2024_DDH_Hsp90_x63_468_DMSO_BR01_Slot2-31_1_8881	P0C1Z6	5.9%	2	263.8121032714844
24Apr2024_DDH_Hsp90_x63_468_DMSO_BR01_Slot2-31_1_8881	P0C2W1	0%	0	NaN
24Apr2024_DDH_Hsp90_x63_468_DMSO_BR01_Slot2-31_1_8881	P0C7T5	0%	0	NaN
24Apr2024_DDH_Hsp90_x63_468_DMSO_BR01_Slot2-31_1_8881	P0CAP2	0%	0	NaN
24Apr2024_DDH_Hsp90_x63_468_DMSO_BR01_Slot2-31_1_8881	P0CG12	0%	0	NaN
24Apr2024_DDH_Hsp90_x63_468_DMSO_BR01_Slot2-31_1_8881	P0CG13	6.6%	1	41.97316360473633
24Apr2024_DDH_Hsp90_x63_468_DMSO_BR01_Slot2-31_1_8881	P0CG38	2.3%	6	4361.0498046875
24Apr2024_DDH_Hsp90_x63_468_DMSO_BR01_Slot2-31_1_8881	P0CG40	0%	0	NaN
24Apr2024_DDH_Hsp90_x63_468_DMSO_BR01_Slot2-31_1_8881	P0DI81;P0DI82	18.6%;18.6%	2	149.89279174804688
24Apr2024_DDH_Hsp90_x63_468_DMSO_BR01_Slot2-31_1_8881	P0DJ07	13.7%	1	229.151123046875
24Apr2024_DDH_Hsp90_x63_468_DMSO_BR01_Slot2-31_1_8881	P0DJD1	0%	0	NaN
24Apr2024_DDH_Hsp90_x63_468_DMSO_BR01_Slot2-31_1_8881	P0DMM9;P0DMN0	20.7%;20.7%	8	38.94475173950195
24Apr2024_DDH_Hsp90_x63_468_DMSO_BR01_Slot2-31_1_8881	P0DMV8;P0DMV9	71.8%;71.8%	164	32495.09375
24Apr2024_DDH_Hsp90_x63_468_DMSO_BR01_Slot2-31_1_8881	P0DP23;P0DP24;P0DP25	61.1%;61.1%;61.1%	36	5080.67041015625
24Apr2024_DDH_Hsp90_x63_468_DMSO_BR01_Slot2-31_1_8881	P0DP58	0%	0	NaN
24Apr2024_DDH_Hsp90_x63_468_DMSO_BR01_Slot2-31_1_8881	P0DPB6	8.3%	1	648.1258544921875
24Apr2024_DDH_Hsp90_x63_468_DMSO_BR01_Slot2-31_1_8881	P0DPD7	4.7%	1	279.60028076171875
24Apr2024_DDH_Hsp90_x63_468_DMSO_BR01_Slot2-31_1_8881	P0DPH7;P0DPH8	9.6%;9.6%	4	3055.37548828125
24Apr2024_DDH_Hsp90_x63_468_DMSO_BR01_Slot2-31_1_8881	P0DTL6	5.7%	2	169.33465576171875
24Apr2024_DDH_Hsp90_x63_468_DMSO_BR01_Slot2-31_1_8881	P10109	29.9%	7	1428.9716796875
24Apr2024_DDH_Hsp90_x63_468_DMSO_BR01_Slot2-31_1_8881	P10114	0%	0	NaN
24Apr2024_DDH_Hsp90_x63_468_DMSO_BR01_Slot2-31_1_8881	P10155	42.4%	29	1882.8685302734375
24Apr2024_DDH_Hsp90_x63_468_DMSO_BR01_Slot2-31_1_8881	P10253	18%	13	613.4429321289062
24Apr2024_DDH_Hsp90_x63_468_DMSO_BR01_Slot2-31_1_8881	P10301	14.7%	3	55.31015396118164
24Apr2024_DDH_Hsp90_x63_468_DMSO_BR01_Slot2-31_1_8881	P10321	12.3%	3	4130.5498046875
24Apr2024_DDH_Hsp90_x63_468_DMSO_BR01_Slot2-31_1_8881	P10398	9.4%	5	418.06732177734375
24Apr2024_DDH_Hsp90_x63_468_DMSO_BR01_Slot2-31_1_8881	P10412	24.7%	9	15877.791015625
24Apr2024_DDH_Hsp90_x63_468_DMSO_BR01_Slot2-31_1_8881	P10515	48.2%	45	6591.126953125
24Apr2024_DDH_Hsp90_x63_468_DMSO_BR01_Slot2-31_1_8881	P10586	34.8%	61	1133.4188232421875
24Apr2024_DDH_Hsp90_x63_468_DMSO_BR01_Slot2-31_1_8881	P10588	15.3%	4	610.49853515625
24Apr2024_DDH_Hsp90_x63_468_DMSO_BR01_Slot2-31_1_8881	P10599	88.6%	15	13244.388671875
24Apr2024_DDH_Hsp90_x63_468_DMSO_BR01_Slot2-31_1_8881	P10606	46.5%	10	5151.546875
24Apr2024_DDH_Hsp90_x63_468_DMSO_BR01_Slot2-31_1_8881	P10619	10.2%	3	299.95166015625
24Apr2024_DDH_Hsp90_x63_468_DMSO_BR01_Slot2-31_1_8881	P10620	27.1%	13	2405.2255859375
24Apr2024_DDH_Hsp90_x63_468_DMSO_BR01_Slot2-31_1_8881	P10636	0%	0	NaN
24Apr2024_DDH_Hsp90_x63_468_DMSO_BR01_Slot2-31_1_8881	P10643	1.1%	1	300.0743408203125
24Apr2024_DDH_Hsp90_x63_468_DMSO_BR01_Slot2-31_1_8881	P10644	43%	21	1498.1099853515625
24Apr2024_DDH_Hsp90_x63_468_DMSO_BR01_Slot2-31_1_8881	P10646	0%	0	NaN
24Apr2024_DDH_Hsp90_x63_468_DMSO_BR01_Slot2-31_1_8881	P10746	7.9%	2	423.82025146484375
24Apr2024_DDH_Hsp90_x63_468_DMSO_BR01_Slot2-31_1_8881	P10768	31.6%	12	703.322021484375
24Apr2024_DDH_Hsp90_x63_468_DMSO_BR01_Slot2-31_1_8881	P10809	73.5%	125	7899.2470703125
24Apr2024_DDH_Hsp90_x63_468_DMSO_BR01_Slot2-31_1_8881	P10909	25.8%	12	831.746826171875
24Apr2024_DDH_Hsp90_x63_468_DMSO_BR01_Slot2-31_1_8881	P11021	63.8%	97	5879.037109375
24Apr2024_DDH_Hsp90_x63_468_DMSO_BR01_Slot2-31_1_8881	P11047	6.1%	5	239.9951934814453
24Apr2024_DDH_Hsp90_x63_468_DMSO_BR01_Slot2-31_1_8881	P11117	9.9%	5	635.11083984375
24Apr2024_DDH_Hsp90_x63_468_DMSO_BR01_Slot2-31_1_8881	P11137	2.5%	4	331.990234375
24Apr2024_DDH_Hsp90_x63_468_DMSO_BR01_Slot2-31_1_8881	P11142	56.8%	105	22284.712890625
24Apr2024_DDH_Hsp90_x63_468_DMSO_BR01_Slot2-31_1_8881	P11166	12.2%	9	2154.2705078125
24Apr2024_DDH_Hsp90_x63_468_DMSO_BR01_Slot2-31_1_8881	P11171	6.9%	4	616.5536499023438
24Apr2024_DDH_Hsp90_x63_468_DMSO_BR01_Slot2-31_1_8881	P11172	45%	23	815.7619018554688
24Apr2024_DDH_Hsp90_x63_468_DMSO_BR01_Slot2-31_1_8881	P11177	64.6%	33	1621.1328125
24Apr2024_DDH_Hsp90_x63_468_DMSO_BR01_Slot2-31_1_8881	P11182	32%	17	412.046142578125
24Apr2024_DDH_Hsp90_x63_468_DMSO_BR01_Slot2-31_1_8881	P11216	41.5%	51	3714.76904296875
24Apr2024_DDH_Hsp90_x63_468_DMSO_BR01_Slot2-31_1_8881	P11217	15.2%	14	1636.560791015625
24Apr2024_DDH_Hsp90_x63_468_DMSO_BR01_Slot2-31_1_8881	P11233	22.3%	8	699.0877075195312
24Apr2024_DDH_Hsp90_x63_468_DMSO_BR01_Slot2-31_1_8881	P11234	46.6%	12	2534.79150390625
24Apr2024_DDH_Hsp90_x63_468_DMSO_BR01_Slot2-31_1_8881	P11274	8.2%	10	340.86419677734375
24Apr2024_DDH_Hsp90_x63_468_DMSO_BR01_Slot2-31_1_8881	P11279	13.7%	11	9253.626953125
24Apr2024_DDH_Hsp90_x63_468_DMSO_BR01_Slot2-31_1_8881	P11310	39%	26	4051.740478515625
24Apr2024_DDH_Hsp90_x63_468_DMSO_BR01_Slot2-31_1_8881	P11387	30.7%	24	2563.19091796875
24Apr2024_DDH_Hsp90_x63_468_DMSO_BR01_Slot2-31_1_8881	P11388	6.2%	7	528.8505859375
24Apr2024_DDH_Hsp90_x63_468_DMSO_BR01_Slot2-31_1_8881	P11413	67.8%	47	5859.09912109375
24Apr2024_DDH_Hsp90_x63_468_DMSO_BR01_Slot2-31_1_8881	P11441	51%	8	1245.7227783203125
24Apr2024_DDH_Hsp90_x63_468_DMSO_BR01_Slot2-31_1_8881	P11473	0%	0	NaN
24Apr2024_DDH_Hsp90_x63_468_DMSO_BR01_Slot2-31_1_8881	P11474	2.1%	1	38.31001281738281
24Apr2024_DDH_Hsp90_x63_468_DMSO_BR01_Slot2-31_1_8881	P11498	58.3%	94	3988.35888671875
24Apr2024_DDH_Hsp90_x63_468_DMSO_BR01_Slot2-31_1_8881	P11532	1.4%	4	726.7094116210938
24Apr2024_DDH_Hsp90_x63_468_DMSO_BR01_Slot2-31_1_8881	P11586	47.1%	53	2216.65966796875
24Apr2024_DDH_Hsp90_x63_468_DMSO_BR01_Slot2-31_1_8881	P11717	3.2%	6	339.2463073730469
24Apr2024_DDH_Hsp90_x63_468_DMSO_BR01_Slot2-31_1_8881	P11766	58.8%	20	3900.9228515625
24Apr2024_DDH_Hsp90_x63_468_DMSO_BR01_Slot2-31_1_8881	P11802	24.4%	5	566.476806640625
24Apr2024_DDH_Hsp90_x63_468_DMSO_BR01_Slot2-31_1_8881	P11908	50%	18	1903.1666259765625
24Apr2024_DDH_Hsp90_x63_468_DMSO_BR01_Slot2-31_1_8881	P11940	59.6%	68	6377.44677734375
24Apr2024_DDH_Hsp90_x63_468_DMSO_BR01_Slot2-31_1_8881	P12004	75.9%	58	5487.44287109375
24Apr2024_DDH_Hsp90_x63_468_DMSO_BR01_Slot2-31_1_8881	P12035	1.4%	1	210.8963165283203
24Apr2024_DDH_Hsp90_x63_468_DMSO_BR01_Slot2-31_1_8881	P12074	0%	0	NaN
24Apr2024_DDH_Hsp90_x63_468_DMSO_BR01_Slot2-31_1_8881	P12081	59.9%	40	4212.8955078125
24Apr2024_DDH_Hsp90_x63_468_DMSO_BR01_Slot2-31_1_8881	P12109	3.4%	2	180.291748046875
24Apr2024_DDH_Hsp90_x63_468_DMSO_BR01_Slot2-31_1_8881	P12235	14.1%	6	1359.9110107421875
24Apr2024_DDH_Hsp90_x63_468_DMSO_BR01_Slot2-31_1_8881	P12236	27.5%	10	2957.04248046875
24Apr2024_DDH_Hsp90_x63_468_DMSO_BR01_Slot2-31_1_8881	P12259	0%	0	NaN
24Apr2024_DDH_Hsp90_x63_468_DMSO_BR01_Slot2-31_1_8881	P12268	54.3%	45	1916.4442138671875
24Apr2024_DDH_Hsp90_x63_468_DMSO_BR01_Slot2-31_1_8881	P12270	34.3%	125	1938.929931640625
24Apr2024_DDH_Hsp90_x63_468_DMSO_BR01_Slot2-31_1_8881	P12277	56.4%	25	1404.49462890625
24Apr2024_DDH_Hsp90_x63_468_DMSO_BR01_Slot2-31_1_8881	P12429	59.8%	23	2722.181396484375
24Apr2024_DDH_Hsp90_x63_468_DMSO_BR01_Slot2-31_1_8881	P12532	52.5%	23	9693.12890625
24Apr2024_DDH_Hsp90_x63_468_DMSO_BR01_Slot2-31_1_8881	P12694	40.7%	28	556.1535034179688
24Apr2024_DDH_Hsp90_x63_468_DMSO_BR01_Slot2-31_1_8881	P12757	2.3%	1	47.61044692993164
24Apr2024_DDH_Hsp90_x63_468_DMSO_BR01_Slot2-31_1_8881	P12814	68.5%	111	2594.986572265625
24Apr2024_DDH_Hsp90_x63_468_DMSO_BR01_Slot2-31_1_8881	P12829	6.1%	3	1491.4306640625
24Apr2024_DDH_Hsp90_x63_468_DMSO_BR01_Slot2-31_1_8881	P12830	17.1%	22	1982.6429443359375
24Apr2024_DDH_Hsp90_x63_468_DMSO_BR01_Slot2-31_1_8881	P12882	0%	0	NaN
24Apr2024_DDH_Hsp90_x63_468_DMSO_BR01_Slot2-31_1_8881	P12931	5.8%	2	485.4212341308594
24Apr2024_DDH_Hsp90_x63_468_DMSO_BR01_Slot2-31_1_8881	P12955	42%	25	2852.095947265625
24Apr2024_DDH_Hsp90_x63_468_DMSO_BR01_Slot2-31_1_8881	P12956	63.5%	93	8476.974609375
24Apr2024_DDH_Hsp90_x63_468_DMSO_BR01_Slot2-31_1_8881	P13010	70.1%	88	6863.17138671875
24Apr2024_DDH_Hsp90_x63_468_DMSO_BR01_Slot2-31_1_8881	P13051	4.2%	2	199.1780242919922
24Apr2024_DDH_Hsp90_x63_468_DMSO_BR01_Slot2-31_1_8881	P13073	40.8%	11	12443.4921875
24Apr2024_DDH_Hsp90_x63_468_DMSO_BR01_Slot2-31_1_8881	P13164;Q01628;Q01629	12.8%;12%;12.1%	1	506.8418273925781
24Apr2024_DDH_Hsp90_x63_468_DMSO_BR01_Slot2-31_1_8881	P13196	0%	0	NaN
24Apr2024_DDH_Hsp90_x63_468_DMSO_BR01_Slot2-31_1_8881	P13284	14.8%	5	233.03668212890625
24Apr2024_DDH_Hsp90_x63_468_DMSO_BR01_Slot2-31_1_8881	P13473	20.7%	11	2374.97802734375
24Apr2024_DDH_Hsp90_x63_468_DMSO_BR01_Slot2-31_1_8881	P13489	75.1%	55	3767.340576171875
24Apr2024_DDH_Hsp90_x63_468_DMSO_BR01_Slot2-31_1_8881	P13498	15.9%	3	49.66913604736328
24Apr2024_DDH_Hsp90_x63_468_DMSO_BR01_Slot2-31_1_8881	P13591	1.3%	1	366.5253601074219
24Apr2024_DDH_Hsp90_x63_468_DMSO_BR01_Slot2-31_1_8881	P13611	0%	0	NaN
24Apr2024_DDH_Hsp90_x63_468_DMSO_BR01_Slot2-31_1_8881	P13639	69.1%	120	44196.10546875
24Apr2024_DDH_Hsp90_x63_468_DMSO_BR01_Slot2-31_1_8881	P13645	44.3%	88	6369.5
24Apr2024_DDH_Hsp90_x63_468_DMSO_BR01_Slot2-31_1_8881	P13646	12.2%	26	5068.48876953125
24Apr2024_DDH_Hsp90_x63_468_DMSO_BR01_Slot2-31_1_8881	P13647	34.4%	39	4752.09912109375
24Apr2024_DDH_Hsp90_x63_468_DMSO_BR01_Slot2-31_1_8881	P13667	52.2%	59	2320.451416015625
24Apr2024_DDH_Hsp90_x63_468_DMSO_BR01_Slot2-31_1_8881	P13674	5.2%	2	207.57177734375
24Apr2024_DDH_Hsp90_x63_468_DMSO_BR01_Slot2-31_1_8881	P13688	8%	3	266.1679382324219
24Apr2024_DDH_Hsp90_x63_468_DMSO_BR01_Slot2-31_1_8881	P13693	89.5%	17	3586.112548828125
24Apr2024_DDH_Hsp90_x63_468_DMSO_BR01_Slot2-31_1_8881	P13716	22.7%	5	416.77569580078125
24Apr2024_DDH_Hsp90_x63_468_DMSO_BR01_Slot2-31_1_8881	P13726	0%	0	NaN
24Apr2024_DDH_Hsp90_x63_468_DMSO_BR01_Slot2-31_1_8881	P13747	0%	0	NaN
24Apr2024_DDH_Hsp90_x63_468_DMSO_BR01_Slot2-31_1_8881	P13796	2.7%	3	439.71490478515625
24Apr2024_DDH_Hsp90_x63_468_DMSO_BR01_Slot2-31_1_8881	P13797	59.8%	60	2909.91357421875
24Apr2024_DDH_Hsp90_x63_468_DMSO_BR01_Slot2-31_1_8881	P13798	35.4%	25	1528.119873046875
24Apr2024_DDH_Hsp90_x63_468_DMSO_BR01_Slot2-31_1_8881	P13804	60.1%	28	2574.27490234375
24Apr2024_DDH_Hsp90_x63_468_DMSO_BR01_Slot2-31_1_8881	P13807	16%	11	509.86370849609375
24Apr2024_DDH_Hsp90_x63_468_DMSO_BR01_Slot2-31_1_8881	P13861	41.3%	22	2091.715087890625
24Apr2024_DDH_Hsp90_x63_468_DMSO_BR01_Slot2-31_1_8881	P13866	0%	0	NaN
24Apr2024_DDH_Hsp90_x63_468_DMSO_BR01_Slot2-31_1_8881	P13928	11%	4	791.8736572265625
24Apr2024_DDH_Hsp90_x63_468_DMSO_BR01_Slot2-31_1_8881	P13929	29.7%	21	5218.00390625
24Apr2024_DDH_Hsp90_x63_468_DMSO_BR01_Slot2-31_1_8881	P13984	22.9%	6	1164.2459716796875
24Apr2024_DDH_Hsp90_x63_468_DMSO_BR01_Slot2-31_1_8881	P13987	25%	8	3533.29638671875
24Apr2024_DDH_Hsp90_x63_468_DMSO_BR01_Slot2-31_1_8881	P13994	0%	0	NaN
24Apr2024_DDH_Hsp90_x63_468_DMSO_BR01_Slot2-31_1_8881	P13995	23.7%	14	1273.8289794921875
24Apr2024_DDH_Hsp90_x63_468_DMSO_BR01_Slot2-31_1_8881	P14061	0%	0	NaN
24Apr2024_DDH_Hsp90_x63_468_DMSO_BR01_Slot2-31_1_8881	P14174	36.5%	11	13919.4619140625
24Apr2024_DDH_Hsp90_x63_468_DMSO_BR01_Slot2-31_1_8881	P14209	5.4%	1	675.04150390625
24Apr2024_DDH_Hsp90_x63_468_DMSO_BR01_Slot2-31_1_8881	P14210	0%	0	NaN
24Apr2024_DDH_Hsp90_x63_468_DMSO_BR01_Slot2-31_1_8881	P14314	51.5%	44	4199.3251953125
24Apr2024_DDH_Hsp90_x63_468_DMSO_BR01_Slot2-31_1_8881	P14316	0%	0	NaN
24Apr2024_DDH_Hsp90_x63_468_DMSO_BR01_Slot2-31_1_8881	P14324	39.9%	19	1817.30615234375
24Apr2024_DDH_Hsp90_x63_468_DMSO_BR01_Slot2-31_1_8881	P14373	0%	0	NaN
24Apr2024_DDH_Hsp90_x63_468_DMSO_BR01_Slot2-31_1_8881	P14384	0%	0	NaN
24Apr2024_DDH_Hsp90_x63_468_DMSO_BR01_Slot2-31_1_8881	P14406	27.7%	3	2308.365966796875
24Apr2024_DDH_Hsp90_x63_468_DMSO_BR01_Slot2-31_1_8881	P14550	61.5%	26	2036.37158203125
24Apr2024_DDH_Hsp90_x63_468_DMSO_BR01_Slot2-31_1_8881	P14618	81.7%	99	53469.00390625
24Apr2024_DDH_Hsp90_x63_468_DMSO_BR01_Slot2-31_1_8881	P14621	51.5%	6	988.5186767578125
24Apr2024_DDH_Hsp90_x63_468_DMSO_BR01_Slot2-31_1_8881	P14625	61.5%	87	14814.296875
24Apr2024_DDH_Hsp90_x63_468_DMSO_BR01_Slot2-31_1_8881	P14635	18.7%	7	255.3632354736328
24Apr2024_DDH_Hsp90_x63_468_DMSO_BR01_Slot2-31_1_8881	P14649	25.5%	11	7442.904296875
24Apr2024_DDH_Hsp90_x63_468_DMSO_BR01_Slot2-31_1_8881	P14678	22.1%	13	2305.264892578125
24Apr2024_DDH_Hsp90_x63_468_DMSO_BR01_Slot2-31_1_8881	P14735	26.1%	26	994.5440673828125
24Apr2024_DDH_Hsp90_x63_468_DMSO_BR01_Slot2-31_1_8881	P14854	75.6%	14	2328.1826171875
24Apr2024_DDH_Hsp90_x63_468_DMSO_BR01_Slot2-31_1_8881	P14859	1.9%	1	505.161865234375
24Apr2024_DDH_Hsp90_x63_468_DMSO_BR01_Slot2-31_1_8881	P14866	53%	37	1177.1451416015625
24Apr2024_DDH_Hsp90_x63_468_DMSO_BR01_Slot2-31_1_8881	P14868	64.1%	52	3832.4052734375
24Apr2024_DDH_Hsp90_x63_468_DMSO_BR01_Slot2-31_1_8881	P14921	0%	0	NaN
24Apr2024_DDH_Hsp90_x63_468_DMSO_BR01_Slot2-31_1_8881	P14923	45.6%	36	1406.7880859375
24Apr2024_DDH_Hsp90_x63_468_DMSO_BR01_Slot2-31_1_8881	P14927	36%	6	939.3106079101562
24Apr2024_DDH_Hsp90_x63_468_DMSO_BR01_Slot2-31_1_8881	P15056	0%	0	NaN
24Apr2024_DDH_Hsp90_x63_468_DMSO_BR01_Slot2-31_1_8881	P15104	35.4%	18	1854.439208984375
24Apr2024_DDH_Hsp90_x63_468_DMSO_BR01_Slot2-31_1_8881	P15121	63%	28	2676.945068359375
24Apr2024_DDH_Hsp90_x63_468_DMSO_BR01_Slot2-31_1_8881	P15144	26.6%	38	1434.9691162109375
24Apr2024_DDH_Hsp90_x63_468_DMSO_BR01_Slot2-31_1_8881	P15151	0%	0	NaN
24Apr2024_DDH_Hsp90_x63_468_DMSO_BR01_Slot2-31_1_8881	P15153	12%	2	2381.640380859375
24Apr2024_DDH_Hsp90_x63_468_DMSO_BR01_Slot2-31_1_8881	P15170	52.3%	41	3869.045654296875
24Apr2024_DDH_Hsp90_x63_468_DMSO_BR01_Slot2-31_1_8881	P15260	0%	0	NaN
24Apr2024_DDH_Hsp90_x63_468_DMSO_BR01_Slot2-31_1_8881	P15289	3.4%	1	180.36402893066406
24Apr2024_DDH_Hsp90_x63_468_DMSO_BR01_Slot2-31_1_8881	P15291	12.3%	3	286.2082824707031
24Apr2024_DDH_Hsp90_x63_468_DMSO_BR01_Slot2-31_1_8881	P15309	0%	0	NaN
24Apr2024_DDH_Hsp90_x63_468_DMSO_BR01_Slot2-31_1_8881	P15311	44%	51	4027.34423828125
24Apr2024_DDH_Hsp90_x63_468_DMSO_BR01_Slot2-31_1_8881	P15313	61.4%	37	1004.905029296875
24Apr2024_DDH_Hsp90_x63_468_DMSO_BR01_Slot2-31_1_8881	P15336	0%	0	NaN
24Apr2024_DDH_Hsp90_x63_468_DMSO_BR01_Slot2-31_1_8881	P15374	38.7%	11	852.7862548828125
24Apr2024_DDH_Hsp90_x63_468_DMSO_BR01_Slot2-31_1_8881	P15408	0%	0	NaN
24Apr2024_DDH_Hsp90_x63_468_DMSO_BR01_Slot2-31_1_8881	P15529	4.3%	2	1871.60888671875
24Apr2024_DDH_Hsp90_x63_468_DMSO_BR01_Slot2-31_1_8881	P15531	34.9%	9	2096.31787109375
24Apr2024_DDH_Hsp90_x63_468_DMSO_BR01_Slot2-31_1_8881	P15559	6.6%	3	148.25242614746094
24Apr2024_DDH_Hsp90_x63_468_DMSO_BR01_Slot2-31_1_8881	P15586	11.2%	6	679.0662231445312
24Apr2024_DDH_Hsp90_x63_468_DMSO_BR01_Slot2-31_1_8881	P15622	0%	0	NaN
24Apr2024_DDH_Hsp90_x63_468_DMSO_BR01_Slot2-31_1_8881	P15735	16.3%	5	292.6415100097656
24Apr2024_DDH_Hsp90_x63_468_DMSO_BR01_Slot2-31_1_8881	P15822	0%	0	NaN
24Apr2024_DDH_Hsp90_x63_468_DMSO_BR01_Slot2-31_1_8881	P15848	0%	0	NaN
24Apr2024_DDH_Hsp90_x63_468_DMSO_BR01_Slot2-31_1_8881	P15880	45.1%	22	27267.857421875
24Apr2024_DDH_Hsp90_x63_468_DMSO_BR01_Slot2-31_1_8881	P15907	0%	0	NaN
24Apr2024_DDH_Hsp90_x63_468_DMSO_BR01_Slot2-31_1_8881	P15924	40.3%	174	3393.831298828125
24Apr2024_DDH_Hsp90_x63_468_DMSO_BR01_Slot2-31_1_8881	P15927	35.9%	12	1236.221923828125
24Apr2024_DDH_Hsp90_x63_468_DMSO_BR01_Slot2-31_1_8881	P15941	68.4%	10	1369.6007080078125
24Apr2024_DDH_Hsp90_x63_468_DMSO_BR01_Slot2-31_1_8881	P15954	14.3%	2	985.2012939453125
24Apr2024_DDH_Hsp90_x63_468_DMSO_BR01_Slot2-31_1_8881	P16070	13.3%	22	10870.4248046875
24Apr2024_DDH_Hsp90_x63_468_DMSO_BR01_Slot2-31_1_8881	P16083	36.4%	7	1082.3262939453125
24Apr2024_DDH_Hsp90_x63_468_DMSO_BR01_Slot2-31_1_8881	P16144	9.2%	13	705.3317260742188
24Apr2024_DDH_Hsp90_x63_468_DMSO_BR01_Slot2-31_1_8881	P16152	61.7%	26	1658.5706787109375
24Apr2024_DDH_Hsp90_x63_468_DMSO_BR01_Slot2-31_1_8881	P16157	0.6%	1	269.0054931640625
24Apr2024_DDH_Hsp90_x63_468_DMSO_BR01_Slot2-31_1_8881	P16219	11.9%	2	244.85382080078125
24Apr2024_DDH_Hsp90_x63_468_DMSO_BR01_Slot2-31_1_8881	P16220	8.9%	1	128.46595764160156
24Apr2024_DDH_Hsp90_x63_468_DMSO_BR01_Slot2-31_1_8881	P16278	20.8%	15	445.3634338378906
24Apr2024_DDH_Hsp90_x63_468_DMSO_BR01_Slot2-31_1_8881	P16298	14.5%	9	1446.6348876953125
24Apr2024_DDH_Hsp90_x63_468_DMSO_BR01_Slot2-31_1_8881	P16333	18%	7	483.6251525878906
24Apr2024_DDH_Hsp90_x63_468_DMSO_BR01_Slot2-31_1_8881	P16383	5.2%	3	352.2627868652344
24Apr2024_DDH_Hsp90_x63_468_DMSO_BR01_Slot2-31_1_8881	P16401	26.5%	10	7357.27001953125
24Apr2024_DDH_Hsp90_x63_468_DMSO_BR01_Slot2-31_1_8881	P16402	0%	0	NaN
24Apr2024_DDH_Hsp90_x63_468_DMSO_BR01_Slot2-31_1_8881	P16403	4.2%	1	155.14138793945312
24Apr2024_DDH_Hsp90_x63_468_DMSO_BR01_Slot2-31_1_8881	P16422	43.9%	29	1036.2779541015625
24Apr2024_DDH_Hsp90_x63_468_DMSO_BR01_Slot2-31_1_8881	P16435	60.3%	53	2216.395751953125
24Apr2024_DDH_Hsp90_x63_468_DMSO_BR01_Slot2-31_1_8881	P16455	30.4%	7	305.90093994140625
24Apr2024_DDH_Hsp90_x63_468_DMSO_BR01_Slot2-31_1_8881	P16591	0%	0	NaN
24Apr2024_DDH_Hsp90_x63_468_DMSO_BR01_Slot2-31_1_8881	P16615	38.7%	61	2804.419921875
24Apr2024_DDH_Hsp90_x63_468_DMSO_BR01_Slot2-31_1_8881	P16885	4.4%	5	371.59368896484375
24Apr2024_DDH_Hsp90_x63_468_DMSO_BR01_Slot2-31_1_8881	P16930	25.5%	10	2221.732421875
24Apr2024_DDH_Hsp90_x63_468_DMSO_BR01_Slot2-31_1_8881	P16949	69.1%	26	13116.5869140625
24Apr2024_DDH_Hsp90_x63_468_DMSO_BR01_Slot2-31_1_8881	P16989	20.7%	10	1698.4200439453125
24Apr2024_DDH_Hsp90_x63_468_DMSO_BR01_Slot2-31_1_8881	P17028	0%	0	NaN
24Apr2024_DDH_Hsp90_x63_468_DMSO_BR01_Slot2-31_1_8881	P17029	3%	1	50.32933807373047
24Apr2024_DDH_Hsp90_x63_468_DMSO_BR01_Slot2-31_1_8881	P17050	0%	0	NaN
24Apr2024_DDH_Hsp90_x63_468_DMSO_BR01_Slot2-31_1_8881	P17066	14.8%	23	1703.5518798828125
24Apr2024_DDH_Hsp90_x63_468_DMSO_BR01_Slot2-31_1_8881	P17096	30.8%	6	1944.9161376953125
24Apr2024_DDH_Hsp90_x63_468_DMSO_BR01_Slot2-31_1_8881	P17152	9.9%	2	582.1194458007812
24Apr2024_DDH_Hsp90_x63_468_DMSO_BR01_Slot2-31_1_8881	P17174	68.5%	48	5269.2548828125
24Apr2024_DDH_Hsp90_x63_468_DMSO_BR01_Slot2-31_1_8881	P17252	1.8%	1	223.84976196289062
24Apr2024_DDH_Hsp90_x63_468_DMSO_BR01_Slot2-31_1_8881	P17275	0%	0	NaN
24Apr2024_DDH_Hsp90_x63_468_DMSO_BR01_Slot2-31_1_8881	P17301	2.8%	3	370.1165466308594
24Apr2024_DDH_Hsp90_x63_468_DMSO_BR01_Slot2-31_1_8881	P17480	20.3%	15	855.6696166992188
24Apr2024_DDH_Hsp90_x63_468_DMSO_BR01_Slot2-31_1_8881	P17535	0%	0	NaN
24Apr2024_DDH_Hsp90_x63_468_DMSO_BR01_Slot2-31_1_8881	P17568	25.5%	3	828.9812622070312
24Apr2024_DDH_Hsp90_x63_468_DMSO_BR01_Slot2-31_1_8881	P17612	13.4%	5	297.24468994140625
24Apr2024_DDH_Hsp90_x63_468_DMSO_BR01_Slot2-31_1_8881	P17655	60.4%	68	3658.464111328125
24Apr2024_DDH_Hsp90_x63_468_DMSO_BR01_Slot2-31_1_8881	P17676	0%	0	NaN
24Apr2024_DDH_Hsp90_x63_468_DMSO_BR01_Slot2-31_1_8881	P17706	23.4%	10	804.2662963867188
24Apr2024_DDH_Hsp90_x63_468_DMSO_BR01_Slot2-31_1_8881	P17812	43.7%	27	2507.618408203125
24Apr2024_DDH_Hsp90_x63_468_DMSO_BR01_Slot2-31_1_8881	P17813	0%	0	NaN
24Apr2024_DDH_Hsp90_x63_468_DMSO_BR01_Slot2-31_1_8881	P17844	52.9%	53	14760.4052734375
24Apr2024_DDH_Hsp90_x63_468_DMSO_BR01_Slot2-31_1_8881	P17858	48.8%	65	3018.758056640625
24Apr2024_DDH_Hsp90_x63_468_DMSO_BR01_Slot2-31_1_8881	P17900	33.2%	9	2526.793701171875
24Apr2024_DDH_Hsp90_x63_468_DMSO_BR01_Slot2-31_1_8881	P17931	40.8%	19	9245.5419921875
24Apr2024_DDH_Hsp90_x63_468_DMSO_BR01_Slot2-31_1_8881	P17936	0%	0	NaN
24Apr2024_DDH_Hsp90_x63_468_DMSO_BR01_Slot2-31_1_8881	P17980	56.7%	63	4015.85791015625
24Apr2024_DDH_Hsp90_x63_468_DMSO_BR01_Slot2-31_1_8881	P17987	76.1%	87	7382.4697265625
24Apr2024_DDH_Hsp90_x63_468_DMSO_BR01_Slot2-31_1_8881	P18031	29%	12	667.2637939453125
24Apr2024_DDH_Hsp90_x63_468_DMSO_BR01_Slot2-31_1_8881	P18065	0%	0	NaN
24Apr2024_DDH_Hsp90_x63_468_DMSO_BR01_Slot2-31_1_8881	P18074	8.2%	7	128.6030731201172
24Apr2024_DDH_Hsp90_x63_468_DMSO_BR01_Slot2-31_1_8881	P18077	53.6%	9	7889.7451171875
24Apr2024_DDH_Hsp90_x63_468_DMSO_BR01_Slot2-31_1_8881	P18084	9.1%	6	295.6694030761719
24Apr2024_DDH_Hsp90_x63_468_DMSO_BR01_Slot2-31_1_8881	P18085	42.8%	12	4652.0830078125
24Apr2024_DDH_Hsp90_x63_468_DMSO_BR01_Slot2-31_1_8881	P18124	59.3%	34	23506.892578125
24Apr2024_DDH_Hsp90_x63_468_DMSO_BR01_Slot2-31_1_8881	P18206	61.6%	181	5428.10009765625
24Apr2024_DDH_Hsp90_x63_468_DMSO_BR01_Slot2-31_1_8881	P18433	4.7%	3	255.14248657226562
24Apr2024_DDH_Hsp90_x63_468_DMSO_BR01_Slot2-31_1_8881	P18440	19%	5	264.50018310546875
24Apr2024_DDH_Hsp90_x63_468_DMSO_BR01_Slot2-31_1_8881	P18510	0%	0	NaN
24Apr2024_DDH_Hsp90_x63_468_DMSO_BR01_Slot2-31_1_8881	P18564	7.5%	4	371.97613525390625
24Apr2024_DDH_Hsp90_x63_468_DMSO_BR01_Slot2-31_1_8881	P18583	4.7%	8	282.38671875
24Apr2024_DDH_Hsp90_x63_468_DMSO_BR01_Slot2-31_1_8881	P18615	26.6%	8	211.82749938964844
24Apr2024_DDH_Hsp90_x63_468_DMSO_BR01_Slot2-31_1_8881	P18621	47.8%	20	4875.07470703125
24Apr2024_DDH_Hsp90_x63_468_DMSO_BR01_Slot2-31_1_8881	P18669	71.3%	27	2903.824951171875
24Apr2024_DDH_Hsp90_x63_468_DMSO_BR01_Slot2-31_1_8881	P18754	50.4%	23	1440.1536865234375
24Apr2024_DDH_Hsp90_x63_468_DMSO_BR01_Slot2-31_1_8881	P18827	11.9%	4	2106.922607421875
24Apr2024_DDH_Hsp90_x63_468_DMSO_BR01_Slot2-31_1_8881	P18846	0%	0	NaN
24Apr2024_DDH_Hsp90_x63_468_DMSO_BR01_Slot2-31_1_8881	P18850	1.3%	1	73.59691619873047
24Apr2024_DDH_Hsp90_x63_468_DMSO_BR01_Slot2-31_1_8881	P18858	18.9%	21	1306.60205078125
24Apr2024_DDH_Hsp90_x63_468_DMSO_BR01_Slot2-31_1_8881	P18859	33.3%	5	1111.1903076171875
24Apr2024_DDH_Hsp90_x63_468_DMSO_BR01_Slot2-31_1_8881	P18887	18.8%	9	1221.6434326171875
24Apr2024_DDH_Hsp90_x63_468_DMSO_BR01_Slot2-31_1_8881	P19012	29.4%	11	567.4033813476562
24Apr2024_DDH_Hsp90_x63_468_DMSO_BR01_Slot2-31_1_8881	P19013	39%	31	816.7708129882812
24Apr2024_DDH_Hsp90_x63_468_DMSO_BR01_Slot2-31_1_8881	P19174	11.5%	12	403.9302062988281
24Apr2024_DDH_Hsp90_x63_468_DMSO_BR01_Slot2-31_1_8881	P19256	0%	0	NaN
24Apr2024_DDH_Hsp90_x63_468_DMSO_BR01_Slot2-31_1_8881	P19338	42%	75	12879.6240234375
24Apr2024_DDH_Hsp90_x63_468_DMSO_BR01_Slot2-31_1_8881	P19367	42.3%	56	3559.30126953125
24Apr2024_DDH_Hsp90_x63_468_DMSO_BR01_Slot2-31_1_8881	P19387	17.5%	3	404.9523010253906
24Apr2024_DDH_Hsp90_x63_468_DMSO_BR01_Slot2-31_1_8881	P19388	22.9%	6	698.7490844726562
24Apr2024_DDH_Hsp90_x63_468_DMSO_BR01_Slot2-31_1_8881	P19404	47.4%	13	871.0330810546875
24Apr2024_DDH_Hsp90_x63_468_DMSO_BR01_Slot2-31_1_8881	P19419	0%	0	NaN
24Apr2024_DDH_Hsp90_x63_468_DMSO_BR01_Slot2-31_1_8881	P19440	4.4%	3	481.2638854980469
24Apr2024_DDH_Hsp90_x63_468_DMSO_BR01_Slot2-31_1_8881	P19447	5.4%	3	1361.239501953125
24Apr2024_DDH_Hsp90_x63_468_DMSO_BR01_Slot2-31_1_8881	P19474	0%	0	NaN
24Apr2024_DDH_Hsp90_x63_468_DMSO_BR01_Slot2-31_1_8881	P19525	32.5%	26	1085.627197265625
24Apr2024_DDH_Hsp90_x63_468_DMSO_BR01_Slot2-31_1_8881	P19532	0%	0	NaN
24Apr2024_DDH_Hsp90_x63_468_DMSO_BR01_Slot2-31_1_8881	P19623	35.8%	11	1516.2537841796875
24Apr2024_DDH_Hsp90_x63_468_DMSO_BR01_Slot2-31_1_8881	P19634	3.3%	2	155.20803833007812
24Apr2024_DDH_Hsp90_x63_468_DMSO_BR01_Slot2-31_1_8881	P19784	30.9%	12	1116.6715087890625
24Apr2024_DDH_Hsp90_x63_468_DMSO_BR01_Slot2-31_1_8881	P19793	0%	0	NaN
24Apr2024_DDH_Hsp90_x63_468_DMSO_BR01_Slot2-31_1_8881	P19823	10.6%	18	4227.30419921875
24Apr2024_DDH_Hsp90_x63_468_DMSO_BR01_Slot2-31_1_8881	P19827	1.4%	1	583.2235107421875
24Apr2024_DDH_Hsp90_x63_468_DMSO_BR01_Slot2-31_1_8881	P19838	11.7%	7	397.771728515625
24Apr2024_DDH_Hsp90_x63_468_DMSO_BR01_Slot2-31_1_8881	P19957	0%	0	NaN
24Apr2024_DDH_Hsp90_x63_468_DMSO_BR01_Slot2-31_1_8881	P20020	8.9%	13	288.8054504394531
24Apr2024_DDH_Hsp90_x63_468_DMSO_BR01_Slot2-31_1_8881	P20042	47.4%	26	3968.7314453125
24Apr2024_DDH_Hsp90_x63_468_DMSO_BR01_Slot2-31_1_8881	P20073	38.9%	31	3646.673583984375
24Apr2024_DDH_Hsp90_x63_468_DMSO_BR01_Slot2-31_1_8881	P20226	0%	0	NaN
24Apr2024_DDH_Hsp90_x63_468_DMSO_BR01_Slot2-31_1_8881	P20248	13.7%	4	137.74696350097656
24Apr2024_DDH_Hsp90_x63_468_DMSO_BR01_Slot2-31_1_8881	P20290	71.4%	37	3195.516357421875
24Apr2024_DDH_Hsp90_x63_468_DMSO_BR01_Slot2-31_1_8881	P20336	0%	0	NaN
24Apr2024_DDH_Hsp90_x63_468_DMSO_BR01_Slot2-31_1_8881	P20338	22.9%	6	581.2235717773438
24Apr2024_DDH_Hsp90_x63_468_DMSO_BR01_Slot2-31_1_8881	P20339	59.1%	20	1842.1031494140625
24Apr2024_DDH_Hsp90_x63_468_DMSO_BR01_Slot2-31_1_8881	P20340	75%	27	3373.922607421875
24Apr2024_DDH_Hsp90_x63_468_DMSO_BR01_Slot2-31_1_8881	P20585	5.8%	4	243.6204376220703
24Apr2024_DDH_Hsp90_x63_468_DMSO_BR01_Slot2-31_1_8881	P20591	15.3%	7	256.02032470703125
24Apr2024_DDH_Hsp90_x63_468_DMSO_BR01_Slot2-31_1_8881	P20618	58.9%	36	4282.73095703125
24Apr2024_DDH_Hsp90_x63_468_DMSO_BR01_Slot2-31_1_8881	P20645	25.3%	6	841.2413330078125
24Apr2024_DDH_Hsp90_x63_468_DMSO_BR01_Slot2-31_1_8881	P20648	0%	0	NaN
24Apr2024_DDH_Hsp90_x63_468_DMSO_BR01_Slot2-31_1_8881	P20674	58%	18	6022.71875
24Apr2024_DDH_Hsp90_x63_468_DMSO_BR01_Slot2-31_1_8881	P20700	48.8%	43	3280.661865234375
24Apr2024_DDH_Hsp90_x63_468_DMSO_BR01_Slot2-31_1_8881	P20742	0.8%	1	591.7146606445312
24Apr2024_DDH_Hsp90_x63_468_DMSO_BR01_Slot2-31_1_8881	P20749	9.5%	3	430.3818664550781
24Apr2024_DDH_Hsp90_x63_468_DMSO_BR01_Slot2-31_1_8881	P20810	41.7%	34	2843.64404296875
24Apr2024_DDH_Hsp90_x63_468_DMSO_BR01_Slot2-31_1_8881	P20827	0%	0	NaN
24Apr2024_DDH_Hsp90_x63_468_DMSO_BR01_Slot2-31_1_8881	P20839	24.1%	10	754.0416259765625
24Apr2024_DDH_Hsp90_x63_468_DMSO_BR01_Slot2-31_1_8881	P20930	0%	0	NaN
24Apr2024_DDH_Hsp90_x63_468_DMSO_BR01_Slot2-31_1_8881	P20933	0%	0	NaN
24Apr2024_DDH_Hsp90_x63_468_DMSO_BR01_Slot2-31_1_8881	P20936	8.6%	8	329.1597595214844
24Apr2024_DDH_Hsp90_x63_468_DMSO_BR01_Slot2-31_1_8881	P20962	21.6%	2	1664.56591796875
24Apr2024_DDH_Hsp90_x63_468_DMSO_BR01_Slot2-31_1_8881	P21127	9.9%	8	930.3264770507812
24Apr2024_DDH_Hsp90_x63_468_DMSO_BR01_Slot2-31_1_8881	P21266	44%	16	1008.341064453125
24Apr2024_DDH_Hsp90_x63_468_DMSO_BR01_Slot2-31_1_8881	P21281	40.7%	24	1094.087646484375
24Apr2024_DDH_Hsp90_x63_468_DMSO_BR01_Slot2-31_1_8881	P21283	42.4%	18	1105.719482421875
24Apr2024_DDH_Hsp90_x63_468_DMSO_BR01_Slot2-31_1_8881	P21291	50.3%	11	1305.062744140625
24Apr2024_DDH_Hsp90_x63_468_DMSO_BR01_Slot2-31_1_8881	P21333	65.1%	252	15548.7509765625
24Apr2024_DDH_Hsp90_x63_468_DMSO_BR01_Slot2-31_1_8881	P21359	2%	4	112.69092559814453
24Apr2024_DDH_Hsp90_x63_468_DMSO_BR01_Slot2-31_1_8881	P21399	39.4%	41	767.2315063476562
24Apr2024_DDH_Hsp90_x63_468_DMSO_BR01_Slot2-31_1_8881	P21583	0%	0	NaN
24Apr2024_DDH_Hsp90_x63_468_DMSO_BR01_Slot2-31_1_8881	P21589	0%	0	NaN
24Apr2024_DDH_Hsp90_x63_468_DMSO_BR01_Slot2-31_1_8881	P21709	0%	0	NaN
24Apr2024_DDH_Hsp90_x63_468_DMSO_BR01_Slot2-31_1_8881	P21741	7%	1	446.4513244628906
24Apr2024_DDH_Hsp90_x63_468_DMSO_BR01_Slot2-31_1_8881	P21796	73.9%	51	4393.9638671875
24Apr2024_DDH_Hsp90_x63_468_DMSO_BR01_Slot2-31_1_8881	P21860	0%	0	NaN
24Apr2024_DDH_Hsp90_x63_468_DMSO_BR01_Slot2-31_1_8881	P21912	33.2%	13	2667.697265625
24Apr2024_DDH_Hsp90_x63_468_DMSO_BR01_Slot2-31_1_8881	P21926	21.5%	6	1104.676513671875
24Apr2024_DDH_Hsp90_x63_468_DMSO_BR01_Slot2-31_1_8881	P21953	31.9%	10	353.04296875
24Apr2024_DDH_Hsp90_x63_468_DMSO_BR01_Slot2-31_1_8881	P21964	75.3%	39	7354.8857421875
24Apr2024_DDH_Hsp90_x63_468_DMSO_BR01_Slot2-31_1_8881	P22033	32%	26	1094.107421875
24Apr2024_DDH_Hsp90_x63_468_DMSO_BR01_Slot2-31_1_8881	P22059	27%	19	1293.6131591796875
24Apr2024_DDH_Hsp90_x63_468_DMSO_BR01_Slot2-31_1_8881	P22061	56.4%	25	1847.3560791015625
24Apr2024_DDH_Hsp90_x63_468_DMSO_BR01_Slot2-31_1_8881	P22087	34.3%	7	595.7614135742188
24Apr2024_DDH_Hsp90_x63_468_DMSO_BR01_Slot2-31_1_8881	P22090	6.5%	2	3507.134521484375
24Apr2024_DDH_Hsp90_x63_468_DMSO_BR01_Slot2-31_1_8881	P22102	70.3%	94	2065.4384765625
24Apr2024_DDH_Hsp90_x63_468_DMSO_BR01_Slot2-31_1_8881	P22223	8.4%	5	626.9578247070312
24Apr2024_DDH_Hsp90_x63_468_DMSO_BR01_Slot2-31_1_8881	P22234	50.8%	38	3751.693603515625
24Apr2024_DDH_Hsp90_x63_468_DMSO_BR01_Slot2-31_1_8881	P22307	51.7%	52	2481.460205078125
24Apr2024_DDH_Hsp90_x63_468_DMSO_BR01_Slot2-31_1_8881	P22314	52%	117	7048.50390625
24Apr2024_DDH_Hsp90_x63_468_DMSO_BR01_Slot2-31_1_8881	P22392	81.6%	28	8997.82421875
24Apr2024_DDH_Hsp90_x63_468_DMSO_BR01_Slot2-31_1_8881	P22415	9%	2	488.95123291015625
24Apr2024_DDH_Hsp90_x63_468_DMSO_BR01_Slot2-31_1_8881	P22455	0%	0	NaN
24Apr2024_DDH_Hsp90_x63_468_DMSO_BR01_Slot2-31_1_8881	P22528	0%	0	NaN
24Apr2024_DDH_Hsp90_x63_468_DMSO_BR01_Slot2-31_1_8881	P22531;P22532;P35325;P35326;Q9BYE4	0%;0%;0%;0%;0%	0	NaN
24Apr2024_DDH_Hsp90_x63_468_DMSO_BR01_Slot2-31_1_8881	P22570	42.6%	20	1898.888671875
24Apr2024_DDH_Hsp90_x63_468_DMSO_BR01_Slot2-31_1_8881	P22612	0%	0	NaN
24Apr2024_DDH_Hsp90_x63_468_DMSO_BR01_Slot2-31_1_8881	P22626	60.9%	32	5898.98828125
24Apr2024_DDH_Hsp90_x63_468_DMSO_BR01_Slot2-31_1_8881	P22670	6.1%	7	421.6389465332031
24Apr2024_DDH_Hsp90_x63_468_DMSO_BR01_Slot2-31_1_8881	P22676	46.9%	14	1320.2353515625
24Apr2024_DDH_Hsp90_x63_468_DMSO_BR01_Slot2-31_1_8881	P22681	8.3%	7	406.30950927734375
24Apr2024_DDH_Hsp90_x63_468_DMSO_BR01_Slot2-31_1_8881	P22694	34.8%	12	2257.030029296875
24Apr2024_DDH_Hsp90_x63_468_DMSO_BR01_Slot2-31_1_8881	P22695	58.3%	30	1353.14208984375
24Apr2024_DDH_Hsp90_x63_468_DMSO_BR01_Slot2-31_1_8881	P22735	0%	0	NaN
24Apr2024_DDH_Hsp90_x63_468_DMSO_BR01_Slot2-31_1_8881	P22830	8.5%	3	455.8406677246094
24Apr2024_DDH_Hsp90_x63_468_DMSO_BR01_Slot2-31_1_8881	P23025	0%	0	NaN
24Apr2024_DDH_Hsp90_x63_468_DMSO_BR01_Slot2-31_1_8881	P23141	18.2%	8	434.2439270019531
24Apr2024_DDH_Hsp90_x63_468_DMSO_BR01_Slot2-31_1_8881	P23142	13.8%	8	824.3194580078125
24Apr2024_DDH_Hsp90_x63_468_DMSO_BR01_Slot2-31_1_8881	P23193	52.8%	17	1085.906982421875
24Apr2024_DDH_Hsp90_x63_468_DMSO_BR01_Slot2-31_1_8881	P23219	10.2%	5	482.2118835449219
24Apr2024_DDH_Hsp90_x63_468_DMSO_BR01_Slot2-31_1_8881	P23229	12.4%	12	239.85267639160156
24Apr2024_DDH_Hsp90_x63_468_DMSO_BR01_Slot2-31_1_8881	P23246	39.5%	44	1654.143310546875
24Apr2024_DDH_Hsp90_x63_468_DMSO_BR01_Slot2-31_1_8881	P23258	37.3%	21	838.4910888671875
24Apr2024_DDH_Hsp90_x63_468_DMSO_BR01_Slot2-31_1_8881	P23284	55.1%	23	15045.2744140625
24Apr2024_DDH_Hsp90_x63_468_DMSO_BR01_Slot2-31_1_8881	P23368	38.4%	24	1117.4766845703125
24Apr2024_DDH_Hsp90_x63_468_DMSO_BR01_Slot2-31_1_8881	P23381	50.7%	37	1279.1185302734375
24Apr2024_DDH_Hsp90_x63_468_DMSO_BR01_Slot2-31_1_8881	P23396	79.4%	34	14164.630859375
24Apr2024_DDH_Hsp90_x63_468_DMSO_BR01_Slot2-31_1_8881	P23434	17.3%	5	194.69876098632812
24Apr2024_DDH_Hsp90_x63_468_DMSO_BR01_Slot2-31_1_8881	P23443	0%	0	NaN
24Apr2024_DDH_Hsp90_x63_468_DMSO_BR01_Slot2-31_1_8881	P23458	4.2%	4	314.1019592285156
24Apr2024_DDH_Hsp90_x63_468_DMSO_BR01_Slot2-31_1_8881	P23467	0%	0	NaN
24Apr2024_DDH_Hsp90_x63_468_DMSO_BR01_Slot2-31_1_8881	P23470	0%	0	NaN
24Apr2024_DDH_Hsp90_x63_468_DMSO_BR01_Slot2-31_1_8881	P23490	0%	0	NaN
24Apr2024_DDH_Hsp90_x63_468_DMSO_BR01_Slot2-31_1_8881	P23497	2.3%	2	209.16119384765625
24Apr2024_DDH_Hsp90_x63_468_DMSO_BR01_Slot2-31_1_8881	P23526	48.4%	35	2485.97216796875
24Apr2024_DDH_Hsp90_x63_468_DMSO_BR01_Slot2-31_1_8881	P23528	77.7%	34	31608.279296875
24Apr2024_DDH_Hsp90_x63_468_DMSO_BR01_Slot2-31_1_8881	P23588	29.3%	18	3256.0810546875
24Apr2024_DDH_Hsp90_x63_468_DMSO_BR01_Slot2-31_1_8881	P23610	0%	0	NaN
24Apr2024_DDH_Hsp90_x63_468_DMSO_BR01_Slot2-31_1_8881	P23634	6.8%	7	397.0843200683594
24Apr2024_DDH_Hsp90_x63_468_DMSO_BR01_Slot2-31_1_8881	P23786	39.4%	30	950.7659301757812
24Apr2024_DDH_Hsp90_x63_468_DMSO_BR01_Slot2-31_1_8881	P23919	39.6%	9	2280.65576171875
24Apr2024_DDH_Hsp90_x63_468_DMSO_BR01_Slot2-31_1_8881	P23921	37.5%	40	380.3338928222656
24Apr2024_DDH_Hsp90_x63_468_DMSO_BR01_Slot2-31_1_8881	P23975	0%	0	NaN
24Apr2024_DDH_Hsp90_x63_468_DMSO_BR01_Slot2-31_1_8881	P24278	0%	0	NaN
24Apr2024_DDH_Hsp90_x63_468_DMSO_BR01_Slot2-31_1_8881	P24310	16.5%	1	1677.88525390625
24Apr2024_DDH_Hsp90_x63_468_DMSO_BR01_Slot2-31_1_8881	P24311	8.8%	1	876.3246459960938
24Apr2024_DDH_Hsp90_x63_468_DMSO_BR01_Slot2-31_1_8881	P24386	4.3%	2	364.66558837890625
24Apr2024_DDH_Hsp90_x63_468_DMSO_BR01_Slot2-31_1_8881	P24390	18.4%	3	833.9346923828125
24Apr2024_DDH_Hsp90_x63_468_DMSO_BR01_Slot2-31_1_8881	P24534	41.8%	11	6123.9755859375
24Apr2024_DDH_Hsp90_x63_468_DMSO_BR01_Slot2-31_1_8881	P24539	49.2%	19	3205.13134765625
24Apr2024_DDH_Hsp90_x63_468_DMSO_BR01_Slot2-31_1_8881	P24666	62.7%	16	5563.833984375
24Apr2024_DDH_Hsp90_x63_468_DMSO_BR01_Slot2-31_1_8881	P24752	56.2%	43	2858.700439453125
24Apr2024_DDH_Hsp90_x63_468_DMSO_BR01_Slot2-31_1_8881	P24864	0%	0	NaN
24Apr2024_DDH_Hsp90_x63_468_DMSO_BR01_Slot2-31_1_8881	P24928	6.3%	10	532.7154541015625
24Apr2024_DDH_Hsp90_x63_468_DMSO_BR01_Slot2-31_1_8881	P24941	34.6%	10	1312.747802734375
24Apr2024_DDH_Hsp90_x63_468_DMSO_BR01_Slot2-31_1_8881	P25054	1%	2	144.55703735351562
24Apr2024_DDH_Hsp90_x63_468_DMSO_BR01_Slot2-31_1_8881	P25098	8.4%	6	667.0185546875
24Apr2024_DDH_Hsp90_x63_468_DMSO_BR01_Slot2-31_1_8881	P25205	47.6%	43	1989.1971435546875
24Apr2024_DDH_Hsp90_x63_468_DMSO_BR01_Slot2-31_1_8881	P25208	6.3%	2	729.9947509765625
24Apr2024_DDH_Hsp90_x63_468_DMSO_BR01_Slot2-31_1_8881	P25311	47.3%	21	2939.130126953125
24Apr2024_DDH_Hsp90_x63_468_DMSO_BR01_Slot2-31_1_8881	P25325	34%	11	1141.3568115234375
24Apr2024_DDH_Hsp90_x63_468_DMSO_BR01_Slot2-31_1_8881	P25398	71.2%	24	8545.955078125
24Apr2024_DDH_Hsp90_x63_468_DMSO_BR01_Slot2-31_1_8881	P25440	7.6%	3	163.7288818359375
24Apr2024_DDH_Hsp90_x63_468_DMSO_BR01_Slot2-31_1_8881	P25490	9.9%	3	542.9727172851562
24Apr2024_DDH_Hsp90_x63_468_DMSO_BR01_Slot2-31_1_8881	P25685	47.9%	29	1526.1617431640625
24Apr2024_DDH_Hsp90_x63_468_DMSO_BR01_Slot2-31_1_8881	P25686	3.7%	2	443.4609069824219
24Apr2024_DDH_Hsp90_x63_468_DMSO_BR01_Slot2-31_1_8881	P25705	69.8%	98	30389.67578125
24Apr2024_DDH_Hsp90_x63_468_DMSO_BR01_Slot2-31_1_8881	P25774	4.5%	1	216.38929748535156
24Apr2024_DDH_Hsp90_x63_468_DMSO_BR01_Slot2-31_1_8881	P25786	70.3%	33	5173.552734375
24Apr2024_DDH_Hsp90_x63_468_DMSO_BR01_Slot2-31_1_8881	P25787	53.8%	27	3088.21044921875
24Apr2024_DDH_Hsp90_x63_468_DMSO_BR01_Slot2-31_1_8881	P25788	44.3%	18	2398.6826171875
24Apr2024_DDH_Hsp90_x63_468_DMSO_BR01_Slot2-31_1_8881	P25789	60.9%	30	5379.61474609375
24Apr2024_DDH_Hsp90_x63_468_DMSO_BR01_Slot2-31_1_8881	P25815	24.2%	2	556.4429931640625
24Apr2024_DDH_Hsp90_x63_468_DMSO_BR01_Slot2-31_1_8881	P25963	6.3%	3	947.7601318359375
24Apr2024_DDH_Hsp90_x63_468_DMSO_BR01_Slot2-31_1_8881	P26006	3.4%	3	403.3155212402344
24Apr2024_DDH_Hsp90_x63_468_DMSO_BR01_Slot2-31_1_8881	P26012	7.4%	6	280.1991882324219
24Apr2024_DDH_Hsp90_x63_468_DMSO_BR01_Slot2-31_1_8881	P26038	40.9%	56	3891.055419921875
24Apr2024_DDH_Hsp90_x63_468_DMSO_BR01_Slot2-31_1_8881	P26045	1.2%	1	98.59618377685547
24Apr2024_DDH_Hsp90_x63_468_DMSO_BR01_Slot2-31_1_8881	P26196	50.9%	33	1195.6771240234375
24Apr2024_DDH_Hsp90_x63_468_DMSO_BR01_Slot2-31_1_8881	P26358	41.5%	79	4500.61279296875
24Apr2024_DDH_Hsp90_x63_468_DMSO_BR01_Slot2-31_1_8881	P26368	33.3%	31	2265.0185546875
24Apr2024_DDH_Hsp90_x63_468_DMSO_BR01_Slot2-31_1_8881	P26373	45%	17	15874.94140625
24Apr2024_DDH_Hsp90_x63_468_DMSO_BR01_Slot2-31_1_8881	P26374	1.4%	1	280.8600769042969
24Apr2024_DDH_Hsp90_x63_468_DMSO_BR01_Slot2-31_1_8881	P26440	20.4%	8	782.2576904296875
24Apr2024_DDH_Hsp90_x63_468_DMSO_BR01_Slot2-31_1_8881	P26447	36.6%	8	6036.1943359375
24Apr2024_DDH_Hsp90_x63_468_DMSO_BR01_Slot2-31_1_8881	P26572	5.6%	2	468.6327819824219
24Apr2024_DDH_Hsp90_x63_468_DMSO_BR01_Slot2-31_1_8881	P26583	48.3%	13	1553.9664306640625
24Apr2024_DDH_Hsp90_x63_468_DMSO_BR01_Slot2-31_1_8881	P26599	63.2%	149	5983.37255859375
24Apr2024_DDH_Hsp90_x63_468_DMSO_BR01_Slot2-31_1_8881	P26639	44.4%	53	5038.0224609375
24Apr2024_DDH_Hsp90_x63_468_DMSO_BR01_Slot2-31_1_8881	P26640	40.3%	55	2852.56201171875
24Apr2024_DDH_Hsp90_x63_468_DMSO_BR01_Slot2-31_1_8881	P26641	71.6%	60	7258.90185546875
24Apr2024_DDH_Hsp90_x63_468_DMSO_BR01_Slot2-31_1_8881	P26885	62.7%	14	1848.1715087890625
24Apr2024_DDH_Hsp90_x63_468_DMSO_BR01_Slot2-31_1_8881	P27105	44.1%	14	1458.0687255859375
24Apr2024_DDH_Hsp90_x63_468_DMSO_BR01_Slot2-31_1_8881	P27144	74%	22	2056.564208984375
24Apr2024_DDH_Hsp90_x63_468_DMSO_BR01_Slot2-31_1_8881	P27348	50.2%	39	4236.81103515625
24Apr2024_DDH_Hsp90_x63_468_DMSO_BR01_Slot2-31_1_8881	P27361	26.4%	8	1046.7691650390625
24Apr2024_DDH_Hsp90_x63_468_DMSO_BR01_Slot2-31_1_8881	P27448	4.2%	4	532.8101196289062
24Apr2024_DDH_Hsp90_x63_468_DMSO_BR01_Slot2-31_1_8881	P27449	11.6%	1	1130.7572021484375
24Apr2024_DDH_Hsp90_x63_468_DMSO_BR01_Slot2-31_1_8881	P27540	0%	0	NaN
24Apr2024_DDH_Hsp90_x63_468_DMSO_BR01_Slot2-31_1_8881	P27544	0%	0	NaN
24Apr2024_DDH_Hsp90_x63_468_DMSO_BR01_Slot2-31_1_8881	P27635	49.1%	24	10377.78515625
24Apr2024_DDH_Hsp90_x63_468_DMSO_BR01_Slot2-31_1_8881	P27694	45.8%	30	1315.8043212890625
24Apr2024_DDH_Hsp90_x63_468_DMSO_BR01_Slot2-31_1_8881	P27695	75.2%	34	6589.2626953125
24Apr2024_DDH_Hsp90_x63_468_DMSO_BR01_Slot2-31_1_8881	P27701	15%	14	1278.980224609375
24Apr2024_DDH_Hsp90_x63_468_DMSO_BR01_Slot2-31_1_8881	P27707	23.1%	6	960.7767944335938
24Apr2024_DDH_Hsp90_x63_468_DMSO_BR01_Slot2-31_1_8881	P27708	42.7%	108	4173.15673828125
24Apr2024_DDH_Hsp90_x63_468_DMSO_BR01_Slot2-31_1_8881	P27797	52.8%	42	5272.04296875
24Apr2024_DDH_Hsp90_x63_468_DMSO_BR01_Slot2-31_1_8881	P27816	37.2%	48	2130.997802734375
24Apr2024_DDH_Hsp90_x63_468_DMSO_BR01_Slot2-31_1_8881	P27824	33.3%	29	10396.267578125
24Apr2024_DDH_Hsp90_x63_468_DMSO_BR01_Slot2-31_1_8881	P27986	6.6%	4	214.21177673339844
24Apr2024_DDH_Hsp90_x63_468_DMSO_BR01_Slot2-31_1_8881	P28062	30.1%	11	1689.1170654296875
24Apr2024_DDH_Hsp90_x63_468_DMSO_BR01_Slot2-31_1_8881	P28065	30.6%	6	1437.268798828125
24Apr2024_DDH_Hsp90_x63_468_DMSO_BR01_Slot2-31_1_8881	P28066	66.4%	26	5392.5126953125
24Apr2024_DDH_Hsp90_x63_468_DMSO_BR01_Slot2-31_1_8881	P28070	39.4%	29	3845.33642578125
24Apr2024_DDH_Hsp90_x63_468_DMSO_BR01_Slot2-31_1_8881	P28072	44.8%	18	4246.97216796875
24Apr2024_DDH_Hsp90_x63_468_DMSO_BR01_Slot2-31_1_8881	P28074	44.9%	13	2081.100341796875
24Apr2024_DDH_Hsp90_x63_468_DMSO_BR01_Slot2-31_1_8881	P28288	35.8%	37	1644.2056884765625
24Apr2024_DDH_Hsp90_x63_468_DMSO_BR01_Slot2-31_1_8881	P28289	20.6%	8	277.3260498046875
24Apr2024_DDH_Hsp90_x63_468_DMSO_BR01_Slot2-31_1_8881	P28331	53.9%	41	2691.651123046875
24Apr2024_DDH_Hsp90_x63_468_DMSO_BR01_Slot2-31_1_8881	P28332	2.7%	1	1097.2166748046875
24Apr2024_DDH_Hsp90_x63_468_DMSO_BR01_Slot2-31_1_8881	P28340	36%	36	726.4227294921875
24Apr2024_DDH_Hsp90_x63_468_DMSO_BR01_Slot2-31_1_8881	P28347	0%	0	NaN
24Apr2024_DDH_Hsp90_x63_468_DMSO_BR01_Slot2-31_1_8881	P28370	0%	0	NaN
24Apr2024_DDH_Hsp90_x63_468_DMSO_BR01_Slot2-31_1_8881	P28482	45.3%	18	2203.2587890625
24Apr2024_DDH_Hsp90_x63_468_DMSO_BR01_Slot2-31_1_8881	P28676	24%	5	1322.1297607421875
24Apr2024_DDH_Hsp90_x63_468_DMSO_BR01_Slot2-31_1_8881	P28702	5.4%	2	346.8223571777344
24Apr2024_DDH_Hsp90_x63_468_DMSO_BR01_Slot2-31_1_8881	P28715	3.5%	4	180.0582733154297
24Apr2024_DDH_Hsp90_x63_468_DMSO_BR01_Slot2-31_1_8881	P28749	0%	0	NaN
24Apr2024_DDH_Hsp90_x63_468_DMSO_BR01_Slot2-31_1_8881	P28799	7.9%	2	281.2318115234375
24Apr2024_DDH_Hsp90_x63_468_DMSO_BR01_Slot2-31_1_8881	P28827	0%	0	NaN
24Apr2024_DDH_Hsp90_x63_468_DMSO_BR01_Slot2-31_1_8881	P28838	58%	41	2705.114990234375
24Apr2024_DDH_Hsp90_x63_468_DMSO_BR01_Slot2-31_1_8881	P29034	25.5%	8	2692.77392578125
24Apr2024_DDH_Hsp90_x63_468_DMSO_BR01_Slot2-31_1_8881	P29074	0%	0	NaN
24Apr2024_DDH_Hsp90_x63_468_DMSO_BR01_Slot2-31_1_8881	P29083	3%	3	74.1214599609375
24Apr2024_DDH_Hsp90_x63_468_DMSO_BR01_Slot2-31_1_8881	P29084	20.3%	3	237.15728759765625
24Apr2024_DDH_Hsp90_x63_468_DMSO_BR01_Slot2-31_1_8881	P29144	34.8%	48	1332.5745849609375
24Apr2024_DDH_Hsp90_x63_468_DMSO_BR01_Slot2-31_1_8881	P29218	17.3%	5	614.7936401367188
24Apr2024_DDH_Hsp90_x63_468_DMSO_BR01_Slot2-31_1_8881	P29279	3.7%	1	290.3622741699219
24Apr2024_DDH_Hsp90_x63_468_DMSO_BR01_Slot2-31_1_8881	P29317	0%	0	NaN
24Apr2024_DDH_Hsp90_x63_468_DMSO_BR01_Slot2-31_1_8881	P29323	7%	6	420.9047546386719
24Apr2024_DDH_Hsp90_x63_468_DMSO_BR01_Slot2-31_1_8881	P29350	16.1%	9	362.60003662109375
24Apr2024_DDH_Hsp90_x63_468_DMSO_BR01_Slot2-31_1_8881	P29353	9.1%	5	310.6502380371094
24Apr2024_DDH_Hsp90_x63_468_DMSO_BR01_Slot2-31_1_8881	P29372	20.1%	4	280.7287292480469
24Apr2024_DDH_Hsp90_x63_468_DMSO_BR01_Slot2-31_1_8881	P29373	68.1%	23	1539.20361328125
24Apr2024_DDH_Hsp90_x63_468_DMSO_BR01_Slot2-31_1_8881	P29374	0%	0	NaN
24Apr2024_DDH_Hsp90_x63_468_DMSO_BR01_Slot2-31_1_8881	P29401	66%	91	24575.419921875
24Apr2024_DDH_Hsp90_x63_468_DMSO_BR01_Slot2-31_1_8881	P29466	35.1%	12	675.5814819335938
24Apr2024_DDH_Hsp90_x63_468_DMSO_BR01_Slot2-31_1_8881	P29508	3.1%	1	112.26913452148438
24Apr2024_DDH_Hsp90_x63_468_DMSO_BR01_Slot2-31_1_8881	P29558	9.9%	3	608.6493530273438
24Apr2024_DDH_Hsp90_x63_468_DMSO_BR01_Slot2-31_1_8881	P29590	4.2%	2	321.6817626953125
24Apr2024_DDH_Hsp90_x63_468_DMSO_BR01_Slot2-31_1_8881	P29597	10.4%	12	566.1345825195312
24Apr2024_DDH_Hsp90_x63_468_DMSO_BR01_Slot2-31_1_8881	P29692	69.8%	45	10989.6748046875
24Apr2024_DDH_Hsp90_x63_468_DMSO_BR01_Slot2-31_1_8881	P29966	42.2%	8	5302.40576171875
24Apr2024_DDH_Hsp90_x63_468_DMSO_BR01_Slot2-31_1_8881	P29992	20.3%	9	1073.8487548828125
24Apr2024_DDH_Hsp90_x63_468_DMSO_BR01_Slot2-31_1_8881	P30038	36.8%	21	1761.20654296875
24Apr2024_DDH_Hsp90_x63_468_DMSO_BR01_Slot2-31_1_8881	P30039	4.2%	1	31.697587966918945
24Apr2024_DDH_Hsp90_x63_468_DMSO_BR01_Slot2-31_1_8881	P30040	62.1%	28	7398.41455078125
24Apr2024_DDH_Hsp90_x63_468_DMSO_BR01_Slot2-31_1_8881	P30041	83.9%	38	16219.6298828125
24Apr2024_DDH_Hsp90_x63_468_DMSO_BR01_Slot2-31_1_8881	P30043	54.4%	16	1326.7344970703125
24Apr2024_DDH_Hsp90_x63_468_DMSO_BR01_Slot2-31_1_8881	P30044	65%	25	11067.728515625
24Apr2024_DDH_Hsp90_x63_468_DMSO_BR01_Slot2-31_1_8881	P30046	89%	17	8108.623046875
24Apr2024_DDH_Hsp90_x63_468_DMSO_BR01_Slot2-31_1_8881	P30047	11.9%	1	142.17446899414062
24Apr2024_DDH_Hsp90_x63_468_DMSO_BR01_Slot2-31_1_8881	P30048	55.1%	26	5343.05322265625
24Apr2024_DDH_Hsp90_x63_468_DMSO_BR01_Slot2-31_1_8881	P30049	13.7%	3	9536.9580078125
24Apr2024_DDH_Hsp90_x63_468_DMSO_BR01_Slot2-31_1_8881	P30050	69.1%	22	13258.4677734375
24Apr2024_DDH_Hsp90_x63_468_DMSO_BR01_Slot2-31_1_8881	P30084	58.3%	42	3758.4541015625
24Apr2024_DDH_Hsp90_x63_468_DMSO_BR01_Slot2-31_1_8881	P30085	66.8%	27	3645.51416015625
24Apr2024_DDH_Hsp90_x63_468_DMSO_BR01_Slot2-31_1_8881	P30086	73.8%	16	6472.404296875
24Apr2024_DDH_Hsp90_x63_468_DMSO_BR01_Slot2-31_1_8881	P30101	65.5%	73	13095.7978515625
24Apr2024_DDH_Hsp90_x63_468_DMSO_BR01_Slot2-31_1_8881	P30153	63%	62	3070.540283203125
24Apr2024_DDH_Hsp90_x63_468_DMSO_BR01_Slot2-31_1_8881	P30154	19.8%	15	879.26806640625
24Apr2024_DDH_Hsp90_x63_468_DMSO_BR01_Slot2-31_1_8881	P30260	7.6%	5	148.66172790527344
24Apr2024_DDH_Hsp90_x63_468_DMSO_BR01_Slot2-31_1_8881	P30307	0%	0	NaN
24Apr2024_DDH_Hsp90_x63_468_DMSO_BR01_Slot2-31_1_8881	P30405	50.7%	21	1347.25390625
24Apr2024_DDH_Hsp90_x63_468_DMSO_BR01_Slot2-31_1_8881	P30408	0%	0	NaN
24Apr2024_DDH_Hsp90_x63_468_DMSO_BR01_Slot2-31_1_8881	P30414	1.7%	2	180.4215087890625
24Apr2024_DDH_Hsp90_x63_468_DMSO_BR01_Slot2-31_1_8881	P30419	33.7%	18	1278.6705322265625
24Apr2024_DDH_Hsp90_x63_468_DMSO_BR01_Slot2-31_1_8881	P30511	4%	1	253.3217010498047
24Apr2024_DDH_Hsp90_x63_468_DMSO_BR01_Slot2-31_1_8881	P30520	45.6%	29	2471.30419921875
24Apr2024_DDH_Hsp90_x63_468_DMSO_BR01_Slot2-31_1_8881	P30533	23.8%	8	669.1728515625
24Apr2024_DDH_Hsp90_x63_468_DMSO_BR01_Slot2-31_1_8881	P30536	18.3%	4	2127.650634765625
24Apr2024_DDH_Hsp90_x63_468_DMSO_BR01_Slot2-31_1_8881	P30566	43.6%	22	1016.9188842773438
24Apr2024_DDH_Hsp90_x63_468_DMSO_BR01_Slot2-31_1_8881	P30622	15.9%	24	445.5627746582031
24Apr2024_DDH_Hsp90_x63_468_DMSO_BR01_Slot2-31_1_8881	P30626	56.1%	21	4773.6591796875
24Apr2024_DDH_Hsp90_x63_468_DMSO_BR01_Slot2-31_1_8881	P30740	57%	33	1426.20068359375
24Apr2024_DDH_Hsp90_x63_468_DMSO_BR01_Slot2-31_1_8881	P30825	1.7%	1	311.9406433105469
24Apr2024_DDH_Hsp90_x63_468_DMSO_BR01_Slot2-31_1_8881	P30837	26.9%	12	645.6917724609375
24Apr2024_DDH_Hsp90_x63_468_DMSO_BR01_Slot2-31_1_8881	P30876	14%	14	447.3471984863281
24Apr2024_DDH_Hsp90_x63_468_DMSO_BR01_Slot2-31_1_8881	P31040	51.5%	37	2466.81005859375
24Apr2024_DDH_Hsp90_x63_468_DMSO_BR01_Slot2-31_1_8881	P31146	17.8%	5	517.3565673828125
24Apr2024_DDH_Hsp90_x63_468_DMSO_BR01_Slot2-31_1_8881	P31150	49.7%	30	826.73486328125
24Apr2024_DDH_Hsp90_x63_468_DMSO_BR01_Slot2-31_1_8881	P31151	78.2%	22	10696.4931640625
24Apr2024_DDH_Hsp90_x63_468_DMSO_BR01_Slot2-31_1_8881	P31153	41%	23	3061.74609375
24Apr2024_DDH_Hsp90_x63_468_DMSO_BR01_Slot2-31_1_8881	P31275	0%	0	NaN
24Apr2024_DDH_Hsp90_x63_468_DMSO_BR01_Slot2-31_1_8881	P31321	22.6%	6	528.3804321289062
24Apr2024_DDH_Hsp90_x63_468_DMSO_BR01_Slot2-31_1_8881	P31323	24.4%	12	384.07440185546875
24Apr2024_DDH_Hsp90_x63_468_DMSO_BR01_Slot2-31_1_8881	P31327	0%	0	NaN
24Apr2024_DDH_Hsp90_x63_468_DMSO_BR01_Slot2-31_1_8881	P31350	55.5%	36	4613.4267578125
24Apr2024_DDH_Hsp90_x63_468_DMSO_BR01_Slot2-31_1_8881	P31431	13.1%	4	499.67718505859375
24Apr2024_DDH_Hsp90_x63_468_DMSO_BR01_Slot2-31_1_8881	P31483	32.4%	11	1033.515869140625
24Apr2024_DDH_Hsp90_x63_468_DMSO_BR01_Slot2-31_1_8881	P31629	0%	0	NaN
24Apr2024_DDH_Hsp90_x63_468_DMSO_BR01_Slot2-31_1_8881	P31689	49.1%	36	997.4835205078125
24Apr2024_DDH_Hsp90_x63_468_DMSO_BR01_Slot2-31_1_8881	P31749	8.5%	3	225.71165466308594
24Apr2024_DDH_Hsp90_x63_468_DMSO_BR01_Slot2-31_1_8881	P31751	4.8%	2	306.1684265136719
24Apr2024_DDH_Hsp90_x63_468_DMSO_BR01_Slot2-31_1_8881	P31930	43.3%	40	2492.067138671875
24Apr2024_DDH_Hsp90_x63_468_DMSO_BR01_Slot2-31_1_8881	P31937	48.2%	28	644.3464965820312
24Apr2024_DDH_Hsp90_x63_468_DMSO_BR01_Slot2-31_1_8881	P31939	75%	59	4192.73193359375
24Apr2024_DDH_Hsp90_x63_468_DMSO_BR01_Slot2-31_1_8881	P31942	24%	10	839.9017944335938
24Apr2024_DDH_Hsp90_x63_468_DMSO_BR01_Slot2-31_1_8881	P31943	47.7%	34	1778.3001708984375
24Apr2024_DDH_Hsp90_x63_468_DMSO_BR01_Slot2-31_1_8881	P31944	79.3%	65	8403.6767578125
24Apr2024_DDH_Hsp90_x63_468_DMSO_BR01_Slot2-31_1_8881	P31946	61.8%	55	7231.11572265625
24Apr2024_DDH_Hsp90_x63_468_DMSO_BR01_Slot2-31_1_8881	P31947	69.8%	28	7833.2177734375
24Apr2024_DDH_Hsp90_x63_468_DMSO_BR01_Slot2-31_1_8881	P31948	75%	119	11514.08984375
24Apr2024_DDH_Hsp90_x63_468_DMSO_BR01_Slot2-31_1_8881	P31949	82.9%	16	54713.87109375
24Apr2024_DDH_Hsp90_x63_468_DMSO_BR01_Slot2-31_1_8881	P32019	1.5%	1	213.2045135498047
24Apr2024_DDH_Hsp90_x63_468_DMSO_BR01_Slot2-31_1_8881	P32119	65.2%	20	33572.9375
24Apr2024_DDH_Hsp90_x63_468_DMSO_BR01_Slot2-31_1_8881	P32121	0%	0	NaN
24Apr2024_DDH_Hsp90_x63_468_DMSO_BR01_Slot2-31_1_8881	P32189	2.1%	1	136.57608032226562
24Apr2024_DDH_Hsp90_x63_468_DMSO_BR01_Slot2-31_1_8881	P32321	10.1%	1	192.3783416748047
24Apr2024_DDH_Hsp90_x63_468_DMSO_BR01_Slot2-31_1_8881	P32322	58%	15	863.610107421875
24Apr2024_DDH_Hsp90_x63_468_DMSO_BR01_Slot2-31_1_8881	P32455	21.6%	16	532.3733520507812
24Apr2024_DDH_Hsp90_x63_468_DMSO_BR01_Slot2-31_1_8881	P32456	17.1%	16	1378.860595703125
24Apr2024_DDH_Hsp90_x63_468_DMSO_BR01_Slot2-31_1_8881	P32519	2.4%	1	144.1626739501953
24Apr2024_DDH_Hsp90_x63_468_DMSO_BR01_Slot2-31_1_8881	P32780	7.8%	2	54.3155403137207
24Apr2024_DDH_Hsp90_x63_468_DMSO_BR01_Slot2-31_1_8881	P32929	3.2%	1	255.236572265625
24Apr2024_DDH_Hsp90_x63_468_DMSO_BR01_Slot2-31_1_8881	P32969	66.1%	33	4495.18212890625
24Apr2024_DDH_Hsp90_x63_468_DMSO_BR01_Slot2-31_1_8881	P33121	31.5%	29	1117.110107421875
24Apr2024_DDH_Hsp90_x63_468_DMSO_BR01_Slot2-31_1_8881	P33176	55.6%	67	1463.2125244140625
24Apr2024_DDH_Hsp90_x63_468_DMSO_BR01_Slot2-31_1_8881	P33240	5.7%	3	1521.6187744140625
24Apr2024_DDH_Hsp90_x63_468_DMSO_BR01_Slot2-31_1_8881	P33316	34.9%	10	3047.410400390625
24Apr2024_DDH_Hsp90_x63_468_DMSO_BR01_Slot2-31_1_8881	P33527	3.1%	3	751.5033569335938
24Apr2024_DDH_Hsp90_x63_468_DMSO_BR01_Slot2-31_1_8881	P33552	11.4%	1	320.5479736328125
24Apr2024_DDH_Hsp90_x63_468_DMSO_BR01_Slot2-31_1_8881	P33764	0%	0	NaN
24Apr2024_DDH_Hsp90_x63_468_DMSO_BR01_Slot2-31_1_8881	P33897	0%	0	NaN
24Apr2024_DDH_Hsp90_x63_468_DMSO_BR01_Slot2-31_1_8881	P33908	11.6%	6	919.724609375
24Apr2024_DDH_Hsp90_x63_468_DMSO_BR01_Slot2-31_1_8881	P33981	22.5%	15	401.58880615234375
24Apr2024_DDH_Hsp90_x63_468_DMSO_BR01_Slot2-31_1_8881	P33991	49.9%	58	2160.855712890625
24Apr2024_DDH_Hsp90_x63_468_DMSO_BR01_Slot2-31_1_8881	P33992	39.8%	37	2323.18017578125
24Apr2024_DDH_Hsp90_x63_468_DMSO_BR01_Slot2-31_1_8881	P33993	50.2%	50	2563.961669921875
24Apr2024_DDH_Hsp90_x63_468_DMSO_BR01_Slot2-31_1_8881	P34059	4.8%	3	213.4413604736328
24Apr2024_DDH_Hsp90_x63_468_DMSO_BR01_Slot2-31_1_8881	P34896	21.7%	8	863.47119140625
24Apr2024_DDH_Hsp90_x63_468_DMSO_BR01_Slot2-31_1_8881	P34897	53.2%	38	7427.5986328125
24Apr2024_DDH_Hsp90_x63_468_DMSO_BR01_Slot2-31_1_8881	P34913	2.2%	1	1172.7471923828125
24Apr2024_DDH_Hsp90_x63_468_DMSO_BR01_Slot2-31_1_8881	P34931	2.3%	15	19296.048828125
24Apr2024_DDH_Hsp90_x63_468_DMSO_BR01_Slot2-31_1_8881	P34932	66.2%	86	5197.2724609375
24Apr2024_DDH_Hsp90_x63_468_DMSO_BR01_Slot2-31_1_8881	P34949	10.2%	3	188.84429931640625
24Apr2024_DDH_Hsp90_x63_468_DMSO_BR01_Slot2-31_1_8881	P35030	0%	0	NaN
24Apr2024_DDH_Hsp90_x63_468_DMSO_BR01_Slot2-31_1_8881	P35052	2.5%	1	115.46098327636719
24Apr2024_DDH_Hsp90_x63_468_DMSO_BR01_Slot2-31_1_8881	P35080	51.4%	8	1015.4608154296875
24Apr2024_DDH_Hsp90_x63_468_DMSO_BR01_Slot2-31_1_8881	P35221	3%	1	151.8355255126953
24Apr2024_DDH_Hsp90_x63_468_DMSO_BR01_Slot2-31_1_8881	P35222	35.1%	31	851.6080322265625
24Apr2024_DDH_Hsp90_x63_468_DMSO_BR01_Slot2-31_1_8881	P35232	84.9%	38	7811.85595703125
24Apr2024_DDH_Hsp90_x63_468_DMSO_BR01_Slot2-31_1_8881	P35237	59%	42	2421.54248046875
24Apr2024_DDH_Hsp90_x63_468_DMSO_BR01_Slot2-31_1_8881	P35240	1.8%	1	202.9056396484375
24Apr2024_DDH_Hsp90_x63_468_DMSO_BR01_Slot2-31_1_8881	P35241	54.9%	59	4616.724609375
24Apr2024_DDH_Hsp90_x63_468_DMSO_BR01_Slot2-31_1_8881	P35244	45.5%	6	600.573486328125
24Apr2024_DDH_Hsp90_x63_468_DMSO_BR01_Slot2-31_1_8881	P35249	51%	18	1097.722412109375
24Apr2024_DDH_Hsp90_x63_468_DMSO_BR01_Slot2-31_1_8881	P35250	40.4%	13	650.1369018554688
24Apr2024_DDH_Hsp90_x63_468_DMSO_BR01_Slot2-31_1_8881	P35251	5.6%	5	334.775146484375
24Apr2024_DDH_Hsp90_x63_468_DMSO_BR01_Slot2-31_1_8881	P35268	50.8%	12	15609.607421875
24Apr2024_DDH_Hsp90_x63_468_DMSO_BR01_Slot2-31_1_8881	P35269	9.5%	6	552.8428344726562
24Apr2024_DDH_Hsp90_x63_468_DMSO_BR01_Slot2-31_1_8881	P35270	46.4%	22	1463.185546875
24Apr2024_DDH_Hsp90_x63_468_DMSO_BR01_Slot2-31_1_8881	P35443	0%	0	NaN
24Apr2024_DDH_Hsp90_x63_468_DMSO_BR01_Slot2-31_1_8881	P35498;P35499;Q14524;Q15858;Q99250;Q9NY46;Q9UI33;Q9UQD0;Q9Y5Y9	0%;0%;0%;0%;0%;0%;0%;0%;0%	0	NaN
24Apr2024_DDH_Hsp90_x63_468_DMSO_BR01_Slot2-31_1_8881	P35520	28.7%	16	510.56939697265625
24Apr2024_DDH_Hsp90_x63_468_DMSO_BR01_Slot2-31_1_8881	P35527	52.6%	48	1404.1134033203125
24Apr2024_DDH_Hsp90_x63_468_DMSO_BR01_Slot2-31_1_8881	P35573	21.3%	31	750.2161254882812
24Apr2024_DDH_Hsp90_x63_468_DMSO_BR01_Slot2-31_1_8881	P35579	52.7%	324	7546.87744140625
24Apr2024_DDH_Hsp90_x63_468_DMSO_BR01_Slot2-31_1_8881	P35580	40.5%	111	1545.0738525390625
24Apr2024_DDH_Hsp90_x63_468_DMSO_BR01_Slot2-31_1_8881	P35606	47.5%	53	2553.224609375
24Apr2024_DDH_Hsp90_x63_468_DMSO_BR01_Slot2-31_1_8881	P35609	3.4%	2	1307.8665771484375
24Apr2024_DDH_Hsp90_x63_468_DMSO_BR01_Slot2-31_1_8881	P35610	8.5%	4	492.4317321777344
24Apr2024_DDH_Hsp90_x63_468_DMSO_BR01_Slot2-31_1_8881	P35611	10%	8	427.8173828125
24Apr2024_DDH_Hsp90_x63_468_DMSO_BR01_Slot2-31_1_8881	P35612	0%	0	NaN
24Apr2024_DDH_Hsp90_x63_468_DMSO_BR01_Slot2-31_1_8881	P35613	25.2%	11	859.0562744140625
24Apr2024_DDH_Hsp90_x63_468_DMSO_BR01_Slot2-31_1_8881	P35625	0%	0	NaN
24Apr2024_DDH_Hsp90_x63_468_DMSO_BR01_Slot2-31_1_8881	P35637	17.5%	16	4266.11181640625
24Apr2024_DDH_Hsp90_x63_468_DMSO_BR01_Slot2-31_1_8881	P35658	10.9%	19	737.3071899414062
24Apr2024_DDH_Hsp90_x63_468_DMSO_BR01_Slot2-31_1_8881	P35659	28.3%	21	1996.0411376953125
24Apr2024_DDH_Hsp90_x63_468_DMSO_BR01_Slot2-31_1_8881	P35670	0.5%	1	6412.96337890625
24Apr2024_DDH_Hsp90_x63_468_DMSO_BR01_Slot2-31_1_8881	P35749	4.6%	31	2004.1605224609375
24Apr2024_DDH_Hsp90_x63_468_DMSO_BR01_Slot2-31_1_8881	P35754	10.4%	2	440.1158142089844
24Apr2024_DDH_Hsp90_x63_468_DMSO_BR01_Slot2-31_1_8881	P35790	16.4%	4	263.48773193359375
24Apr2024_DDH_Hsp90_x63_468_DMSO_BR01_Slot2-31_1_8881	P35813	22.5%	7	1194.7685546875
24Apr2024_DDH_Hsp90_x63_468_DMSO_BR01_Slot2-31_1_8881	P35869	5.7%	5	348.912109375
24Apr2024_DDH_Hsp90_x63_468_DMSO_BR01_Slot2-31_1_8881	P35900	2.1%	2	24361.484375
24Apr2024_DDH_Hsp90_x63_468_DMSO_BR01_Slot2-31_1_8881	P35908	47.6%	42	5444.017578125
24Apr2024_DDH_Hsp90_x63_468_DMSO_BR01_Slot2-31_1_8881	P35914	34.2%	9	914.526123046875
24Apr2024_DDH_Hsp90_x63_468_DMSO_BR01_Slot2-31_1_8881	P35998	72.3%	46	3741.322998046875
24Apr2024_DDH_Hsp90_x63_468_DMSO_BR01_Slot2-31_1_8881	P36021	2.4%	1	344.44085693359375
24Apr2024_DDH_Hsp90_x63_468_DMSO_BR01_Slot2-31_1_8881	P36404	42.4%	8	1380.77392578125
24Apr2024_DDH_Hsp90_x63_468_DMSO_BR01_Slot2-31_1_8881	P36405	64.8%	16	1157.873046875
24Apr2024_DDH_Hsp90_x63_468_DMSO_BR01_Slot2-31_1_8881	P36507	20%	7	865.5460205078125
24Apr2024_DDH_Hsp90_x63_468_DMSO_BR01_Slot2-31_1_8881	P36542	38.3%	18	4849.16845703125
24Apr2024_DDH_Hsp90_x63_468_DMSO_BR01_Slot2-31_1_8881	P36543	38.1%	19	1770.2562255859375
24Apr2024_DDH_Hsp90_x63_468_DMSO_BR01_Slot2-31_1_8881	P36551	32.8%	15	1540.7679443359375
24Apr2024_DDH_Hsp90_x63_468_DMSO_BR01_Slot2-31_1_8881	P36578	45.2%	44	15478.4560546875
24Apr2024_DDH_Hsp90_x63_468_DMSO_BR01_Slot2-31_1_8881	P36639	34%	9	398.49981689453125
24Apr2024_DDH_Hsp90_x63_468_DMSO_BR01_Slot2-31_1_8881	P36776	37%	45	876.4779052734375
24Apr2024_DDH_Hsp90_x63_468_DMSO_BR01_Slot2-31_1_8881	P36871	66.4%	58	3208.375732421875
24Apr2024_DDH_Hsp90_x63_468_DMSO_BR01_Slot2-31_1_8881	P36873	42.1%	17	1908.5289306640625
24Apr2024_DDH_Hsp90_x63_468_DMSO_BR01_Slot2-31_1_8881	P36894	0%	0	NaN
24Apr2024_DDH_Hsp90_x63_468_DMSO_BR01_Slot2-31_1_8881	P36915	24.9%	18	1237.25732421875
24Apr2024_DDH_Hsp90_x63_468_DMSO_BR01_Slot2-31_1_8881	P36952	30.7%	11	520.09716796875
24Apr2024_DDH_Hsp90_x63_468_DMSO_BR01_Slot2-31_1_8881	P36954	18.4%	2	267.1630554199219
24Apr2024_DDH_Hsp90_x63_468_DMSO_BR01_Slot2-31_1_8881	P36955	9.3%	4	268.8818054199219
24Apr2024_DDH_Hsp90_x63_468_DMSO_BR01_Slot2-31_1_8881	P36956	0%	0	NaN
24Apr2024_DDH_Hsp90_x63_468_DMSO_BR01_Slot2-31_1_8881	P36957	37.5%	21	2373.533935546875
24Apr2024_DDH_Hsp90_x63_468_DMSO_BR01_Slot2-31_1_8881	P36969	18.8%	4	842.6527709960938
24Apr2024_DDH_Hsp90_x63_468_DMSO_BR01_Slot2-31_1_8881	P37059	19.4%	7	396.0189514160156
24Apr2024_DDH_Hsp90_x63_468_DMSO_BR01_Slot2-31_1_8881	P37108	37.5%	9	2717.662109375
24Apr2024_DDH_Hsp90_x63_468_DMSO_BR01_Slot2-31_1_8881	P37198	16.9%	10	707.3434448242188
24Apr2024_DDH_Hsp90_x63_468_DMSO_BR01_Slot2-31_1_8881	P37235	16.1%	3	538.8260498046875
24Apr2024_DDH_Hsp90_x63_468_DMSO_BR01_Slot2-31_1_8881	P37268	42.4%	25	1074.1220703125
24Apr2024_DDH_Hsp90_x63_468_DMSO_BR01_Slot2-31_1_8881	P37802	72.4%	74	25053.15234375
24Apr2024_DDH_Hsp90_x63_468_DMSO_BR01_Slot2-31_1_8881	P37837	65.3%	26	6973.853515625
24Apr2024_DDH_Hsp90_x63_468_DMSO_BR01_Slot2-31_1_8881	P38117	59.2%	18	2548.228271484375
24Apr2024_DDH_Hsp90_x63_468_DMSO_BR01_Slot2-31_1_8881	P38159	19.7%	8	714.1050415039062
24Apr2024_DDH_Hsp90_x63_468_DMSO_BR01_Slot2-31_1_8881	P38432	5.7%	5	35.3167839050293
24Apr2024_DDH_Hsp90_x63_468_DMSO_BR01_Slot2-31_1_8881	P38435	8%	6	615.0911865234375
24Apr2024_DDH_Hsp90_x63_468_DMSO_BR01_Slot2-31_1_8881	P38571	4%	1	75.66130065917969
24Apr2024_DDH_Hsp90_x63_468_DMSO_BR01_Slot2-31_1_8881	P38606	61.8%	63	4227.82470703125
24Apr2024_DDH_Hsp90_x63_468_DMSO_BR01_Slot2-31_1_8881	P38646	68%	116	13827.6484375
24Apr2024_DDH_Hsp90_x63_468_DMSO_BR01_Slot2-31_1_8881	P38919	50.4%	27	1141.9967041015625
24Apr2024_DDH_Hsp90_x63_468_DMSO_BR01_Slot2-31_1_8881	P38935	3.5%	4	391.98150634765625
24Apr2024_DDH_Hsp90_x63_468_DMSO_BR01_Slot2-31_1_8881	P39019	62.8%	25	7948.384765625
24Apr2024_DDH_Hsp90_x63_468_DMSO_BR01_Slot2-31_1_8881	P39023	58.1%	66	7167.138671875
24Apr2024_DDH_Hsp90_x63_468_DMSO_BR01_Slot2-31_1_8881	P39060	0%	0	NaN
24Apr2024_DDH_Hsp90_x63_468_DMSO_BR01_Slot2-31_1_8881	P39210	13.1%	2	44.95241165161133
24Apr2024_DDH_Hsp90_x63_468_DMSO_BR01_Slot2-31_1_8881	P39656	46.3%	28	3091.116455078125
24Apr2024_DDH_Hsp90_x63_468_DMSO_BR01_Slot2-31_1_8881	P39687	29.7%	19	3676.385498046875
24Apr2024_DDH_Hsp90_x63_468_DMSO_BR01_Slot2-31_1_8881	P39748	48.4%	22	6282.140625
24Apr2024_DDH_Hsp90_x63_468_DMSO_BR01_Slot2-31_1_8881	P39880	9.4%	11	323.7472229003906
24Apr2024_DDH_Hsp90_x63_468_DMSO_BR01_Slot2-31_1_8881	P40121	52.9%	31	2535.1923828125
24Apr2024_DDH_Hsp90_x63_468_DMSO_BR01_Slot2-31_1_8881	P40123	38.2%	23	1206.330322265625
24Apr2024_DDH_Hsp90_x63_468_DMSO_BR01_Slot2-31_1_8881	P40199	6.1%	2	143.86636352539062
24Apr2024_DDH_Hsp90_x63_468_DMSO_BR01_Slot2-31_1_8881	P40222	39.2%	27	1777.478759765625
24Apr2024_DDH_Hsp90_x63_468_DMSO_BR01_Slot2-31_1_8881	P40227	57.6%	60	10889.1123046875
24Apr2024_DDH_Hsp90_x63_468_DMSO_BR01_Slot2-31_1_8881	P40261	18.6%	4	226.06068420410156
24Apr2024_DDH_Hsp90_x63_468_DMSO_BR01_Slot2-31_1_8881	P40306	23.1%	4	413.20928955078125
24Apr2024_DDH_Hsp90_x63_468_DMSO_BR01_Slot2-31_1_8881	P40337	0%	0	NaN
24Apr2024_DDH_Hsp90_x63_468_DMSO_BR01_Slot2-31_1_8881	P40394	0%	0	NaN
24Apr2024_DDH_Hsp90_x63_468_DMSO_BR01_Slot2-31_1_8881	P40424	6.7%	1	219.9296875
24Apr2024_DDH_Hsp90_x63_468_DMSO_BR01_Slot2-31_1_8881	P40425	3.5%	2	184.54656982421875
24Apr2024_DDH_Hsp90_x63_468_DMSO_BR01_Slot2-31_1_8881	P40429	50.2%	16	13446.2509765625
24Apr2024_DDH_Hsp90_x63_468_DMSO_BR01_Slot2-31_1_8881	P40616	52.5%	8	703.8314208984375
24Apr2024_DDH_Hsp90_x63_468_DMSO_BR01_Slot2-31_1_8881	P40692	7.5%	4	313.9513854980469
24Apr2024_DDH_Hsp90_x63_468_DMSO_BR01_Slot2-31_1_8881	P40763	50%	47	2175.223388671875
24Apr2024_DDH_Hsp90_x63_468_DMSO_BR01_Slot2-31_1_8881	P40818	8.1%	9	223.24102783203125
24Apr2024_DDH_Hsp90_x63_468_DMSO_BR01_Slot2-31_1_8881	P40855	41.1%	11	910.0643310546875
24Apr2024_DDH_Hsp90_x63_468_DMSO_BR01_Slot2-31_1_8881	P40925	49.7%	30	11357.892578125
24Apr2024_DDH_Hsp90_x63_468_DMSO_BR01_Slot2-31_1_8881	P40926	67.8%	35	11357.9306640625
24Apr2024_DDH_Hsp90_x63_468_DMSO_BR01_Slot2-31_1_8881	P40937	41.5%	13	1049.5245361328125
24Apr2024_DDH_Hsp90_x63_468_DMSO_BR01_Slot2-31_1_8881	P40938	23.3%	10	820.2811279296875
24Apr2024_DDH_Hsp90_x63_468_DMSO_BR01_Slot2-31_1_8881	P40939	69.2%	93	3655.2265625
24Apr2024_DDH_Hsp90_x63_468_DMSO_BR01_Slot2-31_1_8881	P41091	57%	45	6122.0888671875
24Apr2024_DDH_Hsp90_x63_468_DMSO_BR01_Slot2-31_1_8881	P41162	0%	0	NaN
24Apr2024_DDH_Hsp90_x63_468_DMSO_BR01_Slot2-31_1_8881	P41208	22.7%	8	416.7043151855469
24Apr2024_DDH_Hsp90_x63_468_DMSO_BR01_Slot2-31_1_8881	P41212	9.3%	3	283.649169921875
24Apr2024_DDH_Hsp90_x63_468_DMSO_BR01_Slot2-31_1_8881	P41214	23.1%	12	381.35540771484375
24Apr2024_DDH_Hsp90_x63_468_DMSO_BR01_Slot2-31_1_8881	P41223	27.1%	5	309.5171813964844
24Apr2024_DDH_Hsp90_x63_468_DMSO_BR01_Slot2-31_1_8881	P41226	3.3%	2	197.23272705078125
24Apr2024_DDH_Hsp90_x63_468_DMSO_BR01_Slot2-31_1_8881	P41227	60%	16	961.9268798828125
24Apr2024_DDH_Hsp90_x63_468_DMSO_BR01_Slot2-31_1_8881	P41229	4.1%	4	182.19290161132812
24Apr2024_DDH_Hsp90_x63_468_DMSO_BR01_Slot2-31_1_8881	P41231	0%	0	NaN
24Apr2024_DDH_Hsp90_x63_468_DMSO_BR01_Slot2-31_1_8881	P41236	16.6%	3	716.8091430664062
24Apr2024_DDH_Hsp90_x63_468_DMSO_BR01_Slot2-31_1_8881	P41240	25.3%	11	842.1161499023438
24Apr2024_DDH_Hsp90_x63_468_DMSO_BR01_Slot2-31_1_8881	P41247	5.9%	1	8.631804466247559
24Apr2024_DDH_Hsp90_x63_468_DMSO_BR01_Slot2-31_1_8881	P41250	62.7%	83	4208.16357421875
24Apr2024_DDH_Hsp90_x63_468_DMSO_BR01_Slot2-31_1_8881	P41252	42.6%	60	2256.61767578125
24Apr2024_DDH_Hsp90_x63_468_DMSO_BR01_Slot2-31_1_8881	P41567	46%	11	448.8896484375
24Apr2024_DDH_Hsp90_x63_468_DMSO_BR01_Slot2-31_1_8881	P41743	13.6%	9	506.093994140625
24Apr2024_DDH_Hsp90_x63_468_DMSO_BR01_Slot2-31_1_8881	P42025	31.1%	12	460.69915771484375
24Apr2024_DDH_Hsp90_x63_468_DMSO_BR01_Slot2-31_1_8881	P42126	41.7%	14	3001.380126953125
24Apr2024_DDH_Hsp90_x63_468_DMSO_BR01_Slot2-31_1_8881	P42166	36%	39	3569.63916015625
24Apr2024_DDH_Hsp90_x63_468_DMSO_BR01_Slot2-31_1_8881	P42224	40.1%	40	1514.3353271484375
24Apr2024_DDH_Hsp90_x63_468_DMSO_BR01_Slot2-31_1_8881	P42226	0%	0	NaN
24Apr2024_DDH_Hsp90_x63_468_DMSO_BR01_Slot2-31_1_8881	P42229	5.8%	6	393.58447265625
24Apr2024_DDH_Hsp90_x63_468_DMSO_BR01_Slot2-31_1_8881	P42285	25.9%	21	413.4198913574219
24Apr2024_DDH_Hsp90_x63_468_DMSO_BR01_Slot2-31_1_8881	P42330	4.3%	1	31.95823860168457
24Apr2024_DDH_Hsp90_x63_468_DMSO_BR01_Slot2-31_1_8881	P42336	0%	0	NaN
24Apr2024_DDH_Hsp90_x63_468_DMSO_BR01_Slot2-31_1_8881	P42338	3.6%	2	365.6750793457031
24Apr2024_DDH_Hsp90_x63_468_DMSO_BR01_Slot2-31_1_8881	P42345	8.7%	17	410.6626892089844
24Apr2024_DDH_Hsp90_x63_468_DMSO_BR01_Slot2-31_1_8881	P42356	4.7%	9	2154.688720703125
24Apr2024_DDH_Hsp90_x63_468_DMSO_BR01_Slot2-31_1_8881	P42566	33.6%	40	1096.758056640625
24Apr2024_DDH_Hsp90_x63_468_DMSO_BR01_Slot2-31_1_8881	P42574	34.7%	11	2620.21240234375
24Apr2024_DDH_Hsp90_x63_468_DMSO_BR01_Slot2-31_1_8881	P42575	6%	2	204.24395751953125
24Apr2024_DDH_Hsp90_x63_468_DMSO_BR01_Slot2-31_1_8881	P42677	14.3%	2	2441.07666015625
24Apr2024_DDH_Hsp90_x63_468_DMSO_BR01_Slot2-31_1_8881	P42684	1.2%	1	5445.9501953125
24Apr2024_DDH_Hsp90_x63_468_DMSO_BR01_Slot2-31_1_8881	P42685	1.6%	1	273.6036376953125
24Apr2024_DDH_Hsp90_x63_468_DMSO_BR01_Slot2-31_1_8881	P42694	0%	0	NaN
24Apr2024_DDH_Hsp90_x63_468_DMSO_BR01_Slot2-31_1_8881	P42695	11.2%	11	190.5256805419922
24Apr2024_DDH_Hsp90_x63_468_DMSO_BR01_Slot2-31_1_8881	P42696	4.9%	1	142.90496826171875
24Apr2024_DDH_Hsp90_x63_468_DMSO_BR01_Slot2-31_1_8881	P42704	65.9%	154	3798.425537109375
24Apr2024_DDH_Hsp90_x63_468_DMSO_BR01_Slot2-31_1_8881	P42765	75.1%	30	1606.2613525390625
24Apr2024_DDH_Hsp90_x63_468_DMSO_BR01_Slot2-31_1_8881	P42766	39.8%	13	7700.845703125
24Apr2024_DDH_Hsp90_x63_468_DMSO_BR01_Slot2-31_1_8881	P42768	0%	0	NaN
24Apr2024_DDH_Hsp90_x63_468_DMSO_BR01_Slot2-31_1_8881	P42771	40.4%	5	529.1387329101562
24Apr2024_DDH_Hsp90_x63_468_DMSO_BR01_Slot2-31_1_8881	P42785	13.3%	5	306.1095275878906
24Apr2024_DDH_Hsp90_x63_468_DMSO_BR01_Slot2-31_1_8881	P42858	4.1%	9	191.79318237304688
24Apr2024_DDH_Hsp90_x63_468_DMSO_BR01_Slot2-31_1_8881	P42892	10.5%	5	332.1228332519531
24Apr2024_DDH_Hsp90_x63_468_DMSO_BR01_Slot2-31_1_8881	P43003	12.5%	8	346.4353332519531
24Apr2024_DDH_Hsp90_x63_468_DMSO_BR01_Slot2-31_1_8881	P43007	4.5%	2	241.97268676757812
24Apr2024_DDH_Hsp90_x63_468_DMSO_BR01_Slot2-31_1_8881	P43034	42.7%	20	1691.64892578125
24Apr2024_DDH_Hsp90_x63_468_DMSO_BR01_Slot2-31_1_8881	P43155	5.1%	3	366.2276306152344
24Apr2024_DDH_Hsp90_x63_468_DMSO_BR01_Slot2-31_1_8881	P43243	37%	44	2032.440673828125
24Apr2024_DDH_Hsp90_x63_468_DMSO_BR01_Slot2-31_1_8881	P43246	43.3%	63	1662.340087890625
24Apr2024_DDH_Hsp90_x63_468_DMSO_BR01_Slot2-31_1_8881	P43250	0%	0	NaN
24Apr2024_DDH_Hsp90_x63_468_DMSO_BR01_Slot2-31_1_8881	P43304	58.6%	45	2018.2666015625
24Apr2024_DDH_Hsp90_x63_468_DMSO_BR01_Slot2-31_1_8881	P43307	11.9%	5	6394.27294921875
24Apr2024_DDH_Hsp90_x63_468_DMSO_BR01_Slot2-31_1_8881	P43355	0%	0	NaN
24Apr2024_DDH_Hsp90_x63_468_DMSO_BR01_Slot2-31_1_8881	P43357	3.5%	1	92.45587921142578
24Apr2024_DDH_Hsp90_x63_468_DMSO_BR01_Slot2-31_1_8881	P43358	0%	0	NaN
24Apr2024_DDH_Hsp90_x63_468_DMSO_BR01_Slot2-31_1_8881	P43359	0%	0	NaN
24Apr2024_DDH_Hsp90_x63_468_DMSO_BR01_Slot2-31_1_8881	P43360	10.2%	2	248.0597686767578
[truncated: 342,656 more rows]
