# Supplementary material for: Proteomic Analysis of Hsp90β-Selective Inhibitors Against Triple-Negative Breast Cancer to Gain a Mechanistic Insight
Source: Mol Cell Proteomics. 2025 Jul 24;24(9):101043. doi: 10.1016/j.mcpro.2025.101043 (PMC12446539; doi:10.1016/j.mcpro.2025.101043)
Supplement: Supplementary Data 14 [file mmc14.xls]

## Sheet: Legend
NDNB1 Treated Samples
(All expression is Log2 fold-change (L2FC))
HSP90AB1 is sometimes abbreviated as Beta
MCF-10A abbreviated as 10A
MDA-MB-231 abbreviated as 231
MDA-MB-468 abbreviated as 468
Tabs:
all tab (from left to right) shows the results from Ingenuity Pathway Analysis, a search of the results for the 737 previously reported
HSP90AB1 interactors, and the found interactors for each cell line that had a BH-adjusted p-value <0.05 or p<0.2
0.05 tab contains analysis of only proteins that had a BH-adjusted p-value <0.05 and (from left to right)
shows the results from Ingenuity Pathway Analysis, all proteins from the MCF-10A, MDA-MB-231, or MDA-MB-468 samples
with a BH-adjusted p-value <0.05 and log 2 fold-change >|1|, and identification of kinases that were dysregulated and/or HSP90AB1 interactors
0.1 tab contains analysis of only proteins that had a BH-adjusted p-value <0.1
0.2 tab contains analysis of only proteins that had a BH-adjusted p-value <0.2

## Sheet: NDNB1 all
		Results from Ingenuity Pathway Analysis													Searching for all previously reported HSP90AB1 Interactors in the IPA Results from first table												How many of the 737 previously reported HSP90AB1 interactors were found in the IPA results														How many of the 737 previously reported HSP90AB1 interactors were found in the IPA results
Protein	Gene Name	Accession	L2FC_10A	Expr p-value	L2FC_231	Expr p-value	L2FC_468	Expr p-value	Location	Type	Biomarker Application	Drug(s)			# If Found	Beta Interactor	10A	p-value	231	p-value	468	p-value	ID Found				AND were present with a BH-adjusted p-value <0.05 AND a log 2 fold-change >|0.5|
A2M	alpha-2-macroglobulin	P01023	0.213	0.27	-0.164	0.747	0.153	0.954	Extracellular Space	transporter					#N/A	AARS	-0.256	0.135	-0.258	0.703	0.246	0.942	AAR2					MCF-10A	MDA-MB-231	MDA-MB-468												MCF-10A	MDA-MB-231	MDA-MB-468
A2ML1	alpha-2-macroglobulin like 1	A8K2U0	0.07	0.534					Cytoplasm	other					13	AARSD1	-0.091	0.153	-0.347	0.518	-0.207	0.913	AARSD1				Found	684	595	454											Found	684	595	454
A4GALT	alpha 1,4-galactosyltransferase (P blood group)	Q9NPC4	0.38	0.00264					Cytoplasm	enzyme					25	ABCC1	0.045	0.737	-0.137	0.795	1.003	0.496	ABCC1				adj. p<0.05	197	88	2											adj. p<0.05	332	186	9
AAAS	aladin WD repeat nucleoporin	Q9NRG9	-1.138	2.73e-05	-0.327	0.435	-0.481	0.439	Nucleus	other					49	ABL1	0.018	0.884	-0.322	0.72			ABL1				LFC >0.5	9	48	1											LFC >0.5	12	85	5
AACS	acetoacetyl-CoA synthetase	Q86V21	0.193	0.0226	0.012	0.984	-0.071	0.979	Cytoplasm	enzyme					97	ACSL4	0.2	0.0934	-0.102	0.847	-0.143	0.955	ACSL4				LFC <-0.5	28	39	1											LFC <-0.5	36	87	4
AAGAB	alpha and gamma adaptin binding protein	Q6PD74	-0.02	0.924	-0.484	0.202	0.093	0.985	Cytoplasm	other					103	ACTB	0.024	0.732	0.357	0.251	-0.125	0.935	ACTB				Total	737	737	737											Total	737	737	737
AAK1	AP2 associated kinase 1	Q2M2I8	0.27	0.00532	0.499	0.545	0.337	0.788	Cytoplasm	kinase		LP-935509,SM1-71			105	ACTG1	0.644	0.00481	1.904	0.0362	-0.184	0.979	ACTG1
AAMDC	adipogenesis associated Mth938 domain containing	Q9H7C9	0.335	0.00235	0.241	0.586	0.019	0.997	Cytoplasm	other					108	ACTN1	0.082	0.642	0.003	0.995	0.274	0.819	ACTN1
AAMP	angio associated migratory cell protein	Q13685	-0.05	0.593	0.369	0.452	0.426	0.582	Plasma Membrane	other					#N/A	ACVR1B			-1.108	0.0279			ACVR1					HSP90AB1 Interactors Found Only using proteins with a p<0.05													HSP90AB1 Interactors Found Only using proteins with a p<0.2
AAR2	AAR2 splicing factor	Q9Y312	-0.256	0.135	-0.258	0.703	0.246	0.942	Other	other					#N/A	ACVR1C			-1.108	0.0279			ACVR1
AARS1	alanyl-tRNA synthetase 1	P49588	-0.319	0.000149	0.341	0.305	0.124	0.96	Cytoplasm	enzyme					#N/A	ACVR2B			-1.108	0.0279			ACVR1					Beta Interactor	10A	p-value		Beta Interactor	231	p-value		Beta Interactor	468	p-value			Beta Interactor	10A	p-value		Beta Interactor	231	p-value		Beta Interactor
AARS2	alanyl-tRNA synthetase 2, mitochondrial	Q5JTZ9	0.161	0.00757	0.157	0.768	0.128	0.959	Cytoplasm	enzyme					#N/A	ACVRL1			-1.108	0.0279			ACVR1					TRIM17	-1.307	0.00587		BRAF	-4.138	0.000902		HERC4	-1.797	0.00909			TRIM17	-1.307	0.00587		BRAF	-4.138	0.000902		NFIC
AARSD1	alanyl-tRNA synthetase domain containing 1	Q9BTE6	-0.091	0.153	-0.347	0.518	-0.207	0.913	Nucleus	enzyme					#N/A	ADRA2C	0.128	0.0461	-0.005	0.992	-0.17	0.951	ADPRS					PASK	-0.879	0.00284		TNK1	-2.573	0.0198		IRF3	1.589	0.0032			KLHL14	-0.93	0.15		APOBEC3C	-3.528	0.0809		HERC4
AASDHPPT	aminoadipate-semialdehyde dehydrogenase-phosphopantetheinyl transferase	Q9NRN7	-0.247	0.182	-1.275	0.0432	-0.15	0.96	Cytoplasm	enzyme					#N/A	ADRBK1	0.128	0.0461	-0.005	0.992	-0.17	0.951	ADPRS					PSAT1	-0.83	0.0108		SYK	-2.548	0.00601							KLHL15	-0.93	0.15		APOBEC3G	-3.528	0.0809		GRK4
AASS	aminoadipate-semialdehyde synthase	Q9UDR5	0.401	3.56e-05	0.297	0.399			Cytoplasm	enzyme					#N/A	AICDA	0.17	0.417	-0.19	0.771	0.349	0.891	AHSG					SKP2	-0.821	0.000556		TGFBR1	-2.18	0.0481							PASK	-0.879	0.00284		TNK1	-2.573	0.0198		GTF2E2
AATF	apoptosis antagonizing transcription factor	Q9NY61	-0.089	0.432	-0.904	0.719	0.693	0.836	Nucleus	transcription regulator					216	AIP	0.167	0.145	-0.301	0.448	-0.474	0.749	AIP					MAP4K4	-0.777	1.77e-07		FER	-1.881	0.00662							PSAT1	-0.83	0.0108		SYK	-2.548	0.00601		FAM162A
ABAT	4-aminobutyrate aminotransferase	P80404	0.989	6.46e-08					Cytoplasm	enzyme		theophylline/tretinoin/valproic acid,valproic acid,vigabatrin			#N/A	AIPL1	0.167	0.145	-0.301	0.448	-0.474	0.749	AIP					CHEK1	-0.76	1.48e-07		ROR2	-1.801	0.0182							SKP2	-0.821	0.000556		STYK1	-2.421	0.0803		ALK
ABCA1	ATP binding cassette subfamily A member 1	O95477			0.214	0.675			Plasma Membrane	transporter		probucol			244	AKT1	-0.134	0.215	-0.733	0.201	-0.969	0.379	AKT1					CDK6	-0.76	5.16e-06		HERC4	-1.779	0.00662							DAPK3	-0.788	0.194		ASB4	-2.38	0.0733		IRF3
ABCA12	ATP binding cassette subfamily A member 12	Q86UK0	-0.116	0.367					Plasma Membrane	transporter					246	AKT2	0.141	0.167	-0.839	0.146	0.284	0.894	AKT2					EGFR	-0.709	2.07e-06		NOTCH1	-1.672	0.0121							MAP4K4	-0.777	1.77e-07		TGFBR1	-2.18	0.0481		CEBPB
ABCA2	ATP binding cassette subfamily A member 2	Q9BZC7	0.124	0.237					Plasma Membrane	transporter					269	ALDOA	-0.053	0.673	0.203	0.522	0.041	0.992	ALDOA					CD38	-0.702	5.63e-06		CDK5R1	-1.669	0.0339							CHEK1	-0.76	1.48e-07		ITK	-2.11	0.104		CEBPE
ABCB10	ATP binding cassette subfamily B member 10	Q9NRK6	0.023	0.855	-0.106	0.93	0.171	0.954	Cytoplasm	transporter					#N/A	ALK	-0.004	0.974	-0.46	0.554	1.021	0.15	ALG9					MAP2K5	-0.702	7.18e-05		NFIC	-1.615	0.00575							CDK6	-0.76	5.16e-06		FER	-1.881	0.00662
ABCB6	ATP binding cassette subfamily B member 6 (Langereis blood group)	Q9NP58	0.046	0.823	0.478	0.417	-0.474	0.661	Cytoplasm	transporter					#N/A	ALPK1	0.124	0.185					ALOX15B					HERC4	-0.701	1.65e-05		CD38	-1.577	0.0161							EGFR	-0.709	2.07e-06		ROR2	-1.801	0.0182
ABCB7	ATP binding cassette subfamily B member 7	O75027	0.106	0.447	-0.19	0.704	0	0.999	Cytoplasm	transporter	unspecified application				#N/A	AMHR2	0.033	0.741	1.002	0.0113	0.197	0.891	AMFR					RSP3	-0.649	3.79e-05		TAF10	-1.539	0.0024							CD38	-0.702	5.63e-06		HERC4	-1.779	0.00662
ABCB8	ATP binding cassette subfamily B member 8	Q9NUT2	-0.069	0.675	-1.106	0.385	0.509	0.471	Cytoplasm	transporter					315	ANAPC2	-0.531	0.00219	-1.193	0.00662	0.255	0.954	ANAPC2					RSP6	-0.649	3.79e-05		GTF2E2	-1.533	0.0456							MAP2K5	-0.702	7.18e-05		NOTCH1	-1.672	0.0121
ABCC1	ATP binding cassette subfamily C member 1	P33527	0.045	0.737	-0.137	0.795	1.003	0.496	Plasma Membrane	transporter	prognosis	sulfinpyrazone			332	ANKMY2	0.298	0.00979	0.706	0.0369	0.595	0.451	ANKMY2					TYRO3	-0.605	0.000489		TSC2	-1.471	0.0452							HERC4	-0.701	1.65e-05		CDK5R1	-1.669	0.0339
ABCC10	ATP binding cassette subfamily C member 10	Q5T3U5	-0.269	0.013					Plasma Membrane	transporter					352	ANLN	-0.407	4.19e-06	0.603	0.178	0.132	0.959	ANLN					FBXL18	-0.603	2.52e-05		PRKCI	-1.412	0.0208							RSP3	-0.649	3.79e-05		TFDP3	-1.668	0.124
ABCC3	ATP binding cassette subfamily C member 3	O15438	-0.19	0.115	0.894	0.057			Plasma Membrane	transporter	diagnosis,prognosis				#N/A	ANP32C	-0.199	0.116	-0.425	0.393	-0.221	0.924	ANP32B					FBXL2	-0.603	2.52e-05		PRKCQ	-1.412	0.0208							RSP6	-0.649	3.79e-05		NFIC	-1.615	0.00575
ABCC4	ATP binding cassette subfamily C member 4	O15439	-0.331	0.0628	-0.292	0.771			Plasma Membrane	transporter	prognosis				#N/A	ANP32D	-0.199	0.116	-0.425	0.393	-0.221	0.924	ANP32B					GABARAPL2	-0.599	2.84e-06		BPIFB4	-1.405	0.0175							TYRO3	-0.605	0.000489		CD38	-1.577	0.0161
ABCC5	ATP binding cassette subfamily C member 5	O15440	0.222	0.148					Plasma Membrane	transporter	response to therapy				368	ANXA2	-0.053	0.578	0.379	0.218	0.223	0.81	ANXA2					AURKB	-0.597	4.58e-05		IRF2	-1.351	0.031							FBXL18	-0.603	2.52e-05		JAK1	-1.563	0.0519
ABCD1	ATP binding cassette subfamily D member 1	P33897	0.185	0.0503	1.313	0.0164	-0.64	0.717	Plasma Membrane	transporter					411	APEX2	-0.157	0.258					APEX2					AURKC	-0.597	4.58e-05		SH3RF2	-1.272	0.0497							FBXL2	-0.603	2.52e-05		RNGTT	-1.541	0.0647
ABCD3	ATP binding cassette subfamily D member 3	P28288	0.043	0.744	-0.486	0.384	-0.106	0.975	Cytoplasm	transporter					#N/A	APH1A	-0.157	0.258					APEX2					MINK1	-0.581	1.46e-05		FBXO3	-1.234	0.0241							GABARAPL2	-0.599	2.84e-06		TAF10	-1.539	0.0024
ABCD4	ATP binding cassette subfamily D member 4	O14678			-0.285	0.632			Cytoplasm	transporter					#N/A	APOBEC3B	0.128	0.411	-0.162	0.711	0.252	0.85	APOB					RIPK3	-0.57	1.92e-07		TBK1	-1.225	0.0194							AURKB	-0.597	4.58e-05		GTF2E2	-1.533	0.0456
ABCE1	ATP binding cassette subfamily E member 1	P61221	-0.307	0.0442	-0.578	0.13	-0.196	0.935	Cytoplasm	transporter					419	APOBEC3C	0.049	0.908	-3.528	0.0809			APOBEC3C					LMNA	-0.56	1.29e-05		ANAPC2	-1.193	0.00662							AURKC	-0.597	4.58e-05		MAP3K1	-1.508	0.17
ABCF1	ATP binding cassette subfamily F member 1	Q8NE71	-0.006	0.971	0.01	0.988	0.104	0.976	Cytoplasm	transporter					#N/A	APOBEC3G	0.049	0.908	-3.528	0.0809			APOBEC3C					PLK3	-0.546	8.7e-07		ACVR1B	-1.108	0.0279							MINK1	-0.581	1.46e-05		TSC2	-1.471	0.0452
ABCF2	ATP binding cassette subfamily F member 2	Q9UG63	-0.209	0.027	0.137	0.619	0.065	0.979	Cytoplasm	transporter					434	ARAF	-0.296	0.00127	-0.059	0.942	0.105	0.956	ARAF					ANAPC2	-0.531	0.00219		ACVR1C	-1.108	0.0279							RIPK3	-0.57	1.92e-07		PRKCI	-1.412	0.0208
ABCF3	ATP binding cassette subfamily F member 3	Q9NUQ8	0.067	0.384	0.179	0.662	0.207	0.873	Other	transporter					434	ARAF	-0.296	0.00127	-0.059	0.942	0.105	0.956	ARAF					ROR2	-0.527	0.00025		ACVR2B	-1.108	0.0279							LMNA	-0.56	1.29e-05		PRKCQ	-1.412	0.0208
ABHD10	abhydrolase domain containing 10, depalmitoylase	Q9NUJ1	0.035	0.854	-0.265	0.558	-0.214	0.932	Cytoplasm	enzyme					457	ARHGAP1	-0.073	0.675	-0.115	0.834	-0.253	0.891	ARHGAP1					UHRF1	-0.514	7.86e-05		ACVRL1	-1.108	0.0279							PLK3	-0.546	8.7e-07		BPIFB4	-1.405	0.0175
ABHD11	abhydrolase domain containing 11	Q8NFV4	0.105	0.058	-0.154	0.662	0.136	0.942	Cytoplasm	enzyme					524	ARMC5	-0.474	0.0504					ARMC5					FANCA	-0.507	8.2e-05		HERC6	-1.099	0.028							KLHL26	-0.532	0.059		IRF2	-1.351	0.031
ABHD12	abhydrolase domain containing 12, lysophospholipase	Q8N2K0	0.083	0.349	-0.116	0.849	0.007	0.998	Plasma Membrane	enzyme					545	ARRB2	-0.394	0.225	-0.459	0.319	-0.866	0.429	ARRB2					PTK6	-0.507	8.91e-05		WWP1	-1.075	0.0466							KLHL29	-0.532	0.059		MUSK	-1.292	0.152
ABHD14B	abhydrolase domain containing 14B	Q96IU4	-0.091	0.747	-0.807	0.0888	-0.097	0.977	Cytoplasm	enzyme					#N/A	ASB17	0.079	0.273	0.102	0.838			ASAP3					CDK5R1	-0.489	0.0014		TEAD2	-1.047	0.0496							KLHL32	-0.532	0.059		SH3RF2	-1.272	0.0497
ABHD16A	abhydrolase domain containing 16A, phospholipase	O95870	0.113	0.347	0.068	0.834	0.49	0.347	Other	enzyme					#N/A	ASB2	0.079	0.273	0.102	0.838			ASAP3					CTNNAL1	-0.461	0.000394		TPMT	-1.033	0.0292							KLHL34	-0.532	0.059		FBXO3	-1.234	0.0241
ABHD17B	abhydrolase domain containing 17B, depalmitoylase	Q5VST6	0.177	0.589	-3.365	0.00689	-0.302	0.954	Plasma Membrane	peptidase					#N/A	ASB3	0.079	0.273	0.102	0.838			ASAP3					POGK	-0.448	0.00213		LCK	-1.014	0.0171							ANAPC2	-0.531	0.00219		TBK1	-1.225	0.0194
ABHD17C	abhydrolase domain containing 17C, depalmitoylase	Q6PCB6	-0.044	0.817					Plasma Membrane	enzyme					#N/A	ASB4	-0.396	0.17	-2.38	0.0733	-0.609	0.776	ASB3/GPR75-ASB3					CEBPB	-0.448	0.00298		ERBB2	-1.008	0.0347							ROR2	-0.527	0.00025		BRCA1	-1.205	0.103
ABHD4	abhydrolase domain containing 4, N-acyl phospholipase B	Q8TB40	1.004	0.0603					Cytoplasm	peptidase					557	ASB6	0.13	0.715	0.075	0.954			ASB6					CEBPE	-0.448	0.00298		LMTK3	-0.99	0.0416							BTRC	-0.52	0.0503		BRCA2	-1.205	0.103
ABHD5	abhydrolase domain containing 5, lysophosphatidic acid acyltransferase	Q8WTS1	-0.216	0.356	-2.013	0.0182	-0.52	0.924	Cytoplasm	enzyme					566	ASL	0.01	0.915	0.728	0.00784	0.241	0.844	ASL					DNMT1	-0.44	3.96e-07		TYK2	-0.962	0.0395							UHRF1	-0.514	7.86e-05		ANAPC2	-1.193	0.00662
ABHD6	abhydrolase domain containing 6, acylglycerol lipase	Q9BV23	0.094	0.345	-0.008	0.992			Cytoplasm	enzyme					574	ASS1	0.108	0.469	0.504	0.116	-0.056	0.989	ASS1					INSR	-0.433	0.0188		RIPK1	-0.939	0.0175							FANCA	-0.507	8.2e-05		SDF2	-1.157	0.179
ABI1	abl interactor 1	Q8IZP0	0.23	0.0105	0.327	0.621	0.21	0.863	Cytoplasm	other					#N/A	ATF3			1.189	0.0335			ATF2					INSRR	-0.433	0.0188		PIH1D1	-0.893	0.0358							PTK6	-0.507	8.91e-05		ACVR1B	-1.108	0.0279
ABI2	abl interactor 2	Q9NYB9	0.163	0.0537	-0.707	0.14	-0.076	0.988	Cytoplasm	other					682	AURKB	-0.597	4.58e-05	0.378	0.481			AURKB					GRK4	-0.42	1.48e-06		PIK3AP1	-0.893	0.0358							DET1	-0.498	0.0792		ACVR1C	-1.108	0.0279
ABL1	ABL proto-oncogene 1, non-receptor tyrosine kinase	P00519	0.018	0.884	-0.322	0.72			Nucleus	kinase	efficacy,response to therapy,unspecified application	ABL1 inhibitor,blinatumomab/dasatinib,blinatumomab/imatinib,bosutinib,bosutinib/hydroxyurea/ponatinib,bosutinib/imatinib,bosutinib/ponatinib,bosutinib/rituximab,clofarabine/cyclophosphamide/etoposide/imatinib,corticosteroid/dasatinib,corticosteroid/imatinib,corticosteroid/ponatinib,cyclophosphamide/daunorubicin/imatinib/prednisolone/vincristine,cyclophosphamide/daunorubicin/imatinib/prednisone/vi…			#N/A	AURKC	-0.597	4.58e-05	0.378	0.481			AURKB					CDK11B	-0.413	0.000435		NUP62	-0.863	0.0438							RPS6KA2	-0.495	0.0621		ACVR2B	-1.108	0.0279
ABL2	ABL proto-oncogene 2, non-receptor tyrosine kinase	P42684	-0.122	0.211	0.077	0.918	0.758	0.761	Cytoplasm	kinase		dasatinib,nilotinib			686	AXIN1	0.029	0.78					AXIN1					PPAT	-0.412	0.00418		RPS6KA1	-0.83	0.0383							CDK5R1	-0.489	0.0014		ACVRL1	-1.108	0.0279
ABLIM1	actin binding LIM protein 1	O14639	0.183	0.0154	-0.63	0.685	-0.095	0.988	Cytoplasm	other					687	AXL	-0.319	0.00238	0.377	0.263			AXL					ANLN	-0.407	4.19e-06		LDHA	-0.493	0.0404							ARMC5	-0.474	0.0504		HERC6	-1.099	0.028
ABLIM3	actin binding LIM protein family member 3	O94929	-0.553	6.52e-05	-0.082	0.868			Cytoplasm	other					731	BBX	-0.006	0.975	-0.481	0.347	-1.011	0.376	BBX					PRKDC	-0.398	0.0074		STIP1	0.56	0.0353							CTNNAL1	-0.461	0.000394		WWP1	-1.075	0.0466
ABR	ABR activator of RhoGEF and GTPase	Q12979	0.167	0.0221	0.395	0.399	0.386	0.571	Cytoplasm	other					#N/A	BCL2	0.222	0.00909	0.122	0.779	-0.027	0.997	BCL10					PRKG2	-0.398	0.0074		TXN	0.63	0.0471							POGK	-0.448	0.00213		TEAD2	-1.047	0.0496
ABRACL	ABRA C-terminal like	Q9P1F3	-0.619	0.547	-0.376	0.669	-0.199	0.978	Other	other					746	BCL2L1	0.002	0.996	-0.098	0.835			BCL2L1					IRS2	-0.394	5.21e-06		TSG101	0.693	0.0368							CEBPB	-0.448	0.00298		TPMT	-1.033	0.0292
ABRAXAS2	abraxas 2, BRISC complex subunit	Q15018	-0.034	0.686	-0.258	0.716	-0.06	0.989	Nucleus	other					#N/A	BCL6	0.024	0.744	0.441	0.652	0.263	0.775	BCL3					ESR1	-0.393	0.0015		ANKMY2	0.706	0.0369							CEBPE	-0.448	0.00298		GRK4	-1.024	0.168
ABTB2	ankyrin repeat and BTB domain containing 2	Q8N961	-0.073	0.42			-0.225	0.888	Nucleus	other					761	BECN1	0.053	0.485	-0.274	0.724	-0.555	0.713	BECN1					SLC6A4	-0.384	0.00285		ASL	0.728	0.00784							DNMT1	-0.44	3.96e-07		LCK	-1.014	0.0171
ABTB3	ankyrin repeat and BTB domain containing 3	A6QL63	0.021	0.818					Other	transcription regulator					769	BID	0.465	0.153	-0.482	0.363	0.137	0.959	BID					RAPSN	-0.38	0.000205		PRKCA	0.759	0.0244							CLK3	-0.44	0.0688		BSG	-1.013	0.0662
ACAA1	acetyl-CoA acyltransferase 1	P09110	0.306	0.00183	0.236	0.714	0.175	0.942	Cytoplasm	enzyme	unspecified application	trimetazidine			#N/A	BIRC3	0.126	0.0393	-0.087	0.845			BIRC2					SLC1A2	-0.379	0.0499		PRKCB	0.759	0.0244							INSR	-0.433	0.0188		ERBB2	-1.008	0.0347
ACAA2	acetyl-CoA acyltransferase 2	P42765	0.067	0.62	0.257	0.551	0.374	0.7	Cytoplasm	enzyme	unspecified application				#N/A	BLK	-0.262	0.0325	-0.135	0.801	-0.112	0.955	BIRC6					MAP2K1	-0.376	0.00561		CNN2	0.788	0.0184							INSRR	-0.433	0.0188		LMTK3	-0.99	0.0416
ACACA	acetyl-CoA carboxylase alpha	Q13085	-0.17	0.101	0.01	0.987	0.009	0.997	Cytoplasm	enzyme					775	BLM	-0.283	0.00307	1.409	0.08			BLM					TRIM49	-0.361	0.00174		RPLP0	0.796	0.0137							GRK4	-0.42	1.48e-06		TYK2	-0.962	0.0395
ACAD10	acyl-CoA dehydrogenase family member 10	Q6JQN1	0.252	0.0106					Cytoplasm	enzyme					795	BMPR1A			1.968	0.0228			BMPR1A					THAP4	-0.359	0.0214		HSPH1	0.804	0.0334							CDK11B	-0.413	0.000435		RIPK1	-0.939	0.0175
ACAD11	acyl-CoA dehydrogenase family member 11	Q709F0	0.171	0.0315					Cytoplasm	enzyme					#N/A	BMX	0.007	0.96	-0.17	0.822	-0.108	0.979	BMS1					NFKBIE	-0.349	0.0114		PCGF1	0.804	0.0399							PPAT	-0.412	0.00418		MAP3K7IP1	-0.934	0.182
ACAD8	acyl-CoA dehydrogenase family member 8	Q9UKU7	0.145	0.0231	-0.688	0.132	-0.158	0.944	Cytoplasm	enzyme					#N/A	BPIFB4	0.173	0.111	-1.405	0.0175	-0.996	0.592	BPHL					STK11	-0.344	0.0302		CD79A	0.813	0.00842							ANLN	-0.407	4.19e-06		MAP3K8	-0.934	0.182
ACAD9	acyl-CoA dehydrogenase family member 9	Q9H845	-0.035	0.818	0.061	0.896	0.163	0.934	Cytoplasm	enzyme					816	BRAF	0.067	0.424	-4.138	0.000902			BRAF					EPHA2	-0.338	4.08e-05		CD80	0.813	0.00842							PRKDC	-0.398	0.0074		MAP3K9	-0.934	0.182
ACADM	acyl-CoA dehydrogenase medium chain	P11310	0.344	0.00282	0.349	0.339	-0.067	0.988	Cytoplasm	enzyme	unspecified application				#N/A	BRCA1	-0.274	0.0328	-1.205	0.103	-0.093	0.969	BRAT1					TBK1	-0.321	0.00457		ISX	0.819	0.0142							PRKG2	-0.398	0.0074		ZNF74	-0.907	0.183
ACADS	acyl-CoA dehydrogenase short chain	P16219	0.413	0.00123	0.724	0.0269	0.037	0.997	Cytoplasm	enzyme	unspecified application				#N/A	BRCA2	-0.274	0.0328	-1.205	0.103	-0.093	0.969	BRAT1					AXL	-0.319	0.00238		CAMK2D	0.85	0.0198							ASB4	-0.396	0.17		EGFR	-0.897	0.0547
ACADSB	acyl-CoA dehydrogenase short/branched chain	P45954	0.331	0.00284	0.199	0.672	0.308	0.7	Cytoplasm	enzyme					822	BRD4	0.168	0.0156	0.665	0.0702	0.231	0.819	BRD4					HDAC6	-0.317	0.00772		HSPB1	0.869	0.028							IRS2	-0.394	5.21e-06		PIH1D1	-0.893	0.0358
ACADVL	acyl-CoA dehydrogenase very long chain	P49748	0.194	0.117	-0.081	0.867	0.156	0.954	Cytoplasm	enzyme	unspecified application				837	BSG	-0.331	0.0728	-1.013	0.0662	0.165	0.95	BSG					NFIC	-0.312	0.00169		FHIT	0.966	0.0435							ESR1	-0.393	0.0015		PIK3AP1	-0.893	0.0358
ACAP2	ArfGAP with coiled-coil, ankyrin repeat and PH domains 2	Q15057	0.191	0.0124	-0.318	0.654	0.06	0.99	Nucleus	other					#N/A	BTK	0.101	0.296					BTG1					ARAF	-0.296	0.00127		MAST2	0.968	0.0486							PRKX	-0.393	0.0955		ZC3H7B	-0.886	0.137
ACAP3	ArfGAP with coiled-coil, ankyrin repeat and PH domains 3	Q96P50	-0.198	0.35					Nucleus	transcription regulator					#N/A	BTRC	-0.52	0.0503					BTNL10P					ARAF	-0.296	0.00127		FBXW11	0.98	0.0247							PRKY	-0.393	0.0955		NUP62	-0.863	0.0438
ACAT1	acetyl-CoA acetyltransferase 1	P24752	0.214	0.00386	0.901	0.0604	0.38	0.66	Cytoplasm	enzyme	unspecified application				#N/A	C12orf10	-0.143	0.0445	-0.215	0.788	0.012	0.997	C11orf98					HTT	-0.294	0.000952		CAMK4	0.988	0.0418							SLC6A4	-0.384	0.00285		CDK6	-0.863	0.185
ACAT2	acetyl-CoA acetyltransferase 2	Q9BWD1	0.115	0.219	-0.314	0.622	-0.178	0.945	Cytoplasm	enzyme					#N/A	C20orf194	0.045	0.793	-0.286	0.619	0.018	0.997	C1QBP					RIPK1	-0.289	0.00469		AMHR2	1.002	0.0113							RAPSN	-0.38	0.000205		HNRNPA1	-0.848	0.0527
ACBD3	acyl-CoA binding domain containing 3	Q9H3P7	0.213	0.00158	0.709	0.17	0.636	0.533	Cytoplasm	other					920	C9	0.062	0.847	0.457	0.415			C9					FBXO4	-0.289	0.018		MAP3K11	1.028	0.0399							SLC1A2	-0.379	0.0499		CDK2	-0.844	0.0855
ACBD5	acyl-CoA binding domain containing 5	Q5T8D3	0.113	0.183	1.011	0.0259	0.125	0.959	Nucleus	other					934	CACYBP	0.02	0.931	-0.326	0.378	0.124	0.96	CACYBP					FBXO40	-0.289	0.018		MAP3K12	1.028	0.0399							MAP2K1	-0.376	0.00561		CAMK1G	-0.841	0.102
ACBD6	acyl-CoA binding domain containing 6	Q9BR61	-0.221	0.0463	-0.441	0.352	-0.337	0.845	Cytoplasm	other					#N/A	CAMK1G			-0.841	0.102	-0.098	0.961	CAMK1D					SP1	-0.288	0.029		MAP3K14	1.028	0.0399							EEF2	-0.368	0.104		AKT2	-0.839	0.146
ACD	ACD shelterin complex subunit and telomerase recruitment factor	Q96AP0	-0.143	0.0839	1.411	0.0275			Nucleus	other					948	CAMK2A	0.425	0.0338					CAMK2A					MAP3K2	-0.287	0.00731		MAP3K15	1.028	0.0399							TRIM49	-0.361	0.00174		FBXL18	-0.832	0.0779
ACIN1	apoptotic chromatin condensation inducer 1	Q9UKV3	-0.011	0.927	-0.268	0.725	0.242	0.944	Nucleus	enzyme					949	CAMK2B	0.212	0.0863	-0.236	0.596			CAMK2B					BLM	-0.283	0.00307		NPR2	1.038	0.0454							THAP4	-0.359	0.0214		FBXL2	-0.832	0.0779
ACKR3	atypical chemokine receptor 3	P25106			0.127	0.862			Plasma Membrane	G-protein coupled receptor					950	CAMK2D	0.247	0.00284	0.85	0.0198	0.333	0.733	CAMK2D					STYK1	-0.282	0.000488		EPHB6	1.08	0.047							NFKBIE	-0.349	0.0114		RPS6KA1	-0.83	0.0383
ACLY	ATP citrate lyase	P53396	0.021	0.909	0.146	0.66	0.112	0.96	Cytoplasm	enzyme	unspecified application	bempedoic acid,bempedoic acid/ezetimibe,bempedoyl-CoA			951	CAMK2G	0.293	0.00791	-0.739	0.116	0.419	0.582	CAMK2G					FOXP2	-0.275	0.00122		FAM162A	1.1	0.0387							STK11	-0.344	0.0302		FLCN	-0.817	0.18
ACO1	aconitase 1	P21399	-0.03	0.726	-0.523	0.163	-0.002	0.998	Cytoplasm	enzyme					952	CAMK4			0.988	0.0418			CAMK4					MAP3K6	-0.274	0.000326		PGIS	1.135	0.0207							EPHA2	-0.338	4.08e-05		PRKACB	-0.8	0.0719
ACO2	aconitase 2	Q99798	0.204	0.113	-0.013	0.985	0.112	0.967	Cytoplasm	enzyme					953	CAMKK1	0.064	0.596					CAMKK1					BRCA1	-0.274	0.0328		RNF10	1.18	0.0356							BSG	-0.331	0.0728		CHUK	-0.8	0.182
ACOT1	acyl-CoA thioesterase 1	Q86TX2	0.373	0.000299	0.279	0.558	0.059	0.989	Cytoplasm	enzyme					954	CAMKK2	-0.204	0.05	-0.554	0.29			CAMKK2					BRCA2	-0.274	0.0328		ATF3	1.189	0.0335							EIF4EBP1	-0.33	0.134		TIMP2	-0.766	0.106
ACOT11	acyl-CoA thioesterase 11	Q8WXI4	-0.055	0.534					Cytoplasm	enzyme	unspecified application				955	CAMKMT	-0.165	0.0252					CAMKMT					MET	-0.271	9.57e-05		WNK4	1.2	0.0234							NUP62	-0.328	0.066		TRIM2	-0.761	0.102
ACOT13	acyl-CoA thioesterase 13	Q9NPJ3	0.14	0.187	0.661	0.0547	0.313	0.805	Cytoplasm	enzyme					#N/A	CAMKV	-0.165	0.0252					CAMKMT					PRKD3	-0.268	0.013		PLCG2	1.209	0.0208							TBK1	-0.321	0.00457		VPS18	-0.743	0.108
ACOT7	acyl-CoA thioesterase 7	O00154	0.013	0.94	0.257	0.266	0.511	0.32	Cytoplasm	enzyme					967	CAPN1	0.11	0.0857	0.114	0.874	-0.161	0.954	CAPN1					CDK18	-0.267	0.012		TNK2	1.224	0.0426							AXL	-0.319	0.00238		CAMK2G	-0.739	0.116
ACOT8	acyl-CoA thioesterase 8	O14734	0.026	0.87	-0.793	0.0368	-0.344	0.791	Cytoplasm	enzyme					#N/A	CAR	0.092	0.357	0.394	0.0955	-0.028	0.997	CAPZB					BLK	-0.262	0.0325		PRKCH	1.284	0.0168							HDAC6	-0.317	0.00772		GSK3A	-0.738	0.0898
ACOT9	acyl-CoA thioesterase 9	Q9Y305	0.233	0.00151	-0.108	0.793	-0.267	0.817	Cytoplasm	enzyme					984	CARM1	-0.132	0.136	-0.202	0.656	0.03	0.997	CARM1					MYC	-0.259	0.0167		NR2C2	1.394	0.0228							NFIC	-0.312	0.00169		FGFR1	-0.735	0.0809
ACOX1	acyl-CoA oxidase 1	Q15067	0.336	0.0114	-0.48	0.524	0.217	0.938	Cytoplasm	enzyme					1000	CASP8	-0.132	0.396	-0.189	0.662	0.216	0.839	CASP8					PRPF8	-0.25	0.0198		EEF1A2	1.468	0.000902							KBTBD4	-0.305	0.176		MAP4K4	-0.731	0.141
ACOX3	acyl-CoA oxidase 3, pristanoyl	O15254	0.296	0.00089	0.426	0.409	0.206	0.836	Cytoplasm	enzyme					#N/A	CCDC117	0.338	0.00378	-0.014	0.987	0.48	0.36	CCDC115					FBXW5	-0.247	0.041		PTK2B	1.764	0.00784							ULK1	-0.302	0.194		HCK	-0.673	0.102
ACP1	acid phosphatase 1	P24666	-0.034	0.846	-0.075	0.918	0.15	0.953	Cytoplasm	phosphatase					#N/A	CD38	-0.702	5.63e-06	-1.577	0.0161			CD320					FBXW7	-0.247	0.041		MAX	1.866	0.00598							ARAF	-0.296	0.00127		DUOX2	-0.636	0.125
ACP2	acid phosphatase 2, lysosomal	P11117	0.091	0.402	-0.396	0.568	-0.206	0.931	Cytoplasm	phosphatase					#N/A	CD79A			0.813	0.00842			CD74					NEK9	-0.242	0.0128		ACTG1	1.904	0.0362							ARAF	-0.296	0.00127		TARDBP	-0.616	0.178
ACP6	acid phosphatase 6, lysophosphatidic	Q9NPH0	0.078	0.557	-0.327	0.645	0.324	0.683	Cytoplasm	phosphatase					#N/A	CD80			0.813	0.00842			CD74					RNGTT	-0.24	0.000293		BMPR1A	1.968	0.0228							HTT	-0.294	0.000952		CTNNAL1	-0.583	0.0756
ACSF2	acyl-CoA synthetase family member 2	Q96CM8	0.893	8.7e-07	0.269	0.577	-0.035	0.992	Cytoplasm	enzyme					#N/A	CDC25A	-0.132	0.202	0.064	0.86	0.081	0.988	CDC23					CDK7	-0.227	0.0146		RNF19B	1.982	0.00596							RIPK1	-0.289	0.00469		THRA	-0.572	0.161
ACSF3	acyl-CoA synthetase family member 3	Q4G176	0.256	0.0208	-0.152	0.795	0.277	0.791	Cytoplasm	enzyme					1137	CDC37	0.286	0.00654	0.163	0.778	0.044	0.995	CDC37					PUS7	-0.227	0.0261		KCNS3	2.058	0.0349							FBXO4	-0.289	0.018		NFKBIE	-0.572	0.162
ACSL1	acyl-CoA synthetase long chain family member 1	P33121	0.367	0.00457	-0.105	0.823	0.146	0.954	Cytoplasm	enzyme	unspecified application				1138	CDC37L1	0.139	0.0688	0.764	0.0957	0.035	0.997	CDC37L1					PPARD	-0.221	0.0115		NUAK2	2.401	0.00835							FBXO40	-0.289	0.018		STK33	-0.569	0.164
ACSL3	acyl-CoA synthetase long chain family member 3	O95573	0.002	0.991	0.029	0.965	-0.076	0.984	Cytoplasm	enzyme					1169	CDK11B	-0.413	0.000435	-0.667	0.263	-0.956	0.243	CDK11B					PPARD	-0.221	0.0115		PCGF6	2.478	0.0056							SP1	-0.288	0.029		INSR	-0.567	0.173
ACSL4	acyl-CoA synthetase long chain family member 4	O60488	0.2	0.0934	-0.102	0.847	-0.143	0.955	Cytoplasm	enzyme					#N/A	CDK14	-0.129	0.0402	-0.305	0.722	-0.623	0.693	CDK13					LTBP1	-0.219	0.00565		KAT8	2.483	0.0408							MAP3K2	-0.287	0.00731		INSRR	-0.567	0.173
ACSL5	acyl-CoA synthetase long chain family member 5	Q9ULC5	0.197	0.415	-0.039	0.925	0.388	0.962	Cytoplasm	enzyme					#N/A	CDK15	-0.129	0.0402	-0.305	0.722	-0.623	0.693	CDK13					SIRT1	-0.216	0.0009		HBB	3.794	3.4e-06							BLM	-0.283	0.00307		NEK9	-0.537	0.161
ACSS1	acyl-CoA synthetase short chain family member 1	Q9NUB1			-0.364	0.266			Cytoplasm	enzyme					1174	CDK18	-0.267	0.012					CDK18					ZBTB17	-0.216	0.0174		HBG1	3.794	3.4e-06							STYK1	-0.282	0.000488		LDHA	-0.493	0.0404
ACSS2	acyl-CoA synthetase short chain family member 2	Q9NR19	0.231	0.0222	0.236	0.651	-0.057	0.989	Cytoplasm	enzyme		MTB-9655			1176	CDK2	-0.269	0.0933	-0.844	0.0855	-0.322	0.819	CDK2					ZBTB20	-0.216	0.0174											FOXP2	-0.275	0.00122		TFRC	-0.47	0.133
ACTA1	actin alpha 1, skeletal muscle	P68133	-0.16	0.613	2.881	0.000512	1.342	0.248	Cytoplasm	other					1178	CDK3	-0.18	0.808					CDK3					PREB	-0.21	0.00319											MAP3K6	-0.274	0.000326		MAPK4	-0.434	0.194
ACTA2	actin alpha 2, smooth muscle	P62736			0.678	0.0955			Cytoplasm	other	efficacy				1179	CDK4	-0.201	0.129	0.059	0.941	-0.177	0.924	CDK4					IGF1R	-0.208	0.00241											BRCA1	-0.274	0.0328		MAPK6	-0.434	0.194
ACTB	actin beta	P60709	0.024	0.732	0.357	0.251	-0.125	0.935	Cytoplasm	other					#N/A	CDK5R1	-0.489	0.0014	-1.669	0.0339	-0.708	0.347	CDK5					PFAS	-0.206	0.00791											BRCA2	-0.274	0.0328		MAPK7	-0.434	0.194
ACTBL2	actin beta like 2	Q562R1	-0.165	0.392	2.758	4.78e-05	-0.225	0.935	Nucleus	other					1184	CDK6	-0.76	5.16e-06	-0.863	0.185			CDK6					FLT1	-0.203	0.000838											MET	-0.271	9.57e-05		EEF2	-0.43	0.13
ACTG1	actin gamma 1	P63261	0.644	0.00481	1.904	0.0362	-0.184	0.979	Cytoplasm	other	unspecified application				1185	CDK7	-0.227	0.0146	-0.325	0.652	-0.108	0.964	CDK7					FLT4	-0.203	0.000838											CDK2	-0.269	0.0933		HMGA1	0.372	0.185
ACTL6A	actin like 6A	O96019	-0.087	0.361	0.227	0.505	0.263	0.805	Nucleus	other					1187	CDK9	-0.13	0.0374	-0.649	0.258	-0.225	0.96	CDK9					KLHL1	-0.192	0.00401											PRKD3	-0.268	0.013		PGK1	0.39	0.15
ACTMAP	actin maturation protease	Q5BKX5	0.189	0.0459	-0.236	0.737			Cytoplasm	peptidase					1192	CDKN2A					0.12	0.964	CDKN2A					KLHL10	-0.192	0.00401											CDK18	-0.267	0.012		CAR	0.394	0.0955
ACTN1	actinin alpha 1	P12814	0.082	0.642	0.003	0.995	0.274	0.819	Nucleus	transcription regulator					1207	CEBPB	-0.448	0.00298			2.203	0.0691	CEBPB					GRK6	-0.192	0.0142											BLK	-0.262	0.0325		PTK2	0.395	0.107
ACTN2	actinin alpha 2	P35609	0.451	0.00676	-1.329	0.116	-0.619	0.811	Nucleus	transcription regulator	unspecified application				#N/A	CEBPE	-0.448	0.00298			2.203	0.0691	CEBPB					GRK7	-0.192	0.0142											FASN	-0.262	0.0615		HSPA9	0.403	0.159
ACTN3	actinin alpha 3	Q08043			0.631	0.0701			Plasma Membrane	other	unspecified application				#N/A	CFTR	0.14	0.527					CFLAR					NUFIP1	-0.19	0.0208											FASTK	-0.262	0.0615		DNAJC7	0.453	0.167
ACTN4	actinin alpha 4	O43707	0.248	0.134	0.235	0.435	0.176	0.952	Cytoplasm	transcription regulator					#N/A	CHAT	-0.086	0.325	-0.356	0.707	0.142	0.967	CHAMP1					DDX24	-0.178	0.0253											MYC	-0.259	0.0167		TCP1	0.462	0.125
ACTR10	actin related protein 10	Q9NZ32	0.076	0.643	0.295	0.636	0.303	0.775	Cytoplasm	other					1293	CHEK1	-0.76	1.48e-07	-0.945	0.23	-0.564	0.596	CHEK1					SLC12A3	-0.176	0.0116											AARS	-0.256	0.135		WASL	0.496	0.0851
ACTR1A	actin related protein 1A	P61163	0.033	0.818	-0.078	0.867	-0.009	0.997	Cytoplasm	other					1315	CHORDC1	0.351	0.00424	0.208	0.605	0.272	0.875	CHORDC1					FER	-0.17	0.0155											CUL4A	-0.255	0.0814		ASS1	0.504	0.116
ACTR1B	actin related protein 1B	P42025	0.164	0.0259	-0.317	0.622	-0.154	0.956	Cytoplasm	other					1329	CHUK	-0.159	0.0109	-0.8	0.182	-0.566	0.805	CHUK					CAMKMT	-0.165	0.0252											HBA1	-0.255	0.149		GTF2IRD2	0.508	0.116
ACTR2	actin related protein 2	P61160	0.022	0.908	0.215	0.444	0.049	0.992	Plasma Membrane	other					#N/A	CLCN1	0.05	0.585	0.151	0.83	0.234	0.897	CLCC1					CAMKV	-0.165	0.0252											RPS6KB1	-0.254	0.086		RAC1	0.536	0.0683
ACTR3	actin related protein 3	P61158	0.056	0.399	-0.356	0.325	-0.164	0.954	Plasma Membrane	other	diagnosis				#N/A	CLCN2	0.05	0.585	0.151	0.83	0.234	0.897	CLCC1					CHUK	-0.159	0.0109											PRPF8	-0.25	0.0198		IDH1	0.541	0.0793
ACTR3B	actin related protein 3B	Q9P1U1	-0.055	0.93					Cytoplasm	other					1381	CLK2	-0.099	0.51					CLK2					DLK	-0.157	0.0342											KAT5	-0.25	0.198		MAP4K2	0.545	0.194
ACTR5	actin related protein 5	Q9H9F9	-0.216	0.0402	0.499	0.314			Nucleus	other					1382	CLK3	-0.44	0.0688					CLK3					FNIP1	-0.153	0.0115											FBXW5	-0.247	0.041		LIMK1	0.557	0.18
ACTR6	actin related protein 6	Q9GZN1	0.03	0.864			-0.967	0.42	Nucleus	transporter					1403	CLU	1.735	5.49e-09	0.205	0.779	0.282	0.847	CLU					FNIP2	-0.153	0.0115											FBXW7	-0.247	0.041		STIP1	0.56	0.0353
ACTR8	actin related protein 8	Q9H981	-0.138	0.21	-1.401	0.0238	0.158	0.954	Nucleus	other					1427	CNN2	0.025	0.832	0.788	0.0184	0.284	0.669	CNN2					MAST2	-0.15	0.0374											NEK9	-0.242	0.0128		LYN	0.566	0.166
ACVR1	activin A receptor type 1	Q04771			-1.108	0.0279			Plasma Membrane	kinase		BMP type I receptor kinase inhibitor compound A,INCB000928,itacnosertib,LDN-193189,momelotinib,SM1-71			#N/A	CNR2	0.169	0.0535	-0.565	0.391	-0.274	0.862	CNPY4					C12orf10	-0.143	0.0445											RNGTT	-0.24	0.000293		ZMYND10	0.592	0.149
ACY1	aminoacylase 1	Q03154	0	0.998	0.938	0.0502	0.005	0.997	Cytoplasm	peptidase	unspecified application				#N/A	CPEB1	0.143	0.0576	0.144	0.696	0.037	0.992	CPD					CDK9	-0.13	0.0374											PRKCI	-0.239	0.194		ANLN	0.603	0.178
ACYP1	acylphosphatase 1	P07311	0.25	0.00692	0.353	0.48	-0.265	0.908	Cytoplasm	enzyme					1550	CPEB2			0.268	0.778			CPEB2					CDK14	-0.129	0.0402											PRKCQ	-0.239	0.194		LARP4B	0.617	0.152
ACYP2	acylphosphatase 2	P14621	0.356	0.0104	-0.388	0.359	-0.153	0.956	Cytoplasm	enzyme					1551	CPEB3	0.199	0.212					CPEB3					CDK15	-0.129	0.0402											NWD1	-0.232	0.186		MAP4	0.625	0.111
ADA	adenosine deaminase	P00813	0.2	0.131	-0.067	0.946	0.024	0.995	Cytoplasm	enzyme		adenosine deaminase inhibitor,alemtuzumab/pentostatin,aspirin/dipyridamole,aspirin/dipyridamole/telmisartan,cyclophosphamide/pentostatin/rituximab,dipyridamole,pentostatin,pentostatin/recombinant interferon,pentostatin/rituximab,vidarabine			#N/A	CSF1R			-0.638	0.471			CSF1					CXXC1	-0.124	0.0195											WNK4	-0.228	0.19		MAP4K1	0.625	0.111
ADAM10	ADAM metallopeptidase domain 10	O14672	0.209	0.0402	-0.294	0.536	-0.002	0.999	Plasma Membrane	peptidase		aderbasib			1616	CSNK1A1	-0.199	0.222	-0.41	0.472	0.136	0.954	CSNK1A1					OGT	-0.114	0.0421											CDK7	-0.227	0.0146		TXN	0.63	0.0471
ADAM15	ADAM metallopeptidase domain 15	Q13444	-0.216	0.00163	-0.571	0.651	-0.237	0.873	Plasma Membrane	peptidase					1650	CTNNAL1	-0.461	0.000394	-0.583	0.0756			CTNNAL1					GTF2IRD2	0.107	0.0492											PUS7	-0.227	0.0261		TTN	0.635	0.166
ADAM17	ADAM metallopeptidase domain 17	P78536	0.138	0.0499	-0.119	0.861	-0.123	0.959	Plasma Membrane	peptidase	unspecified application	aderbasib			1651	CTNNB1	0.061	0.671	-0.004	0.995	0.316	0.711	CTNNB1					BIRC3	0.126	0.0393											ICK	-0.227	0.186		PINK1	0.641	0.117
ADAM8	ADAM metallopeptidase domain 8	P78325			-0.947	0.115			Plasma Membrane	peptidase	diagnosis				1674	CUL1	-0.011	0.923	0.347	0.275	0.162	0.931	CUL1					ADRA2C	0.128	0.0461											PPARD	-0.221	0.0115		LAMP2	0.65	0.0608
ADAM9	ADAM metallopeptidase domain 9	Q13443	0.137	0.048	-0.184	0.743	-0.037	0.997	Plasma Membrane	peptidase	efficacy,prognosis	IMGC936			1675	CUL2	-0.018	0.914	-0.048	0.893	0.257	0.805	CUL2					ADRBK1	0.128	0.0461											PPARD	-0.221	0.0115		BRD4	0.665	0.0702
ADAMTS15	ADAM metallopeptidase with thrombospondin type 1 motif 15	Q8TE58			0.358	0.475			Extracellular Space	peptidase					1676	CUL3	-0.1	0.459	-0.042	0.947	0.21	0.894	CUL3					DMPK	0.143	0.0433											LTBP1	-0.219	0.00565		FBXO9	0.682	0.15
ADAMTSL1	ADAMTS like 1	Q8N6G6	0.217	0.705					Extracellular Space	other					1677	CUL4A	-0.255	0.0814	-0.177	0.686	0.004	0.998	CUL4A					DMRTA1	0.143	0.0433											SIRT1	-0.216	0.0009		TSG101	0.693	0.0368
ADAP1	ArfGAP with dual PH domains 1	O75689	0.015	0.95					Nucleus	other					1678	CUL4B	0.024	0.873	0.123	0.792	-0.009	0.997	CUL4B					TAB2	0.162	0.0133											ZBTB17	-0.216	0.0174		ANKMY2	0.706	0.0369
ADAR	adenosine deaminase RNA specific	P55265	0.001	0.991	-0.054	0.911	0.227	0.883	Nucleus	enzyme					1679	CUL5	0.137	0.258	0.403	0.282	0.04	0.992	CUL5					BRD4	0.168	0.0156											ZBTB20	-0.216	0.0174		ASL	0.728	0.00784
ADAT2	adenosine deaminase tRNA specific 2	Q7Z6V5	-0.281	0.00786					Nucleus	enzyme					1694	CXXC1	-0.124	0.0195	-0.391	0.751			CXXC1					MDH1	0.17	0.0221											SNRNP200	-0.216	0.0622		KLHL1	0.732	0.105
ADAT3	adenosine deaminase tRNA specific 3	Q96EY9	-0.13	0.173					Nucleus	enzyme					#N/A	CYP2E1			-0.358	0.559	0.243	0.817	CYP27A1					SPTAN1	0.172	0.0418											ZBED4	-0.213	0.0518		KLHL10	0.732	0.105
ADCK1	aarF domain containing kinase 1	Q86TW2	-0.172	0.55					Cytoplasm	kinase					#N/A	DAPK2	-0.009	0.963	-0.227	0.656	-0.013	0.997	DAP3					FES	0.182	0.0219											PREB	-0.21	0.00319		NFKBIB	0.75	0.0776
ADCK5	aarF domain containing kinase 5	Q3MIX3	0.196	0.0676			-0.592	0.806	Cytoplasm	kinase					1738	DAPK3	-0.788	0.194	0.175	0.675			DAPK3					FBXO38	0.187	0.0199											IGF1R	-0.208	0.00241		NWD1	0.751	0.0907
ADCY9	adenylate cyclase 9	O60503	-0.057	0.644	-0.048	0.972			Plasma Membrane	enzyme					#N/A	DCLK2	-0.15	0.0645	-0.123	0.804	-0.07	0.984	DCK					PINK1	0.187	0.0327											PFAS	-0.206	0.00791		PRKCA	0.759	0.0244
ADD1	adducin 1	P35611	0.127	0.0842	0.597	0.319	0.072	0.98	Cytoplasm	other					1791	DDR1	0.251	0.0497	-0.339	0.403	-0.401	0.664	DDR1					MAPT	0.188	0.0169											CAMKK2	-0.204	0.05		PRKCB	0.759	0.0244
ADD2	adducin 2	P35612	-0.106	0.441					Cytoplasm	other					1792	DDR2	0.131	0.494					DDR2					KDM4B	0.202	0.00389											FLT1	-0.203	0.000838		CDC37L1	0.764	0.0957
ADD3	adducin 3	Q9UEY8	0.283	0.00251	0.223	0.716	0.297	0.673	Cytoplasm	other					1805	DDX24	-0.178	0.0253	-0.187	0.505	0.008	0.997	DDX24					ZC3H7B	0.206	0.0242											FLT4	-0.203	0.000838		RAB3A	0.78	0.0928
ADGRA3	adhesion G protein-coupled receptor A3	Q8IWK6	0.23	0.0325					Plasma Membrane	G-protein coupled receptor					1819	DDX5	-0.04	0.696	-0.231	0.68	-0.249	0.891	DDX5					PI4K2A	0.208	0.0147											CDK4	-0.201	0.129		CNN2	0.788	0.0184
ADGRB2	adhesion G protein-coupled receptor B2	O60241	-1.207	0.352					Plasma Membrane	G-protein coupled receptor					#N/A	DET1	-0.498	0.0792					DESI1					TOMM34	0.208	0.0421											FBXL12	-0.2	0.115		RPLP0	0.796	0.0137
ADGRE5	adhesion G protein-coupled receptor E5	P48960	0.176	0.237	-0.004	0.995	0.475	0.376	Plasma Membrane	G-protein coupled receptor					1900	DICER1	-0.085	0.292	-0.18	0.843	0.42	0.751	DICER1					STARD13	0.21	0.0118											FBXL13	-0.2	0.115		HSPH1	0.804	0.0334
ADGRF5	adhesion G protein-coupled receptor F5	Q8IZF2			0.368	0.481			Plasma Membrane	G-protein coupled receptor					#N/A	dJ69B10.1	0.006	0.976	-0.534	0.209			DISP2					TSG101	0.214	0.037											FBXL14	-0.2	0.115		PCGF1	0.804	0.0399
ADGRG1	adhesion G protein-coupled receptor G1	Q9Y653	0.016	0.897	-1.184	0.0488	0.421	0.811	Plasma Membrane	G-protein coupled receptor					#N/A	DLK	-0.157	0.0342	0.411	0.204	0.319	0.667	DLGAP5					MAPK4	0.216	0.00726											ANP32C	-0.199	0.116		CD79A	0.813	0.00842
ADGRG6	adhesion G protein-coupled receptor G6	Q86SQ4	0.106	0.192	1.739	0.00673			Plasma Membrane	G-protein coupled receptor					#N/A	DLX6	0.044	0.466	0.604	0.361	0.084	0.978	DLST					MAPK6	0.216	0.00726											ANP32D	-0.199	0.116		CD80	0.813	0.00842
ADGRL2	adhesion G protein-coupled receptor L2	O95490	0.411	3.71e-05	1.507	0.161	0.15	0.932	Plasma Membrane	G-protein coupled receptor					#N/A	DMPK	0.143	0.0433			-0.1	0.978	DMD					MAPK7	0.216	0.00726											KLHL1	-0.192	0.00401		TH	0.818	0.0649
ADGRL3	adhesion G protein-coupled receptor L3	Q9HAR2	0.172	0.144					Plasma Membrane	G-protein coupled receptor					#N/A	DMRTA1	0.143	0.0433			-0.1	0.978	DMD					FBXL8	0.218	0.0143											KLHL10	-0.192	0.00401		ISX	0.819	0.0142
ADH5	alcohol dehydrogenase 5 (class III), chi polypeptide	P11766	-0.024	0.896	-0.174	0.695	-0.349	0.8	Cytoplasm	enzyme		N6022			1967	DNAJC7	0.367	0.000572	0.453	0.167	0.563	0.408	DNAJC7					FBXO10	0.218	0.0143											GRK6	-0.192	0.0142		PIM2	0.822	0.154
ADH7	alcohol dehydrogenase 7 (class IV), mu or sigma polypeptide	P40394	-0.312	0.356					Cytoplasm	enzyme					1977	DNMT1	-0.44	3.96e-07	-0.091	0.814	-0.343	0.811	DNMT1					BCL2	0.222	0.00909											GRK7	-0.192	0.0142		PIM3	0.822	0.154
ADI1	acireductone dioxygenase 1	Q9BV57	0.187	0.281	-0.335	0.552	0.173	0.932	Nucleus	enzyme					#N/A	DRP1			0.373	0.531			DROSHA					LRSAM1	0.223	0.00789											NHLRC1	-0.192	0.129		GAN	0.845	0.0579
ADIPOR1	adiponectin receptor 1	Q96A54	-0.228	0.0418	-1.332	0.408			Plasma Membrane	transmembrane receptor					2045	DTX4					-0.344	0.756	DTX4					PRDM1	0.223	0.0222											NUFIP1	-0.19	0.0208		CAMK2D	0.85	0.0198
ADIRF	adipogenesis regulatory factor	Q15847	0.451	0.0456	1.174	0.391	0.286	0.806	Nucleus	other					#N/A	DUOX2	0.036	0.809	-0.636	0.125	-0.088	0.988	DTYMK					SPSB1	0.23	0.00418											TGFBR1	-0.188	0.0629		HSPB1	0.869	0.028
ADISSP	adipose secreted signaling protein	Q9GZN8	-0.054	0.671	-0.519	0.352	-0.388	0.775	Extracellular Space	other					#N/A	DYRK1B	-0.084	0.639	1.241	0.346	-0.728	0.582	DYRK1A					SPSB3	0.23	0.00418											ERBB2	-0.188	0.192		TBXAS1	0.871	0.131
ADK	adenosine kinase	P55263	0.044	0.864	-0.283	0.355	-0.46	0.671	Nucleus	kinase	unspecified application	adenosine kinase inhibitor,IFNA2B/ribavirin,interferon alfacon-1/ribavirin,nitazoxanide/peginterferon alfa-2a/ribavirin,PEG-interferon alfa-2a/ribavirin,pegintron/ribavirin,ribavirin			#N/A	DYRK2	-0.084	0.639	1.241	0.346	-0.728	0.582	DYRK1A					KCTD8	0.243	0.0351											DDX24	-0.178	0.0253		FKBPL	0.894	0.0766
ADNP	activity dependent neuroprotector homeobox	Q9H2P0	-0.033	0.613	-0.298	0.594	0.03	0.992	Nucleus	transcription regulator					#N/A	DYRK3	-0.084	0.639	1.241	0.346	-0.728	0.582	DYRK1A					STK32B	0.246	0.0459											SLC12A3	-0.176	0.0116		HSF2	0.945	0.127
ADO	2-aminoethanethiol dioxygenase	Q96SZ5	0.147	0.124	0.42	0.303	0.427	0.707	Cytoplasm	enzyme					#N/A	DYRK4	-0.084	0.639	1.241	0.346	-0.728	0.582	DYRK1A					CAMK2D	0.247	0.00284											TYK2	-0.175	0.195		FHIT	0.966	0.0435
ADPGK	ADP dependent glucokinase	Q9BRR6	-0.052	0.883	-0.313	0.634	-1.141	0.608	Plasma Membrane	kinase					#N/A	E2F1			-1.341	0.292			DZIP3					GNG2	0.248	0.00372											TAF10	-0.174	0.0864		MAST2	0.968	0.0486
ADPRS	ADP-ribosylserine hydrolase	Q9NX46	0.128	0.0461	-0.005	0.992	-0.17	0.951	Cytoplasm	enzyme					#N/A	E2F2			-1.341	0.292			DZIP3					PRKD2	0.249	0.00062											FER	-0.17	0.0155		FBXW11	0.98	0.0247
ADRM1	ADRM1 26S proteasome ubiquitin receptor	Q16186	-0.037	0.705	-0.409	0.519	-0.243	0.944	Plasma Membrane	other	unspecified application				2111	EEF1A2	-0.203	0.447	1.468	0.000902	0.268	0.92	EEF1A2					DDR1	0.251	0.0497											TNK2	-0.166	0.181		CAMK4	0.988	0.0418
ADSL	adenylosuccinate lyase	P30566	-0.101	0.356	0.078	0.848	0.028	0.997	Cytoplasm	enzyme					2119	EEF2	-0.368	0.104	-0.43	0.13	-0.361	0.746	EEF2					NTRK1	0.263	0.00143											CAMKMT	-0.165	0.0252		AMHR2	1.002	0.0113
ADSS1	adenylosuccinate synthase 1	Q8N142	0.23	0.259					Cytoplasm	enzyme					2136	EGFR	-0.709	2.07e-06	-0.897	0.0547	-0.723	0.335	EGFR					NTRK2	0.263	0.00143											CAMKV	-0.165	0.0252		MAP3K11	1.028	0.0399
ADSS2	adenylosuccinate synthase 2	P30520	-0.229	0.000595	-0.431	0.384	-0.339	0.811	Cytoplasm	enzyme		adenylosuccinate synthetase inhibitor,alanosine			2154	EIF2AK1	-0.163	0.75					EIF2AK1					NTRK3	0.263	0.00143											ITGAL	-0.164	0.161		MAP3K12	1.028	0.0399
AEBP2	AE binding protein 2	Q6ZN18	0.189	0.273					Nucleus	transcription regulator					2155	EIF2AK2	0.279	0.0318	-0.037	0.908	0.168	0.943	EIF2AK2					STIP1	0.263	0.0338											CHUK	-0.159	0.0109		MAP3K14	1.028	0.0399
AFAP1	actin filament associated protein 1	Q8N556	0.049	0.641	0.252	0.68	0.133	0.955	Cytoplasm	other	disease progression				#N/A	EIF2C3	0.001	0.995	-0.04	0.95	-0.034	0.992	EIF2B5					IL1B	0.269	0.0376											DLK	-0.157	0.0342		MAP3K15	1.028	0.0399
AFAP1L2	actin filament associated protein 1 like 2	Q8N4X5	0.319	8.26e-05	0.249	0.556	0.576	0.671	Cytoplasm	other					#N/A	EIF2C4	0.001	0.995	-0.04	0.95	-0.034	0.992	EIF2B5					NFAT5	0.272	0.0184											FNIP1	-0.153	0.0115		NPR2	1.038	0.0454
AFDN	afadin, adherens junction formation factor	P55196	0.117	0.0626	0.178	0.69	0.097	0.969	Nucleus	other					2174	EIF3H	0.06	0.746	0.111	0.751	0.327	0.713	EIF3H					LY96	0.277	0.00709											FNIP2	-0.153	0.0115		EPHB6	1.08	0.047
AFF1	ALF transcription elongation factor 1	P51825	-0.051	0.624	-0.464	0.26			Nucleus	transcription regulator					2186	EIF4EBP1	-0.33	0.134	0.407	0.654	0.13	0.989	EIF4EBP1					EIF2AK2	0.279	0.0318											SETDB1	-0.151	0.111		VPS41	1.086	0.064
AFF4	ALF transcription elongation factor 4	Q9UHB7	0.061	0.406	-0.369	0.658	0.22	0.845	Nucleus	transcription regulator					#N/A	EML4-ALK	0.047	0.387	-0.09	0.878	-0.304	0.836	EML4					SNCA	0.282	0.00483											MAST2	-0.15	0.0374		PARK7	1.097	0.06
AFG1L	AFG1 like ATPase	Q8WV93	0.231	0.0314	-0.652	0.18			Cytoplasm	other					2245	ENC1			0.045	0.928			ENC1					FOXD4L6	0.285	0.000237											DCLK2	-0.15	0.0645		FAM162A	1.1	0.0387
AFG2A	AFG2 AAA ATPase homolog A	Q8NB90	-0.087	0.254	0.034	0.944	-0.047	0.988	Cytoplasm	other					#N/A	EPAS1	-0.133	0.107	-0.078	0.953	-0.391	0.828	EP400					CDC37	0.286	0.00654											C12orf10	-0.143	0.0445		PGIS	1.135	0.0207
AFG2B	AFG2 AAA ATPase homolog B	Q9BVQ7	0.124	0.113	-0.307	0.488	0.106	0.97	Cytoplasm	other					2277	EPHA1	0.105	0.44					EPHA1					CAMK2G	0.293	0.00791											PRPF19	-0.141	0.0914		RNF10	1.18	0.0356
AFG3L2	AFG3 like matrix AAA peptidase subunit 2	Q9Y4W6	0.045	0.483	0.067	0.865	-0.038	0.992	Cytoplasm	peptidase					2278	EPHA2	-0.338	4.08e-05	-0.401	0.401			EPHA2					UNC45A	0.297	0.00014											EPAS1	-0.133	0.107		ATF3	1.189	0.0335
AFP	alpha fetoprotein	P02771	0.109	0.365	0.018	0.986	-0.018	0.997	Extracellular Space	transporter	diagnosis,efficacy,safety,unspecified application				2279	EPHA4	0.138	0.244	-0.37	0.415			EPHA4					UNC45B	0.297	0.00014											CARM1	-0.132	0.136		WNK4	1.2	0.0234
AFTPH	aftiphilin	Q6ULP2	0.117	0.101	0.438	0.558	0.552	0.158	Cytoplasm	other					2281	EPHB1	-0.085	0.851					EPHB1					ANKMY2	0.298	0.00979											CDK9	-0.13	0.0374		PLCG2	1.209	0.0208
AGA	aspartylglucosaminidase	P20933	0.249	0.0155	0.065	0.894	-0.419	0.873	Cytoplasm	enzyme					#N/A	EPHB6	-0.043	0.52	1.08	0.047	-0.631	0.605	EPHB4					PTK2B	0.302	0.000214											CDK14	-0.129	0.0402		TNK2	1.224	0.0426
AGAP1	ArfGAP with GTPase domain, ankyrin repeat and PH domain 1	Q9UPQ3	-0.007	0.921	1.146	0.102	-0.415	0.869	Cytoplasm	enzyme					2293	EPRS1	-0.121	0.453	0.1	0.793	0.064	0.989	EPRS1					IDH1	0.303	0.0192											CDK15	-0.129	0.0402		PRKCH	1.284	0.0168
AGAP3	ArfGAP with GTPase domain, ankyrin repeat and PH domain 3	Q96P47	-0.03	0.72	-0.162	0.847			Nucleus	transcription regulator					2301	ERBB2	-0.188	0.192	-1.008	0.0347			ERBB2					HIF3A	0.305	5.01e-05											CXXC1	-0.124	0.0195		TAB3	1.29	0.0614
AGFG1	ArfGAP with FG repeats 1	P52594	-0.028	0.823	-0.226	0.703	0.175	0.955	Nucleus	other					2302	ERBB3	0.41	0.00751					ERBB3					TRIM2	0.305	0.0047											TH	-0.121	0.0996		NR2C2	1.394	0.0228
AGFG2	ArfGAP with FG repeats 2	O95081	0.257	0.00561	-0.666	0.272	0.655	0.335	Other	other					#N/A	ERBB4	0.41	0.00751					ERBB3					PARK7	0.305	0.0209											OGT	-0.114	0.0421		BLM	1.409	0.08
AGGF1	angiogenic factor with G-patch and FHA domains 1	Q8N302			0.633	0.136	-0.29	0.94	Cytoplasm	other					#N/A	ESR1	-0.393	0.0015	0.097	0.79			ESPL1					NMNAT2	0.312	0.00363											ILK	-0.113	0.155		EEF1A2	1.468	0.000902
AGK	acylglycerol kinase	Q53H12	0.238	0.0209	0.187	0.77	0.039	0.992	Cytoplasm	kinase		SM1-71			2431	FAM162A	-0.006	0.989	1.1	0.0387	0.879	0.128	FAM162A					TAB3	0.325	0.00214											HNF4A	-0.111	0.191		NFAT5	1.535	0.0968
AGL	amylo-alpha-1, 6-glucosidase, 4-alpha-glucanotransferase	P35573	0.011	0.951	-0.344	0.179	-0.152	0.954	Cytoplasm	enzyme					2466	FANCA	-0.507	8.2e-05					FANCA					SIRT2	0.33	2.57e-05											TSC2	-0.11	0.115		FBXO17	1.699	0.0968
AGMAT	agmatinase	Q9BSE5	0.173	0.111	1.018	0.0473			Cytoplasm	enzyme					2479	FASN	-0.262	0.0615	-0.193	0.622	-0.478	0.605	FASN					CCDC117	0.338	0.00378											MEPCE	-0.109	0.128		FBXO18	1.699	0.0968
AGO1	argonaute RISC component 1	Q9UL18	0.142	0.03	-0.455	0.547	0.059	0.988	Cytoplasm	translation regulator					#N/A	FASTK	-0.262	0.0615	-0.193	0.622	-0.478	0.605	FASN					CHORDC1	0.351	0.00424											MERTK	-0.109	0.128		PTK2B	1.764	0.00784
AGO2	argonaute RISC catalytic component 2	Q9UKV8	-0.004	0.963	0.067	0.91	0.13	0.954	Cytoplasm	translation regulator					2497	FBXL12	-0.2	0.115			-0.386	0.603	FBXL12					DNAJC7	0.367	0.000572											RANBP9	-0.104	0.157		MAX	1.866	0.00598
AGO3	argonaute RISC catalytic component 3	Q9H9G7	0.047	0.8			0.382	0.817	Cytoplasm	translation regulator					#N/A	FBXL13	-0.2	0.115			-0.386	0.603	FBXL12					HERC6	0.387	0.0172											KCNA5	-0.104	0.181		ACTG1	1.904	0.0362
AGO4	argonaute RISC component 4	Q9HCK5	0.027	0.892					Cytoplasm	translation regulator					#N/A	FBXL14	-0.2	0.115			-0.386	0.603	FBXL12					TIMP2	0.388	0.0242											KCNA6	-0.104	0.181		BMPR1A	1.968	0.0228
AGPAT1	1-acylglycerol-3-phosphate O-acyltransferase 1	Q99943	0.173	0.107	0.623	0.33			Cytoplasm	enzyme					2498	FBXL15	-0.062	0.589	-0.008	0.988			FBXL15					KIAA0317	0.391	0.0287											KCNG1	-0.104	0.181		RNF19B	1.982	0.00596
AGPAT2	1-acylglycerol-3-phosphate O-acyltransferase 2	O15120	0.063	0.603	1.048	0.00842			Cytoplasm	enzyme	prognosis				2500	FBXL18	-0.603	2.52e-05	-0.832	0.0779	-0.624	0.356	FBXL18					HMGA1	0.405	0.00292											KCNH2	-0.104	0.181		KCNS3	2.058	0.0349
AGPAT3	1-acylglycerol-3-phosphate O-acyltransferase 3	Q9NRZ7	0.193	0.0385	0.223	0.683	0.236	0.906	Cytoplasm	enzyme					#N/A	FBXL2	-0.603	2.52e-05	-0.832	0.0779	-0.624	0.356	FBXL18					GBP1	0.407	0.000584											PTK2	-0.101	0.124		NUAK2	2.401	0.00835
AGPAT5	1-acylglycerol-3-phosphate O-acyltransferase 5	Q9NUQ2	0.159	0.168	0.108	0.805	0.502	0.596	Cytoplasm	enzyme					#N/A	FBXL3	0.258	0.059					FBXL20					ERBB3	0.41	0.00751											NBN	-0.1	0.167		PCGF6	2.478	0.0056
AGPS	alkylglycerone phosphate synthase	O00116	-0.048	0.716	-0.181	0.698	0.087	0.978	Cytoplasm	enzyme					2503	FBXL8	0.218	0.0143			-0.155	0.942	FBXL8					ERBB4	0.41	0.00751											NR2C2	-0.095	0.175		KAT8	2.483	0.0408
AGR2	anterior gradient 2, protein disulphide isomerase family member	O95994	1.532	1.26e-08	0.344	0.314	0.069	0.979	Extracellular Space	other	diagnosis				#N/A	FBXO10	0.218	0.0143			-0.155	0.942	FBXL8					CAMK2A	0.425	0.0338											AARSD1	-0.091	0.153		HBB	3.794	3.4e-06
AGRN	agrin	O00468	0.354	4.58e-05	0.013	0.984	0.049	0.992	Plasma Membrane	other					#N/A	FBXO17	0.182	0.378	1.699	0.0968			FBXO11					NOX1	0.439	3.5e-06											ITPR3	-0.086	0.134		HBG1	3.794	3.4e-06
AGTPBP1	ATP/GTP binding carboxypeptidase 1	Q9UPW5	-0.164	0.16	-1.529	0.125			Nucleus	peptidase					#N/A	FBXO18	0.182	0.378	1.699	0.0968			FBXO11					NOX3	0.439	3.5e-06											GPN1	-0.071	0.19
AGTRAP	angiotensin II receptor associated protein	Q6RW13	-0.042	0.72	1.086	0.076	0.366	0.746	Plasma Membrane	G-protein coupled receptor					#N/A	FBXO24	-0.055	0.61	-0.202	0.781	-0.475	0.577	FBXO22					NOX5	0.439	3.5e-06											FYN	0.089	0.101
AHCTF1	AT-hook containing transcription factor 1	Q8WYP5	-0.174	0.037	1.529	0.00946			Nucleus	transcription regulator					#N/A	FBXO25	-0.055	0.61	-0.202	0.781	-0.475	0.577	FBXO22					LGALS3BP	0.503	0.00285											YWHAB	0.103	0.0554
AHCY	adenosylhomocysteinase	P23526	-0.043	0.754	-0.129	0.724	0.107	0.963	Cytoplasm	enzyme	unspecified application	3-deazaaristeromycin,3-deazaneplanocin,6'-C-methylneplanocin A,9-(2',3'-dihydroxycyclopent-4'-enyl)adenine,cyanovirin-N,neplanocin A			#N/A	FBXO27	-0.055	0.61	-0.202	0.781	-0.475	0.577	FBXO22					STING1	0.533	1.97e-05											OPRM1	0.105	0.0955
AHCYL1	adenosylhomocysteinase like 1	O43865	0.199	0.0863	0.295	0.412	0.212	0.855	Cytoplasm	enzyme	unspecified application				#N/A	FBXO28	-0.055	0.61	-0.202	0.781	-0.475	0.577	FBXO22					STAT2	0.605	2.7e-05											MAP3K7IP1	0.106	0.183
AHCYL2	adenosylhomocysteinase like 2	Q96HN2	0.199	0.0718	0.797	0.243	-0.119	0.956	Other	enzyme					2508	FBXO3	0.074	0.448	-1.234	0.0241	-0.263	0.855	FBXO3					ACTG1	0.644	0.00481											MAP3K8	0.106	0.183
AHDC1	AT-hook DNA binding motif containing 1	Q5TGY3	0.222	0.00472	1.064	0.03			Nucleus	transcription regulator					#N/A	FBXO33	-0.108	0.403	-0.151	0.804			FBXO30					LRP1	0.783	1.34e-06											MAP3K9	0.106	0.183
AHNAK	AHNAK nucleoprotein	Q09666	0.037	0.742	0.29	0.329	0.19	0.913	Nucleus	other					#N/A	FBXO34	-0.108	0.403	-0.151	0.804			FBXO30					ITGB2	0.825	4.58e-08											GTF2IRD2	0.107	0.0492
AHNAK2	AHNAK nucleoprotein 2	Q8IVF2	-0.186	0.00577	0.805	0.0711	0.023	0.997	Cytoplasm	other					2510	FBXO38	0.187	0.0199	-0.025	0.968			FBXO38					HSPH1	0.829	2.44e-06											HECTD3	0.107	0.189
AHR	aryl hydrocarbon receptor	P35869	-0.216	0.06	-1.445	0.103	-1.717	0.0803	Nucleus	ligand-dependent nuclear receptor		BAY2416964,KYN-175,tapinarof			2511	FBXO4	-0.289	0.018	0.273	0.563			FBXO4					HSPB1	0.844	1.18e-07											CAPN1	0.11	0.0857
AHSA1	activator of HSP90 ATPase activity 1	O95433	0.215	0.222	0.777	0.0427	0.501	0.608	Cytoplasm	other					#N/A	FBXO40	-0.289	0.018	0.273	0.563			FBXO4					CLU	1.735	5.49e-09											FGFR1OP2-FGFR1	0.111	0.142
AHSG	alpha 2-HS glycoprotein	P02765	0.17	0.417	-0.19	0.771	0.349	0.891	Extracellular Space	other	unspecified application				2515	FBXO6	0.232	0.291	-0.67	0.484			FBXO6																		FGFR3	0.111	0.142
AIDA	axin interactor, dorsalization associated	Q96BJ3	0.09	0.482	0.161	0.834	-0.127	0.96	Cytoplasm	other					2517	FBXO9	-0.116	0.565	0.682	0.15			FBXO9																		FGFR4	0.111	0.142
AIF1L	allograft inflammatory factor 1 like	Q9BQI0	0.201	0.069			0.07	0.989	Plasma Membrane	other					2518	FBXW11	-0.056	0.726	0.98	0.0247	0.206	0.959	FBXW11																		HSPA9	0.114	0.143
AIFM1	apoptosis inducing factor mitochondria associated 1	O95831	0.111	0.149	-0.021	0.977	-0.015	0.997	Cytoplasm	enzyme					2519	FBXW2	-0.291	0.294					FBXW2																		SH3RF2	0.118	0.117
AIFM2	apoptosis inducing factor mitochondria associated 2	Q9BRQ8	-0.086	0.37	0.095	0.876			Cytoplasm	enzyme					2520	FBXW5	-0.247	0.041					FBXW5																		TESK1	0.119	0.168
AIMP1	aminoacyl tRNA synthetase complex interacting multifunctional protein 1	Q12904	0.108	0.208	1.444	0.0168	0.361	0.733	Extracellular Space	cytokine	diagnosis				#N/A	FBXW7	-0.247	0.041					FBXW5																		TESK2	0.119	0.168
AIMP2	aminoacyl tRNA synthetase complex interacting multifunctional protein 2	Q13155	0.051	0.75	0.452	0.282	0.029	0.993	Plasma Membrane	other					2537	FER	-0.17	0.0155	-1.881	0.00662			FER																		NFKBIB	0.12	0.127
AIP	aryl hydrocarbon receptor interacting protein	O00170	0.167	0.145	-0.301	0.448	-0.474	0.749	Nucleus	transcription regulator					#N/A	FES	0.182	0.0219	0.014	0.984	0.215	0.917	FERMT2																		VPS18	0.121	0.066
AIRIM	AFG2 interacting ribosome maturation factor	Q9NX04	-0.256	0.454					Nucleus	other					#N/A	FGF3	0.116	0.312					FGF2																		KLHL36	0.121	0.18
AJUBA	ajuba LIM protein	Q96IF1	0.167	0.00749	0.601	0.0976			Nucleus	transcription regulator					2548	FGFR1	0.872	0.127	-0.735	0.0809			FGFR1																		KLHL38	0.121	0.18
AK1	adenylate kinase 1	P00568	-0.051	0.852	-0.246	0.535	-0.066	0.98	Cytoplasm	kinase	unspecified application				#N/A	FGFR1OP2-FGFR1	0.111	0.142					FGFR1OP2																		ALPK1	0.124	0.185
AK2	adenylate kinase 2	P54819	0.105	0.491	0.262	0.491	0.056	0.988	Cytoplasm	kinase					#N/A	FGFR3	0.111	0.142					FGFR1OP2																		BIRC3	0.126	0.0393
AK3	adenylate kinase 3	Q9UIJ7	0.064	0.677	0.188	0.663	-0.342	0.693	Cytoplasm	kinase					#N/A	FGFR4	0.111	0.142					FGFR1OP2																		ADRA2C	0.128	0.0461
AK4	adenylate kinase 4	P27144	-0.058	0.848	-0.115	0.752	-0.19	0.954	Cytoplasm	kinase					#N/A	FGR			-0.553	0.471			FGFRL1																		ADRBK1	0.128	0.0461
AK5	adenylate kinase 5	Q9Y6K8	-0.101	0.735			-0.023	0.997	Cytoplasm	kinase					2556	FHIT	0.166	0.101	0.966	0.0435			FHIT																		TSC1	0.132	0.086
AK6	adenylate kinase 6	Q9Y3D8	-0.183	0.0325	0.392	0.0746	0.078	0.978	Nucleus	kinase					2578	FKBP4	0.166	0.227	0.339	0.338	0.13	0.959	FKBP4																		TRIM32	0.132	0.119
AKAP1	A-kinase anchoring protein 1	Q92667	-0.14	0.0983	-1.228	0.191	-0.45	0.606	Cytoplasm	other					2581	FKBP8	0.095	0.324	-0.14	0.713	0.134	0.96	FKBP8																		HP1BP3	0.134	0.132
AKAP10	A-kinase anchoring protein 10	O43572	0.227	0.000221	-0.125	0.804	0.073	0.979	Cytoplasm	other					2583	FKBPL	0.144	0.202	0.894	0.0766			FKBPL																		ISX	0.135	0.187
AKAP11	A-kinase anchoring protein 11	Q9UKA4	0.141	0.123	-0.635	0.319	0.945	0.533	Cytoplasm	other					2586	FLCN	-0.273	0.265	-0.817	0.18			FLCN																		CDC37L1	0.139	0.0688
AKAP12	A-kinase anchoring protein 12	Q02952			0.091	0.853			Cytoplasm	transporter	unspecified application				2589	FLNA	0.051	0.486	-0.033	0.941	-0.164	0.954	FLNA																		PXR	0.139	0.0838
AKAP13	A-kinase anchoring protein 13	Q12802	0.178	0.00607	0.281	0.61	0.101	0.959	Cytoplasm	other					2589	FLNA	0.051	0.486	-0.033	0.941	-0.164	0.954	FLNA																		AKT2	0.141	0.167
AKAP17A	A-kinase anchoring protein 17A	Q02040	-0.127	0.155	0.364	0.234			Nucleus	other					#N/A	FLT1	-0.203	0.000838					FLRT3																		DMPK	0.143	0.0433
AKAP8	A-kinase anchoring protein 8	O43823	0.043	0.575	-0.452	0.52	-0.137	0.955	Nucleus	other					#N/A	FLT4	-0.203	0.000838					FLRT3																		DMRTA1	0.143	0.0433
AKAP8L	A-kinase anchoring protein 8 like	Q9ULX6	0.075	0.628	-0.441	0.325	0.685	0.198	Nucleus	other					2604	FN1	-0.038	0.794	-0.308	0.448	0.035	0.995	FN1																		CPEB1	0.143	0.0576
AKAP9	A-kinase anchoring protein 9	Q99996	0.056	0.447	0.183	0.917	0.128	0.989	Cytoplasm	other					2612	FNIP1	-0.153	0.0115	-0.169	0.695			FNIP1																		RAC1	0.143	0.0594
AKIRIN2	akirin 2	Q53H80	-0.392	0.0451					Nucleus	other					#N/A	FNIP2	-0.153	0.0115	-0.169	0.695			FNIP1																		MAPK14	0.149	0.113
AKR1A1	aldo-keto reductase family 1 member A1	P14550	0.2	0.00604	0.185	0.653	0.071	0.98	Cytoplasm	enzyme		aldose reductase inhibitor			#N/A	FOXD4L6	0.285	0.000237					FOXC1																		MAPK15	0.149	0.113
AKR1B1	aldo-keto reductase family 1 member B	P15121	0.191	0.347	-0.307	0.388	0.119	0.956	Cytoplasm	enzyme		sorbinil			#N/A	FOXM1	0.006	0.961	-0.22	0.799			FOXK2																		PRKAA1	0.151	0.183
AKR1B10	aldo-keto reductase family 1 member B10	O60218	0.175	0.385			-0.335	0.869	Cytoplasm	enzyme	unspecified application				#N/A	FOXP2	-0.275	0.00122	0.737	0.243	-0.009	0.997	FOXP1																		NR1D1	0.155	0.0799
AKR1B15	aldo-keto reductase family 1 member B15	C9JRZ8	0.338	0.00923	7.027	7.11e-05	0.579	0.23	Cytoplasm	enzyme					2636	FRK	-0.06	0.551			0.149	0.959	FRK																		TAB2	0.162	0.0133
AKR1C1/AKR1C2	aldo-keto reductase family 1 member C2	P52895	-0.5	0.0865	0.652	0.0496	-0.37	0.836	Cytoplasm	enzyme					#N/A	FYN	0.089	0.101	0.046	0.948			FYCO1																		TIE1	0.163	0.0966
AKR1C3	aldo-keto reductase family 1 member C3	P42330	-0.065	0.915	-0.114	0.834			Cytoplasm	enzyme		ASP9521			#N/A	G2E3			0.115	0.863			FZD7																		FHIT	0.166	0.101
AKR1D1	aldo-keto reductase family 1 member D1	P51857	0.006	0.98					Cytoplasm	enzyme		azelaic acid			2678	GABARAP	0.228	0.54	-0.499	0.549	-0.828	0.791	GABARAP																		AIP	0.167	0.145
AKR7A2	aldo-keto reductase family 7 member A2	O43488	-0.016	0.883	0.183	0.804	-0.125	0.972	Cytoplasm	enzyme	diagnosis				2679	GABARAPL1	0.422	0.0945					GABARAPL1																		AIPL1	0.167	0.145
AKR7L	aldo-keto reductase family 7 like (gene/pseudogene)	Q8NHP1			-0.566	0.254			Cytoplasm	enzyme					2680	GABARAPL2	-0.599	2.84e-06	0.004	0.995	0.332	0.812	GABARAPL2																		BRD4	0.168	0.0156
AKT1	AKT serine/threonine kinase 1	P31749	-0.134	0.215	-0.733	0.201	-0.969	0.379	Cytoplasm	kinase	diagnosis,efficacy,response to therapy	A-443654,AKT inhibitor XIII,archexin,BAY1125976,borussertib,capivasertib,CCT129524,enzastaurin,GSK690693,ipatasertib,LY2503029,LY2780301,miransertib,MK2206,MPT0E028,perifosine,triciribine,triciribine phosphate,uprosertib,vevorisertib			2701	GAN	-0.077	0.32	0.845	0.0579	-0.604	0.773	GAN																		CNR2	0.169	0.0535
AKT1S1	AKT1 substrate 1	Q96B36	0.009	0.96	-0.59	0.253	-0.121	0.964	Cytoplasm	other	efficacy				#N/A	GBA	0.223	0.067					GATM																		MDH1	0.17	0.0221
AKT2	AKT serine/threonine kinase 2	P31751	0.141	0.167	-0.839	0.146	0.284	0.894	Cytoplasm	kinase		AKT inhibitor XIII,BAY1125976,capivasertib,CCT128930,CCT129524,enzastaurin,GSK690693,LY2503029,triciribine,triciribine phosphate			2725	GBP1	0.407	0.000584	0.328	0.455	0.206	0.894	GBP1																		SPTAN1	0.172	0.0418
AKT3	AKT serine/threonine kinase 3	Q9Y243	0.042	0.671	-0.671	0.537			Cytoplasm	kinase	efficacy	capivasertib,CCT129524,enzastaurin,GSK690693,LY2503029,triciribine,triciribine phosphate			2800	GLB1	0.189	0.156	-0.174	0.779	0.287	0.741	GLB1																		BPIFB4	0.173	0.111
AKTIP	AKT interacting protein	Q9H8T0	-0.015	0.92	-1.877	0.00662	0.069	0.992	Cytoplasm	other					2843	GNAI2	0.23	0.06	0.087	0.844	-0.006	0.998	GNAI2																		FES	0.182	0.0219
ALAD	aminolevulinate dehydratase	P13716	0.278	0.0026	-0.234	0.618	-0.003	0.998	Cytoplasm	enzyme		delta-aminolevulinic acid			2850	GNB2	-0.064	0.843	-0.102	0.847	-0.399	0.739	GNB2																		IARS2	0.184	0.124
ALAS1	5'-aminolevulinate synthase 1	P13196	0.066	0.472	0.285	0.558			Cytoplasm	enzyme		givosiran			#N/A	GNG2	0.248	0.00372	0.415	0.394	-0.11	0.97	GNG12																		FBXO38	0.187	0.0199
ALB	albumin	P02768	0.096	0.424	0.43	0.385	0.073	0.984	Extracellular Space	transporter	diagnosis,efficacy,prognosis,safety,unspecified application	aldoxorubicin,gadofosveset trisodium,GSK3128349,HPN328,NM21-1480,platinum			2911	GPN1	-0.071	0.19	-0.301	0.705	0.276	0.938	GPN1																		PINK1	0.187	0.0327
ALCAM	activated leukocyte cell adhesion molecule	Q13740	0.228	0.00355	0.355	0.387	0.174	0.954	Plasma Membrane	other	prognosis	praluzatamab ravtansine			2928	GPX4	-0.025	0.732	-0.446	0.222	-0.428	0.671	GPX4																		MAPT	0.188	0.0169
ALDH16A1	aldehyde dehydrogenase 16 family member A1	Q8IZ83	-0.146	0.254	-0.112	0.873	-0.437	0.596	Cytoplasm	enzyme					2935	GRB2	-0.043	0.868	0.069	0.838	0.172	0.954	GRB2																		GLB1	0.189	0.156
ALDH18A1	aldehyde dehydrogenase 18 family member A1	P54886	0.003	0.988	0.056	0.882	0.103	0.963	Cytoplasm	kinase					#N/A	GREB1	0.375	0.0507			0.251	0.822	GRB7																		NEK8	0.195	0.0585
ALDH1A1	aldehyde dehydrogenase 1 family member A1	P00352					0.428	0.596	Cytoplasm	enzyme	diagnosis,disease progression	chlorpropamide,disulfiram			#N/A	GRK4	-0.42	1.48e-06	-1.024	0.168	-0.946	0.185	GRK2																		ACSL4	0.2	0.0934
ALDH1A3	aldehyde dehydrogenase 1 family member A3	P47895	0.105	0.598	-1.356	0.0909	-0.547	0.615	Cytoplasm	enzyme					2944	GRK6	-0.192	0.0142	-0.298	0.461			GRK6																		STK38	0.201	0.058
ALDH1B1	aldehyde dehydrogenase 1 family member B1	P30837	-0.125	0.629	-0.541	0.128	0.055	0.989	Cytoplasm	enzyme					#N/A	GRK7	-0.192	0.0142	-0.298	0.461			GRK6																		KDM4B	0.202	0.00389
ALDH1L1	aldehyde dehydrogenase 1 family member L1	O75891	-0.138	0.283					Cytoplasm	enzyme					2946	GRPEL1	-0.157	0.612	-0.121	0.675	0.268	0.735	GRPEL1																		ZBTB7A	0.204	0.141
ALDH1L2	aldehyde dehydrogenase 1 family member L2	Q3SY69	-0.19	0.0124			0.296	0.749	Cytoplasm	enzyme					2953	GSK3A	-0.083	0.351	-0.738	0.0898	-0.065	0.989	GSK3A																		ZC3H7B	0.206	0.0242
ALDH2	aldehyde dehydrogenase 2 family member	P05091			0.14	0.747	0.092	0.977	Cytoplasm	enzyme	unspecified application	ANS-6637,chlorpropamide,disulfiram,disulfiram/gemcitabine			2954	GSK3B	-0.009	0.931	-0.462	0.38	0.164	0.954	GSK3B																		PI4K2A	0.208	0.0147
ALDH3A1	aldehyde dehydrogenase 3 family member A1	P30838	0.712	2.32e-07					Cytoplasm	enzyme	diagnosis,unspecified application				2975	GTF2E2	-0.13	0.238	-1.533	0.0456	-0.941	0.144	GTF2E2																		TOMM34	0.208	0.0421
ALDH3A2	aldehyde dehydrogenase 3 family member A2	P51648	0.038	0.559	-0.004	0.995	0.082	0.98	Cytoplasm	enzyme					#N/A	GTF2IRD2	0.107	0.0492	0.508	0.116	0.153	0.952	GTF2I																		STARD13	0.21	0.0118
ALDH3B1	aldehyde dehydrogenase 3 family member B1	P43353	0.707	5.63e-05	-0.145	0.799			Cytoplasm	enzyme					#N/A	GUCY1B3	0.26	0.338			-0.646	0.464	GUCY1A1																		CAMK2B	0.212	0.0863
ALDH4A1	aldehyde dehydrogenase 4 family member A1	P30038	0.411	4.06e-06	0.144	0.811	0.187	0.933	Cytoplasm	enzyme					#N/A	HBA1	-0.255	0.149	-0.524	0.24	-0.236	0.844	HAX1																		TSG101	0.214	0.037
ALDH5A1	aldehyde dehydrogenase 5 family member A1	P51649	0.323	0.00221	-0.164	0.785	0.117	0.96	Cytoplasm	enzyme		theophylline/tretinoin/valproic acid,valproic acid			3037	HBB	0.101	0.722	3.794	3.4e-06	-1.199	0.59	HBB																		MAPK4	0.216	0.00726
ALDH6A1	aldehyde dehydrogenase 6 family member A1	Q02252	0.357	5.09e-05	0.587	0.0922	0.463	0.586	Cytoplasm	enzyme	unspecified application				#N/A	HBG1	0.101	0.722	3.794	3.4e-06	-1.199	0.59	HBB																		MAPK6	0.216	0.00726
ALDH7A1	aldehyde dehydrogenase 7 family member A1	P49419	0.268	0.000694	0.469	0.253	0.099	0.972	Cytoplasm	enzyme					3041	HCFC1	-0.065	0.36	0.5	0.356	-0.097	0.96	HCFC1																		MAPK7	0.216	0.00726
ALDH9A1	aldehyde dehydrogenase 9 family member A1	P49189	0.049	0.503	0.142	0.691	-0.014	0.997	Cytoplasm	enzyme					#N/A	HCK	0.007	0.971	-0.673	0.102	-0.556	0.711	HCFC2																		FBXL8	0.218	0.0143
ALDOA	aldolase, fructose-bisphosphate A	P04075	-0.053	0.673	0.203	0.522	0.041	0.992	Cytoplasm	enzyme	unspecified application				3043	HDAC1	-0.023	0.833	-0.618	0.287	0.106	0.967	HDAC1																		FBXO10	0.218	0.0143
ALDOB	aldolase, fructose-bisphosphate B	P05062	0.094	0.9					Cytoplasm	enzyme	unspecified application				3048	HDAC6	-0.317	0.00772	-0.283	0.6	-0.686	0.402	HDAC6																		BCL2	0.222	0.00909
ALDOC	aldolase, fructose-bisphosphate C	P09972	0.201	0.044	1.222	0.000902	0.432	0.814	Cytoplasm	enzyme	unspecified application				3069	HECTD3	0.107	0.189	-0.404	0.481	0.003	0.998	HECTD3																		LRSAM1	0.223	0.00789
ALG1	ALG1 chitobiosyldiphosphodolichol beta-mannosyltransferase	Q9BT22	-0.236	0.126	0.161	0.776	-0.241	0.89	Cytoplasm	enzyme					3080	HERC4	-0.701	1.65e-05	-1.779	0.00662	-1.797	0.00909	HERC4																		PRDM1	0.223	0.0222
ALG11	ALG11 alpha-1,2-mannosyltransferase	Q2TAA5	-0.058	0.832					Cytoplasm	enzyme					3082	HERC6	0.387	0.0172	-1.099	0.028	0.652	0.817	HERC6																		GBA	0.223	0.067
ALG12	ALG12 alpha-1,6-mannosyltransferase	Q9BV10	0.086	0.857					Cytoplasm	enzyme					3098	HIF1A	-0.026	0.905	0.207	0.633			HIF1A																		MAP3K5	0.224	0.116
ALG13	ALG13 UDP-N-acetylglucosaminyltransferase subunit	Q9NP73	-0.186	0.551	-1.566	0.0247	0.033	0.997	Cytoplasm	enzyme					#N/A	HIF3A	0.305	5.01e-05	-0.063	0.949	0.205	0.942	HIF1AN																		TRIM10	0.227	0.0763
ALG14	ALG14 UDP-N-acetylglucosaminyltransferase subunit	Q96F25	0.062	0.757					Cytoplasm	enzyme					#N/A	HIPK2	-0.084	0.21	0.01	0.988	-0.034	0.992	HIP1R																		SPSB1	0.23	0.00418
ALG2	ALG2 alpha-1,3/1,6-mannosyltransferase	Q9H553	-0.269	0.251	-0.766	0.465	0.074	0.98	Cytoplasm	enzyme					#N/A	HIPK4	-0.084	0.21	0.01	0.988	-0.034	0.992	HIP1R																		SPSB3	0.23	0.00418
ALG3	ALG3 alpha-1,3- mannosyltransferase	Q92685	-0.21	0.623			-0.998	0.39	Cytoplasm	enzyme					3134	HMGA1	0.405	0.00292	0.372	0.185	0.127	0.955	HMGA1																		GNAI2	0.23	0.06
ALG5	ALG5 dolichyl-phosphate beta-glucosyltransferase	Q9Y673	0.007	0.932	0.596	0.288	1.063	0.411	Cytoplasm	enzyme					#N/A	HMGCR	0.253	0.103	-0.025	0.958	0.214	0.918	HMGCL																		PRKACB	0.239	0.0859
ALG6	ALG6 alpha-1,3-glucosyltransferase	Q9Y672	-0.074	0.662	1.15	0.0702	0.214	0.964	Cytoplasm	enzyme					#N/A	HNF4A	-0.111	0.191	0.161	0.677			HMOX2																		KCTD8	0.243	0.0351
ALG8	ALG8 alpha-1,3-glucosyltransferase	Q9BVK2	-0.048	0.768			0.215	0.955	Cytoplasm	enzyme					3151	HNRNPA1	-0.186	0.534	-0.848	0.0527	-0.074	0.984	HNRNPA1																		IDO1	0.243	0.0896
ALG9	ALG9 alpha-1,2-mannosyltransferase	Q9H6U8	-0.004	0.974	-0.46	0.554	1.021	0.15	Cytoplasm	enzyme					3177	HP1BP3	0.134	0.132	0.127	0.746	-0.168	0.946	HP1BP3																		STK32B	0.246	0.0459
ALKBH1	alkB homolog 1, histone H2A dioxygenase	Q13686	-0.099	0.626					Cytoplasm	enzyme					#N/A	HSF2	0.027	0.744	0.945	0.127			HSF1																		CAMK2D	0.247	0.00284
ALKBH2	alkB homolog 2, alpha-ketoglutarate dependent dioxygenase	Q6NS38	-0.444	0.000326					Nucleus	enzyme					#N/A	HSPA1A HSPA1B	-0.09	0.444	-0.382	0.281	-0.054	0.989	HSPA14																		GNG2	0.248	0.00372
ALKBH3	alkB homolog 3, alpha-ketoglutarate dependent dioxygenase	Q96Q83	-0.131	0.137	-0.635	0.559	-0.395	0.811	Nucleus	enzyme					3226	HSPA9	0.114	0.143	0.403	0.159	0.261	0.855	HSPA9																		PRKD2	0.249	0.00062
ALKBH4	alkB homolog 4, lysine demethylase	Q9NXW9	-0.024	0.768	-0.695	0.438	-0.917	0.469	Cytoplasm	enzyme					3227	HSPB1	0.844	1.18e-07	0.869	0.028	0.628	0.48	HSPB1																		DDR1	0.251	0.0497
ALKBH5	alkB homolog 5, RNA demethylase	Q6P6C2	-0.289	0.000488	-0.162	0.867	-0.216	0.897	Nucleus	enzyme					3234	HSPH1	0.829	2.44e-06	0.804	0.0334	0.728	0.358	HSPH1																		HMGCR	0.253	0.103
ALKBH6	alkB homolog 6	Q3KRA9	0.168	0.286	0.009	0.99			Nucleus	other					3240	HTT	-0.294	0.000952	-0.408	0.491	-0.218	0.926	HTT																		FBXL3	0.258	0.059
ALKBH7	alkB homolog 7	Q9BT30	0.168	0.267	-0.425	0.698	1.602	0.23	Cytoplasm	other					3251	IARS2	0.184	0.124	0.18	0.634	0.185	0.931	IARS2																		NTRK1	0.263	0.00143
ALKBH8	alkB homolog 8, tRNA methyltransferase	Q96BT7	-0.055	0.886	1.483	0.0122			Cytoplasm	enzyme					#N/A	ICK	-0.227	0.186	0.18	0.761			ICE2																		NTRK2	0.263	0.00143
ALMS1	ALMS1 centrosome and basal body associated protein	Q8TCU4			-0.267	0.677			Cytoplasm	other					3262	IDH1	0.303	0.0192	0.541	0.0793	0.248	0.813	IDH1																		NTRK3	0.263	0.00143
ALOX15B	arachidonate 15-lipoxygenase type B	O15296	0.124	0.185					Cytoplasm	enzyme	diagnosis,disease progression				#N/A	IDO1	0.243	0.0896	0.057	0.929	-0.278	0.883	IDI1																		STIP1	0.263	0.0338
ALPP	alkaline phosphatase, placental	P05187			0.488	0.572			Plasma Membrane	phosphatase	diagnosis,unspecified application	zinc sulfate			3300	IGF1R	-0.208	0.00241					IGF1R																		IL1B	0.269	0.0376
ALS2	alsin Rho guanine nucleotide exchange factor ALS2	Q96Q42	-0.211	0.00207					Cytoplasm	other					3314	IKBKB	-0.072	0.364	0.169	0.771			IKBKB																		NFAT5	0.272	0.0184
ALS2CL	ALS2 C-terminal like	Q60I27	0.151	0.00975					Cytoplasm	other					3315	IKBKE			-0.291	0.478			IKBKE																		LY96	0.277	0.00709
ALYREF	Aly/REF export factor	Q86V81	-0.03	0.88	0.757	0.133	0.259	0.8	Nucleus	transcription regulator					3316	IKBKG	-0.012	0.87	-0.524	0.271	0.265	0.805	IKBKG																		EIF2AK2	0.279	0.0318
AMACR	alpha-methylacyl-CoA racemase	Q9UHK6	0.012	0.938	1.364	0.022	-0.869	0.606	Cytoplasm	enzyme	diagnosis,disease progression				#N/A	IL1B	0.269	0.0376	0.212	0.704	0.265	0.711	IL18																		SNCA	0.282	0.00483
AMBP	alpha-1-microglobulin/bikunin precursor	P02760	-0.009	0.971	-0.832	0.253	-0.928	0.524	Extracellular Space	transporter	safety,unspecified application				3325	ILK	-0.113	0.155	-0.288	0.491	-0.024	0.995	ILK																		FOXD4L6	0.285	0.000237
AMBRA1	autophagy and beclin 1 regulator 1	Q9C0C7	0.379	1.99e-05			-0.194	0.959	Cytoplasm	other					3354	INSR	-0.433	0.0188	-0.567	0.173			INSR																		CDC37	0.286	0.00654
AMD1	adenosylmethionine decarboxylase 1	P17707	0.004	0.985					Cytoplasm	enzyme					#N/A	INSRR	-0.433	0.0188	-0.567	0.173			INSR																		CAMK2G	0.293	0.00791
AMDHD2	amidohydrolase domain containing 2	Q9Y303	-0.083	0.205	0.055	0.967	0.024	0.997	Nucleus	enzyme					3374	IPO4	-0.07	0.552	0.327	0.369	0.232	0.849	IPO4																		UNC45A	0.297	0.00014
AMFR	autocrine motility factor receptor	Q9UKV5	0.033	0.741	1.002	0.0113	0.197	0.891	Plasma Membrane	transmembrane receptor					#N/A	IRAK2	0.026	0.817	-0.811	0.258	0.178	0.874	IRAK1																		UNC45B	0.297	0.00014
AMIGO2	adhesion molecule with Ig like domain 2	Q86SJ2			-1.233	0.184			Plasma Membrane	other					#N/A	IRAK3	0.026	0.817	-0.811	0.258	0.178	0.874	IRAK1																		ANKMY2	0.298	0.00979
AMMECR1	AMMECR nuclear protein 1	Q9Y4X0	-0.27	0.0494					Nucleus	other					#N/A	IRF2	0.098	0.289	-1.351	0.031	0.038	0.992	IREB2																		PTK2B	0.302	0.000214
AMMECR1L	AMMECR1 like	Q6DCA0	-0.036	0.757	0.497	0.23			Other	other					3393	IRF3	0.004	0.971	0.313	0.277	1.589	0.0032	IRF3																		IDH1	0.303	0.0192
AMOT	angiomotin	Q4VCS5	-0.385	0.139			-0.015	0.997	Plasma Membrane	other					3399	IRS2	-0.394	5.21e-06	-0.272	0.754			IRS2																		HIF3A	0.305	5.01e-05
AMOTL1	angiomotin like 1	Q8IY63	0.124	0.438	1.014	0.13			Plasma Membrane	other					#N/A	ISX	0.135	0.187	0.819	0.0142	0.041	0.989	IST1																		TRIM2	0.305	0.0047
AMOTL2	angiomotin like 2	Q9Y2J4	0.058	0.518	0.329	0.658	1.866	0.108	Plasma Membrane	other					#N/A	ITAM			-0.937	0.398	-0.093	0.979	ISYNA1																		PARK7	0.305	0.0209
AMPD2	adenosine monophosphate deaminase 2	Q01433	0.021	0.801	0.044	0.93	-0.144	0.954	Cytoplasm	enzyme					3418	ITGA2	0.041	0.795	0.227	0.625	0.311	0.822	ITGA2																		NMNAT2	0.312	0.00363
AMZ2	archaelysin family metallopeptidase 2	Q86W34	-0.17	0.067	-0.455	0.314			Other	other					#N/A	ITGAL	-0.164	0.161	-0.03	0.964	0.107	0.96	ITGA6																		TAB3	0.325	0.00214
ANAPC1	anaphase promoting complex subunit 1	Q9H1A4	-0.567	4.69e-05	-1.491	0.013	0.854	0.582	Nucleus	other					3425	ITGB2	0.825	4.58e-08	0.734	0.511			ITGB2																		SIRT2	0.33	2.57e-05
ANAPC10	anaphase promoting complex subunit 10	Q9UM13	-0.112	0.181	-0.178	0.68			Nucleus	other					#N/A	ITK	-0.198	0.298	-2.11	0.104	-1.734	0.647	ITIH4																		CCDC117	0.338	0.00378
ANAPC15	anaphase promoting complex subunit 15	P60006	-1.157	0.00143					Nucleus	other					3443	ITPR3	-0.086	0.134	0.032	0.922	-0.413	0.786	ITPR3																		CHORDC1	0.351	0.00424
ANAPC16	anaphase promoting complex subunit 16	Q96DE5	-0.092	0.674	-0.889	0.226			Nucleus	other					3459	JAK1	0.053	0.555	-1.563	0.0519	-0.557	0.656	JAK1																		DNAJC7	0.367	0.000572
ANAPC2	anaphase promoting complex subunit 2	Q9UJX6	-0.531	0.00219	-1.193	0.00662	0.255	0.954	Nucleus	other					3479	KAT5	-0.25	0.198	0.494	0.254	-1.198	0.411	KAT5																		GREB1	0.375	0.0507
ANAPC4	anaphase promoting complex subunit 4	Q9UJX5	-0.517	4.77e-05	0.785	0.0591			Nucleus	enzyme					3482	KAT8			2.483	0.0408			KAT8																		HERC6	0.387	0.0172
ANAPC5	anaphase promoting complex subunit 5	Q9UJX4	-0.49	0.000304	-1.509	0.125			Nucleus	other					3489	KBTBD4	-0.305	0.176	-1.934	0.406	0.174	0.956	KBTBD4																		TIMP2	0.388	0.0242
ANAPC7	anaphase promoting complex subunit 7	Q9UJX3	-0.212	0.038	-0.294	0.661	-0.271	0.956	Nucleus	other					#N/A	KBTBD7	-0.178	0.421					KBTBD6																		KIAA0317	0.391	0.0287
ANGEL2	angel homolog 2	Q5VTE6	0.075	0.373	0.787	0.0846			Nucleus	other					#N/A	KCNA5	-0.104	0.181	0.245	0.644	-0.997	0.419	KCMF1																		HMGA1	0.405	0.00292
ANGPT2	angiopoietin 2	O15123			1	0.0427			Extracellular Space	growth factor	diagnosis,efficacy,prognosis,unspecified application	AMG 780,BI 836880,CVX-060,CVX-241,faricimab,MEDI-3617,nesvacumab,trebananib,vanucizumab,zansecimab			#N/A	KCNA6	-0.104	0.181	0.245	0.644	-0.997	0.419	KCMF1																		GBP1	0.407	0.000584
ANGPTL2	angiopoietin like 2	Q9UKU9			0.895	0.0669			Extracellular Space	other					#N/A	KCNG1	-0.104	0.181	0.245	0.644	-0.997	0.419	KCMF1																		ERBB3	0.41	0.00751
ANGPTL4	angiopoietin like 4	Q9BY76	0	0.997					Extracellular Space	other					#N/A	KCNH2	-0.104	0.181	0.245	0.644	-0.997	0.419	KCMF1																		ERBB4	0.41	0.00751
ANK1	ankyrin 1	P16157	-0.286	0.302	0.537	0.323			Plasma Membrane	other					#N/A	KCNQ4	-0.134	0.743					KCNQ2																		GABARAPL1	0.422	0.0945
ANK2	ankyrin 2	Q01484			-0.572	0.68	-0.433	0.74	Plasma Membrane	other					#N/A	KCNS3	-0.012	0.96	2.058	0.0349			KCNQ5																		CAMK2A	0.425	0.0338
ANK3	ankyrin 3	Q12955	0.301	0.00243			0.092	0.975	Plasma Membrane	other					#N/A	KCTD8	0.243	0.0351	-0.64	0.235			KCTD5																		PRKD1	0.431	0.0986
ANKAR	ankyrin and armadillo repeat containing	Q7Z5J8	-0.014	0.971					Nucleus	transcription regulator					3510	KDM1A	0.076	0.311	0.607	0.292	0.225	0.844	KDM1A																		NOX1	0.439	3.5e-06
ANKFY1	ankyrin repeat and FYVE domain containing 1	Q9P2R3	0.155	0.139	-0.071	0.889	0.25	0.85	Cytoplasm	transcription regulator					3516	KDM4B	0.202	0.00389	0.178	0.867			KDM4B																		NOX3	0.439	3.5e-06
ANKH	ANKH inorganic pyrophosphate transport regulator	Q9HCJ1	-0.318	0.0374					Plasma Membrane	transporter					3523	KEAP1	-0.078	0.475	0.369	0.246	0.243	0.806	KEAP1																		NOX5	0.439	3.5e-06
ANKHD1/ANKHD1-EIF4EBP3	ankyrin repeat and KH domain containing 1	Q8IWZ3	0.071	0.245	0.209	0.608	0.114	0.955	Cytoplasm	other					3526	KHDRBS2	0.749	0.15					KHDRBS2																		BID	0.465	0.153
ANKIB1	ankyrin repeat and IBR domain containing 1	Q9P2G1	-0.065	0.675	-1.728	0.0104			Nucleus	transcription regulator					#N/A	KIAA0317	0.391	0.0287					KIAA0232																		SREBP1	0.495	0.134
ANKLE2	ankyrin repeat and LEM domain containing 2	Q86XL3	0.003	0.973	-0.599	0.424	-0.785	0.658	Nucleus	transcription regulator					#N/A	KIT	-0.256	0.574					KIRREL2																		SREBP2	0.495	0.134
ANKMY2	ankyrin repeat and MYND domain containing 2	Q8IV38	0.298	0.00979	0.706	0.0369	0.595	0.451	Plasma Membrane	other					#N/A	KLHL1	-0.192	0.00401	0.732	0.105	-0.241	0.828	KLHDC4																		LGALS3BP	0.503	0.00285
ANKRD1	ankyrin repeat domain 1	Q15327			0.323	0.652			Cytoplasm	transcription regulator					#N/A	KLHL10	-0.192	0.00401	0.732	0.105	-0.241	0.828	KLHDC4																		STING1	0.533	1.97e-05
ANKRD10	ankyrin repeat domain 10	Q9NXR5	0.072	0.666					Nucleus	transcription regulator					#N/A	KLHL13	0.029	0.878					KLHL12																		STAT2	0.605	2.7e-05
ANKRD13A	ankyrin repeat domain 13A	Q8IZ07	-0.011	0.904	-0.029	0.986			Plasma Membrane	other					3585	KLHL14	-0.93	0.15					KLHL14																		ACTG1	0.644	0.00481
ANKRD13D	ankyrin repeat domain 13D	Q6ZTN6			-0.514	0.283			Plasma Membrane	other					#N/A	KLHL15	-0.93	0.15					KLHL14																		KHDRBS2	0.749	0.15
ANKRD16	ankyrin repeat domain 16	Q6P6B7	-0.121	0.728					Other	other					3589	KLHL22	-0.029	0.807			-0.033	0.997	KLHL22																		LRP1	0.783	1.34e-06
ANKRD17	ankyrin repeat domain 17	O75179	0.057	0.55	0.175	0.701	0.231	0.867	Nucleus	other					#N/A	KLHL23	-0.029	0.807			-0.033	0.997	KLHL22																		ITGB2	0.825	4.58e-08
ANKRD2	ankyrin repeat domain 2	Q9GZV1	0.309	0.0318					Nucleus	transcription regulator	unspecified application				#N/A	KLHL25	-0.029	0.807			-0.033	0.997	KLHL22																		HSPH1	0.829	2.44e-06
ANKRD22	ankyrin repeat domain 22	Q5VYY1	0.044	0.857			-0.396	0.811	Nucleus	transcription regulator					3590	KLHL26	-0.532	0.059	0.253	0.586			KLHL26																		HSPB1	0.844	1.18e-07
ANKRD26	ankyrin repeat domain containing 26	Q9UPS8	-0.439	0.133					Nucleus	transcription regulator					#N/A	KLHL29	-0.532	0.059	0.253	0.586			KLHL26																		FGFR1	0.872	0.127
ANKRD27	ankyrin repeat domain 27	Q96NW4	-0.009	0.925	-1.044	0.375	-0.278	0.946	Cytoplasm	other					#N/A	KLHL32	-0.532	0.059	0.253	0.586			KLHL26																		RPS6KA6	1.239	0.164
ANKRD28	ankyrin repeat domain 28	O15084	-0.034	0.804	-1.215	0.0851	-0.411	0.805	Cytoplasm	other					#N/A	KLHL34	-0.532	0.059	0.253	0.586			KLHL26																		CLU	1.735	5.49e-09
ANKRD39	ankyrin repeat domain 39	Q53RE8	-0.091	0.462	-1.194	0.0311			Other	other					3591	KLHL36	0.121	0.18					KLHL36
ANKRD40	ankyrin repeat domain 40	Q6AI12	-0.245	0.00361	0.803	0.0762			Other	other					#N/A	KLHL38	0.121	0.18					KLHL36
ANKRD44	ankyrin repeat domain 44	Q8N8A2	-0.12	0.448	-0.41	0.337			Other	other					#N/A	KLHL6			-0.445	0.412			KLHL5
ANKRD50	ankyrin repeat domain containing 50	Q9ULJ7	0.06	0.24	-2.899	0.281			Other	other					3615	KPNA5					0.047	0.997	KPNA5
ANKRD52	ankyrin repeat domain 52	Q8NB46	0.001	0.996	-0.214	0.68	-0.051	0.989	Nucleus	transcription regulator					3618	KPNB1	-0.036	0.881	-0.193	0.651	0.061	0.99	KPNB1
ANKRD54	ankyrin repeat domain 54	Q6NXT1	-0.113	0.312	-0.983	0.172	-0.667	0.775	Nucleus	transcription regulator					3663	KSR1	0.092	0.593					KSR1
ANKS1A	ankyrin repeat and sterile alpha motif domain containing 1A	Q92625	0.093	0.442	0.377	0.23	0.481	0.319	Cytoplasm	other					#N/A	KSR2	0.092	0.593					KSR1
ANKZF1	ankyrin repeat and zinc finger peptidyl tRNA hydrolase 1	Q9H8Y5	-0.099	0.207	-0.017	0.987	0.127	0.954	Nucleus	transcription regulator					3689	LAMP2	0.133	0.782	0.65	0.0608	0.091	0.978	LAMP2
ANLN	anillin, actin binding protein	Q9NQW6	-0.407	4.19e-06	0.603	0.178	0.132	0.959	Cytoplasm	other					3704	LARP4B	0.066	0.519	0.617	0.152	0.149	0.953	LARP4B
ANO1	anoctamin 1	Q5XXA6	-0.349	0.00587			-0.49	0.644	Plasma Membrane	ion channel		crofelemer			3711	LATS1	-0.015	0.918	0.749	0.398			LATS1
ANO10	anoctamin 10	Q9NW15	0.115	0.275	0.681	0.0254	0.535	0.23	Plasma Membrane	ion channel					#N/A	LATS2	-0.015	0.918	0.749	0.398			LATS1
ANO6	anoctamin 6	Q4KMQ2	0.091	0.529	-0.294	0.481	0.089	0.988	Plasma Membrane	ion channel					#N/A	LCK	-0.136	0.508	-1.014	0.0171	-0.111	0.96	LBR
ANO8	anoctamin 8	Q9HCE9					0.11	0.988	Plasma Membrane	ion channel					3723	LDHA	-0.294	0.373	-0.493	0.0404	-0.403	0.814	LDHA
ANOS1	anosmin 1	P23352			0.004	0.995			Extracellular Space	other					3738	LGALS3BP	0.503	0.00285	0.12	0.803	0.037	0.992	LGALS3BP
ANP32A	acidic nuclear phosphoprotein 32 family member A	P39687	-0.083	0.669	-0.366	0.399	-0.119	0.964	Cytoplasm	other					3752	LIMK1			0.557	0.18			LIMK1
ANP32B	acidic nuclear phosphoprotein 32 family member B	Q92688	-0.199	0.116	-0.425	0.393	-0.221	0.924	Nucleus	other					3753	LIMK2	-0.042	0.672					LIMK2
ANP32E	acidic nuclear phosphoprotein 32 family member E	Q9BTT0	-0.371	0.392	-0.665	0.17	0.054	0.99	Nucleus	other					3776	LMNA	-0.56	1.29e-05	-0.187	0.478	-0.19	0.938	LMNA
ANPEP	alanyl aminopeptidase, membrane	P15144	-0.046	0.826			0.101	0.97	Plasma Membrane	peptidase	safety,unspecified application	68Ga-HX01,CNGRC peptide-TNF alpha conjugate,truncated tissue factor/NGR peptide			#N/A	LMTK3			-0.99	0.0416			LMTK2
ANTKMT	adenine nucleotide translocase lysine methyltransferase	Q9BQD7	-0.307	0.0501	-1.36	0.0461			Cytoplasm	enzyme					#N/A	LNX1	-0.002	0.974	0.452	0.291	-0.052	0.989	LNPK
ANTXR1	ANTXR cell adhesion molecule 1	Q9H6X2	0.238	0.0438	-1.65	0.00884			Plasma Membrane	transmembrane receptor	diagnosis				#N/A	LOC440248	-0.028	0.916	-0.286	0.465	-0.049	0.992	LOC102724594/U2AF1
ANTXR2	ANTXR cell adhesion molecule 2	P58335	0.001	0.995	-2.45	0.00496			Plasma Membrane	transmembrane receptor	diagnosis				3808	LRP1	0.783	1.34e-06	-0.136	0.732			LRP1
ANXA1	annexin A1	P04083	0.11	0.533	0.383	0.235	0.128	0.96	Plasma Membrane	enzyme	diagnosis,prognosis,unspecified application	acyclovir/hydrocortisone,cytarabine/hydrocortisone/methotrexate,dasatinib/hydrocortisone,hydrocortisone,hydrocortisone/imatinib,hydrocortisone/mitoxantrone,hydrocortisone/prednisone			3811	LRP5	-0.047	0.899	0.268	0.552			LRP5
ANXA10	annexin A10	Q9UJ72	-0.238	0.529	3.338	0.00239			Cytoplasm	other					3835	LRSAM1	0.223	0.00789	-0.293	0.619	0.17	0.938	LRSAM1
ANXA11	annexin A11	P50995	0.066	0.629	0.216	0.45	0.052	0.989	Nucleus	other					3852	LTBP1	-0.219	0.00565	-0.165	0.761			LTBP1
ANXA2	annexin A2	P07355	-0.053	0.578	0.379	0.218	0.223	0.81	Plasma Membrane	other	diagnosis,unspecified application				#N/A	LY96	0.277	0.00709					LY75
ANXA3	annexin A3	P12429	0.153	0.066	0.354	0.319	0.048	0.992	Cytoplasm	enzyme	diagnosis,unspecified application				3870	LYN	-0.016	0.88	0.566	0.166			LYN
ANXA4	annexin A4	P09525	0.181	0.0766	0.134	0.734	-0.027	0.997	Plasma Membrane	other					3898	MAFG			-0.132	0.788			MAFG
ANXA5	annexin A5	P08758	-0.319	0.151	0.327	0.49	-0.148	0.954	Plasma Membrane	transporter	diagnosis,efficacy				#N/A	MAP1LC3A			0.124	0.797			MAP1B
ANXA6	annexin A6	P08133	-0.088	0.751	-0.249	0.457	0.045	0.992	Plasma Membrane	ion channel					#N/A	MAP1LC3B			0.124	0.797			MAP1B
ANXA7	annexin A7	P20073	-0.142	0.351	-0.265	0.481	0.024	0.997	Plasma Membrane	ion channel					3931	MAP2K1	-0.376	0.00561	-0.07	0.853	-0.038	0.992	MAP2K1
ANXA8/ANXA8L1	annexin A8	P13928	0.336	0.258	2.249	0.0701	0.046	0.992	Plasma Membrane	other					3935	MAP2K5	-0.702	7.18e-05					MAP2K5
AP1AR	adaptor related protein complex 1 associated regulatory protein	Q63HQ0			1.823	0.00954			Cytoplasm	other					3937	MAP2K7	-0.051	0.424	-1.158	0.326	0.423	0.731	MAP2K7
AP1B1	adaptor related protein complex 1 subunit beta 1	Q10567	0.069	0.382	-0.06	0.918	0.121	0.959	Cytoplasm	other					3938	MAP3K1	0.077	0.441	-1.508	0.17			MAP3K1
AP1G1	adaptor related protein complex 1 subunit gamma 1	O43747	0.073	0.481	-0.221	0.651	0.081	0.98	Cytoplasm	other					3939	MAP3K11			1.028	0.0399			MAP3K11
AP1G2	adaptor related protein complex 1 subunit gamma 2	O75843	0.017	0.9	-0.237	0.675	-0.111	0.959	Cytoplasm	other					#N/A	MAP3K12			1.028	0.0399			MAP3K11
AP1M1	adaptor related protein complex 1 subunit mu 1	Q9BXS5	0.019	0.94	-0.357	0.246	0.443	0.55	Cytoplasm	transporter					#N/A	MAP3K14			1.028	0.0399			MAP3K11
AP1M2	adaptor related protein complex 1 subunit mu 2	Q9Y6Q5	0.139	0.227			0.092	0.976	Cytoplasm	transporter					#N/A	MAP3K15			1.028	0.0399			MAP3K11
AP1S1	adaptor related protein complex 1 subunit sigma 1	P61966	0.205	0.003	-0.124	0.871	0.62	0.335	Cytoplasm	transporter					3940	MAP3K2	-0.287	0.00731	-0.129	0.788			MAP3K2
AP1S2	adaptor related protein complex 1 subunit sigma 2	P56377	-0.012	0.94	-0.252	0.68			Cytoplasm	transporter					3943	MAP3K3	-0.075	0.743	0.103	0.822			MAP3K3
AP1S3	adaptor related protein complex 1 subunit sigma 3	Q96PC3	-0.193	0.792					Cytoplasm	transporter					3945	MAP3K5	0.224	0.116					MAP3K5
AP2A1	adaptor related protein complex 2 subunit alpha 1	O95782	-0.09	0.543	0.054	0.908	-0.067	0.988	Cytoplasm	transporter					3946	MAP3K6	-0.274	0.000326	0.38	0.867	-0.056	0.989	MAP3K6
AP2A2	adaptor related protein complex 2 subunit alpha 2	O94973	0.067	0.413	0.236	0.549	0.271	0.761	Cytoplasm	transporter					#N/A	MAP3K7IP1	0.106	0.183	-0.934	0.182	0.136	0.955	MAP3K7
AP2B1	adaptor related protein complex 2 subunit beta 1	P63010	-0.007	0.958	0.109	0.853	-0.042	0.992	Plasma Membrane	transporter					#N/A	MAP3K8	0.106	0.183	-0.934	0.182	0.136	0.955	MAP3K7
AP2M1	adaptor related protein complex 2 subunit mu 1	Q96CW1	-0.074	0.737	-0.178	0.575	0.09	0.964	Cytoplasm	other					#N/A	MAP3K9	0.106	0.183	-0.934	0.182	0.136	0.955	MAP3K7
AP2S1	adaptor related protein complex 2 subunit sigma 1	P53680	-0.14	0.699	-1.298	0.17	-0.451	0.74	Cytoplasm	transporter					3948	MAP4	0.091	0.304	0.625	0.111	0.319	0.74	MAP4
AP3B1	adaptor related protein complex 3 subunit beta 1	O00203	0.065	0.474	0.061	0.91	-0.001	0.999	Plasma Membrane	transporter	diagnosis				#N/A	MAP4K1	0.091	0.304	0.625	0.111	0.319	0.74	MAP4
AP3B2	adaptor related protein complex 3 subunit beta 2	Q13367	0.075	0.677					Cytoplasm	other					3949	MAP4K2			0.545	0.194			MAP4K2
AP3D1	adaptor related protein complex 3 subunit delta 1	O14617	0.008	0.963	0.107	0.842	0.036	0.992	Cytoplasm	other					3951	MAP4K4	-0.777	1.77e-07	-0.731	0.141			MAP4K4
AP3M1	adaptor related protein complex 3 subunit mu 1	Q9Y2T2	-0.031	0.814	0.167	0.793	0.066	0.988	Cytoplasm	transporter					3962	MAPK14	0.149	0.113	0.41	0.314	0.271	0.859	MAPK14
AP3M2	adaptor related protein complex 3 subunit mu 2	P53677	-0.324	0.0227	-2.273	0.0646			Cytoplasm	transporter					#N/A	MAPK15	0.149	0.113	0.41	0.314	0.271	0.859	MAPK14
AP3S1	adaptor related protein complex 3 subunit sigma 1	Q92572	-0.082	0.692	-0.235	0.477	-0.013	0.997	Cytoplasm	transporter					#N/A	MAPK4	0.216	0.00726	-0.434	0.194	-0.208	0.923	MAPK3
AP3S2	adaptor related protein complex 3 subunit sigma 2	P59780	0.311	0.0335	0.872	0.0673	0.071	0.988	Cytoplasm	transporter					#N/A	MAPK6	0.216	0.00726	-0.434	0.194	-0.208	0.923	MAPK3
AP4B1	adaptor related protein complex 4 subunit beta 1	Q9Y6B7	-0.05	0.634	0.749	0.0872			Cytoplasm	other					#N/A	MAPK7	0.216	0.00726	-0.434	0.194	-0.208	0.923	MAPK3
AP4E1	adaptor related protein complex 4 subunit epsilon 1	Q9UPM8	0.142	0.0639	0.485	0.526			Cytoplasm	other					3974	MAPT	0.188	0.0169					MAPT
AP4M1	adaptor related protein complex 4 subunit mu 1	O00189	0.045	0.671	-0.688	0.118			Cytoplasm	other					#N/A	MAST1	-0.04	0.653					MARVELD2
AP4S1	adaptor related protein complex 4 subunit sigma 1	Q9Y587	-0.27	0.356	-2.022	0.00823	-0.757	0.775	Cytoplasm	other					3987	MAST2	-0.15	0.0374	0.968	0.0486			MAST2
AP5B1	adaptor related protein complex 5 subunit beta 1	Q2VPB7	-0.283	0.159	-0.794	0.09			Cytoplasm	other					#N/A	MATK	-0.087	0.566	-0.293	0.619	-0.019	0.997	MAT2B
AP5S1	adaptor related protein complex 5 subunit sigma 1	Q9NUS5	-0.337	0.148					Cytoplasm	other					3997	MAX	0.071	0.586	1.866	0.00598			MAX
AP5Z1	adaptor related protein complex 5 subunit zeta 1	O43299	-0.247	0.192	-1.004	0.175	0.017	0.997	Nucleus	other					3999	MB					-1.445	0.351	MB
APAF1	apoptotic peptidase activating factor 1	O14727	-0.275	0.00411	-1.171	0.201			Cytoplasm	other	diagnosis				4042	MDH1	0.17	0.0221	0.324	0.314	-0.062	0.984	MDH1
APBA3	amyloid beta precursor protein binding family A member 3	O96018	0.005	0.985	-0.602	0.185			Cytoplasm	transporter					4044	MDM2	0.014	0.946					MDM2
APBB1	amyloid beta precursor protein binding family B member 1	O00213			0.91	0.06			Cytoplasm	transcription regulator					#N/A	MDM4	0.014	0.946					MDM2
APBB1IP	amyloid beta precursor protein binding family B member 1 interacting protein	Q7Z5R6			-0.215	0.715			Cytoplasm	other					4094	MEPCE	-0.109	0.128	0.151	0.849	-0.236	0.913	MEPCE
APBB2	amyloid beta precursor protein binding family B member 2	Q92870	-0.111	0.0696	0.689	0.342			Cytoplasm	other					#N/A	MERTK	-0.109	0.128	0.151	0.849	-0.236	0.913	MEPCE
APC	APC regulator of WNT signaling pathway	P25054	0.17	0.00445	0.517	0.199	5.433	0.000138	Nucleus	enzyme	diagnosis,disease progression,efficacy,prognosis,safety,unspecified application				4097	MET	-0.271	9.57e-05	0.53	0.689			MET
APEH	acylaminoacyl-peptide hydrolase	P13798	-0.062	0.491	0.058	0.881	-0.235	0.854	Cytoplasm	peptidase					4172	MINK1	-0.581	1.46e-05	-0.885	0.438			MINK1
APEX1	apurinic/apyrimidinic endodeoxyribonuclease 1	P27695	-0.094	0.448	-0.449	0.444	-0.331	0.884	Nucleus	enzyme		E 3330,lucanthone			#N/A	MKX	-0.126	0.377	0.076	0.965			MKRN2
APEX2	apurinic/apyrimidinic endodeoxyribonuclease 2	Q9UBZ4	-0.157	0.258					Nucleus	enzyme					#N/A	MLLT3	-0.005	0.966	-0.2	0.537	-0.045	0.988	MLLT1
API5	apoptosis inhibitor 5	Q9BZZ5	0.075	0.37	-0.049	0.935	0.023	0.997	Cytoplasm	other					#N/A	MOS	-0.043	0.674	0.344	0.412	0.072	0.988	MORF4L2
APIP	APAF1 interacting protein	Q96GX9	0.154	0.101	0.258	0.56	0.121	0.955	Cytoplasm	enzyme					#N/A	MRE11A	-0.073	0.351	0.013	0.983	-0.149	0.935	MRE11
APLF	aprataxin and PNKP like factor	Q8IW19			-0.103	0.908			Cytoplasm	enzyme					#N/A	MSR1	-0.013	0.937	-0.05	0.898	0.237	0.894	MSN
APLP2	amyloid beta precursor like protein 2	Q06481	0.174	0.0251	0.159	0.689	0.754	0.0836	Cytoplasm	other					4367	MTA1	-0.089	0.353	0.696	0.23	0.107	0.96	MTA1
APMAP	adipocyte plasma membrane associated protein	Q9HDC9	-0.029	0.848	0.057	0.847	0.035	0.992	Plasma Membrane	enzyme					4391	MTHFD1	-0.085	0.211	-0.06	0.879	-0.053	0.989	MTHFD1
APOA1	apolipoprotein A1	P02647	-0.376	0.497	-1.544	0.0446	-0.302	0.956	Extracellular Space	transporter	diagnosis,efficacy,unspecified application	pelacarsen			4412	MTOR	0.009	0.911	0.275	0.651	0.012	0.997	MTOR
APOB	apolipoprotein B	P04114	0.128	0.411	-0.162	0.711	0.252	0.85	Extracellular Space	transporter	diagnosis,efficacy	mipomersen			#N/A	MUSK	0.062	0.62	-1.292	0.152	0.164	0.977	MUL1
APOBEC3C	apolipoprotein B mRNA editing enzyme catalytic subunit 3C	Q9NRW3	0.049	0.908	-3.528	0.0809			Other	enzyme					#N/A	MYC	-0.259	0.0167					MYBPC2
APOC3	apolipoprotein C3	P02656	0.137	0.659	0.341	0.714	0.042	0.997	Extracellular Space	transporter	diagnosis,efficacy	volanesorsen			4455	MYH9	-0.076	0.602	0.052	0.878	-0.053	0.992	MYH9
APOE	apolipoprotein E	P02649			-0.927	0.125	0.135	0.976	Extracellular Space	transporter	diagnosis,efficacy,prognosis,unspecified application				#N/A	MYLK2			0.351	0.237			MYLK
APOH	apolipoprotein H	P02749	0.07	0.733					Extracellular Space	transporter	unspecified application				#N/A	MYLK3			0.351	0.237			MYLK
APOL2	apolipoprotein L2	Q9BQE5	0.416	0.00101	0.434	0.301	0.373	0.589	Plasma Membrane	ion channel					#N/A	MYLK4			0.351	0.237			MYLK
APOL3	apolipoprotein L3	O95236			-0.195	0.657			Cytoplasm	transporter					#N/A	MYO3B	-0.126	0.8					MYO1F
APOO	apolipoprotein O	Q9BUR5	0.135	0.0591	0.034	0.958	0.057	0.992	Extracellular Space	other					4487	NAA10	-0.092	0.439	0.34	0.228	0.04	0.992	NAA10
APOOL	apolipoprotein O like	Q6UXV4	0.248	0.0196	-0.986	0.076	0.327	0.671	Extracellular Space	other					4517	NANS	-0.097	0.618	0.03	0.954	0.021	0.997	NANS
APP	amyloid beta precursor protein	P05067	0.259	0.0231	-0.038	0.952	0.304	0.771	Plasma Membrane	other	diagnosis,efficacy,unspecified application	aducanumab,bapineuzumab,florbetaben F,florbetapir F18,flutemetamol,itanapraced,lecanemab			4528	NASP	-0.116	0.411	0.216	0.642	0.071	0.984	NASP
APPBP2	amyloid beta precursor protein binding protein 2	Q92624	-0.074	0.808					Cytoplasm	other					4542	NBN	-0.1	0.167	-0.174	0.732	-0.314	0.808	NBN
APPL1	adaptor protein, phosphotyrosine interacting with PH domain and leucine zipper 1	Q9UKG1	-0.004	0.973	0.071	0.904	-0.148	0.954	Cytoplasm	other					4560	NCKAP1	0.059	0.582	0.257	0.477	0.32	0.687	NCKAP1
APPL2	adaptor protein, phosphotyrosine interacting with PH domain and leucine zipper 2	Q8NEU8	0.185	0.0933	0.181	0.831	-0.659	0.496	Cytoplasm	other					4576	NCSTN	0.093	0.44	0.201	0.67	0.232	0.887	NCSTN
APRT	adenine phosphoribosyltransferase	P07741	0.038	0.76	-0.084	0.865	-0.004	0.998	Cytoplasm	enzyme					4584	NDRG1	-0.157	0.37	0.039	0.941	0.217	0.844	NDRG1
APTX	aprataxin	Q7Z2E3	0.009	0.947	1.443	0.0192			Nucleus	phosphatase					#N/A	NEK11	-0.029	0.792					NEK1
AQR	aquarius intron-binding spliceosomal factor	O60306	-0.185	0.0147	-0.348	0.624	-0.42	0.571	Nucleus	enzyme					#N/A	NEK8	0.195	0.0585	-0.257	0.563	-0.034	0.993	NEK7
ARAF	A-Raf proto-oncogene, serine/threonine kinase	P10398	-0.296	0.00127	-0.059	0.942	0.105	0.956	Cytoplasm	kinase		binimetinib/vemurafenib,cetuximab/irinotecan/vemurafenib,cetuximab/vemurafenib,crizotinib/vemurafenib,dabrafenib/trametinib/vemurafenib,ipilimumab/vemurafenib,irinotecan/panitumumab/vemurafenib,MLN2480,trametinib/vemurafenib,vemurafenib,XP-102			4653	NEK9	-0.242	0.0128	-0.537	0.161	-0.248	0.785	NEK9
ARAP1	ArfGAP with RhoGAP domain, ankyrin repeat and PH domain 1	Q96P48	0.149	0.0121	-0.742	0.154	-0.705	0.592	Cytoplasm	other					4669	NFAT5	0.272	0.0184	1.535	0.0968			NFAT5
ARAP2	ArfGAP with RhoGAP domain, ankyrin repeat and PH domain 2	Q8WZ64	0.043	0.649					Cytoplasm	other					#N/A	NFE2L2	0.095	0.453					NFATC3
ARAP3	ArfGAP with RhoGAP domain, ankyrin repeat and PH domain 3	Q8WWN8	0.057	0.41	0.63	0.0597			Cytoplasm	other					4675	NFIC	-0.312	0.00169	-1.615	0.00575	-2.29	0.0803	NFIC
ARCN1	archain 1	P48444	0.026	0.872	0.11	0.754	0.007	0.997	Cytoplasm	other					4678	NFKB1	0.083	0.248	-0.263	0.525	0.248	0.813	NFKB1
AREG	amphiregulin	P15514	-0.845	2.85e-05					Extracellular Space	growth factor	diagnosis,efficacy,prognosis,response to therapy				4681	NFKBIB	0.12	0.127	0.75	0.0776	0.009	0.997	NFKBIB
ARF1	ADP ribosylation factor 1	P84077	-0.03	0.963	-0.028	0.978	-0.051	0.99	Cytoplasm	enzyme					4682	NFKBIE	-0.349	0.0114	-0.572	0.162			NFKBIE
ARF3	ADP ribosylation factor 3	P61204	-0.035	0.87	0.073	0.855			Cytoplasm	enzyme					4683	NFRKB	0.003	0.989	0.413	0.756	0.273	0.873	NFRKB
ARF4	ADP ribosylation factor 4	P18085	-0.071	0.657	0.598	0.327	-0.645	0.474	Cytoplasm	enzyme					#N/A	NHE1	-0.042	0.726	-0.027	0.984			NGRN
ARF5	ADP ribosylation factor 5	P84085	0.174	0.0451	0.255	0.742	0.395	0.693	Cytoplasm	enzyme					#N/A	NHLRC1	-0.192	0.129	-0.347	0.527	0.113	0.975	NHERF2
ARF6	ADP ribosylation factor 6	P62330	-0.153	0.624	-0.274	0.586	0.254	0.891	Plasma Membrane	transporter					#N/A	NMNAT2	0.312	0.00363	-0.13	0.776	-0.293	0.826	NMNAT1
ARFGAP1	ADP ribosylation factor GTPase activating protein 1	Q8N6T3	0.003	0.985	0.032	0.952	0.023	0.997	Cytoplasm	enzyme					4774	NOTCH1	-0.018	0.928	-1.672	0.0121			NOTCH1
ARFGAP2	ADP ribosylation factor GTPase activating protein 2	Q8N6H7	-0.066	0.381	0.086	0.837	-0.008	0.997	Nucleus	other					#N/A	NOX1	0.439	3.5e-06			0.202	0.935	NOTCH3
ARFGAP3	ADP ribosylation factor GTPase activating protein 3	Q9NP61	-0.007	0.95	0.016	0.979	0.098	0.97	Cytoplasm	transporter					#N/A	NOX3	0.439	3.5e-06			0.202	0.935	NOTCH3
ARFGEF1	ADP ribosylation factor guanine nucleotide exchange factor 1	Q9Y6D6	0.181	0.134	-0.504	0.53	0.077	0.979	Cytoplasm	other					#N/A	NOX5	0.439	3.5e-06			0.202	0.935	NOTCH3
ARFGEF2	ADP ribosylation factor guanine nucleotide exchange factor 2	Q9Y6D5	0.104	0.318	0.286	0.521	0.243	0.826	Cytoplasm	other					#N/A	NPR2	0.087	0.291	1.038	0.0454	0.153	0.977	NPM3
ARFGEF3	ARFGEF family member 3	Q5TH69	0.196	0.0127	1.134	0.0258	0.13	0.96	Other	other					#N/A	NR1D1	0.155	0.0799	-0.054	0.91	0.076	0.98	NQO2
ARFIP1	ADP ribosylation factor interacting protein 1	P53367	0.152	0.00907	0.248	0.665	0.154	0.955	Cytoplasm	other					#N/A	NR1H3	0.054	0.508	0.036	0.943			NR1H2
ARFIP2	ADP ribosylation factor interacting protein 2	P53365	0.093	0.471	0.655	0.0419	0.605	0.168	Cytoplasm	other					#N/A	NR1I2	0.054	0.508	0.036	0.943			NR1H2
ARFRP1	ADP ribosylation factor related protein 1	Q13795	0.046	0.723	-0.002	0.999	0.029	0.996	Cytoplasm	enzyme					#N/A	NR1I3	0.054	0.508	0.036	0.943			NR1H2
ARG1	arginase 1	P05089	-0.037	0.923					Cytoplasm	enzyme	unspecified application				4792	NR2C2	-0.095	0.175	1.394	0.0228	0.257	0.935	NR2C2
ARG2	arginase 2	P78540	-0.766	0.0903			0.027	0.997	Cytoplasm	enzyme					4797	NR3C2	0.023	0.935					NR3C2
ARGLU1	arginine and glutamate rich 1	Q9NWB6	-0.058	0.826	-1.28	0.0608	-0.169	0.946	Other	other					#N/A	NTRK1	0.263	0.00143	0.18	0.799	-0.001	0.999	NTPCR
ARHGAP1	Rho GTPase activating protein 1	Q07960	-0.073	0.675	-0.115	0.834	-0.253	0.891	Cytoplasm	other					#N/A	NTRK2	0.263	0.00143	0.18	0.799	-0.001	0.999	NTPCR
ARHGAP10	Rho GTPase activating protein 10	A1A4S6	-0.039	0.724	0.172	0.704			Cytoplasm	other					#N/A	NTRK3	0.263	0.00143	0.18	0.799	-0.001	0.999	NTPCR
ARHGAP12	Rho GTPase activating protein 12	Q8IWW6	0.036	0.659	0.225	0.623			Cytoplasm	other					#N/A	NUAK2			2.401	0.00835			NUAK1
ARHGAP17	Rho GTPase activating protein 17	Q68EM7	0.046	0.504	0.321	0.573	0.02	0.997	Cytoplasm	other					4850	NUDC	-0.089	0.645	-0.041	0.923	0.007	0.998	NUDC
ARHGAP18	Rho GTPase activating protein 18	Q8N392	0.134	0.181	0.377	0.223	-0.036	0.992	Cytoplasm	other					#N/A	NUFIP1	-0.19	0.0208	-0.253	0.577	-0.009	0.997	NUF2
ARHGAP21	Rho GTPase activating protein 21	Q5T5U3	0.246	0.00284	-0.223	0.675	-1.057	0.367	Cytoplasm	other					4874	NUMA1	0.064	0.287	0.29	0.685	0.401	0.512	NUMA1
ARHGAP22	Rho GTPase activating protein 22	Q7Z5H3			-0.292	0.568			Cytoplasm	other					4893	NUP62	-0.328	0.066	-0.863	0.0438	-0.371	0.875	NUP62
ARHGAP23	Rho GTPase activating protein 23	Q9P227	0.118	0.54	1.139	0.0292			Cytoplasm	other					#N/A	NWD1	-0.232	0.186	0.751	0.0907	-0.022	0.997	NVL
ARHGAP26	Rho GTPase activating protein 26	Q9UNA1	0.337	0.431	0.674	0.104			Cytoplasm	other					4930	OGT	-0.114	0.0421	0.213	0.599	-0.145	0.953	OGT
ARHGAP27	Rho GTPase activating protein 27	Q6ZUM4	0.137	0.051	0.897	0.0695	1.189	0.376	Cytoplasm	other					#N/A	OPRM1	0.105	0.0955	-1.727	0.293			OPLAH
ARHGAP28	Rho GTPase activating protein 28	Q9P2N2			-0.516	0.306			Cytoplasm	other					#N/A	P2RX7	-0.335	0.382					P2RX6
ARHGAP29	Rho GTPase activating protein 29	Q52LW3	0.138	0.0772	-0.165	0.7	0.106	0.968	Cytoplasm	other					5010	PAFAH1B1	-0.027	0.854	-0.224	0.552	0.039	0.992	PAFAH1B1
ARHGAP31	Rho GTPase activating protein 31	Q2M1Z3			-2.118	0.189			Cytoplasm	other					5024	PAK6	0.089	0.809					PAK6
ARHGAP32	Rho GTPase activating protein 32	A7KAX9	0.058	0.382	1.374	0.0103	0.276	0.805	Cytoplasm	other					#N/A	PARK2	0.027	0.676	-0.771	0.437	-0.309	0.838	PARG
ARHGAP35	Rho GTPase activating protein 35	Q9NRY4	0.311	7.2e-05	-0.049	0.936	0.123	0.955	Nucleus	transcription regulator					5048	PARK7	0.305	0.0209	1.097	0.06	0.19	0.946	PARK7
ARHGAP42	Rho GTPase activating protein 42	A6NI28			0.817	0.533			Other	other					5061	PASK	-0.879	0.00284					PASK
ARHGAP44	Rho GTPase activating protein 44	Q17R89			0.067	0.946			Cytoplasm	other					#N/A	PCGF1	-0.003	0.963	0.804	0.0399	-0.145	0.931	PCF11
ARHGAP45	Rho GTPase activating protein 45	Q92619	-0.233	0.066	-0.691	0.254			Cytoplasm	transporter					#N/A	PCGF3			0.056	0.909			PCGF2
ARHGAP5	Rho GTPase activating protein 5	Q13017	0.037	0.737	-0.5	0.194	-0.88	0.113	Cytoplasm	enzyme					5089	PCGF6	-0.12	0.857	2.478	0.0056			PCGF6
ARHGAP8/PRR5-ARHGAP8	Rho GTPase activating protein 8	P85298	0.149	0.0111			-0.285	0.883	Cytoplasm	other					#N/A	PDGFA	-0.047	0.503	0.413	0.361			PDF
ARHGDIA	Rho GDP dissociation inhibitor alpha	P52565	-0.247	0.253	-0.251	0.685	-0.113	0.98	Cytoplasm	other	unspecified application				#N/A	PDGFRB	-0.047	0.503	0.413	0.361			PDF
ARHGDIB	Rho GDP dissociation inhibitor beta	P52566	0.197	0.107	0.043	0.942	-0.045	0.992	Cytoplasm	enzyme	diagnosis				#N/A	PDIK1L	0.009	0.968	0.178	0.712	-0.241	0.91	PDIA6
ARHGEF1	Rho guanine nucleotide exchange factor 1	Q92888	0.021	0.868	0.137	0.695	0.189	0.932	Cytoplasm	other	unspecified application				5183	PFAS	-0.206	0.00791	-0.345	0.448	-0.038	0.992	PFAS
ARHGEF10	Rho guanine nucleotide exchange factor 10	O15013	-0.423	7.54e-06	-1.377	0.112			Cytoplasm	enzyme					#N/A	PGIS	0.066	0.372	1.135	0.0207			PGGT1B
ARHGEF10L	Rho guanine nucleotide exchange factor 10 like	Q9HCE6	-0.053	0.81			-0.263	0.89	Cytoplasm	enzyme					5205	PGK1	0.033	0.798	0.39	0.15	-0.106	0.975	PGK1
ARHGEF11	Rho guanine nucleotide exchange factor 11	O15085	0.074	0.478	0.06	0.962	0.256	0.945	Cytoplasm	other					5252	PI4K2A	0.208	0.0147	-0.323	0.533	-0.131	0.955	PI4K2A
ARHGEF12	Rho guanine nucleotide exchange factor 12	Q9NZN5	0.125	0.0767	0.427	0.196	0.255	0.811	Cytoplasm	other					5273	PIH1D1	-0.052	0.651	-0.893	0.0358	-0.152	0.959	PIH1D1
ARHGEF16	Rho guanine nucleotide exchange factor 16	Q5VV41	0.146	0.0628			0.315	0.693	Cytoplasm	other					#N/A	PIK3AP1	-0.052	0.651	-0.893	0.0358	-0.152	0.959	PIH1D1
ARHGEF17	Rho guanine nucleotide exchange factor 17	Q96PE2	0.241	0.0878	2.13	0.0336	-0.167	0.973	Cytoplasm	other					#N/A	PIM2	-0.033	0.686	0.822	0.154			PIKFYVE
ARHGEF18	Rho/Rac guanine nucleotide exchange factor 18	Q6ZSZ5	0.179	0.0338	0.493	0.404			Cytoplasm	other					#N/A	PIM3	-0.033	0.686	0.822	0.154			PIKFYVE
ARHGEF2	Rho/Rac guanine nucleotide exchange factor 2	Q92974	-0.039	0.526	-0.047	0.926	0.116	0.96	Cytoplasm	other		afatinib/paclitaxel,atezolizumab/paclitaxel,bevacizumab/paclitaxel,bevacizumab/paclitaxel/pemetrexed,bevacizumab/paclitaxel/topotecan,bortezomib/paclitaxel,docetaxel/paclitaxel,epirubicin/paclitaxel,everolimus/paclitaxel,lapatinib/paclitaxel,neratinib/paclitaxel,paclitaxel,paclitaxel/pertuzumab/trastuzumab,paclitaxel/ramucirumab,paclitaxel/rituximab,paclitaxel/topotecan,paclitaxel/trastuzumab			#N/A	PINK1	0.187	0.0327	0.641	0.117	0.535	0.713	PIN4
ARHGEF28	Rho guanine nucleotide exchange factor 28	Q8N1W1	0.243	0.00561	0.001	0.999			Cytoplasm	other					#N/A	PIWIL2					0.062	0.992	PITX1
ARHGEF35	Rho guanine nucleotide exchange factor 35	A5YM69	-0.375	0.679					Other	other					#N/A	PKM2	-0.089	0.634	-0.008	0.984	-0.053	0.988	PKM
ARHGEF37	Rho guanine nucleotide exchange factor 37	A1IGU5	0.299	0.000839			0.166	0.932	Other	other					5316	PKN1	0.022	0.833	-0.039	0.938	-0.258	0.845	PKN1
ARHGEF4	Rho guanine nucleotide exchange factor 4	Q9NR80	0.238	0.0502					Cytoplasm	other					5317	PKN2	0.035	0.639	-0.236	0.63	-0.022	0.997	PKN2
ARHGEF40	Rho guanine nucleotide exchange factor 40	Q8TER5	0.118	0.27	0.77	0.0604			Cytoplasm	other					5337	PLCG2			1.209	0.0208	0.121	0.951	PLCG2
ARHGEF5	Rho guanine nucleotide exchange factor 5	Q12774	0.127	0.0278	0.385	0.646	0.004	0.998	Cytoplasm	other					#N/A	PLK3	-0.546	8.7e-07	0.178	0.762	0.172	0.945	PLK1
ARHGEF6	Rac/Cdc42 guanine nucleotide exchange factor 6	Q15052	-0.02	0.947	-0.862	0.0695	-0.187	0.928	Cytoplasm	other					#N/A	PNCK	-0.14	0.514	-0.424	0.267	0.081	0.98	PMVK
ARHGEF7	Rho guanine nucleotide exchange factor 7	Q14155	0.027	0.869	-0.043	0.925	0.165	0.901	Cytoplasm	other					5419	POGK	-0.448	0.00213	0.212	0.709	-0.48	0.886	POGK
ARID1A	AT-rich interaction domain 1A	O14497	-0.104	0.177	0.141	0.803	-0.143	0.954	Nucleus	transcription regulator					5449	POLR2A	0.069	0.374	0.359	0.358	0.257	0.81	POLR2A
ARID1B	AT-rich interaction domain 1B	Q8NFD5	0.023	0.801	0.78	0.075	-0.121	0.975	Nucleus	transcription regulator					#N/A	PPARD	-0.221	0.0115	-1.363	0.395	0.067	0.978	PPAN
ARID2	AT-rich interaction domain 2	Q68CP9	-0.464	0.00164	-0.778	0.0771	-0.86	0.566	Nucleus	transcription regulator					#N/A	PPARD	-0.221	0.0115	-1.363	0.395	0.067	0.978	PPAN
ARID4A	AT-rich interaction domain 4A	P29374			0.699	0.12			Nucleus	transcription regulator					5493	PPAT	-0.412	0.00418	-0.547	0.216	-0.557	0.467	PPAT
ARID4B	AT-rich interaction domain 4B	Q4LE39	-0.029	0.855	-0.301	0.628	0.012	0.997	Nucleus	transcription regulator					5506	PPID	0.09	0.354	0.154	0.669	0.163	0.954	PPID
ARID5B	AT-rich interaction domain 5B	Q14865	0.223	0.00449					Nucleus	transcription regulator					5571	PPP5C	-0.041	0.607	-0.054	0.896	0.188	0.928	PPP5C
ARIH1	ariadne RBR E3 ubiquitin protein ligase 1	Q9Y4X5	0.205	0.00214	0.193	0.801	-0.134	0.978	Cytoplasm	enzyme					#N/A	PRDM1	0.223	0.0222	0.125	0.799	0.283	0.917	PRCP
ARIH2	ariadne RBR E3 ubiquitin protein ligase 2	O95376	-0.048	0.71	-1.389	0.0496	-0.316	0.938	Nucleus	enzyme	unspecified application				5593	PREB	-0.21	0.00319	-0.218	0.812	-0.635	0.636	PREB
ARK2N	arkadia (RNF111) N-terminal like PKA signaling regulator 2N	Q96B23	-0.018	0.853	0.458	0.428	-0.156	0.978	Nucleus	other					5599	PRKAA1	0.151	0.183	-0.062	0.895	0.073	0.98	PRKAA1
ARL1	ADP ribosylation factor like GTPase 1	P40616	0.026	0.929	1.299	0.106	0.694	0.411	Cytoplasm	enzyme					5600	PRKAA2	0.031	0.925					PRKAA2
ARL14EP	ADP ribosylation factor like GTPase 14 effector protein	Q8N8R7	-0.415	0.00722					Other	other					5604	PRKACB	0.239	0.0859	-0.8	0.0719	0.367	0.733	PRKACB
ARL15	ADP ribosylation factor like GTPase 15	Q9NXU5	0.125	0.0722					Cytoplasm	other					5606	PRKAG1	0.096	0.429	-0.354	0.404	0.15	0.954	PRKAG1
ARL2	ADP ribosylation factor like GTPase 2	P36404	0.067	0.718	0.01	0.986	-0.191	0.949	Cytoplasm	enzyme					5612	PRKCA	0.054	0.426	0.759	0.0244			PRKCA
ARL2BP	ADP ribosylation factor like GTPase 2 binding protein	Q9Y2Y0	-0.218	0.0146	1.367	0.0169			Cytoplasm	transcription regulator					#N/A	PRKCB	0.054	0.426	0.759	0.0244			PRKCA
ARL3	ADP ribosylation factor like GTPase 3	P36405	0.151	0.425	-0.433	0.29	-0.153	0.962	Cytoplasm	enzyme					5614	PRKCE	0.258	0.455	0.365	0.583			PRKCE
ARL4A	ADP ribosylation factor like GTPase 4A	P40617	-0.157	0.243					Nucleus	enzyme					#N/A	PRKCG	0.258	0.455	0.365	0.583			PRKCE
ARL4C	ADP ribosylation factor like GTPase 4C	P56559	-0.064	0.703	-1.735	0.0196	-0.403	0.818	Nucleus	enzyme					5615	PRKCH			1.284	0.0168			PRKCH
ARL4D	ADP ribosylation factor like GTPase 4D	P49703	-0.404	0.0647					Nucleus	enzyme					5616	PRKCI	-0.239	0.194	-1.412	0.0208	-0.262	0.802	PRKCI
ARL5B	ADP ribosylation factor like GTPase 5B	Q96KC2			-0.687	0.716			Other	enzyme					#N/A	PRKCQ	-0.239	0.194	-1.412	0.0208	-0.262	0.802	PRKCI
ARL6	ADP ribosylation factor like GTPase 6	Q9H0F7	-0.282	0.182					Cytoplasm	transporter					5618	PRKCZ	-0.021	0.874					PRKCZ
ARL6IP1	ADP ribosylation factor like GTPase 6 interacting protein 1	Q15041	-0.301	0.349	-0.471	0.71	-0.444	0.956	Cytoplasm	other					5619	PRKD1	0.431	0.0986					PRKD1
ARL6IP4	ADP ribosylation factor like GTPase 6 interacting protein 4	Q66PJ3	0.131	0.62	0.083	0.838	0.096	0.96	Nucleus	other					5620	PRKD2	0.249	0.00062	-0.191	0.882	-0.285	0.928	PRKD2
ARL6IP5	ADP ribosylation factor like GTPase 6 interacting protein 5	O75915	0.25	0.0172	-0.058	0.926	0.558	0.429	Cytoplasm	other					5621	PRKD3	-0.268	0.013	-1.283	0.314	-0.802	0.426	PRKD3
ARL6IP6	ADP ribosylation factor like GTPase 6 interacting protein 6	Q8N6S5			-0.808	0.437			Nucleus	other					5622	PRKDC	-0.398	0.0074	-0.214	0.563	-0.429	0.666	PRKDC
ARL8A	ADP ribosylation factor like GTPase 8A	Q96BM9	0.234	0.775	-0.503	0.288	0.036	0.995	Cytoplasm	enzyme					#N/A	PRKG2	-0.398	0.0074	-0.214	0.563	-0.429	0.666	PRKDC
ARL8B	ADP ribosylation factor like GTPase 8B	Q9NVJ2	-0.017	0.953	0.103	0.701	0.591	0.448	Plasma Membrane	enzyme					5625	PRKX	-0.393	0.0955					PRKX
ARMC1	armadillo repeat containing 1	Q9NVT9	0.17	0.069	-0.038	0.972	-0.176	0.942	Cytoplasm	other					#N/A	PRKY	-0.393	0.0955					PRKX
ARMC10	armadillo repeat containing 10	Q8N2F6	0.29	0.0159	1.448	0.0152	0.241	0.805	Cytoplasm	other					5641	PRPF19	-0.141	0.0914	0.063	0.916	0.131	0.955	PRPF19
ARMC5	armadillo repeat containing 5	Q96C12	-0.474	0.0504					Cytoplasm	other					5652	PRPF8	-0.25	0.0198	-0.147	0.747	-0.059	0.988	PRPF8
ARMC6	armadillo repeat containing 6	Q6NXE6	-0.376	0.00251	0.222	0.671	0.074	0.988	Cytoplasm	other					5679	PSAT1	-0.83	0.0108	-0.15	0.689	0.441	0.604	PSAT1
ARMC8	armadillo repeat containing 8	Q8IUR7	-0.064	0.444	-1.41	0.0296	-0.306	0.812	Nucleus	other					#N/A	PSKH1	-0.052	0.593	0.343	0.354	0.252	0.859	PSIP1
ARMC9	armadillo repeat containing 9	Q7Z3E5	0.087	0.71	-0.414	0.179			Cytoplasm	other					#N/A	PSKH2	-0.052	0.593	0.343	0.354	0.252	0.859	PSIP1
ARMCX1	armadillo repeat containing X-linked 1	Q9P291			0.017	0.989			Other	other					5697	PSMB5	-0.06	0.78	-0.35	0.518	0.126	0.967	PSMB5
ARMCX2	armadillo repeat containing X-linked 2	Q7L311			-1.394	0.397			Other	other					5709	PSMD1	0.125	0.222	0.21	0.56	0.426	0.566	PSMD1
ARMCX3	armadillo repeat containing X-linked 3	Q9UH62			0.054	0.94			Cytoplasm	other					5756	PTGS2	0.084	0.626					PTGS2
ARMH3	armadillo like helical domain containing 3	Q5T2E6	0.12	0.385	-0.434	0.629			Other	other					5757	PTK2	-0.101	0.124	0.395	0.107	-0.477	0.563	PTK2
ARMT1	acidic residue methyltransferase 1	Q9H993	-0.017	0.924	0.695	0.561	0.05	0.992	Other	enzyme					5758	PTK2B	0.302	0.000214	1.764	0.00784			PTK2B
ARNT	aryl hydrocarbon receptor nuclear translocator	P27540	-0.003	0.981	1.6	0.00899			Nucleus	transcription regulator					5759	PTK6	-0.507	8.91e-05					PTK6
ARNT2	aryl hydrocarbon receptor nuclear translocator 2	Q9HBZ2			-0.289	0.572			Nucleus	transcription regulator					#N/A	PTPN22			0.116	0.865			PTPN21
ARPC1A	actin related protein 2/3 complex subunit 1A	Q92747	0.083	0.594	-0.046	0.91	0.229	0.808	Extracellular Space	other					5808	PUS7	-0.227	0.0261	-0.149	0.778	-0.022	0.997	PUS7
ARPC1B	actin related protein 2/3 complex subunit 1B	O15143	0.069	0.659	0.045	0.921	-0.06	0.989	Cytoplasm	other					#N/A	PXR	0.139	0.0838	0.241	0.477	0.169	0.946	PXN
ARPC2	actin related protein 2/3 complex subunit 2	O15144	-0.108	0.779	-0.188	0.655	0.099	0.96	Cytoplasm	other					5882	RAB3A	-0.099	0.559	0.78	0.0928			RAB3A
ARPC3	actin related protein 2/3 complex subunit 3	O15145	0.146	0.0496	-0.193	0.799	0.357	0.647	Cytoplasm	other					#N/A	RAB40A	0.038	0.779	-0.164	0.906	-0.739	0.586	RAB3IP
ARPC4	actin related protein 2/3 complex subunit 4	P59998	-0.16	0.655	-0.215	0.709	-0.279	0.816	Cytoplasm	other					5915	RAC1	0.143	0.0594	0.536	0.0683	0.114	0.954	RAC1
ARPC5	actin related protein 2/3 complex subunit 5	O15511	0.217	0.00776	1.523	0.00397	0.284	0.771	Cytoplasm	other	unspecified application				5926	RAD50	-0.025	0.79	0.088	0.827	-0.083	0.98	RAD50
ARPC5L	actin related protein 2/3 complex subunit 5 like	Q9BPX5	0.087	0.302	0.43	0.335	-0.022	0.997	Cytoplasm	other					5935	RAF1	-0.112	0.226	-0.119	0.779	0.059	0.989	RAF1
ARPIN/ARPIN-AP3S2	ARPIN-AP3S2 readthrough	Q7Z6K5	0.147	0.056	-0.103	0.822	0.08	0.97	Plasma Membrane	other					#N/A	RAG1	-0.112	0.226	-0.119	0.779	0.059	0.989	RAF1
ARPP19	cAMP regulated phosphoprotein 19	P56211	-0.169	0.419	0.525	0.0668	0.23	0.955	Cytoplasm	transporter					#N/A	RAGE	-0.112	0.226	-0.119	0.779	0.059	0.989	RAF1
ARRB1	arrestin beta 1	P49407			0.233	0.682	-0.359	0.805	Cytoplasm	transcription regulator					5954	RANBP9	-0.104	0.157	0.086	0.852	0.22	0.908	RANBP9
ARRB2	arrestin beta 2	P32121	-0.394	0.225	-0.459	0.319	-0.866	0.429	Cytoplasm	other					#N/A	RAPSN	-0.38	0.000205	-0.072	0.92	0.076	0.984	RAPH1
ARRDC1	arrestin domain containing 1	Q8N5I2	-0.538	4.64e-06	1.07	0.0862	-1.424	0.239	Cytoplasm	other					#N/A	RCBTB1	-0.095	0.735					RCAN3
ARSA	arylsulfatase A	P15289	0.208	0.0523			-0.207	0.9	Cytoplasm	enzyme					#N/A	RCBTB2	-0.095	0.735					RCAN3
ARSB	arylsulfatase B	P15848	0.114	0.263	-0.249	0.647			Cytoplasm	enzyme					#N/A	RDBP			-0.622	0.551			RCSD1
ARV1	ARV1 homolog, fatty acid homeostasis modulator	Q9H2C2	0.281	0.0336	1.338	0.0695			Cytoplasm	transporter					#N/A	REST	-0.228	0.776					RESF1
ARVCF	ARVCF delta catenin family member	O00192	0.395	0.000951			-0.055	0.989	Plasma Membrane	other					#N/A	RET	-0.228	0.776					RESF1
AS3MT	arsenite methyltransferase	Q9HBK9	-0.018	0.925	-0.279	0.833			Cytoplasm	enzyme					#N/A	REV1	-0.159	0.304	-0.467	0.365	-0.134	0.959	RETSAT
ASAH1	N-acylsphingosine amidohydrolase 1	Q13510	0.271	0.00641	-0.299	0.479	-0.165	0.946	Cytoplasm	enzyme	unspecified application				6095	RFWD3	-0.365	0.308					RFWD3
ASAP1	ArfGAP with SH3 domain, ankyrin repeat and PH domain 1	Q9ULH1	0.075	0.196	0.231	0.654			Plasma Membrane	other					#N/A	RGS11	0.023	0.871	-0.132	0.806	0.381	0.741	RGS10
ASAP2	ArfGAP with SH3 domain, ankyrin repeat and PH domain 2	O43150	-0.033	0.726	0.193	0.8	0.327	0.744	Nucleus	other					#N/A	RGS6	-0.007	0.93	0.302	0.467			RGS3
ASAP3	ArfGAP with SH3 domain, ankyrin repeat and PH domain 3	Q8TDY4	0.079	0.273	0.102	0.838			Plasma Membrane	other					#N/A	RGS7	-0.007	0.93	0.302	0.467			RGS3
ASB3/GPR75-ASB3	ankyrin repeat and SOCS box containing 3	Q9Y575	-0.396	0.17	-2.38	0.0733	-0.609	0.776	Cytoplasm	transcription regulator					#N/A	RGS9	-0.007	0.93	0.302	0.467			RGS3
ASB6	ankyrin repeat and SOCS box containing 6	Q9NWX5	0.13	0.715	0.075	0.954			Nucleus	transcription regulator					6113	RHOB	0.075	0.562	0.327	0.852	1.804	0.658	RHOB
ASB9	ankyrin repeat and SOCS box containing 9	Q96DX5	0.293	0.12					Nucleus	transcription regulator					#N/A	RHOBTB1	0.075	0.562	0.327	0.852	1.804	0.658	RHOB
ASCC1	activating signal cointegrator 1 complex subunit 1	Q8N9N2	-0.232	0.0901	-0.007	0.992	-1.282	0.462	Nucleus	transcription regulator					#N/A	RHOBTB2	0.075	0.562	0.327	0.852	1.804	0.658	RHOB
ASCC2	activating signal cointegrator 1 complex subunit 2	Q9H1I8	-0.012	0.934	-0.32	0.747	-0.024	0.997	Nucleus	other					6144	RIPK1	-0.289	0.00469	-0.939	0.0175	-0.159	0.933	RIPK1
ASCC3	activating signal cointegrator 1 complex subunit 3	Q8N3C0	-0.172	0.0244	-0.407	0.776	-0.103	0.959	Cytoplasm	enzyme					#N/A	RIPK3	-0.57	1.92e-07					RIPK2
ASDURF	ASNSD1 upstream open reading frame	L0R819	-0.06	0.606	-0.242	0.508	-0.388	0.74	Other	other					6165	RNF10	0.117	0.376	1.18	0.0356			RNF10
ASF1A	anti-silencing function 1A histone chaperone	Q9Y294	-0.227	0.261	-1.239	0.195	-0.3	0.916	Nucleus	other					#N/A	RNF111	0.23	0.247					RNF11
ASF1B	anti-silencing function 1B histone chaperone	Q9NVP2	-0.279	0.097	1.078	0.382	0.489	0.594	Nucleus	other					#N/A	RNF19B			1.982	0.00596			RNF19A
ASH2L	ASH2 like, histone lysine methyltransferase complex subunit	Q9UBL3	-0.096	0.277	-0.853	0.337	0.243	0.896	Nucleus	transcription regulator					6194	RNF40	-0.007	0.935	-0.227	0.677	0.279	0.805	RNF40
ASL	argininosuccinate lyase	P04424	0.01	0.915	0.728	0.00784	0.241	0.844	Cytoplasm	enzyme					6199	RNGTT	-0.24	0.000293	-1.541	0.0647	0.229	0.805	RNGTT
ASMTL	acetylserotonin O-methyltransferase like	O95671	0.147	0.13	-0.733	0.0444	-0.214	0.836	Cytoplasm	enzyme					#N/A	ROR2	-0.527	0.00025	-1.801	0.0182	-1.094	0.267	ROR1
ASNS	asparagine synthetase (glutamine-hydrolyzing)	P08243	-0.861	3.66e-08	0.246	0.47	0.293	0.756	Cytoplasm	enzyme					6221	RPAP3	-0.024	0.782	-0.302	0.544	0.043	0.992	RPAP3
ASNSD1	asparagine synthetase domain containing 1	Q9NWL6	-1.035	0.00745					Other	enzyme					6264	RPL5	-0.022	0.878	-0.064	0.882	-0.156	0.955	RPL5
ASPH	aspartate beta-hydroxylase	Q12797	0.309	0.00424	0.018	0.987	0.035	0.995	Cytoplasm	enzyme					6266	RPL7	-0.096	0.674	-0.187	0.514	-0.148	0.946	RPL7
ASPM	assembly factor for spindle microtubules	Q8IZT6			-0.924	0.358			Nucleus	other					6271	RPLP0	0.045	0.613	0.796	0.0137	-0.147	0.954	RPLP0
ASPSCR1	ASPSCR1 tether for SLC2A4, UBX domain containing	Q9BZE9	0.127	0.0647	0.164	0.772	0.182	0.929	Cytoplasm	other					6312	RPS3A	-0.028	0.71	0.186	0.62	0.003	0.998	RPS3A
ASRGL1	asparaginase and isoaspartyl peptidase 1	Q7L266					0.215	0.878	Cytoplasm	enzyme					6313	RPS4X	-0.016	0.879	0.11	0.732	-0.079	0.983	RPS4X
ASS1	argininosuccinate synthase 1	P00966	0.108	0.469	0.504	0.116	-0.056	0.989	Cytoplasm	enzyme					6316	RPS6	-0.061	0.667	-0.263	0.488	-0.132	0.956	RPS6
ASXL1	ASXL transcriptional regulator 1	Q8IXJ9			-1.055	0.0613			Nucleus	transcription regulator	unspecified application				6317	RPS6KA1	-0.207	0.28	-0.83	0.0383	0.106	0.97	RPS6KA1
ASXL2	ASXL transcriptional regulator 2	Q76L83	0.02	0.87	1.188	0.0328			Extracellular Space	other					6318	RPS6KA2	-0.495	0.0621					RPS6KA2
ATAD1	ATPase family AAA domain containing 1	Q8NBU5	0.005	0.988	-0.401	0.375	-0.384	0.805	Plasma Membrane	enzyme					6319	RPS6KA3	-0.046	0.744	-0.034	0.95	-0.156	0.954	RPS6KA3
ATAD3A	ATPase family AAA domain containing 3A	Q9NVI7	0.026	0.816	0.656	0.0564	-0.057	0.988	Cytoplasm	other					6321	RPS6KA5	-0.035	0.839	-0.234	0.842	0.82	0.258	RPS6KA5
ATAD3B	ATPase family AAA domain containing 3B	Q5T9A4	0.132	0.357	1.192	0.0887	-0.016	0.997	Nucleus	other					6322	RPS6KA6	1.239	0.164					RPS6KA6
ATAD3C	ATPase family AAA domain containing 3C	Q5T2N8	0.046	0.867					Cytoplasm	other					6323	RPS6KB1	-0.254	0.086	-0.326	0.57			RPS6KB1
ATAD5	ATPase family AAA domain containing 5	Q96QE3			-0.518	0.283			Nucleus	enzyme					6325	RPS6KC1	-0.054	0.813	-0.621	0.524			RPS6KC1
ATAT1	alpha tubulin acetyltransferase 1	Q5SQI0	0.414	0.057	0.946	0.267	0.486	0.811	Cytoplasm	enzyme					#N/A	RPS6KL1	-0.054	0.813	-0.621	0.524			RPS6KC1
ATE1	arginyltransferase 1	O95260	-0.085	0.251	-0.733	0.37	-0.509	0.71	Nucleus	enzyme					6329	RPSA	-0.007	0.984	-0.169	0.659	-0.189	0.938	RPSA
ATF1	activating transcription factor 1	P18846	0.127	0.0942	0.875	0.225	-1.164	0.468	Nucleus	transcription regulator					#N/A	RSP3	-0.649	3.79e-05					RSL24D1
ATF2	activating transcription factor 2	P15336			1.189	0.0335			Nucleus	transcription regulator	prognosis				#N/A	RSP6	-0.649	3.79e-05					RSL24D1
ATF6	activating transcription factor 6	P18850	0.2	0.0122	1.669	0.0113			Cytoplasm	transcription regulator	efficacy				6387	RUVBL1	-0.116	0.288	-0.227	0.597	-0.045	0.992	RUVBL1
ATF6B	activating transcription factor 6 beta	Q99941	0.024	0.909	-0.243	0.746			Nucleus	transcription regulator					6388	RUVBL2	-0.073	0.333	0.246	0.453	0.096	0.962	RUVBL2
ATF7	activating transcription factor 7	P17544	-0.074	0.744	1.676	0.00835			Nucleus	transcription regulator					#N/A	RYK	-0.112	0.278	-0.339	0.782			RYBP
ATF7IP	activating transcription factor 7 interacting protein	Q6VMQ6	-0.077	0.5	0.007	0.995	0.109	0.96	Nucleus	transcription regulator					#N/A	S100A1	-0.017	0.957					RYR3
ATG101	autophagy related 101	Q9BSB4	-0.074	0.577	-0.544	0.18			Cytoplasm	other					6462	SCAP	-0.024	0.848					SCAP
ATG12	autophagy related 12	O94817	-0.188	0.527					Cytoplasm	other					6498	SDF2	0.181	0.457	-1.157	0.179	-0.772	0.656	SDF2
ATG13	autophagy related 13	O75143	-0.105	0.0465	0.151	0.848			Cytoplasm	other					6605	SETDB1	-0.151	0.111	-0.762	0.474	0.173	0.961	SETDB1
ATG14	autophagy related 14	Q6ZNE5	-0.159	0.275	-0.031	0.972			Cytoplasm	other					6616	SF3B3	-0.026	0.814	-0.141	0.735	-0.008	0.997	SF3B3
ATG16L1	autophagy related 16 like 1	Q676U5	-0.092	0.615	-0.167	0.752	-0.01	0.997	Cytoplasm	enzyme					#N/A	SGK1	-0.199	0.52	0.316	0.651			SGF29
ATG2A	autophagy related 2A	Q2TAZ0	-0.586	0.0218	-0.618	0.347	0.939	0.666	Cytoplasm	transporter					#N/A	SGK2	-0.199	0.52	0.316	0.651			SGF29
ATG2B	autophagy related 2B	Q96BY7	-0.39	0.000102	0.775	0.286			Cytoplasm	transporter					#N/A	SGK223	-0.199	0.52	0.316	0.651			SGF29
ATG3	autophagy related 3	Q9NT62	-0.09	0.191	-0.323	0.489	0.177	0.952	Cytoplasm	enzyme					#N/A	SGK3	-0.199	0.52	0.316	0.651			SGF29
ATG4A	autophagy related 4A cysteine peptidase	Q8WYN0	0.198	0.0158	0.071	0.951	-0.713	0.626	Cytoplasm	peptidase					#N/A	SH3RF2	0.118	0.117	-1.272	0.0497	0.022	0.997	SH3RF1
ATG4B	autophagy related 4B cysteine peptidase	Q9Y4P1	0.111	0.174	2.278	0.00482	0.364	0.816	Cytoplasm	peptidase					#N/A	SIM2	0.018	0.925	-0.655	0.286	-0.083	0.988	SIL1
ATG5	autophagy related 5	Q9H1Y0	-0.072	0.653	-0.34	0.432	0.11	0.97	Cytoplasm	other					6701	SIRT1	-0.216	0.0009	-1.095	0.285	0.154	0.897	SIRT1
ATG7	autophagy related 7	O95352	-0.123	0.0379	-0.255	0.735	-0.58	0.81	Cytoplasm	enzyme					6702	SIRT2	0.33	2.57e-05	0.081	0.884	0.043	0.989	SIRT2
ATG9A	autophagy related 9A	Q7Z3C6	-0.013	0.857	-0.077	0.894	-0.301	0.877	Cytoplasm	transporter					6717	SKP2	-0.821	0.000556			-0.331	0.788	SKP2
ATIC	5-aminoimidazole-4-carboxamide ribonucleotide formyltransferase/IMP cyclohydrolase	P31939	0.025	0.758	0.165	0.746	0.002	0.998	Cytoplasm	enzyme		gemcitabine/pemetrexed,pembrolizumab/pemetrexed,pemetrexed			#N/A	SLC12A3	-0.176	0.0116	0.302	0.674	-0.05	0.989	SLC12A2
ATL1	atlastin GTPase 1	Q8WXF7	0.126	0.384	0.262	0.792			Cytoplasm	enzyme					#N/A	SLC1A2	-0.379	0.0499					SLC19A1
ATL2	atlastin GTPase 2	Q8NHH9	0.03	0.807	0.28	0.535	0.217	0.935	Cytoplasm	other					#N/A	SLC34A1	-0.021	0.932	0.677	0.409	-0.194	0.94	SLC33A1
ATL3	atlastin GTPase 3	Q6DD88	-0.022	0.919	0.293	0.47	0.289	0.805	Cytoplasm	other					#N/A	SLC6A14	0.259	0.218					SLC6A11
ATM	ATM serine/threonine kinase	Q13315	-0.263	0.00147	-1.542	0.178			Nucleus	kinase	diagnosis	AZ31,AZD0156,AZD1390,CP466722,KU-55933,KU-60019,M3541,M4076,XRD-0394			#N/A	SLC6A4	-0.384	0.00285					SLC6A15
ATMIN	ATM interactor	O43313	-0.252	0.229					Nucleus	transcription regulator					6834	SLFN11	-0.095	0.497			-0.083	0.99	SLFN11
ATN1	atrophin 1	P54259	0.163	0.229	0.431	0.614			Nucleus	transcription regulator					6895	SMURF1	-0.089	0.585					SMURF1
ATOX1	antioxidant 1 copper chaperone	O00244	-0.04	0.872	-0.006	0.994	-0.011	0.997	Cytoplasm	transporter					6897	SMYD2	-0.013	0.935	-0.2	0.642	-0.272	0.956	SMYD2
ATP11A	ATPase phospholipid transporting 11A	P98196	-0.031	0.88	-1.588	0.0629			Plasma Membrane	transporter					6906	SNCA	0.282	0.00483					SNCA
ATP11B	ATPase phospholipid transporting 11B (putative)	Q9Y2G3	-0.05	0.762	-1.757	0.072			Plasma Membrane	transporter					6912	SNRNP200	-0.216	0.0622	-0.267	0.552	-0.068	0.988	SNRNP200
ATP11C	ATPase phospholipid transporting 11C	Q8NB49	0.028	0.712	0.098	0.911			Plasma Membrane	transporter					#N/A	SOCS6	-0.186	0.367	-0.358	0.521	-0.113	0.988	SOAT1
ATP12A	ATPase H+/K+ transporting non-gastric alpha2 subunit	P54707	0.097	0.448			-1.727	0.335	Plasma Membrane	transporter		aspirin/omeprazole,clarithromycin/omeprazole,diclofenac/omeprazole,omeprazole			6976	SP1	-0.288	0.029	-0.663	0.448			SP1
ATP13A1	ATPase 13A1	Q9HD20	-0.023	0.775	0.072	0.88	-0.14	0.955	Extracellular Space	transporter					6982	SPAG1	-0.066	0.635	0.119	0.783	0.209	0.928	SPAG1
ATP13A2	ATPase cation transporting 13A2	Q9NQ11	-0.461	0.0166	0.734	0.527	0.232	0.961	Cytoplasm	transporter					#N/A	SPSB1	0.23	0.00418	-0.628	0.353	0.331	0.806	SPRYD7
ATP13A3	ATPase 13A3	Q9H7F0	-0.234	0.0833	-0.033	0.967			Extracellular Space	transporter					#N/A	SPSB3	0.23	0.00418	-0.628	0.353	0.331	0.806	SPRYD7
ATP1A1	ATPase Na+/K+ transporting subunit alpha 1	P05023	0.138	0.0558	0.38	0.184	0.04	0.992	Plasma Membrane	transporter		acetyldigitoxin derivative,bretylium,ciclopirox olamine,digitoxin,digoxin,ethacrynic acid,ouabain,perphenazine,reserpine/trichloromethiazide,trichloromethiazide			7029	SPTAN1	0.172	0.0418	0.128	0.774	0.048	0.992	SPTAN1
ATP1A2	ATPase Na+/K+ transporting subunit alpha 2	P50993	0.169	0.62	0.445	0.312	1.074	0.077	Plasma Membrane	transporter		digoxin,ethacrynic acid,perphenazine			7046	SREBF1	-0.12	0.284					SREBF1
ATP1A3	ATPase Na+/K+ transporting subunit alpha 3	P13637	-0.123	0.864	3.051	0.00211			Plasma Membrane	transporter		digoxin,ethacrynic acid,perphenazine			#N/A	SREBP1	0.495	0.134					SREBF2
ATP1B1	ATPase Na+/K+ transporting subunit beta 1	P05026	0.024	0.837	-0.119	0.812	0.073	0.979	Plasma Membrane	transporter					#N/A	SREBP2	0.495	0.134					SREBF2
ATP1B3	ATPase Na+/K+ transporting subunit beta 3	P54709	0.043	0.833	-0.407	0.188	-0.018	0.997	Plasma Membrane	transporter					7063	SRPK1	-0.063	0.5	0.303	0.686	0.012	0.997	SRPK1
ATP2A2	ATPase sarcoplasmic/endoplasmic reticulum Ca2+ transporting 2	P16615	0.039	0.686	0.724	0.00899	0.447	0.435	Cytoplasm	transporter					#N/A	SRPK3	-0.015	0.922	0.14	0.813	0.322	0.666	SRPK2
ATP2B1	ATPase plasma membrane Ca2+ transporting 1	P20020	0.02	0.818	0.12	0.844	0.321	0.697	Plasma Membrane	transporter					7118	STARD13	0.21	0.0118	-0.104	0.914	0.281	0.812	STARD13
ATP2B3	ATPase plasma membrane Ca2+ transporting 3	Q16720			1.5	0.00506			Plasma Membrane	transporter					7123	STAT1	0.132	0.322	0.285	0.499	0.284	0.819	STAT1
ATP2B4	ATPase plasma membrane Ca2+ transporting 4	P23634	0.086	0.373	0.183	0.705	-0.034	0.992	Plasma Membrane	transporter					7124	STAT2	0.605	2.7e-05	-0.333	0.527	-0.299	0.91	STAT2
ATP2C1	ATPase secretory pathway Ca2+ transporting 1	P98194	0.339	4.52e-05	0.435	0.405	0.54	0.447	Cytoplasm	transporter		Ca2+,desflurane,enflurane,isoflurane,sevoflurane			7125	STAT3	0.052	0.622	0.316	0.416	0.365	0.644	STAT3
ATP5F1A	ATP synthase F1 subunit alpha	P25705	-0.039	0.836	0.42	0.0834	0.186	0.885	Cytoplasm	transporter					7126	STAT5A	0.067	0.475	-0.253	0.746	-0.163	0.952	STAT5A
ATP5F1B	ATP synthase F1 subunit beta	P06576	-0.127	0.692	0.314	0.286	0.444	0.59	Cytoplasm	transporter					7138	STING1	0.533	1.97e-05	0.305	0.449	0.064	0.988	STING1
ATP5F1C	ATP synthase F1 subunit gamma	P36542	0.005	0.985	0.16	0.546	0.262	0.776	Cytoplasm	transporter					7139	STIP1	0.263	0.0338	0.56	0.0353	0.607	0.337	STIP1
ATP5F1D	ATP synthase F1 subunit delta	P30049	-0.015	0.966	0.484	0.665	0.357	0.713	Cytoplasm	transporter					7141	STK11	-0.344	0.0302	0.025	0.958			STK11
ATP5IF1	ATP synthase inhibitory factor subunit 1	Q9UII2	0.06	0.858	1.227	0.0267	-0.198	0.952	Cytoplasm	other					#N/A	STK32B	0.246	0.0459	0.263	0.423	0.34	0.649	STK3
ATP5ME	ATP synthase membrane subunit e	P56385	0.403	0.067	0.895	0.00978	0.158	0.931	Cytoplasm	transporter					7150	STK32C			0.316	0.447			STK32C
ATP5MF	ATP synthase membrane subunit f	P56134	-0.076	0.78	-1.142	0.0749	-0.358	0.85	Cytoplasm	transporter					7151	STK33			-0.569	0.164			STK33
ATP5MG	ATP synthase membrane subunit g	O75964	0.144	0.31	0.275	0.352	-0.006	0.998	Cytoplasm	enzyme					7152	STK36	-0.258	0.587					STK36
ATP5MGL	ATP synthase membrane subunit g like	Q7Z4Y8	-0.025	0.967					Cytoplasm	other					7153	STK38	0.201	0.058	-0.082	0.891	-0.382	0.693	STK38
ATP5MJ	ATP synthase membrane subunit j	P56378	0.189	0.477	0.776	0.266	0.46	0.849	Cytoplasm	other					7154	STK38L	0.12	0.279	0.446	0.627			STK38L
ATP5MK	ATP synthase membrane subunit k	Q96IX5	0.184	0.18	-0.472	0.334	-0.114	0.96	Cytoplasm	other					#N/A	STYK1	-0.282	0.000488	-2.421	0.0803			STXBP5
ATP5PB	ATP synthase peripheral stalk-membrane subunit b	P24539	0.05	0.766	0.265	0.353	0.412	0.658	Cytoplasm	transporter					7202	SUGT1	0.026	0.875	0.04	0.945	-0.036	0.997	SUGT1
ATP5PD	ATP synthase peripheral stalk subunit d	O75947	0.165	0.168	-0.016	0.983	-0.531	0.606	Cytoplasm	enzyme					#N/A	SUV39H1					-0.048	0.992	SUSD2
ATP5PF	ATP synthase peripheral stalk subunit F6	P18859	0.24	0.218	1.281	0.171	0.286	0.873	Cytoplasm	transporter					7231	SVIP	-0.1	0.478	0.76	0.385			SVIP
ATP5PO	ATP synthase peripheral stalk subunit OSCP	P48047	0.183	0.0142	-0.027	0.937	0.18	0.924	Cytoplasm	transporter					#N/A	SYK	-0.1	0.49	-2.548	0.00601	-0.218	0.934	SYF2
ATP6AP1	ATPase H+ transporting accessory protein 1	Q15904	0.196	0.00572	-0.21	0.783	-0.146	0.956	Cytoplasm	transporter					7260	TAB2	0.162	0.0133	-0.343	0.776			TAB2
ATP6AP2	ATPase H+ transporting accessory protein 2	O75787	0.173	0.056	-0.104	0.852	0.146	0.906	Cytoplasm	transporter					7261	TAB3	0.325	0.00214	1.29	0.0614	0.452	0.656	TAB3
ATP6V0A1	ATPase H+ transporting V0 subunit a1	Q93050	0.353	0.00625	-0.285	0.58	-0.142	0.959	Cytoplasm	transporter					#N/A	TADA2A	-0.105	0.489					TADA1
ATP6V0A2	ATPase H+ transporting V0 subunit a2	Q9Y487	0.147	0.216	0.666	0.102	0.574	0.434	Cytoplasm	transporter					7271	TAF10	-0.174	0.0864	-1.539	0.0024	-0.58	0.8	TAF10
ATP6V0A4	ATPase H+ transporting V0 subunit a4	Q9HBG4			1.626	0.0113	0.283	0.916	Cytoplasm	transporter	unspecified application				7298	TAOK3	-0.084	0.674	-0.239	0.662	-0.127	0.955	TAOK3
ATP6V0C	ATPase H+ transporting V0 subunit c	P27449	-0.107	0.834	-1.208	0.368			Cytoplasm	transporter					7305	TARDBP	-0.033	0.833	-0.616	0.178	-0.025	0.997	TARDBP
ATP6V0D1	ATPase H+ transporting V0 subunit d1	P61421	0.333	0.00129	-0.316	0.443	-0.004	0.998	Cytoplasm	transporter					7344	TBK1	-0.321	0.00457	-1.225	0.0194	-0.336	0.733	TBK1
ATP6V1A	ATPase H+ transporting V1 subunit A	P38606	0.092	0.693	0.123	0.78	0.4	0.643	Plasma Membrane	transporter		bafilomycin A1,bafilomycin b1			#N/A	TBX22	-0.1	0.653	-0.646	0.324	-0.111	0.97	TBRG4
ATP6V1B1	ATPase H+ transporting V1 subunit B1	P15313	0.412	0.00692			0.118	0.956	Cytoplasm	transporter					7353	TBXAS1			0.871	0.131			TBXAS1
ATP6V1B2	ATPase H+ transporting V1 subunit B2	P21281	0.163	0.153	0.041	0.934	0.059	0.989	Cytoplasm	transporter	unspecified application	gallium nitrate			7364	TCF25	0.14	0.35	-0.638	0.367	-0.219	0.951	TCF25
ATP6V1C1	ATPase H+ transporting V1 subunit C1	P21283	0.248	0.0028	0.017	0.982	0.064	0.988	Cytoplasm	transporter					7369	TCP1	0.009	0.953	0.462	0.125	0.232	0.859	TCP1
ATP6V1D	ATPase H+ transporting V1 subunit D	Q9Y5K8	0.095	0.532	-0.722	0.231	0.232	0.811	Cytoplasm	transporter					#N/A	TEAD2	0.055	0.71	-1.047	0.0496			TEAD1
ATP6V1E1	ATPase H+ transporting V1 subunit E1	P36543	0.144	0.296	0.393	0.294	0.7	0.185	Cytoplasm	transporter					#N/A	TESK1	0.119	0.168	-0.129	0.696	0.499	0.448	TES
ATP6V1F	ATPase H+ transporting V1 subunit F	Q16864	0.48	0.000595	-0.334	0.62	-0.151	0.956	Cytoplasm	enzyme					#N/A	TESK2	0.119	0.168	-0.129	0.696	0.499	0.448	TES
ATP6V1G1	ATPase H+ transporting V1 subunit G1	O75348	0.248	0.00939	0.298	0.635	0.391	0.751	Cytoplasm	transporter					#N/A	TFDP3	-0.058	0.54	-1.668	0.124	-0.26	0.942	TFDP1
ATP6V1G2	ATPase H+ transporting V1 subunit G2	O95670					0.676	0.68	Cytoplasm	transporter					7420	TFRC	-0.112	0.447	-0.47	0.133	-0.005	0.998	TFRC
ATP6V1H	ATPase H+ transporting V1 subunit H	Q9UI12	0.13	0.139	0.859	0.0968	0.108	0.959	Cytoplasm	transporter					7426	TGFBR1	-0.188	0.0629	-2.18	0.0481			TGFBR1
ATP7A	ATPase copper transporting alpha	Q04656	0.432	9.51e-05	0.462	0.472	0.08	0.979	Plasma Membrane	transporter					#N/A	TH	-0.121	0.0996	0.818	0.0649			TGS1
ATP7B	ATPase copper transporting beta	P35670	-0.141	0.681	0.123	0.727			Cytoplasm	transporter					7436	THAP4	-0.359	0.0214					THAP4
ATP8A1	ATPase phospholipid transporting 8A1	Q9Y2Q0			-0.216	0.785			Cytoplasm	transporter					#N/A	THRA	-0.127	0.219	-0.572	0.161	0.026	0.997	THOP1
ATP9A	ATPase phospholipid transporting 9A (putative)	O75110	0.142	0.327			-0.218	0.955	Cytoplasm	transporter					#N/A	TIE1	0.163	0.0966					TICAM1
ATP9B	ATPase phospholipid transporting 9B (putative)	O43861	0.07	0.811	-2.536	0.107			Cytoplasm	transporter					7480	TIMP2	0.388	0.0242	-0.766	0.106			TIMP2
ATPAF1	ATP synthase mitochondrial F1 complex assembly factor 1	Q5TC12	0.146	0.278	0.584	0.746	-0.081	0.978	Cytoplasm	other					7505	TLR4	-0.381	0.734					TLR4
ATPAF2	ATP synthase mitochondrial F1 complex assembly factor 2	Q8N5M1	0.103	0.585	0.851	0.0553	0.219	0.952	Cytoplasm	other					#N/A	TLR7	-0.381	0.734					TLR4
ATR	ATR serine/threonine kinase	Q13535	-0.511	1.23e-06	-0.874	0.363	-0.258	0.951	Nucleus	kinase		ART0380,ATG-018,ATR inhibitor,ATR kinase inhibitor II,ATRN-119,AZ20,berzosertib,camonsertib,ceralasertib,elimusertib,IMP9064,M1774,NU-6027,VX-803			#N/A	TLR9	-0.381	0.734					TLR4
ATRIP	ATR interacting protein	Q8WXE1	-0.673	3.79e-08	-0.6	0.412			Nucleus	kinase					7620	TNFAIP3	-0.014	0.934					TNFAIP3
ATRN	attractin	O75882	0.029	0.796	-0.347	0.825			Extracellular Space	other					7632	TNK1	-0.598	0.321	-2.573	0.0198	-0.594	0.533	TNK1
ATRX	ATRX chromatin remodeler	P46100	0.069	0.476	-0.772	0.252	-0.199	0.954	Nucleus	transcription regulator	unspecified application				7633	TNK2	-0.166	0.181	1.224	0.0426			TNK2
ATXN1	ataxin 1	P54253			0.564	0.228	0.112	0.96	Nucleus	transcription regulator					#N/A	TNNI3K	0.052	0.648	0.104	0.857	0.096	0.978	TNKS1BP1
ATXN10	ataxin 10	Q9UBB4	0.312	0.00275	0.797	0.0843	0.477	0.688	Cytoplasm	other					7654	TOMM34	0.208	0.0421	0.063	0.91	0.328	0.789	TOMM34
ATXN1L	ataxin 1 like	P0C7T5	-0.028	0.79					Nucleus	other					7676	TP53	-0.013	0.905	-0.134	0.797	-0.267	0.838	TP53
ATXN2	ataxin 2	Q99700	0.08	0.158	0	1	0.134	0.934	Nucleus	other					7681	TP53RK	-0.034	0.714	-0.132	0.849	-0.125	0.964	TP53RK
ATXN2L	ataxin 2 like	Q8WWM7	-0.048	0.351	0.198	0.723	0.117	0.959	Nucleus	other					7683	TP73					-0.043	0.992	TP73
ATXN3	ataxin 3	P54252	0.145	0.066	0.513	0.326	-0.011	0.997	Nucleus	peptidase					7693	TPM3	0.03	0.817	0.146	0.742	0.276	0.805	TPM3
ATXN7L3B	ataxin 7 like 3B	Q96GX2	0.08	0.531	0.434	0.4			Cytoplasm	other					7695	TPMT	0.139	0.296	-1.033	0.0292	-0.458	0.713	TPMT
AUH	AU RNA binding methylglutaconyl-CoA hydratase	Q13825	0.092	0.223	0	1	0.032	0.992	Cytoplasm	enzyme					7710	TRADD	0.263	0.232	-0.108	0.844	0.068	0.988	TRADD
AUP1	AUP1 lipid droplet regulating VLDL assembly factor	Q9Y679	0.065	0.49	-0.099	0.838	0.303	0.77	Cytoplasm	other					7712	TRAF2	-0.069	0.268	0.525	0.368	0.393	0.775	TRAF2
AURKA	aurora kinase A	O14965	-0.214	0.0107	-0.093	0.901	0.084	0.984	Nucleus	kinase	efficacy	AKI603,alisertib,AMG 900,AT-9283,aurora A inhibitor I,CYC 116,danusertib,ilorasertib,JAB-2485,JNJ-7706621,MK 5108,MLN8054,SM1-71,SNS 314,TAS-119,tozasertib,TT-00420,TTP607,XMD16-144			7715	TRAF3IP2	0	0.996					TRAF3IP2
AURKAIP1	aurora kinase A interacting protein 1	Q9NWT8	0.221	0.252	0.121	0.81			Nucleus	enzyme					#N/A	TRIM10	0.227	0.0763	-0.593	0.543			TRIAP1
AURKB	aurora kinase B	Q96GD4	-0.597	4.58e-05	0.378	0.481			Nucleus	kinase		AL8326,AMG 900,AT-9283,barasertib,BI 811283,chiauranib,CYC 116,danusertib,GSK1070916,ilorasertib,JNJ-7706621,SKI-G-801,SNS 314,TAK-901,tozasertib,TT-00420,TTP607,XMD16-144,ZM-447439			#N/A	TRIM17	-1.307	0.00587					TRIM16L
AVEN	apoptosis and caspase activation inhibitor	Q9NQS1	-0.136	0.0402	-0.861	0.072	0.613	0.821	Nucleus	other					7743	TRIM2	0.305	0.0047	-0.761	0.102			TRIM2
AVL9	AVL9 cell migration associated	Q8NBF6	-0.147	0.0322	1.353	0.0153	0.09	0.974	Cytoplasm	other					7753	TRIM32	0.132	0.119	-0.332	0.552	-0.002	0.998	TRIM32
AVPI1	arginine vasopressin induced 1	Q5T686	-0.083	0.77					Other	other					7755	TRIM36	-0.402	0.473					TRIM36
AXIN1	axin 1	O15169	0.029	0.78					Cytoplasm	other					#N/A	TRIM37	-0.402	0.473					TRIM36
AXL	AXL receptor tyrosine kinase	P30530	-0.319	0.00238	0.377	0.263			Plasma Membrane	kinase		BA3011,bemcentinib,bosutinib,bosutinib/imatinib,bosutinib/rituximab,BPI-9016M,cabozantinib,cabozantinib/nivolumab,cabozantinib/tyrosine kinase inhibitor,CH5451098,DP-3975,DS-1205c,dubermatinib,gilteritinib,HH30134,humax-AXL-ADC,INCB081776,KC1036,mipasetamab uzoptirine,ningetinib,ONO-7475,PF-07265807,Q702,RXDX-106,sitravatinib,SKI-G-801,SLC-391,tilvestamab			#N/A	TRIM41	-0.025	0.814	-0.042	0.97	-0.243	0.869	TRIM4
AZGP1	alpha-2-glycoprotein 1, zinc-binding	P25311	0.389	0.00162	2.51	0.0103	-0.281	0.85	Extracellular Space	transporter	unspecified application				#N/A	TRIM49	-0.361	0.00174	-0.399	0.345	-0.487	0.57	TRIM47
AZI2	5-azacytidine induced 2	Q9H6S1	0.106	0.264	0.112	0.91			Cytoplasm	other					7761	TRIM56	0.022	0.77	-0.183	0.746	-0.031	0.992	TRIM56
B2M	beta-2-microglobulin	P61769	0.042	0.652	-0.78	0.488	-0.524	0.732	Plasma Membrane	transmembrane receptor	disease progression,efficacy,safety,unspecified application	4'-iodo-4'-deoxydoxorubicin			#N/A	TRIM7	-0.017	0.938			-1.638	0.291	TRIM65
B3GALNT1	beta-1,3-N-acetylgalactosaminyltransferase 1 (globoside blood group)	O75752	0.023	0.94	-1.038	0.142			Cytoplasm	enzyme					#N/A	TRIM73	-0.017	0.938			-1.638	0.291	TRIM65
B3GALT6	beta-1,3-galactosyltransferase 6	Q96L58	-0.063	0.602			0.077	0.997	Cytoplasm	enzyme					#N/A	TRIM74	-0.017	0.938			-1.638	0.291	TRIM65
B3GAT3	beta-1,3-glucuronyltransferase 3	O94766	0.303	0.0077	-0.982	0.441	-0.075	0.988	Cytoplasm	enzyme					#N/A	TRIM8	-0.017	0.938			-1.638	0.291	TRIM65
B3GLCT	beta 3-glucosyltransferase	Q6Y288	0.203	0.101			-0.684	0.873	Cytoplasm	enzyme					7799	TSC1	0.132	0.086	-0.793	0.271	-0.508	0.811	TSC1
B3GNT2	UDP-GlcNAc:betaGal beta-1,3-N-acetylglucosaminyltransferase 2	Q9NY97	0.085	0.743					Cytoplasm	enzyme					7800	TSC2	-0.11	0.115	-1.471	0.0452	-0.587	0.785	TSC2
B3GNT3	UDP-GlcNAc:betaGal beta-1,3-N-acetylglucosaminyltransferase 3	Q9Y2A9	0.145	0.234			-0.58	0.677	Cytoplasm	enzyme					7809	TSG101	0.214	0.037	0.693	0.0368	0.333	0.66	TSG101
B4GALT1	beta-1,4-galactosyltransferase 1	P15291	-0.006	0.986	-0.098	0.85	-0.478	0.671	Cytoplasm	enzyme	diagnosis				#N/A	TSSK1B	-0.026	0.895	-0.525	0.251	-0.447	0.791	TSSC4
B4GALT3	beta-1,4-galactosyltransferase 3	O60512	-0.073	0.629					Cytoplasm	enzyme					#N/A	TSSK2	-0.026	0.895	-0.525	0.251	-0.447	0.791	TSSC4
B4GALT4	beta-1,4-galactosyltransferase 4	O60513	0.004	0.985					Cytoplasm	enzyme					#N/A	TSSK3	-0.026	0.895	-0.525	0.251	-0.447	0.791	TSSC4
B4GALT5	beta-1,4-galactosyltransferase 5	O43286	0.249	0.0923					Cytoplasm	enzyme	unspecified application				#N/A	TSSK4	-0.026	0.895	-0.525	0.251	-0.447	0.791	TSSC4
B4GALT7	beta-1,4-galactosyltransferase 7	Q9UBV7	-0.028	0.919	-0.277	0.762			Cytoplasm	enzyme					#N/A	TSSK6	-0.026	0.895	-0.525	0.251	-0.447	0.791	TSSC4
B4GAT1	beta-1,4-glucuronyltransferase 1	O43505	0.124	0.236	-0.091	0.911			Cytoplasm	enzyme					7831	TTC1	0.099	0.278	0.137	0.768	0.084	0.984	TTC1
B9D1	B9 domain containing 1	Q9UPM9	0.142	0.0393					Plasma Membrane	other					7858	TTN	0.028	0.776	0.635	0.166	-0.196	0.954	TTN
BABAM1	BRISC and BRCA1 A complex member 1	Q9NWV8	0.095	0.184	0.2	0.741	0.059	0.987	Nucleus	other					7897	TXN	0.097	0.692	0.63	0.0471	0.076	0.963	TXN
BABAM2	BRISC and BRCA1 A complex member 2	Q9NXR7	0.157	0.189	-0.008	0.992	0.224	0.894	Cytoplasm	other					7910	TXNRD1	0.041	0.894	0.109	0.725	0.211	0.869	TXNRD1
BACE1	beta-secretase 1	P56817			0.275	0.509			Cytoplasm	peptidase		atabecestat,elenbecestat,lanabecestat,verubecestat			7913	TYK2	-0.175	0.195	-0.962	0.0395	-0.339	0.784	TYK2
BACE2	beta-secretase 2	Q9Y5Z0			1.785	0.00642			Cytoplasm	peptidase					#N/A	TYRO3	-0.605	0.000489	-0.25	0.532	0.286	0.836	TYMS
BACH1	BTB domain and CNC homolog 1	O14867	-0.211	0.217	-0.22	0.599			Nucleus	transcription regulator					7925	UBA1	0.07	0.276	0.016	0.978	-0.011	0.997	UBA1
BAD	BCL2 associated agonist of cell death	Q92934	0.346	0.0115	0.171	0.823	-0.096	0.988	Cytoplasm	other	efficacy				7929	UBA52	-0.316	0.576					UBA52
BAG1	BAG cochaperone 1	Q99933	0.317	0.0565	0.1	0.878	0.141	0.909	Cytoplasm	other					8023	UHRF1	-0.514	7.86e-05	-0.516	0.348	0.255	0.822	UHRF1
BAG2	BAG cochaperone 2	O95816			0.131	0.746	0.196	0.908	Cytoplasm	other					8027	ULK1	-0.302	0.194					ULK1
BAG3	BAG cochaperone 3	O95817	0.692	7.2e-05	0.496	0.237	0.817	0.144	Cytoplasm	other					8037	UNC45A	0.297	0.00014	0.264	0.575	0.369	0.705	UNC45A
BAG4	BAG cochaperone 4	O95429	0.088	0.335	-1.704	0.349			Cytoplasm	other					#N/A	UNC45B	0.297	0.00014	0.264	0.575	0.369	0.705	UNC45A
BAG5	BAG cochaperone 5	Q9UL15	0.085	0.671	0.375	0.598	0.168	0.954	Cytoplasm	other					8062	URI1	-0.048	0.563	0.28	0.464	0.334	0.711	URI1
BAG6	BAG cochaperone 6	P46379	-0.055	0.347	-0.165	0.72	0.067	0.988	Nucleus	enzyme					8148	VIM	0.054	0.462	0.101	0.82	0.572	0.805	VIM
BAIAP2	BAR/IMD domain containing adaptor protein 2	Q9UQB8	0.033	0.71	0.488	0.199	0.329	0.658	Plasma Membrane	kinase					8162	VPS18	0.121	0.066	-0.743	0.108	-0.446	0.733	VPS18
BAIAP2L1	BAR/IMD domain containing adaptor protein 2 like 1	Q9UHR4	-0.161	0.0211	0.493	0.363	0.321	0.805	Cytoplasm	other					8178	VPS41	0.119	0.276	1.086	0.064			VPS41
BAIAP2L2	BAR/IMD domain containing adaptor protein 2 like 2	Q6UXY1	-0.307	0.108					Cytoplasm	other					8214	WASL	0.106	0.249	0.496	0.0851	-0.011	0.997	WASL
BAK1	BCL2 antagonist/killer 1	Q16611	0.038	0.821	1.365	0.0955			Cytoplasm	transporter	efficacy				#N/A	WNK4	-0.228	0.19	1.2	0.0234	1.729	0.23	WNK3
BANF1	BAF nuclear assembly factor 1	O75531	0.294	0.00459	0.363	0.617	-0.583	0.621	Nucleus	other					#N/A	WSB2	-0.068	0.244	0.004	0.994	0.074	0.98	WRNIP1
BANP	BTG3 associated nuclear protein	Q8N9N5			0.769	0.117			Nucleus	other	unspecified application				#N/A	WT1	-0.068	0.244	0.004	0.994	0.074	0.98	WRNIP1
BAP1	BRCA1 associated protein 1	Q92560	-0.081	0.525	1.289	0.0187			Nucleus	peptidase	unspecified application				8280	WTAP	-0.112	0.254	1.531	0.317			WTAP
BASP1	brain abundant membrane attached signal protein 1	P80723	0.68	2.12e-05	0.347	0.612			Nucleus	transcription regulator					8285	WWP1	0.008	0.956	-1.075	0.0466			WWP1
BAX	BCL2 associated X, apoptosis regulator	Q07812	0.204	0.00653	0.629	0.228	0.652	0.408	Cytoplasm	transporter	efficacy,prognosis,unspecified application				8297	XPO1	0.028	0.891	0.049	0.921	0.475	0.42	XPO1
BAZ1A	bromodomain adjacent to zinc finger domain 1A	Q9NRL2	-0.045	0.474	0.042	0.986	-0.491	0.629	Nucleus	other					8297	XPO1	0.028	0.891	0.049	0.921	0.475	0.42	XPO1
BAZ1B	bromodomain adjacent to zinc finger domain 1B	Q9UIG0			0.977	0.222			Nucleus	transcription regulator					8325	YES1	-0.133	0.223	0.279	0.696	-0.388	0.641	YES1
BAZ2A	bromodomain adjacent to zinc finger domain 2A	Q9UIF9			-1.05	0.178			Nucleus	transcription regulator					8345	YWHAB	0.103	0.0554	-0.178	0.61	0.054	0.992	YWHAB
BBOX1	gamma-butyrobetaine hydroxylase 1	O75936	0.418	0.000319					Cytoplasm	enzyme					8350	YWHAZ	0.023	0.788	0.351	0.298	0.132	0.96	YWHAZ
BBS1	Bardet-Biedl syndrome 1	Q8NFJ9	0.17	0.64	-0.789	0.222			Extracellular Space	other					#N/A	ZBED4	-0.213	0.0518					ZBED1
BBS7	Bardet-Biedl syndrome 7	Q8IWZ6			-1.17	0.0325			Cytoplasm	other					#N/A	ZBTB17	-0.216	0.0174	-0.125	0.771			ZBTB11
BBX	BBX high mobility group box domain containing	Q8WY36	-0.006	0.975	-0.481	0.347	-1.011	0.376	Nucleus	transcription regulator					#N/A	ZBTB20	-0.216	0.0174	-0.125	0.771			ZBTB11
BCAM	basal cell adhesion molecule (Lutheran blood group)	P50895			0.17	0.795	0.082	0.98	Plasma Membrane	transmembrane receptor	diagnosis				8359	ZBTB7A	0.204	0.141	0.907	0.642			ZBTB7A
BCAP29	B cell receptor associated protein 29	Q9UHQ4	0.131	0.127	-0.656	0.132			Cytoplasm	transporter					8374	ZC3H7B	0.206	0.0242	-0.886	0.137	-0.488	0.8	ZC3H7B
BCAP31	B cell receptor associated protein 31	P51572	0.145	0.162	0.876	0.029	0.391	0.606	Cytoplasm	transporter					#N/A	ZMYND10	-0.1	0.23	0.592	0.149	-0.197	0.928	ZMYM4
BCAR1	BCAR1 scaffold protein, Cas family member	P56945	-0.149	0.0192	0.644	0.184	0.039	0.995	Cytoplasm	other	prognosis				#N/A	ZNF215	-0.045	0.707	0.286	0.619	-0.241	0.924	ZNF207
BCAR3	BCAR3 adaptor protein, NSP family member	O75815	-0.273	0.00209	-0.103	0.795	0.008	0.997	Cytoplasm	other					#N/A	ZNF509	0.088	0.838					ZNF484
BCAS2	BCAS2 pre-mRNA processing factor	O75934	-0.028	0.728	0.077	0.919	0.7	0.427	Nucleus	other					#N/A	ZNF74	0.266	0.618	-0.907	0.183	-0.678	0.658	ZNF706
BCAS3	BCAS3 microtubule associated cell migration factor	Q9H6U6	0.17	0.0585	0.01	0.987			Nucleus	other
BCAT1	branched chain amino acid transaminase 1	P54687			-0.011	0.99			Cytoplasm	enzyme
BCAT2	branched chain amino acid transaminase 2	O15382	0.051	0.846	-0.418	0.367	0.038	0.997	Cytoplasm	enzyme
BCCIP	BRCA2 and CDKN1A interacting protein	Q9P287	-0.141	0.361	-0.204	0.478	-0.094	0.964	Nucleus	other
BCKDHA	branched chain keto acid dehydrogenase E1 subunit alpha	P12694	0.606	1.88e-07	1.232	0.00239	0.621	0.189	Cytoplasm	enzyme
BCKDHB	branched chain keto acid dehydrogenase E1 subunit beta	P21953	0.153	0.399	-0.827	0.0241	-0.384	0.758	Cytoplasm	enzyme
BCKDK	branched chain keto acid dehydrogenase kinase	O14874	0.169	0.159	-1.349	0.0182	-0.285	0.881	Cytoplasm	kinase		BT2,BT2F
BCL10	BCL10 immune signaling adaptor	O95999	0.222	0.00909	0.122	0.779	-0.027	0.997	Cytoplasm	transcription regulator
BCL2L1	BCL2 like 1	Q07817	0.002	0.996	-0.098	0.835			Cytoplasm	other	efficacy,prognosis	AZD0466,LP-118
BCL2L12	BCL2 like 12	Q9HB09	0.045	0.503	1.078	0.179	0.223	0.959	Nucleus	other		NU-0129
BCL2L13	BCL2 like 13	Q9BXK5	0.149	0.433	-0.159	0.849	-0.102	0.975	Cytoplasm	other
BCL2L2	BCL2 like 2	Q92843	0.041	0.838					Cytoplasm	other		ABT-737,navitoclax,pelcitoclax
BCL3	BCL3 transcription coactivator	P20749	0.024	0.744	0.441	0.652	0.263	0.775	Nucleus	transcription regulator
BCL7B	BAF chromatin remodeling complex subunit BCL7B	Q9BQE9	-0.173	0.062	2.189	0.0151			Nucleus	other
BCL7C	BAF chromatin remodeling complex subunit BCL7C	Q8WUZ0	-0.254	0.355	-0.141	0.801			Nucleus	other
BCL9	BCL9 transcription coactivator	O00512			-0.009	0.988	-0.749	0.851	Nucleus	other
BCL9L	BCL9 like	Q86UU0	0.123	0.115	0.291	0.508	-0.055	0.989	Cytoplasm	other
BCLAF1	BCL2 associated transcription factor 1	Q9NYF8	0.078	0.522	-0.117	0.783	-0.125	0.96	Nucleus	transcription regulator
BCOR	BCL6 corepressor	Q6W2J9	-0.052	0.689	-0.965	0.225			Nucleus	transcription regulator
BCR	BCR activator of RhoGEF and GTPase	P11274	0.062	0.245	0.223	0.575	0.447	0.496	Cytoplasm	kinase	safety	BCR targeting agent
BCS1L	BCS1 homolog, ubiquinol-cytochrome c reductase complex chaperone	Q9Y276	-0.076	0.614	-0.487	0.639	0.043	0.993	Cytoplasm	enzyme
BDH1	3-hydroxybutyrate dehydrogenase 1	Q02338	0.12	0.173	0.127	0.855	-0.059	0.988	Cytoplasm	enzyme
BDH2	3-hydroxybutyrate dehydrogenase 2	Q9BUT1	0.232	0.0189	0.133	0.853	0.269	0.805	Cytoplasm	enzyme
BECN1	beclin 1	Q14457	0.053	0.485	-0.274	0.724	-0.555	0.713	Cytoplasm	other	efficacy
BEND3	BEN domain containing 3	Q5T5X7	-0.385	0.0328	1.083	0.047			Nucleus	other
BET1	Bet1 golgi vesicular membrane trafficking protein	O15155	-0.348	0.409	-0.607	0.257	0.63	0.244	Cytoplasm	transporter
BET1L	Bet1 golgi vesicular membrane trafficking protein like	Q9NYM9	-0.095	0.384	-0.83	0.0384	-0.562	0.688	Cytoplasm	transporter
BICC1	BicC family RNA binding protein 1	Q9H694	-0.266	0.311	2.093	0.00532			Other	other
BICD1	BICD cargo adaptor 1	Q96G01	0.093	0.159	-0.142	0.789			Cytoplasm	other
BICD2	BICD cargo adaptor 2	Q8TD16	-0.032	0.745	0.143	0.73	-0.112	0.97	Cytoplasm	other
BICRA	BRD4 interacting chromatin remodeling complex associated protein	Q9NZM4	0.003	0.987	1.18	0.0368			Nucleus	transcription regulator
BID	BH3 interacting domain death agonist	P55957	0.465	0.153	-0.482	0.363	0.137	0.959	Cytoplasm	other
BIN1	bridging integrator 1	O00499	0.256	0.00158	-0.165	0.747	0.381	0.805	Nucleus	other
BIN3	bridging integrator 3	Q9NQY0	0.274	0.000228	-0.198	0.588	-0.125	0.96	Cytoplasm	other
BIRC2	baculoviral IAP repeat containing 2	Q13490	0.126	0.0393	-0.087	0.845			Cytoplasm	enzyme		APG-1387,ASTX660,BGB-24714,BI-891065,birinapant,GDC-0152,GDC-0917,TQB3728
BIRC5	baculoviral IAP repeat containing 5	O15392			-0.418	0.427			Cytoplasm	other	diagnosis,disease progression,efficacy,prognosis,response to therapy,unspecified application	EZN 3042,gataparsen,terameprocol
BIRC6	baculoviral IAP repeat containing 6	Q9NR09	-0.262	0.0325	-0.135	0.801	-0.112	0.955	Cytoplasm	enzyme
BLM	BLM RecQ like helicase	P54132	-0.283	0.00307	1.409	0.08			Nucleus	enzyme
BLMH	bleomycin hydrolase	Q13867	-0.288	0.286	-0.617	0.196	-0.103	0.972	Cytoplasm	peptidase
BLOC1S1	biogenesis of lysosomal organelles complex 1 subunit 1	P78537	0.295	0.00853	-0.281	0.508	-0.247	0.851	Cytoplasm	other
BLOC1S2	biogenesis of lysosomal organelles complex 1 subunit 2	Q6QNY1	0.086	0.708	0.927	0.0376	0.449	0.82	Cytoplasm	other
BLOC1S3	biogenesis of lysosomal organelles complex 1 subunit 3	Q6QNY0	0.152	0.152	-0.662	0.326	0.369	0.739	Cytoplasm	transporter	diagnosis
BLOC1S4	biogenesis of lysosomal organelles complex 1 subunit 4	Q9NUP1	0.035	0.735	-1.025	0.205	-0.54	0.805	Cytoplasm	other
BLOC1S5	biogenesis of lysosomal organelles complex 1 subunit 5	Q8TDH9	0.151	0.0711	-0.527	0.233	0.499	0.539	Extracellular Space	other
BLOC1S6	biogenesis of lysosomal organelles complex 1 subunit 6	Q9UL45	-0.667	0.285	-3.696	0.0345	-0.256	0.954	Cytoplasm	other
BLTP2	bridge-like lipid transfer protein family member 2	Q14667	-0.084	0.476	-1.264	0.331			Extracellular Space	other
BLTP3A	bridge-like lipid transfer protein family member 3A	Q6BDS2	-0.827	4.64e-06	-0.357	0.661			Cytoplasm	other
BLTP3B	bridge-like lipid transfer protein family member 3B	A0JNW5	-0.43	6.11e-05	0.309	0.475			Cytoplasm	transporter
BLVRA	biliverdin reductase A	P53004	0.107	0.684	-0.015	0.979	0.115	0.964	Cytoplasm	enzyme
BLVRB	biliverdin reductase B	P30043	0.159	0.636	-0.326	0.344	-0.035	0.997	Cytoplasm	enzyme
BLZF1	basic leucine zipper nuclear factor 1	Q9H2G9			0.132	0.813			Cytoplasm	transcription regulator
BMAL1	basic helix-loop-helix ARNT like 1	O00327	-0.088	0.433					Nucleus	transcription regulator
BMAL2	basic helix-loop-helix ARNT like 2	Q8WYA1			-0.396	0.704			Nucleus	transcription regulator
BMI1	BMI1 proto-oncogene, polycomb ring finger	P35226	0.092	0.458	1.383	0.0153			Nucleus	transcription regulator	diagnosis,efficacy,prognosis	PTC596
BMP1	bone morphogenetic protein 1	P13497	0.126	0.64					Extracellular Space	peptidase	efficacy
BMP2K	BMP2 inducible kinase	Q9NSY1	0.086	0.301	-0.306	0.656			Nucleus	kinase		LP-935509,SM1-71
BMP4	bone morphogenetic protein 4	P12644			-0.988	0.0486			Extracellular Space	growth factor
BMPR1A	bone morphogenetic protein receptor type 1A	P36894			1.968	0.0228			Plasma Membrane	kinase	diagnosis,unspecified application	BMP type I receptor kinase inhibitor compound A,LDN-193189
BMPR2	bone morphogenetic protein receptor type 2	Q13873	0.147	0.228	-1.977	0.00601			Plasma Membrane	kinase	diagnosis,unspecified application
BMS1	BMS1 ribosome biogenesis factor	Q14692	0.007	0.96	-0.17	0.822	-0.108	0.979	Nucleus	other
BNC1	basonuclin zinc finger protein 1	Q01954	-0.128	0.392					Nucleus	transcription regulator
BNIP1	BCL2 interacting protein 1	Q12981	0.082	0.369	0.424	0.432	0.199	0.928	Cytoplasm	transporter
BNIP2	BCL2 interacting protein 2	Q12982	-0.261	0.273					Cytoplasm	other
BNIP3	BCL2 interacting protein 3	Q12983			-1.433	0.0174			Cytoplasm	other
BOD1	biorientation of chromosomes in cell division 1	Q96IK1	-0.011	0.927	-0.02	0.969	-0.705	0.412	Nucleus	other
BOD1L1	biorientation of chromosomes in cell division 1 like 1	Q8NFC6	0.114	0.0594	-0.61	0.228	0.403	0.582	Nucleus	other
BOLA1	bolA family member 1	Q9Y3E2	0.042	0.672			-0.014	0.997	Cytoplasm	other
BOLA3	bolA family member 3	Q53S33	0.133	0.239	0.076	0.871			Cytoplasm	other
BOP1	BOP1 ribosomal biogenesis factor	Q14137	-0.435	4.19e-05	0.169	0.846			Nucleus	other
BORCS5	BLOC-1 related complex subunit 5	Q969J3	0.002	0.988	-0.4	0.323	-0.364	0.908	Cytoplasm	other
BORCS6	BLOC-1 related complex subunit 6	Q96GS4	0.26	0.0109	1.495	0.0197	-0.207	0.954	Cytoplasm	other
BORCS7	BLOC-1 related complex subunit 7	Q96B45	0.153	0.126	0.166	0.762	0.651	0.741	Cytoplasm	other
BORCS8	BLOC-1 related complex subunit 8	Q96FH0			-0.738	0.461			Cytoplasm	other
BPGM	bisphosphoglycerate mutase	P07738	-0.024	0.935	-0.593	0.438	-0.3	0.822	Extracellular Space	phosphatase
BPHL	biphenyl hydrolase like	Q86WA6	0.173	0.111	-1.405	0.0175	-0.996	0.592	Cytoplasm	enzyme
BPNT1	3'(2'), 5'-bisphosphate nucleotidase 1	O95861	0.159	0.112	0.081	0.858	0.082	0.981	Nucleus	phosphatase
BPNT2	3'(2'), 5'-bisphosphate nucleotidase 2	Q9NX62	0.092	0.457	0.524	0.211	0.145	0.956	Cytoplasm	enzyme
BPTF	bromodomain PHD finger transcription factor	Q12830	0.002	0.987	0.97	0.274			Nucleus	transcription regulator	unspecified application
BRAF	B-Raf proto-oncogene, serine/threonine kinase	P15056	0.067	0.424	-4.138	0.000902			Cytoplasm	kinase	diagnosis,prognosis,response to therapy,unspecified application	5-azacytidine/sorafenib,885-A,ABM-1310,ARQ 736,ASN003,AZ 628,belvarafenib,BGB-3245,binimetinib/cetuximab/encorafenib,binimetinib/encorafenib,binimetinib/encorafenib/panitumumab,binimetinib/vemurafenib,bortezomib/sorafenib,BRAF inhibitor,CCT239065,CEP-32496,cetuximab/dabrafenib/trametinib,cetuximab/encorafenib,cetuximab/irinotecan/vemurafenib,cetuximab/vemurafenib,CFT1946,clofarabine/cytarabine/so…
BRAP	BRCA1 associated protein	Q7Z569	0.177	0.00207	0.118	0.922			Cytoplasm	enzyme
BRAT1	BRCA1 associated ATM activator 1	Q6PJG6	-0.274	0.0328	-1.205	0.103	-0.093	0.969	Nucleus	other
BRCC3	BRCA1/BRCA2-containing complex subunit 3	P46736	-0.142	0.423	-0.135	0.855	-0.08	0.975	Nucleus	enzyme
BRD2	bromodomain containing 2	P25440	-0.079	0.341	-1.472	0.126	-0.176	0.956	Nucleus	kinase		BI 894999,JAB-8263
BRD3	bromodomain containing 3	Q15059	0.255	0.0508	0.068	0.942	-1.052	0.144	Nucleus	kinase		BI 894999,JAB-8263
BRD4	bromodomain containing 4	O60885	0.168	0.0156	0.665	0.0702	0.231	0.819	Nucleus	kinase		AX15839,AX15910,AZD5153,BI 894999,JAB-8263,NUV-868,PLX2853,PLX51107,SF2523,SYHA1801
BRD7	bromodomain containing 7	Q9NPI1	-0.24	0.00698	-0.397	0.355			Nucleus	transcription regulator
BRD8	bromodomain containing 8	Q9H0E9	-0.083	0.284	-0.086	0.957			Nucleus	transcription regulator
BRD9	bromodomain containing 9	Q9H8M2	-0.245	0.476	-0.733	0.0356			Nucleus	other		CFT8634,FHD-609
BRF1	BRF1 RNA polymerase III transcription initiation factor subunit	Q92994	-0.033	0.698	-0.233	0.779			Nucleus	transcription regulator
BRI3BP	BRI3 binding protein	Q8WY22	-0.205	0.378	0.025	0.986	-0.139	0.955	Extracellular Space	other
BRIP1	BRCA1 interacting helicase 1	Q9BX63	-0.166	0.598	0.256	0.719			Nucleus	enzyme
BRIX1	biogenesis of ribosomes BRX1	Q8TDN6	-0.445	0.147	0.29	0.524	0.049	0.996	Nucleus	other
BRK1	BRICK1 subunit of SCAR/WAVE actin nucleating complex	Q8WUW1	-0.082	0.843	-0.525	0.209	-0.047	0.992	Cytoplasm	other
BRMS1	BRMS1 transcriptional repressor and anoikis regulator	Q9HCU9	-0.219	0.0165					Nucleus	transcription regulator
BRMS1L	BRMS1 like transcriptional repressor	Q5PSV4	-0.338	0.377	0.248	0.577			Other	other
BROX	BRO1 domain and CAAX motif containing	Q5VW32	0.22	0.00691	0.151	0.746	0.212	0.896	Cytoplasm	other
BRPF3	bromodomain and PHD finger containing 3	Q9ULD4	0.698	0.108					Nucleus	other
BSCL2	BSCL2 lipid droplet biogenesis associated, seipin	Q96G97					0.527	0.411	Cytoplasm	other
BSDC1	BSD domain containing 1	Q9NW68	0.188	0.115	-0.281	0.62	-0.024	0.997	Other	other
BSG	basigin (Ok blood group)	P35613	-0.331	0.0728	-1.013	0.0662	0.165	0.95	Plasma Membrane	transporter	disease progression,prognosis,response to therapy	metuximab
BST2	bone marrow stromal cell antigen 2	Q10589			0.169	0.739	0.354	0.799	Plasma Membrane	other
BTAF1	B-TFIID TATA-box binding protein associated factor 1	O14981	-0.159	0.105	-0.313	0.551	-0.008	0.997	Nucleus	transcription regulator
BTBD1	BTB domain containing 1	Q9H0C5	0.127	0.743					Cytoplasm	other
BTBD10	BTB domain containing 10	Q9BSF8			-0.49	0.218			Cytoplasm	other
BTBD2	BTB domain containing 2	Q9BX70	-0.017	0.876	1.161	0.0381			Cytoplasm	other
BTBD8	BTB domain containing 8	Q5XKL5	0.114	0.424	-0.626	0.489			Nucleus	other
BTBD9	BTB domain containing 9	Q96Q07	0.212	0.117	1.238	0.0481			Plasma Membrane	other
BTD	biotinidase	P43251	0.133	0.156	-0.078	0.896			Extracellular Space	enzyme
BTF3	basic transcription factor 3	P20290	-0.114	0.459	0.888	0.129	-0.422	0.77	Nucleus	transcription regulator
BTF3L4	basic transcription factor 3 like 4	Q96K17	-0.064	0.817	-0.291	0.601	-0.155	0.954	Other	other
BTG1	BTG anti-proliferation factor 1	P62324	0.101	0.296					Nucleus	transcription regulator
BTN2A1	butyrophilin subfamily 2 member A1	Q7KYR7	0.152	0.111	-0.382	0.339			Plasma Membrane	other
BTN3A3	butyrophilin subfamily 3 member A3	O00478			0.392	0.312			Plasma Membrane	other
BTNL10P	--	A8MVZ5	-0.52	0.0503					Other	other
BUB1	BUB1 mitotic checkpoint serine/threonine kinase	O43683	-0.369	0.0459	-1.357	0.132	-0.584	0.954	Nucleus	kinase
BUB1B	BUB1 mitotic checkpoint serine/threonine kinase B	O60566	-0.335	2.84e-05	0.01	0.985			Nucleus	kinase
BUB3	BUB3 mitotic checkpoint protein	O43684	-0.049	0.594	0.195	0.622	0.321	0.688	Nucleus	other
BUD13	BUD13 homolog	Q9BRD0	-0.164	0.494	-0.641	0.522			Nucleus	other
BUD23	BUD23 rRNA methyltransferase and ribosome maturation factor	O43709	-0.65	7.56e-08	-0.372	0.645	-0.045	0.992	Nucleus	enzyme
BUD31	BUD31 homolog	P41223	-0.294	0.0484	-0.948	0.154	-0.478	0.693	Nucleus	transcription regulator
BYSL	bystin like	Q13895	-0.253	0.0534	-0.921	0.0496	-0.289	0.821	Nucleus	other
BZW1	basic leucine zipper and W2 domains 1	Q7L1Q6	0.227	0.00598	0.198	0.611	0.127	0.956	Cytoplasm	translation regulator
BZW2	basic leucine zipper and W2 domains 2	Q9Y6E2	0.084	0.312	0.499	0.132	-0.058	0.989	Cytoplasm	translation regulator
C11orf52	chromosome 11 open reading frame 52	Q96A22					0.894	0.0803	Cytoplasm	other
C11orf54	chromosome 11 open reading frame 54	Q9H0W9	0.151	0.1	-0.421	0.494	-0.458	0.726	Nucleus	enzyme
C11orf58	chromosome 11 open reading frame 58	O00193	-0.041	0.849	0.811	0.0913	0.321	0.894	Other	other
C11orf68	chromosome 11 open reading frame 68	Q9H3H3	0.08	0.257	-0.021	0.972	-0.095	0.974	Other	other
C11orf98	chromosome 11 open reading frame 98	E9PRG8	-0.143	0.0445	-0.215	0.788	0.012	0.997	Other	other
C12orf4	chromosome 12 open reading frame 4	Q9NQ89	-0.187	0.287					Cytoplasm	other
C12orf43	chromosome 12 open reading frame 43	Q96C57	0.009	0.941	0.053	0.961	-0.717	0.504	Other	other
C12orf54	chromosome 12 open reading frame 54	Q6X4T0	-0.409	0.51					Other	other
C12orf57	chromosome 12 open reading frame 57	Q99622	-0.121	0.312	-0.328	0.748	-0.255	0.954	Cytoplasm	other
C12orf75	chromosome 12 open reading frame 75	Q8TAD7	0.683	0.000606					Other	other
C15orf39	chromosome 15 open reading frame 39	Q6ZRI6	-0.271	0.241					Cytoplasm	other
C15orf40	chromosome 15 open reading frame 40	Q8WUR7	0.051	0.782	0.364	0.62			Other	other
C15orf48	chromosome 15 open reading frame 48	Q9C002	0.873	0.0332	-0.049	0.979			Nucleus	other
C17orf49	chromosome 17 open reading frame 49	Q8IXM2	-0.023	0.819	0.705	0.0597	0.119	0.956	Nucleus	other
C17orf75	chromosome 17 open reading frame 75	Q9HAS0	0.04	0.757	0.215	0.665	-0.006	0.997	Extracellular Space	other
C17orf80	chromosome 17 open reading frame 80	Q9BSJ5	0.196	0.201	0.348	0.477			Cytoplasm	other
C18orf21	chromosome 18 open reading frame 21	Q32NC0	-0.102	0.223	-3.37	0.0037			Other	other
C18orf32	chromosome 18 open reading frame 32	Q8TCD1			-0.362	0.504			Other	other
C19orf12	chromosome 19 open reading frame 12	Q9NSK7	0.1	0.522					Cytoplasm	other
C19orf25	chromosome 19 open reading frame 25	Q9UFG5	0.018	0.945	-1.818	0.0608	-0.183	0.979	Other	other
C19orf33	chromosome 19 open reading frame 33	Q9GZP8	0.097	0.54	-0.26	0.68			Nucleus	other
C19orf47	chromosome 19 open reading frame 47	Q8N9M1	-0.316	0.0109	1.44	0.0801			Nucleus	other
C19orf53	chromosome 19 open reading frame 53	Q9UNZ5	-0.187	0.414					Nucleus	other
C1D	C1D nuclear receptor corepressor	Q13901	0.212	0.343	0.796	0.0659			Nucleus	transcription regulator
C1GALT1	core 1 synthase, glycoprotein-N-acetylgalactosamine 3-beta-galactosyltransferase 1	Q9NS00	-0.074	0.501	-0.444	0.491	-0.325	0.828	Plasma Membrane	enzyme
C1GALT1C1	C1GALT1 specific chaperone 1	Q96EU7	0.025	0.911	-0.893	0.245	-0.022	0.997	Cytoplasm	other
C1orf116	chromosome 1 open reading frame 116	Q9BW04	0.421	2.89e-05	0.32	0.744	-0.248	0.934	Cytoplasm	other
C1orf122	chromosome 1 open reading frame 122	Q6ZSJ8	0.1	0.377	0.044	0.974	0.115	0.978	Other	other
C1orf174	chromosome 1 open reading frame 174	Q8IYL3	-0.121	0.294	0.279	0.764			Nucleus	other
C1orf198	chromosome 1 open reading frame 198	Q9H425	-0.193	0.193	0.072	0.962	0.037	0.992	Cytoplasm	other
C1orf35	chromosome 1 open reading frame 35	Q9BU76	-0.143	0.196	0.735	0.0909	0.225	0.928	Other	other
C1orf43	chromosome 1 open reading frame 43	Q9BWL3	-0.218	0.306	-0.008	0.991	0.222	0.954	Other	other
C1orf50	chromosome 1 open reading frame 50	Q9BV19	0.268	0.00561	-0.091	0.909	0.151	0.955	Other	other
C1orf52	chromosome 1 open reading frame 52	Q8N6N3	0.087	0.73	0.466	0.366	0.065	0.992	Nucleus	other
C1QBP	complement C1q binding protein	Q07021	0.045	0.793	-0.286	0.619	0.018	0.997	Cytoplasm	transcription regulator
C21orf91	chromosome 21 open reading frame 91	Q9NYK6	-0.661	0.0303					Other	other
C2CD2	C2 calcium dependent domain containing 2	Q9Y426	0.174	0.0235	-1.443	0.351	-2.478	0.144	Cytoplasm	other
C2CD2L	C2CD2 like	O14523			-1.258	0.179	-0.996	0.44	Cytoplasm	transporter
C2CD3	C2 domain containing 3 centriole elongation regulator	Q4AC94	-0.017	0.953	1.307	0.02			Cytoplasm	other
C2CD5	C2 calcium dependent domain containing 5	Q86YS7	-0.016	0.876	-0.181	0.804	0.062	0.992	Cytoplasm	other
C2orf49	chromosome 2 open reading frame 49	Q9BVC5	0.202	0.0226	-0.375	0.798	-0.418	0.775	Nucleus	other
C2orf69	chromosome 2 open reading frame 69	Q8N8R5	0.081	0.399	-1.764	0.0105			Cytoplasm	other
C2orf76	chromosome 2 open reading frame 76	Q3KRA6	0.036	0.86			0.183	0.934	Other	other
C3	complement C3	P01024	0.835	2.63e-07	0.391	0.213	0.491	0.624	Extracellular Space	peptidase	efficacy	efdamrofusp alfa,IGG (complex),pegcetacoplan
C3orf38	chromosome 3 open reading frame 38	Q5JPI3	0.066	0.393	0.009	0.988			Nucleus	peptidase
C4A/C4B	complement C4A (Rodgers blood group)	P0C0L4	0.188	0.0232	-0.822	0.118	0.206	0.938	Extracellular Space	other	unspecified application	efdamrofusp alfa,IGG (complex)
C5	complement C5	P01031			0.669	0.32			Extracellular Space	cytokine		avacincaptad pegol,cemdisiran,eculizumab,IFX-1,IGG (complex),pozelimab,ravulizumab,zilucoplan
C5orf15	chromosome 5 open reading frame 15	Q8NC54	0.25	0.0512	1.133	0.0336	1.407	0.0257	Other	other
C5orf22	chromosome 5 open reading frame 22	Q49AR2	0.138	0.0617	0.372	0.558	0.362	0.713	Other	other
C6orf120	chromosome 6 open reading frame 120	Q7Z4R8	0.151	0.563	-3.195	0.0151			Cytoplasm	other
C6orf132	chromosome 6 open reading frame 132	Q5T0Z8	0.371	6.48e-05	-0.002	0.998	0.283	0.805	Other	other
C6orf136	chromosome 6 open reading frame 136	Q5SQH8	0.093	0.847					Cytoplasm	other
C6orf47	chromosome 6 open reading frame 47	O95873	-0.144	0.616	1.834	0.00731			Cytoplasm	other
C6orf89	chromosome 6 open reading frame 89	Q6UWU4	-0.225	0.258	-0.05	0.95			Cytoplasm	other
C7	complement C7	P10643			-2.059	0.0182			Extracellular Space	other
C7orf25	chromosome 7 open reading frame 25	Q9BPX7	-0.132	0.23	0.103	0.888	0.488	0.741	Other	other
C7orf50	chromosome 7 open reading frame 50	Q9BRJ6	-0.032	0.778	-0.582	0.29	-0.245	0.935	Other	other
C8orf33	chromosome 8 open reading frame 33	Q9H7E9	0.009	0.934	0.349	0.581	0.232	0.906	Other	other
C8orf82	chromosome 8 open reading frame 82	Q6P1X6	0.19	0.274	-0.533	0.219	-0.335	0.855	Cytoplasm	other
C9	complement C9	P02748	0.062	0.847	0.457	0.415			Extracellular Space	other	unspecified application
C9orf40	chromosome 9 open reading frame 40	Q8IXQ3	-0.605	0.00149	-1.296	0.323			Other	other
C9orf72	C9orf72-SMCR8 complex subunit	Q96LT7	-0.086	0.372					Cytoplasm	other
C9orf78	chromosome 9 open reading frame 78	Q9NZ63	-0.055	0.49	0.217	0.57	-0.103	0.974	Nucleus	other
CA12	carbonic anhydrase 12	O43570	-0.173	0.449	-2.164	0.0031			Plasma Membrane	enzyme		acetazolamide,benzthiazide,chlorothiazide,chlorthalidone,hydrochlorothiazide,methazolamide,sulfacetamide,topiramate,trichloromethiazide
CA13	carbonic anhydrase 13	Q8N1Q1	-0.069	0.713	0.022	0.975			Cytoplasm	enzyme		acetazolamide,benzthiazide,chlorothiazide,chlorthalidone,hydrochlorothiazide,methazolamide,sulfacetamide,topiramate,trichloromethiazide
CA2	carbonic anhydrase 2	P00918	0.005	0.986	0.32	0.688			Cytoplasm	enzyme	diagnosis,unspecified application	acetazolamide,benzthiazide,brimonidine/brinzolamide,brinzolamide,chlorothiazide,chlorothiazide/reserpine,chlorthalidone,diazoxide,dichlorphenamide,dorzolamide,dorzolamide/timolol,ethoxyzolamide,hydrochlorothiazide,methazolamide,phentermine/topiramate,quinethazone,sulfacetamide,topiramate,trichloromethiazide
CA9	carbonic anhydrase 9	Q16790	-0.289	0.0898			-0.2	0.955	Nucleus	enzyme	diagnosis,efficacy,prognosis,unspecified application	acetazolamide,BAY79-4620,benzthiazide,chlorothiazide,chlorthalidone,DTP348,girentuximab,hydrochlorothiazide,I 131 chimeric G250,indium-111-DOTA-girentuximab-irdye800cw,iodine I-124 girentuximab,lutetium Lu-177 girentuximab,methazolamide,SLC-0111,sulfacetamide,topiramate,trichloromethiazide,Y 90 chimeric G250
CAAP1	caspase activity and apoptosis inhibitor 1	Q9H8G2	0.106	0.493	0.295	0.642			Nucleus	other
CAB39	calcium binding protein 39	Q9Y376	-0.164	0.463	-0.648	0.125	0.112	0.96	Cytoplasm	enzyme
CAB39L	calcium binding protein 39 like	Q9H9S4	-0.175	0.563			-0.016	0.997	Cytoplasm	kinase
CACNB3	calcium voltage-gated channel auxiliary subunit beta 3	P54284	-1.104	0.0171					Plasma Membrane	ion channel		dexamethasone/rituximab/verapamil,mibefradil,nimodipine,trandolapril/verapamil,verapamil
CACTIN	cactin, spliceosome C complex subunit	Q8WUQ7	0.052	0.705	1.139	0.0334			Nucleus	other
CACUL1	CDK2 associated cullin domain 1	Q86Y37	-0.006	0.954	0.87	0.1	0.463	0.59	Other	other
CACYBP	calcyclin binding protein	Q9HB71	0.02	0.931	-0.326	0.378	0.124	0.96	Nucleus	other
CAD	carbamoyl-phosphate synthetase 2, aspartate transcarbamylase, and dihydroorotase	P27708	-0.328	0.00165	0.039	0.933	-0.158	0.952	Cytoplasm	enzyme
CADM4	cell adhesion molecule 4	Q8NFZ8					-0.004	0.998	Plasma Membrane	other
CAGE1	cancer antigen 1	Q8TC20					-0.28	0.956	Other	other
CALB2	calbindin 2	P22676	0.173	0.191	0.132	0.719	0.18	0.935	Cytoplasm	other	unspecified application
CALCOCO1	calcium binding and coiled-coil domain 1	Q9P1Z2	0.155	0.0719	-0.905	0.581	0.548	0.733	Nucleus	transcription regulator
CALCOCO2	calcium binding and coiled-coil domain 2	Q13137	0.044	0.55	-0.088	0.877	-0.14	0.959	Nucleus	other
CALD1	caldesmon 1	Q05682	0.123	0.223	0.103	0.821	0.139	0.959	Cytoplasm	other
CALML5	calmodulin like 5	Q9NZT1	0.138	0.507			0.332	0.81	Cytoplasm	other
CALR	calreticulin	P27797	-0.073	0.797	-0.427	0.236	-0.208	0.95	Cytoplasm	transcription regulator	efficacy,unspecified application
CALR3	calreticulin 3	Q96L12			0.878	0.0695			Cytoplasm	other
CALU	calumenin	O43852	-0.069	0.826	-0.71	0.0646	-0.283	0.908	Cytoplasm	other
CAMK1	calcium/calmodulin dependent protein kinase I	Q14012			-0.278	0.739			Cytoplasm	kinase
CAMK1D	calcium/calmodulin dependent protein kinase ID	Q8IU85			-0.841	0.102	-0.098	0.961	Cytoplasm	kinase
CAMK2A	calcium/calmodulin dependent protein kinase II alpha	Q9UQM7	0.425	0.0338					Cytoplasm	kinase
CAMK2B	calcium/calmodulin dependent protein kinase II beta	Q13554	0.212	0.0863	-0.236	0.596			Cytoplasm	kinase
CAMK2D	calcium/calmodulin dependent protein kinase II delta	Q13557	0.247	0.00284	0.85	0.0198	0.333	0.733	Cytoplasm	kinase
CAMK2G	calcium/calmodulin dependent protein kinase II gamma	Q13555	0.293	0.00791	-0.739	0.116	0.419	0.582	Cytoplasm	kinase
CAMK4	calcium/calmodulin dependent protein kinase IV	Q16566			0.988	0.0418			Nucleus	kinase
CAMKK1	calcium/calmodulin dependent protein kinase kinase 1	Q8N5S9	0.064	0.596					Cytoplasm	kinase
CAMKK2	calcium/calmodulin dependent protein kinase kinase 2	Q96RR4	-0.204	0.05	-0.554	0.29			Cytoplasm	kinase
CAMKMT	calmodulin-lysine N-methyltransferase	Q7Z624	-0.165	0.0252					Nucleus	enzyme
CAMLG	calcium modulating ligand	P49069	-0.002	0.98	1.028	0.022	-0.258	0.953	Cytoplasm	other		alemtuzumab/cyclosporin A,basiliximab/cyclosporine,cyclosporin A,cyclosporin A/methotrexate,cyclosporine A/sirolimus/tacrolimus,cyclosporine A/tacrolimus
CAMSAP1	calmodulin regulated spectrin associated protein 1	Q5T5Y3	0.068	0.336	0.043	0.943	-0.756	0.39	Cytoplasm	other
CAMSAP2	calmodulin regulated spectrin associated protein family member 2	Q08AD1	0.016	0.814	-0.566	0.251	-0.178	0.92	Cytoplasm	other
CAMSAP3	calmodulin regulated spectrin associated protein family member 3	Q9P1Y5	0.367	3.08e-05	1.468	0.0213	0.07	0.984	Cytoplasm	other
CAND1	cullin associated and neddylation dissociated 1	Q86VP6	0.026	0.814	0.203	0.565	0.041	0.992	Cytoplasm	transcription regulator
CAND2	cullin associated and neddylation dissociated 2 (putative)	O75155			0.281	0.711			Nucleus	transcription regulator
CANT1	calcium activated nucleotidase 1	Q8WVQ1	0.167	0.174	-1.058	0.0379	0.239	0.906	Extracellular Space	enzyme
CANX	calnexin	P27824	-0.192	0.501	-0.151	0.676	-0.29	0.9	Cytoplasm	other	efficacy
CAP1	cyclase associated actin cytoskeleton regulatory protein 1	Q01518	0.04	0.699	0.695	0.0819	0.153	0.954	Plasma Membrane	other
CAP2	cyclase associated actin cytoskeleton regulatory protein 2	P40123	0.469	2.32e-06	0.752	0.0458	0.47	0.498	Plasma Membrane	other	disease progression
CAPG	capping actin protein, gelsolin like	P40121	-0.017	0.891	-0.509	0.155	0.432	0.582	Nucleus	other
CAPN1	calpain 1	P07384	0.11	0.0857	0.114	0.874	-0.161	0.954	Cytoplasm	peptidase		alicapistat,BLD-2660
CAPN15	calpain 15	O75808	-0.401	0.00317	2.681	0.00828			Other	peptidase
CAPN2	calpain 2	P17655	-0.19	0.35	-0.358	0.351	-0.232	0.935	Cytoplasm	peptidase		alicapistat,BLD-2660
CAPN5	calpain 5	O15484			-0.616	0.213			Cytoplasm	peptidase
CAPN7	calpain 7	Q9Y6W3	-0.141	0.0451	-0.61	0.392	-0.199	0.888	Cytoplasm	peptidase
CAPNS1	calpain small subunit 1	P04632	-0.22	0.4	0.372	0.283	0.507	0.466	Cytoplasm	peptidase
CAPNS2	calpain small subunit 2	Q96L46	-0.097	0.718	-1.645	0.0199			Cytoplasm	peptidase
CAPRIN1	cell cycle associated protein 1	Q14444	-0.046	0.624	0.304	0.357	-0.068	0.988	Cytoplasm	translation regulator
CAPS	calcyphosine	Q13938	1.012	2.36e-07					Cytoplasm	other
CAPZA1	capping actin protein of muscle Z-line subunit alpha 1	P52907	0.012	0.949	-0.385	0.321	-0.117	0.975	Cytoplasm	other
CAPZA2	capping actin protein of muscle Z-line subunit alpha 2	P47755	-0.017	0.936	-0.307	0.563	-0.167	0.954	Cytoplasm	other
CAPZB	capping actin protein of muscle Z-line subunit beta	P47756	0.092	0.357	0.394	0.0955	-0.028	0.997	Cytoplasm	other		vacuolin-1
CARD10	caspase recruitment domain family member 10	Q9BWT7	0.116	0.135	-0.162	0.876	2.855	0.00965	Cytoplasm	other
CARD16	caspase recruitment domain family member 16	Q5EG05	0.309	0.0462			-0.096	0.974	Other	other
CARD19	caspase recruitment domain family member 19	Q96LW7	0.153	0.304	-0.674	0.195			Cytoplasm	other
CARD6	caspase recruitment domain family member 6	Q9BX69	0.299	0.0555	-1.714	0.0238			Cytoplasm	other
CARHSP1	calcium regulated heat stable protein 1	Q9Y2V2	0.056	0.84	-0.662	0.303	-0.152	0.954	Cytoplasm	transcription regulator
CARM1	coactivator associated arginine methyltransferase 1	Q86X55	-0.132	0.136	-0.202	0.656	0.03	0.997	Nucleus	enzyme
CARMIL1	capping protein regulator and myosin 1 linker 1	Q5VZK9	0.223	0.0017	0.042	0.949	0.044	0.992	Cytoplasm	enzyme
CARNMT1	carnosine N-methyltransferase 1	Q8N4J0	-0.008	0.923	0.645	0.125			Cytoplasm	enzyme
CARS1	cysteinyl-tRNA synthetase 1	P49589	-0.262	0.0242	0.162	0.713	0.217	0.907	Cytoplasm	enzyme
CARS2	cysteinyl-tRNA synthetase 2, mitochondrial	Q9HA77	0.223	0.00701	-0.224	0.638	0.027	0.997	Cytoplasm	enzyme
CASC3	CASC3 exon junction complex subunit	O15234	-0.055	0.613	0.105	0.944			Nucleus	other
CASK	calcium/calmodulin dependent serine protein kinase	O14936	0.181	0.0269	0.169	0.693	0.176	0.9	Plasma Membrane	kinase
CASKIN2	CASK interacting protein 2	Q8WXE0	-0.087	0.374	-1.287	0.597	-0.017	0.997	Cytoplasm	other
CASP1	caspase 1	P29466	0.43	0.000326			0.3	0.821	Cytoplasm	peptidase		caspase 1 inhibitor
CASP10	caspase 10	Q92851	0.181	0.435	-0.287	0.594	-0.194	0.954	Cytoplasm	peptidase		caspase 10 inhibitor
CASP14	caspase 14	P31944	0.057	0.662	-0.079	0.943	-0.109	0.964	Cytoplasm	peptidase
CASP2	caspase 2	P42575	-0.214	0.113	-0.455	0.704	-0.333	0.92	Cytoplasm	peptidase
CASP3	caspase 3	P42574	0.016	0.834	0.121	0.705	0.395	0.675	Cytoplasm	peptidase	diagnosis,disease progression,efficacy,unspecified application	caspase 3 inhibitor
CASP4	caspase 4	P49662	0.321	0.00822	0.302	0.578	0.747	0.16	Cytoplasm	peptidase
CASP6	caspase 6	P55212	0.001	0.996	-0.611	0.47	-0.877	0.595	Cytoplasm	peptidase
CASP7	caspase 7	P55210	0.35	0.0119	-0.028	0.952	0.103	0.962	Cytoplasm	peptidase
CASP8	caspase 8	Q14790	-0.132	0.396	-0.189	0.662	0.216	0.839	Nucleus	peptidase	diagnosis,efficacy,prognosis
CASP9	caspase 9	P55211	0.19	0.519					Cytoplasm	peptidase	diagnosis,efficacy	caspase-9 inhibitor
CAST	calpastatin	P20810	0.125	0.103	0.389	0.373	0.115	0.962	Cytoplasm	peptidase
CASTOR2	cytosolic arginine sensor for mTORC1 subunit 2	A6NHX0	-0.031	0.854					Cytoplasm	other
CASZ1	castor zinc finger 1	Q86V15	0.084	0.823	0.438	0.415	0.411	0.835	Nucleus	enzyme
CAT	catalase	P04040	0.333	5.89e-05	0.114	0.844	-0.025	0.997	Cytoplasm	enzyme	diagnosis	fomepizole
CAV1	caveolin 1	Q03135	0.112	0.176	-0.579	0.544	0.028	0.997	Plasma Membrane	transmembrane receptor	diagnosis	GSK1278863A
CAV2	caveolin 2	P51636	-0.143	0.761	-1.69	0.0769			Plasma Membrane	other
CAVIN1	caveolae associated protein 1	Q6NZI2	0.149	0.0821	0.194	0.675	-0.352	0.817	Nucleus	transcription regulator
CAVIN2	caveolae associated protein 2	O95810	-0.091	0.22	0	1			Plasma Membrane	other
CAVIN3	caveolae associated protein 3	Q969G5	0.205	0.0402	-0.096	0.841			Cytoplasm	other
CBFA2T2	CBFA2/RUNX1 partner transcriptional co-repressor 2	O43439	0.126	0.824	-0.932	0.0856			Nucleus	transcription regulator
CBFB	core-binding factor subunit beta	Q13951	0.05	0.55	-0.101	0.909	0.04	0.992	Nucleus	transcription regulator
CBL	Cbl proto-oncogene	P22681	0.12	0.0708	-0.022	0.978	-0.193	0.954	Nucleus	enzyme
CBLB	Cbl proto-oncogene B	Q13191	0.314	0.000351	-0.898	0.515			Nucleus	enzyme		NX-1607
CBLC	Cbl proto-oncogene C	Q9ULV8	-0.517	0.000221			-0.621	0.448	Nucleus	enzyme	unspecified application
CBLL1	Cbl proto-oncogene like 1	Q75N03	-0.335	0.209	0.094	0.86	-0.769	0.422	Nucleus	enzyme
CBR1	carbonyl reductase 1	P16152	0.11	0.254	0.101	0.803	0.209	0.9	Cytoplasm	enzyme
CBR3	carbonyl reductase 3	O75828	0.166	0.017	0.295	0.486	-0.047	0.992	Cytoplasm	enzyme
CBR4	carbonyl reductase 4	Q8N4T8	0.178	0.0154	-0.371	0.394	-0.102	0.966	Cytoplasm	enzyme
CBX1	chromobox 1	P83916	0.038	0.773	0.69	0.38	0.56	0.475	Nucleus	transcription regulator
CBX2	chromobox 2	Q14781	-0.507	0.0931	3.763	0.0608			Nucleus	transcription regulator
CBX3	chromobox 3	Q13185	0.045	0.88	-0.4	0.327	-0.192	0.955	Nucleus	transcription regulator
CBX4	chromobox 4	O00257	-0.186	0.0843	1.52	0.0133			Nucleus	transcription regulator	prognosis
CBX5	chromobox 5	P45973	0.331	0.000277	0.864	0.0733	0.32	0.751	Nucleus	transcription regulator
CBX8	chromobox 8	Q9HC52	-0.779	0.26	-0.993	0.0579			Nucleus	other
CBY1	chibby 1, beta catenin antagonist	Q9Y3M2	-0.375	0.132					Cytoplasm	other
CC2D1A	coiled-coil and C2 domain containing 1A	Q6P1N0	0.194	0.031	-0.261	0.554	0.145	0.954	Cytoplasm	transcription regulator
CC2D1B	coiled-coil and C2 domain containing 1B	Q5T0F9	0.121	0.112	0.794	0.0775	0.303	0.758	Nucleus	transcription regulator
CCAR1	cell division cycle and apoptosis regulator 1	Q8IX12	0.182	0.0157	0.416	0.305	0.069	0.978	Nucleus	transcription regulator
CCAR2	cell cycle and apoptosis regulator 2	Q8N163	-0.037	0.669	0.018	0.984	-0.128	0.959	Cytoplasm	peptidase
CCDC102A	coiled-coil domain containing 102A	Q96A19			0.112	0.82			Other	other
CCDC115	coiled-coil domain containing 115	Q96NT0	0.338	0.00378	-0.014	0.987	0.48	0.36	Cytoplasm	other
CCDC12	coiled-coil domain containing 12	Q8WUD4	-0.016	0.88	-0.466	0.319	-0.396	0.735	Nucleus	other
CCDC120	coiled-coil domain containing 120	Q96HB5					0.375	0.946	Plasma Membrane	other
CCDC124	coiled-coil domain containing 124	Q96CT7	0.046	0.716	-0.33	0.412	-0.192	0.92	Other	other
CCDC127	coiled-coil domain containing 127	Q96BQ5	0.218	0.0533	0.412	0.585			Other	other
CCDC134	coiled-coil domain containing 134	Q9H6E4	0.048	0.817	0.751	0.361	0.153	0.956	Cytoplasm	other
CCDC137	coiled-coil domain containing 137	Q6PK04	-0.26	0.0121	-0.182	0.663	0.285	0.778	Nucleus	other
CCDC14	coiled-coil domain containing 14	Q49A88			1.753	0.0496			Cytoplasm	other
CCDC146	coiled-coil domain containing 146	Q8IYE0	-0.277	0.523					Cytoplasm	other
CCDC15	coiled-coil domain containing 15	Q0P6D6	-0.157	0.611					Cytoplasm	other
CCDC167	coiled-coil domain containing 167	Q9P0B6	-0.124	0.515	-0.386	0.374	0.251	0.805	Other	other
CCDC168	coiled-coil domain containing 168	Q8NDH2	0.099	0.501			1.329	0.243	Other	other
CCDC186	coiled-coil domain containing 186	Q7Z3E2	0.322	0.000174	0.317	0.764	0.857	0.732	Cytoplasm	other
CCDC22	coiled-coil domain containing 22	O60826	0.116	0.0357	0.413	0.448	0.203	0.888	Cytoplasm	other
CCDC25	coiled-coil domain containing 25	Q86WR0	0.164	0.0294	-0.016	0.977	0.184	0.938	Cytoplasm	other
CCDC28A	coiled-coil domain containing 28A	Q8IWP9	0.189	0.345					Other	other
CCDC30	coiled-coil domain containing 30	Q5VVM6	-0.173	0.549					Cytoplasm	other
CCDC32	coiled-coil domain containing 32	Q9BV29	0.161	0.669	-1.139	0.12			Other	other
CCDC43	coiled-coil domain containing 43	Q96MW1	0.112	0.379	0.365	0.301	0.157	0.952	Cytoplasm	other
CCDC47	coiled-coil domain containing 47	Q96A33	-0.054	0.71	0.191	0.662	0.353	0.641	Extracellular Space	other
CCDC50	coiled-coil domain containing 50	Q8IVM0	-0.124	0.18	-0.426	0.338	-0.001	0.999	Cytoplasm	other
CCDC51	coiled-coil domain containing 51	Q96ER9	0.102	0.264	-0.372	0.64	-0.049	0.997	Cytoplasm	transporter
CCDC57	coiled-coil domain containing 57	Q2TAC2	-0.357	0.313					Cytoplasm	other
CCDC59	coiled-coil domain containing 59	Q9P031	-0.19	0.165	1.441	0.0387			Nucleus	other
CCDC6	coiled-coil domain containing 6	Q16204	0.133	0.0494	-0.158	0.76	0.09	0.98	Cytoplasm	other
CCDC8	coiled-coil domain containing 8	Q9H0W5			-1.744	0.188			Plasma Membrane	other
CCDC80	coiled-coil domain containing 80	Q76M96			0.636	0.21			Nucleus	other
CCDC82	coiled-coil domain containing 82	Q8N4S0			0.347	0.378			Other	other
CCDC83	coiled-coil domain containing 83	Q8IWF9	-0.159	0.17	0.334	0.536			Other	other
CCDC85B	coiled-coil domain containing 85B	Q15834			4.261	0.000699			Cytoplasm	other
CCDC85C	coiled-coil domain containing 85C	A6NKD9	0.111	0.222	0.079	0.923			Plasma Membrane	other
CCDC86	coiled-coil domain containing 86	Q9H6F5	-0.168	0.223					Nucleus	other
CCDC88A	coiled-coil domain containing 88A	Q3V6T2	0.017	0.85	0.32	0.562			Cytoplasm	other
CCDC88C	coiled-coil domain containing 88C	Q9P219	0.103	0.14	0.559	0.26	0.426	0.862	Cytoplasm	other
CCDC9	coiled-coil domain containing 9	Q9Y3X0	0.033	0.826	0.321	0.477	0.097	0.988	Extracellular Space	other
CCDC90B	coiled-coil domain containing 90B	Q9GZT6	0.153	0.123	1.111	0.0281	1.565	0.108	Cytoplasm	other
CCDC91	coiled-coil domain containing 91	Q7Z6B0	0.099	0.149	-0.154	0.83			Cytoplasm	other
CCDC93	coiled-coil domain containing 93	Q567U6	0.106	0.2	0.144	0.717	0.342	0.658	Extracellular Space	other
CCDC97	coiled-coil domain containing 97	Q96F63	0.077	0.459	1.017	0.0398	0.114	0.956	Other	other
CCDC9B	coiled-coil domain containing 9B	Q6ZUT6	0.197	0.0204	0.194	0.714			Other	other
CCHCR1	coiled-coil alpha-helical rod protein 1	Q8TD31	-0.201	0.699	0.653	0.24			Cytoplasm	other
CCM2	CCM2 scaffold protein	Q9BSQ5	0.08	0.424	-0.279	0.838	0.35	0.874	Cytoplasm	other
CCN1	cellular communication network factor 1	O00622	0.298	0.0361	0.192	0.68	0.078	0.98	Extracellular Space	other	unspecified application
CCN2	cellular communication network factor 2	P29279			0.369	0.356			Extracellular Space	growth factor		pamrevlumab
CCNA2	cyclin A2	P20248	-0.744	3.92e-07	-0.934	0.103	-0.199	0.955	Nucleus	other	efficacy,prognosis
CCNB1	cyclin B1	P14635	-0.892	1e-07	-0.224	0.623	0.108	0.96	Cytoplasm	other
CCNB2	cyclin B2	O95067	-1.04	3.66e-08	-0.503	0.268	0.819	0.351	Cytoplasm	other
CCND1	cyclin D1	P24385	0.825	5.48e-06	-0.151	0.799			Nucleus	transcription regulator	diagnosis,efficacy,prognosis,response to therapy,unspecified application	arsenic trioxide,arsenic trioxide/cytarabine/methotrexate,arsenic trioxide/daunorubicin/tretinoin,arsenic trioxide/gemtuzumab ozogamicin/tretinoin,arsenic trioxide/idarubicin/tretinoin,arsenic trioxide/tretinoin
CCND3	cyclin D3	P30281	0.089	0.482	0.366	0.536			Nucleus	kinase	prognosis
CCNDBP1	cyclin D1 binding protein 1	O95273	0.78	5.53e-06	1.303	0.0836			Nucleus	other
CCNE1	cyclin E1	P24864	0.28	0.157					Nucleus	transcription regulator
CCNH	cyclin H	P51946	-0.148	0.0592	-1.079	0.0524	0.215	0.956	Nucleus	transcription regulator	prognosis
CCNK	cyclin K	O75909	-0.248	0.00251	-1.174	0.048	-0.065	0.992	Nucleus	kinase
CCNL1	cyclin L1	Q9UK58	0.041	0.859	0.882	0.0591			Nucleus	other
CCNL2	cyclin L2	Q96S94	0.075	0.77	3.03	0.00112			Nucleus	other
CCNT1	cyclin T1	O60563	-0.104	0.312	-0.967	0.258	-0.904	0.351	Nucleus	transcription regulator
CCNT2	cyclin T2	O60583	0.032	0.876					Nucleus	transcription regulator
CCNY	cyclin Y	Q8ND76	0.087	0.65	-1.55	0.0425	-0.117	0.978	Nucleus	other
CCNYL1	cyclin Y like 1	Q8N7R7	0.345	0.0548			-0.487	0.873	Plasma Membrane	other
CCP110	centriolar coiled-coil protein 110	O43303	-0.078	0.504	-0.696	0.107			Cytoplasm	other
CCPG1	cell cycle progression 1	Q9ULG6			0.282	0.631			Other	other
CCRL2	C-C motif chemokine receptor like 2	O00421			-0.649	0.162			Plasma Membrane	G-protein coupled receptor
CCS	copper chaperone for superoxide dismutase	O14618	0.427	0.0317	-0.005	0.994	-0.044	0.992	Cytoplasm	enzyme
CCT2	chaperonin containing TCP1 subunit 2	P78371	0.091	0.302	0.29	0.264	0.418	0.658	Cytoplasm	kinase
CCT3	chaperonin containing TCP1 subunit 3	P49368	-0.001	0.993	0.5	0.138	0.361	0.682	Cytoplasm	other
CCT4	chaperonin containing TCP1 subunit 4	P50991	-0.047	0.824	0.227	0.47	0.126	0.955	Cytoplasm	other
CCT5	chaperonin containing TCP1 subunit 5	P48643	0.01	0.953	0.893	0.0151	0.575	0.306	Cytoplasm	other
CCT6A	chaperonin containing TCP1 subunit 6A	P40227	0.073	0.372	0.037	0.93	0.119	0.959	Cytoplasm	other
CCT6B	chaperonin containing TCP1 subunit 6B	Q92526	0.309	0.00199	-0.06	0.942	-0.248	0.932	Cytoplasm	other
CCT7	chaperonin containing TCP1 subunit 7	Q99832	0.086	0.188	0.839	0.0496	0.181	0.938	Cytoplasm	other
CCT8	chaperonin containing TCP1 subunit 8	P50990	0.063	0.424	0.128	0.655	-0.02	0.997	Cytoplasm	other
CD109	CD109 molecule	Q6YHK3	0.096	0.459			0.122	0.955	Plasma Membrane	other
CD14	CD14 molecule	P08571	0.266	0.000766			0.076	0.985	Plasma Membrane	transmembrane receptor	efficacy,unspecified application
CD151	CD151 molecule (Raph blood group)	P48509	-0.098	0.62	-0.089	0.882	-1.969	0.0992	Plasma Membrane	other
CD274	CD274 molecule	Q9NZQ7			-0.629	0.349			Plasma Membrane	transmembrane receptor	efficacy,unspecified application	68Ga-NOTA-SNA002,6MW3211,89Zr-avelumab,89Zr-DFO-atezolizumab,89Zr-DFO-REGN3504,89Zr-envafolimab,ABL501,ABL503,ABSK043,adebrelimab,ALPN-202,AN4005,anti PD-L1 antibody,atezolizumab,atezolizumab/bevacizumab,atezolizumab/paclitaxel,avelumab,avelumab/axitinib,BAT7104,BCD-135,BJ-005,BMS-936559,BPI-371153,CA-170,CDX-527,cosibelimab,CX-072,danburstotug,durvalumab,EMB-09,envafolimab,FAZ053,FS118,GEN1046,G…
CD276	CD276 molecule	Q5ZPR3	0.036	0.769	0.342	0.669	0.003	0.998	Plasma Membrane	other	prognosis	DS-5573a,HS-20093,ifinatamab deruxtecan,iodine I 131 omburtamab,lutetium Lu 177-DTPA-omburtamab,MGA271,MGD009,mirzotamab clezutoclax,vobramitamab duocarmazine,XmAb808
CD2AP	CD2 associated protein	Q9Y5K6	0.155	0.265	-0.213	0.588	-0.009	0.997	Cytoplasm	other
CD2BP2	CD2 cytoplasmic tail binding protein 2	O95400	-0.069	0.379	-0.064	0.911	0.211	0.924	Cytoplasm	other
CD302	CD302 molecule	Q8IX05			0.773	0.204			Plasma Membrane	transmembrane receptor
CD320	CD320 molecule	Q9NPF0	-0.702	5.63e-06	-1.577	0.0161			Plasma Membrane	transmembrane receptor
CD40	CD40 molecule	P25942			-0.106	0.929			Plasma Membrane	transmembrane receptor	efficacy,unspecified application	ABBV-428,ABBV-927,anti-CD40 monoclonal antibody,bleselumab,CDX-1140,chi lob 7/4,CP-870893,dacetuzumab,FFP104,iscalimab,lucatumumab,LVGN7409,mitazalimab,ravagalimab,RO7009789,SEA-CD40,SL-172154,sotigalimab
CD44	CD44 molecule (Indian blood group)	P16070	-0.112	0.119	0.252	0.311	0.132	0.954	Plasma Membrane	other	diagnosis,disease progression,prognosis,unspecified application	A6 peptide,AMC303,anti-CD44v7 antibody,CA102N,RO5429083,SPL-108
CD46	CD46 molecule	P15529	-0.072	0.58	0.078	0.865	-0.174	0.938	Plasma Membrane	transmembrane receptor		FOR46
CD47	CD47 molecule	Q08722	0.21	0.0693	0.968	0.0205	-0.012	0.997	Plasma Membrane	transmembrane receptor	unspecified application	6MW3211,ALX148,anti-CD47 monoclonal antibody,AO-176,BAT7104,CC-90002,CPO107,DSP107,gentulizumab,HX009,IBI322,IMC-002,IMM0306,IMM2902,lemzoparlimab,letaplimab,magrolimab,MIL95,NI-1801,PF-07257876,PT886,recombinant fusion protein IMM01,SGN-CD47M,SL-172154,STI-6643,TG-1801,TTI-621,TTI-622,VT1021,ZL-1201
CD55	CD55 molecule (Cromer blood group)	P08174	0.184	0.0588	0.384	0.378	0.678	0.448	Plasma Membrane	other
CD58	CD58 molecule	P19256	0.048	0.598	-0.004	0.997			Plasma Membrane	transmembrane receptor
CD59	CD59 molecule (CD59 blood group)	P13987	0.145	0.662	-0.764	0.171	-0.697	0.658	Plasma Membrane	other
CD63	CD63 molecule	P08962	-0.059	0.809	-0.087	0.855	0.331	0.805	Plasma Membrane	other
CD74	CD74 molecule	P04233			0.813	0.00842			Plasma Membrane	transmembrane receptor		milatuzumab,milatuzumab-doxorubicin antibody-drug conjugate
CD81	CD81 molecule	P60033	-0.003	0.987	1.183	0.0908	0.529	0.739	Plasma Membrane	other
CD82	CD82 molecule	P27701	-0.169	0.448	0.122	0.846	-0.511	0.74	Plasma Membrane	other
CD9	CD9 molecule	P21926	-0.389	0.566	-0.983	0.125	0.46	0.846	Plasma Membrane	other	efficacy	KBA1412
CD99	CD99 molecule (Xg blood group)	P14209	-0.164	0.664	-0.374	0.437	-0.196	0.951	Plasma Membrane	other
CD99L2	CD99 molecule like 2	Q8TCZ2			-0.34	0.69			Plasma Membrane	other
CDA	cytidine deaminase	P32320	0.385	0.0211	-0.422	0.575			Nucleus	enzyme		5-azacytidine/cedazuridine,cedazuridine,cedazuridine/decitabine,cytidine deaminase inhibitor
CDAN1	codanin 1	Q8IWY9	-0.086	0.394	0.9	0.233			Nucleus	other
CDC123	cell division cycle 123	O75794	0.012	0.893	0.231	0.612	0.285	0.791	Cytoplasm	other
CDC16	cell division cycle 16	Q13042	-0.063	0.576	0.868	0.0417	0.044	0.992	Nucleus	other
CDC20	cell division cycle 20	Q12834	-0.512	3.76e-05	-0.045	0.926	0.281	0.671	Nucleus	other
CDC23	cell division cycle 23	Q9UJX2	-0.132	0.202	0.064	0.86	0.081	0.988	Nucleus	enzyme
CDC25B	cell division cycle 25B	P30305	-0.23	0.0193	-0.943	0.493			Nucleus	phosphatase
CDC25C	cell division cycle 25C	P30307	-0.306	0.00968	0.262	0.77			Nucleus	phosphatase
CDC26	cell division cycle 26	Q8NHZ8	-0.07	0.741	-0.655	0.355	-0.409	0.872	Nucleus	other
CDC27	cell division cycle 27	P30260	0.067	0.312	0.338	0.558	0.367	0.635	Nucleus	other
CDC34	cell division cycle 34, ubiqiutin conjugating enzyme	P49427	-0.113	0.411	-0.233	0.525	-0.215	0.933	Nucleus	enzyme
CDC37	cell division cycle 37, HSP90 cochaperone	Q16543	0.286	0.00654	0.163	0.778	0.044	0.995	Cytoplasm	other
CDC37L1	cell division cycle 37 like 1, HSP90 cochaperone	Q7L3B6	0.139	0.0688	0.764	0.0957	0.035	0.997	Cytoplasm	other
CDC42	cell division cycle 42	P60953	-0.014	0.953	-0.363	0.493	0.068	0.988	Cytoplasm	enzyme
CDC42BPA	CDC42 binding protein kinase alpha	Q5VT25	-0.04	0.506	-0.312	0.532	-1.23	0.125	Cytoplasm	kinase
CDC42BPB	CDC42 binding protein kinase beta	Q9Y5S2	-0.189	0.0298	-0.091	0.761	-0.245	0.805	Cytoplasm	kinase
CDC42BPG	CDC42 binding protein kinase gamma	Q6DT37	-0.124	0.0381			-0.605	0.412	Cytoplasm	kinase
CDC42EP1	CDC42 effector protein 1	Q00587	0.023	0.851	0.115	0.861	0.007	0.998	Extracellular Space	other
CDC42EP2	CDC42 effector protein 2	O14613	0.577	8.72e-05	0.883	0.165			Plasma Membrane	other
CDC42EP3	CDC42 effector protein 3	Q9UKI2	0.151	0.147	0.278	0.685	0.027	0.997	Cytoplasm	other
CDC42EP4	CDC42 effector protein 4	Q9H3Q1	0.501	0.000499	0.747	0.0855	0.612	0.23	Cytoplasm	other
CDC42EP5	CDC42 effector protein 5	Q6NZY7	0.136	0.756					Cytoplasm	other
CDC42SE1	CDC42 small effector 1	Q9NRR8			-1.875	0.00662	-1.34	0.474	Plasma Membrane	other
CDC42SE2	CDC42 small effector 2	Q9NRR3	0.132	0.571	2.277	0.00596			Plasma Membrane	other
CDC45	cell division cycle 45	O75419	-0.436	0.000327	1.203	0.0295			Nucleus	other
CDC5L	cell division cycle 5 like	Q99459	-0.016	0.897	0.571	0.178	0.292	0.805	Nucleus	transcription regulator
CDC6	cell division cycle 6	Q99741			0.864	0.0709			Nucleus	other
CDC7	cell division cycle 7	O00311			0.348	0.427			Nucleus	kinase		BMS-863233,LY3143921,NMS-1116354,PHA-767491,TAK-931,TQB3824
CDC73	cell division cycle 73	Q6P1J9	-0.131	0.0397	0.465	0.247	0.05	0.99	Nucleus	other	diagnosis
CDCA2	cell division cycle associated 2	Q69YH5	-0.316	0.0783					Nucleus	other
CDCA3	cell division cycle associated 3	Q99618	-0.573	0.00218	0.492	0.317			Cytoplasm	other
CDCA5	cell division cycle associated 5	Q96FF9	-0.587	0.0351	-0.535	0.724	0.597	0.636	Nucleus	other
CDCA7L	cell division cycle associated 7 like	Q96GN5			-0.71	0.107			Nucleus	other
CDCA8	cell division cycle associated 8	Q53HL2			0.925	0.15	0.329	0.673	Nucleus	other
CDCP1	CUB domain containing protein 1	Q9H5V8	0.026	0.823	-0.213	0.682	-0.061	0.988	Plasma Membrane	other
CDH1	cadherin 1	P12830	0.23	0.00429	1.008	0.317	0.285	0.797	Plasma Membrane	other	diagnosis,disease progression,efficacy,prognosis
CDH11	cadherin 11	P55287			-0.067	0.91			Plasma Membrane	other	efficacy,prognosis
CDH13	cadherin 13	P55290	0.317	0.00413					Plasma Membrane	other	diagnosis,disease progression,prognosis
CDH2	cadherin 2	P19022	0.318	0.0616					Plasma Membrane	other	diagnosis,prognosis	N-ac-CHAVC-NH2
CDH23	cadherin related 23	Q9H251	-0.233	0.54					Plasma Membrane	transporter
CDH3	cadherin 3	P22223	0.225	0.00563			0.537	0.517	Plasma Membrane	other	diagnosis,efficacy,prognosis	FF21101,PCA062,PF-06671008,PF-3732010
CDIPT	CDP-diacylglycerol--inositol 3-phosphatidyltransferase	O14735	0.151	0.397	0.926	0.0653	0.545	0.363	Cytoplasm	enzyme
CDK1	cyclin dependent kinase 1	P06493	-1.371	1.59e-07	-1.172	0.0101	-0.759	0.202	Nucleus	kinase	efficacy	(2S)-2-{[9-(propan-2-yl)-6-({[4-(pyridin-2-yl)phenyl]methyl}amino)-9H-purin-2-yl]amino}butan-1-ol,AG 024322,aloisine A,alvocidib,aminopurvalanol A,avotaciclib,AZD5438,BAI,CGP 74514A,dinaciclib,JNJ-7706621,milciclib,NU-6027,NU6102,riviciclib,RO-4584820,roniciclib,staurosporine,terameprocol,zotiraciclib
CDK11B	cyclin dependent kinase 11B	P21127	-0.413	0.000435	-0.667	0.263	-0.956	0.243	Nucleus	kinase
CDK12	cyclin dependent kinase 12	Q9NYV4	-0.264	0.00654	-1.107	0.177	0.3	0.822	Nucleus	kinase		Cdk12-IN-3,SR4835,THZ531
CDK13	cyclin dependent kinase 13	Q14004	-0.129	0.0402	-0.305	0.722	-0.623	0.693	Nucleus	kinase		SM1-71,SR4835,THZ531
CDK16	cyclin dependent kinase 16	Q00536	-0.038	0.719	-0.472	0.456	-1.036	0.144	Cytoplasm	kinase
CDK17	cyclin dependent kinase 17	Q00537	-0.338	0.000122	0.253	0.94			Cytoplasm	kinase		SM1-71
CDK18	cyclin dependent kinase 18	Q07002	-0.267	0.012					Cytoplasm	kinase
CDK19	cyclin dependent kinase 19	Q9BWU1			-0.612	0.17			Nucleus	kinase		alvocidib,SEL120,senexin B,TSN084
CDK2	cyclin dependent kinase 2	P24941	-0.269	0.0933	-0.844	0.0855	-0.322	0.819	Nucleus	kinase		(2S)-2-{[9-(propan-2-yl)-6-({[4-(pyridin-2-yl)phenyl]methyl}amino)-9H-purin-2-yl]amino}butan-1-ol,AG 024322,aloisine A,alvocidib,AZD5438,BAI,BLU-222,BMS-387032,CaM kinase II inhibitor,cdk2 inhibitor II,CVT-2454,CVT-313,CYC065,dinaciclib,FN-1501,JNJ-7706621,milciclib,NCB-0846,NU-6027,NU6102,NU6140,NUV-422,olomoucine II,PF-07104091,RGT-419B,RO-4584820,roniciclib,roscovitine,SU 9516,zotiraciclib
CDK2AP1	cyclin dependent kinase 2 associated protein 1	O14519	-0.247	0.0209	-0.788	0.08			Nucleus	other
CDK3	cyclin dependent kinase 3	Q00526	-0.18	0.808					Other	kinase		alvocidib,JNJ-7706621
CDK4	cyclin dependent kinase 4	P11802	-0.201	0.129	0.059	0.941	-0.177	0.924	Nucleus	kinase	diagnosis	abemaciclib,abemaciclib/anastrozole,abemaciclib/aromatase inhibitor,abemaciclib/aromatase inhibitor/GnRH analog,abemaciclib/exemestane,abemaciclib/fulvestrant,abemaciclib/fulvestrant/GnRH analog,abemaciclib/letrozole,AG 024322,alvocidib,anastrozole/palbociclib,anastrozole/ribociclib,BPI-1178,BPI-16350,CINK4,CS3002,cyclin dependent kinase 4 inhibitor,dalpiciclib,everolimus/ribociclib,exemestane/pa…
CDK5	cyclin dependent kinase 5	Q00535	-0.489	0.0014	-1.669	0.0339	-0.708	0.347	Nucleus	kinase	unspecified application	(2S)-2-{[9-(propan-2-yl)-6-({[4-(pyridin-2-yl)phenyl]methyl}amino)-9H-purin-2-yl]amino}butan-1-ol,aloisine A,alvocidib,CYC065,dinaciclib,TFP5
CDK5RAP1	CDK5 regulatory subunit associated protein 1	Q96SZ6	-0.203	0.00157	-0.647	0.336			Extracellular Space	enzyme
CDK5RAP2	CDK5 regulatory subunit associated protein 2	Q96SN8	-0.065	0.237	0.579	0.652			Cytoplasm	other
CDK5RAP3	CDK5 regulatory subunit associated protein 3	Q96JB5	0.185	0.0439	0.459	0.387	0.159	0.954	Nucleus	other
CDK6	cyclin dependent kinase 6	Q00534	-0.76	5.16e-06	-0.863	0.185			Nucleus	kinase		abemaciclib,abemaciclib/anastrozole,abemaciclib/aromatase inhibitor,abemaciclib/aromatase inhibitor/GnRH analog,abemaciclib/exemestane,abemaciclib/fulvestrant,abemaciclib/fulvestrant/GnRH analog,abemaciclib/letrozole,alvocidib,anastrozole/palbociclib,anastrozole/ribociclib,BPI-1178,BPI-16350,CINK4,CS3002,dalpiciclib,everolimus/ribociclib,exemestane/palbociclib,exemestane/ribociclib,FCN-437,FLX925…
CDK7	cyclin dependent kinase 7	P50613	-0.227	0.0146	-0.325	0.652	-0.108	0.964	Nucleus	kinase		(2S)-2-{[9-(propan-2-yl)-6-({[4-(pyridin-2-yl)phenyl]methyl}amino)-9H-purin-2-yl]amino}butan-1-ol,alvocidib,BMS-387032,BS181,BTX-A51,CT7001,LY3405105,olomoucine II,Q901,roscovitine,SY-1365,SY-5609,THZ1,THZ2,XL102,zotiraciclib
CDK8	cyclin dependent kinase 8	P49336	-0.087	0.256					Nucleus	kinase		alvocidib,didehydro-cortistatin A,SEL120,senexin B,TSN084
CDK9	cyclin dependent kinase 9	P50750	-0.13	0.0374	-0.649	0.258	-0.225	0.96	Nucleus	kinase		(2S)-2-{[9-(propan-2-yl)-6-({[4-(pyridin-2-yl)phenyl]methyl}amino)-9H-purin-2-yl]amino}butan-1-ol,alvocidib,AZ5576,AZD4573,AZD5438,BAY1251152,BMS-387032,BTX-A51,CDK9 inhibitor,CYC065,dinaciclib,GFH009,iCDK9,KB-0742,LDC067,NVP-2,olomoucine II,PHA-767491,PRT2527,riviciclib,roniciclib,roscovitine,SM1-71,zotiraciclib
CDKAL1	CDK5 regulatory subunit associated protein 1 like 1	Q5VV42	0.039	0.644	0.05	0.927	0.38	0.624	Cytoplasm	enzyme
CDKL3	cyclin dependent kinase like 3	Q8IVW4			-0.987	0.353			Cytoplasm	kinase
CDKN1A	cyclin dependent kinase inhibitor 1A	P38936	0.57	3.76e-06	0.09	0.864			Nucleus	kinase	diagnosis,efficacy,prognosis,response to therapy
CDKN1B	cyclin dependent kinase inhibitor 1B	P46527	0.583	0.000196	0.192	0.749			Nucleus	other	diagnosis,disease progression,efficacy,prognosis,response to therapy
CDKN2A	cyclin dependent kinase inhibitor 2A	P42771					0.12	0.964	Nucleus	transcription regulator	diagnosis,disease progression,efficacy,prognosis,response to therapy,safety,unspecified application
CDKN2AIP	CDKN2A interacting protein	Q9NXV6	0.004	0.963	0.145	0.783	0.201	0.86	Nucleus	transcription regulator
CDKN2AIPNL	CDKN2A interacting protein N-terminal like	Q96HQ2	0.152	0.675					Other	other
CDKN2C	cyclin dependent kinase inhibitor 2C	P42773			1.102	0.152			Nucleus	transcription regulator
CDKN3	cyclin dependent kinase inhibitor 3	Q16667	0.339	0.239					Cytoplasm	phosphatase
CDPF1	cysteine rich DPF motif domain containing 1	Q6NVV7	0.014	0.973					Extracellular Space	other
CDR2	cerebellar degeneration related protein 2	Q01850			1.165	0.0327			Cytoplasm	other
CDR2L	cerebellar degeneration related protein 2 like	Q86X02	0.208	0.0708	-0.625	0.385			Other	other
CDS1	CDP-diacylglycerol synthase 1	Q92903	0.075	0.793			-0.373	0.928	Cytoplasm	enzyme
CDS2	CDP-diacylglycerol synthase 2	O95674	0.067	0.627	-0.049	0.969	0.329	0.881	Cytoplasm	enzyme
CDSN	corneodesmosin	Q15517	0.182	0.624	1.338	0.126	0.68	0.955	Plasma Membrane	other
CDV3	CDV3 homolog	Q9UKY7	-0.087	0.359	-0.425	0.455	-0.025	0.997	Cytoplasm	other
CDYL	chromodomain Y like	Q9Y232	-0.308	0.000759	0.515	0.221	-0.267	0.938	Nucleus	transcription regulator
CEACAM1	CEA cell adhesion molecule 1	P13688	0.648	6.91e-06			-0.458	0.897	Plasma Membrane	transporter	diagnosis,efficacy	anti-CEACAM1 monoclonal antibody CM-24
CEACAM6	CEA cell adhesion molecule 6	P40199					0.217	0.873	Plasma Membrane	other	diagnosis,prognosis	L-DOS47
CEBPB	CCAAT enhancer binding protein beta	P17676	-0.448	0.00298			2.203	0.0691	Nucleus	transcription regulator
CEBPZ	CCAAT enhancer binding protein zeta	Q03701	-0.189	0.186	-0.024	0.965	0.112	0.959	Nucleus	transcription regulator
CELF1	CUGBP Elav-like family member 1	Q92879	-0.108	0.541	0.707	0.0295	0.43	0.434	Cytoplasm	translation regulator
CELF2	CUGBP Elav-like family member 2	O95319			-0.423	0.298			Nucleus	other	safety
CELSR1	cadherin EGF LAG seven-pass G-type receptor 1	Q9NYQ6	0.156	0.0068			0.141	0.977	Plasma Membrane	G-protein coupled receptor
CELSR2	cadherin EGF LAG seven-pass G-type receptor 2	Q9HCU4	0.406	0.000354			-0.548	0.561	Plasma Membrane	G-protein coupled receptor
CEMIP	cell migration inducing hyaluronidase 1	Q8WUJ3			-0.279	0.544			Cytoplasm	enzyme
CEMIP2	cell migration inducing hyaluronidase 2	Q9UHN6	0.087	0.12	0.252	0.468	-0.043	0.997	Cytoplasm	enzyme
CENPB	centromere protein B	P07199	-0.324	0.0146	1.175	0.0276			Nucleus	other
CENPE	centromere protein E	Q02224	-0.317	0.032	-0.312	0.589	0.313	0.938	Nucleus	other	unspecified application	GSK923295
CENPF	centromere protein F	P49454	-0.34	0.00135	0.239	0.624	1.417	0.0807	Nucleus	other
CENPH	centromere protein H	Q9H3R5	-0.456	0.00388					Nucleus	other
CENPJ	centromere protein J	Q9HC77	-0.465	0.0701	-2.343	0.12			Nucleus	transcription regulator
CENPM	centromere protein M	Q9NSP4	-0.525	0.000278					Cytoplasm	other
CENPU	centromere protein U	Q71F23			0.087	0.873			Nucleus	other
CEP120	centrosomal protein 120	Q8N960	-0.199	0.266					Cytoplasm	other
CEP131	centrosomal protein 131	Q9UPN4	0.05	0.457	-0.118	0.844	0.193	0.926	Cytoplasm	other
CEP135	centrosomal protein 135	Q66GS9			-0.309	0.706			Cytoplasm	other
CEP164	centrosomal protein 164	Q9UPV0			1.288	0.0226			Cytoplasm	other
CEP170	centrosomal protein 170	Q5SW79	-0.012	0.909	0.183	0.675	0.07	0.979	Nucleus	other
CEP170B	centrosomal protein 170B	Q9Y4F5	0.005	0.955	0.273	0.623	0.405	0.671	Other	other
CEP192	centrosomal protein 192	Q8TEP8	-0.237	0.0127	0.778	0.0732			Cytoplasm	other
CEP20	centrosomal protein 20	Q96NB1	-0.106	0.519	-0.245	0.642			Cytoplasm	other
CEP250	centrosomal protein 250	Q9BV73	-0.199	0.0464	-0.221	0.655			Nucleus	other
CEP290	centrosomal protein 290	O15078			0.261	0.531			Cytoplasm	transcription regulator
CEP350	centrosomal protein 350	Q5VT06	-0.123	0.279	0.101	0.834	-0.724	0.649	Cytoplasm	other
CEP41	centrosomal protein 41	Q9BYV8	-0.049	0.713	-0.137	0.648	-0.467	0.713	Cytoplasm	other
CEP43	centrosomal protein 43	O95684	-0.112	0.157	0.577	0.395	-0.03	0.995	Cytoplasm	other
CEP44	centrosomal protein 44	Q9C0F1	-0.153	0.0168	-0.698	0.0399	0.698	0.667	Cytoplasm	other
CEP55	centrosomal protein 55	Q53EZ4	-0.427	7.93e-05	-0.048	0.903	-0.341	0.836	Cytoplasm	other
CEP63	centrosomal protein 63	Q96MT8	-0.031	0.878					Cytoplasm	other
CEP78	centrosomal protein 78	Q5JTW2	-0.176	0.0347	0.523	0.279			Cytoplasm	other
CEP85	centrosomal protein 85	Q6P2H3	-0.254	0.00618	-0.022	0.985	0.299	0.848	Nucleus	other
CEP89	centrosomal protein 89	Q96ST8	-0.234	0.266					Cytoplasm	other
CEP97	centrosomal protein 97	Q8IW35	-0.156	0.132	-0.429	0.608			Cytoplasm	other
CEPT1	choline/ethanolamine phosphotransferase 1	Q9Y6K0	-0.105	0.705	-0.289	0.667	-0.384	0.866	Cytoplasm	enzyme
CERS2	ceramide synthase 2	Q96G23	-0.096	0.7	-1.228	0.0695	-0.561	0.658	Nucleus	transcription regulator	diagnosis
CERS5	ceramide synthase 5	Q8N5B7	-0.024	0.883	-0.741	0.271			Cytoplasm	transcription regulator	diagnosis
CERS6	ceramide synthase 6	Q6ZMG9	0.045	0.848	-1.145	0.0803			Nucleus	transcription regulator
CERT1	ceramide transporter 1	Q9Y5P4	0.055	0.431	-0.485	0.331	-0.115	0.96	Cytoplasm	kinase
CES1	carboxylesterase 1	P23141					-0.183	0.951	Cytoplasm	enzyme
CES2	carboxylesterase 2	O00748	0.098	0.335					Cytoplasm	enzyme
CETN2	centrin 2	P41208	0.131	0.301	-0.073	0.882	0.215	0.915	Nucleus	enzyme
CETN3	centrin 3	O15182	-0.597	0.00855	-0.376	0.765	-0.122	0.984	Cytoplasm	other
CFAP100	cilia and flagella associated protein 100	Q494V2			-0.284	0.781			Cytoplasm	other
CFAP20	cilia and flagella associated protein 20	Q9Y6A4	-0.256	0.0748	-0.409	0.335	-0.134	0.959	Cytoplasm	other
CFAP298	cilia and flagella associated protein 298	P57076	-0.394	0.0128	0.297	0.768	-0.798	0.475	Cytoplasm	other
CFAP36	cilia and flagella associated protein 36	Q96G28	0.119	0.225	-1.422	0.43			Extracellular Space	other
CFAP410	cilia and flagella associated protein 410	O43822	-0.345	0.159	0.251	0.525			Cytoplasm	other
CFAP57	cilia and flagella associated protein 57	Q96MR6					0.708	0.788	Extracellular Space	other
CFAP74	cilia and flagella associated protein 74	Q9C0B2	-0.209	0.0817			-0.078	0.982	Cytoplasm	other
CFAP97	cilia and flagella associated protein 97	Q9P2B7	-0.032	0.853	-0.377	0.445			Other	other
CFDP1	craniofacial development protein 1	Q9UEE9	0.068	0.469	-0.153	0.872	-0.365	0.811	Extracellular Space	other
CFH	complement factor H	P08603	-1.176	0.14	-1.676	0.153			Extracellular Space	other	unspecified application	GT103
CFI	complement factor I	P05156	0.244	0.145	0.079	0.871	-0.788	0.658	Extracellular Space	peptidase
CFL1	cofilin 1	P23528	-0.064	0.826	-0.176	0.544	-0.193	0.908	Nucleus	other
CFL2	cofilin 2	Q9Y281	0.229	0.0235	0.77	0.0355	-0.047	0.992	Extracellular Space	other
CFLAR	CASP8 and FADD like apoptosis regulator	O15519	0.14	0.527					Cytoplasm	other	prognosis,unspecified application
CGAS	cyclic GMP-AMP synthase	Q8N884	0.018	0.947	-0.981	0.415			Cytoplasm	enzyme
CGGBP1	CGG triplet repeat binding protein 1	Q9UFW8	0.063	0.411	0.074	0.857	0.014	0.997	Nucleus	transcription regulator
CGN	cingulin	Q9P2M7	0.28	0.00207			0.215	0.851	Plasma Membrane	other
CGNL1	cingulin like 1	Q0VF96			-3.821	0.0608			Plasma Membrane	other
CGREF1	cell growth regulator with EF-hand domain 1	Q99674	-0.276	0.0363					Extracellular Space	other
CHAC2	ChaC glutathione specific gamma-glutamylcyclotransferase 2	Q8WUX2	0.037	0.627	0.518	0.257	-0.082	0.992	Cytoplasm	enzyme
CHAF1A	chromatin assembly factor 1 subunit A	Q13111	-0.381	0.0079	0.287	0.439			Nucleus	other
CHAF1B	chromatin assembly factor 1 subunit B	Q13112	-0.531	1.72e-06	-0.494	0.367	-0.205	0.932	Nucleus	other	unspecified application
CHAMP1	chromosome alignment maintaining phosphoprotein 1	Q96JM3	-0.086	0.325	-0.356	0.707	0.142	0.967	Nucleus	other
CHCHD1	coiled-coil-helix-coiled-coil-helix domain containing 1	Q96BP2	0.148	0.153	-0.034	0.963	-0.062	0.989	Nucleus	other
CHCHD10	coiled-coil-helix-coiled-coil-helix domain containing 10	Q8WYQ3	0.147	0.586					Cytoplasm	other
CHCHD2	coiled-coil-helix-coiled-coil-helix domain containing 2	Q9Y6H1	-0.102	0.369	0.025	0.972	-0.173	0.928	Cytoplasm	other
CHCHD3	coiled-coil-helix-coiled-coil-helix domain containing 3	Q9NX63	0.161	0.0721	0.076	0.853	-0.046	0.992	Cytoplasm	transcription regulator
CHCHD4	coiled-coil-helix-coiled-coil-helix domain containing 4	Q8N4Q1	-0.1	0.693	-0.493	0.364	-0.086	0.992	Cytoplasm	enzyme
CHCHD5	coiled-coil-helix-coiled-coil-helix domain containing 5	Q9BSY4	0.207	0.071					Other	other
CHCHD6	coiled-coil-helix-coiled-coil-helix domain containing 6	Q9BRQ6	0.217	0.00233	0.023	0.981	-0.228	0.953	Cytoplasm	other
CHCHD7	coiled-coil-helix-coiled-coil-helix domain containing 7	Q9BUK0	-0.164	0.47					Cytoplasm	other
CHD1	chromodomain helicase DNA binding protein 1	O14646	-0.052	0.522	-0.268	0.735	-0.443	0.734	Nucleus	enzyme		epirubicin,epirubicin/paclitaxel
CHD1L	chromodomain helicase DNA binding protein 1 like	Q86WJ1	0.011	0.903	-0.461	0.391	-0.141	0.955	Nucleus	enzyme
CHD2	chromodomain helicase DNA binding protein 2	O14647	0.155	0.183					Nucleus	enzyme
CHD3	chromodomain helicase DNA binding protein 3	Q12873	0.03	0.797	1.188	0.0371	1.552	0.202	Nucleus	enzyme
CHD4	chromodomain helicase DNA binding protein 4	Q14839	-0.121	0.165	-0.222	0.496	0.081	0.979	Nucleus	enzyme
CHD5	chromodomain helicase DNA binding protein 5	Q8TDI0	0.45	0.22					Nucleus	enzyme
CHD6	chromodomain helicase DNA binding protein 6	Q8TD26	-0.104	0.664	1.101	0.0536			Nucleus	enzyme
CHD7	chromodomain helicase DNA binding protein 7	Q9P2D1	-0.07	0.8					Nucleus	enzyme
CHD8	chromodomain helicase DNA binding protein 8	Q9HCK8	-0.01	0.898	-0.403	0.526	0.142	0.954	Nucleus	enzyme
CHD9	chromodomain helicase DNA binding protein 9	Q3L8U1	-0.15	0.0286					Cytoplasm	other
CHDH	choline dehydrogenase	Q8NE62	0.28	0.00401					Cytoplasm	enzyme
CHEK1	checkpoint kinase 1	O14757	-0.76	1.48e-07	-0.945	0.23	-0.564	0.596	Nucleus	kinase	efficacy	CCT245737,cdc25C phosphatase (211-221),CHK1 inhibitor,GDC-0425,GDC-0575,LY2880070,MK-8776,PF 00477736,prexasertib,rabusertib,SB 218078,UCN-01,XL844
CHEK2	checkpoint kinase 2	O96017	0.057	0.543			0.395	0.672	Nucleus	kinase		CCT-241533,PHI-101,rabusertib,XL844
CHERP	calcium homeostasis endoplasmic reticulum protein	Q8IWX8	0.026	0.834	0.294	0.59	0.173	0.931	Cytoplasm	other
CHFR	checkpoint with forkhead and ring finger domains	Q96EP1			1.206	0.0253			Nucleus	enzyme
CHIC2	cysteine rich hydrophobic domain 2	Q9UKJ5			0.693	0.154			Plasma Membrane	other
CHID1	chitinase domain containing 1	Q9BWS9	0.123	0.369	0.046	0.944	0.601	0.293	Extracellular Space	other
CHKA	choline kinase alpha	P35790			-0.609	0.375	0.141	0.972	Cytoplasm	kinase		MN58b,TCD-717
CHKB	choline kinase beta	Q9Y259	0.037	0.669	1.415	0.0168			Cytoplasm	kinase
CHM	CHM Rab escort protein	P24386	-0.135	0.174	-0.073	0.884	-0.859	0.59	Cytoplasm	enzyme
CHML	CHM like Rab escort protein	P26374	-0.132	0.0789	0.505	0.321			Cytoplasm	enzyme
CHMP1A	charged multivesicular body protein 1A	Q9HD42	0.166	0.0788	0.905	0.00438	0.597	0.168	Extracellular Space	peptidase
CHMP1B	charged multivesicular body protein 1B	Q7LBR1	0.121	0.225	0.34	0.277	0.321	0.741	Plasma Membrane	enzyme
CHMP2A	charged multivesicular body protein 2A	O43633	0.067	0.705	0.545	0.0701	0.311	0.76	Cytoplasm	other
CHMP2B	charged multivesicular body protein 2B	Q9UQN3	-0.089	0.229	0.28	0.56	-0.07	0.98	Cytoplasm	other
CHMP3	charged multivesicular body protein 3	Q9Y3E7	0.131	0.38	0.449	0.239	0.423	0.504	Cytoplasm	other
CHMP4A	charged multivesicular body protein 4A	Q9BY43	0.097	0.242	0.105	0.877	0.07	0.988	Cytoplasm	other
CHMP4B	charged multivesicular body protein 4B	Q9H444	0.126	0.0648	0.314	0.466	0.056	0.989	Cytoplasm	other
CHMP4C	charged multivesicular body protein 4C	Q96CF2	0.155	0.129			0.205	0.973	Cytoplasm	other
CHMP5	charged multivesicular body protein 5	Q9NZZ3	0.292	0.055	0.922	0.0608	0.334	0.676	Cytoplasm	other
CHMP6	charged multivesicular body protein 6	Q96FZ7	0.143	0.0199	-0.589	0.314	-0.742	0.707	Cytoplasm	other
CHMP7	charged multivesicular body protein 7	Q8WUX9	-0.04	0.675	0.562	0.076	0.251	0.808	Cytoplasm	other
CHN1	chimerin 1	P15882	0.017	0.963	0.264	0.519			Cytoplasm	other	unspecified application
CHORDC1	cysteine and histidine rich domain containing 1	Q9UHD1	0.351	0.00424	0.208	0.605	0.272	0.875	Other	other
CHP1	calcineurin like EF-hand protein 1	Q99653	-0.075	0.698	-0.387	0.444	0.327	0.775	Nucleus	transcription regulator		voclosporin
CHPF	chondroitin polymerizing factor	Q8IZ52	0.028	0.907					Cytoplasm	enzyme
CHPF2	chondroitin polymerizing factor 2	Q9P2E5	0.34	0.00323	1.46	0.0192			Cytoplasm	enzyme
CHPT1	choline phosphotransferase 1	Q8WUD6	0.037	0.746	0.702	0.0994			Cytoplasm	enzyme
CHRAC1	chromatin accessibility complex subunit 1	Q9NRG0	-0.179	0.105	0.474	0.387	0.199	0.917	Nucleus	enzyme
CHRD	chordin	Q9H2X0					0.128	0.989	Extracellular Space	other
CHST11	carbohydrate sulfotransferase 11	Q9NPF2			1.383	0.0164			Cytoplasm	enzyme
CHST14	carbohydrate sulfotransferase 14	Q8NCH0	-0.066	0.361	-0.061	0.931	0.583	0.468	Cytoplasm	enzyme
CHST3	carbohydrate sulfotransferase 3	Q7LGC8	-0.048	0.639	-0.037	0.966			Cytoplasm	enzyme
CHSY1	chondroitin sulfate synthase 1	Q86X52	-0.031	0.82	0.634	0.205	-0.277	0.947	Cytoplasm	enzyme
CHTF18	chromosome transmission fidelity factor 18	Q8WVB6	-0.106	0.127	-0.357	0.555	0.224	0.954	Nucleus	enzyme
CHTF8	chromosome transmission fidelity factor 8	P0CG13	-0.192	0.103					Cytoplasm	other
CHTOP	chromatin target of PRMT1	Q9Y3Y2	-0.135	0.164	-0.877	0.379	0.179	0.939	Nucleus	other
CHUK	component of inhibitor of nuclear factor kappa B kinase complex	O15111	-0.159	0.0109	-0.8	0.182	-0.566	0.805	Cytoplasm	kinase	prognosis	bardoxolone methyl,IKK inhibitor XII
CHURC1	churchill domain containing 1	Q8WUH1	0.453	0.00608			0.001	0.999	Nucleus	transcription regulator
CIAO1	cytosolic iron-sulfur assembly component 1	O76071	-0.007	0.972	-0.362	0.512	-0.303	0.863	Nucleus	transcription regulator
CIAO2A	cytosolic iron-sulfur assembly component 2A	Q9H5X1	-0.142	0.531	1.162	0.137	0.197	0.906	Extracellular Space	other
CIAO2B	cytosolic iron-sulfur assembly component 2B	Q9Y3D0	-0.068	0.848	-1.187	0.102	-0.709	0.55	Cytoplasm	other
CIAO3	cytosolic iron-sulfur assembly component 3	Q9H6Q4	-0.032	0.761	-0.051	0.905	0.531	0.582	Cytoplasm	other
CIAPIN1	cytokine induced apoptosis inhibitor 1	Q6FI81	0.042	0.77	0.112	0.78	-0.347	0.805	Cytoplasm	other
CIB1	calcium and integrin binding 1	Q99828	0.134	0.142	-1.127	0.21	0.693	0.756	Nucleus	other
CIC	capicua transcriptional repressor	Q96RK0	0.12	0.151	-0.248	0.815	0.306	0.733	Nucleus	transcription regulator	unspecified application
CINP	cyclin dependent kinase 2 interacting protein	Q9BW66	-0.158	0.453	0.156	0.729			Nucleus	other
CIP2A	cellular inhibitor of PP2A	Q8TCG1	-0.185	0.0156	0.168	0.661	-0.23	0.836	Cytoplasm	other
CIRBP	cold inducible RNA binding protein	Q14011	-0.184	0.127	-0.604	0.15	-0.359	0.894	Nucleus	translation regulator
CISD1	CDGSH iron sulfur domain 1	Q9NZ45	0.133	0.506	-1.274	0.225	-0.423	0.848	Cytoplasm	enzyme
CISD2	CDGSH iron sulfur domain 2	Q8N5K1	0.138	0.28	-0.611	0.178	-0.166	0.949	Cytoplasm	other
CISD3	CDGSH iron sulfur domain 3	P0C7P0	-0.111	0.38	-3.173	0.00183			Cytoplasm	other
CIT	citron rho-interacting serine/threonine kinase	O14578	-0.218	0.000501	0.185	0.724	-1.161	0.29	Cytoplasm	kinase
CIZ1	CDKN1A interacting zinc finger protein 1	Q9ULV3			1.3	0.0308			Nucleus	transporter	unspecified application
CKAP2	cytoskeleton associated protein 2	Q8WWK9	-0.367	6.3e-05	-0.101	0.868	-0.298	0.8	Cytoplasm	other
CKAP2L	cytoskeleton associated protein 2 like	Q8IYA6	-0.496	0.000378	1.545	0.0133			Cytoplasm	other
CKAP4	cytoskeleton associated protein 4	Q07065	0.044	0.569	-0.021	0.963	0.108	0.964	Cytoplasm	other
CKAP5	cytoskeleton associated protein 5	Q14008	0.061	0.553	0.119	0.804	0.148	0.954	Nucleus	transcription regulator
CKB	creatine kinase B	P12277	-0.686	0.111	0.156	0.777	0.369	0.649	Cytoplasm	kinase	safety
CKS1B	CDC28 protein kinase regulatory subunit 1B	P61024	-0.979	2.44e-05	-1.471	0.0175			Other	kinase
CKS2	CDC28 protein kinase regulatory subunit 2	P33552	-1.084	0.000659			-0.882	0.846	Other	kinase
CLASP1	cytoplasmic linker associated protein 1	Q7Z460	0.157	0.0153	-0.201	0.706	-0.047	0.989	Cytoplasm	other
CLASP2	cytoplasmic linker associated protein 2	O75122	0.019	0.785	0.337	0.393	0.203	0.828	Cytoplasm	other
CLASRP	CLK4 associating serine/arginine rich protein	Q8N2M8	-0.064	0.557					Nucleus	other
CLCA2	chloride channel accessory 2	Q9UQC9	0.206	0.0444			-0.014	0.997	Plasma Membrane	ion channel
CLCC1	chloride channel CLIC like 1	Q96S66	0.05	0.585	0.151	0.83	0.234	0.897	Cytoplasm	ion channel
CLCN3	chloride voltage-gated channel 3	P51790	-0.042	0.84	0.432	0.563	-0.371	0.951	Plasma Membrane	ion channel
CLCN6	chloride voltage-gated channel 6	P51797			0.765	0.19			Plasma Membrane	ion channel
CLCN7	chloride voltage-gated channel 7	P51798	0.105	0.391	-0.087	0.847	0.091	0.984	Plasma Membrane	ion channel
CLDN1	claudin 1	O95832	0.447	0.0256					Plasma Membrane	other	prognosis
CLDN10	claudin 10	P78369					-0.372	0.873	Plasma Membrane	other
CLDN12	claudin 12	P56749	0.19	0.0949					Plasma Membrane	other
CLDN23	claudin 23	Q96B33			0.545	0.25			Plasma Membrane	other
CLDN3	claudin 3	O15551	0.158	0.662	1.783	0.00483	0.01	0.997	Plasma Membrane	transmembrane receptor	diagnosis,unspecified application
CLDN4	claudin 4	O14493	0.532	0.126			0.322	0.836	Plasma Membrane	transmembrane receptor	diagnosis,efficacy,prognosis,unspecified application
CLDN7	claudin 7	O95471	0.11	0.807			0.822	0.748	Plasma Membrane	other	unspecified application
CLDN8	claudin 8	P56748					-0.911	0.673	Plasma Membrane	other
CLDND1	claudin domain containing 1	Q9NY35	0.232	0.0458	-0.775	0.0701			Plasma Membrane	other
CLEC16A	C-type lectin domain containing 16A	Q2KHT3	0.066	0.479	0.881	0.0882	0.168	0.955	Cytoplasm	other
CLEC3B	C-type lectin domain family 3 member B	P05452	0.038	0.924	-0.38	0.375	-0.707	0.733	Extracellular Space	other
CLGN	calmegin	O14967			-0.299	0.621			Cytoplasm	peptidase
CLIC1	chloride intracellular channel 1	O00299	0.003	0.976	1.032	0.00556	-0.003	0.998	Nucleus	ion channel
CLIC3	chloride intracellular channel 3	O95833	1.086	1.59e-07	0.057	0.92			Nucleus	ion channel
CLIC4	chloride intracellular channel 4	Q9Y696	-0.051	0.689	-0.222	0.672	0.034	0.997	Plasma Membrane	ion channel
CLIC6	chloride intracellular channel 6	Q96NY7			-0.502	0.468			Plasma Membrane	ion channel
CLINT1	clathrin interactor 1	Q14677	0.303	0.00885	-0.003	0.996	-0.208	0.954	Cytoplasm	other
CLIP1	CAP-Gly domain containing linker protein 1	P30622	0.21	0.0035	0.158	0.716	0.098	0.974	Cytoplasm	other
CLIP2	CAP-Gly domain containing linker protein 2	Q9UDT6	0.242	0.014	0.068	0.871			Cytoplasm	transcription regulator
CLIP4	CAP-Gly domain containing linker protein family member 4	Q8N3C7	0.815	2.84e-08	-0.076	0.876			Other	other
CLK2	CDC like kinase 2	P49760	-0.099	0.51					Nucleus	kinase		lorecivivint,SM04755,WZ3105
CLK3	CDC like kinase 3	P49761	-0.44	0.0688					Nucleus	kinase		SM04755
CLMN	calmin	Q96JQ2	0.006	0.947	0.237	0.558	-0.244	0.888	Cytoplasm	other
CLMP	CXADR like membrane protein	Q9H6B4	-0.19	0.104	-0.277	0.535			Plasma Membrane	other
CLN3	CLN3 lysosomal/endosomal transmembrane protein, battenin	Q13286	-0.102	0.782	-1.366	0.479			Cytoplasm	other
CLN5	CLN5 intracellular trafficking protein	O75503	-0.048	0.826					Cytoplasm	enzyme
CLN6	CLN6 transmembrane ER protein	Q9NWW5	-0.586	0.347					Cytoplasm	other
CLN8	CLN8 transmembrane ER and ERGIC protein	Q9UBY8	0.116	0.486					Cytoplasm	other
CLNS1A	chloride nucleotide-sensitive channel 1A	P54105	-0.074	0.59	0.069	0.882	0.163	0.928	Plasma Membrane	ion channel
CLOCK	clock circadian regulator	O15516	0.033	0.842					Nucleus	transcription regulator
CLP1	cleavage factor polyribonucleotide kinase subunit 1	Q92989	-0.075	0.627	-0.107	0.744	0.104	0.957	Nucleus	kinase
CLPB	ClpB family mitochondrial disaggregase	Q9H078	0.141	0.0145	-0.061	0.903	-0.008	0.997	Nucleus	transcription regulator
CLPP	caseinolytic mitochondrial matrix peptidase proteolytic subunit	Q16740	0.18	0.0666	0.038	0.957	0.47	0.658	Cytoplasm	peptidase		ONC206
CLPTM1	CLPTM1 regulator of GABA type A receptor forward trafficking	O96005	0.026	0.891	1.343	0.000902	0.393	0.596	Plasma Membrane	other
CLPTM1L	CLPTM1 like	Q96KA5	-0.084	0.816	-0.255	0.624	0.209	0.859	Cytoplasm	transporter
CLPX	caseinolytic mitochondrial matrix peptidase chaperone subunit X	O76031	0.056	0.59	0.01	0.987	0.04	0.992	Cytoplasm	enzyme
CLSPN	claspin	Q9HAW4	-0.711	0.000874	-0.322	0.799	-0.381	0.817	Nucleus	other
CLSTN1	calsyntenin 1	O94985	0.162	0.0421	0.004	0.995			Plasma Membrane	other	diagnosis
CLTA	clathrin light chain A	P09496	0.256	0.0373	-0.121	0.819	-0.274	0.906	Plasma Membrane	other
CLTB	clathrin light chain B	P09497	0.14	0.227	0.331	0.384	-0.113	0.96	Plasma Membrane	other
CLTC	clathrin heavy chain	Q00610	-0.002	0.994	-0.074	0.846	-0.048	0.992	Plasma Membrane	other
CLTCL1	clathrin heavy chain like 1	P53675	-0.018	0.936	0.883	0.427	-0.027	0.997	Plasma Membrane	other	disease progression
CLU	clusterin	P10909	1.735	5.49e-09	0.205	0.779	0.282	0.847	Cytoplasm	other	efficacy,unspecified application	AB-16B5,clusterin antisense oligonucleotide
CLUH	clustered mitochondria homolog	O75153	-0.128	0.239	-0.032	0.954	0.052	0.989	Cytoplasm	translation regulator
CLYBL	citramalyl-CoA lyase	Q8N0X4	0.223	0.00065			0.006	0.997	Cytoplasm	enzyme
CMAS	cytidine monophosphate N-acetylneuraminic acid synthetase	Q8NFW8	0.3	0.000293	0.724	0.114	0.07	0.985	Nucleus	enzyme
CMBL	carboxymethylenebutenolidase homolog	Q96DG6	0.123	0.282	0.02	0.98			Cytoplasm	enzyme
CMC1	C-X9-C motif containing 1	Q7Z7K0	0.287	0.00394	-0.136	0.855	-0.021	0.997	Cytoplasm	other
CMC2	C-X9-C motif containing 2	Q9NRP2	0.047	0.801	-0.858	0.123	-0.06	0.992	Cytoplasm	other
CMC4	C-X9-C motif containing 4	P56277	0.08	0.677	-1.288	0.0953			Cytoplasm	other
CMIP	c-Maf inducing protein	Q8IY22	0.262	0.0817	-0.818	0.1	-0.869	0.142	Cytoplasm	other
CMPK1	cytidine/uridine monophosphate kinase 1	P30085	-0.037	0.817	0.076	0.867	-0.188	0.955	Nucleus	kinase
CMPK2	cytidine/uridine monophosphate kinase 2	Q5EBM0					1.494	0.108	Cytoplasm	kinase	unspecified application
CMSS1	cms1 ribosomal small subunit homolog	Q9BQ75	-0.233	0.035	0.414	0.441	-0.446	0.826	Other	other
CMTM4	CKLF like MARVEL transmembrane domain containing 4	Q8IZR5	-0.275	0.0397					Extracellular Space	cytokine
CMTM6	CKLF like MARVEL transmembrane domain containing 6	Q9NX76	-0.036	0.901	1.843	0.066			Extracellular Space	cytokine
CMTM7	CKLF like MARVEL transmembrane domain containing 7	Q96FZ5	0.175	0.495	-0.384	0.719			Extracellular Space	cytokine
CMTM8	CKLF like MARVEL transmembrane domain containing 8	Q8IZV2					0.122	0.988	Extracellular Space	cytokine
CMTR1	cap methyltransferase 1	Q8N1G2	-0.103	0.157	-0.329	0.52	-0.51	0.571	Nucleus	enzyme
CMTR2	cap methyltransferase 2	Q8IYT2	-0.262	0.207					Other	enzyme
CNBP	CCHC-type zinc finger nucleic acid binding protein	P62633	0.031	0.913	-0.529	0.334	-0.381	0.791	Nucleus	transcription regulator
CNDP2	carnosine dipeptidase 2	Q96KP4	0.137	0.13	0.334	0.369	0.34	0.758	Cytoplasm	peptidase
CNEP1R1	CTD nuclear envelope phosphatase 1 regulatory subunit 1	Q8N9A8			1.748	0.0103			Nucleus	other
CNIH4	cornichon family AMPA receptor auxiliary protein 4	Q9P003	0.018	0.973	-0.757	0.358	1.619	0.00977	Plasma Membrane	other
CNKSR1	connector enhancer of kinase suppressor of Ras 1	Q969H4	0.28	0.00516			-0.473	0.775	Cytoplasm	other
CNKSR3	CNKSR family member 3	Q6P9H4			-0.118	0.8			Plasma Membrane	kinase
CNN2	calponin 2	Q99439	0.025	0.832	0.788	0.0184	0.284	0.669	Cytoplasm	other
CNN3	calponin 3	Q15417	0.168	0.0452	0.533	0.111	0.778	0.159	Cytoplasm	other
CNNM1	cyclin and CBS domain divalent metal cation transport mediator 1	Q9NRU3			2.712	0.347			Plasma Membrane	other
CNNM3	cyclin and CBS domain divalent metal cation transport mediator 3	Q8NE01	0.035	0.659	-0.788	0.179	-0.206	0.92	Other	other
CNNM4	cyclin and CBS domain divalent metal cation transport mediator 4	Q6P4Q7	0.147	0.239	-0.554	0.545	0.093	0.972	Plasma Membrane	transporter
CNOT1	CCR4-NOT transcription complex subunit 1	A5YKK6	0.089	0.179	0.369	0.221	0.165	0.935	Cytoplasm	enzyme
CNOT10	CCR4-NOT transcription complex subunit 10	Q9H9A5	0.026	0.793	-0.325	0.675	-0.036	0.992	Cytoplasm	other
CNOT11	CCR4-NOT transcription complex subunit 11	Q9UKZ1	-0.078	0.563	-0.577	0.499	-0.307	0.869	Cytoplasm	other
CNOT2	CCR4-NOT transcription complex subunit 2	Q9NZN8	0.065	0.153	0.12	0.871	0.46	0.624	Nucleus	transcription regulator
CNOT3	CCR4-NOT transcription complex subunit 3	O75175	-0.023	0.792	0.137	0.873	0.089	0.969	Cytoplasm	other
CNOT4	CCR4-NOT transcription complex subunit 4	O95628	-0.035	0.77	0.099	0.93	0.166	0.954	Cytoplasm	enzyme
CNOT6	CCR4-NOT transcription complex subunit 6	Q9ULM6	-0.281	0.0805					Nucleus	enzyme
CNOT6L	CCR4-NOT transcription complex subunit 6 like	Q96LI5	-0.095	0.503	0.473	0.262			Cytoplasm	enzyme
CNOT7	CCR4-NOT transcription complex subunit 7	Q9UIV1	0.024	0.849	-0.451	0.13	0.04	0.992	Nucleus	transcription regulator
CNOT8	CCR4-NOT transcription complex subunit 8	Q9UFF9	0.041	0.823	-0.7	0.124	-0.372	0.808	Nucleus	transcription regulator
CNOT9	CCR4-NOT transcription complex subunit 9	Q92600	0.157	0.0222	0.237	0.776	0.029	0.997	Cytoplasm	transcription regulator
CNP	2',3'-cyclic nucleotide 3' phosphodiesterase	P09543	0.152	0.231	-0.368	0.342	0.036	0.992	Cytoplasm	enzyme
CNPY2	canopy FGF signaling regulator 2	Q9Y2B0	0.102	0.374	0.196	0.638	0.073	0.988	Plasma Membrane	other
CNPY3	canopy FGF signaling regulator 3	Q9BT09	0.213	0.0179	-0.049	0.95	-0.045	0.992	Cytoplasm	other
CNPY4	canopy FGF signaling regulator 4	Q8N129	0.169	0.0535	-0.565	0.391	-0.274	0.862	Other	other
CNST	consortin, connexin sorting protein	Q6PJW8	0.025	0.902					Cytoplasm	other
CNTNAP3	contactin associated protein family member 3	Q9BZ76	0.067	0.615					Extracellular Space	other
COA1	cytochrome c oxidase assembly factor 1	Q9GZY4	0.153	0.548	-0.23	0.611	-0.079	0.992	Cytoplasm	other
COA3	cytochrome c oxidase assembly factor 3	Q9Y2R0	0.233	0.0214	0.253	0.477	0.414	0.836	Cytoplasm	other
COA4	cytochrome c oxidase assembly factor 4 homolog	Q9NYJ1	0.065	0.734	-1.012	0.285			Cytoplasm	other
COA6	cytochrome c oxidase assembly factor 6	Q5JTJ3	0.131	0.283	-0.213	0.652	0.242	0.921	Cytoplasm	other
COA7	cytochrome c oxidase assembly factor 7	Q96BR5	-0.104	0.211	-0.012	0.989	-0.44	0.793	Cytoplasm	other
COASY	Coenzyme A synthase	Q13057	0.068	0.783	-0.535	0.189	-0.378	0.779	Cytoplasm	kinase
COBL	cordon-bleu WH2 repeat protein	O75128	0.424	0.000237					Plasma Membrane	other
COBLL1	cordon-bleu WH2 repeat protein like 1	Q53SF7	0.173	0.00516	-1.688	0.0596	0.275	0.799	Extracellular Space	other
COG1	component of oligomeric golgi complex 1	Q8WTW3	0.171	0.00673	0.417	0.252	0.237	0.732	Cytoplasm	transporter
COG2	component of oligomeric golgi complex 2	Q14746	0.159	0.0456	-0.297	0.624	-0.135	0.954	Cytoplasm	other	efficacy,safety
COG3	component of oligomeric golgi complex 3	Q96JB2	0.118	0.186	0.318	0.78	0.32	0.671	Cytoplasm	other
COG4	component of oligomeric golgi complex 4	Q9H9E3	0.034	0.611	0.293	0.528	0.327	0.741	Cytoplasm	transporter
COG5	component of oligomeric golgi complex 5	Q9UP83	0.119	0.135	0.031	0.957	0.331	0.686	Cytoplasm	transporter
COG6	component of oligomeric golgi complex 6	Q9Y2V7	0.157	0.0211	0.523	0.282	0.418	0.5	Cytoplasm	transporter
COG7	component of oligomeric golgi complex 7	P83436	0.147	0.105	-0.38	0.428	0.202	0.896	Cytoplasm	transporter
COG8	component of oligomeric golgi complex 8	Q96MW5	0.095	0.259	-0.309	0.521	0.01	0.997	Cytoplasm	transporter
COIL	coilin	P38432	0.187	0.0377	1.264	0.0199			Nucleus	enzyme
COL12A1	collagen type XII alpha 1 chain	Q99715	0.485	4.19e-07	0.922	0.00784			Extracellular Space	other		collagenase
COL13A1	collagen type XIII alpha 1 chain	Q5TAT6			-0.242	0.701			Plasma Membrane	other		collagenase
COL17A1	collagen type XVII alpha 1 chain	Q9UMD9	-0.261	0.00176					Extracellular Space	other		collagenase
COL18A1	collagen type XVIII alpha 1 chain	P39060			-0.211	0.867			Extracellular Space	other	diagnosis	collagenase
COL1A1	collagen type I alpha 1 chain	P02452			0.762	0.26			Extracellular Space	other	diagnosis	collagenase
COL1A2	collagen type I alpha 2 chain	P08123			0.145	0.749			Extracellular Space	other		collagenase
COL2A1	collagen type II alpha 1 chain	P02458			-0.448	0.182			Extracellular Space	other	efficacy	collagenase
COL4A1	collagen type IV alpha 1 chain	P02462	-0.02	0.902	-4.78	0.000699			Extracellular Space	other	diagnosis	collagenase
COL4A2	collagen type IV alpha 2 chain	P08572	0.055	0.615	-0.116	0.893			Extracellular Space	other		collagenase
COL5A1	collagen type V alpha 1 chain	P20908			0.018	0.984			Extracellular Space	other		collagenase
COL5A2	collagen type V alpha 2 chain	P05997			0.324	0.74			Extracellular Space	other		collagenase
COL6A1	collagen type VI alpha 1 chain	P12109	0.187	0.147	-0.512	0.316	-0.468	0.828	Extracellular Space	other		collagenase
COL6A2	collagen type VI alpha 2 chain	P12110			-0.757	0.0601			Extracellular Space	other		collagenase
COL6A3	collagen type VI alpha 3 chain	P12111			-1.119	0.586			Extracellular Space	other		collagenase
COL6A5	collagen type VI alpha 5 chain	A8TX70			-0.702	0.169			Extracellular Space	other
COL7A1	collagen type VII alpha 1 chain	Q02388	0.076	0.303	-0.418	0.675			Extracellular Space	other		collagenase
COL9A2	collagen type IX alpha 2 chain	Q14055			-0.124	0.922			Extracellular Space	other		collagenase
COLGALT1	collagen beta(1-O)galactosyltransferase 1	Q8NBJ5	-0.009	0.912	0.022	0.965	-0.093	0.979	Cytoplasm	enzyme
COLGALT2	collagen beta(1-O)galactosyltransferase 2	Q8IYK4	0.027	0.93	-0.216	0.763			Cytoplasm	enzyme
COMMD1	copper metabolism domain containing 1	Q8N668	0.105	0.0652	-0.033	0.963	0.623	0.426	Nucleus	transporter
COMMD10	COMM domain containing 10	Q9Y6G5	0.052	0.559	-0.055	0.942	-0.292	0.707	Nucleus	other
COMMD2	COMM domain containing 2	Q86X83	0.121	0.251	-0.273	0.556	-0.282	0.805	Other	other
COMMD3	COMM domain containing 3	Q9UBI1	0.053	0.801	-1.098	0.135	-0.374	0.717	Extracellular Space	other
COMMD4	COMM domain containing 4	Q9H0A8	0.029	0.891	0.906	0.235	-0.173	0.959	Cytoplasm	other
COMMD5	COMM domain containing 5	Q9GZQ3	0.133	0.276	-1.219	0.0254	-0.125	0.96	Nucleus	other
COMMD6	COMM domain containing 6	Q7Z4G1	0.116	0.258	0.152	0.792			Other	other
COMMD7	COMM domain containing 7	Q86VX2	0.169	0.355	-0.27	0.827	-1.129	0.296	Cytoplasm	other
COMMD8	COMM domain containing 8	Q9NX08	0.016	0.931	-1.532	0.0374	0.132	0.959	Other	other
COMMD9	COMM domain containing 9	Q9P000	0.189	0.023	-0.08	0.882	0.072	0.983	Cytoplasm	other
COMP	cartilage oligomeric matrix protein	P49747			0.291	0.674	0.039	0.997	Extracellular Space	other	diagnosis,efficacy,unspecified application
COMT	catechol-O-methyltransferase	P21964	-0.047	0.921	-0.731	0.0731	-0.361	0.805	Cytoplasm	enzyme	diagnosis,efficacy,prognosis,unspecified application	carbidopa/entacapone/levodopa,carbidopa/levodopa/tolcapone,entacapone,nebicapone,opicapone,tolcapone,tyrphostin AG 1288
COMTD1	catechol-O-methyltransferase domain containing 1	Q86VU5	0.115	0.653	0.273	0.699	0.164	0.959	Plasma Membrane	enzyme
COPA	COPI coat complex subunit alpha	P53621	0.024	0.873	-0.148	0.718	-0.084	0.984	Cytoplasm	transporter
COPB1	COPI coat complex subunit beta 1	P53618	0.082	0.588	0.321	0.291	0.477	0.412	Cytoplasm	transporter
COPB2	COPI coat complex subunit beta 2	P35606	0.117	0.501	0.139	0.684	0.256	0.849	Cytoplasm	transporter
COPE	COPI coat complex subunit epsilon	O14579	-0.018	0.969	-0.324	0.299	0.229	0.894	Cytoplasm	transporter
COPG1	COPI coat complex subunit gamma 1	Q9Y678	0.024	0.907	0.133	0.716	0.062	0.988	Cytoplasm	transporter
COPG2	COPI coat complex subunit gamma 2	Q9UBF2	0.078	0.647	0.174	0.605	0.196	0.924	Cytoplasm	transporter
COPRS	coordinator of PRMT5 and differentiation stimulator	Q9NQ92	0.296	0.0208	0.808	0.173			Nucleus	other
COPS2	COP9 signalosome subunit 2	P61201	-0.065	0.808	-0.501	0.194	0.106	0.96	Cytoplasm	other
COPS3	COP9 signalosome subunit 3	Q9UNS2	0.086	0.403	0.792	0.115	0.363	0.624	Cytoplasm	other
COPS4	COP9 signalosome subunit 4	Q9BT78	0.083	0.35	0.569	0.261	0.225	0.816	Cytoplasm	peptidase
COPS5	COP9 signalosome subunit 5	Q92905	0.013	0.955	-0.152	0.652	0.467	0.682	Nucleus	transcription regulator
COPS6	COP9 signalosome subunit 6	Q7L5N1	0.025	0.917	-0.332	0.415	0.145	0.944	Nucleus	other
COPS7A	COP9 signalosome subunit 7A	Q9UBW8	0.03	0.813	-0.062	0.895	0	1	Cytoplasm	other
COPS7B	COP9 signalosome subunit 7B	Q9H9Q2	0.237	0.00632	0.931	0.11	0.416	0.776	Cytoplasm	other
COPS8	COP9 signalosome subunit 8	Q99627	0.02	0.872	0.432	0.546	0.027	0.997	Nucleus	other
COPZ1	COPI coat complex subunit zeta 1	P61923	0.081	0.664	1.01	0.226	-0.029	0.997	Cytoplasm	transporter
COPZ2	COPI coat complex subunit zeta 2	Q9P299			-0.347	0.417			Cytoplasm	transporter
COQ10B	coenzyme Q10B	Q9H8M1	0.111	0.589	0.384	0.326			Cytoplasm	other
COQ2	coenzyme Q2, polyprenyltransferase	Q96H96	0.183	0.551					Cytoplasm	enzyme
COQ3	coenzyme Q3, methyltransferase	Q9NZJ6	0.017	0.935	0.452	0.427	0.049	0.992	Cytoplasm	enzyme
COQ5	coenzyme Q5, methyltransferase	Q5HYK3	0.082	0.654	0.676	0.277	-0.502	0.741	Cytoplasm	enzyme
COQ6	coenzyme Q6, monooxygenase	Q9Y2Z9	0.086	0.606	0.407	0.362	-2.054	0.0803	Cytoplasm	enzyme
COQ7	coenzyme Q7, hydroxylase	Q99807	-0.021	0.784	-0.67	0.159	-0.656	0.406	Cytoplasm	enzyme
COQ8A	coenzyme Q8A	Q8NI60	0.039	0.673	-0.572	0.698	-0.297	0.917	Cytoplasm	kinase
COQ8B	coenzyme Q8B	Q96D53	0.116	0.426	-1.861	0.0122	-0.56	0.647	Cytoplasm	kinase
COQ9	coenzyme Q9	O75208	0.109	0.456	-0.135	0.771	0.716	0.113	Cytoplasm	other
CORO1A	coronin 1A	P31146	0.276	0.00635	-0.664	0.117	-0.613	0.496	Cytoplasm	other
CORO1B	coronin 1B	Q9BR76	0.279	0.00528	-0.176	0.662	-0.235	0.894	Cytoplasm	other
CORO1C	coronin 1C	Q9ULV4	0.165	0.0733	-0.116	0.779	-0.331	0.82	Cytoplasm	other
CORO2A	coronin 2A	Q92828	0.302	0.013	0.712	0.144			Cytoplasm	other
CORO2B	coronin 2B	Q9UQ03	0.332	0.231					Plasma Membrane	other
CORO7/CORO7-PAM16	coronin 7	P57737	0.058	0.587	-0.667	0.209	0.073	0.988	Cytoplasm	other
COTL1	coactosin like F-actin binding protein 1	Q14019	0.155	0.489	0.138	0.703	0.08	0.978	Cytoplasm	other
COX10	cytochrome c oxidase assembly factor heme A:farnesyltransferase COX10	Q12887	0.238	0.191					Cytoplasm	enzyme
COX11	cytochrome c oxidase copper chaperone COX11	Q9Y6N1	0.123	0.647	-0.735	0.491			Cytoplasm	enzyme
COX15	cytochrome c oxidase assembly homolog COX15	Q7KZN9	-0.143	0.587	-0.115	0.894			Cytoplasm	enzyme
COX16	cytochrome c oxidase assembly factor COX16	Q9P0S2	0.238	0.171	0.186	0.701			Cytoplasm	other
COX17	cytochrome c oxidase copper chaperone COX17	Q14061	0.213	0.314	1.149	0.208	0.173	0.959	Cytoplasm	enzyme
COX18	cytochrome c oxidase assembly factor COX18	Q8N8Q8	-0.183	0.438					Cytoplasm	other
COX19	cytochrome c oxidase assembly factor COX19	Q49B96	-0.06	0.723					Cytoplasm	other
COX20	cytochrome c oxidase assembly factor COX20	Q5RI15	0.119	0.289	-0.879	0.357	-0.569	0.658	Cytoplasm	other
COX4I1	cytochrome c oxidase subunit 4I1	P13073	0.048	0.832	-0.333	0.33	0.168	0.929	Cytoplasm	enzyme
COX5A	cytochrome c oxidase subunit 5A	P20674	0.088	0.637	0.606	0.0511	0.461	0.411	Cytoplasm	enzyme
COX5B	cytochrome c oxidase subunit 5B	P10606	0.412	0.0316	1.066	0.0212	0.151	0.945	Cytoplasm	enzyme
COX6A1	cytochrome c oxidase subunit 6A1	P12074	0.229	0.852					Cytoplasm	enzyme
COX6B1	cytochrome c oxidase subunit 6B1	P14854	0.088	0.845	-1.28	0.0275	-0.442	0.775	Cytoplasm	enzyme
COX6C	cytochrome c oxidase subunit 6C	P09669	0.358	0.0046	0.099	0.921	0.227	0.851	Cytoplasm	enzyme
COX7A2	cytochrome c oxidase subunit 7A2	P14406	0.21	0.621	-1.362	0.0792	0.244	0.92	Cytoplasm	enzyme
COX7A2L	cytochrome c oxidase subunit 7A2 like	O14548	0.183	0.171	-0.106	0.805	-0.261	0.852	Cytoplasm	enzyme
COX7C	cytochrome c oxidase subunit 7C	P15954	0.48	0.0507	-1.795	0.0238	-0.937	0.722	Cytoplasm	enzyme
CPA4	carboxypeptidase A4	Q9UI42	0.538	6.91e-06	1.382	0.0152			Extracellular Space	peptidase
CPD	carboxypeptidase D	O75976	0.143	0.0576	0.144	0.696	0.037	0.992	Extracellular Space	peptidase
CPEB2	cytoplasmic polyadenylation element binding protein 2	Q7Z5Q1			0.268	0.778			Cytoplasm	translation regulator
CPEB3	cytoplasmic polyadenylation element binding protein 3	Q8NE35	0.199	0.212					Cytoplasm	translation regulator
CPEB4	cytoplasmic polyadenylation element binding protein 4	Q17RY0	0.165	0.178	-0.329	0.867			Plasma Membrane	other
CPED1	cadherin like and PC-esterase domain containing 1	A4D0V7	1.516	0.281					Cytoplasm	other
CPLX1	complexin 1	O14810	0.107	0.497					Plasma Membrane	transporter
CPNE1	copine 1	Q99829	0.051	0.796	-0.258	0.455	0.052	0.989	Cytoplasm	peptidase
CPNE2	copine 2	Q96FN4	-0.055	0.64	-0.927	0.188	-0.411	0.704	Cytoplasm	other
CPNE3	copine 3	O75131	-0.021	0.927	-0.096	0.805	-0.144	0.954	Cytoplasm	kinase
CPNE4	copine 4	Q96A23	0.186	0.173					Cytoplasm	other
CPNE5	copine 5	Q9HCH3	-0.19	0.87	-1.323	0.0639			Plasma Membrane	other
CPNE7	copine 7	Q9UBL6	-0.34	0.0025					Cytoplasm	other
CPNE8	copine 8	Q86YQ8	0.051	0.584	-0.221	0.691	0.222	0.954	Cytoplasm	other
CPOX	coproporphyrinogen oxidase	P36551	0.023	0.935	-0.791	0.0539	0.012	0.997	Cytoplasm	enzyme
CPPED1	calcineurin like phosphoesterase domain containing 1	Q9BRF8	0.052	0.768	0.486	0.334			Cytoplasm	enzyme
CPQ	carboxypeptidase Q	Q9Y646	-0.106	0.666					Extracellular Space	peptidase
CPS1	carbamoyl-phosphate synthase 1	P31327	0.278	0.000217					Cytoplasm	enzyme	unspecified application	N-carbamyl-L-glutamate
CPSF1	cleavage and polyadenylation specific factor 1	Q10570	-0.222	0.00118	-0.766	0.331	-1.511	0.0841	Nucleus	other
CPSF2	cleavage and polyadenylation specific factor 2	Q9P2I0	-0.648	2.28e-06	-1.003	0.0856	-0.531	0.605	Nucleus	other
CPSF3	cleavage and polyadenylation specific factor 3	Q9UKF6	-0.414	3.15e-05	-0.667	0.222	-0.079	0.978	Nucleus	enzyme
CPSF4	cleavage and polyadenylation specific factor 4	O95639	-0.248	0.0116	0.471	0.537			Nucleus	other
CPSF6	cleavage and polyadenylation specific factor 6	Q16630	0.054	0.526	0.187	0.447	0.115	0.956	Nucleus	other
CPSF7	cleavage and polyadenylation specific factor 7	Q8N684	0.061	0.445	0.148	0.705	0.004	0.998	Nucleus	other
CPT1A	carnitine palmitoyltransferase 1A	P50416	-0.272	0.0178	-0.156	0.813	-0.131	0.954	Cytoplasm	enzyme	unspecified application	perhexiline
CPT2	carnitine palmitoyltransferase 2	P23786	0.296	0.0128	0.424	0.204	0.389	0.571	Cytoplasm	enzyme	unspecified application	perhexiline
CPTP	ceramide-1-phosphate transfer protein	Q5TA50	-0.048	0.736	-0.744	0.0718			Cytoplasm	transporter
CPVL	carboxypeptidase vitellogenic like	Q9H3G5	0.188	0.016			-1.293	0.162	Cytoplasm	peptidase
CR1	complement C3b/C4b receptor 1 (Knops blood group)	P17927			-0.572	0.334			Plasma Membrane	transmembrane receptor
CRABP2	cellular retinoic acid binding protein 2	P29373	1.087	4.96e-07	0.619	0.115	0.371	0.709	Cytoplasm	transporter
CRACDL	CRACD like	Q6NV74	0.334	0.00315	-1.838	0.0631			Other	other
CRACR2A	calcium release activated channel regulator 2A	Q9BSW2			-0.644	0.389			Cytoplasm	enzyme
CRADD	CASP2 and RIPK1 domain containing adaptor with death domain	P78560	-0.081	0.408	-0.305	0.491	0.436	0.8	Cytoplasm	other
CRAT	carnitine O-acetyltransferase	P43155	0.354	0.0505	0.166	0.63	0.039	0.992	Cytoplasm	enzyme
CRBN	cereblon	Q96SW2	0.142	0.119	-0.568	0.535	-0.592	0.709	Cytoplasm	enzyme		5-azacytidine/lenalidomide,AC682,AC699,avadomide,BGB-16673,bortezomib/daratumumab/dexamethasone/lenalidomide,bortezomib/dexamethasone/lenalidomide,bortezomib/dexamethasone/pomalidomide,bortezomib/dexamethasone/thalidomide,bortezomib/lenalidomide,bortezomib/thalidomide,carfilzomib/dexamethasone/lenalidomide,CC-90009,CC-92480,CC-94676,CC-99282,cereblon-binding agent,cetuximab/lenalidomide,CFT1946,C…
CRCP	CGRP receptor component	O75575	-0.034	0.901	-0.279	0.801			Plasma Membrane	transmembrane receptor
CREB1	cAMP responsive element binding protein 1	P16220	-0.108	0.486	0.179	0.815			Nucleus	transcription regulator
CREBBP	CREB binding protein	Q92793	0.018	0.886	-2.326	0.0702			Nucleus	transcription regulator		CCS1477,FT-7051,PRI-724
CREG1	cellular repressor of E1A stimulated genes 1	O75629	0.119	0.395	-1.63	0.191	-0.166	0.96	Nucleus	transcription regulator
CRELD1	cysteine rich with EGF like domains 1	Q96HD1	0.206	0.0341	-0.345	0.234			Other	other
CRELD2	cysteine rich with EGF like domains 2	Q6UXH1	0.008	0.929	-1.1	0.36	-0.721	0.658	Other	other
CRIM1	cysteine rich transmembrane BMP regulator 1	Q9NZV1	-0.051	0.511	0.213	0.747	-0.679	0.739	Extracellular Space	kinase	unspecified application
CRIP2	cysteine rich protein 2	P52943	0.389	0.0138	-0.776	0.308	-0.157	0.964	Nucleus	other
CRIPT	CXXC repeat containing interactor of PDZ3 domain	Q9P021	0.03	0.9	-1.58	0.0253			Cytoplasm	other
CRISPLD2	cysteine rich secretory protein LCCL domain containing 2	Q9H0B8			-0.17	0.724			Cytoplasm	other
CRK	CRK proto-oncogene, adaptor protein	P46108	0.121	0.459	-0.038	0.926	0.275	0.757	Cytoplasm	other
CRKL	CRK like proto-oncogene, adaptor protein	P46109	-0.01	0.947	-0.003	0.997	0.292	0.775	Cytoplasm	kinase
CRLF3	cytokine receptor like factor 3	Q8IUI8	-0.264	0.0164	-0.729	0.0831	-0.287	0.932	Cytoplasm	transcription regulator
CRNKL1	crooked neck pre-mRNA splicing factor 1	Q9BZJ0	-0.037	0.68	0.295	0.521	0.178	0.906	Nucleus	other
CROCC	ciliary rootlet coiled-coil, rootletin	Q5TZA2	0.014	0.909	0.266	0.586			Plasma Membrane	other
CROT	carnitine O-octanoyltransferase	Q9UKG9	0.395	5.38e-06	0.987	0.0456	0.143	0.97	Cytoplasm	enzyme
CRTAP	cartilage associated protein	O75718	0.141	0.161	0.042	0.954	0.077	0.979	Extracellular Space	other
CRTC1	CREB regulated transcription coactivator 1	Q6UUV9	0.1	0.31	0.74	0.101	0.282	0.733	Nucleus	transcription regulator		CC-115,sapanisertib
CRTC2	CREB regulated transcription coactivator 2	Q53ET0	0.066	0.649	2.125	0.00568			Nucleus	other
CRTC3	CREB regulated transcription coactivator 3	Q6UUV7	-0.017	0.946					Nucleus	other
CRYAB	crystallin alpha B	P02511	2.127	1.64e-09			0.624	0.412	Nucleus	other	diagnosis,disease progression,prognosis,unspecified application
CRYBG1	crystallin beta-gamma domain containing 1	Q9Y4K1	-0.046	0.614	-0.327	0.675	0.06	0.988	Extracellular Space	other	diagnosis,disease progression,prognosis
CRYBG2	crystallin beta-gamma domain containing 2	Q8N1P7	0.512	1.85e-07			0.277	0.793	Extracellular Space	other
CRYBG3	crystallin beta-gamma domain containing 3	Q68DQ2	-0.016	0.823	0.509	0.19			Other	other
CRYL1	crystallin lambda 1	Q9Y2S2	0.208	0.119	0.829	0.142			Cytoplasm	enzyme
CRYZ	crystallin zeta	Q08257	0.362	0.0819	-0.19	0.645	0.056	0.989	Cytoplasm	enzyme
CRYZL1	crystallin zeta like 1	O95825	0.04	0.768	-0.3	0.634	-0.121	0.956	Cytoplasm	enzyme
CS	citrate synthase	O75390	-0.018	0.953	0.142	0.634	0.253	0.836	Cytoplasm	enzyme
CSDE1	cold shock domain containing E1	O75534	-0.145	0.151	-0.054	0.905	-0.045	0.992	Cytoplasm	enzyme
CSE1L	chromosome segregation 1 like	P55060	-0.016	0.927	-0.061	0.882	-0.092	0.978	Nucleus	transporter
CSF1	colony stimulating factor 1	P09603			-0.638	0.471			Extracellular Space	cytokine	diagnosis,disease progression,efficacy,prognosis,unspecified application	lacnotuzumab,PD-360324
CSF2RA	colony stimulating factor 2 receptor subunit alpha	P15509			-0.012	0.992			Plasma Membrane	transmembrane receptor		EPO/sargramostim,mavrilimumab,rituximab/sargramostim,sargramostim
CSK	C-terminal Src kinase	P41240	-0.024	0.756	-0.333	0.328	0.054	0.989	Cytoplasm	kinase		bosutinib,bosutinib/imatinib,bosutinib/rituximab,SC-204303
CSNK1A1	casein kinase 1 alpha 1	P48729	-0.199	0.222	-0.41	0.472	0.136	0.954	Cytoplasm	kinase		BTX-A51,CC-91633,SM1-71
CSNK1D	casein kinase 1 delta	P48730	0.004	0.98	0.412	0.521	0.597	0.606	Cytoplasm	kinase		IC261,PF-670462,SM1-71,SR-3029
CSNK1E	casein kinase 1 epsilon	P49674	0.049	0.673	-0.287	0.654	-0.048	0.991	Cytoplasm	kinase		IC261,PF-4800567,PF-670462,SM1-71,SR-3029,umbralisib,WZ3105
CSNK1G2	casein kinase 1 gamma 2	P78368	-0.47	0.285	-1.656	0.00775			Cytoplasm	kinase
CSNK1G3	casein kinase 1 gamma 3	Q9Y6M4	-0.096	0.316	0.716	0.0922			Cytoplasm	kinase		SM1-71
CSNK2A1	casein kinase 2 alpha 1	P68400	-0.114	0.673	-0.751	0.056	0.155	0.938	Nucleus	kinase		SM1-71
CSNK2A2	casein kinase 2 alpha 2	P19784	0.032	0.814	-0.414	0.463	-0.007	0.997	Cytoplasm	kinase
CSNK2B	casein kinase 2 beta	P67870	0.101	0.66	0.383	0.491	-0.13	0.964	Cytoplasm	kinase
CSPG4	chondroitin sulfate proteoglycan 4	Q6UVK1			-0.044	0.958			Plasma Membrane	other	unspecified application
CSPP1	centrosome and spindle pole associated protein 1	Q1MSJ5	0.138	0.471					Cytoplasm	other
CSRP1	cysteine and glycine rich protein 1	P21291	0.021	0.946	-0.556	0.212	-0.193	0.952	Nucleus	other
CSRP2	cysteine and glycine rich protein 2	Q16527	0.184	0.00709	-0.023	0.976	0.5	0.624	Nucleus	other
CST1	cystatin SN	P01037			-1.299	0.048			Extracellular Space	other
CST3	cystatin C	P01034	0.149	0.141	-0.13	0.809			Extracellular Space	other	diagnosis,efficacy,prognosis,safety,unspecified application
CST4	cystatin S	P01036			-1.116	0.0477			Extracellular Space	other
CSTA	cystatin A	P01040	0.058	0.674	0.619	0.245	-0.313	0.969	Cytoplasm	other
CSTB	cystatin B	P04080	0.099	0.522	-0.119	0.846	0.225	0.908	Cytoplasm	peptidase	diagnosis
CSTF1	cleavage stimulation factor subunit 1	Q05048	0.121	0.0401	-0.693	0.0362	0.185	0.928	Nucleus	other
CSTF2	cleavage stimulation factor subunit 2	P33240	-0.046	0.557	0.183	0.726	-0.107	0.96	Nucleus	other
CSTF2T	cleavage stimulation factor subunit 2 tau variant	Q9H0L4	-0.025	0.831	0.513	0.14	0.273	0.788	Nucleus	other
CSTF3	cleavage stimulation factor subunit 3	Q12996	0.133	0.083	0.192	0.676	0.302	0.805	Nucleus	other
CTBP1	C-terminal binding protein 1	Q13363	0.066	0.649	-0.664	0.196	-0.142	0.96	Nucleus	enzyme
CTBP2	C-terminal binding protein 2	P56545	0.001	0.995	-0.27	0.465	-0.512	0.593	Nucleus	transcription regulator
CTBS	chitobiase	Q01459	0.022	0.89					Cytoplasm	enzyme
CTC1	CST telomere replication complex component 1	Q2NKJ3	-0.267	0.146					Nucleus	other
CTCF	CCCTC-binding factor	P49711	0.078	0.717	-0.414	0.368			Nucleus	transcription regulator
CTDNEP1	CTD nuclear envelope phosphatase 1	O95476	0.049	0.77	0.108	0.847	0.949	0.475	Extracellular Space	phosphatase
CTDP1	CTD phosphatase subunit 1	Q9Y5B0	0.078	0.294	-0.6	0.453	-0.113	0.961	Nucleus	phosphatase
CTDSP1	CTD small phosphatase 1	Q9GZU7	-0.019	0.908	0.229	0.613			Nucleus	phosphatase
CTDSPL	CTD small phosphatase like	O15194	-0.052	0.85	-0.558	0.316			Nucleus	other	unspecified application
CTH	cystathionine gamma-lyase	P32929	-0.429	0.000228	0.842	0.0106			Cytoplasm	enzyme
CTIF	cap binding complex dependent translation initiation factor	O43310	0.025	0.802	0.543	0.22			Cytoplasm	other
CTNNA1	catenin alpha 1	P35221	0.189	0.00161	0.586	0.181	-0.711	0.605	Plasma Membrane	other	diagnosis
CTNNA2	catenin alpha 2	P26232	0.454	0.015	0.479	0.543			Plasma Membrane	other
CTNNAL1	catenin alpha like 1	Q9UBT7	-0.461	0.000394	-0.583	0.0756			Plasma Membrane	other
CTNNB1	catenin beta 1	P35222	0.061	0.671	-0.004	0.995	0.316	0.711	Nucleus	transcription regulator	diagnosis,disease progression,efficacy,prognosis	E7386,PRI-724
CTNNBIP1	catenin beta interacting protein 1	Q9NSA3	0.106	0.347	0.598	0.153			Cytoplasm	other
CTNNBL1	catenin beta like 1	Q8WYA6	-0.142	0.358	-0.376	0.294	0.274	0.775	Nucleus	other
CTNND1	catenin delta 1	O60716	0.158	0.0708	0.094	0.876	-0.177	0.946	Nucleus	other
CTNND2	catenin delta 2	Q9UQB3	-0.156	0.644					Plasma Membrane	other
CTPS1	CTP synthase 1	P17812	-0.239	0.156	-0.275	0.465	-0.203	0.924	Nucleus	enzyme		cytidine triphosphate synthetase inhibitor
CTPS2	CTP synthase 2	Q9NRF8	-0.028	0.8	-1.219	0.0902	0.021	0.997	Cytoplasm	enzyme
CTR9	CTR9 homolog, Paf1/RNA polymerase II complex component	Q6PD62	-0.121	0.244	-0.467	0.26	-0.132	0.955	Nucleus	other
CTSA	cathepsin A	P10619	0.047	0.799	-0.335	0.601	-0.169	0.959	Cytoplasm	peptidase
CTSB	cathepsin B	P07858	0.102	0.576	-0.412	0.392	-0.454	0.697	Cytoplasm	peptidase
CTSC	cathepsin C	P53634	-0.178	0.411	0.189	0.876	-1.092	0.32	Cytoplasm	peptidase	unspecified application
CTSD	cathepsin D	P07339	0.105	0.172	0.465	0.254	0.436	0.638	Cytoplasm	peptidase	diagnosis,unspecified application
CTSH	cathepsin H	P09668	0.44	0.000656	0.509	0.556	0.295	0.776	Cytoplasm	peptidase
CTSL	cathepsin L	P07711	0.005	0.966	-1.023	0.0422			Cytoplasm	peptidase		cathepsin L inhibitor
CTSS	cathepsin S	P25774			0.355	0.645	0.451	0.658	Cytoplasm	peptidase
CTSV	cathepsin V	O60911	-0.178	0.0271					Cytoplasm	peptidase
CTSZ	cathepsin Z	Q9UBR2	0.183	0.0428	-0.025	0.969	0.155	0.959	Cytoplasm	peptidase
CTTN	cortactin	Q14247	0.127	0.142	0.121	0.801	0.004	0.998	Plasma Membrane	other	efficacy
CTTNBP2NL	CTTNBP2 N-terminal like	Q9P2B4	0.294	0.000104	0.553	0.107	0.325	0.649	Cytoplasm	other
CTU1	cytosolic thiouridylase subunit 1	Q7Z7A3	-0.173	0.0169	-0.621	0.662	-0.428	0.852	Cytoplasm	other
CTU2	cytosolic thiouridylase subunit 2	Q2VPK5	-0.212	0.0362	-0.307	0.271	0.113	0.96	Cytoplasm	other
CUEDC1	CUE domain containing 1	Q9NWM3			1.927	0.0466			Other	other
CUEDC2	CUE domain containing 2	Q9H467	-0.137	0.419	0.363	0.405	0.319	0.91	Extracellular Space	other
CUL1	cullin 1	Q13616	-0.011	0.923	0.347	0.275	0.162	0.931	Nucleus	enzyme	diagnosis
CUL2	cullin 2	Q13617	-0.018	0.914	-0.048	0.893	0.257	0.805	Nucleus	enzyme
CUL3	cullin 3	Q13618	-0.1	0.459	-0.042	0.947	0.21	0.894	Nucleus	enzyme
CUL4A	cullin 4A	Q13619	-0.255	0.0814	-0.177	0.686	0.004	0.998	Nucleus	enzyme
CUL4B	cullin 4B	Q13620	0.024	0.873	0.123	0.792	-0.009	0.997	Nucleus	other
CUL5	cullin 5	Q93034	0.137	0.258	0.403	0.282	0.04	0.992	Nucleus	ion channel
CUL7	cullin 7	Q14999	0.336	0.00089	0.099	0.867	0.023	0.997	Cytoplasm	enzyme
CUL9	cullin 9	Q8IWT3	0.237	0.059	1.173	0.137			Cytoplasm	enzyme
CUTA	cutA divalent cation tolerance homolog	O60888	0.143	0.387	0.265	0.594	-0.123	0.972	Cytoplasm	other
CUTC	cutC copper transporter	Q9NTM9	0.12	0.221	0.252	0.543	0.08	0.979	Cytoplasm	other
CUX1	cut like homeobox 1	P39880	0.108	0.0839	0.084	0.878	0.125	0.956	Nucleus	transcription regulator
CUX2	cut like homeobox 2	O14529	0.088	0.549	1.847	0.00899			Nucleus	transcription regulator
CWC15	CWC15 spliceosome associated protein homolog	Q9P013	0.205	0.0617	0.806	0.235	0.882	0.233	Nucleus	other
CWC22	CWC22 spliceosome associated protein homolog	Q9HCG8	0.036	0.731	-1.403	0.0646	0.125	0.979	Nucleus	other
CWC25	CWC25 spliceosome associated protein homolog	Q9NXE8	0.286	0.47	-1.103	0.196	-2.087	0.0434	Nucleus	other
CWC27	CWC27 spliceosome associated cyclophilin	Q6UX04	0.155	0.0123	-0.557	0.461	0.141	0.942	Nucleus	enzyme
CWF19L1	CWF19 like cell cycle control factor 1	Q69YN2	-0.077	0.351	-0.142	0.814	-0.112	0.962	Other	other
CWF19L2	CWF19 like cell cycle control factor 2	Q2TBE0	0.112	0.505			-0.807	0.539	Nucleus	other
CXADR	CXADR Ig-like cell adhesion molecule	P78310	0.245	0.00129	-0.18	0.846	-0.121	0.961	Plasma Membrane	transmembrane receptor
CXorf38	chromosome X open reading frame 38	Q8TB03	0.175	0.207	-0.022	0.975	0.086	0.982	Other	other
CXXC1	CXXC finger protein 1	Q9P0U4	-0.124	0.0195	-0.391	0.751			Nucleus	transcription regulator
CYB561D2	cytochrome b561 family member D2	O14569	0.05	0.855	-1.229	0.0298			Cytoplasm	enzyme
CYB5A	cytochrome b5 type A	P00167	0.186	0.0747	-0.376	0.572	-0.283	0.928	Cytoplasm	enzyme
CYB5B	cytochrome b5 type B	O43169	-0.04	0.909	0.397	0.421	-0.043	0.995	Cytoplasm	enzyme
CYB5R1	cytochrome b5 reductase 1	Q9UHQ9	0.335	0.00999	0.231	0.504	0.299	0.73	Cytoplasm	enzyme
CYB5R2	cytochrome b5 reductase 2	Q6BCY4	0.078	0.52					Cytoplasm	enzyme
CYB5R3	cytochrome b5 reductase 3	P00387	-0.079	0.77	0.381	0.239	0.901	0.0642	Cytoplasm	enzyme
CYB5R4	cytochrome b5 reductase 4	Q7L1T6	-0.123	0.323			-0.591	0.682	Cytoplasm	enzyme
CYBA	cytochrome b-245 alpha chain	P13498			-2.874	0.0113	-0.268	0.951	Cytoplasm	enzyme
CYBC1	cytochrome b-245 chaperone 1	Q9BQA9	-0.139	0.47					Cytoplasm	other
CYBRD1	cytochrome b reductase 1	Q53TN4	0.479	0.000167	0.719	0.176			Cytoplasm	enzyme
CYC1	cytochrome c1	P08574	0.153	0.312	0.363	0.23	0.176	0.891	Cytoplasm	enzyme
CYCS	cytochrome c, somatic	P99999	0.07	0.501	-0.485	0.298	-0.533	0.733	Cytoplasm	enzyme
CYFIP1	cytoplasmic FMR1 interacting protein 1	Q7L576	0.064	0.652	0.198	0.586	0.179	0.924	Cytoplasm	translation regulator
CYFIP2	cytoplasmic FMR1 interacting protein 2	Q96F07	0.441	0.01					Cytoplasm	other
CYGB	cytoglobin	Q8WWM9			0.864	0.0745			Cytoplasm	transporter	diagnosis
CYLD	CYLD lysine 63 deubiquitinase	Q9NQC7	0.064	0.495					Nucleus	transcription regulator
CYP1B1	cytochrome P450 family 1 subfamily B member 1	Q16678			0.845	0.0247	0.326	0.671	Cytoplasm	enzyme	diagnosis,efficacy,prognosis,unspecified application
CYP20A1	cytochrome P450 family 20 subfamily A member 1	Q6UW02	-0.227	0.0109	-0.354	0.496	0.099	0.989	Other	enzyme
CYP27A1	cytochrome P450 family 27 subfamily A member 1	Q02318			-0.358	0.559	0.243	0.817	Cytoplasm	enzyme
CYP2U1	cytochrome P450 family 2 subfamily U member 1	Q7Z449	-0.196	0.165	-0.318	0.826			Cytoplasm	enzyme
CYP4F11	cytochrome P450 family 4 subfamily F member 11	Q9HBI6	0.528	0.0261					Cytoplasm	enzyme
CYP4F3	cytochrome P450 family 4 subfamily F member 3	Q08477	0.028	0.898					Cytoplasm	enzyme
CYP4V2	cytochrome P450 family 4 subfamily V member 2	Q6ZWL3			-1.373	0.0311			Cytoplasm	enzyme
CYP4X1	cytochrome P450 family 4 subfamily X member 1	Q8N118	-0.179	0.0449			-0.142	0.954	Cytoplasm	enzyme
CYP4Z1	cytochrome P450 family 4 subfamily Z member 1	Q86W10					-0.746	0.215	Cytoplasm	enzyme
CYP51A1	cytochrome P450 family 51 subfamily A member 1	Q16850	-0.285	0.0191	-0.279	0.604	-0.6	0.428	Cytoplasm	enzyme		betamethasone/clotrimazole,bifonazole,clotrimazole,econazole,efinaconazole,fluconazole,itraconazole,ketoconazole,luliconazole,miconazole,oxiconazole,posaconazole,sertaconazole,terconazole,voriconazole
CYRIA	CYFIP related Rac1 interactor A	Q9H0Q0	0.514	0.014			-0.196	0.945	Other	other
CYRIB	CYFIP related Rac1 interactor B	Q9NUQ9	0.074	0.583	0.31	0.407	0.453	0.586	Extracellular Space	other
CYSRT1	cysteine rich tail 1	A8MQ03	0.108	0.806					Cytoplasm	other
CYTH1	cytohesin 1	Q15438			-2.058	0.00813			Cytoplasm	other	unspecified application
CYTH2	cytohesin 2	Q99418	0.017	0.925	0.045	0.957	1.504	0.00597	Cytoplasm	other
CYTH3	cytohesin 3	O43739	0.344	0.0037	0.097	0.847	0.075	0.979	Cytoplasm	other
CZIB	CXXC motif containing zinc binding protein	Q9NWV4	-0.022	0.923	-1.02	0.0169	-0.378	0.789	Cytoplasm	other
D2HGDH	D-2-hydroxyglutarate dehydrogenase	Q8N465	0.298	0.0109					Cytoplasm	enzyme
DAAM1	dishevelled associated activator of morphogenesis 1	Q9Y4D1	0.162	0.0749	1.012	0.0547	0.774	0.208	Cytoplasm	other
DAB2	DAB adaptor protein 2	P98082	0.518	0.000992	0.708	0.127			Plasma Membrane	other
DAB2IP	DAB2 interacting protein	Q5VWQ8	0.244	0.000698	0.582	0.0998	-0.287	0.805	Plasma Membrane	other
DAD1	defender against cell death 1	P61803	0.271	0.33	0.087	0.83	-0.052	0.992	Cytoplasm	other
DAG1	dystroglycan 1	Q14118	0.195	0.152	-0.288	0.57	-0.105	0.975	Plasma Membrane	transmembrane receptor
DAGLB	diacylglycerol lipase beta	Q8NCG7	-0.13	0.0902	-0.228	0.682	0.411	0.693	Plasma Membrane	enzyme
DALRD3	DALR anticodon binding domain containing 3	Q5D0E6	-0.557	6.05e-05					Other	other
DAP	death associated protein	P51397	0.241	0.142	-0.555	0.804	-0.416	0.828	Cytoplasm	transcription regulator
DAP3	death associated protein 3	P51398	-0.009	0.963	-0.227	0.656	-0.013	0.997	Cytoplasm	other
DAPK3	death associated protein kinase 3	O43293	-0.788	0.194	0.175	0.675			Cytoplasm	kinase
DAPP1	dual adaptor of phosphotyrosine and 3-phosphoinositides 1	Q9UN19	0.156	0.288					Cytoplasm	other
DARS1	aspartyl-tRNA synthetase 1	P14868	0.015	0.931	0.161	0.643	-0.099	0.974	Cytoplasm	enzyme
DARS2	aspartyl-tRNA synthetase 2, mitochondrial	Q6PI48	-0.031	0.845	-0.589	0.274	-0.052	0.992	Cytoplasm	enzyme
DAXX	death domain associated protein	Q9UER7	-0.443	0.23	-2.062	0.0293	-0.779	0.562	Nucleus	transcription regulator
DAZAP1	DAZ associated protein 1	Q96EP5	-0.016	0.931	-0.044	0.958	-0.099	0.959	Other	other
DBI	diazepam binding inhibitor, acyl-CoA binding protein	P07108	0.033	0.875	-0.084	0.868	-0.006	0.998	Cytoplasm	other
DBN1	drebrin 1	Q16643	0.547	0.000277	-0.089	0.826	0.05	0.99	Cytoplasm	other
DBNL	drebrin like	Q9UJU6	0.1	0.315	0.148	0.749	0.335	0.735	Cytoplasm	other	diagnosis
DBR1	debranching RNA lariats 1	Q9UK59	-0.179	0.106	0.369	0.341	0.357	0.606	Nucleus	enzyme
DBT	dihydrolipoamide branched chain transacylase E2	P11182	0.215	0.0086	-0.036	0.952	0.1	0.96	Cytoplasm	enzyme
DCAF1	DDB1 and CUL4 associated factor 1	Q9Y4B6	-0.484	5.88e-06	-0.431	0.23	-0.369	0.811	Nucleus	kinase
DCAF10	DDB1 and CUL4 associated factor 10	Q5QP82	0.048	0.652	1.018	0.0371	-0.332	0.821	Nucleus	other
DCAF11	DDB1 and CUL4 associated factor 11	Q8TEB1	0.242	0.00356	0.846	0.219	0.317	0.736	Nucleus	other
DCAF13	DDB1 and CUL4 associated factor 13	Q9NV06	-0.313	0.0132					Nucleus	other
DCAF16	DDB1 and CUL4 associated factor 16	Q9NXF7			-0.31	0.724			Nucleus	other
DCAF5	DDB1 and CUL4 associated factor 5	Q96JK2	0.223	0.000722	0.676	0.33			Cytoplasm	other
DCAF6	DDB1 and CUL4 associated factor 6	Q58WW2	0.079	0.331	-0.1	0.92			Nucleus	transcription regulator
DCAF7	DDB1 and CUL4 associated factor 7	P61962	-0.038	0.731	-0.195	0.622	0.093	0.97	Cytoplasm	other
DCAF8	DDB1 and CUL4 associated factor 8	Q5TAQ9	0.07	0.28	-0.689	0.453	-0.741	0.775	Nucleus	other
DCAKD	dephospho-CoA kinase domain containing	Q8WVC6	-0.001	0.996			0.181	0.928	Cytoplasm	other
DCBLD1	discoidin, CUB and LCCL domain containing 1	Q8N8Z6	-0.139	0.125					Extracellular Space	other
DCBLD2	discoidin, CUB and LCCL domain containing 2	Q96PD2	-0.157	0.0495	-0.632	0.318			Plasma Membrane	other
DCD	dermcidin	P81605	0.023	0.955	0.767	0.285	0.127	0.978	Extracellular Space	other
DCK	deoxycytidine kinase	P27707	-0.15	0.0645	-0.123	0.804	-0.07	0.984	Nucleus	kinase	efficacy,response to therapy	alemtuzumab/fludarabine phosphate,chlorambucil/cladribine,cladribine,cladribine/cyclophosphamide,cladribine/cytarabine/daunorubicin,cladribine/cytarabine/filgrastim,cladribine/cytarabine/filgrastim/mitoxantrone,cladribine/rituximab,cytarabine/dasatinib/filgrastim/fludarabine phosphate,cytarabine/dasatinib/filgrastim/fludarabine phosphate/idarubicin,cytarabine/daunorubicin/fludarabine phosphate,cy…
DCP1A	decapping mRNA 1A	Q9NPI6	0.177	0.00598	-0.4	0.723	-0.471	0.71	Nucleus	other
DCP1B	decapping mRNA 1B	Q8IZD4			-1.121	0.0321			Cytoplasm	other
DCP2	decapping mRNA 2	Q8IU60	0.078	0.743	-1.802	0.00691	-0.532	0.808	Nucleus	enzyme
DCPS	decapping enzyme, scavenger	Q96C86	-0.156	0.484	-0.573	0.152	-0.411	0.788	Nucleus	enzyme
DCTD	dCMP deaminase	P32321	-0.011	0.945	-0.401	0.341			Cytoplasm	enzyme		tetrahydrouridine
DCTN1	dynactin subunit 1	Q14203	0.074	0.355	0.179	0.68	0.143	0.955	Cytoplasm	other
DCTN2	dynactin subunit 2	Q13561	0.113	0.144	0.1	0.845	0.334	0.772	Cytoplasm	other
DCTN3	dynactin subunit 3	O75935	-0.035	0.783	-0.115	0.793	0.395	0.516	Nucleus	other
DCTN4	dynactin subunit 4	Q9UJW0	-0.003	0.985	-0.418	0.313	0.236	0.844	Nucleus	other
DCTN5	dynactin subunit 5	Q9BTE1	0.08	0.433	1.104	0.0198	0.491	0.735	Cytoplasm	other
DCTN6	dynactin subunit 6	O00399	-0.027	0.903	0.273	0.285	0.147	0.931	Cytoplasm	enzyme
DCTPP1	dCTP pyrophosphatase 1	Q9H773	-0.092	0.693	-0.471	0.368	-0.418	0.676	Cytoplasm	enzyme
DCUN1D1	defective in cullin neddylation 1 domain containing 1	Q96GG9	0.006	0.984	-0.979	0.0597	-0.01	0.997	Nucleus	other
DCUN1D3	defective in cullin neddylation 1 domain containing 3	Q8IWE4	0.103	0.594	0.012	0.988			Cytoplasm	other
DCUN1D4	defective in cullin neddylation 1 domain containing 4	Q92564			-0.634	0.331			Nucleus	other
DCUN1D5	defective in cullin neddylation 1 domain containing 5	Q9BTE7	-0.149	0.176	0.178	0.654	0.439	0.577	Nucleus	other
DCXR	dicarbonyl and L-xylulose reductase	Q7Z4W1	0.077	0.37	-0.132	0.906	-0.01	0.997	Cytoplasm	enzyme
DDA1	DET1 and DDB1 associated 1	Q9BW61	-0.097	0.241	-0.278	0.547	-0.549	0.746	Nucleus	other
DDAH1	dimethylarginine dimethylaminohydrolase 1	O94760	0.114	0.42	0.464	0.277	0.124	0.955	Cytoplasm	enzyme
DDAH2	DDAH family member 2, ADMA-independent	O95865	0.306	0.000138	-0.044	0.93	-0.447	0.664	Cytoplasm	enzyme
DDB1	damage specific DNA binding protein 1	Q16531	-0.008	0.958	0.164	0.565	-0.052	0.989	Nucleus	other
DDB2	damage specific DNA binding protein 2	Q92466	-0.019	0.838					Nucleus	transcription regulator
DDHD1	DDHD domain containing 1	Q8NEL9	-0.21	0.0268	1.078	0.0335			Extracellular Space	enzyme
DDHD2	DDHD domain containing 2	O94830	-0.191	0.0152	-0.012	0.987	-0.115	0.98	Cytoplasm	enzyme
DDI1	DNA damage inducible 1 homolog 1	Q8WTU0	-0.291	0.18					Other	other
DDI2	DNA damage inducible 1 homolog 2	Q5TDH0	-0.062	0.801	0.011	0.989	0.19	0.917	Plasma Membrane	transporter
DDIT4	DNA damage inducible transcript 4	Q9NX09	-0.542	6.89e-05	1.165	0.0362			Cytoplasm	other
DDOST	dolichyl-diphosphooligosaccharide--protein glycosyltransferase non-catalytic subunit	P39656	0.042	0.88	0.009	0.99	0.066	0.988	Cytoplasm	enzyme
DDR1	discoidin domain receptor tyrosine kinase 1	Q08345	0.251	0.0497	-0.339	0.403	-0.401	0.664	Plasma Membrane	kinase	diagnosis	blinatumomab/imatinib,bosutinib/imatinib,corticosteroid/nilotinib,dacomitinib,DDR1-IN-1,decitabine/imatinib,dexamethasone/nilotinib/vincristine,ICP-033,imatinib,imatinib/inotuzumab ozogamicin,imatinib/nilotinib,imatinib/rituximab,imatinib/sirolimus,imatinib/sorafenib,imatinib/sunitinib,nilotinib,nilotinib/rituximab,pralsetinib,SM1-71,WZ-4-145
DDR2	discoidin domain receptor tyrosine kinase 2	Q16832	0.131	0.494					Plasma Membrane	kinase		blinatumomab/imatinib,bosutinib/imatinib,dacomitinib,decitabine/imatinib,ICP-033,imatinib,imatinib/inotuzumab ozogamicin,imatinib/nilotinib,imatinib/rituximab,imatinib/sirolimus,imatinib/sorafenib,imatinib/sunitinib,regorafenib,regorafenib/sunitinib,sitravatinib
DDRGK1	DDRGK domain containing 1	Q96HY6	-0.066	0.82	-0.22	0.68	-0.084	0.98	Extracellular Space	other
DDT	D-dopachrome tautomerase	P30046	-0.012	0.93	-0.777	0.186	-0.084	0.978	Cytoplasm	enzyme
DDX1	DEAD-box helicase 1	Q92499	-0.064	0.689	-0.133	0.768	-0.112	0.964	Nucleus	enzyme
DDX10	DEAD-box helicase 10	Q13206	-0.247	0.00705	-1.19	0.0647			Nucleus	enzyme
DDX11L8	DEAD/H-box helicase 11 like 8 (pseudogene)	A8MPP1	-0.412	0.103	1.854	0.00755			Other	other
DDX17	DEAD-box helicase 17	Q92841	0.224	0.00782	0.124	0.822	0.048	0.992	Nucleus	enzyme	unspecified application
DDX18	DEAD-box helicase 18	Q9NVP1	-0.246	0.0245	0.89	0.0645	0.024	0.995	Nucleus	enzyme
DDX19A	DEAD-box helicase 19A	Q9NUU7	0.016	0.8	0.396	0.335	0.099	0.97	Nucleus	enzyme
DDX19B	DEAD-box helicase 19B	Q9UMR2	-0.066	0.755	-0.79	0.545	0.073	0.992	Nucleus	enzyme
DDX20	DEAD-box helicase 20	Q9UHI6	-0.301	7.2e-05	0.707	0.205	0.406	0.538	Nucleus	transcription regulator
DDX21	DExD-box helicase 21	Q9NR30	-0.332	0.000895	0.322	0.622	0.562	0.434	Nucleus	enzyme
DDX23	DEAD-box helicase 23	Q9BUQ8	0.066	0.349	-0.353	0.371	-0.122	0.954	Nucleus	enzyme
DDX24	DEAD-box helicase 24	Q9GZR7	-0.178	0.0253	-0.187	0.505	0.008	0.997	Nucleus	enzyme
DDX27	DEAD-box helicase 27	Q96GQ7	-0.016	0.898	0.114	0.85	0.097	0.964	Nucleus	enzyme
DDX28	DEAD-box helicase 28	Q9NUL7	0.099	0.171	-0.439	0.519	0.122	0.956	Nucleus	enzyme
DDX31	DEAD-box helicase 31	Q9H8H2	-0.087	0.391	-1.682	0.0599	-0.246	0.952	Nucleus	enzyme
DDX39A	DExD-box helicase 39A	O00148	-0.097	0.674	0.256	0.651	-0.015	0.997	Nucleus	enzyme
DDX39B	DExD-box helicase 39B	Q13838	-0.28	0.063	0.013	0.965	-0.297	0.775	Nucleus	enzyme	safety
DDX3X	DEAD-box helicase 3 X-linked	O00571	0.025	0.914	0.638	0.323	0.33	0.772	Cytoplasm	enzyme	diagnosis
DDX3Y	DEAD-box helicase 3 Y-linked	O15523	-0.039	0.714	-0.273	0.399			Cytoplasm	enzyme
DDX41	DEAD-box helicase 41	Q9UJV9	-0.036	0.637	-0.287	0.472	-0.012	0.997	Nucleus	enzyme
DDX42	DEAD-box helicase 42	Q86XP3	-0.032	0.735	-0.074	0.886	-0.211	0.922	Cytoplasm	enzyme
DDX43	DEAD-box helicase 43	Q9NXZ2	0.132	0.852					Other	enzyme
DDX46	DEAD-box helicase 46	Q7L014	-0.032	0.828	0.043	0.913	-0.008	0.997	Nucleus	enzyme
DDX47	DEAD-box helicase 47	Q9H0S4	-0.286	0.067	-1.255	0.0325	-0.036	0.993	Nucleus	enzyme
DDX49	DEAD-box helicase 49	Q9Y6V7	-0.164	0.0632	-0.143	0.742	0.978	0.74	Nucleus	enzyme
DDX5	DEAD-box helicase 5	P17844	-0.04	0.696	-0.231	0.68	-0.249	0.891	Nucleus	enzyme	unspecified application
DDX50	DExD-box helicase 50	Q9BQ39	-0.034	0.701	-0.685	0.547			Nucleus	enzyme
DDX51	DEAD-box helicase 51	Q8N8A6	-0.785	8.39e-07	-1.005	0.393	-1.042	0.215	Other	enzyme	diagnosis
DDX52	DExD-box helicase 52	Q9Y2R4	0.035	0.796	0.088	0.877			Nucleus	enzyme
DDX54	DEAD-box helicase 54	Q8TDD1	-0.077	0.42	-0.357	0.577			Nucleus	transcription regulator
DDX55	DEAD-box helicase 55	Q8NHQ9	-0.06	0.588	-1.001	0.432			Nucleus	enzyme
DDX56	DEAD-box helicase 56	Q9NY93	-0.35	0.00347	0.89	0.0907	-0.179	0.954	Nucleus	enzyme
DDX59	DEAD-box helicase 59	Q5T1V6	-0.111	0.289	0.824	0.487	0.281	0.754	Other	enzyme
DDX6	DEAD-box helicase 6	P26196	-0.19	0.286	-0.163	0.638	-0.298	0.873	Nucleus	enzyme
DDX60	DExD/H-box helicase 60	Q8IY21	-0.246	0.0255	0.653	0.0945			Cytoplasm	enzyme
DDX60L	DExD/H-box 60 like	Q5H9U9			-1.857	0.00601			Other	other
DECR1	2,4-dienoyl-CoA reductase 1	Q16698	0.144	0.52	-0.067	0.871	0.015	0.997	Cytoplasm	enzyme	unspecified application
DECR2	2,4-dienoyl-CoA reductase 2	Q9NUI1	0.131	0.014	0.55	0.0733	0.19	0.954	Cytoplasm	enzyme
DEF6	DEF6 guanine nucleotide exchange factor	Q9H4E7	0.014	0.847	0.514	0.0855			Extracellular Space	other
DEF8	differentially expressed in FDCP 8 homolog	Q6ZN54	-0.102	0.591					Other	other
DEGS1	delta 4-desaturase, sphingolipid 1	O15121	0.19	0.744	-0.954	0.158	-0.134	0.983	Plasma Membrane	enzyme
DEK	DEK proto-oncogene	P35659	-0.018	0.917	-0.288	0.457	0.079	0.978	Nucleus	transcription regulator
DENND10	DENN domain containing 10	Q8TCE6	0.125	0.359	-0.02	0.985	0.536	0.677	Cytoplasm	other
DENND11	DENN domain containing 11	A4D1U4			2.825	0.00404			Other	other	unspecified application
DENND1A	DENN domain containing 1A	Q8TEH3	0.131	0.289	0.995	0.0226			Plasma Membrane	other
DENND1B	DENN domain containing 1B	Q6P3S1	0.325	0.125					Other	other
DENND2B	DENN domain containing 2B	P78524			0.772	0.179			Cytoplasm	enzyme
DENND2D	DENN domain containing 2D	Q9H6A0	0.234	0.302					Cytoplasm	other
DENND3	DENN domain containing 3	A2RUS2	0.054	0.765					Cytoplasm	other
DENND4A	DENN domain containing 4A	Q7Z401	-0.088	0.326	-1.466	0.0198			Nucleus	other
DENND4B	DENN domain containing 4B	O75064	-0.198	0.394					Extracellular Space	other
DENND4C	DENN domain containing 4C	Q5VZ89	0.056	0.429	-0.958	0.228	0.088	0.974	Cytoplasm	other
DENND5B	DENN domain containing 5B	Q6ZUT9	0.127	0.0791	-1.428	0.149			Cytoplasm	other
DENND6A	DENN domain containing 6A	Q8IWF6	-0.336	0.0018	0.079	0.917			Cytoplasm	other
DENR	density regulated re-initiation and release factor	O43583	0.14	0.166	0.133	0.735	0.129	0.956	Other	other
DEPDC5	DEP domain containing 5, GATOR1 subcomplex subunit	O75140	0.037	0.864					Cytoplasm	other
DEPDC7	DEP domain containing 7	Q96QD5	-0.123	0.583					Cytoplasm	other
DERA	deoxyribose-phosphate aldolase	Q9Y315	-0.164	0.474	-0.716	0.123	-0.095	0.97	Cytoplasm	enzyme
DERL1	derlin 1	Q9BUN8	-0.065	0.806	1.08	0.00395	0.063	0.985	Cytoplasm	other
DERL2	derlin 2	Q9GZP9	0.208	0.26	1.019	0.153			Cytoplasm	other
DERPC	DERPC proline and glycine rich nuclear protein	P0CG12	0.067	0.558	1.436	0.179	-0.055	0.992	Nucleus	other
DES	desmin	P17661	-0.098	0.566					Cytoplasm	other	unspecified application
DESI1	desumoylating isopeptidase 1	Q6ICB0	-0.498	0.0792					Cytoplasm	peptidase
DFFA	DNA fragmentation factor subunit alpha	O00273	-0.011	0.96	-0.138	0.723	0.04	0.992	Nucleus	enzyme
DFFB	DNA fragmentation factor subunit beta	O76075	-0.186	0.179			-0.713	0.593	Nucleus	enzyme
DGAT1	diacylglycerol O-acyltransferase 1	O75907	0.079	0.765	2.245	0.00616			Cytoplasm	enzyme
DGCR8	DGCR8 microprocessor complex subunit	Q8WYQ5	-0.212	0.0672	-0.164	0.737	0.528	0.812	Nucleus	enzyme
DGKA	diacylglycerol kinase alpha	P23743	0.083	0.202					Cytoplasm	kinase
DGKE	diacylglycerol kinase epsilon	P52429	-0.544	0.00453					Cytoplasm	kinase
DGKH	diacylglycerol kinase eta	Q86XP1	-0.077	0.347					Cytoplasm	kinase
DGKQ	diacylglycerol kinase theta	P52824	0.023	0.897	0.547	0.347			Cytoplasm	kinase
DGKZ	diacylglycerol kinase zeta	Q13574	-0.082	0.244	0.324	0.428			Cytoplasm	kinase		ASP1570
DGLUCY	D-glutamate cyclase	Q7Z3D6	0.306	0.00202	-0.116	0.904			Cytoplasm	enzyme
DGUOK	deoxyguanosine kinase	Q16854	0.51	0.0104	0.242	0.608			Cytoplasm	kinase		fluorine F 18 ara-G
DHCR24	24-dehydrocholesterol reductase	Q15392	0.014	0.943	-0.042	0.948	-0.246	0.909	Cytoplasm	enzyme
DHCR7	7-dehydrocholesterol reductase	Q9UBM7	0.108	0.559	0.205	0.734	-0.02	0.997	Cytoplasm	enzyme	diagnosis
DHDDS	dehydrodolichyl diphosphate synthase subunit	Q86SQ9	-0.086	0.438					Cytoplasm	enzyme
DHODH	dihydroorotate dehydrogenase (quinone)	Q02127	-0.084	0.0966	-0.129	0.849	-0.061	0.984	Cytoplasm	enzyme		AG-636,ASLAN003,BAY2402234,brequinar,dichloroallyl lawsone,JNJ-74856665,leflunomide,RP7214,teriflunomide,vidofludimus
DHPS	deoxyhypusine synthase	P49366	0.006	0.971	0.008	0.989	0.05	0.989	Cytoplasm	enzyme	efficacy	dapsone
DHRS1	dehydrogenase/reductase 1	Q96LJ7	0.3	0.0355	0.189	0.756	0.143	0.955	Cytoplasm	enzyme
DHRS11	dehydrogenase/reductase 11	Q6UWP2	0.103	0.29	0.161	0.713	-0.038	0.992	Other	enzyme
DHRS13	dehydrogenase/reductase 13	Q6UX07	-0.231	0.318	-0.676	0.152	-0.245	0.874	Other	enzyme
DHRS3	dehydrogenase/reductase 3	O75911	0.323	0.00472			0.742	0.677	Cytoplasm	enzyme
DHRS4	dehydrogenase/reductase 4	Q9BTZ2	0.215	0.00389	0.66	0.0221	-0.009	0.997	Cytoplasm	enzyme
DHRS7	dehydrogenase/reductase 7	Q9Y394	0.192	0.149	-0.029	0.986	0.096	0.978	Cytoplasm	enzyme
DHRS7B	dehydrogenase/reductase 7B	Q6IAN0	-0.036	0.735	0.357	0.454	0.374	0.582	Cytoplasm	enzyme
DHRSX	dehydrogenase/reductase X-linked	Q8N5I4	-0.035	0.832	1.17	0.0365			Extracellular Space	enzyme
DHTKD1	dehydrogenase E1 and transketolase domain containing 1	Q96HY7	0.017	0.901	0.474	0.237	-0.061	0.988	Cytoplasm	enzyme
DHX15	DEAH-box helicase 15	O43143	-0.119	0.0543	0.208	0.555	0.186	0.885	Nucleus	enzyme
DHX16	DEAH-box helicase 16	O60231	-0.063	0.427	-0.015	0.983	0.134	0.956	Nucleus	enzyme
DHX29	DExH-box helicase 29	Q7Z478	0.044	0.607	0.133	0.823	0.157	0.935	Cytoplasm	enzyme
DHX30	DExH-box helicase 30	Q7L2E3	0.046	0.624	-0.008	0.989	0.257	0.817	Nucleus	enzyme
DHX32	DEAH-box helicase 32 (putative)	Q7L7V1	-0.225	0.0546	0.2	0.734			Other	enzyme
DHX34	DExH-box helicase 34	Q14147	-0.12	0.0885	-0.959	0.428	-0.513	0.805	Other	enzyme
DHX35	DEAH-box helicase 35	Q9H5Z1	0.066	0.72	-0.137	0.77			Nucleus	enzyme
DHX36	DEAH-box helicase 36	Q9H2U1	-0.03	0.778	-0.452	0.42	-0.242	0.897	Cytoplasm	enzyme
DHX37	DEAH-box helicase 37	Q8IY37	-0.074	0.453	0.521	0.205	0.316	0.916	Nucleus	enzyme
DHX38	DEAH-box helicase 38	Q92620	-0.066	0.349	-1.46	0.205	0.04	0.992	Nucleus	enzyme
DHX40	DEAH-box helicase 40	Q8IX18	-0.024	0.912	-2.334	0.0324	-0.488	0.805	Other	enzyme
DHX57	DExH-box helicase 57	Q6P158	-0.096	0.187	0.805	0.327	-0.1	0.972	Extracellular Space	other
DHX8	DEAH-box helicase 8	Q14562	-0.055	0.447	0.515	0.391	0.229	0.836	Nucleus	enzyme
DHX9	DExH-box helicase 9	Q08211	0.012	0.938	-0.287	0.435	-0.096	0.978	Nucleus	enzyme
DIABLO	diablo IAP-binding mitochondrial protein	Q9NR28	0.049	0.7	-0.253	0.494	-0.076	0.98	Cytoplasm	other
DIAPH1	diaphanous related formin 1	O60610	-0.114	0.344	0.477	0.12	0.244	0.826	Plasma Membrane	other
DIAPH2	diaphanous related formin 2	O60879	0.018	0.935	-0.379	0.438	-0.192	0.952	Cytoplasm	other
DIAPH3	diaphanous related formin 3	Q9NSV4	-0.276	0.000364	-0.154	0.743	0.044	0.992	Cytoplasm	enzyme
DICER1	dicer 1, ribonuclease III	Q9UPY3	-0.085	0.292	-0.18	0.843	0.42	0.751	Cytoplasm	enzyme
DIDO1	death inducer-obliterator 1	Q9BTC0	-0.03	0.716	-0.358	0.407	-0.163	0.941	Nucleus	other
DIMT1	DIM1 rRNA methyltransferase and ribosome maturation factor	Q9UNQ2	-0.228	0.102	-0.793	0.0807	0.126	0.954	Cytoplasm	enzyme
DIP2A	disco interacting protein 2 homolog A	Q14689	-0.06	0.524	-1.025	0.316	-0.958	0.297	Nucleus	transcription regulator
DIP2B	disco interacting protein 2 homolog B	Q9P265	0.269	0.00103	0.468	0.136	0.143	0.92	Cytoplasm	other
DIP2C	disco interacting protein 2 homolog C	Q9Y2E4	0.341	0.459	0.697	0.0496			Other	other
DIPK2A	divergent protein kinase domain 2A	Q8NDZ4	-0.521	0.105					Cytoplasm	other
DIS3	DIS3 homolog, exosome endoribonuclease and 3'-5' exoribonuclease	Q9Y2L1	-0.031	0.809	-0.314	0.477	-0.068	0.988	Nucleus	enzyme
DIS3L	DIS3 like exosome 3'-5' exoribonuclease	Q8TF46	-0.154	0.109	0.941	0.0483			Cytoplasm	enzyme
DIS3L2	DIS3 like 3'-5' exoribonuclease 2	Q8IYB7	0.106	0.0348	-0.47	0.449	0.714	0.85	Cytoplasm	enzyme
DISP2	dispatched RND transporter family member 2	A7MBM2	0.006	0.976	-0.534	0.209			Plasma Membrane	other
DKC1	dyskerin pseudouridine synthase 1	O60832	-0.238	0.00519	-0.705	0.631	0.022	0.997	Nucleus	enzyme
DKK1	dickkopf WNT signaling pathway inhibitor 1	O94907	0.275	0.032	-0.516	0.551			Extracellular Space	growth factor	efficacy,prognosis,unspecified application	BHQ880,DKN-01
DLAT	dihydrolipoamide S-acetyltransferase	P10515	0.096	0.171	0.535	0.241	0.021	0.997	Cytoplasm	enzyme
DLC1	DLC1 Rho GTPase activating protein	Q96QB1			-0.393	0.72			Cytoplasm	other	diagnosis,disease progression
DLD	dihydrolipoamide dehydrogenase	P09622	0.174	0.101	-0.025	0.954	0.038	0.992	Cytoplasm	enzyme		hexachlorophene
DLG1	discs large MAGUK scaffold protein 1	Q12959	0.176	0.0606	0.317	0.419	-0.046	0.991	Cytoplasm	other
DLG2	discs large MAGUK scaffold protein 2	Q15700	-0.569	0.71	-6.257	0.00689			Plasma Membrane	kinase
DLG3	discs large MAGUK scaffold protein 3	Q92796	0.297	0.00926	0.094	0.83	-0.818	0.486	Plasma Membrane	kinase
DLG5	discs large MAGUK scaffold protein 5	Q8TDM6	0.069	0.365	0.343	0.657	-0.075	0.97	Plasma Membrane	other
DLGAP4	DLG associated protein 4	Q9Y2H0	0.124	0.11	0.851	0.0103	0.414	0.703	Plasma Membrane	other
DLGAP5	DLG associated protein 5	Q15398	-0.157	0.0342	0.411	0.204	0.319	0.667	Nucleus	other
DLST	dihydrolipoamide S-succinyltransferase	P36957	0.044	0.466	0.604	0.361	0.084	0.978	Cytoplasm	enzyme
DMAC1	distal membrane arm assembly component 1	Q96GE9	0.411	0.121			-0.71	0.621	Cytoplasm	other
DMAC2	distal membrane arm assembly component 2	Q9NW81	-0.103	0.438	-0.206	0.719	0.925	0.671	Cytoplasm	other
DMAC2L	distal membrane arm assembly component 2 like	Q99766	0.156	0.224	0.556	0.166			Cytoplasm	transporter
DMAP1	DNA methyltransferase 1 associated protein 1	Q9NPF5	-0.222	0.00806	0.045	0.973	0.175	0.938	Nucleus	transcription regulator
DMD	dystrophin	P11532	0.143	0.0433			-0.1	0.978	Plasma Membrane	other		casimersen,golodirsen
DMTN	dematin actin binding protein	Q08495	0.306	0.00359					Plasma Membrane	other
DMWD	DM1 locus, WD repeat containing	Q09019	-0.123	0.333					Nucleus	other
DMXL1	Dmx like 1	Q9Y485	-0.489	5.12e-07	0.184	0.675	-0.478	0.821	Extracellular Space	other	diagnosis
DMXL2	Dmx like 2	Q8TDJ6	-0.714	0.0134					Cytoplasm	other
DNAAF10	dynein axonemal assembly factor 10	Q96MX6	0.061	0.423	-0.872	0.11	0.065	0.988	Other	other
DNAAF2	dynein axonemal assembly factor 2	Q9NVR5	-0.206	0.333	-0.713	0.617			Cytoplasm	other
DNAAF5	dynein axonemal assembly factor 5	Q86Y56	-0.148	0.352	0.004	0.995	0.189	0.926	Cytoplasm	other
DNAAF9	dynein axonemal assembly factor 9	Q5TEA3	-0.526	0.497	-1.365	0.238			Nucleus	other
DNAH12	dynein axonemal heavy chain 12	Q6ZR08	0.191	0.757					Cytoplasm	other
DNAH17	dynein axonemal heavy chain 17	Q9UFH2	-0.312	0.474					Cytoplasm	other
DNAH2	dynein axonemal heavy chain 2	Q9P225	-1.427	0.00892					Cytoplasm	other
DNAH8	dynein axonemal heavy chain 8	Q96JB1	-0.325	0.522					Cytoplasm	enzyme
DNAI4	dynein axonemal intermediate chain 4	Q5VTH9	-0.022	0.896					Cytoplasm	other
DNAJA1	DnaJ heat shock protein family (Hsp40) member A1	P31689	0.495	0.059	0.624	0.101	0.292	0.873	Nucleus	other
DNAJA2	DnaJ heat shock protein family (Hsp40) member A2	O60884	-0.021	0.945	0.047	0.923	0.096	0.97	Nucleus	enzyme
DNAJA3	DnaJ heat shock protein family (Hsp40) member A3	Q96EY1	-0.013	0.938	0.476	0.375	0.241	0.846	Cytoplasm	other
DNAJB1	DnaJ heat shock protein family (Hsp40) member B1	P25685	1.063	3.42e-08	0.876	0.0273	0.498	0.705	Nucleus	transcription regulator
DNAJB11	DnaJ heat shock protein family (Hsp40) member B11	Q9UBS4	0.004	0.978	0.015	0.982	0.28	0.813	Cytoplasm	other
DNAJB12	DnaJ heat shock protein family (Hsp40) member B12	Q9NXW2	0.102	0.241	-0.003	0.996	0.356	0.798	Cytoplasm	other	unspecified application
DNAJB14	DnaJ heat shock protein family (Hsp40) member B14	Q8TBM8	0.265	0.0124	-0.044	0.97	-0.841	0.513	Cytoplasm	enzyme
DNAJB2	DnaJ heat shock protein family (Hsp40) member B2	P25686	0.366	0.000157	0.236	0.58	0.231	0.812	Nucleus	other
DNAJB4	DnaJ heat shock protein family (Hsp40) member B4	Q9UDY4	0.905	8.4e-08	1.02	0.00668	0.198	0.908	Nucleus	other
DNAJB5	DnaJ heat shock protein family (Hsp40) member B5	O75953	0.712	0.000105	-1.088	0.0109	0.538	0.646	Cytoplasm	other
DNAJB6	DnaJ heat shock protein family (Hsp40) member B6	O75190	0.385	0.000273	0.722	0.0251	0.693	0.131	Nucleus	transcription regulator
DNAJC1	DnaJ heat shock protein family (Hsp40) member C1	Q96KC8	-0.113	0.0817	-0.028	0.974	0.196	0.924	Cytoplasm	other
DNAJC10	DnaJ heat shock protein family (Hsp40) member C10	Q8IXB1	0.109	0.17	-0.503	0.337	-0.059	0.988	Cytoplasm	enzyme
DNAJC11	DnaJ heat shock protein family (Hsp40) member C11	Q9NVH1	0.171	0.066	0.206	0.749	0.008	0.997	Cytoplasm	other
DNAJC13	DnaJ heat shock protein family (Hsp40) member C13	O75165	0.011	0.932	-0.514	0.12	-0.067	0.987	Cytoplasm	other
DNAJC15	DnaJ heat shock protein family (Hsp40) member C15	Q9Y5T4	-0.595	0.00021	0.646	0.113			Cytoplasm	other
DNAJC16	DnaJ heat shock protein family (Hsp40) member C16	Q9Y2G8	0.124	0.343	0	1			Cytoplasm	other
DNAJC17	DnaJ heat shock protein family (Hsp40) member C17	Q9NVM6	-0.184	0.11	-0.055	0.958	0.065	0.988	Other	other
DNAJC19	DnaJ heat shock protein family (Hsp40) member C19	Q96DA6	0.221	0.07	-0.045	0.957	-0.268	0.908	Cytoplasm	other
DNAJC2	DnaJ heat shock protein family (Hsp40) member C2	Q99543	0.019	0.808	-0.387	0.391	-0.046	0.992	Nucleus	transcription regulator
DNAJC21	DnaJ heat shock protein family (Hsp40) member C21	Q5F1R6	-0.003	0.982	-0.428	0.476	0.242	0.831	Other	other
DNAJC25	DnaJ heat shock protein family (Hsp40) member C25	Q9H1X3	-0.033	0.728	-0.418	0.368			Other	other
DNAJC3	DnaJ heat shock protein family (Hsp40) member C3	Q13217	-0.051	0.748	0.223	0.412	0.271	0.789	Cytoplasm	other
DNAJC30	DnaJ heat shock protein family (Hsp40) member C30	Q96LL9	0.078	0.671	0.727	0.17			Cytoplasm	other
DNAJC5	DnaJ heat shock protein family (Hsp40) member C5	Q9H3Z4	0.023	0.923	-0.584	0.296	-0.233	0.938	Plasma Membrane	other
DNAJC6	DnaJ heat shock protein family (Hsp40) member C6	O75061			0.38	0.431	-0.103	0.983	Cytoplasm	other
DNAJC7	DnaJ heat shock protein family (Hsp40) member C7	Q99615	0.367	0.000572	0.453	0.167	0.563	0.408	Cytoplasm	other
DNAJC8	DnaJ heat shock protein family (Hsp40) member C8	O75937	0.042	0.801	0.031	0.962	-0.061	0.989	Nucleus	other
DNAJC9	DnaJ heat shock protein family (Hsp40) member C9	Q8WXX5	-0.073	0.291	-0.2	0.719	0.026	0.997	Nucleus	other
DNASE2	deoxyribonuclease 2, lysosomal	O00115	0.213	0.0495	0.441	0.485	-0.281	0.894	Cytoplasm	enzyme
DNLZ	DNL-type zinc finger	Q5SXM8	0.023	0.853	1.842	0.00842			Cytoplasm	other
DNM1	dynamin 1	Q05193			0.535	0.155	-0.352	0.845	Cytoplasm	enzyme
DNM1L	dynamin 1 like	O00429	0.028	0.82	-0.184	0.683	-0.022	0.997	Cytoplasm	enzyme
DNM2	dynamin 2	P50570	0.022	0.88	0.194	0.536	0.239	0.828	Plasma Membrane	enzyme
DNM3	dynamin 3	Q9UQ16	0.141	0.475	0.142	0.878	0.124	0.969	Cytoplasm	enzyme
DNMBP	dynamin binding protein	Q6XZF7	0.046	0.518	-0.425	0.269			Cytoplasm	other
DNMT1	DNA methyltransferase 1	P26358	-0.44	3.96e-07	-0.091	0.814	-0.343	0.811	Nucleus	enzyme	diagnosis	4'-thio-2'-deoxycytidine,5-azacytidine,5-azacytidine/cytarabine/decitabine,5-azacytidine/decitabine,5-azacytidine/lenalidomide,5-azacytidine/sorafenib,cladribine/cytarabine/decitabine,decitabine,decitabine/imatinib,decitabine/sorafenib,fluorocyclopentenylcytosine,MG 98,NTX-301
DNPEP	aspartyl aminopeptidase	Q9ULA0	0.123	0.229	0.003	0.995	0.062	0.988	Cytoplasm	peptidase
DNPH1	2'-deoxynucleoside 5'-phosphate N-hydrolase 1	O43598	0.239	0.435	0.05	0.949	-0.52	0.575	Nucleus	enzyme
DNTT	DNA nucleotidylexotransferase	P04053	-0.233	0.783			0.476	0.954	Nucleus	enzyme	unspecified application
DNTTIP1	deoxynucleotidyltransferase terminal interacting protein 1	Q9H147	0.005	0.958	-0.919	0.0983	0.358	0.894	Nucleus	ligand-dependent nuclear receptor
DNTTIP2	deoxynucleotidyltransferase terminal interacting protein 2	Q5QJE6	-0.2	0.178	0.082	0.902	-0.012	0.997	Nucleus	other
DOCK1	dedicator of cytokinesis 1	Q14185	0.102	0.219	-1.951	0.00311	0.448	0.955	Cytoplasm	other
DOCK11	dedicator of cytokinesis 11	Q5JSL3	-0.479	0.256	0.122	0.835			Cytoplasm	other
DOCK2	dedicator of cytokinesis 2	Q92608			-1.016	0.488			Cytoplasm	other
DOCK4	dedicator of cytokinesis 4	Q8N1I0	-0.051	0.684	-0.589	0.265			Plasma Membrane	other
DOCK5	dedicator of cytokinesis 5	Q9H7D0	0.028	0.85	-0.128	0.752	0.232	0.805	Cytoplasm	other
DOCK6	dedicator of cytokinesis 6	Q96HP0	-0.114	0.0591			-0.489	0.846	Cytoplasm	other
DOCK7	dedicator of cytokinesis 7	Q96N67	0.012	0.891	0.244	0.549	-0.172	0.954	Plasma Membrane	other
DOCK8	dedicator of cytokinesis 8	Q8NF50	0.08	0.481					Cytoplasm	other
DOCK9	dedicator of cytokinesis 9	Q9BZ29	0.157	0.0261	0.008	0.99	0.303	0.733	Cytoplasm	other
DOHH	deoxyhypusine hydroxylase	Q9BU89	0.12	0.146	0.069	0.866	0.412	0.44	Cytoplasm	enzyme
DOK1	docking protein 1	Q99704			0.628	0.131			Plasma Membrane	kinase
DOLPP1	dolichyldiphosphatase 1	Q86YN1	0.245	0.504	-4.162	0.0198			Cytoplasm	enzyme
DOP1A	DOP1 leucine zipper like protein A	Q5JWR5	-0.022	0.831					Cytoplasm	other
DOP1B	DOP1 leucine zipper like protein B	Q9Y3R5			-0.527	0.315	-0.41	0.475	Cytoplasm	other
DPAGT1	dolichyl-phosphate N-acetylglucosaminephosphotransferase 1	Q9H3H5	-0.204	0.443	0.277	0.684	-0.37	0.673	Cytoplasm	enzyme
DPCD	deleted in primary ciliary dyskinesia homolog (mouse)	Q9BVM2	0.137	0.159	0.249	0.53	0.192	0.954	Nucleus	other
[truncated: 6,507 more rows]
[truncated: 2 more columns]

## Sheet: NDNB1 0.05
		Results from Ingenuity Pathway Analysis													All proteins from the MCF-10A samples with a BH-adjusted p-value <0.05 and log 2 fold-change >|1|							All proteins from the MDA-MB-231 samples with a BH-adjusted p-value <0.05 and log 2 fold-change >|1|							All proteins from the MDA-MB-468 samples with a BH-adjusted p-value <0.05 and log 2 fold-change >|1|							Previously reported HSP90AB1 Interactors			All kinases identified in the Ingenuity Pathway Analysis results
Protein	Gene Name	Accession	L2FC_10A	Expr p-value	L2FC_231	Expr p-value	L2FC_468	Expr p-value	Location	Type	Biomarker Application	Drug(s)			Beta Interactor?	Protein	Gene Name	Accession	MCF-10A Log2(Fold change)	Adj. p-value		Beta Interactor?	Protein	Gene Name	Accession	MDA-MB-231 Log2(Fold change)	Adj. p-value		Beta Interactor?	Protein	Gene Name	Accession	MDA-MB-468 Log2(Fold change)	Adj. p-value		BioGRID Beta Interactors	Picard Beta Interactors		Beta Interactor	Protein	Gene Name	Accession	L2FC_10A	Expr p-value	L2FC_231	Expr p-value	L2FC_468	Expr p-value	Type
TIMP1	TIMP metallopeptidase inhibitor 1	P01033		0.994	-1.082	0.0238			Extracellular Space	cytokine	diagnosis,disease progression,efficacy,prognosis,unspecified application				No	SLC38A2	solute carrier family 38 member 2	Q96QD8	-1.479	0.0429		No	LITAF	lipopolysaccharide induced TNF factor	Q99732	-7.372	0.00131		No	PDCD11	programmed cell death 11	Q14690	-4.065	0.0032		AAR2	AARS		#N/A	CDK1	cyclin dependent kinase 1	P06493	-1.371	1.59e-07	-1.172	0.0101		0.202	kinase
AIMP1	aminoacyl tRNA synthetase complex interacting multifunctional protein 1	Q12904		0.208	1.444	0.0168		0.733	Extracellular Space	cytokine	diagnosis				Yes	DNAH2	dynein axonemal heavy chain 2	Q9P225	-1.427	0.00892		No	FAT3	FAT atypical cadherin 3	Q8TDW7	-6.306	0.00093		No	USP1	ubiquitin specific peptidase 1	O94782	-2.445	0.0229		AARS	AARSD1		#N/A	CKS2	CDC28 protein kinase regulatory subunit 2	P33552	-1.084	0.000659				0.846	kinase
CMTM4	CKLF like MARVEL transmembrane domain containing 4	Q8IZR5	-0.275	0.0397					Extracellular Space	cytokine					No	MUC5B	mucin 5B, oligomeric mucus/gel-forming	Q9HC84	-1.425	0.0245		No	DLG2	discs large MAGUK scaffold protein 2	Q15700	-6.257	0.00689		No	CWC25	CWC25 spliceosome associated protein homolog	Q9NXE8	-2.087	0.0434		AASS	ABCC1		#N/A	CKS1B	CDC28 protein kinase regulatory subunit 1B	P61024	-0.979	2.44e-05	-1.471	0.0175			kinase
IK	IK cytokine	Q13123	-0.259	0.028		0.255		0.604	Extracellular Space	cytokine					No	CDK1	cyclin dependent kinase 1	P06493	-1.371	1.59e-07		No	HTD2	hydroxyacyl-thioester dehydratase type 2	P86397	-5.961	0.000902		Yes	HERC4	HECT and RLD domain containing E3 ubiquitin protein ligase 4	Q5GLZ8	-1.797	0.00909		ABL2	ABL1		#N/A	MASTL	microtubule associated serine/threonine kinase like	Q96GX5	-0.899	0.0038		0.393		0.992	kinase
FAM3C	FAM3 metabolism regulating signaling molecule C	Q92520	0.178	0.0412		0.987		0.71	Extracellular Space	cytokine					No	FANCG	FA complementation group G	O15287	-1.308	0.000107		No	RTL8B	retrotransposon Gag like 8B	Q17RB0	-5.086	0.0113		No	APC	APC regulator of WNT signaling pathway	P25054	5.433	0.000138		ACD	ACSL4		472	PASK	PAS domain containing serine/threonine kinase	Q96RG2	-0.879	0.00284					kinase
IL18	interleukin 18	Q14116	0.269	0.0376		0.704		0.711	Extracellular Space	cytokine	efficacy,unspecified application	camoteskimab			No	TRIM16L	tripartite motif containing 16 like (pseudogene)	Q309B1	-1.307	0.00587		No	COL4A1	collagen type IV alpha 1 chain	P02462	-4.78	0.000699		No	JMJD1C	jumonji domain containing 1C	Q15652	3.433	0.00909		ACE2	ACTB		391	MAP4K4	mitogen-activated protein kinase kinase kinase kinase 4	O95819	-0.777	1.77e-07		0.141			kinase
C5	complement C5	P01031				0.32			Extracellular Space	cytokine		avacincaptad pegol,cemdisiran,eculizumab,IFX-1,IGG (complex),pozelimab,ravulizumab,zilucoplan			No	SLC7A11	solute carrier family 7 member 11	Q9UPY5	-1.217	3.23e-07		No	MAPKAP1	MAPK associated protein 1	Q9BPZ7	-4.678	0.000512		No	TAF9	TATA-box binding protein associated factor 9	Q16594	3.272	0.00103		ACIN1	ACTG1		104	CDK6	cyclin dependent kinase 6	Q00534	-0.76	5.16e-06		0.185			kinase
CMTM6	CKLF like MARVEL transmembrane domain containing 6	Q9NX76		0.901		0.066			Extracellular Space	cytokine					No	UBE2T	ubiquitin conjugating enzyme E2 T	Q9NPD8	-1.181	1.48e-07		No	RAD9A	RAD9 checkpoint clamp component A	Q99638	-4.485	0.000699		No	H2AC21	H2A clustered histone 21	Q8IUE6	3.148	0.0434		ACP2	ACTN1		112	CHEK1	checkpoint kinase 1	O14757	-0.76	1.48e-07		0.23		0.596	kinase
CMTM7	CKLF like MARVEL transmembrane domain containing 7	Q96FZ5		0.495		0.719			Extracellular Space	cytokine					No	ANAPC15	anaphase promoting complex subunit 15	P60006	-1.157	0.00143		No	ZCRB1	zinc finger CCHC-type and RNA binding motif containing 1	Q8TBF4	-4.379	0.000875		No	CARD10	caspase recruitment domain family member 10	Q9BWT7	2.855	0.00965		ACTB	ACVR1B		#N/A	PKMYT1	protein kinase, membrane associated tyrosine/threonine 1	Q99640	-0.736	3.62e-06		0.878			kinase
CMTM8	CKLF like MARVEL transmembrane domain containing 8	Q8IZV2						0.988	Extracellular Space	cytokine					No	PPP1R35	protein phosphatase 1 regulatory subunit 35	Q8TAP8	-1.142	6.57e-06		No	DOLPP1	dolichyldiphosphatase 1	Q86YN1	-4.162	0.0198		No	TOMM22	translocase of outer mitochondrial membrane 22	Q9NS69	1.929	0.00909		ACTG1	ACVR1C		164	EGFR	epidermal growth factor receptor	P00533	-0.709	2.07e-06		0.0547		0.335	kinase
CSF1	colony stimulating factor 1	P09603				0.471			Extracellular Space	cytokine	diagnosis,disease progression,efficacy,prognosis,unspecified application	lacnotuzumab,PD-360324			No	AAAS	aladin WD repeat nucleoporin	Q9NRG9	-1.138	2.73e-05		No	TTC28	tetratricopeptide repeat domain 28	Q96AY4	-4.145	0.000699		No	RANBP6	RAN binding protein 6	O60518	1.835	0.00597		ACTN1	ACVR2B		374	MAP2K5	mitogen-activated protein kinase kinase 5	Q13163	-0.702	7.18e-05					kinase
FBRS	fibrosin	Q9HAH7		0.864					Extracellular Space	cytokine					No	CACNB3	calcium voltage-gated channel auxiliary subunit beta 3	P54284	-1.104	0.0171		Yes	BRAF	B-Raf proto-oncogene, serine/threonine kinase	P15056	-4.138	0.000902		No	NCOA1	nuclear receptor coactivator 1	Q15788	1.777	0.00598		ACTN4	ACVRL1		#N/A	TK1	thymidine kinase 1	P04183	-0.685	7.17e-06		0.358		0.989	kinase
IL1RN	interleukin 1 receptor antagonist	P18510		0.194					Extracellular Space	cytokine	efficacy	rilonacept			No	PCLAF	PCNA clamp associated factor	Q15004	-1.085	3.66e-08		Yes	LRRK1	leucine rich repeat kinase 1	Q38SD2	-4.035	0.00303		No	CNIH4	cornichon family AMPA receptor auxiliary protein 4	Q9P003	1.619	0.00977		ADCK1	ADRA2C		#N/A	RPS6KB2	ribosomal protein S6 kinase B2	Q9UBS0	-0.681	0.000136	-1.466	0.0175		0.791	kinase
MIF	macrophage migration inhibitory factor	P14174		0.0564		0.142		0.938	Extracellular Space	cytokine	diagnosis,prognosis,response to therapy	imalumab			No	CKS2	CDC28 protein kinase regulatory subunit 2	P33552	-1.084	0.000659		No	PLEK2	pleckstrin 2	Q9NYT0	-3.705	0.000699		Yes	IRF3	interferon regulatory factor 3	Q14653	1.589	0.0032		ADIPOR2	ADRBK1		#N/A	ATRIP	ATR interacting protein	Q8WXE1	-0.673	3.79e-08		0.412			kinase
MYDGF	myeloid derived growth factor	Q969H8		0.191		0.557		0.992	Extracellular Space	cytokine					No	SRRD	SRR1 domain containing	Q9UH36	-1.082	5.09e-05		No	BLOC1S6	biogenesis of lysosomal organelles complex 1 subunit 6	Q9UL45	-3.696	0.0345		No	TPM2	tropomyosin 2	P07951	1.574	0.000451		ADRBK1	AICDA		48	AURKB	aurora kinase B	Q96GD4	-0.597	4.58e-05		0.481			kinase
NAMPT	nicotinamide phosphoribosyltransferase	P43490		0.174		0.803		0.855	Extracellular Space	cytokine	diagnosis,prognosis	daporinad,KPT-9274,OT-82,STF-118804			No	TEDC1	tubulin epsilon and delta complex 1	Q86SX3	-1.063	1.75e-06		No	SLC35F6	solute carrier family 35 member F6	Q8N357	-3.679	0.00112		No	CYTH2	cytohesin 2	Q99418	1.504	0.00597		ADRM1	AIP		#N/A	MLKL	mixed lineage kinase domain like pseudokinase	Q8NB16	-0.596	9.58e-06		0.0834		0.873	kinase
TNFSF10	TNF superfamily member 10	P50591				0.563		0.997	Extracellular Space	cytokine	efficacy	ABBV-621			No	CCNB2	cyclin B2	O95067	-1.04	3.66e-08		No	TBCK	TBC1 domain containing kinase	Q8TEA7	-3.653	0.000699		No	C5orf15	chromosome 5 open reading frame 15	Q8NC54	1.407	0.0257		AGO1	AIPL1		409	MINK1	misshapen like kinase 1	Q8N4C8	-0.581	1.46e-05		0.438			kinase
TRIP6	thyroid hormone receptor interactor 6	Q15654		0.737		0.654		0.954	Extracellular Space	cytokine					No	ASNSD1	asparagine synthetase domain containing 1	Q9NWL6	-1.035	0.00745		No	PPP1R35	protein phosphatase 1 regulatory subunit 35	Q8TAP8	-3.564	0.000748		No	HIBADH	3-hydroxyisobutyrate dehydrogenase	P31937	1.016	0.0247		AGO2	AKT1		#N/A	RIPK2	receptor interacting serine/threonine kinase 2	O43353	-0.57	1.92e-07					kinase
TXLNA	taxilin alpha	P40222		0.312		0.244		0.884	Extracellular Space	cytokine					No	HPS3	HPS3 biogenesis of lysosomal organelles complex 2 subunit 1	Q969F9	-1.014	7.74e-06		No	RNF135	ring finger protein 135	Q8IUD6	-3.373	0.0405									AGO3	AKT2		#N/A	PLK1	polo like kinase 1	P53350	-0.546	8.7e-07		0.762		0.945	kinase
HERC4	HECT and RLD domain containing E3 ubiquitin protein ligase 4	Q5GLZ8	-0.701	1.65e-05	-1.779	0.00662	-1.797	0.00909	Cytoplasm	enzyme					No	CRYAB	crystallin alpha B	P02511	2.127	1.64e-09		No	C18orf21	chromosome 18 open reading frame 21	Q32NC0	-3.37	0.0037									AGO4	ALDOA		#N/A	DGKE	diacylglycerol kinase epsilon	P52429	-0.544	0.00453					kinase
HIBADH	3-hydroxyisobutyrate dehydrogenase	P31937	0.279	2.57e-05		0.0608	1.016	0.0247	Cytoplasm	enzyme					Yes	CLU	clusterin	P10909	1.735	5.49e-09		No	ABHD17B	abhydrolase domain containing 17B, depalmitoylase	Q5VST6	-3.365	0.00689									AGR2	ALK		#N/A	ROR1	receptor tyrosine kinase like orphan receptor 1	Q01973	-0.527	0.00025	-1.801	0.0182		0.267	kinase
JMJD1C	jumonji domain containing 1C	Q15652	-0.148	0.0347		0.788	3.433	0.00909	Nucleus	enzyme					No	LY6D	lymphocyte antigen 6 family member D	Q14210	1.712	1.87e-09		No	GLMP	glycosylated lysosomal membrane protein	Q8WWB7	-3.362	0.000829									AGRN	ALPK1		#N/A	PXK	PX domain containing serine/threonine kinase like	Q7Z7A4	-0.515	0.0189		0.443			kinase
APC	APC regulator of WNT signaling pathway	P25054	0.17	0.00445		0.199	5.433	0.000138	Nucleus	enzyme	diagnosis,disease progression,efficacy,prognosis,safety,unspecified application				Yes	AGR2	anterior gradient 2, protein disulphide isomerase family member	O95994	1.532	1.26e-08		No	POU2F3	POU class 2 homeobox 3	Q9UKI9	-3.324	0.00311									AHCYL1	AMHR2		#N/A	ATR	ATR serine/threonine kinase	Q13535	-0.511	1.23e-06		0.363		0.951	kinase
HTD2	hydroxyacyl-thioester dehydratase type 2	P86397		0.906	-5.961	0.000902			Cytoplasm	enzyme					No	ELMO1	engulfment and cell motility 1	Q92556	1.481	0.00824		No	C6orf120	chromosome 6 open reading frame 120	Q7Z4R8	-3.195	0.0151									AHNAK	ANAPC2		533	PTK6	protein tyrosine kinase 6	Q13882	-0.507	8.91e-05					kinase
RAD9A	RAD9 checkpoint clamp component A	Q99638		0.77	-4.485	0.000699			Nucleus	enzyme					No	RARRES1	retinoic acid receptor responder 1	P49788	1.255	1.82e-07		No	CISD3	CDGSH iron sulfur domain 3	P0C7P0	-3.173	0.00183									AHSA1	ANKMY2		#N/A	CDK5	cyclin dependent kinase 5	Q00535	-0.489	0.0014	-1.669	0.0339		0.347	kinase
DOLPP1	dolichyldiphosphatase 1	Q86YN1		0.504	-4.162	0.0198			Cytoplasm	enzyme					No	PAQR7	progestin and adipoQ receptor family member 7	Q86WK9	1.179	0.000119		No	GPS2	G protein pathway suppressor 2	Q13227	-3.164	0.00118									AICDA	ANLN		#N/A	DCAF1	DDB1 and CUL4 associated factor 1	Q9Y4B6	-0.484	5.88e-06		0.23		0.811	kinase
RNF135	ring finger protein 135	Q8IUD6			-3.373	0.0405			Cytoplasm	enzyme					No	TJP3	tight junction protein 3	O95049	1.176	2.84e-08		No	TOR2A	torsin family 2 member A	Q5JU69	-3.159	0.0056									AIMP2	ANP32C		#N/A	PANK1	pantothenate kinase 1	Q8TE04	-0.475	0.0117				0.956	kinase
CYBA	cytochrome b-245 alpha chain	P13498			-2.874	0.0113		0.951	Cytoplasm	enzyme					No	ERC2	ELKS/RAB6-interacting/CAST family member 2	O15083	1.115	0.048		No	NHEJ1	non-homologous end joining factor 1	Q9H9Q4	-3.088	0.00742									AIP	ANP32D		#N/A	PI4K2B	phosphatidylinositol 4-kinase type 2 beta	Q8TCG2	-0.459	0.00624		0.0786			kinase
HENMT1	HEN methyltransferase 1	Q5T8I9			-2.826	0.0133		0.935	Cytoplasm	enzyme					No	CRABP2	cellular retinoic acid binding protein 2	P29373	1.087	4.96e-07		No	SPATA33	spermatogenesis associated 33	Q96N06	-3.055	0.00567									AIRE	ANXA2		#N/A	VRK3	VRK serine/threonine kinase 3	Q8IV63	-0.459	0.0459		0.106			kinase
EBP	EBP cholestenol delta-isomerase	Q15125		0.583	-2.695	0.00384		0.0803	Cytoplasm	enzyme		DSP-0390,SR 31747			No	CLIC3	chloride intracellular channel 3	O95833	1.086	1.59e-07		No	ZMIZ2	zinc finger MIZ-type containing 2	Q8NF64	-3.004	0.0037									AKT1	APEX2		#N/A	PANK4	pantothenate kinase 4 (inactive)	Q9NVE7	-0.456	0.000325		0.111		0.665	kinase
MAN2C1	mannosidase alpha class 2C member 1	Q9NTJ4	-0.33	0.00694	-2.39	0.0109			Cytoplasm	enzyme					No	SPATA7	spermatogenesis associated 7	Q9P0W8	1.084	0.000252		No	MALSU1	mitochondrial assembly of ribosomal large subunit 1	Q96EH3	-2.979	0.0395									AKT3	APH1A		#N/A	UCK2	uridine-cytidine kinase 2	Q9BZX2	-0.456	4.58e-05		0.803		0.98	kinase
DHX40	DEAH-box helicase 40	Q8IX18		0.912	-2.334	0.0324		0.805	Other	enzyme					No	DNAJB1	DnaJ heat shock protein family (Hsp40) member B1	P25685	1.063	3.42e-08		No	L3MBTL3	L3MBTL histone methyl-lysine binding protein 3	Q96JM7	-2.956	0.00239									ALDH1B1	APOBEC3B		299	INSR	insulin receptor	P06213	-0.433	0.0188		0.173			kinase
FADS2	fatty acid desaturase 2	O95864			-2.314	0.00532			Plasma Membrane	enzyme	unspecified application				No	CAPS	calcyphosine	Q13938	1.012	2.36e-07		No	CYBA	cytochrome b-245 alpha chain	P13498	-2.874	0.0113									ALDOA	APOBEC3C		#N/A	GRK2	G protein-coupled receptor kinase 2	P25098	-0.42	1.48e-06		0.168		0.185	kinase
SH3RF3	SH3 domain containing ring finger 3	Q8TEJ3		0.347	-2.289	0.00395			Other	enzyme												No	NOC4L	nucleolar complex associated 4 homolog	Q9BVI4	-2.843	0.00511									AMHR2	APOBEC3G		96	CDK11B	cyclin dependent kinase 11B	P21127	-0.413	0.000435		0.263		0.243	kinase
POLH	DNA polymerase eta	Q9Y253			-2.169	0.0298			Nucleus	enzyme												No	HENMT1	HEN methyltransferase 1	Q5T8I9	-2.826	0.0133									ANK3	ARAF		#N/A	MAP4K3	mitogen-activated protein kinase kinase kinase kinase 3	Q8IVH8	-0.398	0.0009		0.0766			kinase
CA12	carbonic anhydrase 12	O43570		0.449	-2.164	0.0031			Plasma Membrane	enzyme		acetazolamide,benzthiazide,chlorothiazide,chlorthalidone,hydrochlorothiazide,methazolamide,sulfacetamide,topiramate,trichloromethiazide										No	ZBTB33	zinc finger and BTB domain containing 33	Q86T24	-2.817	0.00311									ANKK1	ARAF		519	PRKDC	protein kinase, DNA-activated, catalytic subunit	P78527	-0.398	0.0074		0.563		0.666	kinase
NQO1	NAD(P)H quinone dehydrogenase 1	P15559		0.213	-2.164	0.000699		0.924	Cytoplasm	enzyme	diagnosis,unspecified application											No	TSPAN4	tetraspanin 4	O14817	-2.811	0.00842									ANKRD55	ARHGAP1		373	MAP2K1	mitogen-activated protein kinase kinase 1	Q02750	-0.376	0.00561		0.853		0.992	kinase
MBOAT2	membrane bound O-acyltransferase domain containing 2	Q6ZWT7		0.792	-2.066	0.0123		0.869	Cytoplasm	enzyme												No	VMP1	vacuole membrane protein 1	Q96GC9	-2.755	0.0309									ANLN	ARMC5		#N/A	BUB1	BUB1 mitotic checkpoint serine/threonine kinase	O43683	-0.369	0.0459		0.132		0.954	kinase
ABHD5	abhydrolase domain containing 5, lysophosphatidic acid acyltransferase	Q8WTS1		0.356	-2.013	0.0182		0.924	Cytoplasm	enzyme												No	SCOC	short coiled-coil protein	Q9UIL1	-2.723	0.00642									ANXA1	ARRB2		#N/A	ROCK1	Rho associated coiled-coil containing protein kinase 1	Q13464	-0.354	6.65e-05		0.085		0.992	kinase
LPCAT4	lysophosphatidylcholine acyltransferase 4	Q643R3		0.32	-2.011	0.0164			Cytoplasm	enzyme												No	F9	coagulation factor IX	P00740	-2.706	0.00532									Apc2	ASB17		#N/A	PI4KA	phosphatidylinositol 4-kinase alpha	P42356	-0.349	0.00144		0.328		0.684	kinase
GDE1	glycerophosphodiester phosphodiesterase 1	Q9NZC3		0.154	-1.9	0.00404		0.746	Plasma Membrane	enzyme												No	EBP	EBP cholestenol delta-isomerase	Q15125	-2.695	0.00384									AR	ASB2		631	STK11	serine/threonine kinase 11	Q15831	-0.344	0.0302		0.958			kinase
NAA40	N-alpha-acetyltransferase 40, NatD catalytic subunit	Q86UY6		0.537	-1.878	0.0114		0.959	Cytoplasm	enzyme												No	FER1L5	fer-1 like family member 5	A0AVI2	-2.613	0.0345									ARAF	ASB3		#N/A	NEK3	NIMA related kinase 3	P51956	-0.34	0.0168					kinase
TRMT61A	tRNA methyltransferase 61A	Q96FX7	-0.364	0.000803	-1.846	0.0129		0.23	Nucleus	enzyme												No	SHQ1	SHQ1, H/ACA ribonucleoprotein assembly factor	Q6PI26	-2.597	0.0247									ARF1	ASB4		#N/A	CDK17	cyclin dependent kinase 17	Q00537	-0.338	0.000122		0.94			kinase
DCP2	decapping mRNA 2	Q8IU60		0.743	-1.802	0.00691		0.808	Nucleus	enzyme												Yes	TNK1	tyrosine kinase non receptor 1	Q13470	-2.573	0.0198									ARFGAP2	ASB6		175	EPHA2	EPH receptor A2	P29317	-0.338	4.08e-05		0.401			kinase
COX7C	cytochrome c oxidase subunit 7C	P15954		0.0507	-1.795	0.0238		0.722	Cytoplasm	enzyme												No	SYF2	SYF2 pre-mRNA splicing factor	O95926	-2.548	0.00601									ARHGAP24	ASL		#N/A	BUB1B	BUB1 mitotic checkpoint serine/threonine kinase B	O60566	-0.335	2.84e-05		0.985			kinase
SIAH1	siah E3 ubiquitin protein ligase 1	Q8IUQ4			-1.777	0.00093			Nucleus	enzyme												No	ZNF804A	zinc finger protein 804A	Q7Z570	-2.537	0.00667									ARL5A	ASS1		#N/A	EIF2AK3	eukaryotic translation initiation factor 2 alpha kinase 3	Q9NZJ5	-0.331	0.000262		0.196			kinase
ARL4C	ADP ribosylation factor like GTPase 4C	P56559		0.703	-1.735	0.0196		0.818	Nucleus	enzyme												No	RAD54L2	RAD54 like 2	Q9Y4B4	-2.512	0.0323									ARMC5	ATF3		#N/A	VRK2	VRK serine/threonine kinase 2	Q86Y07	-0.327	0.000414		0.487		0.551	kinase
NDUFC2	NADH:ubiquinone oxidoreductase subunit C2	O95298		0.349	-1.702	0.047		0.959	Cytoplasm	enzyme												No	LRRC42	leucine rich repeat containing 42	Q9Y546	-2.501	0.0309									ARRB2	AURKB		649	TBK1	TANK binding kinase 1	Q9UHD2	-0.321	0.00457	-1.225	0.0194		0.733	kinase
POLRMT	RNA polymerase mitochondrial	O00411		0.0562	-1.648	0.00575		0.97	Cytoplasm	enzyme												No	ANTXR2	ANTXR cell adhesion molecule 2	P58335	-2.45	0.00496									ASAP2	AURKC		#N/A	RPS6KA4	ribosomal protein S6 kinase A4	O75676	-0.321	0.00027		0.145		0.886	kinase
ALG13	ALG13 UDP-N-acetylglucosaminyltransferase subunit	Q9NP73		0.551	-1.566	0.0247		0.997	Cytoplasm	enzyme												No	HES1	hes family bHLH transcription factor 1	Q14469	-2.449	0.00642									ASXL1	AXIN1		51	AXL	AXL receptor tyrosine kinase	P30530	-0.319	0.00238		0.263			kinase
METTL13	methyltransferase 13, eEF1A N-terminus and K55	Q8N6R0	-0.372	0.0106	-1.546	0.0234		0.569	Cytoplasm	enzyme												No	TCEAL1	transcription elongation factor A like 1	Q15170	-2.434	0.0288									ASXL2	AXL		#N/A	MAP4K5	mitogen-activated protein kinase kinase kinase kinase 5	Q9Y4K4	-0.302	0.0092		0.322			kinase
SMYD5	SMYD family member 5	Q6GMV2		0.743	-1.495	0.0342		0.347	Nucleus	enzyme												No	MAN2C1	mannosidase alpha class 2C member 1	Q9NTJ4	-2.39	0.0109									ASXL3	BBX		35	ARAF	A-Raf proto-oncogene, serine/threonine kinase	P10398	-0.296	0.00127		0.942		0.956	kinase
NAGLU	N-acetyl-alpha-glucosaminidase	P54802		0.347	-1.436	0.0267			Cytoplasm	enzyme	unspecified application											No	DHX40	DEAH-box helicase 40	Q8IX18	-2.334	0.0324									ATG16L1	BCL2		560	RIPK1	receptor interacting serine/threonine kinase 1	Q13546	-0.289	0.00469	-0.939	0.0175		0.933	kinase
OAS2	2'-5'-oligoadenylate synthetase 2	P29728			-1.425	0.0138			Cytoplasm	enzyme	unspecified application											No	FADS2	fatty acid desaturase 2	O95864	-2.314	0.00532									ATG7	BCL2L1		381	MAP3K2	mitogen-activated protein kinase kinase kinase 2	Q9Y2U5	-0.287	0.00731		0.788			kinase
BPHL	biphenyl hydrolase like	Q86WA6		0.111	-1.405	0.0175		0.592	Cytoplasm	enzyme												No	SH3RF3	SH3 domain containing ring finger 3	Q8TEJ3	-2.289	0.00395									ATP5A1	BCL6		#N/A	PIK3C2G	phosphatidylinositol-4-phosphate 3-kinase catalytic subunit type 2 gamma	O75747	-0.287	0.00372					kinase
ARIH2	ariadne RBR E3 ubiquitin protein ligase 2	O95376		0.71	-1.389	0.0496		0.938	Nucleus	enzyme	unspecified application											No	SLC7A6	solute carrier family 7 member 6	Q92536	-2.284	0.00742									ATP5B	BECN1		#N/A	TTK	TTK protein kinase	P33981	-0.287	0.000923		0.691		0.997	kinase
CYP4V2	cytochrome P450 family 4 subfamily V member 2	Q6ZWL3			-1.373	0.0311			Cytoplasm	enzyme												No	NABP2	nucleic acid binding protein 2	Q9BQ15	-2.254	0.00384									ATP5C1	BID		#N/A	MELK	maternal embryonic leucine zipper kinase	Q14680	-0.277	0.000657		0.18			kinase
ANTKMT	adenine nucleotide translocase lysine methyltransferase	Q9BQD7		0.0501	-1.36	0.0461			Cytoplasm	enzyme												No	SMG9	SMG9 nonsense mediated mRNA decay factor	Q9H0W8	-2.24	0.00787									ATP5F1	BIRC3		384	MAP3K6	mitogen-activated protein kinase kinase kinase 6	O95382	-0.274	0.000326		0.867		0.989	kinase
UQCR10	ubiquinol-cytochrome c reductase, complex III subunit X	Q9UDW1		0.72	-1.345	0.048			Cytoplasm	enzyme												No	WDR36	WD repeat domain 36	Q8NI36	-2.212	0.0323									ATP5I	BLK		408	MET	MET proto-oncogene, receptor tyrosine kinase	P08581	-0.271	9.57e-05		0.689			kinase
DXO	decapping exoribonuclease	O77932			-1.314	0.0238			Nucleus	enzyme												Yes	TGFBR1	transforming growth factor beta receptor 1	P36897	-2.18	0.0481									ATP6V1B2	BLM		518	PRKD3	protein kinase D3	O94806	-0.268	0.013		0.314		0.426	kinase
IDH3G	isocitrate dehydrogenase (NAD(+)) 3 non-catalytic subunit gamma	P51553		0.994	-1.296	0.0434		0.989	Cytoplasm	enzyme												Yes	POLH	DNA polymerase eta	Q9Y253	-2.169	0.0298									ATP6V1G1	BMPR1A		99	CDK18	cyclin dependent kinase 18	Q07002	-0.267	0.012					kinase
COX6B1	cytochrome c oxidase subunit 6B1	P14854		0.845	-1.28	0.0275		0.775	Cytoplasm	enzyme												No	CA12	carbonic anhydrase 12	O43570	-2.164	0.0031									ATXN3	BMX		#N/A	CDK12	cyclin dependent kinase 12	Q9NYV4	-0.264	0.00654		0.177		0.822	kinase
OBI1	ORC ubiquitin ligase 1	Q5W0B1			-1.277	0.0298			Nucleus	enzyme												No	NQO1	NAD(P)H quinone dehydrogenase 1	P15559	-2.164	0.000699									AURKA	BPIFB4		#N/A	ATM	ATM serine/threonine kinase	Q13315	-0.263	0.00147		0.178			kinase
AASDHPPT	aminoadipate-semialdehyde dehydrogenase-phosphopantetheinyl transferase	Q9NRN7		0.182	-1.275	0.0432		0.96	Cytoplasm	enzyme												No	MPHOSPH6	M-phase phosphoprotein 6	Q99547	-2.157	0.0262									AURKB	BRAF		#N/A	MAP2K3	mitogen-activated protein kinase kinase 3	P46734	-0.256	0.00779		0.124		0.658	kinase
SH3RF1	SH3 domain containing ring finger 1	Q7Z6J0		0.117	-1.272	0.0497		0.997	Cytoplasm	enzyme												Yes	PRKACA	protein kinase cAMP-activated catalytic subunit alpha	P17612	-2.155	0.00214									AURKC	BRCA1		#N/A	PCK2	phosphoenolpyruvate carboxykinase 2, mitochondrial	Q16822	-0.254	0.00605		0.957		0.805	kinase
DDX47	DEAD-box helicase 47	Q9H0S4		0.067	-1.255	0.0325		0.993	Nucleus	enzyme												No	VWA1	von Willebrand factor A domain containing 1	Q6PCB0	-2.144	0.0394									AXL	BRCA2		#N/A	CCNK	cyclin K	O75909	-0.248	0.00251	-1.174	0.048		0.992	kinase
GCLM	glutamate-cysteine ligase modifier subunit	P48507		0.955	-1.247	0.0488		0.909	Cytoplasm	enzyme												No	RUBCN	rubicon autophagy regulator	Q92622	-2.137	0.0438									B3GNT2	BRD4		#N/A	MAP2K6	mitogen-activated protein kinase kinase 6	P52564	-0.242	0.00606		0.772		0.992	kinase
TDP1	tyrosyl-DNA phosphodiesterase 1	Q9NUW8		0.0638	-1.237	0.0424		0.988	Nucleus	enzyme												No	ORAI1	ORAI calcium release-activated calcium modulator 1	Q96D31	-2.133	0.00727									B4GALT1	BSG		434	NEK9	NIMA related kinase 9	Q8TD19	-0.242	0.0128		0.161		0.785	kinase
FBXO3	F-box protein 3	Q9UK99		0.448	-1.234	0.0241		0.855	Cytoplasm	enzyme												No	GEMIN8	gem nuclear organelle associated protein 8	Q9NWZ8	-2.092	0.00444									B4GALT3	BTK		#N/A	RIOK1	RIO kinase 1	Q9BRS2	-0.24	0.00365		0.838		0.79	kinase
CYB561D2	cytochrome b561 family member D2	O14569		0.855	-1.229	0.0298			Cytoplasm	enzyme												No	FDX2	ferredoxin 2	Q6P4F2	-2.089	0.00662									Bag2	BTRC		#N/A	RIOK2	RIO kinase 2	Q9BVS4	-0.24	0.0401		0.448		0.851	kinase
RNF126	ring finger protein 126	Q9BV68		0.229	-1.219	0.025		0.997	Other	enzyme												No	RHBDD2	rhomboid domain containing 2	Q6NTF9	-2.086	0.0469									BAG3	C12orf10		#N/A	PBK	PDZ binding kinase	Q96KB5	-0.239	0.041		0.205		0.71	kinase
ISOC2	isochorismatase domain containing 2	Q96AB3		0.718	-1.207	0.0496		0.928	Cytoplasm	enzyme												No	GTF3C1	general transcription factor IIIC subunit 1	Q12789	-2.08	0.00525									BAI3	C20orf194		105	CDK7	cyclin dependent kinase 7	P50613	-0.227	0.0146		0.652		0.964	kinase
PHYH	phytanoyl-CoA 2-hydroxylase	O14832	0.318	0.000394	-1.195	0.0252			Cytoplasm	enzyme	unspecified application											No	MBOAT2	membrane bound O-acyltransferase domain containing 2	Q6ZWT7	-2.066	0.0123									BAP1	C9		#N/A	CIT	citron rho-interacting serine/threonine kinase	O14578	-0.218	0.000501		0.724		0.29	kinase
UQCRB	ubiquinol-cytochrome c reductase binding protein	P14927		0.342	-1.192	0.0278		0.952	Cytoplasm	enzyme												No	DAXX	death domain associated protein	Q9UER7	-2.062	0.0293									BASP1	CACYBP		#N/A	AURKA	aurora kinase A	O14965	-0.214	0.0107		0.901		0.984	kinase
NLRP1	NLR family pyrin domain containing 1	Q9C000			-1.191	0.048			Cytoplasm	enzyme												No	C7	complement C7	P10643	-2.059	0.0182									BAZ2B	CAMK1G		#N/A	IRAK4	interleukin 1 receptor associated kinase 4	Q9NWZ3	-0.214	0.0258					kinase
PLD1	phospholipase D1	Q13393		0.14	-1.174	0.0228			Cytoplasm	enzyme												No	CYTH1	cytohesin 1	Q15438	-2.058	0.00813									BCAP31	CAMK2A		256	GRK6	G protein-coupled receptor kinase 6	P43250	-0.192	0.0142		0.461			kinase
HSDL1	hydroxysteroid dehydrogenase like 1	Q3SXM5		0.208	-1.156	0.0368		0.954	Cytoplasm	enzyme												No	MRPS18C	mitochondrial ribosomal protein S18C	Q9Y3D5	-2.035	0.0175									BCKDK	CAMK2B		#N/A	PIK3C2A	phosphatidylinositol-4-phosphate 3-kinase catalytic subunit type 2 alpha	O00443	-0.191	0.00207		0.0608		0.756	kinase
WDR46	WD repeat domain 46	O15213			-1.155	0.0238			Nucleus	enzyme												No	AP4S1	adaptor related protein complex 4 subunit sigma 1	Q9Y587	-2.022	0.00823									BGLT3	CAMK2D		#N/A	CDC42BPB	CDC42 binding protein kinase beta	Q9Y5S2	-0.189	0.0298		0.761		0.805	kinase
ELP3	elongator acetyltransferase complex subunit 3	Q9H9T3	-0.303	0.0287	-1.146	0.0198		0.714	Nucleus	enzyme												No	ABHD5	abhydrolase domain containing 5, lysophosphatidic acid acyltransferase	Q8WTS1	-2.013	0.0182									BIRC3	CAMK2G		#N/A	AK6	adenylate kinase 6	Q9Y3D8	-0.183	0.0325		0.0746		0.978	kinase
RND3	Rho family GTPase 3	P61587		0.31	-1.122	0.0279		0.788	Cytoplasm	enzyme												No	LMBR1	limb development membrane protein 1	Q8WVP7	-2.013	0.00568									BLK	CAMK4		215	FER	FER tyrosine kinase	P16591	-0.17	0.0155	-1.881	0.00662			kinase
HERC6	HECT and RLD domain containing E3 ubiquitin protein ligase family member 6	Q8IVU3	0.387	0.0172	-1.099	0.028		0.817	Cytoplasm	enzyme												No	LPCAT4	lysophosphatidylcholine acyltransferase 4	Q643R3	-2.011	0.0164									Bmpr1a	CAMKK1		#N/A	PTK7	protein tyrosine kinase 7 (inactive)	Q13308	-0.162	0.0116		0.766		0.677	kinase
PEX6	peroxisomal biogenesis factor 6	Q13608		0.275	-1.095	0.0394		0.685	Cytoplasm	enzyme												No	MANBAL	mannosidase beta like	Q9NQG1	-2	0.0126									BMX	CAMKK2		114	CHUK	component of inhibitor of nuclear factor kappa B kinase complex	O15111	-0.159	0.0109		0.182		0.805	kinase
WWP1	WW domain containing E3 ubiquitin protein ligase 1	Q9H0M0		0.956	-1.075	0.0466			Cytoplasm	enzyme												No	FAM89A	family with sequence similarity 89 member A	Q96GI7	-1.998	0.00108									BRAF	CAMKMT		#N/A	ROCK2	Rho associated coiled-coil containing protein kinase 2	O75116	-0.158	0.0393		0.437		0.883	kinase
CANT1	calcium activated nucleotidase 1	Q8WVQ1		0.174	-1.058	0.0379		0.906	Extracellular Space	enzyme												No	YAE1	YAE1 maturation factor of ABCE1	Q9NRH1	-1.979	0.00404									BRCA1	CAMKV		399	MAST2	microtubule associated serine/threonine kinase 2	Q6P0Q8	-0.15	0.0374	0.968	0.0486			kinase
SMPD1	sphingomyelin phosphodiesterase 1	P17405	0.357	0.0457	-1.048	0.0243			Cytoplasm	enzyme		acid sphingomyelinase inhibitor										No	BMPR2	bone morphogenetic protein receptor type 2	Q13873	-1.977	0.00601									BRCA2	CAPN1		106	CDK9	cyclin dependent kinase 9	P50750	-0.13	0.0374		0.258		0.96	kinase
UBE2L3	ubiquitin conjugating enzyme E2 L3	P68036		0.571	-1.035	0.0185		0.928	Nucleus	enzyme												No	DYNLT3	dynein light chain Tctex-type 3	P51808	-1.972	0.00489									BRD4	CAR		#N/A	CDK13	cyclin dependent kinase 13	Q14004	-0.129	0.0402		0.722		0.693	kinase
TPMT	thiopurine S-methyltransferase	P51580		0.296	-1.033	0.0292		0.713	Cytoplasm	enzyme	response to therapy	olsalazine										No	RPL22L1	ribosomal protein L22 like 1	Q6P5R6	-1.962	0.00642									BSG	CARM1		#N/A	CDC42BPG	CDC42 binding protein kinase gamma	Q6DT37	-0.124	0.0381				0.412	kinase
RPP30	ribonuclease P/MRP subunit p30	P78346		0.206	-1.025	0.0183		0.711	Nucleus	enzyme												No	LAMTOR3	late endosomal/lysosomal adaptor, MAPK and MTOR activator 3	Q9UHA4	-1.954	0.0211									BTF3	CASP8		#N/A	RIOK3	RIO kinase 3	O14730	0.116	0.0362		0.919		0.978	kinase
LBR	lamin B receptor	Q14739		0.508	-1.014	0.0171		0.96	Nucleus	enzyme												No	DOCK1	dedicator of cytokinesis 1	Q14185	-1.951	0.00311									BTG3	CCDC117		#N/A	MAST4	microtubule associated serine/threonine kinase family member 4	O15021	0.118	0.0422		0.0584			kinase
UBE2Q1	ubiquitin conjugating enzyme E2 Q1	Q7Z7E8		0.941	-0.999	0.0456		0.992	Other	enzyme												No	KCTD14	potassium channel tetramerization domain containing 14	Q9BQ13	-1.929	0.00662									BTK	CD38		#N/A	STK10	serine/threonine kinase 10	O94804	0.132	0.0118		0.609		0.645	kinase
PIGG	phosphatidylinositol glycan anchor biosynthesis class G	Q5H8A4		0.77	-0.971	0.0413			Cytoplasm	enzyme												No	TSPAN15	tetraspanin 15	O95858	-1.92	0.00511									BTRC	CD79A		#N/A	GOLGA5	golgin A5	Q8TBA6	0.151	0.022		0.186		0.788	kinase
MGME1	mitochondrial genome maintenance exonuclease 1	Q9BQP7		0.871	-0.949	0.0409		0.925	Cytoplasm	enzyme												No	WASF1	WASP family member 1	Q92558	-1.903	0.00993									C12orf10	CD80		#N/A	STK25	serine/threonine kinase 25	O00506	0.155	0.0163		0.078		0.988	kinase
GSTM3	glutathione S-transferase mu 3	P21266			-0.948	0.0355		0.956	Cytoplasm	enzyme	diagnosis,prognosis											No	GDE1	glycerophosphodiester phosphodiesterase 1	Q9NZC3	-1.9	0.00404									C5orf22	CDC25A		#N/A	PIP4K2B	phosphatidylinositol-5-phosphate 4-kinase type 2 beta	P78356	0.161	0.0128		0.663			kinase
NDUFA8	NADH:ubiquinone oxidoreductase subunit A8	P51970		0.931	-0.929	0.0262		0.873	Cytoplasm	enzyme												Yes	FER	FER tyrosine kinase	P16591	-1.881	0.00662									C9orf78	CDC37		67	BRD4	bromodomain containing 4	O60885	0.168	0.0156		0.0702		0.819	kinase
FKBP1A	FKBP prolyl isomerase 1A	P62942		0.546	-0.923	0.0486		0.496	Cytoplasm	enzyme	unspecified application	corticosteroid/everolimus/tacrolimus,corticosteroid/sirolimus,cyclosporine A/sirolimus/tacrolimus,cyclosporine A/tacrolimus,everolimus,everolimus/exemestane,everolimus/fulvestrant,everolimus/gefitinib,everolimus/letrozole,everolimus/paclitaxel,everolimus/pasireotide,everolimus/ribociclib,everolimus/tamoxifen,imatinib/sirolimus,lenalidomide/temsirolimus,metformin/sirolimus,methotrexate/sirolimus/t…										No	FAS	Fas cell surface death receptor	P25445	-1.881	0.00616									CACYBP	CDC37L1		#N/A	THNSL1	threonine synthase like 1	Q8IYQ7	0.175	0.0499	-1.489	0.0461		0.664	kinase
PRDX4	peroxiredoxin 4	Q13162		0.821	-0.911	0.0222		0.775	Cytoplasm	enzyme												Yes	NAA40	N-alpha-acetyltransferase 40, NatD catalytic subunit	Q86UY6	-1.878	0.0114									CALCOCO2	CDK11B		#N/A	WNK1	WNK lysine deficient protein kinase 1	Q9H4A3	0.176	0.00708		0.417		0.756	kinase
FKBP7	FKBP prolyl isomerase 7	Q9Y680	0.227	0.0369	-0.908	0.0331			Cytoplasm	enzyme												No	AKTIP	AKT interacting protein	Q9H8T0	-1.877	0.00662									Calml3	CDK14		#N/A	CASK	calcium/calmodulin dependent serine protein kinase	O14936	0.181	0.0269		0.693		0.9	kinase
GGCX	gamma-glutamyl carboxylase	P38435		0.199	-0.906	0.0135		0.929	Cytoplasm	enzyme		anisindione,vitamin K3										No	CDC42SE1	CDC42 small effector 1	Q9NRR8	-1.875	0.00662									CALR	CDK15		#N/A	MST1R	macrophage stimulating 1 receptor	Q04912	0.184	0.00188		0.375			kinase
PPIL4	peptidylprolyl isomerase like 4	Q8WUA2		0.391	-0.902	0.0323		0.935	Nucleus	enzyme												No	RFK	riboflavin kinase	Q969G6	-1.868	0.0304									CAMK2A	CDK18		#N/A	MAPKAPK2	MAPK activated protein kinase 2	P49137	0.191	0.0474		0.517		0.998	kinase
BCKDHB	branched chain keto acid dehydrogenase E1 subunit beta	P21953		0.399	-0.827	0.0241		0.758	Cytoplasm	enzyme												No	MRPL35	mitochondrial ribosomal protein L35	Q9NZE8	-1.865	0.00667									CAMKMT	CDK2		#N/A	STK4	serine/threonine kinase 4	Q13043	0.203	0.00672		0.861		0.928	kinase
ACOT8	acyl-CoA thioesterase 8	O14734		0.87	-0.793	0.0368		0.791	Cytoplasm	enzyme												No	COQ8B	coenzyme Q8B	Q96D53	-1.861	0.0122									CAND1	CDK3		482	PI4K2A	phosphatidylinositol 4-kinase type 2 alpha	Q9BTU6	0.208	0.0147		0.533		0.955	kinase
ASMTL	acetylserotonin O-methyltransferase like	O95671		0.13	-0.733	0.0444		0.836	Cytoplasm	enzyme												No	NOL9	nucleolar protein 9	Q5SY16	-1.861	0.0446									CAP1	CDK4		#N/A	MAPK3	mitogen-activated protein kinase 3	P27361	0.216	0.00726		0.194		0.923	kinase
PRDX3	peroxiredoxin 3	P30048		0.973	-0.657	0.0204		0.989	Cytoplasm	enzyme	diagnosis											No	DDX60L	DExD/H-box 60 like	Q5H9U9	-1.857	0.00601									CAP2	CDK5R1		#N/A	AGK	acylglycerol kinase	Q53H12	0.238	0.0209		0.77		0.992	kinase
LDHA	lactate dehydrogenase A	P00338		0.373	-0.493	0.0404		0.814	Cytoplasm	enzyme	efficacy,unspecified application	nedosiran										Yes	PCDH7	protocadherin 7	O60245	-1.857	0.0336									CAPZB	CDK6		#N/A	STK3	serine/threonine kinase 3	Q13188	0.246	0.0459		0.423		0.649	kinase
HSP90AB1	heat shock protein 90 alpha family class B member 1	P08238		0.41	0.508	0.0371		0.835	Cytoplasm	enzyme		alvespimycin,cisplatin,pimitespib,retaspimycin										No	TRMT61A	tRNA methyltransferase 61A	Q96FX7	-1.846	0.0129									CARM1	CDK7		78	CAMK2D	calcium/calmodulin dependent protein kinase II delta	Q13557	0.247	0.00284	0.85	0.0198		0.733	kinase
FEN1	flap structure-specific endonuclease 1	P39748		0.0839	0.529	0.0433		0.988	Nucleus	enzyme												No	TBC1D2B	TBC1 domain family member 2B	Q9UPU7	-1.844	0.000512									CAST	CDK9		517	PRKD2	protein kinase D2	Q9BZL6	0.249	0.00062		0.882		0.928	kinase
POLE3	DNA polymerase epsilon 3, accessory subunit	Q9NRF9		0.78	0.563	0.0437		0.833	Nucleus	enzyme		bortezomib/cladribine/rituximab,cladribine,cladribine/cytarabine/daunorubicin,cladribine/cytarabine/decitabine,cladribine/cytarabine/filgrastim,cladribine/cytarabine/filgrastim/idarubicin,cladribine/cytarabine/filgrastim/idarubicin/plerixafor,cladribine/cytarabine/filgrastim/mitoxantrone,cladribine/peginterferon alfa-2a,cladribine/recombinant interferon,cladribine/rituximab										No	DCP2	decapping mRNA 2	Q8IU60	-1.802	0.00691									CC2D1A	CDKN2A		140	DDR1	discoidin domain receptor tyrosine kinase 1	Q08345	0.251	0.0497		0.403		0.664	kinase
GCDH	glutaryl-CoA dehydrogenase	Q92947		0.223	0.579	0.00978		0.343	Cytoplasm	enzyme												No	ROR1	receptor tyrosine kinase like orphan receptor 1	Q01973	-1.801	0.0182									CCAR1	CEBPB		#N/A	NME6	NME/NM23 nucleoside diphosphate kinase 6	O75414	0.254	0.00504		0.142			kinase
SEPTIN2	septin 2	Q15019		0.726	0.589	0.0236		0.881	Cytoplasm	enzyme												No	COX7C	cytochrome c oxidase subunit 7C	P15954	-1.795	0.0238									CCAR2	CEBPE		#N/A	AAK1	AP2 associated kinase 1	Q2M2I8	0.27	0.00532		0.545		0.788	kinase
NOP58	NOP58 ribonucleoprotein	Q9Y2X3	-0.23	0.0277	0.625	0.0434		0.472	Nucleus	enzyme												No	SAV1	salvador family WW domain containing protein 1	Q9H4B6	-1.784	0.00381									CCDC117	CFTR		166	EIF2AK2	eukaryotic translation initiation factor 2 alpha kinase 2	P19525	0.279	0.0318		0.908		0.943	kinase
TXN	thioredoxin	P10599		0.692	0.63	0.0471		0.963	Cytoplasm	enzyme	efficacy,unspecified application	PX-12										Yes	HERC4	HECT and RLD domain containing E3 ubiquitin protein ligase 4	Q5GLZ8	-1.779	0.00662									CCDC8	CHAT		#N/A	RIPK4	receptor interacting serine/threonine kinase 4	P57078	0.292	0.0105		0.696			kinase
AKR1C1/AKR1C2	aldo-keto reductase family 1 member C2	P52895		0.0865	0.652	0.0496		0.836	Cytoplasm	enzyme												No	EAF1	ELL associated factor 1	Q96JC9	-1.777	0.00849									CCNF	CHEK1		79	CAMK2G	calcium/calmodulin dependent protein kinase II gamma	Q13555	0.293	0.00791		0.116		0.582	kinase
DHRS4	dehydrogenase/reductase 4	Q9BTZ2	0.215	0.00389	0.66	0.0221		0.997	Cytoplasm	enzyme												No	SIAH1	siah E3 ubiquitin protein ligase 1	Q8IUQ4	-1.777	0.00093									CCT2	CHORDC1		#N/A	DLG3	discs large MAGUK scaffold protein 3	Q92796	0.297	0.00926		0.83		0.486	kinase
HSP90AA1	heat shock protein 90 alpha family class A member 1	P07900	0.707	0.00259	0.664	0.0456		0.363	Cytoplasm	enzyme	safety,unspecified application	alvespimycin,cisplatin,luminespib,pimitespib,retaspimycin										No	C2orf69	chromosome 2 open reading frame 69	Q8N8R5	-1.764	0.0105									CCT3	CHUK		532	PTK2B	protein tyrosine kinase 2 beta	Q14289	0.302	0.000214	1.764	0.00784			kinase
RAB5A	RAB5A, member RAS oncogene family	P20339		0.358	0.699	0.0113		0.435	Cytoplasm	enzyme												No	ARL4C	ADP ribosylation factor like GTPase 4C	P56559	-1.735	0.0196									CCT4	CLCN1		#N/A	PIK3R2	phosphoinositide-3-kinase regulatory subunit 2	O00459	0.327	4.43e-05		0.154		0.925	kinase
ACADS	acyl-CoA dehydrogenase short chain	P16219	0.413	0.00123	0.724	0.0269		0.997	Cytoplasm	enzyme	unspecified application											No	NACC2	NACC family member 2	Q96BF6	-1.734	0.0176									CCT5	CLCN2		#N/A	PIK3CD	phosphatidylinositol-4,5-bisphosphate 3-kinase catalytic subunit delta	O00329	0.374	0.0338					kinase
ASL	argininosuccinate lyase	P04424		0.915	0.728	0.00784		0.844	Cytoplasm	enzyme												No	MYD88	MYD88 innate immune signal transduction adaptor	Q99836	-1.73	0.00197									CD4	CLK2		#N/A	PRKAR1B	protein kinase cAMP-dependent type I regulatory subunit beta	P31321	0.389	0.00586		0.513		0.97	kinase
PNPT1	polyribonucleotide nucleotidyltransferase 1	Q8TCS8		0.195	0.782	0.0181		0.855	Cytoplasm	enzyme												No	ANKIB1	ankyrin repeat and IBR domain containing 1	Q9P2G1	-1.728	0.0104									CDC34	CLK3		181	ERBB3	erb-b2 receptor tyrosine kinase 3	P21860	0.41	0.00751					kinase
RMND5A	required for meiotic nuclear division 5 homolog A	Q9H871		0.429	0.791	0.0362		0.865	Nucleus	enzyme												No	SMG5	SMG5 nonsense mediated mRNA decay factor	Q9UPR3	-1.717	0.00668									CDC37	CLU		76	CAMK2A	calcium/calmodulin dependent protein kinase II alpha	Q9UQM7	0.425	0.0338					kinase
PRDX6	peroxiredoxin 6	P30041	0.162	0.0413	0.801	0.00662		0.956	Cytoplasm	enzyme	unspecified application											No	PRXL2C	peroxiredoxin like 2C	Q7RTV5	-1.715	0.00532									CDC37L1	CNN2		#N/A	GNE	glucosamine (UDP-N-acetyl)-2-epimerase/N-acetylmannosamine kinase	Q9Y223	0.446	0.00025		0.645		0.954	kinase
HSPD1	heat shock protein family D (Hsp60) member 1	P10809	0.267	0.0117	0.824	0.0101		0.658	Cytoplasm	enzyme	diagnosis,prognosis											No	CARD6	caspase recruitment domain family member 6	Q9BX69	-1.714	0.0238									CDC5L	CNR2		#N/A	DGUOK	deoxyguanosine kinase	Q16854	0.51	0.0104		0.608			kinase
CTH	cystathionine gamma-lyase	P32929	-0.429	0.000228	0.842	0.0106			Cytoplasm	enzyme												No	DPH3	diphthamide biosynthesis 3	Q96FX2	-1.705	0.00667									CDC73	CPEB1		#N/A	PDK3	pyruvate dehydrogenase kinase 3	Q15120	0.529	0.000186		0.846		0.972	kinase
DUS2	dihydrouridine synthase 2	Q9NX74		0.985	0.843	0.0181		0.805	Cytoplasm	enzyme												No	NDUFC2	NADH:ubiquinone oxidoreductase subunit C2	O95298	-1.702	0.047									CDH1	CPEB2		#N/A	PDK2	pyruvate dehydrogenase kinase 2	Q15119	0.539	0.0372	-0.52	0.0461			kinase
CYP1B1	cytochrome P450 family 1 subfamily B member 1	Q16678			0.845	0.0247		0.671	Cytoplasm	enzyme	diagnosis,efficacy,prognosis,unspecified application											No	SENP8	SUMO peptidase family member, NEDD8 specific	Q96LD8	-1.702	0.0183									CDK10	CPEB3		#N/A	PRKAR1A	protein kinase cAMP-dependent type I regulatory subunit alpha	P10644	0.541	6.67e-06		0.238		0.645	kinase
NDUFB11	NADH:ubiquinone oxidoreductase subunit B11	Q9NX14		0.51	0.859	0.0175			Cytoplasm	enzyme												No	PHC3	polyhomeotic homolog 3	Q8NDX5	-1.684	0.00978									CDK11A	CSF1R		#N/A	CDKN1A	cyclin dependent kinase inhibitor 1A	P38936	0.57	3.76e-06		0.864			kinase
TUT4	terminal uridylyl transferase 4	Q5TAX3		0.898	0.866	0.00784			Nucleus	enzyme												No	LSM14A	LSM14A mRNA processing body assembly factor	Q8ND56	-1.683	0.0135									CDK13	CSNK1A1		#N/A	DLG2	discs large MAGUK scaffold protein 2	Q15700		0.71	-6.257	0.00689			kinase
TCIRG1	T cell immune regulator 1, ATPase H+ transporting V0 subunit a3	Q13488	0.207	0.0335	0.881	0.0223		0.813	Plasma Membrane	enzyme												Yes	NOTCH1	notch receptor 1	P46531	-1.672	0.0121									CDK15	CTNNAL1		64	BRAF	B-Raf proto-oncogene, serine/threonine kinase	P15056		0.424	-4.138	0.000902			kinase
ECI1	enoyl-CoA delta isomerase 1	P42126		0.149	0.891	0.0173		0.924	Cytoplasm	enzyme												No	IQCB1	IQ motif containing B1	Q15051	-1.67	0.0356									CDK18	CTNNB1		#N/A	LRRK1	leucine rich repeat kinase 1	Q38SD2			-4.035	0.00303			kinase
NRAS	NRAS proto-oncogene, GTPase	P01111		0.689	0.907	0.00743		0.951	Plasma Membrane	enzyme	efficacy,response to therapy											Yes	CDK5	cyclin dependent kinase 5	Q00535	-1.669	0.0339									CDK2	CUL1		#N/A	TBCK	TBC1 domain containing kinase	Q8TEA7		0.0585	-3.653	0.000699			kinase
TXNDC17	thioredoxin domain containing 17	Q9BRA2	0.249	0.00417	0.919	0.0185		0.96	Cytoplasm	enzyme												No	TNFRSF10A	TNF receptor superfamily member 10a	O00220	-1.667	0.0413									CDK20	CUL2		669	TNK1	tyrosine kinase non receptor 1	Q13470		0.321	-2.573	0.0198		0.533	kinase
DIS3L	DIS3 like exosome 3'-5' exoribonuclease	Q8TF46		0.109	0.941	0.0483			Cytoplasm	enzyme												Yes	CSNK1G2	casein kinase 1 gamma 2	P78368	-1.656	0.00775									CDK3	CUL3		659	TGFBR1	transforming growth factor beta receptor 1	P36897		0.0629	-2.18	0.0481			kinase
GLCE	glucuronic acid epimerase	O94923		0.862	0.945	0.0461			Cytoplasm	enzyme												No	MED9	mediator complex subunit 9	Q9NWA0	-1.652	0.0101									CDK4	CUL4A		#N/A	PRKACA	protein kinase cAMP-activated catalytic subunit alpha	P17612		0.969	-2.155	0.00214		0.426	kinase
MAN2A2	mannosidase alpha class 2A member 2	P49641			0.948	0.0473			Cytoplasm	enzyme												No	ANTXR1	ANTXR cell adhesion molecule 1	Q9H6X2	-1.65	0.00884									CDK5	CUL4B		#N/A	BMPR2	bone morphogenetic protein receptor type 2	Q13873		0.228	-1.977	0.00601			kinase
NDUFAB1	NADH:ubiquinone oxidoreductase subunit AB1	O14561		0.677	0.948	0.0108		0.709	Cytoplasm	enzyme												No	POLRMT	RNA polymerase mitochondrial	O00411	-1.648	0.00575									CDK6	CUL5		#N/A	RFK	riboflavin kinase	Q969G6		0.164	-1.868	0.0304			kinase
FBXO21	F-box protein 21	O94952		0.988	0.955	0.0411			Extracellular Space	enzyme												No	CAPNS2	calpain small subunit 2	Q96L46	-1.645	0.0199									CDK7	CXXC1		#N/A	COQ8B	coenzyme Q8B	Q96D53		0.426	-1.861	0.0122		0.647	kinase
HSPE1	heat shock protein family E (Hsp10) member 1	P61604	0.484	0.00174	0.957	0.0194		0.772	Cytoplasm	enzyme												No	NOPCHAP1	NOP protein chaperone 1	Q8N5I9	-1.641	0.00642									CDK9	CYP2E1		#N/A	NOL9	nucleolar protein 9	Q5SY16		0.38	-1.861	0.0446		0.756	kinase
PPIL1	peptidylprolyl isomerase like 1	Q9Y3C6		0.964	0.965	0.000699		0.185	Plasma Membrane	enzyme												No	MCRS1	microspherule protein 1	Q96EZ8	-1.637	0.0132									CDKL4	DAPK2		#N/A	CSNK1G2	casein kinase 1 gamma 2	P78368		0.285	-1.656	0.00775			kinase
FHIT	fragile histidine triad diadenosine triphosphatase	P49789		0.101	0.966	0.0435			Cytoplasm	enzyme	efficacy											Yes	NFIC	nuclear factor I C	P08651	-1.615	0.00575									CDKN2A	DAPK3		513	PRKCI	protein kinase C iota	P41743		0.194	-1.412	0.0208		0.802	kinase
GAMT	guanidinoacetate N-methyltransferase	Q14353			0.971	0.0238			Cytoplasm	enzyme												No	MND1	meiotic nuclear divisions 1	Q9BWT6	-1.612	0.0133									Cebpb	DCLK2		#N/A	BCKDK	branched chain keto acid dehydrogenase kinase	O14874		0.159	-1.349	0.0182		0.881	kinase
HMGCS1	3-hydroxy-3-methylglutaryl-CoA synthase 1	Q01581		0.328	0.976	0.00211		0.961	Cytoplasm	enzyme												No	IFRD2	interferon related developmental regulator 2	Q12894	-1.605	0.0164									CENPF	DDR1		#N/A	PIK3CA	phosphatidylinositol-4,5-bisphosphate 3-kinase catalytic subunit alpha	P42336		0.432	-1.226	0.0241			kinase
FBXW11	F-box and WD repeat domain containing 11	Q9UKB1		0.726	0.98	0.0247		0.959	Cytoplasm	enzyme												No	LGALSL	galectin like	Q3ZCW2	-1.584	0.00689									CEP250	DDR2		#N/A	ACVR1	activin A receptor type 1	Q04771			-1.108	0.0279			kinase
NDUFB6	NADH:ubiquinone oxidoreductase subunit B6	O95139		0.87	0.981	0.0238		0.964	Cytoplasm	enzyme												No	CRIPT	CXXC repeat containing interactor of PDZ3 domain	Q9P021	-1.58	0.0253									CEP76	DDX24		180	ERBB2	erb-b2 receptor tyrosine kinase 2	P04626		0.192	-1.008	0.0347			kinase
CROT	carnitine O-octanoyltransferase	Q9UKG9	0.395	5.38e-06	0.987	0.0456		0.97	Cytoplasm	enzyme												No	CD320	CD320 molecule	Q9NPF0	-1.577	0.0161									CFTR	DDX5		#N/A	LMTK2	lemur tyrosine kinase 2	Q8IWU2			-0.99	0.0416			kinase
PTGR2	prostaglandin reductase 2	Q8N8N7	0.369	0.00149	0.995	0.0497		0.593	Cytoplasm	enzyme		glycyrrhetinic acid										No	SRPX	sushi repeat containing protein X-linked	P78539	-1.569	0.0371									CHD2	DET1		706	TYK2	tyrosine kinase 2	P29597		0.195	-0.962	0.0395		0.784	kinase
GLOD4	glyoxalase domain containing 4	Q9HC38		0.0564	1.015	0.00214		0.836	Cytoplasm	enzyme												No	ALG13	ALG13 UDP-N-acetylglucosaminyltransferase subunit	Q9NP73	-1.566	0.0247									CHD3	DICER1		#N/A	MAP2K4	mitogen-activated protein kinase kinase 4	P45985		0.839	-0.945	0.0496		0.931	kinase
AGMAT	agmatinase	Q9BSE5		0.111	1.018	0.0473			Cytoplasm	enzyme												No	ZFAND1	zinc finger AN1-type containing 1	Q8TCF1	-1.564	0.0325									CHMP4B	dJ69B10.1		#N/A	TWF2	twinfilin actin binding protein 2	Q6IBS0		0.688	-0.935	0.0413		0.951	kinase
AGPAT2	1-acylglycerol-3-phosphate O-acyltransferase 2	O15120		0.603	1.048	0.00842			Cytoplasm	enzyme	prognosis											No	PPP4C	protein phosphatase 4 catalytic subunit	P60510	-1.56	0.00943									CHMP4C	DLK		575	RPS6KA1	ribosomal protein S6 kinase A1	Q15418		0.28	-0.83	0.0383		0.97	kinase
RHOF	ras homolog family member F, filopodia associated	Q9HBH0	0.302	0.0304	1.05	0.0408			Cytoplasm	enzyme												No	MRPL33	mitochondrial ribosomal protein L33	O75394	-1.556	0.0427									Chordc1	DLX6		#N/A	PFKFB4	6-phosphofructo-2-kinase/fructose-2,6-biphosphatase 4	Q16877		0.813	0.441	0.0486			kinase
COX5B	cytochrome c oxidase subunit 5B	P10606	0.412	0.0316	1.066	0.0212		0.945	Cytoplasm	enzyme												No	CCNY	cyclin Y	Q8ND76	-1.55	0.0425									CHRAC1	DMPK		508	PRKCA	protein kinase C alpha	P17252		0.426	0.759	0.0244			kinase
DDHD1	DDHD domain containing 1	Q8NEL9	-0.21	0.0268	1.078	0.0335			Extracellular Space	enzyme												Yes	IGFBP4	insulin like growth factor binding protein 4	P22692	-1.55	0.0031									CHUK	DMRTA1		80	CAMK4	calcium/calmodulin dependent protein kinase IV	Q16566			0.988	0.0418			kinase
INTS6	integrator complex subunit 6	Q9UL03		0.132	1.081	0.0345		0.988	Nucleus	enzyme												No	METTL13	methyltransferase 13, eEF1A N-terminus and K55	Q8N6R0	-1.546	0.0234									CIC	DNAJC7		377	MAP3K11	mitogen-activated protein kinase kinase kinase 11	Q16584			1.028	0.0399			kinase
METTL5	methyltransferase 5, N6-adenosine	Q9NRN9		0.82	1.086	0.00784		0.811	Nucleus	enzyme												No	FAM210B	family with sequence similarity 210 member B	Q96KR6	-1.546	0.0329									CIT	DNMT1		#N/A	TNIK	TRAF2 and NCK interacting kinase	Q9UKE5		0.161	1.054	0.0341			kinase
RNF220	ring finger protein 220	Q5VTB9		0.18	1.092	0.0316		0.992	Cytoplasm	enzyme												No	IGF2	insulin like growth factor 2	P01344	-1.545	0.0175									CKAP5	DRP1		#N/A	EPHB4	EPH receptor B4	P54760		0.52	1.08	0.047		0.605	kinase
MCM3AP	minichromosome maintenance complex component 3 associated protein	O60318	-0.225	0.0215	1.119	0.00689			Nucleus	enzyme												No	APOA1	apolipoprotein A1	P02647	-1.544	0.0446									CLIC4	DTX4		#N/A	NRP2	neuropilin 2	O60462		0.199	1.088	0.0365			kinase
PGGT1B	protein geranylgeranyltransferase type I subunit beta	P53609		0.372	1.135	0.0207			Cytoplasm	enzyme												Yes	TAF10	TATA-box binding protein associated factor 10	Q12962	-1.539	0.0024									CLIP1	DUOX2		#N/A	ITPKC	inositol-trisphosphate 3-kinase C	Q96DU7		0.0782	1.104	0.0444		0.347	kinase
RNF113A	ring finger protein 113A	O15541		0.593	1.145	0.0211		0.998	Extracellular Space	enzyme												No	HAUS7	HAUS augmin like complex subunit 7	Q99871	-1.536	0.0324									CLK3	DYRK1B		#N/A	WNK3	WNK lysine deficient protein kinase 3	Q9BYP7		0.19	1.2	0.0234		0.23	kinase
TPI1	triosephosphate isomerase 1	P60174		0.907	1.146	0.000699		0.819	Cytoplasm	enzyme	diagnosis,unspecified application											Yes	GTF2E2	general transcription factor IIE subunit 2	P29084	-1.533	0.0456									CLUAP1	DYRK2		670	TNK2	tyrosine kinase non receptor 2	Q07912		0.181	1.224	0.0426			kinase
NARF	nuclear prelamin A recognition factor	Q9UHQ1		0.647	1.148	0.0474			Nucleus	enzyme												No	COMMD8	COMM domain containing 8	Q9NX08	-1.532	0.0374									CNPY2	DYRK3		#N/A	NADK	NAD kinase	O95544		0.962	1.283	0.0256			kinase
TYW5	tRNA-yW synthesizing protein 5	A2RUC4		0.106	1.149	0.0238			Cytoplasm	enzyme												No	INPP5K	inositol polyphosphate-5-phosphatase K	Q9BT40	-1.525	0.0175									COL16A1	DYRK4		512	PRKCH	protein kinase C eta	P24723			1.284	0.0168			kinase
DHRSX	dehydrogenase/reductase X-linked	Q8N5I4		0.832	1.17	0.0365			Extracellular Space	enzyme												No	FAM193A	family with sequence similarity 193 member A	P78312	-1.524	0.0176									COPE	E2F1		#N/A	CHKB	choline kinase beta	Q9Y259		0.669	1.415	0.0168			kinase
RNF10	ring finger protein 10	Q8N5U6		0.376	1.18	0.0356			Cytoplasm	enzyme												Yes	TRAPPC12	trafficking protein particle complex subunit 12	Q8WVT3	-1.523	0.0427									COPS2	E2F2		#N/A	STRADA	STE20 related adaptor alpha	Q7RTN6		0.306	1.714	0.00929			kinase
CHD3	chromodomain helicase DNA binding protein 3	Q12873		0.797	1.188	0.0371		0.202	Nucleus	enzyme												No	LRP8	LDL receptor related protein 8	Q14114	-1.52	0.0234									COPS3	EEF1A2		61	BMPR1A	bone morphogenetic protein receptor type 1A	P36894			1.968	0.0228			kinase
CHFR	checkpoint with forkhead and ring finger domains	Q96EP1			1.206	0.0253			Nucleus	enzyme												No	MCUR1	mitochondrial calcium uniporter regulator 1	Q96AQ8	-1.517	0.0226									COPS4	EEF2		#N/A	NUAK1	NUAK family kinase 1	O60285			2.401	0.00835			kinase
DPH1	diphthamide biosynthesis 1	Q9BZG8	-0.204	0.0186	1.209	0.0217		0.992	Cytoplasm	enzyme												No	SMYD5	SMYD family member 5	Q6GMV2	-1.495	0.0342									COPS5	EGFR		4	ABL1	ABL proto-oncogene 1, non-receptor tyrosine kinase	P00519		0.884		0.72			kinase
PLCG2	phospholipase C gamma 2	P16885			1.209	0.0208		0.951	Cytoplasm	enzyme												No	ANAPC1	anaphase promoting complex subunit 1	Q9H1A4	-1.491	0.013									COPS6	EIF2AK1		#N/A	ABL2	ABL proto-oncogene 2, non-receptor tyrosine kinase	P42684		0.211		0.918		0.761	kinase
ALDOC	aldolase, fructose-bisphosphate C	P09972	0.201	0.044	1.222	0.000902		0.814	Cytoplasm	enzyme	unspecified application											No	THNSL1	threonine synthase like 1	Q8IYQ7	-1.489	0.0461									COPS7A	EIF2AK2		#N/A	ADCK1	aarF domain containing kinase 1	Q86TW2		0.55					kinase
GSTP1	glutathione S-transferase pi 1	P09211		0.311	1.231	0.0226		0.942	Cytoplasm	enzyme	diagnosis,efficacy,prognosis,safety,unspecified application	zeaxanthin										No	PAXIP1	PAX interacting protein 1	Q6ZW49	-1.479	0.0103									COPS7B	EIF2C3		#N/A	ADCK5	aarF domain containing kinase 5	Q3MIX3		0.0676				0.806	kinase
BCKDHA	branched chain keto acid dehydrogenase E1 subunit alpha	P12694	0.606	1.88e-07	1.232	0.00239		0.189	Cytoplasm	enzyme												No	SCLT1	sodium channel and clathrin linker 1	Q96NL6	-1.472	0.0183									COPS8	EIF2C4		#N/A	ADK	adenosine kinase	P55263		0.864		0.355		0.671	kinase
RAB13	RAB13, member RAS oncogene family	P51153		0.0576	1.236	0.00112		0.319	Plasma Membrane	enzyme												No	CKS1B	CDC28 protein kinase regulatory subunit 1B	P61024	-1.471	0.0175									CPOX	EIF3H		#N/A	ADPGK	ADP dependent glucokinase	Q9BRR6		0.883		0.634		0.608	kinase
KIF18A	kinesin family member 18A	Q8NI77			1.242	0.0325		0.776	Cytoplasm	enzyme		sovilnesib										Yes	TSC2	TSC complex subunit 2	P49815	-1.471	0.0452									CRBN	EIF4EBP1		#N/A	AK1	adenylate kinase 1	P00568		0.852		0.535		0.98	kinase
SUOX	sulfite oxidase	P51687	0.42	5.52e-05	1.25	0.0191		0.954	Cytoplasm	enzyme												Yes	RPS6KB2	ribosomal protein S6 kinase B2	Q9UBS0	-1.466	0.0175									CRISPLD2	EML4-ALK		#N/A	AK2	adenylate kinase 2	P54819		0.491		0.491		0.988	kinase
PTGR3	prostaglandin reductase 3	Q8N4Q0		0.595	1.257	0.0232		0.931	Cytoplasm	enzyme												No	DENND4A	DENN domain containing 4A	Q7Z401	-1.466	0.0198									CRK	ENC1		#N/A	AK3	adenylate kinase 3	Q9UIJ7		0.677		0.663		0.693	kinase
COIL	coilin	P38432	0.187	0.0377	1.264	0.0199			Nucleus	enzyme												No	FIBP	FGF1 intracellular binding protein	O43427	-1.465	0.0252									CRY2	EPAS1		#N/A	AK4	adenylate kinase 4	P27144		0.848		0.752		0.954	kinase
RCL1	RNA terminal phosphate cyclase like 1	Q9Y2P8		0.0585	1.272	0.0234		0.412	Nucleus	enzyme												No	EIF1AD	eukaryotic translation initiation factor 1A domain containing	Q8N9N8	-1.463	0.022									CRYL1	EPHA1		#N/A	AK5	adenylate kinase 5	Q9Y6K8		0.735				0.997	kinase
HSPA8	heat shock protein family A (Hsp70) member 8	P11142	0.677	2.17e-07	1.296	0.000699		0.172	Cytoplasm	enzyme	diagnosis	SHetA2										No	VHL	von Hippel-Lindau tumor suppressor	P40337	-1.463	0.0133									CSK	EPHA2		18	AKT1	AKT serine/threonine kinase 1	P31749		0.215		0.201		0.379	kinase
MYO10	myosin X	Q9HD67		0.524	1.302	0.00813		0.924	Cytoplasm	enzyme												No	SCRN2	secernin 2	Q96FV2	-1.46	0.00444									CSNK1A1	EPHA4		19	AKT2	AKT serine/threonine kinase 2	P31751		0.167		0.146		0.894	kinase
RHOD	ras homolog family member D	O00212	0.236	0.000941	1.321	0.00842			Cytoplasm	enzyme												No	PHF10	PHD finger protein 10	Q8WUB8	-1.457	0.0298									CSNK1G2	EPHB1		#N/A	AKT3	AKT serine/threonine kinase 3	Q9Y243		0.671		0.537			kinase
NDUFA3	NADH:ubiquinone oxidoreductase subunit A3	O95167	0.206	0.00492	1.351	0.0234		0.886	Cytoplasm	enzyme												No	SEMA3C	semaphorin 3C	Q99985	-1.454	0.0111									CSNK2A1	EPHB6		#N/A	ALDH18A1	aldehyde dehydrogenase 18 family member A1	P54886		0.988		0.882		0.963	kinase
MEAF6	MYST/Esa1 associated factor 6	Q9HAF1		0.129	1.357	0.0287		0.785	Nucleus	enzyme												No	MLST8	MTOR associated protein, LST8 homolog	Q9BVC4	-1.452	0.00556									CSNK2A2	EPRS1		#N/A	BAIAP2	BAR/IMD domain containing adaptor protein 2	Q9UQB8		0.71		0.199		0.658	kinase
ZNRF2	zinc and ring finger 2	Q8NHG8	0.274	0.0118	1.362	0.0137		0.947	Cytoplasm	enzyme												No	TMPPE	transmembrane protein with metallophosphoesterase domain	Q6ZT21	-1.441	0.00642									CTCF	ERBB2		#N/A	BCR	BCR activator of RhoGEF and GTPase	P11274		0.245		0.575		0.496	kinase
AMACR	alpha-methylacyl-CoA racemase	Q9UHK6		0.938	1.364	0.022		0.606	Cytoplasm	enzyme	diagnosis,disease progression											No	NAGLU	N-acetyl-alpha-glucosaminidase	P54802	-1.436	0.0267									CTNNB1	ERBB3		#N/A	BMP2K	BMP2 inducible kinase	Q9NSY1		0.301		0.656			kinase
FPGT	fucose-1-phosphate guanylyltransferase	O14772	-0.442	5.52e-05	1.378	0.0178			Cytoplasm	enzyme												No	BNIP3	BCL2 interacting protein 3	Q12983	-1.433	0.0174									CUL1	ERBB4		#N/A	BRD2	bromodomain containing 2	P25440		0.341		0.126		0.956	kinase
CHST11	carbohydrate sulfotransferase 11	Q9NPF2			1.383	0.0164			Cytoplasm	enzyme												No	OAS2	2'-5'-oligoadenylate synthetase 2	P29728	-1.425	0.0138									CUL2	ESR1		#N/A	BRD3	bromodomain containing 3	Q15059		0.0508		0.942		0.144	kinase
PTS	6-pyruvoyltetrahydropterin synthase	Q03393		0.97	1.394	0.0441		0.997	Cytoplasm	enzyme												No	HPS5	HPS5 biogenesis of lysosomal organelles complex 2 subunit 2	Q9UPZ3	-1.418	0.0275									CUL3	FAM162A		#N/A	CAB39L	calcium binding protein 39 like	Q9H9S4		0.563				0.997	kinase
RABGGTB	Rab geranylgeranyltransferase subunit beta	P53611		0.487	1.433	0.0355		0.908	Cytoplasm	enzyme												Yes	PRKCI	protein kinase C iota	P41743	-1.412	0.0208									CUL4A	FANCA		#N/A	CAMK1	calcium/calmodulin dependent protein kinase I	Q14012				0.739			kinase
CHPF2	chondroitin polymerizing factor 2	Q9P2E5	0.34	0.00323	1.46	0.0192			Cytoplasm	enzyme												No	ARMC8	armadillo repeat containing 8	Q8IUR7	-1.41	0.0296									CUL4B	FASN		#N/A	CAMK1D	calcium/calmodulin dependent protein kinase ID	Q8IU85				0.102		0.961	kinase
SIRT6	sirtuin 6	Q8N6T7	-0.308	0.0436	1.461	0.0135			Nucleus	enzyme												No	RIMOC1	RAB7A interacting MON1-CCZ1 complex subunit 1	A6NDU8	-1.41	0.0238									CUL5	FASTK		77	CAMK2B	calcium/calmodulin dependent protein kinase II beta	Q13554		0.0863		0.596			kinase
NDUFB8	NADH:ubiquinone oxidoreductase subunit B8	O95169	0.537	0.00225	1.476	0.0175			Cytoplasm	enzyme												No	BPHL	biphenyl hydrolase like	Q86WA6	-1.405	0.0175									CUL7	FBXL12		81	CAMKK1	calcium/calmodulin dependent protein kinase kinase 1	Q8N5S9		0.596					kinase
ALKBH8	alkB homolog 8, tRNA methyltransferase	Q96BT7		0.886	1.483	0.0122			Cytoplasm	enzyme												No	ACTR8	actin related protein 8	Q9H981	-1.401	0.0238									CYLD	FBXL13		82	CAMKK2	calcium/calmodulin dependent protein kinase kinase 2	Q96RR4		0.05		0.29			kinase
HSD17B8	hydroxysteroid 17-beta dehydrogenase 8	Q92506		0.0878	1.535	0.0293		0.955	Cytoplasm	enzyme												No	RPL7L1	ribosomal protein L7 like 1	Q6DKI1	-1.399	0.0125									CYP17A1	FBXL14		#N/A	CCND3	cyclin D3	P30281		0.482		0.536			kinase
GFER	growth factor, augmenter of liver regeneration	P55789		0.654	1.574	0.0127			Nucleus	enzyme		MitoBloCK-6										No	SEH1L	SEH1 like nucleoporin	Q96EE3	-1.395	0.00784									CYTH4	FBXL15		#N/A	CCT2	chaperonin containing TCP1 subunit 2	P78371		0.302		0.264		0.658	kinase
PLCL2	phospholipase C like 2	Q9UPR0			1.587	0.0115			Cytoplasm	enzyme												No	SVBP	small vasohibin binding protein	Q8N300	-1.393	0.0327									DARS	FBXL18		#N/A	CDC42BPA	CDC42 binding protein kinase alpha	Q5VT25		0.506		0.532		0.125	kinase
POLK	DNA polymerase kappa	Q9UBT6		0.161	1.587	0.0105			Nucleus	enzyme												No	WDR75	WD repeat domain 75	Q8IWA0	-1.392	0.0449									DBN1	FBXL2		#N/A	CDC7	cell division cycle 7	O00311				0.427			kinase
UBOX5	U-box domain containing 5	O94941	-0.366	0.0304	1.607	0.0188			Nucleus	enzyme												No	NCAPG2	non-SMC condensin II complex subunit G2	Q86XI2	-1.39	0.00978									DCAF4	FBXL3		#N/A	CDK16	cyclin dependent kinase 16	Q00536		0.719		0.456		0.144	kinase
RCHY1	ring finger and CHY zinc finger domain containing 1	Q96PM5		0.776	1.636	0.0356			Nucleus	enzyme												No	ARIH2	ariadne RBR E3 ubiquitin protein ligase 2	O95376	-1.389	0.0496									DCAF7	FBXL8		#N/A	CDK19	cyclin dependent kinase 19	Q9BWU1				0.17			kinase
FITM2	fat storage inducing transmembrane protein 2	Q8N6M3		0.505	1.643	0.0304			Cytoplasm	enzyme	unspecified application											No	SAMD9	sterile alpha motif domain containing 9	Q5K651	-1.377	0.0292									DCTN2	FBXO10		100	CDK2	cyclin dependent kinase 2	P24941		0.0933		0.0855		0.819	kinase
FBXW8	F-box and WD repeat domain containing 8	Q8N3Y1			1.697	0.00901			Cytoplasm	enzyme												No	UFSP2	UFM1 specific peptidase 2	Q9NUQ7	-1.376	0.0267									DCUN1D1	FBXO17		101	CDK3	cyclin dependent kinase 3	Q00526		0.808					kinase
RAB33B	RAB33B, member RAS oncogene family	Q9H082		0.72	1.708	0.0192		0.956	Cytoplasm	enzyme												No	SATB2	SATB homeobox 2	Q9UPW6	-1.376	0.0411									DDI2	FBXO18		102	CDK4	cyclin dependent kinase 4	P11802		0.129		0.941		0.924	kinase
RAB6C/RAB6D	RAB6C, member RAS oncogene family	Q9H0N0		0.346	1.709	0.0135		0.702	Cytoplasm	enzyme												No	CYP4V2	cytochrome P450 family 4 subfamily V member 2	Q6ZWL3	-1.373	0.0311									DDOST	FBXO24		#N/A	CDK8	cyclin dependent kinase 8	P49336		0.256					kinase
GALT	galactose-1-phosphate uridylyltransferase	P07902		0.304	1.714	0.00784		0.711	Cytoplasm	enzyme												No	SLC25A4	solute carrier family 25 member 4	P12235	-1.372	0.0442									DDR2	FBXO25		#N/A	CDKL3	cyclin dependent kinase like 3	Q8IVW4				0.353			kinase
RAB1A	RAB1A, member RAS oncogene family	P62820	0.132	0.0281	1.75	0.00648		0.208	Cytoplasm	enzyme												No	RING1	ring finger protein 1	Q06587	-1.367	0.0487									DDRGK1	FBXO27		#N/A	CERT1	ceramide transporter 1	Q9Y5P4		0.431		0.331		0.96	kinase
RLIG1	RNA 5'-phosphate and 3'-OH ligase 1	Q8N999		0.495	1.803	0.0383		0.997	Cytoplasm	enzyme												No	PLEKHF1	pleckstrin homology and FYVE domain containing 1	Q96S99	-1.366	0.0228									DDX24	FBXO28		#N/A	CHEK2	checkpoint kinase 2	O96017		0.543				0.672	kinase
KRAS	KRAS proto-oncogene, GTPase	P01116		0.278	1.823	0.00601		0.371	Cytoplasm	enzyme	diagnosis,efficacy,prognosis,response to therapy,unspecified application	adagrasib,ARS-1620,AZD4785,BI 1823911,BPI-421286,chelerythrine,D-1553,D3S-001,GDC-6036,GFH925,GH35,HBI-2438,HS-10370,JAB-21822,JDQ443,JNJ-74699157,KRAS inhibitor,LY3499446,LY3537982,MK-1084,sotorasib,YL-15293										No	TIMM17A	translocase of inner mitochondrial membrane 17A	Q99595	-1.366	0.0212									DDX39B	FBXO3		#N/A	CHKA	choline kinase alpha	P35790				0.375		0.972	kinase
MKRN1	makorin ring finger protein 1	Q9UHC7		0.181	1.844	0.009			Cytoplasm	enzyme												No	ANTKMT	adenine nucleotide translocase lysine methyltransferase	Q9BQD7	-1.36	0.0461									DDX46	FBXO33		#N/A	CKB	creatine kinase B	P12277		0.111		0.777		0.649	kinase
PPIC	peptidylprolyl isomerase C	P45877		0.586	1.881	0.0358		0.954	Cytoplasm	enzyme												No	LYRM7	LYR motif containing 7	Q5U5X0	-1.356	0.0183									DDX59	FBXO34		117	CLK2	CDC like kinase 2	P49760		0.51					kinase
FADS1	fatty acid desaturase 1	O60427		0.738	1.908	0.00556			Plasma Membrane	enzyme	unspecified application											No	IREB2	iron responsive element binding protein 2	P48200	-1.351	0.031									DERL2	FBXO38		118	CLK3	CDC like kinase 3	P49761		0.0688					kinase
LPCAT3	lysophosphatidylcholine acyltransferase 3	Q6P1A2		0.956	1.966	0.0327			Plasma Membrane	enzyme												Yes	BCKDK	branched chain keto acid dehydrogenase kinase	O14874	-1.349	0.0182									DET1	FBXO4		#N/A	CLP1	cleavage factor polyribonucleotide kinase subunit 1	Q92989		0.627		0.744		0.957	kinase
RNF19A	ring finger protein 19A, RBR E3 ubiquitin protein ligase	Q9NV58			1.982	0.00596			Nucleus	enzyme												No	PTPRS	protein tyrosine phosphatase receptor type S	Q13332	-1.347	0.0483									DHX15	FBXO40		#N/A	CMPK1	cytidine/uridine monophosphate kinase 1	P30085		0.817		0.867		0.955	kinase
KATNA1	katanin catalytic subunit A1	O75449		0.0684	2.013	0.00411		0.319	Cytoplasm	enzyme												No	UQCR10	ubiquinol-cytochrome c reductase, complex III subunit X	Q9UDW1	-1.345	0.048									DICER1	FBXO6		#N/A	CMPK2	cytidine/uridine monophosphate kinase 2	Q5EBM0						0.108	kinase
PAN3	poly(A) specific ribonuclease subunit PAN3	Q58A45		0.332	2.051	0.00628			Cytoplasm	enzyme												No	PIMREG	PICALM interacting mitotic regulator	Q9BSJ6	-1.339	0.0287									DIRAS2	FBXO9		#N/A	CNKSR3	CNKSR family member 3	Q6P9H4				0.8			kinase
RAB2B	RAB2B, member RAS oncogene family	Q8WUD1		0.245	2.059	0.00573			Plasma Membrane	enzyme												No	TMEM205	transmembrane protein 205	Q6UW68	-1.334	0.0496									DMXL2	FBXW11		#N/A	COASY	Coenzyme A synthase	Q13057		0.783		0.189		0.779	kinase
PRR14L	proline rich 14 like	Q5THK1			2.089	0.00888			Other	enzyme												No	HLA-DMB	major histocompatibility complex, class II, DM beta	P28068	-1.332	0.0385									DNAH2	FBXW2		#N/A	COQ8A	coenzyme Q8A	Q8NI60		0.673		0.698		0.917	kinase
GATB	glutamyl-tRNA amidotransferase subunit B	O75879	0.196	0.00366	2.103	0.00724		0.894	Cytoplasm	enzyme												No	LMBRD1	LMBR1 domain containing 1	Q9NUN5	-1.327	0.0362									DNAJA2	FBXW5		#N/A	CPNE3	copine 3	O75131		0.927		0.805		0.954	kinase
DGAT1	diacylglycerol O-acyltransferase 1	O75907		0.765	2.245	0.00616			Cytoplasm	enzyme												No	GHDC	GH3 domain containing	Q8N2G8	-1.321	0.00532									DNAJB6	FBXW7		#N/A	CRIM1	cysteine rich transmembrane BMP regulator 1	Q9NZV1		0.511		0.747		0.739	kinase
SLU7	SLU7 homolog, splicing factor	O95391		0.149	2.343	0.00662			Nucleus	enzyme												No	DXO	decapping exoribonuclease	O77932	-1.314	0.0238									DNAJC7	FER		#N/A	CRKL	CRK like proto-oncogene, adaptor protein	P46109		0.947		0.997		0.775	kinase
NTAQ1	N-terminal glutamine amidase 1	Q96HA8		0.705	2.378	0.00404			Cytoplasm	enzyme												No	RRP7A	ribosomal RNA processing 7 homolog A	Q9Y3A4	-1.308	0.0188									DNM2	FES		#N/A	CSK	C-terminal Src kinase	P41240		0.756		0.328		0.989	kinase
KAT8	lysine acetyltransferase 8	Q9H7Z6			2.483	0.0408			Nucleus	enzyme												No	TMEM259	transmembrane protein 259	Q4ZIN3	-1.304	0.00541									DOCK7	FGF3		126	CSNK1A1	casein kinase 1 alpha 1	P48729		0.222		0.472		0.954	kinase
SLC35A2	solute carrier family 35 member A2	P78381		0.889	2.74	0.00483		0.952	Cytoplasm	enzyme												No	CST1	cystatin SN	P01037	-1.299	0.048									DPYSL2	FGFR1		#N/A	CSNK1D	casein kinase 1 delta	P48730		0.98		0.521		0.606	kinase
NAA80	N-alpha-acetyltransferase 80, NatH catalytic subunit	Q93015		0.587	2.847	0.00317			Cytoplasm	enzyme	unspecified application											No	IDH3G	isocitrate dehydrogenase (NAD(+)) 3 non-catalytic subunit gamma	P51553	-1.296	0.0434									DSP	FGFR1OP2-FGFR1		#N/A	CSNK1E	casein kinase 1 epsilon	P49674		0.673		0.654		0.991	kinase
RAB6B	RAB6B, member RAS oncogene family	Q9NRW1		0.483	2.99	0.044			Cytoplasm	enzyme												No	RPA3	replication protein A3	P35244	-1.287	0.0268									DTNA	FGFR3		#N/A	CSNK1G3	casein kinase 1 gamma 3	Q9Y6M4		0.316		0.0922			kinase
MYO9A	myosin IXA	B2RTY4		0.3	3.258	0.0133			Cytoplasm	enzyme												No	TIMP3	TIMP metallopeptidase inhibitor 3	P35625	-1.287	0.0369									DYNC1I2	FGFR4		#N/A	CSNK2A1	casein kinase 2 alpha 1	P68400		0.673		0.056		0.938	kinase
AKR1B15	aldo-keto reductase family 1 member B15	C9JRZ8	0.338	0.00923	7.027	7.11e-05		0.23	Cytoplasm	enzyme												No	GPATCH2	G-patch domain containing 2	Q9NW75	-1.283	0.0343									DYNLL1	FGR		#N/A	CSNK2A2	casein kinase 2 alpha 2	P19784		0.814		0.463		0.997	kinase
UBE2T	ubiquitin conjugating enzyme E2 T	Q9NPD8	-1.181	1.48e-07		0.109		0.954	Nucleus	enzyme												No	COX6B1	cytochrome c oxidase subunit 6B1	P14854	-1.28	0.0275									DYRK1B	FHIT		#N/A	CSNK2B	casein kinase 2 beta	P67870		0.66		0.491		0.964	kinase
ASNSD1	asparagine synthetase domain containing 1	Q9NWL6	-1.035	0.00745					Other	enzyme												No	OBI1	ORC ubiquitin ligase 1	Q5W0B1	-1.277	0.0298									DYRK4	FKBP4		138	DAPK3	death associated protein kinase 3	O43293		0.194		0.675			kinase
RRM2	ribonucleotide reductase regulatory subunit M2	P31350	-0.981	5.99e-07		0.565		0.997	Nucleus	enzyme		5-fluorouracil/gemcitabine,alemtuzumab/cyclophosphamide/fludarabine phosphate,alemtuzumab/cyclophosphamide/fludarabine phosphate/mitoxantrone,alemtuzumab/cyclophosphamide/fludarabine phosphate/rituximab,alemtuzumab/fludarabine phosphate,bevacizumab/gemcitabine,bortezomib/cladribine/rituximab,capecitabine/docetaxel/gemcitabine,capecitabine/gemcitabine,chlorambucil/fludarabine phosphate,cladribine,…										No	RPAIN	RPA interacting protein	Q86UA6	-1.276	0.0323									ECT2	FKBP8		#N/A	DCK	deoxycytidine kinase	P27707		0.0645		0.804		0.984	kinase
FANCL	FA complementation group L	Q9NW38	-0.941	0.00963					Nucleus	enzyme												No	AASDHPPT	aminoadipate-semialdehyde dehydrogenase-phosphopantetheinyl transferase	Q9NRN7	-1.275	0.0432									EDRF1	FKBPL		141	DDR2	discoidin domain receptor tyrosine kinase 2	Q16832		0.494					kinase
ASNS	asparagine synthetase (glutamine-hydrolyzing)	P08243	-0.861	3.66e-08		0.47		0.756	Cytoplasm	enzyme												No	SH3RF1	SH3 domain containing ring finger 1	Q7Z6J0	-1.272	0.0497									EED	FLCN		#N/A	DGKA	diacylglycerol kinase alpha	P23743		0.202					kinase
PSAT1	phosphoserine aminotransferase 1	Q9Y617	-0.83	0.0108		0.689		0.604	Cytoplasm	enzyme	unspecified application											No	WDR26	WD repeat domain 26	Q9H7D7	-1.264	0.0122									EEF2	FLNA		#N/A	DGKH	diacylglycerol kinase eta	Q86XP1		0.347					kinase
POLR3H	RNA polymerase III subunit H	Q9Y535	-0.824	0.0185		0.0776			Nucleus	enzyme												No	TRAPPC4	trafficking protein particle complex subunit 4	Q9Y296	-1.259	0.00642									EFHC2	FLNA		#N/A	DGKQ	diacylglycerol kinase theta	P52824		0.897		0.347			kinase
FIGNL1	fidgetin like 1	Q6PIW4	-0.818	0.00745		0.427		0.659	Nucleus	enzyme												No	SMAP1	small ArfGAP 1	Q8IYB5	-1.256	0.0487									EFTUD2	FLT1		#N/A	DGKZ	diacylglycerol kinase zeta	Q13574		0.244		0.428			kinase
DDX51	DEAD-box helicase 51	Q8N8A6	-0.785	8.39e-07		0.393		0.215	Other	enzyme	diagnosis											No	DDX47	DEAD-box helicase 47	Q9H0S4	-1.255	0.0325									EGFR	FLT4		#N/A	DOK1	docking protein 1	Q99704				0.131			kinase
LCMT2	leucine carboxyl methyltransferase 2	O60294	-0.785	6.11e-05					Cytoplasm	enzyme												No	GCLM	glutamate-cysteine ligase modifier subunit	P48507	-1.247	0.0488									EGLN1	FN1		#N/A	DTYMK	deoxythymidylate kinase	P23919		0.809		0.125		0.988	kinase
PIGU	phosphatidylinositol glycan anchor biosynthesis class U	Q9H490	-0.758	0.0109		0.977		0.854	Cytoplasm	enzyme												No	TDP1	tyrosyl-DNA phosphodiesterase 1	Q9NUW8	-1.237	0.0424									EIF2AK1	FNIP1		#N/A	DYRK1A	dual specificity tyrosine phosphorylation regulated kinase 1A	Q13627		0.639		0.346		0.582	kinase
RTEL1	regulator of telomere elongation helicase 1	Q9NZ71	-0.753	0.0411					Nucleus	enzyme												Yes	FBXO3	F-box protein 3	Q9UK99	-1.234	0.0241									EIF3E	FNIP2		#N/A	EEF2K	eukaryotic elongation factor 2 kinase	O00418		0.986		0.885			kinase
UBE2S	ubiquitin conjugating enzyme E2 S	Q16763	-0.737	3.71e-06		0.362		0.658	Nucleus	enzyme												No	MRPL16	mitochondrial ribosomal protein L16	Q9NX20	-1.234	0.028									EIF3F	FOXD4L6		#N/A	EFNB2	ephrin B2	P52799		0.103		0.207			kinase
HERC3	HECT and RLD domain containing E3 ubiquitin protein ligase 3	Q15034	-0.734	0.00235					Cytoplasm	enzyme												No	CYB561D2	cytochrome b561 family member D2	O14569	-1.229	0.0298									EIF3H	FOXM1		#N/A	EFNB3	ephrin B3	Q15768		0.585					kinase
EXO1	exonuclease 1	Q9UQ84	-0.728	0.0034					Nucleus	enzyme	diagnosis											No	PIK3CA	phosphatidylinositol-4,5-bisphosphate 3-kinase catalytic subunit alpha	P42336	-1.226	0.0241									EIF4A1	FOXP2		165	EIF2AK1	eukaryotic translation initiation factor 2 alpha kinase 1	Q9BQI3		0.75					kinase
RAD51	RAD51 recombinase	Q06609	-0.666	1.42e-05					Nucleus	enzyme	efficacy,response to therapy	CYT-0851										Yes	TBK1	TANK binding kinase 1	Q9UHD2	-1.225	0.0194									EMC4	FRK		#N/A	EIF2AK4	eukaryotic translation initiation factor 2 alpha kinase 4	Q9P2K8		0.823		0.342			kinase
BUD23	BUD23 rRNA methyltransferase and ribosome maturation factor	O43709	-0.65	7.56e-08		0.645		0.992	Nucleus	enzyme												No	PPP1R14B	protein phosphatase 1 regulatory inhibitor subunit 14B	Q96C90	-1.221	0.0461									ENDOD1	FYN		174	EPHA1	EPH receptor A1	P21709		0.44					kinase
UBE2C	ubiquitin conjugating enzyme E2 C	O00762	-0.624	0.000351		0.859		0.997	Cytoplasm	enzyme												No	COMMD5	COMM domain containing 5	Q9GZQ3	-1.219	0.0254									ENO1	G2E3		176	EPHA4	EPH receptor A4	P54764		0.244		0.415			kinase
HELLS	helicase, lymphoid specific	Q9NRZ9	-0.623	2.04e-06		0.164		0.96	Nucleus	enzyme												No	RNF126	ring finger protein 126	Q9BV68	-1.219	0.025									EPB41L2	GABARAP		#N/A	EPHA5	EPH receptor A5	P54756		0.48					kinase
TYMS	thymidylate synthetase	P04818	-0.605	0.000489		0.532		0.836	Nucleus	enzyme	diagnosis,disease progression,efficacy,prognosis,response to therapy	1843U89,5-fluorouracil,5-fluorouracil/gemcitabine,5-fluorouracil/imiquimod,5-fluorouracil/irinotecan,5-fluorouracil/irinotecan/oxaliplatin,5-fluorouracil/irinotecan/trastuzumab,5-fluorouracil/oxaliplatin,5-fluorouracil/oxaliplatin/trastuzumab,5-fluorouracil/trastuzumab,bevacizumab/5-fluorouracil,bevacizumab/5-fluorouracil/irinotecan/oxaliplatin,bevacizumab/capecitabine,bevacizumab/capecitabine/ir…										No	ISOC2	isochorismatase domain containing 2	Q96AB3	-1.207	0.0496									EPHB6	GABARAPL1		177	EPHB1	EPH receptor B1	P54762		0.851					kinase
FBXL18	F-box and leucine rich repeat protein 18	Q96ME1	-0.603	2.52e-05		0.0779		0.356	Cytoplasm	enzyme												No	NHLRC3	NHL repeat containing 3	Q5JS37	-1.207	0.0471									ERBB2	GABARAPL2		#N/A	EPHB2	EPH receptor B2	P29323		0.996		0.813		0.96	kinase
OGFOD1	2-oxoglutarate and iron dependent oxygenase domain containing 1	Q8N543	-0.592	2.2e-05		0.378		0.989	Cytoplasm	enzyme												No	RPL15	ribosomal protein L15	P61313	-1.205	0.00823									ERBB3	GAN		#N/A	EPHB3	EPH receptor B3	P54753		0.34				0.956	kinase
XRCC3	X-ray repair cross complementing 3	O43542	-0.592	0.000717		0.651			Nucleus	enzyme	diagnosis											No	LLGL1	LLGL scribble cell polarity complex component 1	Q15334	-1.204	0.0106									ERC1	GBA		#N/A	ETNK1	ethanolamine kinase 1	Q9HBU6		0.976					kinase
LOX	lysyl oxidase	P28300	-0.57	0.00127		0.14			Extracellular Space	enzyme		copper,PXS-5505										No	LRCH3	leucine rich repeats and calponin homology domain containing 3	Q96II8	-1.202	0.0365									ERO1L	GBP1		#N/A	EXOSC10	exosome component 10	Q01780		0.906		0.472		0.527	kinase
METTL2B	methyltransferase 2B, tRNA N3-cytidine	Q6P1Q9	-0.57	1.65e-06		0.989			Cytoplasm	enzyme												No	LPIN1	lipin 1	Q14693	-1.201	0.00599									ERP29	GLB1		#N/A	FCSK	fucose kinase	Q8N0W3		0.823					kinase
POLD1	DNA polymerase delta 1, catalytic subunit	P28340	-0.56	2.42e-06		0.0516		0.685	Nucleus	enzyme	diagnosis	cladribine/cytarabine/daunorubicin,cladribine/cytarabine/filgrastim,cladribine/cytarabine/filgrastim/mitoxantrone,clofarabine,clofarabine/cyclophosphamide,clofarabine/cyclophosphamide/etoposide,clofarabine/cyclophosphamide/etoposide/imatinib,clofarabine/cytarabine/filgrastim,clofarabine/filgrastim,cyclophosphamide/cytarabine/6-mercaptopurine,cytarabine,cytarabine/daunorubicin,cytarabine/daunorubi…										No	TBC1D20	TBC1 domain family member 20	Q96BZ9	-1.197	0.0229									ESR1	GNAI2		218	FGFR1	fibroblast growth factor receptor 1	P11362		0.127		0.0809			kinase
PRIM1	DNA primase subunit 1	P49642	-0.56	3.62e-06		0.857		0.942	Nucleus	enzyme		alemtuzumab/cyclophosphamide/fludarabine phosphate,alemtuzumab/cyclophosphamide/fludarabine phosphate/mitoxantrone,alemtuzumab/cyclophosphamide/fludarabine phosphate/rituximab,alemtuzumab/fludarabine phosphate,chlorambucil/fludarabine phosphate,cyclophosphamide/fludarabine phosphate,cyclophosphamide/fludarabine phosphate/mitoxantrone,cyclophosphamide/fludarabine phosphate/mitoxantrone/rituximab,c…										No	PHYH	phytanoyl-CoA 2-hydroxylase	O14832	-1.195	0.0252									ESRRB	GNB2		#N/A	FN3K	fructosamine 3 kinase	Q9H479				0.422		0.805	kinase
WRN	WRN RecQ like helicase	Q14191	-0.555	0.00111					Nucleus	enzyme												No	ANKRD39	ankyrin repeat domain 39	Q53RE8	-1.194	0.0311									EXOSC3	GNG2		#N/A	FN3KRP	fructosamine 3 kinase related protein	Q9HA64		0.669		0.115		0.926	kinase
NSUN5	NOP2/Sun RNA methyltransferase 5	Q96P11	-0.541	7.14e-06		0.429		0.48	Nucleus	enzyme												Yes	ANAPC2	anaphase promoting complex subunit 2	Q9UJX6	-1.193	0.00662									EXOSC9	GPN1		238	FRK	fyn related Src family tyrosine kinase	P42685		0.551				0.959	kinase
DTL	denticleless E3 ubiquitin protein ligase homolog	Q9NZJ0	-0.54	0.000138		0.0733			Nucleus	enzyme												No	UQCRB	ubiquinol-cytochrome c reductase binding protein	P14927	-1.192	0.0278									EZH2	GPX4		#N/A	FXN	frataxin	Q16595		0.177		0.157		0.571	kinase
ZDHHC12	zinc finger DHHC-type palmitoyltransferase 12	Q96GR4	-0.53	0.0401					Cytoplasm	enzyme												No	NLRP1	NLR family pyrin domain containing 1	Q9C000	-1.191	0.048									FAF1	GRB2		#N/A	GAK	cyclin G associated kinase	O14976		0.336		0.443		0.367	kinase
RECQL4	RecQ like helicase 4	O94761	-0.527	0.000261					Nucleus	enzyme												No	ADGRG1	adhesion G protein-coupled receptor G1	Q9Y653	-1.184	0.0488									FANCA	GREB1		#N/A	GALK1	galactokinase 1	P51570		0.0516		0.724		0.997	kinase
ANAPC4	anaphase promoting complex subunit 4	Q9UJX5	-0.517	4.77e-05		0.0591			Nucleus	enzyme												No	VIPAS39	VPS33B interacting protein, apical-basolateral polarity regulator, spe-39 homolog	Q9H9C1	-1.184	0.0323									FANCD2	GRK4		#N/A	GALK2	galactokinase 2	Q01415		0.935				0.368	kinase
CBLC	Cbl proto-oncogene C	Q9ULV8	-0.517	0.000221				0.448	Nucleus	enzyme	unspecified application											No	MTFP1	mitochondrial fission process 1	Q9UDX5	-1.18	0.00579									FASN	GRK6		#N/A	GK	glycerol kinase	P32189						0.664	kinase
FTSJ1	FtsJ RNA 2'-O-methyltransferase 1	Q9UET6	-0.516	3.63e-05		0.185		0.596	Cytoplasm	enzyme												No	CCNK	cyclin K	O75909	-1.174	0.048									FBP1	GRK7		259	GSK3A	glycogen synthase kinase 3 alpha	P49840		0.351		0.0898		0.989	kinase
NLE1	notchless homolog 1	Q9NVX2	-0.515	0.000345		0.503			Nucleus	enzyme												No	PLD1	phospholipase D1	Q13393	-1.174	0.0228									FBXL4	GRPEL1		260	GSK3B	glycogen synthase kinase 3 beta	P49841		0.931		0.38		0.954	kinase
KIFC1	kinesin family member C1	Q9BW19	-0.514	1.48e-05		0.688		0.997	Nucleus	enzyme												No	CDK1	cyclin dependent kinase 1	P06493	-1.172	0.0101									FBXL6	GSK3A		#N/A	GUK1	guanylate kinase 1	Q16774		0.985		0.855		0.866	kinase
UHRF1	ubiquitin like with PHD and ring finger domains 1	Q96T88	-0.514	7.86e-05		0.348		0.822	Nucleus	enzyme												No	BBS7	Bardet-Biedl syndrome 7	Q8IWZ6	-1.17	0.0325									FBXO6	GSK3B		#N/A	HK1	hexokinase 1	P19367		0.668		0.25		0.791	kinase
RAD51C	RAD51 paralog C	O43502	-0.491	0.00126					Nucleus	enzyme												No	F2R	coagulation factor II thrombin receptor	P25116	-1.17	0.0314									FCHSD2	GTF2E2		#N/A	HK2	hexokinase 2	P52789		0.776		0.696		0.956	kinase
PRIM2	DNA primase subunit 2	P49643	-0.485	1.42e-05		0.519		0.997	Nucleus	enzyme		alemtuzumab/cyclophosphamide/fludarabine phosphate,alemtuzumab/cyclophosphamide/fludarabine phosphate/mitoxantrone,alemtuzumab/cyclophosphamide/fludarabine phosphate/rituximab,alemtuzumab/fludarabine phosphate,chlorambucil/fludarabine phosphate,cyclophosphamide/fludarabine phosphate,cyclophosphamide/fludarabine phosphate/mitoxantrone,cyclophosphamide/fludarabine phosphate/mitoxantrone/rituximab,c…										No	SDHAF2	succinate dehydrogenase complex assembly factor 2	Q9NX18	-1.167	0.0422									FER	GTF2IRD2		#N/A	HK3	hexokinase 3	P52790		0.962					kinase
EEF2KMT	eukaryotic elongation factor 2 lysine methyltransferase	Q96G04	-0.482	0.0017					Cytoplasm	enzyme												No	NGFR	nerve growth factor receptor	P08138	-1.162	0.0308									FGD5	GUCY1B3		#N/A	HKDC1	hexokinase domain containing 1	Q2TB90		0.946		0.0837			kinase
FKBP5	FKBP prolyl isomerase 5	Q13451	-0.474	0.000712		0.076		0.955	Nucleus	enzyme												No	HSDL1	hydroxysteroid dehydrogenase like 1	Q3SXM5	-1.156	0.0368									FGF11	HBA1		#N/A	HSPB8	heat shock protein family B (small) member 8	Q9UJY1				0.0639			kinase
POLA1	DNA polymerase alpha 1, catalytic subunit	P09884	-0.465	2.71e-06		0.649		0.821	Nucleus	enzyme		alemtuzumab/cyclophosphamide/fludarabine phosphate,alemtuzumab/cyclophosphamide/fludarabine phosphate/mitoxantrone,alemtuzumab/cyclophosphamide/fludarabine phosphate/rituximab,alemtuzumab/fludarabine phosphate,bortezomib/cladribine/rituximab,chlorambucil/fludarabine phosphate,cladribine,cladribine/cytarabine/daunorubicin,cladribine/cytarabine/decitabine,cladribine/cytarabine/filgrastim,cladribine…										No	WDR46	WD repeat domain 46	O15213	-1.155	0.0238									FGFR1	HBB		#N/A	HUS1	HUS1 checkpoint clamp component	O60921		0.0797		0.633		0.988	kinase
FBXL6	F-box and leucine rich repeat protein 6	Q8N531	-0.45	0.00032		0.86			Other	enzyme												No	JMY	junction mediating and regulatory protein, p53 cofactor	Q8N9B5	-1.152	0.0449									FGFR3	HBG1		294	IKBKB	inhibitor of nuclear factor kappa B kinase subunit beta	O14920		0.364		0.771			kinase
PMS1	PMS1 homolog 1, mismatch repair system component	P54277	-0.447	7.31e-07		0.0861			Nucleus	enzyme												Yes	TTC9C	tetratricopeptide repeat domain 9C	Q8N5M4	-1.151	0.0383									FGFR4	HCFC1		295	IKBKE	inhibitor of nuclear factor kappa B kinase subunit epsilon	Q14164				0.478			kinase
UPP1	uridine phosphorylase 1	Q16831	-0.447	0.00571		0.54		0.926	Cytoplasm	enzyme	prognosis	TK-112690										No	ELP3	elongator acetyltransferase complex subunit 3	Q9H9T3	-1.146	0.0198									FGR	HCK		296	IKBKG	inhibitor of nuclear factor kappa B kinase regulatory subunit gamma	Q9Y6K9		0.87		0.271		0.805	kinase
GPT2	glutamic--pyruvic transaminase 2	Q8TD30	-0.446	7.08e-06		0.246		0.658	Cytoplasm	enzyme												No	USP38	ubiquitin specific peptidase 38	Q8NB14	-1.136	0.0304									FKBP4	HDAC1		298	ILK	integrin linked kinase	Q13418		0.155		0.491		0.995	kinase
ALKBH2	alkB homolog 2, alpha-ketoglutarate dependent dioxygenase	Q6NS38	-0.444	0.000326					Nucleus	enzyme												No	ZNHIT2	zinc finger HIT-type containing 2	Q9UHR6	-1.133	0.038									FKBP5	HDAC6		#N/A	IP6K1	inositol hexakisphosphate kinase 1	Q92551		0.262		0.126			kinase
DNMT1	DNA methyltransferase 1	P26358	-0.44	3.96e-07		0.814		0.811	Nucleus	enzyme	diagnosis	4'-thio-2'-deoxycytidine,5-azacytidine,5-azacytidine/cytarabine/decitabine,5-azacytidine/decitabine,5-azacytidine/lenalidomide,5-azacytidine/sorafenib,cladribine/cytarabine/decitabine,decitabine,decitabine/imatinib,decitabine/sorafenib,fluorocyclopentenylcytosine,MG 98,NTX-301										No	PLEKHA1	pleckstrin homology domain containing A1	Q9HB21	-1.131	0.031									FKBP6	HECTD3		#N/A	IPMK	inositol polyphosphate multikinase	Q8NFU5		0.28					kinase
RPP14	ribonuclease P/MRP subunit p14	O95059	-0.434	0.0057		0.477			Nucleus	enzyme												No	INTS2	integrator complex subunit 2	Q9H0H0	-1.122	0.0154									FKBP8	HERC4		#N/A	IRAK1	interleukin 1 receptor associated kinase 1	P51617		0.817		0.258		0.874	kinase
MSH6	mutS homolog 6	P52701	-0.433	1.4e-05		0.111		0.954	Nucleus	enzyme	diagnosis											No	RND3	Rho family GTPase 3	P61587	-1.122	0.0279									FKBPL	HERC6		#N/A	ITPK1	inositol-tetrakisphosphate 1-kinase	Q13572		0.96		0.93		0.984	kinase
GARS1	glycyl-tRNA synthetase 1	P41250	-0.431	0.00747		0.509		0.954	Cytoplasm	enzyme												No	DCP1B	decapping mRNA 1B	Q8IZD4	-1.121	0.0321									FLNA	HIF1A		#N/A	ITPKB	inositol-trisphosphate 3-kinase B	P27987		0.757					kinase
POLA2	DNA polymerase alpha 2, accessory subunit	Q14181	-0.431	0.000252		0.0851		0.428	Nucleus	enzyme												No	CST4	cystatin S	P01036	-1.116	0.0477									FLT4	HIF3A		314	JAK1	Janus kinase 1	P23458		0.555		0.0519		0.656	kinase
MCM6	minichromosome maintenance complex component 6	Q14566	-0.427	0.0042		0.289		0.97	Nucleus	enzyme												No	MRI1	methylthioribose-1-phosphate isomerase 1	Q9BV20	-1.114	0.0379									FN1	HIPK2		#N/A	JAK2	Janus kinase 2	O60674		0.79		0.324			kinase
ARHGEF10	Rho guanine nucleotide exchange factor 10	O15013	-0.423	7.54e-06		0.112			Cytoplasm	enzyme												No	FARP2	FERM, ARH/RhoGEF and pleckstrin domain protein 2	O94887	-1.112	0.0325									FNDC3A	HIPK4		349	KSR1	kinase suppressor of ras 1	Q8IVT5		0.593					kinase
GSTCD	glutathione S-transferase C-terminal domain containing	Q8NEC7	-0.423	2.84e-05		0.236		0.992	Cytoplasm	enzyme												No	ACVR1	activin A receptor type 1	Q04771	-1.108	0.0279									FOLR1	HMGA1		353	LATS1	large tumor suppressor kinase 1	O95835		0.918		0.398			kinase
POLE2	DNA polymerase epsilon 2, accessory subunit	P56282	-0.421	0.00797					Nucleus	enzyme		bortezomib/cladribine/rituximab,cladribine,cladribine/cytarabine/daunorubicin,cladribine/cytarabine/decitabine,cladribine/cytarabine/filgrastim,cladribine/cytarabine/filgrastim/idarubicin,cladribine/cytarabine/filgrastim/idarubicin/plerixafor,cladribine/cytarabine/filgrastim/mitoxantrone,cladribine/peginterferon alfa-2a,cladribine/recombinant interferon,cladribine/rituximab										No	LXN	latexin	Q9BS40	-1.107	0.0363									FUS	HMGCR		358	LIMK1	LIM domain kinase 1	P53667				0.18			kinase
CPSF3	cleavage and polyadenylation specific factor 3	Q9UKF6	-0.414	3.15e-05		0.222		0.978	Nucleus	enzyme												Yes	HERC6	HECT and RLD domain containing E3 ubiquitin protein ligase family member 6	Q8IVU3	-1.099	0.028									FYN	HNF4A		359	LIMK2	LIM domain kinase 2	P53671		0.672					kinase
MCM2	minichromosome maintenance complex component 2	P49736	-0.412	0.00481		0.85		0.926	Nucleus	enzyme	diagnosis,disease progression,efficacy,unspecified application											No	SNX12	sorting nexin 12	Q9UMY4	-1.099	0.0175									FZR1	HNRNPA1		369	LYN	LYN proto-oncogene, Src family tyrosine kinase	P07948		0.88		0.166			kinase
MOCOS	molybdenum cofactor sulfurase	Q96EN8	-0.412	0.000621		0.0807			Cytoplasm	enzyme												No	PEX6	peroxisomal biogenesis factor 6	Q13608	-1.095	0.0394									GABARAP	HP1BP3		#N/A	MAGI3	membrane associated guanylate kinase, WW and PDZ domain containing 3	Q5TCQ9		0.797		0.0843		0.931	kinase
PPAT	phosphoribosyl pyrophosphate amidotransferase	Q06203	-0.412	0.00418		0.216		0.467	Cytoplasm	enzyme		6-mercaptopurine,6-mercaptopurine/prednisone,6-mercaptopurine/prednisone/thioguanine,6-mercaptopurine/vincristine,amidophosphoribosyltransferase inhibitor,azathioprine,cyclophosphamide/cytarabine/6-mercaptopurine,cytarabine/daunorubicin/thioguanine,cytarabine/thioguanine,hydroxyurea/6-mercaptopurine,imatinib/thioguanine,L-asparaginase/cyclophosphamide/cytarabine/daunorubicin/6-mercaptopurine/pred…										No	DNAJB5	DnaJ heat shock protein family (Hsp40) member B5	O75953	-1.088	0.0109									GABARAPL1	HSF2		#N/A	MAP2K2	mitogen-activated protein kinase kinase 2	P36507		0.44		0.969		0.954	kinase
SMPD2	sphingomyelin phosphodiesterase 2	O60906	-0.406	0.00144					Cytoplasm	enzyme												No	TSPO	translocator protein	P30536	-1.086	0.0175									GABARAPL2	HSPA1A HSPA1B		375	MAP2K7	mitogen-activated protein kinase kinase 7	O14733		0.424		0.326		0.731	kinase
SULT1E1	sulfotransferase family 1E member 1	P49888	-0.406	0.0184					Cytoplasm	enzyme		estrogen sulfotransferase inhibitor										No	ZFP36L2	ZFP36 ring finger protein like 2	P47974	-1.086	0.0387									GABRA1	HSPA9		376	MAP3K1	mitogen-activated protein kinase kinase kinase 1	Q13233		0.441		0.17			kinase
GEN1	GEN1 Holliday junction 5' flap endonuclease	Q17RS7	-0.398	8.7e-05					Cytoplasm	enzyme												No	NUDT2	nudix hydrolase 2	P50583	-1.082	0.0422									GALE	HSPB1		#N/A	MAP3K20	mitogen-activated protein kinase kinase kinase 20	Q9NYL2		0.0594		0.465		0.997	kinase
POLD2	DNA polymerase delta 2, accessory subunit	P49005	-0.398	0.000378		0.252		0.849	Nucleus	enzyme												No	TIMP1	TIMP metallopeptidase inhibitor 1	P01033	-1.082	0.0238									GAN	HSPH1		#N/A	MAP3K21	mitogen-activated protein kinase kinase kinase 21	Q5TCX8		0.144					kinase
IRS2	insulin receptor substrate 2	Q9Y4H2	-0.394	5.21e-06		0.754			Cytoplasm	enzyme		NT219										No	PDCD6	programmed cell death 6	O75340	-1.081	0.0281									GAPDH	HTT		382	MAP3K3	mitogen-activated protein kinase kinase kinase 3	Q99759		0.743		0.822			kinase
MCM5	minichromosome maintenance complex component 5	P33992	-0.379	0.00773		0.266		0.988	Nucleus	enzyme	disease progression											Yes	PTEN	phosphatase and tensin homolog	P60484	-1.08	0.031									GBF1	IARS2		#N/A	MAP3K4	mitogen-activated protein kinase kinase kinase 4	Q9Y6R4		0.611		0.304			kinase
PLD2	phospholipase D2	O14939	-0.379	0.013				0.733	Cytoplasm	enzyme												Yes	WWP1	WW domain containing E3 ubiquitin protein ligase 1	Q9H0M0	-1.075	0.0466									GBP2	ICK		383	MAP3K5	mitogen-activated protein kinase kinase kinase 5	Q99683		0.116					kinase
SMG8	SMG8 nonsense mediated mRNA decay factor	Q8ND04	-0.372	0.000201		0.752			Cytoplasm	enzyme												No	MCC	MCC regulator of WNT signaling pathway	P23508	-1.074	0.0323									GET4	IDH1		#N/A	MAP3K7	mitogen-activated protein kinase kinase kinase 7	O43318		0.183		0.182		0.955	kinase
TOE1	target of EGR1, exonuclease	Q96GM8	-0.372	0.000482		0.351		0.931	Nucleus	enzyme												No	SLC25A6	solute carrier family 25 member 6	P12236	-1.061	0.0259									GIPC2	IDO1		390	MAP4K2	mitogen-activated protein kinase kinase kinase kinase 2	Q12851				0.194			kinase
PHGDH	phosphoglycerate dehydrogenase	O43175	-0.369	1.93e-05		0.991		0.849	Cytoplasm	enzyme												No	CANT1	calcium activated nucleotidase 1	Q8WVQ1	-1.058	0.0379									GLDC	IGF1R		#N/A	MAPK1	mitogen-activated protein kinase 1	P28482		0.673		0.357		0.988	kinase
KMT2A	lysine methyltransferase 2A	Q03164	-0.366	0.0134		0.541			Nucleus	enzyme		ziftomenib										No	MB21D2	Mab-21 domain containing 2	Q8IYB1	-1.051	0.0118									GLI1	IKBKB		#N/A	MAPK10	mitogen-activated protein kinase 10	P53779		0.985					kinase
TRIM47	tripartite motif containing 47	Q96LD4	-0.361	0.00174		0.345		0.57	Cytoplasm	enzyme												No	SMPD1	sphingomyelin phosphodiesterase 1	P17405	-1.048	0.0243									GNAI2	IKBKE		#N/A	MAPK12	mitogen-activated protein kinase 12	P53778		0.415		0.771			kinase
UGT8	UDP glycosyltransferase 8	Q16880	-0.354	0.00055		0.234			Cytoplasm	enzyme												No	TEAD1	TEA domain transcription factor 1	P28347	-1.047	0.0496									GNB2	IKBKG		#N/A	MAPK13	mitogen-activated protein kinase 13	O15264		0.164		0.515		0.66	kinase
EEF1AKMT4	EEF1A lysine methyltransferase 4	P0DPD7	-0.353	0.023					Other	enzyme												No	UBE2L3	ubiquitin conjugating enzyme E2 L3	P68036	-1.035	0.0185									GOLGA8Q	IL1B		392	MAPK14	mitogen-activated protein kinase 14	Q16539		0.113		0.314		0.859	kinase
DDX56	DEAD-box helicase 56	Q9NY93	-0.35	0.00347		0.0907		0.954	Nucleus	enzyme												Yes	RPS2	ribosomal protein S2	P15880	-1.033	0.00567									GPN1	ILK		#N/A	MAPK8	mitogen-activated protein kinase 8	P45983		0.534		0.378		0.984	kinase
METTL14	methyltransferase 14, N6-adenosine-methyltransferase subunit	Q9HCE5	-0.341	0.00101		0.919			Nucleus	enzyme												Yes	TPMT	thiopurine S-methyltransferase	P51580	-1.033	0.0292									GPS1	INSR		#N/A	MAPK9	mitogen-activated protein kinase 9	P45984		0.158		0.233		0.539	kinase
POLE	DNA polymerase epsilon, catalytic subunit	Q07864	-0.339	0.000855		0.164			Nucleus	enzyme		bortezomib/cladribine/rituximab,cladribine,cladribine/cytarabine/daunorubicin,cladribine/cytarabine/decitabine,cladribine/cytarabine/filgrastim,cladribine/cytarabine/filgrastim/idarubicin,cladribine/cytarabine/filgrastim/idarubicin/plerixafor,cladribine/cytarabine/filgrastim/mitoxantrone,cladribine/peginterferon alfa-2a,cladribine/recombinant interferon,cladribine/rituximab,clofarabine,clofarabin…										No	RPP30	ribonuclease P/MRP subunit p30	P78346	-1.025	0.0183									GRB2	INSRR		#N/A	MAPKAPK3	MAPK activated protein kinase 3	Q16644		0.728		0.989		0.964	kinase
MCM4	minichromosome maintenance complex component 4	P33991	-0.336	0.00275		0.437		0.967	Nucleus	enzyme	disease progression											No	CTSL	cathepsin L	P07711	-1.023	0.0422									GRHPR	IPO4		#N/A	MAPKAPK5	MAPK activated protein kinase 5	Q8IW41				0.857			kinase
LACC1	laccase domain containing 1	Q8IV20	-0.335	0.000199					Cytoplasm	enzyme												No	CZIB	CXXC motif containing zinc binding protein	Q9NWV4	-1.02	0.0169									GRK5	IRAK2		#N/A	MARK2	microtubule affinity regulating kinase 2	Q7KZI7		0.365		0.951		0.97	kinase
LIG1	DNA ligase 1	P18858	-0.334	0.000118		0.618		0.998	Nucleus	enzyme												No	LBR	lamin B receptor	Q14739	-1.014	0.0171									GRK6	IRAK3		#N/A	MARK3	microtubule affinity regulating kinase 3	P27448		0.12		0.758		0.605	kinase
RFC3	replication factor C subunit 3	P40938	-0.334	0.00598		0.303		0.997	Nucleus	enzyme												Yes	ERBB2	erb-b2 receptor tyrosine kinase 2	P04626	-1.008	0.0347									GRK7	IRF2		#N/A	MARK4	microtubule affinity regulating kinase 4	Q96L34		0.0879					kinase
DDX21	DExD-box helicase 21	Q9NR30	-0.332	0.000895		0.622		0.434	Nucleus	enzyme												No	AKR1B15	aldo-keto reductase family 1 member B15	C9JRZ8	7.027	7.11e-05									GRM2	IRF3		#N/A	MAST3	microtubule associated serine/threonine kinase 3	O60307		0.465					kinase
LSS	lanosterol synthase	P48449	-0.33	0.000394		0.856		0.842	Cytoplasm	enzyme		oxiconazole										No	POTEE/POTEF	POTE ankyrin domain family member F	A5A3E0	6.003	4.78e-05									GRWD1	IRS2		#N/A	MKNK1	MAPK interacting serine/threonine kinase 1	Q9BUB5		0.581		0.862		0.997	kinase
METTL3	methyltransferase 3, N6-adenosine-methyltransferase complex catalytic subunit	Q86U44	-0.33	0.000888		0.12		0.869	Nucleus	enzyme												Yes	ITFG1	integrin alpha FG-GAP repeat containing 1	Q8TB96	4.461	0.000902									GSDMD	ISX		#N/A	MKNK2	MAPK interacting serine/threonine kinase 2	Q9HBH9		0.561					kinase
CAD	carbamoyl-phosphate synthetase 2, aspartate transcarbamylase, and dihydroorotase	P27708	-0.328	0.00165		0.933		0.952	Cytoplasm	enzyme												No	CCDC85B	coiled-coil domain containing 85B	Q15834	4.261	0.000699									GSK3A	ITAM		#N/A	MPP1	MAGUK p55 scaffold protein 1	Q00013		0.194		0.1			kinase
KAT2A	lysine acetyltransferase 2A	Q92830	-0.321	0.036					Cytoplasm	enzyme												Yes	HBB	hemoglobin subunit beta	P68871	3.794	3.4e-06									GSK3B	ITGA2		417	MTOR	mechanistic target of rapamycin kinase	P42345		0.911		0.651		0.997	kinase
PUS7L	pseudouridine synthase 7 like	Q9H0K6	-0.32	0.00522					Nucleus	enzyme												No	RBM23	RNA binding motif protein 23	Q86U06	3.785	0.000951									GTF2E2	ITGAL		#N/A	MVK	mevalonate kinase	Q03426		0.491		0.676		0.954	kinase
RNASEH2A	ribonuclease H2 subunit A	O75792	-0.32	0.000536		0.563		0.756	Nucleus	enzyme												No	SAYSD1	SAYSVFN motif domain containing 1	Q9NPB0	3.667	0.000829									GTF2I	ITGB2		#N/A	MYLK	myosin light chain kinase	Q15746				0.237			kinase
AARS1	alanyl-tRNA synthetase 1	P49588	-0.319	0.000149		0.305		0.96	Cytoplasm	enzyme												No	UNC50	unc-50 inner nuclear membrane RNA binding protein	Q53HI1	3.371	0.00496									HADHA	ITK		#N/A	NADK2	NAD kinase 2, mitochondrial	Q4G0N4		0.65		0.887		0.988	kinase
RFC4	replication factor C subunit 4	P35249	-0.318	0.000228		0.288		0.997	Nucleus	enzyme												No	STARD4	StAR related lipid transfer domain containing 4	Q96DR4	3.348	0.00783									HADHB	ITPR3		#N/A	NAGK	N-acetylglucosamine kinase	Q9UJ70		0.347		0.235		0.997	kinase
RAB36	RAB36, member RAS oncogene family	O95755	-0.317	0.0326					Cytoplasm	enzyme												No	ANXA10	annexin A10	Q9UJ72	3.338	0.00239									HAX1	JAK1		#N/A	NCK1	NCK adaptor protein 1	P16333		0.104		0.732		0.954	kinase
ERI1	exoribonuclease 1	Q8IV48	-0.315	0.00115		0.441		0.989	Nucleus	enzyme												No	LIN9	lin-9 DREAM MuvB core complex component	Q5TKA1	3.32	0.00317									HCFC1	KAT5		#N/A	NCK2	NCK adaptor protein 2	O43639		0.37		0.471		0.988	kinase
MCM7	minichromosome maintenance complex component 7	P33993	-0.314	0.01		0.117		0.959	Nucleus	enzyme	diagnosis,disease progression											No	GPN2	GPN-loop GTPase 2	Q9H9Y4	3.288	0.00118									HCK	KAT8		431	NDRG1	N-myc downstream regulated 1	Q92597		0.37		0.941		0.844	kinase
RFC2	replication factor C subunit 2	P35250	-0.313	5.92e-05		0.835		0.805	Nucleus	enzyme												No	MYO9A	myosin IXA	B2RTY4	3.258	0.0133									HCVgp1	KBTBD4		#N/A	NEK1	NIMA related kinase 1	Q96PY6		0.792					kinase
GTPBP4	GTP binding protein 4	Q9BZE4	-0.312	0.0033		0.536		0.988	Nucleus	enzyme												No	S100A9	S100 calcium binding protein A9	P06702	3.104	0.00258									HDAC1	KBTBD7		#N/A	NEK4	NIMA related kinase 4	P51957		0.842		0.564			kinase
POLR1B	RNA polymerase I subunit B	Q9H9Y6	-0.312	0.000151		0.686			Nucleus	enzyme												No	ZNF106	zinc finger protein 106	Q9H2Y7	3.099	0.00324									HDAC2	KCNA5		#N/A	NEK6	NIMA related kinase 6	Q9HC98		0.374		0.196			kinase
MORC2	MORC family CW-type zinc finger 2	Q9Y6X9	-0.31	0.000104		0.639		0.772	Nucleus	enzyme												No	ATP1A3	ATPase Na+/K+ transporting subunit alpha 3	P13637	3.051	0.00211									HDAC4	KCNA6		#N/A	NEK7	NIMA related kinase 7	Q8TDX7		0.0585		0.563		0.993	kinase
MLH1	mutL homolog 1	P40692	-0.302	9.51e-05		0.12		0.582	Nucleus	enzyme	diagnosis,efficacy,prognosis											No	EPB41L5	erythrocyte membrane protein band 4.1 like 5	Q9HCM4	3.038	0.00159									HDAC5	KCNG1		#N/A	NME1	NME/NM23 nucleoside diphosphate kinase 1	P15531		0.917		0.211		0.975	kinase
MSH2	mutS homolog 2	P43246	-0.3	0.000584		0.453		0.981	Nucleus	enzyme	diagnosis,prognosis											No	CCNL2	cyclin L2	Q96S94	3.03	0.00112									HDAC6	KCNH2		#N/A	NME2	NME/NM23 nucleoside diphosphate kinase 2	P22392		0.569		0.559		0.988	kinase
GMPS	guanine monophosphate synthase	P49915	-0.29	0.0206		0.458		0.952	Nucleus	enzyme		glutamine amidotransferase inhibitor										No	RAB6B	RAB6B, member RAS oncogene family	Q9NRW1	2.99	0.044									HECTD1	KCNQ4		#N/A	NME3	NME/NM23 nucleoside diphosphate kinase 3	Q13232		0.361		0.635		0.955	kinase
ALKBH5	alkB homolog 5, RNA demethylase	Q6P6C2	-0.289	0.000488		0.867		0.897	Nucleus	enzyme												No	RAB3IL1	RAB3A interacting protein like 1	Q8TBN0	2.89	0.00139									HEXIM1	KCNS3		#N/A	NME7	NME/NM23 family member 7	Q9Y5B8		0.0818		0.662		0.988	kinase
FBXO4	F-box protein 4	Q9UKT5	-0.289	0.018		0.563			Nucleus	enzyme												No	ACTA1	actin alpha 1, skeletal muscle	P68133	2.881	0.000512									HEY1	KCTD8		#N/A	NMRK1	nicotinamide riboside kinase 1	Q9NWW6		0.36					kinase
CYP51A1	cytochrome P450 family 51 subfamily A member 1	Q16850	-0.285	0.0191		0.604		0.428	Cytoplasm	enzyme		betamethasone/clotrimazole,bifonazole,clotrimazole,econazole,efinaconazole,fluconazole,itraconazole,ketoconazole,luliconazole,miconazole,oxiconazole,posaconazole,sertaconazole,terconazole,voriconazole										No	NAA80	N-alpha-acetyltransferase 80, NatH catalytic subunit	Q93015	2.847	0.00317									HGH1	KDM1A		#N/A	NRBP1	nuclear receptor binding protein 1	Q9UHY1		0.174		0.119		0.862	kinase
BLM	BLM RecQ like helicase	P54132	-0.283	0.00307		0.08			Nucleus	enzyme												No	DENND11	DENN domain containing 11	A4D1U4	2.825	0.00404									HIF1A	KDM4B		#N/A	NRBP2	nuclear receptor binding protein 2	Q9NSY0		0.278		0.312			kinase
ADAT2	adenosine deaminase tRNA specific 2	Q7Z6V5	-0.281	0.00786					Nucleus	enzyme												No	SLC39A11	solute carrier family 39 member 11	Q8N1S5	2.76	0.02									HIPK4	KEAP1		#N/A	NUCKS1	nuclear casein kinase and cyclin dependent kinase substrate 1	Q9H1E3		0.117		0.856		0.989	kinase
POP7	POP7 homolog, ribonuclease P/MRP subunit	O75817	-0.281	0.022		0.126			Nucleus	enzyme												No	ACTBL2	actin beta like 2	Q562R1	2.758	4.78e-05									HIST1H2BA	KHDRBS2		#N/A	OXSM	3-oxoacyl-ACP synthase, mitochondrial	Q9NWU1		0.0651		0.24		0.558	kinase
MOCS3	molybdenum cofactor synthesis 3	O95396	-0.279	0.0282		0.253		0.69	Cytoplasm	enzyme												No	FAM117B	family with sequence similarity 117 member B	Q6P1L5	2.743	0.0198									HIST1H2BC	KIAA0317		#N/A	OXSR1	oxidative stress responsive kinase 1	O95747		0.713		0.76		0.992	kinase
INTS11	integrator complex subunit 11	Q5TA45	-0.277	0.011		0.802		0.611	Nucleus	enzyme												No	EVI2A	ecotropic viral integration site 2A	P22794	2.74	0.00601									HIST1H2BH	KIT		#N/A	PACSIN1	protein kinase C and casein kinase substrate in neurons 1	Q9BY11		0.333				0.988	kinase
DIAPH3	diaphanous related formin 3	Q9NSV4	-0.276	0.000364		0.743		0.992	Cytoplasm	enzyme												No	SLC35A2	solute carrier family 35 member A2	P78381	2.74	0.00483									HIST1H2BL	KLHL1		#N/A	PAK1	p21 (RAC1) activated kinase 1	Q13153		0.989		0.92		0.997	kinase
NTMT1	N-terminal Xaa-Pro-Lys N-methyltransferase 1	Q9BV86	-0.276	0.0228		0.633		0.847	Nucleus	enzyme												No	DYNLT2B	dynein light chain Tctex-type 2B	Q8WW35	2.73	0.0031									HIST3H3	KLHL10		#N/A	PAK2	p21 (RAC1) activated kinase 2	Q13177		0.954		0.586		0.908	kinase
SETMAR	SET domain and mariner transposase fusion gene	Q53H47	-0.276	0.0132					Nucleus	enzyme												No	R3HDM4	R3H domain containing 4	Q96D70	2.718	0.00899									HLA-DRA	KLHL13		#N/A	PAK3	p21 (RAC1) activated kinase 3	O75914		0.297					kinase
DPH2	diphthamide biosynthesis 2	Q9BQC3	-0.275	0.0186		0.882		0.682	Cytoplasm	enzyme												No	SLC26A6	solute carrier family 26 member 6	Q9BXS9	2.713	0.00324									HLA-DRB1	KLHL14		#N/A	PAK4	p21 (RAC1) activated kinase 4	O96013		0.563		0.173		0.91	kinase
CPT1A	carnitine palmitoyltransferase 1A	P50416	-0.272	0.0178		0.813		0.954	Cytoplasm	enzyme	unspecified application	perhexiline										No	CAPN15	calpain 15	O75808	2.681	0.00828									HLA-DRB3	KLHL15		469	PAK6	p21 (RAC1) activated kinase 6	Q9NQU5		0.809					kinase
MYO19	myosin XIX	Q96H55	-0.267	0.00207		0.719		0.954	Cytoplasm	enzyme												No	ESRRA	estrogen related receptor alpha	P11474	2.673	0.00251									HLA-DRB4	KLHL22		#N/A	PALS1	protein associated with LIN7 1, MAGUK p55 family member	Q8N3R9		0.258		0.781		0.934	kinase
TREX1	three prime repair exonuclease 1	Q9NSU2	-0.266	0.00737		0.563			Nucleus	enzyme												No	SERPINB12	serpin family B member 12	Q96P63	2.629	0.0254									HLA-DRB5	KLHL23		#N/A	PALS2	protein associated with LIN7 2, MAGUK p55 family member	Q9NZW5		0.604		0.487		0.988	kinase
POLR1E	RNA polymerase I subunit E	Q9GZS1	-0.265	0.00412		0.594		0.714	Nucleus	enzyme												No	MUC1	mucin 1, cell surface associated	P15941	2.599	0.00287									HMGB3	KLHL25		#N/A	PANK2	pantothenate kinase 2	Q9BZ23		0.321		0.766		0.582	kinase
BIRC6	baculoviral IAP repeat containing 6	Q9NR09	-0.262	0.0325		0.801		0.955	Cytoplasm	enzyme												Yes	SKI	SKI proto-oncogene	P12755	2.572	0.00381									HMGN2	KLHL26		#N/A	PANK3	pantothenate kinase 3	Q9H999		0.0535					kinase
CARS1	cysteinyl-tRNA synthetase 1	P49589	-0.262	0.0242		0.713		0.907	Cytoplasm	enzyme												No	SNIP1	Smad nuclear interacting protein 1	Q8TAD8	2.571	0.0175									HNRNPA0	KLHL29		#N/A	PDK1	pyruvate dehydrogenase kinase 1	Q15118		0.0554		0.867		0.883	kinase
DPYD	dihydropyrimidine dehydrogenase	Q12882	-0.257	0.0112		0.556		0.459	Cytoplasm	enzyme	disease progression,efficacy,prognosis,safety	bevacizumab/gimeracil/irinotecan/oxonic acid/tegafur,cetuximab/gimeracil/irinotecan/oxonic acid/tegafur,dihydropyrimidine dehydrogenase inhibitor,eniluracil,gimeracil,gimeracil/irinotecan/oxonic acid/tegafur,gimeracil/oxonic acid/tegafur,tegafur/uracil,uracil										No	INO80C	INO80 complex subunit C	Q6PI98	2.564	0.00317									HNRNPA1	KLHL32		#N/A	PDPK1	3-phosphoinositide dependent protein kinase 1	O15530		0.387		0.387		0.582	kinase
TSEN54	tRNA splicing endonuclease subunit 54	Q7Z6J9	-0.257	0.000654		0.0598			Nucleus	enzyme												No	ORMDL2	ORMDL sphingolipid biosynthesis regulator 2	Q53FV1	2.53	0.00404									HNRNPD	KLHL34		#N/A	PDXK	pyridoxal kinase	O00764		0.436		0.137		0.997	kinase
UHRF2	ubiquitin like with PHD and ring finger domains 2	Q96PU4	-0.257	0.00275		0.246		0.593	Nucleus	enzyme												No	SGCB	sarcoglycan beta	Q16585	2.519	0.000699									HNRNPF	KLHL36		#N/A	PFKL	phosphofructokinase, liver type	P17858		0.924		0.358		0.604	kinase
RAC3	Rac family small GTPase 3	P60763	-0.256	0.0419					Cytoplasm	enzyme												No	AZGP1	alpha-2-glycoprotein 1, zinc-binding	P25311	2.51	0.0103									HNRNPU	KLHL38		#N/A	PFKM	phosphofructokinase, muscle	P08237		0.418		0.814		0.942	kinase
DUT	deoxyuridine triphosphatase	P33316	-0.254	0.00961		0.225		0.946	Nucleus	enzyme		TAS-114										Yes	KAT8	lysine acetyltransferase 8	Q9H7Z6	2.483	0.0408									HNRNPUL1	KLHL6		#N/A	PFKP	phosphofructokinase, platelet	Q01813		0.503		0.867		0.946	kinase
NTHL1	nth like DNA glycosylase 1	P78549	-0.254	0.00181					Nucleus	enzyme												Yes	PCGF6	polycomb group ring finger 6	Q9BYE7	2.478	0.0056									HSF1	KPNA5		481	PGK1	phosphoglycerate kinase 1	P00558		0.798		0.15		0.975	kinase
POLR1A	RNA polymerase I subunit A	O95602	-0.254	0.00356		0.984		0.928	Nucleus	enzyme												No	HMGXB4	HMG-box containing 4	Q9UGU5	2.45	0.00388									Hsp22	KPNB1		#N/A	PGK2	phosphoglycerate kinase 2	P07205		0.452		0.388		0.951	kinase
TRMT1	tRNA methyltransferase 1	Q9NXH9	-0.251	0.0342		0.479		0.942	Extracellular Space	enzyme												No	NUAK1	NUAK family kinase 1	O60285	2.401	0.00835									HSP90AA1	KSR1		#N/A	PHKA1	phosphorylase kinase regulatory subunit alpha 1	P46020		0.849		0.16		0.571	kinase
IMPDH1	inosine monophosphate dehydrogenase 1	P20839	-0.249	0.00792		0.06		0.978	Cytoplasm	enzyme		6-mercaptopurine/prednisone/thioguanine,cytarabine/daunorubicin/thioguanine,cytarabine/thioguanine,IFNA2B/ribavirin,imatinib/thioguanine,interferon alfacon-1/ribavirin,methylprednisolone/mycophenolate mofetil,mycophenolate mofetil,mycophenolate mofetil/prednisone,mycophenolic acid,nitazoxanide/peginterferon alfa-2a/ribavirin,PEG-interferon alfa-2a/ribavirin,pegintron/ribavirin,ribavirin,thioguani…										No	VIRMA	vir like m6A methyltransferase associated	Q69YN4	2.385	0.00381									HSP90AA2P	KSR2		#N/A	PHKA2	phosphorylase kinase regulatory subunit alpha 2	P46019		0.115		0.199		0.988	kinase
DDX10	DEAD-box helicase 10	Q13206	-0.247	0.00705		0.0647			Nucleus	enzyme												No	NTAQ1	N-terminal glutamine amidase 1	Q96HA8	2.378	0.00404									HSP90AA4P	LAMP2		#N/A	PHKB	phosphorylase kinase regulatory subunit beta	Q93100		0.495		0.934		0.889	kinase
DDX18	DEAD-box helicase 18	Q9NVP1	-0.246	0.0245		0.0645		0.995	Nucleus	enzyme												No	TNRC6C	trinucleotide repeat containing adaptor 6C	Q9HCJ0	2.376	0.0309									HSP90AA5P	LARP4B		#N/A	PHKG1	phosphorylase kinase catalytic subunit gamma 1	Q16816						0.983	kinase
DDX60	DExD/H-box helicase 60	Q8IY21	-0.246	0.0255		0.0945			Cytoplasm	enzyme												No	PABPC1L	poly(A) binding protein cytoplasmic 1 like	Q4VXU2	2.364	0.00297									HSP90AB1	LATS1		#N/A	PHKG2	phosphorylase kinase catalytic subunit gamma 2	P15735		0.691		0.25		0.533	kinase
FAAH	fatty acid amide hydrolase	O00519	-0.246	0.00745				0.997	Plasma Membrane	enzyme												No	FAM8A1	family with sequence similarity 8 member A1	Q9UBU6	2.348	0.00239									HSP90AB2P	LATS2		#N/A	PI4KB	phosphatidylinositol 4-kinase beta	Q9UBF8		0.675		0.62		0.869	kinase
MCM3	minichromosome maintenance complex component 3	P25205	-0.241	0.00663		0.0706		0.955	Nucleus	enzyme												No	SLU7	SLU7 homolog, splicing factor	O95391	2.343	0.00662									HSP90AB3P	LCK		#N/A	PIK3C2B	phosphatidylinositol-4-phosphate 3-kinase catalytic subunit type 2 beta	O00750						0.347	kinase
GANC	glucosidase alpha, neutral C	Q8TET4	-0.24	0.00534					Extracellular Space	enzyme		miglitol										No	RPLP1	ribosomal protein lateral stalk subunit P1	P05386	2.306	0.0133									HSP90AB4P	LDHA		#N/A	PIK3C3	phosphatidylinositol 3-kinase catalytic subunit type 3	Q8NEB9		0.0541		0.312		0.859	kinase
DKC1	dyskerin pseudouridine synthase 1	O60832	-0.238	0.00519		0.631		0.997	Nucleus	enzyme												No	ZFYVE28	zinc finger FYVE-type containing 28	Q9HCC9	2.306	0.0037									HSP90B1	LGALS3BP		#N/A	PIK3CB	phosphatidylinositol-4,5-bisphosphate 3-kinase catalytic subunit beta	P42338		0.563		0.305		0.805	kinase
TSR3	TSR3 ribosome maturation factor	Q9UJK0	-0.237	0.00441		0.746			Cytoplasm	enzyme												No	RAB5IF	RAB5 interacting factor	Q9BUV8	2.291	0.0194									HSPA1A	LIMK1		#N/A	PIK3R1	phosphoinositide-3-kinase regulatory subunit 1	P27986		0.853		0.389		0.761	kinase
FAR1	fatty acyl-CoA reductase 1	Q8WVX9	-0.236	0.00821		0.966		0.999	Cytoplasm	enzyme												No	TTF1	transcription termination factor 1	Q15361	2.285	0.00532									HSPA1L	LIMK2		#N/A	PIK3R4	phosphoinositide-3-kinase regulatory subunit 4	Q99570		0.344		0.773		0.954	kinase
POLR1D	RNA polymerase I and III subunit D	P0DPB6	-0.234	0.0163		0.598			Nucleus	enzyme												No	ATG4B	autophagy related 4B cysteine peptidase	Q9Y4P1	2.278	0.00482									HSPA4	LMNA		#N/A	PIKFYVE	phosphoinositide kinase, FYVE-type zinc finger containing	Q9Y2I7		0.686		0.154			kinase
YARS1	tyrosyl-tRNA synthetase 1	P54577	-0.231	0.0297		0.752		0.935	Cytoplasm	enzyme												No	CDC42SE2	CDC42 small effector 2	Q9NRR3	2.277	0.00596									HSPA5	LMTK3		#N/A	PIP4K2A	phosphatidylinositol-5-phosphate 4-kinase type 2 alpha	P48426		0.774		0.368		0.23	kinase
ADSS2	adenylosuccinate synthase 2	P30520	-0.229	0.000595		0.384		0.811	Cytoplasm	enzyme		adenylosuccinate synthetase inhibitor,alanosine										No	DGAT1	diacylglycerol O-acyltransferase 1	O75907	2.245	0.00616									HSPA6	LNX1		#N/A	PIP4K2C	phosphatidylinositol-5-phosphate 4-kinase type 2 gamma	Q8TBX8		0.994		0.135		0.954	kinase
CYP20A1	cytochrome P450 family 20 subfamily A member 1	Q6UW02	-0.227	0.0109		0.496		0.989	Other	enzyme												No	BCL7B	BAF chromatin remodeling complex subunit BCL7B	Q9BQE9	2.189	0.0151									HSPA8	LOC440248		#N/A	PIP5K1A	phosphatidylinositol-4-phosphate 5-kinase type 1 alpha	Q99755		0.757		0.514			kinase
PUS7	pseudouridine synthase 7	Q96PZ0	-0.227	0.0261		0.778		0.997	Nucleus	enzyme												No	TOMM22	translocase of outer mitochondrial membrane 22	Q9NS69	2.185	0.0191									HSPB1	LRP1		#N/A	PIP5K1C	phosphatidylinositol-4-phosphate 5-kinase type 1 gamma	O60331				0.575			kinase
KIF14	kinesin family member 14	Q15058	-0.226	0.00922		0.171		0.988	Cytoplasm	enzyme	diagnosis											No	SNAPC4	small nuclear RNA activating complex polypeptide 4	Q5SXM2	2.178	0.0056									HSPD1	LRP5		#N/A	PKLR	pyruvate kinase L/R	P30613		0.734		0.978			kinase
POLR2E	RNA polymerase II, I and III subunit E	P19388	-0.217	0.0453		0.156		0.99	Nucleus	enzyme												No	SFXN4	sideroflexin 4	Q6P4A7	2.156	0.0121									HSPE1	LRSAM1		#N/A	PKM	pyruvate kinase M1/2	P14618		0.634		0.984		0.988	kinase
PPWD1	peptidylprolyl isomerase domain and WD repeat containing 1	Q96BP3	-0.217	0.00467		0.116			Nucleus	enzyme												No	USP9Y	ubiquitin specific peptidase 9 Y-linked	O00507	2.15	0.0335									HSPH1	LTBP1		490	PKN1	protein kinase N1	Q16512		0.833		0.938		0.845	kinase
NUP98	nucleoporin 98 and 96 precursor	P52948	-0.215	0.00042		0.438		0.733	Nucleus	enzyme												No	RBMS3	RNA binding motif single stranded interacting protein 3	Q6XE24	2.149	0.0358									HTT	LY96		491	PKN2	protein kinase N2	Q16513		0.639		0.63		0.997	kinase
SMCHD1	structural maintenance of chromosomes flexible hinge domain containing 1	A6NHR9	-0.215	0.012		0.375		0.975	Nucleus	enzyme												No	SLC25A44	solute carrier family 25 member 44	Q96H78	2.14	0.00598									HUWE1	LYN		#N/A	PKN3	protein kinase N3	Q6P5Z2		0.292					kinase
DPH5	diphthamide biosynthesis 5	Q9H2P9	-0.21	0.0248		0.654		0.954	Cytoplasm	enzyme												No	ARHGEF17	Rho guanine nucleotide exchange factor 17	Q96PE2	2.13	0.0336									HYPK	MAFG		#N/A	PMVK	phosphomevalonate kinase	Q15126		0.514		0.267		0.98	kinase
PFAS	phosphoribosylformylglycinamidine synthase	O15067	-0.206	0.00791		0.448		0.992	Cytoplasm	enzyme												No	CRTC2	CREB regulated transcription coactivator 2	Q53ET0	2.125	0.00568									IARS2	MAP1LC3A		#N/A	PNKP	polynucleotide kinase 3'-phosphatase	Q96T60		0.655		0.502		0.795	kinase
RANBP2	RAN binding protein 2	P49792	-0.206	0.0104		0.651		0.998	Nucleus	enzyme												No	GATB	glutamyl-tRNA amidotransferase subunit B	O75879	2.103	0.00724									ICK	MAP1LC3B		#N/A	PODXL	podocalyxin like	O00592		0.173		0.498		0.999	kinase
PLA2G4A	phospholipase A2 group IVA	P47712	-0.205	0.0499					Cytoplasm	enzyme		cytosolic phospholipase A2 inhibitor,quinacrine										No	BICC1	BicC family RNA binding protein 1	Q9H694	2.093	0.00532									IFIT1	MAP2K1		#N/A	POMK	protein O-mannose kinase	Q9H5K3		0.584		0.107		0.897	kinase
CDK5RAP1	CDK5 regulatory subunit associated protein 1	Q96SZ6	-0.203	0.00157		0.336			Extracellular Space	enzyme												No	FAM168A	family with sequence similarity 168 member A	Q92567	2.092	0.0181									IGF1R	MAP2K5		#N/A	PPIP5K2	diphosphoinositol pentakisphosphate kinase 2	O43314		0.067		0.946		0.367	kinase
MTO1	mitochondrial tRNA translation optimization 1	Q9Y2Z2	-0.2	0.0124		0.243			Cytoplasm	enzyme												No	KCTD2	potassium channel tetramerization domain containing 2	Q14681	2.092	0.00691									IGF2R	MAP2K7		#N/A	PRAG1	PEAK1 related, kinase-activating pseudokinase 1	Q86YV5		0.684		0.364			kinase
GNL2	G protein nucleolar 2	Q13823	-0.199	0.00259		0.1		0.842	Nucleus	enzyme												No	SUPT20H	SPT20 homolog, SAGA complex component	Q8NEM7	2.091	0.00532									IGFBP4	MAP3K1		504	PRKAA1	protein kinase AMP-activated catalytic subunit alpha 1	Q13131		0.183		0.895		0.98	kinase
MTREX	Mtr4 exosome RNA helicase	P42285	-0.198	0.0499		0.311		0.894	Nucleus	enzyme												No	PRR14L	proline rich 14 like	Q5THK1	2.089	0.00888									IKBKB	MAP3K11		505	PRKAA2	protein kinase AMP-activated catalytic subunit alpha 2	P54646		0.925					kinase
NSUN6	NOP2/Sun RNA methyltransferase 6	Q8TEA1	-0.193	0.0127		0.217			Cytoplasm	enzyme												No	TAPT1	transmembrane anterior posterior transformation 1	Q6NXT6	2.064	0.00483									IKBKG	MAP3K12		#N/A	PRKAB1	protein kinase AMP-activated non-catalytic subunit beta 1	Q9Y478		0.0771		0.0715			kinase
RBBP8	RB binding protein 8, endonuclease	Q99708	-0.193	0.0019					Nucleus	enzyme												No	RAB2B	RAB2B, member RAS oncogene family	Q8WUD1	2.059	0.00573									ILK	MAP3K14		#N/A	PRKAB2	protein kinase AMP-activated non-catalytic subunit beta 2	O43741		0.279		0.727			kinase
DDHD2	DDHD domain containing 2	O94830	-0.191	0.0152		0.987		0.98	Cytoplasm	enzyme												No	KCNQ5	potassium voltage-gated channel subfamily Q member 5	Q9NR82	2.058	0.0349									INPPL1	MAP3K15		506	PRKACB	protein kinase cAMP-activated catalytic subunit beta	P22694		0.0859		0.0719		0.733	kinase
SGPL1	sphingosine-1-phosphate lyase 1	O95470	-0.191	0.0456		0.328		0.932	Cytoplasm	enzyme												No	PAN3	poly(A) specific ribonuclease subunit PAN3	Q58A45	2.051	0.00628									INSIG1	MAP3K2		#N/A	PRKACG	protein kinase cAMP-activated catalytic subunit gamma	P22612		0.82					kinase
ALDH1L2	aldehyde dehydrogenase 1 family member L2	Q3SY69	-0.19	0.0124				0.749	Cytoplasm	enzyme												No	MRPL12	mitochondrial ribosomal protein L12	P52815	2.046	0.0326									INSIG2	MAP3K3		507	PRKAG1	protein kinase AMP-activated non-catalytic subunit gamma 1	P54619		0.429		0.404		0.954	kinase
TRMT112	tRNA methyltransferase activator subunit 11-2	Q9UI30	-0.188	0.0153		0.441		0.858	Cytoplasm	enzyme												No	PTPRU	protein tyrosine phosphatase receptor type U	Q92729	2.041	0.0101									INSRR	MAP3K5		#N/A	PRKAG2	protein kinase AMP-activated non-catalytic subunit gamma 2	Q9UGJ0		0.46		0.512			kinase
TOP2A	DNA topoisomerase II alpha	P11388	-0.186	0.025		0.861		0.916	Nucleus	enzyme	diagnosis,efficacy,prognosis,response to therapy,unspecified application	alemtuzumab/cyclophosphamide/fludarabine phosphate/mitoxantrone,AQ4N,arsenic trioxide/daunorubicin/tretinoin,arsenic trioxide/idarubicin/tretinoin,becatecarin,bevacizumab/etoposide,bortezomib/dexamethasone/doxorubicin,bortezomib/doxorubicin,capecitabine/epirubicin/oxaliplatin,carboplatin/doxorubicin,chlorambucil/epirubicin,chlorambucil/mitoxantrone/prednisone,chlorambucil/mitoxantrone/prednisone/…										No	SPNS1	SPNS lysolipid transporter 1, lysophospholipid	Q9H2V7	2.028	0.00519									IP6K2	MAP3K6		#N/A	PRKAR2A	protein kinase cAMP-dependent type II regulatory subunit alpha	P13861		0.215		0.064		0.934	kinase
AQR	aquarius intron-binding spliceosomal factor	O60306	-0.185	0.0147		0.624		0.571	Nucleus	enzyme												No	THTPA	thiamine triphosphatase	Q9BU02	2.027	0.0101									IPO7	MAP3K7IP1		#N/A	PRKAR2B	protein kinase cAMP-dependent type II regulatory subunit beta	P31323				0.145		0.279	kinase
GMPPB	GDP-mannose pyrophosphorylase B	Q9Y5P6	-0.183	0.00348		0.332		0.887	Cytoplasm	enzyme												No	TNFRSF12A	TNF receptor superfamily member 12A	Q9NP84	2.021	0.0175									IQGAP1	MAP3K8		#N/A	PRKCD	protein kinase C delta	Q05655		0.074		0.285		0.894	kinase
MTR	5-methyltetrahydrofolate-homocysteine methyltransferase	Q99707	-0.183	0.0314		0.284		0.605	Cytoplasm	enzyme		cyanocobalamin,hydroxocobalamin,mecobalamin										No	KATNA1	katanin catalytic subunit A1	O75449	2.013	0.00411									IRAK1	MAP3K9		510	PRKCE	protein kinase C epsilon	Q02156		0.455		0.583			kinase
RRM1	ribonucleotide reductase catalytic subunit M1	P23921	-0.18	0.0421		0.405		0.974	Nucleus	enzyme	efficacy,response to therapy	5-fluorouracil/gemcitabine,alemtuzumab/cyclophosphamide/fludarabine phosphate,alemtuzumab/cyclophosphamide/fludarabine phosphate/mitoxantrone,alemtuzumab/cyclophosphamide/fludarabine phosphate/rituximab,alemtuzumab/fludarabine phosphate,bevacizumab/gemcitabine,bortezomib/cladribine/rituximab,bosutinib/hydroxyurea/ponatinib,capecitabine/docetaxel/gemcitabine,capecitabine/gemcitabine,cetuximab/gemc…										No	NRDE2	NRDE-2, necessary for RNA interference, domain containing	Q9H7Z3	2.002	0.00632									ISG15	MAP4		515	PRKCZ	protein kinase C zeta	Q05513		0.874					kinase
CYP4X1	cytochrome P450 family 4 subfamily X member 1	Q8N118	-0.179	0.0449				0.954	Cytoplasm	enzyme												No	RNF19A	ring finger protein 19A, RBR E3 ubiquitin protein ligase	Q9NV58	1.982	0.00596									ITFG1	MAP4K1		516	PRKD1	protein kinase D1	Q15139		0.0986					kinase
DDX24	DEAD-box helicase 24	Q9GZR7	-0.178	0.0253		0.505		0.997	Nucleus	enzyme												No	HDGFL3	HDGF like 3	Q9Y3E1	1.969	0.0128									ITGA4	MAP4K2		521	PRKX	protein kinase cAMP-dependent X-linked catalytic subunit	P51817		0.0955					kinase
RPP40	ribonuclease P/MRP subunit p40	O75818	-0.177	0.0402		0.365		0.645	Nucleus	enzyme												Yes	BMPR1A	bone morphogenetic protein receptor type 1A	P36894	1.968	0.0228									ITGA6	MAP4K4		#N/A	PRPF4B	pre-mRNA processing factor 4B	Q13523		0.54		0.133		0.924	kinase
FPGS	folylpolyglutamate synthase	Q05932	-0.176	0.0284		0.752		0.711	Cytoplasm	enzyme		pralatrexate										No	LPCAT3	lysophosphatidylcholine acyltransferase 3	Q6P1A2	1.966	0.0327									ITGB1BP2	MAPK14		#N/A	PRPS1	phosphoribosyl pyrophosphate synthetase 1	P60891		0.704		0.17		0.98	kinase
MUTYH	mutY DNA glycosylase	Q9UIF7	-0.176	0.022					Nucleus	enzyme												No	SRSF8	serine and arginine rich splicing factor 8	Q9BRL6	1.956	0.0127									ITK	MAPK15		#N/A	PRPS2	phosphoribosyl pyrophosphate synthetase 2	P11908		0.684		0.166		0.954	kinase
RDH14	retinol dehydrogenase 14	Q9HBH5	-0.175	0.0329		0.846		0.822	Cytoplasm	enzyme												No	PNMA1	PNMA family member 1	Q8ND90	1.941	0.00616									IVNS1ABP	MAPK4		531	PTK2	protein tyrosine kinase 2	Q05397		0.124		0.107		0.563	kinase
TRIT1	tRNA isopentenyltransferase 1	Q9H3H1	-0.175	0.00594		0.285		0.954	Cytoplasm	enzyme												No	OSBPL7	oxysterol binding protein like 7	Q9BZF2	1.938	0.00404									JAK2	MAPK6		541	RAF1	Raf-1 proto-oncogene, serine/threonine kinase	P04049		0.226		0.779		0.989	kinase
ASCC3	activating signal cointegrator 1 complex subunit 3	Q8N3C0	-0.172	0.0244		0.776		0.959	Cytoplasm	enzyme												No	CUEDC1	CUE domain containing 1	Q9NWM3	1.927	0.0466									JAK3	MAPK7		#N/A	RBKS	ribokinase	Q9H477		0.522		0.341		0.694	kinase
SKIC2	SKI2 subunit of superkiller complex	Q15477	-0.171	0.0102		0.358		0.974	Nucleus	enzyme												No	FAM53C	family with sequence similarity 53 member C	Q9NYF3	1.918	0.0135									JUP	MAPT		576	RPS6KA2	ribosomal protein S6 kinase A2	Q15349		0.0621					kinase
ERCC6L	ERCC excision repair 6 like, spindle assembly checkpoint helicase	Q2NKX8	-0.17	0.00477		0.78		0.964	Nucleus	enzyme												No	FADS1	fatty acid desaturase 1	O60427	1.908	0.00556									KCTD7	MAST1		577	RPS6KA3	ribosomal protein S6 kinase A3	P51812		0.744		0.95		0.954	kinase
RSBN1	round spermatid basic protein 1	Q5VWQ0	-0.166	0.0187		0.463			Nucleus	enzyme												No	IFITM3	interferon induced transmembrane protein 3	Q01628	1.907	0.0196									KCTD9	MAST2		578	RPS6KA5	ribosomal protein S6 kinase A5	O75582		0.839		0.842		0.258	kinase
CAMKMT	calmodulin-lysine N-methyltransferase	Q7Z624	-0.165	0.0252					Nucleus	enzyme												Yes	ACTG1	actin gamma 1	P63261	1.904	0.0362									KEAP1	MATK		579	RPS6KA6	ribosomal protein S6 kinase A6	Q9UK32		0.164					kinase
MPG	N-methylpurine DNA glycosylase	P29372	-0.162	0.0235		0.376		0.954	Nucleus	enzyme												No	YJU2	YJU2 splicing factor homolog	Q9BW85	1.898	0.00532									KHDRBS2	MAX		580	RPS6KB1	ribosomal protein S6 kinase B1	P23443		0.086		0.57			kinase
EHMT1	euchromatic histone lysine methyltransferase 1	Q9H9B1	-0.159	0.0392		0.945			Nucleus	enzyme												No	SNTB1	syntrophin beta 1	Q13884	1.884	0.00575									KIAA1429	MB		581	RPS6KC1	ribosomal protein S6 kinase C1	Q96S38		0.813		0.524			kinase
DUS3L	dihydrouridine synthase 3 like	Q96G46	-0.141	0.0416		0.0639		0.158	Cytoplasm	enzyme												No	PPIC	peptidylprolyl isomerase C	P45877	1.881	0.0358									KIAA1671	MDH1		#N/A	SCYL1	SCY1 like pseudokinase 1	Q96KG9		0.929		0.982		0.997	kinase
PMM1	phosphomannomutase 1	Q92871	-0.141	0.0468		0.27		0.59	Cytoplasm	enzyme												No	SRF	serum response factor	P11831	1.88	0.00606									KIAA1804	MDM2		#N/A	SCYL3	SCY1 like pseudokinase 3	Q8IZE3		0.0704				0.74	kinase
POLR3C	RNA polymerase III subunit C	Q9BUI4	-0.141	0.0338		0.633		0.997	Nucleus	enzyme												No	SASH1	SAM and SH3 domain containing 1	O94885	1.879	0.00628									KIF14	MDM4		#N/A	SHPK	sedoheptulokinase	Q9UHJ6		0.0554		0.0955			kinase
DPH6	diphthamine biosynthesis 6	Q7L8W6	-0.136	0.0474					Cytoplasm	enzyme												No	NFATC2	nuclear factor of activated T cells 2	Q13469	1.872	0.00616									KIF20A	MEPCE		#N/A	SIK2	salt inducible kinase 2	Q9H0K1		0.758		0.27			kinase
[truncated: 8,099 more rows]

## Sheet: NDNB1 0.1
Protein	Gene Name	Accession	L2FC_10A	Expr p-value	L2FC_231	Expr p-value	L2FC_468	Expr p-value	Location	Type	Biomarker Application	Drug(s)
[truncated: 8,505 more rows]

[truncated: 1 more sheets: NDNB1 0.2]
