# Supplementary material for: Proteomic Analysis of Hsp90β-Selective Inhibitors Against Triple-Negative Breast Cancer to Gain a Mechanistic Insight
Source: Mol Cell Proteomics. 2025 Jul 24;24(9):101043. doi: 10.1016/j.mcpro.2025.101043 (PMC12446539; doi:10.1016/j.mcpro.2025.101043)
Supplement: Supplementary Data 15 [file mmc15.xlsx]

## Sheet: Legend
logFC	Log2 fold change between WT and appropriate comparison (based on file name)
CI.L	95% confidence interval lower limit of LogFC
CI.R	95% confidence interval upper limit of LogFC
AveExpr	Average log2 expression value between all biological replicates, median normalized
t	moderated t.statistic
P.Value	Unadjusted p-value
adj.P.Val	Benjamini-Hochberg corrected p-value
B	log-odds that protein is differentially expressed
Accession	Protein or protein group accession
corrected_z	Calculated test statistic (z-score) based on adjusted p-value
error	95% confidence interval range based on corrected z-score
gene	gene name (if applicable) corresponding to protein accession
proteinName	protein name (if applicable) corresponding to protein accession

## Sheet: MCF-10A
logFC	CI.L	CI.R	AveExpr	t	P.Value	adj.P.Val	B	Accession	corrected_z	error	gene	proteinName
2.43915	2.28895	2.58935	6.29031	34.7057	2.09e-15	1.64e-11	24.4555	P0DMV8;P0DMV9	6.91214	0.691644	HSPA1A;HSPA1B	HS71A_HUMAN;HS71B_HUMAN
2.12736	1.93773	2.317	3.37459	23.9746	4.16e-13	1.64e-09	20.12	P02511	6.1646	0.676384	CRYAB	CRYAB_HUMAN
1.71198	1.55349	1.87046	-0.275924	23.0859	7.12e-13	1.87e-09	19.6434	Q14210	6.14213	0.546305	LY6D	LY6D_HUMAN
0.978101	0.883628	1.07257	4.8075	22.1262	1.3e-12	2.56e-09	19.102	P17066	6.08799	0.314895	HSPA6	HSP76_HUMAN
-0.898951	-0.987873	-0.810028	-0.38867	-21.605	1.82e-12	2.87e-09	18.7957	Q9NVI1	6.06821	0.290356	FANCI	FANCI_HUMAN
1.73496	1.55294	1.91699	-1.53165	20.3699	4.18e-12	5.49e-09	18.0323	P10909	5.95475	0.571061	CLU	CLUS_HUMAN
1.53192	1.35949	1.70435	0.438408	18.9869	1.12e-11	1.26e-08	17.1096	O95994	5.80601	0.517147	AGR2	AGR2_HUMAN
-0.649664	-0.726077	-0.573252	1.10141	-18.17	2.08e-11	2.05e-08	16.5274	Q9NU22	5.7185	0.222671	MDN1	MDN1_HUMAN
0.815173	0.716036	0.91431	-1.0926	17.5729	3.32e-11	2.84e-08	16.0829	Q8N3C7	5.65864	0.282354	CLIP4	CLIP4_HUMAN
1.17623	1.03233	1.32013	-1.59924	17.4686	3.6e-11	2.84e-08	16.0036	O95049	5.65864	0.407413	TJP3	ZO3_HUMAN
1.06265	0.929973	1.19532	4.11909	17.1174	4.78e-11	3.42e-08	15.7324	P25685	5.62437	0.370314	DNAJB1	DNJB1_HUMAN
1.05454	0.922076	1.18701	-1.62374	17.0131	5.21e-11	3.42e-08	15.6507	P05187;P10696	5.62437	0.367491	ALPP;ALPG	PPB1_HUMAN;PPBN_HUMAN
-0.861089	-0.971202	-0.750976	1.4907	-16.7124	6.67e-11	3.66e-08	15.4121	P08243	5.61163	0.300757	ASNS	ASNS_HUMAN
-1.08547	-1.22462	-0.946312	-3.19654	-16.6706	6.9e-11	3.66e-08	15.3786	Q15004	5.61163	0.379126	PCLAF	PAF15_HUMAN
-1.03958	-1.17294	-0.906221	-1.13302	-16.6593	6.97e-11	3.66e-08	15.3695	O95067	5.61163	0.3631	CCNB2	CCNB2_HUMAN
-0.673133	-0.76011	-0.586157	-1.26081	-16.5397	7.7e-11	3.79e-08	15.273	Q8WXE1	5.60506	0.235384	ATRIP	ATRIP_HUMAN
0.825437	0.71685	0.934025	-1.39349	16.2455	9.88e-11	4.58e-08	15.0322	P05107	5.57001	0.290458	ITGB2	ITB2_HUMAN
0.759172	0.658698	0.859645	-1.30928	16.148	1.07e-10	4.7e-08	14.9515	P80217	5.56513	0.267375	IFI35	IN35_HUMAN
-0.753123	-0.854561	-0.651685	-0.303444	-15.867	1.37e-10	5.67e-08	14.7157	Q6ZRV2	5.52976	0.266941	FAM83H	FA83H_HUMAN
0.98915	0.854162	1.12414	0.966432	15.6601	1.64e-10	6.46e-08	14.5393	P80404	5.50531	0.352157	ABAT	GABT_HUMAN
-0.650045	-0.740093	-0.559997	-0.386673	-15.4276	2.02e-10	7.56e-08	14.338	O43709	5.47553	0.232688	BUD23	BUD23_HUMAN
-0.810334	-0.923925	-0.696742	3.39565	-15.2457	2.37e-10	8.4e-08	14.1784	Q15758	5.45545	0.291132	SLC1A5	AAAT_HUMAN
0.598464	0.514321	0.682607	-0.562773	15.2002	2.47e-10	8.4e-08	14.1382	Q86SQ0	5.45545	0.215012	PHLDB2	PHLB2_HUMAN
0.904639	0.776967	1.03231	0.896189	15.1429	2.6e-10	8.4e-08	14.0874	Q9UDY4	5.45545	0.325013	DNAJB4	DNJB4_HUMAN
0.738405	0.634012	0.842798	0.731979	15.1165	2.67e-10	8.4e-08	14.0639	Q15262	5.45545	0.26529	PTPRK	PTPRK_HUMAN
0.963754	0.825652	1.10186	0.902294	14.914	3.21e-10	9.72e-08	13.8823	Q13228	5.42763	0.348027	SELENBP1	SBP1_HUMAN
-0.892057	-1.02051	-0.763602	-0.477117	-14.8413	3.43e-10	1e-07	13.8164	P14635	5.42203	0.322468	CCNB1	CCNB1_HUMAN
-0.576684	-0.660704	-0.492664	0.209451	-14.6685	4.03e-10	1.13e-07	13.6587	Q9UKN8	5.39826	0.209383	GTF3C4	TF3C4_HUMAN
0.843558	0.719976	0.96714	6.49366	14.5877	4.34e-10	1.18e-07	13.5842	P04792	5.39048	0.306721	HSPB1	HSPB1_HUMAN
0.749024	0.636611	0.861436	0.730466	14.24	6.04e-10	1.48e-07	13.2591	Q96NY8	5.34738	0.274543	NECTIN4	NECT4_HUMAN
-1.18094	-1.35818	-1.0037	0.0998744	-14.2395	6.04e-10	1.48e-07	13.2586	Q9NPD8	5.34738	0.432857	UBE2T	UBE2T_HUMAN
-0.759918	-0.874062	-0.645774	1.79478	-14.2279	6.11e-10	1.48e-07	13.2477	O14757	5.34738	0.278536	CHEK1	CHK1_HUMAN
0.70016	0.594903	0.805417	0.762416	14.2159	6.18e-10	1.48e-07	13.2363	O00161	5.34738	0.256633	SNAP23	SNP23_HUMAN
-1.37147	-1.57925	-1.1637	2.21908	-14.1067	6.87e-10	1.59e-07	13.1324	P06493	5.33281	0.504066	CDK1	CDK1_HUMAN
1.08606	0.921173	1.25094	2.23959	14.0769	7.07e-10	1.59e-07	13.1038	O95833	5.33281	0.399165	CLIC3	CLIC3_HUMAN
-0.553186	-0.6375	-0.468873	1.84243	-14.0218	7.46e-10	1.63e-07	13.051	Q12789	5.32792	0.203502	GTF3C1	TF3C1_HUMAN
-0.777421	-0.896846	-0.657996	0.736511	-13.912	8.3e-10	1.77e-07	12.9451	O95819	5.31246	0.286825	MAP4K4	M4K4_HUMAN
1.25463	1.06107	1.44818	-0.216714	13.8528	8.79e-10	1.82e-07	12.8877	P49788	5.30636	0.463419	RARRES1	TIG1_HUMAN
0.512225	0.432956	0.591493	0.0707636	13.8098	9.17e-10	1.85e-07	12.8458	Q8N1P7	5.30319	0.189312	CRYBG2	CRBG2_HUMAN
0.605925	0.511888	0.699962	0.437472	13.7705	9.53e-10	1.88e-07	12.8074	P12694	5.30058	0.224053	BCKDHA	ODBA_HUMAN
-0.56984	-0.65858	-0.481099	-0.631943	-13.7234	9.99e-10	1.92e-07	12.7612	O43353	5.29631	0.21088	RIPK2	RIPK2_HUMAN
0.677169	0.570557	0.783781	6.72588	13.5744	1.16e-09	2.17e-07	12.6142	P11142	5.27207	0.251752	HSPA8	HSP7C_HUMAN
0.712326	0.599432	0.825219	-0.248836	13.4846	1.27e-09	2.32e-07	12.5248	P30838	5.25905	0.265477	ALDH3A1	AL3A1_HUMAN
1.01196	0.851086	1.17284	0.126528	13.4431	1.32e-09	2.36e-07	12.4833	Q13938	5.25537	0.377414	CAPS	CAYP1_HUMAN
0.835368	0.701312	0.969423	0.552803	13.3175	1.5e-09	2.63e-07	12.3569	P01024	5.23479	0.312777	C3	CO3_HUMAN
-0.693636	-0.806101	-0.581171	-0.900453	-13.1809	1.72e-09	2.95e-07	12.2181	Q86UD0	5.21162	0.260865	SAPCD2	SAPC2_HUMAN
-1.21727	-1.41628	-1.01827	-1.00336	-13.0723	1.93e-09	3.23e-07	12.1068	Q9UPY5	5.19376	0.45937	SLC7A11	XCT_HUMAN
0.495119	0.41281	0.577427	-1.9737	12.8556	2.41e-09	3.92e-07	11.8821	Q7Z7M0	5.15534	0.188238	MEGF8	MEGF8_HUMAN
-0.743789	-0.867525	-0.620053	-1.88546	-12.8465	2.44e-09	3.92e-07	11.8725	P20248	5.15534	0.28278	CCNA2	CCNA2_HUMAN
-0.439763	-0.513086	-0.36644	2.7836	-12.8176	2.51e-09	3.96e-07	11.8423	P26358	5.15333	0.167258	DNMT1	DNMT1_HUMAN
0.485432	0.404025	0.566838	0.388869	12.7438	2.72e-09	4.19e-07	11.7646	Q99715	5.14177	0.185043	COL12A1	COCA1_HUMAN
1.08708	0.90222	1.27194	2.09379	12.5674	3.27e-09	4.96e-07	11.5775	P29373	5.10813	0.417115	CRABP2	RABP2_HUMAN
-0.488671	-0.572093	-0.40525	-0.416205	-12.5189	3.45e-09	5.12e-07	11.5257	Q9Y485	5.10154	0.187746	DMXL1	DMXL1_HUMAN
0.799586	0.661371	0.937801	-0.176065	12.3634	4.07e-09	5.94e-07	11.358	Q96AQ6	5.07153	0.309017	PBXIP1	PBIP1_HUMAN
-0.981135	-1.15108	-0.811195	1.38532	-12.3385	4.19e-09	5.99e-07	11.331	P31350	5.06978	0.379311	RRM2	RIR2_HUMAN
0.447727	0.370038	0.525416	0.417155	12.3164	4.29e-09	6.03e-07	11.3069	P11137	5.06857	0.173135	MAP2	MTAP2_HUMAN
0.569694	0.470423	0.668965	-1.54458	12.2645	4.54e-09	6.27e-07	11.2503	Q9UPQ0	5.06072	0.220641	LIMCH1	LIMC1_HUMAN
0.855255	0.705886	1.00462	0.930403	12.2367	4.68e-09	6.35e-07	11.2199	P50225	5.0581	0.331409	SULT1A1	ST1A1_HUMAN
-0.597732	-0.70339	-0.492074	-2.65421	-12.0902	5.49e-09	7.31e-07	11.0586	Q14807	5.02937	0.232942	KIF22	KIF22_HUMAN
-0.447202	-0.526337	-0.368066	-0.798662	-12.077	5.57e-09	7.31e-07	11.044	P54277	5.02937	0.174279	PMS1	PMS1_HUMAN
-0.49009	-0.57733	-0.402849	0.819422	-12.0057	6.03e-09	7.78e-07	10.9648	Q9Y5Q8	5.01665	0.191477	GTF3C5	TF3C5_HUMAN
0.59604	0.489744	0.702337	1.01985	11.9836	6.18e-09	7.85e-07	10.9401	Q9HB40	5.01496	0.232951	SCPEP1	RISC_HUMAN
-0.885908	-1.04427	-0.727543	-0.120936	-11.9553	6.37e-09	7.97e-07	10.9085	Q9UFC0	5.01181	0.346457	LRWD1	LRWD1_HUMAN
0.871529	0.715424	1.02763	3.0099	11.9315	6.55e-09	8.05e-07	10.8818	P15104	5.00961	0.340984	GLUL	GLNA_HUMAN
-0.785098	-0.926315	-0.643882	-1.28064	-11.8814	6.92e-09	8.39e-07	10.8256	Q8N8A6	5.00135	0.307676	DDX51	DDX51_HUMAN
0.893277	0.731902	1.05465	0.381719	11.8299	7.33e-09	8.7e-07	10.7675	Q96CM8	4.99388	0.350594	ACSF2	ACSF2_HUMAN
-0.546267	-0.645194	-0.44734	-0.598715	-11.801	7.57e-09	8.7e-07	10.7349	P53350	4.99388	0.214399	PLK1	PLK1_HUMAN
-0.585062	-0.691042	-0.479082	0.57601	-11.7979	7.6e-09	8.7e-07	10.7314	O95239	4.99388	0.229625	KIF4A	KIF4A_HUMAN
-0.770258	-0.909812	-0.630703	-1.45141	-11.7957	7.62e-09	8.7e-07	10.7289	Q9NPA3	4.99388	0.302311	MID1IP1	M1IP1_HUMAN
-0.6361	-0.753276	-0.518924	-1.89956	-11.6016	9.49e-09	1.07e-06	10.5075	Q6SJ93	4.9516	0.251789	FAM111B	F111B_HUMAN
-0.568753	-0.674108	-0.463399	-0.167	-11.5372	1.02e-08	1.12e-06	10.4333	Q9UHR6	4.94215	0.225561	ZNHIT2	ZNHI2_HUMAN
0.491919	0.400795	0.583043	1.45532	11.537	1.02e-08	1.12e-06	10.433	Q9H8H3	4.94215	0.19509	TMT1A	TMT1A_HUMAN
0.514631	0.419133	0.610129	0.249677	11.5168	1.05e-08	1.13e-06	10.4097	Q16625	4.94029	0.204173	OCLN	OCLN_HUMAN
0.669303	0.544978	0.793627	5.82286	11.5052	1.06e-08	1.13e-06	10.3963	P54652	4.94029	0.265537	HSPA2	HSP72_HUMAN
-0.511097	-0.606768	-0.415427	0.0945599	-11.4171	1.17e-08	1.23e-06	10.2939	Q13535	4.92203	0.203524	ATR	ATR_HUMAN
-0.452165	-0.536927	-0.367402	2.22952	-11.4005	1.2e-08	1.24e-06	10.2745	Q9BY44	4.92079	0.180102	EIF2A	EIF2A_HUMAN
0.479844	0.389286	0.570402	0.339702	11.3241	1.31e-08	1.34e-06	10.1851	P10586	4.90509	0.191738	PTPRF	PTPRF_HUMAN
0.782708	0.634795	0.930621	-0.0794593	11.309	1.33e-08	1.34e-06	10.1673	Q07954	4.90411	0.312821	LRP1	LRP1_HUMAN
-0.420417	-0.500552	-0.340282	0.0929158	-11.2121	1.49e-08	1.48e-06	10.053	P25098	4.88315	0.168747	GRK2	ARBK1_HUMAN
-0.570333	-0.680044	-0.460622	-0.623721	-11.1098	1.68e-08	1.65e-06	9.93136	Q6P1Q9	4.86057	0.229984	METTL2B	MET2B_HUMAN
-0.686654	-0.818887	-0.554421	-2.60423	-11.0976	1.7e-08	1.66e-06	9.91677	O43379	4.86015	0.276914	WDR62	WDR62_HUMAN
-0.531478	-0.634204	-0.428752	-1.02572	-11.0569	1.79e-08	1.72e-06	9.8681	Q13112	4.85262	0.214667	CHAF1B	CAF1B_HUMAN
-1.06257	-1.21916	-0.905974	-1.79763	-15.0116	1.85e-08	1.75e-06	10.1071	Q86SX3	4.84805	0.429582	TEDC1	TEDC1_HUMAN
-0.623361	-0.745662	-0.501061	-0.471657	-10.8928	2.17e-08	2.04e-06	9.67005	Q9NRZ9	4.81644	0.253671	HELLS	HELLS_HUMAN
-0.709384	-0.848847	-0.569922	1.58612	-10.8706	2.23e-08	2.07e-06	9.643	P00533	4.81329	0.288866	EGFR	EGFR_HUMAN
0.498252	0.400108	0.596396	0.0437128	10.8496	2.29e-08	2.1e-06	9.61744	Q15434	4.81042	0.203012	RBMS2	RBMS2_HUMAN
0.739378	0.59344	0.885317	-0.246253	10.8275	2.35e-08	2.13e-06	9.59046	Q8IUC4	4.80723	0.301459	RHPN2	RHPN2_HUMAN
0.652013	0.529054	0.774972	-1.54788	11.4082	2.49e-08	2.23e-06	9.61785	Q9Y2W6	4.79718	0.266395	TDRKH	TDRKH_HUMAN
-0.648474	-0.777366	-0.519582	-0.166493	-10.7522	2.57e-08	2.28e-06	9.49822	Q9P2I0	4.79274	0.265195	CPSF2	CPSF2_HUMAN
0.468647	0.375279	0.562014	0.0242897	10.727	2.65e-08	2.32e-06	9.4673	P40123	4.78863	0.191818	CAP2	CAP2_HUMAN
-0.474168	-0.568832	-0.379505	-0.0905427	-10.7048	2.73e-08	2.36e-06	9.43994	Q5K4L6	4.78524	0.194216	SLC27A3	S27A3_HUMAN
-0.389761	-0.467848	-0.311674	0.61895	-10.6671	2.85e-08	2.42e-06	9.39344	P52732	4.78001	0.159818	KIF11	KIF11_HUMAN
-0.559818	-0.671979	-0.447656	1.4872	-10.6668	2.86e-08	2.42e-06	9.39297	P28340	4.78001	0.229548	POLD1	DPOD1_HUMAN
0.829407	0.662996	0.995817	4.78589	10.6517	2.91e-08	2.44e-06	9.37426	Q92598	4.77836	0.340208	HSPH1	HS105_HUMAN
-0.492642	-0.591939	-0.393345	0.169812	-10.6029	3.09e-08	2.56e-06	9.31373	Q9Y6A5	4.76789	0.202517	TACC3	TACC3_HUMAN
-0.735204	-0.88378	-0.586629	3.47187	-10.5753	3.19e-08	2.62e-06	9.2794	P20700	4.76322	0.302527	LMNB1	LMNB1_HUMAN
0.543297	0.4334	0.653194	-0.744817	10.5653	3.23e-08	2.62e-06	9.26696	P32456	4.76322	0.223559	GBP2	GBP2_HUMAN
-0.715255	-0.860012	-0.570498	0.86805	-10.5597	3.26e-08	2.62e-06	9.25996	Q03252	4.76322	0.294318	LMNB2	LMNB2_HUMAN
-0.427785	-0.514436	-0.341133	0.152007	-10.5507	3.29e-08	2.62e-06	9.24873	Q5JSH3	4.76302	0.176035	WDR44	WDR44_HUMAN
-0.465378	-0.559973	-0.370784	0.0601826	-10.514	3.44e-08	2.71e-06	9.20291	P09884	4.75552	0.191807	POLA1	DPOLA_HUMAN
-0.598554	-0.720734	-0.476374	0.472981	-10.4697	3.64e-08	2.84e-06	9.14729	P60520	4.74592	0.247194	GABARAPL2	GBRL2_HUMAN
-0.705317	-0.850487	-0.560146	-1.11235	-10.3833	4.05e-08	3.11e-06	9.0384	O95551	4.72629	0.292496	TDP2	TYDP2_HUMAN
0.616112	0.489264	0.74296	1.39875	10.3802	4.07e-08	3.11e-06	9.03447	O76070	4.72629	0.255503	SNCG	SYUG_HUMAN
-0.59494	-0.71806	-0.47182	0.12212	-10.327	4.34e-08	3.29e-06	8.96699	Q99661	4.71407	0.247362	KIF2C	KIF2C_HUMAN
0.439437	0.347997	0.530876	-1.28071	10.2705	4.66e-08	3.5e-06	8.89504	Q9UM47	4.70086	0.183221	NOTCH3	NOTC3_HUMAN
0.51631	0.408398	0.624222	0.254953	10.2251	4.94e-08	3.62e-06	8.83702	P55268	4.6935	0.215611	LAMB2	LAMB2_HUMAN
-0.736194	-0.890092	-0.582296	-0.813755	-10.2232	4.95e-08	3.62e-06	8.8346	Q99640	4.6935	0.307434	PKMYT1	PMYT1_HUMAN
-0.560488	-0.677681	-0.443295	-0.125202	-10.221	4.96e-08	3.62e-06	8.83176	P49642	4.6935	0.234059	PRIM1	PRI1_HUMAN
0.518176	0.409537	0.626816	-1.46983	10.1934	5.14e-08	3.71e-06	8.79629	P09601	4.68812	0.216638	HMOX1	HMOX1_HUMAN
-0.737251	-0.891922	-0.582581	0.538968	-10.1868	5.18e-08	3.71e-06	8.78782	Q16763	4.68812	0.308229	UBE2S	UBE2S_HUMAN
0.569769	0.450027	0.68951	-0.47351	10.1691	5.3e-08	3.76e-06	8.76505	P38936	4.68523	0.238355	CDKN1A	CDN1A_HUMAN
0.410518	0.323671	0.497366	1.53449	10.1019	5.77e-08	4.06e-06	8.67833	P30038	4.66868	0.172343	ALDH4A1	AL4A1_HUMAN
-0.407453	-0.493933	-0.320972	0.0036599	-10.069	6.02e-08	4.19e-06	8.63574	Q9NQW6	4.66151	0.171319	ANLN	ANLN_HUMAN
-0.783495	-0.950697	-0.616293	-0.0430356	-10.0144	6.45e-08	4.46e-06	8.56467	Q9NYT0	4.64822	0.330374	PLEK2	PLEK2_HUMAN
-0.702136	-0.852546	-0.551726	-1.76358	-9.97641	6.77e-08	4.64e-06	8.51508	Q9H0W8	4.63966	0.296614	SMG9	SMG9_HUMAN
-0.53823	-0.653668	-0.422791	0.0742308	-9.9643	6.88e-08	4.64e-06	8.49924	Q8N5I2	4.63966	0.227372	ARRDC1	ARRD1_HUMAN
-0.826694	-1.00401	-0.649374	-1.90058	-9.9636	6.89e-08	4.64e-06	8.49832	Q6BDS2	4.63966	0.349232	BLTP3A	BLT3A_HUMAN
-0.759728	-0.924169	-0.595287	0.676414	-9.87366	7.73e-08	5.16e-06	8.38016	Q00534	4.61613	0.322579	CDK6	CDK6_HUMAN
-0.393941	-0.47933	-0.308552	-0.605991	-9.85961	7.88e-08	5.21e-06	8.36164	Q9Y4H2	4.61399	0.167344	IRS2	IRS2_HUMAN
0.394649	0.308839	0.48046	-1.11849	9.82879	8.2e-08	5.38e-06	8.32091	Q9UKG9	4.60705	0.167898	CROT	OCTC_HUMAN
0.825256	0.645445	1.00507	-1.43554	9.80846	8.42e-08	5.48e-06	8.29397	P24385	4.60306	0.351397	CCND1	CCND1_HUMAN
0.572427	0.447484	0.697371	1.40623	9.79121	8.61e-08	5.53e-06	8.27109	O00469	4.60097	0.243852	PLOD2	PLOD2_HUMAN
0.780429	0.610039	0.950819	-0.636383	9.78855	8.64e-08	5.53e-06	8.26757	O95273	4.60097	0.332461	CCNDBP1	CCDB1_HUMAN
-0.702183	-0.855808	-0.548558	-0.755513	-9.7683	8.87e-08	5.63e-06	8.24065	Q9NPF0	4.59694	0.29939	CD320	CD320_HUMAN
-0.484467	-0.590886	-0.378047	-0.402913	-9.72906	9.34e-08	5.88e-06	8.18839	Q9Y4B6	4.58741	0.206991	DCAF1	DCAF1_HUMAN
-1.14178	-1.38402	-0.899549	-2.01747	-10.1407	1.05e-07	6.57e-06	8.13949	Q8TAP8	4.56282	0.490463	PPP1R35	PPR35_HUMAN
0.54084	0.4207	0.660981	1.83845	9.62078	1.08e-07	6.67e-06	8.04328	P10644	4.55946	0.232494	PRKAR1A	KAP0_HUMAN
0.809045	0.628898	0.989192	0.0406009	9.59787	1.11e-07	6.83e-06	8.0124	Q96B54	4.55448	0.348169	ZNF428	ZN428_HUMAN
0.53809	0.418023	0.658158	-1.37987	9.57765	1.14e-07	6.91e-06	7.98511	Q9UI42	4.55171	0.231706	CPA4	CBPA4_HUMAN
0.648234	0.503575	0.792893	2.00102	9.5767	1.14e-07	6.91e-06	7.98384	P13688	4.55171	0.279135	CEACAM1	CEAM1_HUMAN
0.817156	0.634423	0.999889	-2.17804	9.55691	1.17e-07	7.04e-06	7.95707	Q8WWA1	4.54758	0.352193	TMEM40	TMM40_HUMAN
-0.446182	-0.546058	-0.346306	0.573125	-9.54731	1.19e-07	7.08e-06	7.94408	Q8TD30	4.54644	0.192352	GPT2	ALAT2_HUMAN
-0.540973	-0.66222	-0.419727	0.04337	-9.53534	1.21e-07	7.14e-06	7.92786	Q96P11	4.54459	0.233312	NSUN5	NSUN5_HUMAN
-0.684523	-0.838163	-0.530882	-0.846924	-9.52165	1.23e-07	7.17e-06	7.90929	P04183	4.54349	0.295294	TK1	KITH_HUMAN
0.531096	0.411876	0.650316	-0.633548	9.52038	1.23e-07	7.17e-06	7.90757	O14545	4.54349	0.229108	TRAFD1	TRAD1_HUMAN
-0.583618	-0.714901	-0.452336	1.07298	-9.5006	1.26e-07	7.31e-06	7.88069	Q02539	4.53927	0.251999	H1-1	H11_HUMAN
0.528487	0.409203	0.647771	-0.864679	9.46849	1.32e-07	7.54e-06	7.83698	Q6P1M3	4.53229	0.228546	LLGL2	L2GL2_HUMAN
-0.422969	-0.51846	-0.327477	0.357092	-9.46615	1.32e-07	7.54e-06	7.8338	O15013	4.53229	0.182914	ARHGEF10	ARHGA_HUMAN
-0.574534	-0.704654	-0.444414	-2.37387	-9.43629	1.38e-07	7.74e-06	7.79303	Q9UG01	4.52647	0.248778	IFT172	IF172_HUMAN
-1.0139	-1.23386	-0.79394	0.963077	-9.91686	1.38e-07	7.74e-06	7.89128	Q969F9	4.52647	0.439027	HPS3	HPS3_HUMAN
0.420692	0.325307	0.516077	-0.097367	9.42571	1.4e-07	7.79e-06	7.77856	Q8TDB6	4.52502	0.182222	DTX3L	DTX3L_HUMAN
-0.563199	-0.691014	-0.435385	-0.915066	-9.417	1.41e-07	7.83e-06	7.76665	Q8WUA4	4.52399	0.244004	GTF3C2	TF3C2_HUMAN
0.679405	0.524563	0.834248	-0.181946	9.37709	1.49e-07	8.15e-06	7.71193	O60487	4.51498	0.294937	MPZL2	MPZL2_HUMAN
0.457156	0.35296	0.561352	-0.16819	9.37655	1.49e-07	8.15e-06	7.71118	Q86SK9	4.51498	0.198456	SCD5	SCD5_HUMAN
0.360645	0.277753	0.443538	0.187854	9.29811	1.66e-07	9e-06	7.6031	P29350	4.49283	0.157332	PTPN6	PTN6_HUMAN
0.614902	0.473147	0.756657	-2.16852	9.27036	1.72e-07	9.28e-06	7.5647	Q9HCH5	4.48593	0.268664	SYTL2	SYTL2_HUMAN
-0.595576	-0.7333	-0.457853	-0.282793	-9.24186	1.79e-07	9.58e-06	7.52515	Q8NB16	4.47876	0.260637	MLKL	MLKL_HUMAN
0.404134	0.310512	0.497755	-0.96434	9.22528	1.83e-07	9.73e-06	7.5021	P78324	4.47521	0.176998	SIRPA	SHPS1_HUMAN
0.587039	0.450789	0.723288	-1.47434	9.2079	1.87e-07	9.84e-06	7.47791	Q8WWW0	4.47274	0.257246	RASSF5	RASF5_HUMAN
-0.610768	-0.752533	-0.469003	-1.38853	-9.20738	1.87e-07	9.84e-06	7.4772	Q14146	4.47274	0.267645	URB2	URB2_HUMAN
-0.677225	-0.834701	-0.519748	-1.11045	-9.19066	1.92e-07	1e-05	7.45389	Q14493	4.4691	0.297008	SLBP	SLBP_HUMAN
0.534161	0.409693	0.658629	0.0719293	9.17161	1.97e-07	1.02e-05	7.42729	Q969T9	4.46472	0.234495	WBP2	WBP2_HUMAN
0.57712	0.440419	0.713822	0.124056	9.02243	2.42e-07	1.24e-05	7.21758	Q96GA7	4.41972	0.255934	SDSL	SDSL_HUMAN
0.46803	0.35683	0.579231	0.314707	8.99494	2.51e-07	1.28e-05	7.17865	Q15678	4.41254	0.207894	PTPN14	PTN14_HUMAN
-0.560321	-0.693587	-0.427055	4.9938	-8.9856	2.54e-07	1.29e-05	7.16541	P02545	4.41106	0.248972	LMNA	LMNA_HUMAN
0.578928	0.440747	0.717109	-1.28208	8.95378	2.66e-07	1.34e-05	7.1202	O15117	4.40245	0.257743	FYB1	FYB1_HUMAN
-0.611922	-0.758086	-0.465758	-1.50531	-8.94716	2.68e-07	1.34e-05	7.11077	Q9HAD4	4.4018	0.272472	WDR41	WDR41_HUMAN
0.515069	0.391637	0.638501	3.75441	8.91798	2.79e-07	1.39e-05	7.06919	P07602	4.39396	0.229755	PSAP	SAP_HUMAN
-0.433201	-0.537126	-0.329276	1.59331	-8.90839	2.83e-07	1.4e-05	7.05549	P52701	4.39234	0.193308	MSH6	MSH6_HUMAN
-0.485331	-0.601944	-0.368717	0.774211	-8.89443	2.89e-07	1.42e-05	7.03555	P49643	4.38956	0.216707	PRIM2	PRI2_HUMAN
-0.665869	-0.825928	-0.50581	-1.5154	-8.89073	2.9e-07	1.42e-05	7.03026	Q06609	4.38956	0.29732	RAD51	RAD51_HUMAN
-0.580984	-0.721054	-0.440914	-1.00826	-8.86438	3.01e-07	1.46e-05	6.99253	Q8N4C8	4.38253	0.259833	MINK1	MINK1_HUMAN
-0.513621	-0.637596	-0.389646	-0.897155	-8.85399	3.05e-07	1.48e-05	6.97764	Q9BW19	4.38061	0.229808	KIFC1	KIFC1_HUMAN
0.473493	0.358223	0.588763	-1.08017	8.77863	3.4e-07	1.63e-05	6.86918	O95425	4.35767	0.212968	SVIL	SVIL_HUMAN
0.47727	0.360968	0.593572	-0.571821	8.77016	3.44e-07	1.64e-05	6.85695	Q460N5	4.35631	0.214734	PARP14	PAR14_HUMAN
-0.700789	-0.871763	-0.529816	1.21003	-8.75968	3.49e-07	1.65e-05	6.84181	Q5GLZ8	4.3543	0.315446	HERC4	HERC4_HUMAN
0.453783	0.342634	0.564932	1.23022	8.72517	3.66e-07	1.73e-05	6.79183	Q9UPY8	4.34442	0.204726	MAPRE3	MARE3_HUMAN
0.396	0.298869	0.493131	-1.56886	8.713	3.73e-07	1.75e-05	6.77418	Q7Z4F1	4.34182	0.178764	LRP10	LRP10_HUMAN
0.332673	0.250806	0.414541	-0.933024	8.68433	3.88e-07	1.81e-05	6.73252	O95453	4.33414	0.150443	PARN	PARN_HUMAN
-0.445741	-0.555472	-0.33601	0.394246	-8.68126	3.9e-07	1.81e-05	6.72805	Q9Y5Q9	4.33414	0.201574	GTF3C3	TF3C3_HUMAN
-0.478545	-0.596445	-0.360645	-0.921005	-8.67437	3.94e-07	1.81e-05	6.71801	Q9UMY1	4.33323	0.216454	NOL7	UTP16_HUMAN
-0.368543	-0.459863	-0.277223	4.39703	-8.62483	4.22e-07	1.93e-05	6.64572	O43175	4.31823	0.167278	PHGDH	SERA_HUMAN
-0.608653	-0.759587	-0.457718	0.0463567	-8.6181	4.26e-07	1.94e-05	6.63587	Q8TAA5	4.31734	0.276318	GRPEL2	GRPE2_HUMAN
0.532534	0.400278	0.66479	-0.760604	8.60522	4.34e-07	1.97e-05	6.61702	Q86WV6	4.3144	0.241926	STING1	STING_HUMAN
0.379225	0.284881	0.47357	-1.78119	8.59033	4.44e-07	1.99e-05	6.5952	Q9C0C7	4.3112	0.172407	AMBRA1	AMRA1_HUMAN
-0.488458	-0.610042	-0.366874	-0.128495	-8.58579	4.47e-07	1.99e-05	6.58854	Q9BW27	4.3112	0.222067	NUP85	NUP85_HUMAN
-0.707241	-0.883329	-0.531152	-0.658211	-8.58352	4.48e-07	1.99e-05	6.58521	Q9BTX1	4.3112	0.321532	NDC1	NDC1_HUMAN
0.385217	0.289264	0.481171	-0.670639	8.57972	4.51e-07	1.99e-05	6.57963	Q9BY89	4.3112	0.175131	KIAA1671	K1671_HUMAN
-0.554251	-0.692743	-0.415759	-2.73294	-8.55287	4.68e-07	2.06e-05	6.54017	P28749	4.30355	0.252427	RBL1	RBL1_HUMAN
0.679533	0.50925	0.849817	2.21839	8.52843	4.85e-07	2.12e-05	6.50417	P80723	4.29666	0.309981	BASP1	BASP1_HUMAN
-0.591852	-0.74065	-0.443055	-1.16058	-8.50055	5.05e-07	2.2e-05	6.46303	Q8N543	4.28859	0.270492	OGFOD1	OGFD1_HUMAN
-0.524169	-0.656211	-0.392127	-0.540623	-8.48375	5.17e-07	2.24e-05	6.43818	Q92546	4.28422	0.239804	RGP1	RGP1_HUMAN
-0.651908	-0.817319	-0.486498	-2.28542	-8.42275	5.65e-07	2.41e-05	6.34768	Q96B01	4.26665	0.299471	RAD51AP1	R51A1_HUMAN
-0.535004	-0.665786	-0.404222	0.151269	-8.80094	5.66e-07	2.41e-05	6.44994	A6NCE7;Q9GZQ8	4.26665	0.245768	MAP1LC3B2;MAP1LC3B	MP3B2_HUMAN;MLP3B_HUMAN
-0.373035	-0.46771	-0.27836	-0.9813	-8.42061	5.67e-07	2.41e-05	6.3445	P23610	4.26665	0.171363	F8A3	HAP40_HUMAN
-0.97863	-1.2182	-0.739063	-2.03773	-8.78844	5.76e-07	2.44e-05	6.433	P61024	4.2643	0.449807	CKS1B	CKS1_HUMAN
-0.603481	-0.757343	-0.449619	-0.959312	-8.38225	5.99e-07	2.52e-05	6.28734	Q96ME1	4.25609	0.277913	FBXL18	FXL18_HUMAN
-0.348366	-0.437241	-0.259492	-0.371239	-8.37702	6.04e-07	2.53e-05	6.27952	Q13416	4.25555	0.160449	ORC2	ORC2_HUMAN
0.278673	0.207445	0.349901	0.844862	8.36127	6.18e-07	2.57e-05	6.25599	P31937	4.25187	0.128461	HIBADH	3HIDH_HUMAN
0.528028	0.393018	0.663037	1.07856	8.35838	6.2e-07	2.57e-05	6.25167	Q96N66	4.25187	0.243407	MBOAT7	MBOA7_HUMAN
0.3301	0.245668	0.414532	0.357639	8.3554	6.23e-07	2.57e-05	6.24722	Q8IXJ6	4.25187	0.152167	SIRT2	SIR2_HUMAN
0.412087	0.306204	0.51797	-0.476571	8.31752	6.59e-07	2.7e-05	6.19046	O15230	4.24007	0.19049	LAMA5	LAMA5_HUMAN
0.605154	0.44959	0.760719	1.05626	8.31351	6.62e-07	2.7e-05	6.18445	P52630	4.23991	0.279747	STAT2	STAT2_HUMAN
-1.1375	-1.43025	-0.844753	0.601649	-8.30395	6.72e-07	2.73e-05	6.17009	Q9NRG9	4.23783	0.526097	AAAS	AAAS_HUMAN
-0.423194	-0.532525	-0.313864	-1.26836	-8.27234	7.04e-07	2.84e-05	6.12253	Q8NEC7	4.22809	0.196178	GSTCD	GSTCD_HUMAN
-0.334954	-0.421524	-0.248383	-1.29137	-8.26884	7.07e-07	2.84e-05	6.11726	O60566	4.22809	0.155273	BUB1B	BUB1B_HUMAN
-0.844642	-1.06313	-0.626157	-0.981482	-8.2619	7.15e-07	2.85e-05	6.1068	P15514	4.22706	0.391643	AREG	AREG_HUMAN
-0.620914	-0.781584	-0.460244	-1.23435	-8.25897	7.18e-07	2.85e-05	6.10239	Q9BXW9	4.22706	0.287905	FANCD2	FACD2_HUMAN
0.417936	0.309686	0.526187	-1.04981	8.25104	7.26e-07	2.87e-05	6.09042	Q9NP74	4.22549	0.19386	PALMD	PALMD_HUMAN
0.474094	0.351159	0.597028	-1.0538	8.24177	7.36e-07	2.89e-05	6.07642	O00214	4.22396	0.219989	LGALS8	LEG8_HUMAN
0.421085	0.311871	0.5303	0.822136	8.23986	7.38e-07	2.89e-05	6.07353	Q9BW04	4.22396	0.195392	SARG	SARG_HUMAN
-0.4452	-0.561179	-0.329222	-0.22866	-8.20368	7.79e-07	3.04e-05	6.01882	Q9H0H5	4.21251	0.207143	RACGAP1	RGAP1_HUMAN
0.366624	0.270967	0.462281	1.34433	8.19091	7.93e-07	3.08e-05	5.99945	Q9P1Y5	4.20921	0.170717	CAMSAP3	CAMP3_HUMAN
-0.413625	-0.521786	-0.305465	0.293777	-8.17272	8.15e-07	3.15e-05	5.97185	Q9UKF6	4.20399	0.192842	CPSF3	CPSF3_HUMAN
-0.452692	-0.571125	-0.334259	-0.488635	-8.16882	8.2e-07	3.15e-05	5.96592	O43818	4.20378	0.211066	RRP9	U3IP2_HUMAN
-0.472114	-0.595876	-0.348351	0.467593	-8.15245	8.4e-07	3.21e-05	5.94103	Q9H0X9	4.19917	0.220363	OSBPL5	OSBL5_HUMAN
-0.25678	-0.324269	-0.189291	1.28238	-8.13123	8.67e-07	3.3e-05	5.90871	P35658	4.19284	0.120035	NUP214	NU214_HUMAN
-0.465794	-0.588672	-0.342916	-1.47932	-8.10119	9.07e-07	3.43e-05	5.86286	A8CG34	4.18334	0.218236	POM121C	P121C_HUMAN
0.57773	0.425092	0.730368	-1.12204	8.08894	9.23e-07	3.48e-05	5.84413	Q9Y3D2	4.18013	0.270888	MSRB2	MSRB2_HUMAN
0.401353	0.295072	0.507633	-0.188365	8.07053	9.49e-07	3.56e-05	5.81593	Q9UDR5	4.17472	0.188432	AASS	AASS_HUMAN
0.599202	0.440182	0.758223	-1.46804	8.05286	9.74e-07	3.63e-05	5.78884	Q03169	4.17008	0.281634	TNFAIP2	TNAP2_HUMAN
-0.515664	-0.652543	-0.378785	0.22877	-8.05118	9.77e-07	3.63e-05	5.78627	Q9UET6	4.17008	0.24237	FTSJ1	TRM7_HUMAN
0.411408	0.301929	0.520887	-0.67161	8.03103	1.01e-06	3.71e-05	5.75531	O95490	4.16484	0.193611	ADGRL2	AGRL2_HUMAN
0.369463	0.271137	0.467789	3.29714	8.03027	1.01e-06	3.71e-05	5.75415	P08582	4.16484	0.173872	MELTF	TRFM_HUMAN
-0.511808	-0.648232	-0.375383	-0.862348	-8.01759	1.03e-06	3.76e-05	5.73465	Q12834	4.1614	0.241059	CDC20	CDC20_HUMAN
-0.649029	-0.822187	-0.475871	-1.13996	-8.01034	1.04e-06	3.79e-05	5.72348	Q9UHA3	4.15991	0.305799	RSL24D1	RLP24_HUMAN
-0.338212	-0.429052	-0.247373	1.18093	-7.95692	1.13e-06	4.08e-05	5.64103	P29317	4.14175	0.160052	EPHA2	EPHA2_HUMAN
-0.434604	-0.551626	-0.317582	0.768186	-7.93698	1.16e-06	4.19e-05	5.61016	Q14137	4.13562	0.205972	BOP1	BOP1_HUMAN
-0.359584	-0.456584	-0.262584	-1.73405	-7.92243	1.19e-06	4.26e-05	5.5876	P81274	4.13143	0.170591	GPSM2	GPSM2_HUMAN
-0.631599	-0.802472	-0.460726	-2.05905	-7.89945	1.23e-06	4.39e-05	5.55192	Q96BD8	4.12415	0.300167	SKA1	SKA1_HUMAN
0.327061	0.238479	0.415643	-0.610242	7.89063	1.24e-06	4.43e-05	5.53821	O00459	4.12203	0.155515	PIK3R2	P85B_HUMAN
-0.493181	-0.626818	-0.359545	0.21163	-7.88698	1.25e-06	4.44e-05	5.53252	Q9UNS1	4.12178	0.234519	TIMELESS	TIM_HUMAN
-0.303379	-0.385619	-0.221138	1.29833	-7.88367	1.26e-06	4.44e-05	5.52738	Q9NTJ3	4.12165	0.144268	SMC4	SMC4_HUMAN
0.338724	0.246737	0.430712	0.307691	7.86948	1.28e-06	4.52e-05	5.50528	P98194	4.11754	0.161237	ATP2C1	AT2C1_HUMAN
-0.59684	-0.759233	-0.434448	-1.95534	-7.85455	1.31e-06	4.58e-05	5.48199	Q96GD4	4.11427	0.284329	AURKB	AURKB_HUMAN
-0.455755	-0.579769	-0.331741	0.0231095	-7.85401	1.32e-06	4.58e-05	5.48116	Q9BZX2	4.11427	0.217117	UCK2	UCK2_HUMAN
-0.525076	-0.668054	-0.382098	1.60659	-7.84841	1.33e-06	4.58e-05	5.47241	Q9BRP1	4.11427	0.250141	PDCD2L	PDD2L_HUMAN
-0.653267	-0.831202	-0.475331	1.16353	-7.84615	1.33e-06	4.58e-05	5.46889	Q8TEQ6	4.11427	0.31121	GEMIN5	GEMI5_HUMAN
0.35396	0.257548	0.450373	0.586844	7.84607	1.33e-06	4.58e-05	5.46875	O00468	4.11427	0.168623	AGRN	AGRIN_HUMAN
-0.455611	-0.579921	-0.3313	-0.05228	-7.83278	1.36e-06	4.65e-05	5.44799	Q9GZL7	4.11044	0.217251	WDR12	WDR12_HUMAN
0.291226	0.211665	0.370786	1.37834	7.82283	1.38e-06	4.69e-05	5.43243	Q96DC8	4.10814	0.138944	ECHDC3	ECHD3_HUMAN
-0.567028	-0.721974	-0.412083	-0.525171	-7.82087	1.38e-06	4.69e-05	5.42936	Q9H1A4	4.10814	0.27053	ANAPC1	APC1_HUMAN
-0.358467	-0.456488	-0.260446	0.816384	-7.81556	1.39e-06	4.71e-05	5.42107	P46013	4.10723	0.171063	MKI67	KI67_HUMAN
0.336907	0.244688	0.429127	-0.0699591	7.8076	1.41e-06	4.75e-05	5.40859	Q6P4E1	4.10532	0.160849	GOLM2	GOLM2_HUMAN
0.446062	0.323838	0.568287	1.68652	7.79949	1.43e-06	4.77e-05	5.39589	Q6ZVM7	4.10422	0.21302	TOM1L2	TM1L2_HUMAN
-0.516836	-0.658462	-0.375211	-0.264919	-7.79903	1.43e-06	4.77e-05	5.39516	Q9UJX5	4.10422	0.246819	ANAPC4	APC4_HUMAN
-0.328271	-0.4185	-0.238042	-0.480214	-7.77531	1.48e-06	4.91e-05	5.35795	O75330	4.09725	0.157035	HMMR	HMMR_HUMAN
0.486092	0.352433	0.619751	-1.03185	7.77231	1.49e-06	4.91e-05	5.35324	P48382	4.09725	0.232531	RFX5	RFX5_HUMAN
-0.447427	-0.57046	-0.324394	-0.432696	-7.77196	1.49e-06	4.91e-05	5.35268	Q12980	4.09725	0.214035	NPRL3	NPRL3_HUMAN
-0.640284	-0.816664	-0.463903	-1.94223	-7.75803	1.52e-06	5e-05	5.33078	Q9GZN7	4.09309	0.306603	ROGDI	ROGDI_HUMAN
0.30467	0.220694	0.388646	1.14828	7.75361	1.53e-06	5.01e-05	5.32383	Q9NWT6	4.09246	0.145915	HIF1AN	HIF1N_HUMAN
-1.08248	-1.3814	-0.783559	-1.88651	-7.73919	1.57e-06	5.09e-05	5.30112	Q9UH36	4.08874	0.518902	SRRD	SRR1L_HUMAN
0.356525	0.258054	0.454996	1.92383	7.73768	1.57e-06	5.09e-05	5.29874	Q02252	4.08874	0.170906	ALDH6A1	MMSA_HUMAN
0.381156	0.275853	0.486458	-0.643545	7.73556	1.58e-06	5.09e-05	5.2954	Q8IXQ6	4.08874	0.182713	PARP9	PARP9_HUMAN
0.382081	0.276473	0.487689	1.52448	7.73194	1.58e-06	5.09e-05	5.2897	P28062	4.08838	0.183172	PSMB8	PSB8_HUMAN
-0.577247	-0.7376	-0.416894	-1.52479	-7.69333	1.68e-06	5.37e-05	5.22873	Q8WVK7	4.07552	0.27761	SKA2	SKA2_HUMAN
0.343054	0.247744	0.438364	-1.26737	7.69225	1.68e-06	5.37e-05	5.22703	Q08499	4.07552	0.164982	PDE4D	PDE4D_HUMAN
-0.338424	-0.432615	-0.244233	-0.54951	-7.6786	1.72e-06	5.46e-05	5.20543	Q8NI36	4.07138	0.162921	WDR36	WDR36_HUMAN
0.561587	0.40522	0.717953	1.41601	7.67544	1.73e-06	5.47e-05	5.20042	Q9UHB6	4.07117	0.270367	LIMA1	LIMA1_HUMAN
0.420109	0.302975	0.537244	-1.36077	7.6649	1.76e-06	5.52e-05	5.18372	P51687	4.06875	0.202375	SUOX	SUOX_HUMAN
-0.442212	-0.565526	-0.318897	-1.22871	-7.66384	1.76e-06	5.52e-05	5.18203	O14772	4.06875	0.213022	FPGT	FPGT_HUMAN
-0.471912	-0.60384	-0.339984	-1.54776	-7.64458	1.81e-06	5.63e-05	5.15148	O43474	4.06415	0.227587	KLF4	KLF4_HUMAN
0.706926	0.509281	0.904571	-0.498258	7.64394	1.81e-06	5.63e-05	5.15047	P43353	4.06415	0.340926	ALDH3B1	AL3B1_HUMAN
0.447506	0.32239	0.572621	-1.56707	7.64393	1.81e-06	5.63e-05	5.15044	P19438	4.06415	0.215817	TNFRSF1A	TNR1A_HUMAN
0.455806	0.327811	0.5838	-1.7529	7.61058	1.91e-06	5.89e-05	5.0974	Q8WVF1	4.05288	0.220431	OSCP1	OSCP1_HUMAN
0.332541	0.239142	0.425939	2.16489	7.6091	1.92e-06	5.89e-05	5.09504	P04040	4.05288	0.160819	CAT	CATA_HUMAN
-0.31309	-0.401095	-0.225086	1.33758	-7.60315	1.93e-06	5.92e-05	5.08557	P35250	4.05158	0.151461	RFC2	RFC2_HUMAN
0.478154	0.343668	0.61264	-0.526053	7.59834	1.95e-06	5.95e-05	5.0779	A0AV96	4.0507	0.231363	RBM47	RBM47_HUMAN
-0.336767	-0.431573	-0.241962	-2.14179	-7.59147	1.97e-06	5.99e-05	5.06694	Q15751	4.04904	0.163018	HERC1	HERC1_HUMAN
0.497177	0.361596	0.632758	-2.90595	7.88918	1.99e-06	6.02e-05	5.16411	P15907	4.04778	0.240741	ST6GAL1	SIAT1_HUMAN
-0.80898	-1.02972	-0.588245	-1.63647	-7.8847	2e-06	6.03e-05	5.15753	Q9UNX4	4.04715	0.391782	WDR3	WDR3_HUMAN
-0.557286	-0.709439	-0.405133	-1.50368	-7.87982	2.01e-06	6.05e-05	5.15037	Q5D0E6	4.04638	0.26994	DALRD3	DALD3_HUMAN
-0.429736	-0.551085	-0.308387	-2.68602	-7.56823	2.04e-06	6.11e-05	5.02984	A0JNW5	4.04415	0.208272	BLTP3B	BLT3B_HUMAN
-0.785312	-1.00717	-0.56345	-1.30074	-7.56464	2.05e-06	6.11e-05	5.02409	O60294	4.04415	0.380602	LCMT2	TYW4_HUMAN
0.386955	0.277624	0.496286	0.213789	7.56391	2.05e-06	6.11e-05	5.02294	P51784	4.04415	0.187538	USP11	UBP11_HUMAN
0.444153	0.318439	0.569867	-0.786389	7.55055	2.1e-06	6.21e-05	5.00157	P32004	4.03997	0.215482	L1CAM	L1CAM_HUMAN
-0.366571	-0.470487	-0.262655	-1.61484	-7.53886	2.14e-06	6.3e-05	4.98284	Q8WWK9	4.03642	0.177999	CKAP2	CKAP2_HUMAN
0.370574	0.265242	0.475907	0.117671	7.5187	2.21e-06	6.48e-05	4.95051	Q5T0Z8	4.02961	0.180247	C6orf132	CF132_HUMAN
-0.552725	-0.709969	-0.39548	-0.909092	-7.51213	2.23e-06	6.52e-05	4.93996	O94929	4.028	0.268953	ABLIM3	ABLM3_HUMAN
0.344624	0.246527	0.44272	-0.775333	7.50795	2.24e-06	6.54e-05	4.93326	P24821	4.0273	0.167721	TNC	TENA_HUMAN
0.3407	0.243532	0.437868	1.95775	7.49336	2.29e-06	6.65e-05	4.90981	Q9NQH7	4.02333	0.165975	XPNPEP3	XPP3_HUMAN
-0.354406	-0.455489	-0.253323	0.808136	-7.49293	2.3e-06	6.65e-05	4.90911	Q13464	4.02333	0.172652	ROCK1	ROCK1_HUMAN
-0.541821	-0.69688	-0.386762	0.588724	-7.46772	2.39e-06	6.89e-05	4.86851	Q9NX09	4.0145	0.264533	DDIT4	DDIT4_HUMAN
-0.376575	-0.484521	-0.26863	-0.463105	-7.4555	2.43e-06	7e-05	4.84881	Q8IX90	4.01067	0.184031	SKA3	SKA3_HUMAN
-0.381772	-0.491357	-0.272187	-0.189921	-7.4453	2.47e-06	7.08e-05	4.83235	Q8NFH5	4.00762	0.186713	NUP35	NUP35_HUMAN
-0.433663	-0.558182	-0.309144	-1.17242	-7.44298	2.48e-06	7.08e-05	4.82861	Q9Y5N6	4.00761	0.212091	ORC6	ORC6_HUMAN
-0.702459	-0.890973	-0.513945	-1.45696	-8.0792	2.53e-06	7.18e-05	5.02301	Q13163	4.00428	0.343837	MAP2K5	MP2K5_HUMAN
-0.502674	-0.647295	-0.358054	-1.46107	-7.42824	2.54e-06	7.2e-05	4.80479	Q8NEM2	4.00372	0.246082	SHCBP1	SHCBP_HUMAN
-0.301379	-0.388125	-0.214632	0.54503	-7.42488	2.55e-06	7.2e-05	4.79935	Q9UHI6	4.00372	0.147538	DDX20	DDX20_HUMAN
0.692421	0.493054	0.891788	2.6187	7.42244	2.56e-06	7.2e-05	4.7954	O95817	4.00372	0.338971	BAG3	BAG3_HUMAN
0.311444	0.22176	0.401128	-0.127856	7.42156	2.57e-06	7.2e-05	4.79398	Q9NRY4	4.00372	0.152466	ARHGAP35	RHG35_HUMAN
-0.514365	-0.663656	-0.365074	-0.223878	-7.36321	2.82e-06	7.86e-05	4.69934	Q96T88	3.98178	0.253192	UHRF1	UHRF1_HUMAN
0.287292	0.203869	0.370714	-0.335857	7.35986	2.83e-06	7.88e-05	4.69388	Q8IZH2	3.98134	0.141433	XRN1	XRN1_HUMAN
-0.42679	-0.55083	-0.302749	-0.147613	-7.35327	2.86e-06	7.93e-05	4.68316	Q53EZ4	3.97963	0.210198	CEP55	CEP55_HUMAN
0.304548	0.215727	0.393369	-0.0245856	7.32775	2.98e-06	8.2e-05	4.64159	Q9HB19	3.97127	0.150308	PLEKHA2	PKHA2_HUMAN
-0.506583	-0.654329	-0.358837	-2.31767	-7.32764	2.98e-06	8.2e-05	4.64142	O15360	3.97127	0.250021	FANCA	FANCA_HUMAN
0.319399	0.226167	0.412631	-0.991613	7.32145	3.01e-06	8.26e-05	4.63133	Q8N4X5	3.9697	0.1577	AFAP1L2	AF1L2_HUMAN
0.290999	0.205973	0.376025	0.735435	7.31426	3.04e-06	8.32e-05	4.61958	Q9UPT5	3.96772	0.14375	EXOC7	EXOC7_HUMAN
0.469736	0.33239	0.607081	-0.425183	7.30916	3.07e-06	8.36e-05	4.61126	Q9UJM3	3.96656	0.232111	ERRFI1	ERRFI_HUMAN
-0.3354	-0.433578	-0.237223	-0.400377	-7.30097	3.11e-06	8.44e-05	4.59787	Q8NG31	3.96418	0.165831	KNL1	KNL1_HUMAN
-0.486233	-0.628891	-0.343574	3.31087	-7.28412	3.19e-06	8.62e-05	4.57031	P06400	3.95885	0.24073	RB1	RB_HUMAN
0.304685	0.215281	0.394088	-0.310215	7.28324	3.2e-06	8.62e-05	4.56887	Q8IW45	3.95885	0.150847	NAXD	NNRD_HUMAN
-0.368572	-0.476825	-0.260319	0.778312	-7.27633	3.23e-06	8.67e-05	4.55756	Q9NRX1	3.95753	0.182538	PNO1	PNO1_HUMAN
0.672713	0.475112	0.870314	4.03056	7.27563	3.24e-06	8.67e-05	4.55642	Q53EL6	3.95753	0.333167	PDCD4	PDCD4_HUMAN
-0.398293	-0.515355	-0.281231	-1.83887	-7.27136	3.26e-06	8.7e-05	4.54943	Q17RS7	3.95668	0.1973	GEN1	GEN_HUMAN
0.498081	0.351607	0.644554	0.361447	7.26726	3.28e-06	8.72e-05	4.5427	O95274	3.95598	0.246776	LYPD3	LYPD3_HUMAN
0.608131	0.429243	0.787019	-1.09993	7.26517	3.29e-06	8.72e-05	4.53927	Q9HCU8	3.95598	0.3013	POLD4	DPOD4_HUMAN
0.576693	0.407008	0.746378	-1.83262	7.26325	3.3e-06	8.72e-05	4.53612	O14613	3.95598	0.285724	CDC42EP2	BORG1_HUMAN
0.355542	0.250749	0.460335	-1.18034	7.25081	3.37e-06	8.87e-05	4.51573	Q86YH6	3.95186	0.176338	PDSS2	DLP1_HUMAN
-0.507215	-0.656808	-0.357621	-1.94146	-7.24615	3.39e-06	8.91e-05	4.50808	Q13882	3.95083	0.251628	PTK6	PTK6_HUMAN
0.52005	0.366503	0.673598	-2.27748	7.23823	3.44e-06	8.99e-05	4.49507	P08473	3.9485	0.258148	MME	NEP_HUMAN
-0.33727	-0.433912	-0.240628	-1.52788	-7.50811	3.46e-06	9.01e-05	4.59542	P48067	3.9478	0.167447	SLC6A9	SC6A9_HUMAN
-0.934258	-1.2105	-0.658015	-2.64562	-7.22778	3.49e-06	9.06e-05	4.47789	Q96EX3	3.94657	0.463984	DYNC2I2	DC2I2_HUMAN
-0.59785	-0.774637	-0.421062	-1.09345	-7.22721	3.5e-06	9.06e-05	4.47696	O95229	3.94657	0.296912	ZWINT	ZWINT_HUMAN
-0.57562	-0.741106	-0.410134	-2.42045	-7.48331	3.59e-06	9.26e-05	4.55775	Q9H6R7	3.9411	0.286269	WDCP	WDCP_HUMAN
0.320161	0.22506	0.415262	1.10784	7.1947	3.68e-06	9.46e-05	4.42342	P37088	3.93582	0.159437	SCNN1A	SCNNA_HUMAN
-0.497378	-0.645129	-0.349628	-0.59297	-7.19429	3.69e-06	9.46e-05	4.42274	Q9UPZ3	3.93582	0.24769	HPS5	HPS5_HUMAN
0.431504	0.303222	0.559786	-1.60261	7.18869	3.72e-06	9.51e-05	4.41352	Q04656	3.93447	0.214959	ATP7A	ATP7A_HUMAN
-0.302115	-0.391953	-0.212277	-0.295229	-7.18689	3.73e-06	9.51e-05	4.41053	P40692	3.93447	0.150502	MLH1	MLH1_HUMAN
-0.271475	-0.35227	-0.190681	0.85989	-7.18088	3.77e-06	9.57e-05	4.40062	P08581	3.93286	0.135294	MET	MET_HUMAN
-0.609964	-0.791596	-0.428332	-2.25945	-7.17697	3.79e-06	9.6e-05	4.39417	Q4ADV7	3.93209	0.304044	RIC1	RIC1_HUMAN
-0.390436	-0.507356	-0.273516	-1.21798	-7.13659	4.05e-06	0.0001021	4.32737	Q96BY7	3.91657	0.195389	ATG2B	ATG2B_HUMAN
0.293916	0.205729	0.382104	0.0418032	7.12272	4.14e-06	0.000103578	4.30439	Q9P2B4	3.91295	0.147223	CTTNBP2NL	CT2NL_HUMAN
0.434265	0.303962	0.564569	-0.681161	7.12242	4.14e-06	0.000103578	4.30388	O75955	3.91295	0.217524	FLOT1	FLOT1_HUMAN
-0.30959	-0.402493	-0.216687	-0.693758	-7.12175	4.14e-06	0.000103578	4.30278	Q9Y6X9	3.91295	0.155074	MORC2	MORC2_HUMAN
-0.607971	-0.785311	-0.430631	-2.0931	-7.37557	4.21e-06	0.000104899	4.39312	O95407	3.90976	0.304782	TNFRSF6B	TNF6B_HUMAN
-0.404439	-0.526052	-0.282825	-0.20353	-7.10721	4.24e-06	0.000105306	4.27864	P57740	3.90878	0.2028	NUP107	NU107_HUMAN
-0.502792	-0.65402	-0.351565	-1.32204	-7.10538	4.25e-06	0.000105306	4.2756	Q13322	3.90878	0.252118	GRB10	GRB10_HUMAN
0.711707	0.497593	0.925822	-2.35318	7.10371	4.27e-06	0.000105306	4.27282	O75953	3.90878	0.356875	DNAJB5	DNJB5_HUMAN
0.472196	0.334234	0.610157	-2.05737	7.36348	4.29e-06	0.000105476	4.37456	Q30201	3.90838	0.2368	HFE	HFE_HUMAN
-1.30778	-1.69032	-0.925234	-2.90161	-7.35483	4.34e-06	0.000106517	4.36126	O15287	3.9059	0.656249	FANCG	FANCG_HUMAN
0.442848	0.3091	0.576595	-1.42626	7.07617	4.46e-06	0.000109083	4.22701	Q53GL7	3.8999	0.222565	PARP10	PAR10_HUMAN
-0.334166	-0.435833	-0.232498	1.02065	-7.02441	4.85e-06	0.000118282	4.14066	P18858	3.87941	0.168831	LIG1	DNLI1_HUMAN
1.17855	0.829999	1.5271	-1.81811	7.27451	4.9e-06	0.000119064	4.23729	Q86WK9	3.87775	0.595695	PAQR7	PAQR7_HUMAN
0.812803	0.565222	1.06038	0.767689	7.01613	4.92e-06	0.00011915	4.12681	P49862	3.87756	0.41085	KLK7	KLK7_HUMAN
-0.337994	-0.441178	-0.23481	-1.17173	-7.00043	5.04e-06	0.000121805	4.10052	Q00537	3.87197	0.171093	CDK17	CDK17_HUMAN
0.432247	0.300259	0.564235	0.47113	6.99885	5.06e-06	0.000121805	4.09787	O75381	3.87197	0.218804	PEX14	PEX14_HUMAN
-0.383816	-0.501091	-0.26654	1.36683	-6.99431	5.1e-06	0.000122271	4.09026	P00374	3.871	0.194337	DHFR	DYR_HUMAN
-0.402658	-0.525718	-0.279598	0.339785	-6.99278	5.11e-06	0.000122271	4.08768	Q9H2H9	3.871	0.203878	SLC38A1	S38A1_HUMAN
-0.421747	-0.551012	-0.292483	-2.70048	-6.97274	5.28e-06	0.000125956	4.05406	Q0VG06	3.86345	0.21396	FAAP100	FP100_HUMAN
-0.539218	-0.705146	-0.37329	-1.51039	-6.94503	5.52e-06	0.000131402	4.00747	Q15043	3.85267	0.27432	SLC39A14	S39AE_HUMAN
0.243352	0.168314	0.31839	0.328424	6.93082	5.65e-06	0.000134094	3.98354	Q15811	3.8475	0.123969	ITSN1	ITSN1_HUMAN
-0.680679	-0.890928	-0.470429	0.0770066	-6.9189	5.76e-06	0.000136333	3.96344	Q9UBS0	3.84327	0.347134	RPS6KB2	KS6B2_HUMAN
-0.540254	-0.707337	-0.373171	-1.70131	-6.91028	5.85e-06	0.000137863	3.94889	Q9NZJ0	3.84042	0.275725	DTL	DTL_HUMAN
0.305749	0.211149	0.400349	-0.407513	6.90725	5.88e-06	0.000138138	3.94378	O95865	3.83991	0.156063	DDAH2	DDAH2_HUMAN
0.29691	0.204937	0.388883	1.55159	6.89913	5.96e-06	0.000139576	3.93008	Q9H3U1	3.83726	0.151656	UNC45A	UN45A_HUMAN
0.397365	0.274212	0.520517	-1.74222	6.89565	5.99e-06	0.000139961	3.9242	P10253	3.83656	0.203004	GAA	LYAG_HUMAN
0.310294	0.213778	0.406811	0.157292	6.87072	6.24e-06	0.000145397	3.88201	Q05469	3.8268	0.158926	LIPE	LIPS_HUMAN
0.447818	0.308476	0.58716	-1.36904	6.8683	6.27e-06	0.000145548	3.87791	P15428	3.82653	0.229378	HPGD	PGDH_HUMAN
-0.31109	-0.408084	-0.214095	0.182084	-6.85439	6.41e-06	0.000148487	3.85435	Q9UJA5	3.82141	0.159558	TRMT6	TRM6_HUMAN
-0.319054	-0.418588	-0.21952	2.51575	-6.85048	6.45e-06	0.00014901	3.84772	P49588	3.8205	0.163682	AARS1	SYAC_HUMAN
-0.311929	-0.409357	-0.2145	-0.466807	-6.84225	6.54e-06	0.000150609	3.83375	Q9H9Y6	3.81776	0.160141	POLR1B	RPA2_HUMAN
-0.47071	-0.618061	-0.323359	-0.803676	-6.82701	6.71e-06	0.000154003	3.80786	O00220	3.81204	0.242021	TNFRSF10A	TR10A_HUMAN
-0.379044	-0.497767	-0.260322	-1.22844	-6.82319	6.75e-06	0.000154529	3.80137	Q9P2D0	3.81116	0.194935	IBTK	IBTK_HUMAN
-0.517289	-0.679573	-0.355006	-1.58585	-6.81224	6.87e-06	0.00015665	3.78274	Q17RY6	3.80765	0.266276	LY6K	LY6K_HUMAN
0.366434	0.251462	0.481405	-0.103434	6.81138	6.88e-06	0.00015665	3.78129	P25686	3.80765	0.188623	DNAJB2	DNJB2_HUMAN
-0.320971	-0.421703	-0.220239	1.45034	-6.80971	6.9e-06	0.00015665	3.77844	Q99567	3.80765	0.165221	NUP88	NUP88_HUMAN
-0.619092	-0.813761	-0.424423	-0.720476	-6.79654	7.05e-06	0.000159574	3.75601	Q9BYI3	3.80289	0.319079	HYCC1	HYCCI_HUMAN
0.419287	0.287385	0.551189	-0.153417	6.79345	7.09e-06	0.000159574	3.75074	Q96CV9	3.80289	0.2161	OPTN	OPTN_HUMAN
0.389066	0.26667	0.511463	0.830885	6.79336	7.09e-06	0.000159574	3.7506	Q92692	3.80289	0.200524	NECTIN2	NECT2_HUMAN
0.540448	0.370005	0.71089	2.67819	6.77651	7.29e-06	0.000163635	3.72186	Q9BRX8	3.79641	0.279021	PRXL2A	PXL2A_HUMAN
0.479347	0.327837	0.630858	-1.25001	6.76142	7.48e-06	0.000167313	3.6961	Q53TN4	3.79067	0.247851	CYBRD1	CYBR1_HUMAN
0.322447	0.220152	0.424742	-0.9489	6.7365	7.8e-06	0.000173907	3.65348	Q7Z3E2	3.78067	0.167165	CCDC186	CC186_HUMAN
0.59444	0.405517	0.783362	0.478976	6.7244	7.95e-06	0.000176951	3.63275	P28799	3.77618	0.30854	GRN	GRN_HUMAN
0.282569	0.192436	0.372701	-1.28235	6.69993	8.29e-06	0.000183814	3.59077	O00635	3.76631	0.14705	TRIM38	TRI38_HUMAN
0.529399	0.360281	0.698518	-0.92297	6.68992	8.43e-06	0.000186391	3.57358	Q15120	3.76269	0.275766	PDK3	PDK3_HUMAN
0.375379	0.255242	0.495517	-2.57954	6.67761	8.6e-06	0.000189739	3.55241	O75038	3.75806	0.195777	PLCH2	PLCH2_HUMAN
0.583301	0.396039	0.770564	-2.36218	6.6569	8.91e-06	0.000195892	3.51676	P46527	3.74975	0.304893	CDKN1B	CDN1B_HUMAN
-0.761537	-0.999578	-0.523496	-2.16191	-6.8827	8.93e-06	0.000195915	3.61995	Q9C086	3.74972	0.39806	INO80B	IN80B_HUMAN
-0.335354	-0.443239	-0.227468	-1.44836	-6.6431	9.11e-06	0.000199371	3.49296	Q8IV20	3.74516	0.175505	LACC1	LACC1_HUMAN
-0.37184	-0.491596	-0.252084	-1.12236	-6.63572	9.23e-06	0.000201227	3.48022	Q8ND04	3.74274	0.194725	SMG8	SMG8_HUMAN
0.308749	0.209291	0.408208	-2.23972	6.63428	9.25e-06	0.000201227	3.47775	O75970	3.74274	0.161686	MPDZ	MPDZ_HUMAN
-0.384097	-0.50799	-0.260204	-1.63546	-6.62558	9.39e-06	0.000203631	3.46272	O15040	3.73964	0.201311	TECPR2	TCPR2_HUMAN
-0.380295	-0.503073	-0.257518	0.42575	-6.61961	9.48e-06	0.000205123	3.4524	Q70E73	3.73773	0.19942	RAPH1	RAPH1_HUMAN
-0.383234	-0.50719	-0.259278	-1.66859	-6.60734	9.68e-06	0.000208829	3.43119	Q9BVN2	3.73305	0.201213	RUSC1	RUSC1_HUMAN
-0.594877	-0.76984	-0.419914	-1.14891	-7.43966	9.75e-06	0.000209888	3.641	Q9Y5T4	3.73173	0.312445	DNAJC15	DJC15_HUMAN
-0.28315	-0.374904	-0.191397	0.559986	-6.59513	9.88e-06	0.000212008	3.41006	Q13671	3.7291	0.148823	RIN1	RIN1_HUMAN
-0.472533	-0.62587	-0.319196	1.97923	-6.58589	1e-05	0.000214286	3.39405	P78330	3.7263	0.248548	PSPH	SERB_HUMAN
0.302343	0.204228	0.400458	0.292278	6.58557	1e-05	0.000214286	3.3935	Q14289	3.7263	0.15903	PTK2B	FAK2_HUMAN
0.278052	0.187686	0.368419	1.63179	6.57579	1.02e-05	0.000217266	3.37654	P31327	3.72268	0.146395	CPS1	CPSM_HUMAN
0.311809	0.210413	0.413205	-0.37771	6.57198	1.03e-05	0.000218078	3.36994	O94842	3.7217	0.164211	TOX4	TOX4_HUMAN
0.227097	0.153146	0.301048	-0.721753	6.56291	1.04e-05	0.000220853	3.35418	O43572	3.71838	0.119705	AKAP10	AKA10_HUMAN
0.355301	0.239557	0.471044	0.263915	6.56038	1.05e-05	0.000220905	3.34979	Q9BW91	3.71832	0.187286	NUDT9	NUDT9_HUMAN
-0.5175	-0.68614	-0.34886	-1.38341	-6.55812	1.05e-05	0.000220905	3.34586	Q9ULV8	3.71832	0.272784	CBLC	CBLC_HUMAN
0.295474	0.199182	0.391766	0.501644	6.5578	1.05e-05	0.000220905	3.34531	P49590	3.71832	0.15575	HARS2	SYHM_HUMAN
0.360085	0.242713	0.477458	-1.07705	6.55644	1.05e-05	0.000220905	3.34296	P61018	3.71832	0.189808	RAB4B	RAB4B_HUMAN
0.363497	0.24491	0.482083	1.75898	6.55082	1.06e-05	0.000222426	3.33319	P28331	3.71652	0.191699	NDUFS1	NDUS1_HUMAN
0.386245	0.259972	0.512519	-1.48403	6.53702	1.09e-05	0.000227079	3.3092	Q13332	3.71108	0.203995	PTPRS	PTPRS_HUMAN
-0.318187	-0.422272	-0.214102	1.24808	-6.53319	1.1e-05	0.000227956	3.30253	P35249	3.71007	0.168096	RFC4	RFC4_HUMAN
-0.428752	-0.569041	-0.288462	-0.460794	-6.53147	1.1e-05	0.000228007	3.29953	P32929	3.71001	0.22651	CTH	CGL_HUMAN
0.273591	0.18405	0.363132	0.127495	6.52995	1.1e-05	0.000228007	3.29689	Q9NQY0	3.71001	0.144539	BIN3	BIN3_HUMAN
-0.558809	-0.742123	-0.375496	-1.82974	-6.51476	1.13e-05	0.000232397	3.27043	Q76FK4	3.70499	0.295619	NOL8	NOL8_HUMAN
0.274067	0.18416	0.363975	0.116225	6.51468	1.13e-05	0.000232397	3.27028	Q5VW38	3.70499	0.144986	GPR107	GP107_HUMAN
0.397864	0.267334	0.528394	-1.01234	6.51408	1.13e-05	0.000232397	3.26925	Q9Y2H5	3.70499	0.210476	PLEKHA6	PKHA6_HUMAN
0.424362	0.284814	0.56391	-2.6706	6.49893	1.16e-05	0.000237381	3.24282	O75128	3.6994	0.224833	COBL	COBL_HUMAN
0.285152	0.191376	0.378927	-1.67482	6.49853	1.16e-05	0.000237381	3.24213	Q12948	3.6994	0.151078	FOXC1	FOXC1_HUMAN
-0.410413	-0.545577	-0.275248	0.362537	-6.48916	1.18e-05	0.000240569	3.22577	Q92797	3.69589	0.21765	SYMPK	SYMPK_HUMAN
-0.527127	-0.701389	-0.352866	-2.29066	-6.46462	1.23e-05	0.000249615	3.18287	Q01973	3.68614	0.280285	ROR1	ROR1_HUMAN
0.445835	0.298443	0.593226	0.766349	6.46445	1.23e-05	0.000249615	3.18257	Q9Y223	3.68614	0.23706	GNE	GLCNE_HUMAN
1.0839	0.7251	1.4427	-2.88967	6.45604	1.25e-05	0.000252384	3.16785	Q9P0W8	3.68323	0.576789	SPATA7	SPAT7_HUMAN
-0.430737	-0.573347	-0.288128	0.0207434	-6.45497	1.25e-05	0.000252384	3.16598	Q14181	3.68323	0.229214	POLA2	DPOA2_HUMAN
-0.526872	-0.701903	-0.351841	-1.74189	-6.43308	1.3e-05	0.000261323	3.12761	O94761	3.67401	0.281074	RECQL4	RECQ4_HUMAN
-0.331453	-0.441602	-0.221305	-2.75182	-6.4309	1.31e-05	0.000261631	3.12379	Q9NZJ5	3.6737	0.176838	EIF2AK3	E2AK3_HUMAN
0.374953	0.250302	0.499605	-0.143238	6.42851	1.31e-05	0.000262034	3.1196	Q13601	3.67329	0.200068	KRR1	KRR1_HUMAN
0.345036	0.230191	0.459882	1.0683	6.42067	1.33e-05	0.000264898	3.10584	Q14574	3.67041	0.184249	DSC3	DSC3_HUMAN
-0.321303	-0.428443	-0.214163	0.785968	-6.40902	1.36e-05	0.000269547	3.08538	O75676	3.66579	0.171792	RPS6KA4	KS6A4_HUMAN
-0.255401	-0.340655	-0.170147	-1.50078	-6.40232	1.37e-05	0.000271293	3.07359	Q5THJ4	3.66408	0.13662	VPS13D	VP13D_HUMAN
-0.511424	-0.68214	-0.340708	-0.218539	-6.40231	1.37e-05	0.000271293	3.07357	Q92621	3.66408	0.273573	NUP205	NU205_HUMAN
-0.237579	-0.316944	-0.158215	2.00077	-6.39751	1.38e-05	0.000272663	3.06512	Q9BW71	3.66274	0.127133	HIRIP3	HIRP3_HUMAN
0.384559	0.256074	0.513045	0.0207651	6.39644	1.38e-05	0.000272663	3.06325	O75190	3.66274	0.205785	DNAJB6	DNJB6_HUMAN
0.336744	0.224133	0.449356	0.560853	6.39069	1.4e-05	0.000274678	3.05313	Q9NZJ7	3.66079	0.180294	MTCH1	MTCH1_HUMAN
0.331375	0.220465	0.442285	-0.616046	6.38524	1.41e-05	0.000276568	3.04353	P45973	3.65896	0.177508	CBX5	CBX5_HUMAN
0.547121	0.363953	0.730288	0.551844	6.38358	1.42e-05	0.000276668	3.04061	Q16643	3.65887	0.293084	DBN1	DREB_HUMAN
-0.525059	-0.69156	-0.358558	-1.7432	-6.83725	1.43e-05	0.000278494	3.26434	Q9NSP4	3.65712	0.281401	CENPM	CENPM_HUMAN
0.29963	0.198751	0.400508	0.288411	6.3477	1.51e-05	0.000292765	2.97735	Q8NFW8	3.64381	0.161171	CMAS	NEUA_HUMAN
-0.240284	-0.3212	-0.159369	-0.792596	-6.34634	1.51e-05	0.000292765	2.97493	O60942	3.64381	0.129249	RNGTT	MCE1_HUMAN
-0.627776	-0.839365	-0.416187	0.0500106	-6.34077	1.52e-05	0.000294857	2.9651	Q8NFH4	3.64191	0.337856	NUP37	NUP37_HUMAN
0.363553	0.240851	0.486254	-0.977884	6.33209	1.55e-05	0.00029856	2.94976	Q8N584	3.63857	0.195836	TTC39C	TT39C_HUMAN
0.373123	0.247157	0.49909	1.19348	6.33033	1.55e-05	0.000298737	2.94664	Q86TX2	3.63841	0.201	ACOT1	ACOT1_HUMAN
-0.490161	-0.655922	-0.324399	-1.10325	-6.31953	1.58e-05	0.000303606	2.92754	Q9UJX4	3.6341	0.264362	ANAPC5	APC5_HUMAN
0.303044	0.200534	0.405555	-1.43386	6.31781	1.59e-05	0.000303769	2.92449	Q9UJF2	3.63395	0.163449	RASAL2	NGAP_HUMAN
0.871212	0.57636	1.16606	-1.48721	6.31464	1.59e-05	0.000304692	2.91888	Q8N370	3.63314	0.47	SLC43A2	LAT4_HUMAN
0.32134	0.212418	0.430263	-1.66331	6.30488	1.62e-05	0.000308626	2.9016	Q3B7T1	3.62971	0.17352	EDRF1	EDRF1_HUMAN
-0.386122	-0.517014	-0.255231	-1.47351	-6.3044	1.62e-05	0.000308626	2.90074	Q99871	3.62971	0.208502	HAUS7	HAUS7_HUMAN
-0.322035	-0.431302	-0.212768	-1.3103	-6.29859	1.64e-05	0.000310985	2.89044	Q14527	3.62767	0.173993	HLTF	HLTF_HUMAN
0.340887	0.225152	0.456623	-1.68152	6.29468	1.65e-05	0.000312037	2.88352	Q5T2T1	3.62677	0.184225	MPP7	MPP7_HUMAN
-0.406867	-0.545021	-0.268712	1.14937	-6.29385	1.65e-05	0.000312037	2.88204	Q9BUR4	3.62677	0.219881	WRAP53	TCAB1_HUMAN
0.368031	0.242879	0.493183	-0.132866	6.28459	1.68e-05	0.00031631	2.86562	P98160	3.62312	0.199094	HSPG2	PGBM_HUMAN
0.418116	0.275771	0.56046	0.126584	6.27747	1.7e-05	0.000319465	2.85298	O75936	3.62046	0.226354	BBOX1	BODG_HUMAN
-0.449947	-0.603191	-0.296702	-1.83317	-6.27489	1.71e-05	0.000320131	2.84839	Q8N531	3.6199	0.243624	FBXL6	FBXL6_HUMAN
0.320021	0.210971	0.429072	0.401519	6.27163	1.72e-05	0.000321176	2.84261	P21397	3.61903	0.173318	MAOA	AOFA_HUMAN
-0.433384	-0.581136	-0.285631	-0.570976	-6.26855	1.73e-05	0.000322131	2.83712	Q9H4H8	3.61823	0.234764	FAM83D	FA83D_HUMAN
-0.45591	-0.611521	-0.300299	-0.377636	-6.26136	1.75e-05	0.000325394	2.82435	Q9NVE7	3.61553	0.247151	PANK4	PANK4_HUMAN
0.322117	0.212133	0.432102	-1.40875	6.25909	1.75e-05	0.000325905	2.82031	O15455	3.61511	0.174642	TLR3	TLR3_HUMAN
0.430327	0.28334	0.577314	2.32376	6.25677	1.76e-05	0.000326018	2.81618	P29466	3.61501	0.233316	CASP1	CASP1_HUMAN
-0.274191	-0.367855	-0.180527	-0.670688	-6.25617	1.76e-05	0.000326018	2.81513	O95382	3.61501	0.148662	MAP3K6	M3K6_HUMAN
-0.444258	-0.596066	-0.29245	-1.191	-6.25419	1.77e-05	0.000326373	2.81161	Q6NS38	3.61472	0.240889	ALKBH2	ALKB2_HUMAN
-0.435941	-0.58138	-0.290503	-1.93339	-6.44866	1.78e-05	0.000327383	2.91128	O75419	3.61389	0.236434	CDC45	CDC45_HUMAN
0.279202	0.183567	0.374838	1.53538	6.23921	1.82e-05	0.0003334	2.78494	O43813	3.609	0.151631	LANCL1	LANC1_HUMAN
-0.263971	-0.354433	-0.173508	-1.12723	-6.23615	1.83e-05	0.000333599	2.77949	Q9BT25	3.60884	0.143365	HAUS8	HAUS8_HUMAN
0.292516	0.192271	0.392762	-0.473748	6.23613	1.83e-05	0.000333599	2.77945	O15357	3.60884	0.158869	INPPL1	SHIP2_HUMAN
0.375431	0.246744	0.504117	-0.122411	6.23485	1.83e-05	0.000333599	2.77718	Q8WUP2	3.60884	0.2039	FBLIM1	FBLI1_HUMAN
0.279814	0.183567	0.376061	1.53753	6.21316	1.9e-05	0.00034496	2.73849	Q9UNH7	3.59983	0.152351	SNX6	SNX6_HUMAN
-0.514977	-0.692119	-0.337835	-0.418903	-6.21292	1.9e-05	0.00034496	2.73806	Q9NVX2	3.59983	0.28039	NLE1	NLE1_HUMAN
0.314086	0.205834	0.422337	1.17544	6.20076	1.94e-05	0.000351372	2.71635	Q13191	3.59486	0.171247	CBLB	CBLB_HUMAN
0.448176	0.293672	0.60268	1.18853	6.19923	1.95e-05	0.000351372	2.71363	Q8IWA5	3.59486	0.244356	SLC44A2	CTL2_HUMAN
-0.623757	-0.838821	-0.408693	0.2836	-6.19837	1.95e-05	0.000351372	2.71209	O00762	3.59486	0.340087	UBE2C	UBE2C_HUMAN
0.267353	0.175095	0.359611	0.297073	6.19312	1.97e-05	0.000353702	2.70271	Q4V328	3.59308	0.145839	GRIPAP1	GRAP1_HUMAN
-0.370237	-0.498022	-0.242451	-0.721854	-6.19195	1.97e-05	0.000353702	2.70062	Q9NZM5	3.59308	0.201962	NOP53	NOP53_HUMAN
0.406017	0.265848	0.546186	-0.694639	6.19046	1.98e-05	0.000353819	2.69794	Q9HCU4	3.59299	0.221485	CELSR2	CELR2_HUMAN
-0.507733	-0.683285	-0.332181	-0.418342	-6.18101	2.01e-05	0.000358878	2.68105	Q8WV24	3.58916	0.277267	PHLDA1	PHLA1_HUMAN
0.323575	0.211626	0.435523	0.539388	6.1771	2.02e-05	0.000360514	2.67405	Q07352	3.58793	0.176761	ZFP36L1	TISB_HUMAN
-0.276346	-0.372066	-0.180625	-0.60006	-6.1699	2.05e-05	0.000364247	2.66116	Q9NSV4	3.58514	0.151078	DIAPH3	DIAP3_HUMAN
-0.413627	-0.557027	-0.270227	-0.219525	-6.16438	2.07e-05	0.00036694	2.65129	Q9NV88	3.58315	0.226256	INTS9	INT9_HUMAN
0.483091	0.315535	0.650647	-0.802361	6.16165	2.08e-05	0.000367676	2.6464	P00973	3.58261	0.264293	OAS1	OAS1_HUMAN
0.340063	0.222096	0.45803	1.18423	6.16066	2.08e-05	0.000367676	2.64462	Q6PCB7	3.58261	0.186044	SLC27A1	S27A1_HUMAN
-0.398409	-0.536991	-0.259827	-0.289712	-6.14402	2.14e-05	0.000377677	2.61478	P49005	3.57535	0.218407	POLD2	DPOD2_HUMAN
-0.495586	-0.668027	-0.323145	-1.33793	-6.14196	2.15e-05	0.000378189	2.61109	Q8IYA6	3.57498	0.271707	CKAP2L	CKP2L_HUMAN
-0.321619	-0.433664	-0.209574	0.24754	-6.13452	2.18e-05	0.000382294	2.59773	Q9Y4P3	3.57206	0.176474	TBL2	TBL2_HUMAN
-0.460529	-0.621509	-0.299549	-1.34541	-6.11385	2.26e-05	0.00039415	2.5606	Q9UBT7	3.56377	0.253282	CTNNAL1	CTNL1_HUMAN
0.34285	0.222981	0.46272	0.106517	6.11259	2.27e-05	0.00039415	2.55832	Q6ZSR9	3.56377	0.188561	NaN	YJ005_HUMAN
0.318161	0.206913	0.42941	-1.36797	6.11201	2.27e-05	0.00039415	2.55729	O14832	3.56377	0.174982	PHYH	PAHX_HUMAN
-0.329987	-0.445379	-0.214594	1.79061	-6.11152	2.27e-05	0.00039415	2.5564	P48449	3.56377	0.181486	LSS	LSS_HUMAN
-0.39487	-0.532968	-0.256771	-1.2138	-6.11075	2.27e-05	0.00039415	2.55502	Q6IBW4	3.56377	0.21717	NCAPH2	CNDH2_HUMAN
0.3064	0.198825	0.413976	0.0968199	6.08704	2.37e-05	0.000409992	2.51233	Q9P0J1	3.55305	0.169022	PDP1	PDP1_HUMAN
-0.326788	-0.44164	-0.211936	-2.27969	-6.08074	2.4e-05	0.000413647	2.50097	Q86Y07	3.55064	0.180391	VRK2	VRK2_HUMAN
-0.684152	-0.91929	-0.449014	-2.04386	-6.25964	2.42e-05	0.000417285	2.59443	Q9C004	3.54825	0.377915	SPRY4	SPY4_HUMAN
-0.495199	-0.669534	-0.320864	-1.19875	-6.07052	2.44e-05	0.000419306	2.48254	Q9Y4E6	3.54693	0.273642	WDR7	WDR7_HUMAN
-0.215289	-0.291113	-0.139465	0.949978	-6.06798	2.45e-05	0.000420266	2.47796	P52948	3.54631	0.118988	NUP98	NUP98_HUMAN
-0.371457	-0.502378	-0.240537	0.504381	-6.06361	2.47e-05	0.000422584	2.47008	Q14978	3.54481	0.205387	NOLC1	NOLC1_HUMAN
0.344093	0.222738	0.465448	-0.193311	6.05966	2.49e-05	0.000424612	2.46294	Q8WWI5	3.5435	0.190326	SLC44A1	CTL1_HUMAN
-0.413095	-0.559145	-0.267045	0.967521	-6.04476	2.55e-05	0.000434953	2.43603	P21127	3.53693	0.228918	CDK11B	CD11B_HUMAN
0.362801	0.234427	0.491175	0.252658	6.03977	2.57e-05	0.000437739	2.42702	O15533	3.53519	0.201146	TAPBP	TPSN_HUMAN
0.406925	0.262912	0.550938	1.11958	6.03869	2.58e-05	0.000437739	2.42505	Q96EY8	3.53519	0.22561	MMAB	MMAB_HUMAN
-0.232815	-0.315363	-0.150268	1.0764	-6.02752	2.63e-05	0.000445484	2.40485	Q15021	3.53039	0.129254	NCAPD2	CND1_HUMAN
0.270505	0.17455	0.36646	0.498672	6.02471	2.64e-05	0.000446735	2.39977	Q5T5P2	3.52962	0.150211	KIAA1217	SKT_HUMAN
-0.316521	-0.428892	-0.204151	-1.39234	-6.01977	2.67e-05	0.000449689	2.39081	Q9ULW0	3.52782	0.175854	TPX2	TPX2_HUMAN
0.315157	0.203177	0.427137	-0.160658	6.01471	2.69e-05	0.00045275	2.38166	O95171	3.52596	0.175188	SCEL	SCEL_HUMAN
-0.483073	-0.654834	-0.311311	-1.39691	-6.01058	2.71e-05	0.000455095	2.37417	P42695	3.52455	0.268637	NCAPD3	CNDD3_HUMAN
0.320812	0.2066	0.435023	-0.00842746	6.00304	2.75e-05	0.000460221	2.36049	P23219	3.52148	0.178559	PTGS1	PGH1_HUMAN
-0.278891	-0.378636	-0.179146	2.36881	-5.97547	2.88e-05	0.0004822	2.31046	Q9HAV4	3.50866	0.155793	XPO5	XPO5_HUMAN
-0.371961	-0.505035	-0.238887	-0.738835	-5.97358	2.89e-05	0.00048236	2.30701	Q96GM8	3.50857	0.207789	TOE1	TOE1_HUMAN
0.259075	0.166377	0.351773	-0.0235125	5.97289	2.9e-05	0.00048236	2.30577	Q9NUY8	3.50857	0.144727	TBC1D23	TBC23_HUMAN
0.38742	0.248759	0.526081	-1.04499	5.97116	2.91e-05	0.000482825	2.30262	P36021	3.50831	0.216441	SLC16A2	MOT8_HUMAN
-0.289113	-0.392712	-0.185515	0.244316	-5.96411	2.94e-05	0.000487868	2.2898	Q6P6C2	3.50545	0.161652	ALKBH5	ALKB5_HUMAN
-0.281953	-0.383018	-0.180889	-1.29747	-5.96222	2.95e-05	0.000488477	2.28636	Q5T5C0	3.50511	0.157664	STXBP5	STXB5_HUMAN
-0.605452	-0.822544	-0.38836	0.500982	-5.96027	2.96e-05	0.000489143	2.28281	P04818	3.50473	0.338595	TYMS	TYSY_HUMAN
0.30879	0.19803	0.419551	0.0861583	5.95811	2.97e-05	0.000489993	2.27889	Q12893	3.50425	0.172713	TMEM115	TM115_HUMAN
0.472844	0.302889	0.6428	0.227911	5.94584	3.04e-05	0.000498902	2.25655	O95182	3.49929	0.264846	NDUFA7	NDUA7_HUMAN
0.501461	0.321188	0.681734	-0.211945	5.94479	3.05e-05	0.000498902	2.25464	Q9H3Q1	3.49929	0.280875	CDC42EP4	BORG4_HUMAN
-0.341864	-0.46477	-0.218958	-1.27827	-5.94443	3.05e-05	0.000498902	2.25399	Q96IY1	3.49929	0.191483	NSL1	NSL1_HUMAN
-0.21768	-0.295991	-0.139369	1.12332	-5.94052	3.07e-05	0.000501337	2.24686	O14578	3.49795	0.121972	CIT	CTRO_HUMAN
-0.323151	-0.43948	-0.206822	-0.201549	-5.93673	3.09e-05	0.000503681	2.23995	Q15054	3.49666	0.181137	POLD3	DPOD3_HUMAN
-0.55953	-0.761034	-0.358025	-2.5492	-5.93428	3.1e-05	0.000504832	2.23549	Q9BVW5	3.49603	0.313692	TIPIN	TIPIN_HUMAN
-0.319009	-0.434053	-0.203965	0.937238	-5.92609	3.15e-05	0.000511177	2.22057	Q9Y6Y0	3.49259	0.179024	IVNS1ABP	NS1BP_HUMAN
-0.309554	-0.421299	-0.197808	-0.886164	-5.92019	3.18e-05	0.000515115	2.2098	Q96R06	3.49047	0.173824	SPAG5	SPAG5_HUMAN
-0.337672	-0.459583	-0.215761	2.35677	-5.91946	3.19e-05	0.000515115	2.20848	Q6YHU6	3.49047	0.189613	THADA	THADA_HUMAN
0.637874	0.40749	0.868258	-0.797783	5.91715	3.2e-05	0.000515519	2.20425	Q9UK22	3.49025	0.358207	FBXO2	FBX2_HUMAN
0.230179	0.147038	0.31332	-0.950757	5.91672	3.2e-05	0.000515519	2.20347	Q8NEY1	3.49025	0.12926	NAV1	NAV1_HUMAN
-0.441973	-0.601718	-0.282228	-0.837872	-5.91287	3.22e-05	0.000518005	2.19644	Q86XI2	3.48892	0.248291	NCAPG2	CNDG2_HUMAN
-0.31993	-0.435957	-0.203904	1.09696	-5.89289	3.34e-05	0.000535681	2.15994	O75792	3.47964	0.180209	RNASEH2A	RNH2A_HUMAN
0.491907	0.313301	0.670513	-1.21323	5.88596	3.38e-05	0.000541245	2.14726	Q96PX1	3.47678	0.277308	RNF157	RN157_HUMAN
-0.353597	-0.482214	-0.224981	-0.89257	-5.87546	3.45e-05	0.000550361	2.12805	Q16880	3.47215	0.199603	UGT8	CGT_HUMAN
0.34863	0.221776	0.475484	-1.4144	5.8734	3.46e-05	0.000551271	2.12428	P34059	3.47169	0.196825	GALNS	GALNS_HUMAN
-0.820696	-1.11961	-0.521781	-1.35268	-5.86764	3.49e-05	0.00055584	2.11375	Q13309	3.4694	0.463643	SKP2	SKP2_HUMAN
0.402585	0.255802	0.549369	-0.753306	5.86153	3.53e-05	0.00056081	2.10255	Q96MG8	3.46693	0.227598	PCMTD1	PCMD1_HUMAN
0.243876	0.154882	0.33287	3.71536	5.85649	3.56e-05	0.000564749	2.09331	Q15257	3.46499	0.13795	PTPA	PTPA_HUMAN
0.375826	0.238521	0.513131	0.479713	5.84966	3.61e-05	0.000570544	2.08078	Q9P206	3.46215	0.212764	NHSL3	NHSL3_HUMAN
0.366766	0.232712	0.50082	2.63605	5.84709	3.62e-05	0.000572024	2.07607	Q99615	3.46143	0.207677	DNAJC7	DNJC7_HUMAN
0.354599	0.224947	0.48425	-1.06364	5.84505	3.64e-05	0.00057297	2.07232	O75147	3.46097	0.200815	OBSL1	OBSL1_HUMAN
0.407476	0.25819	0.556761	0.201806	5.8333	3.72e-05	0.000583534	2.05076	P32455	3.45589	0.231099	GBP1	GBP1_HUMAN
-0.280918	-0.383849	-0.177987	-1.445	-5.83261	3.72e-05	0.000583534	2.0495	Q9NWK9	3.45589	0.159322	ZNHIT6	BCD1_HUMAN
-0.300365	-0.410448	-0.190282	0.521443	-5.83121	3.73e-05	0.000583839	2.04692	P43246	3.45574	0.170358	MSH2	MSH2_HUMAN
0.401922	0.254563	0.549282	-1.02632	5.82899	3.74e-05	0.000585005	2.04284	Q96Q06	3.45519	0.227995	PLIN4	PLIN4_HUMAN
-0.327131	-0.447202	-0.207059	2.50524	-5.82251	3.79e-05	0.000590665	2.03094	Q8N1F7	3.45251	0.185713	NUP93	NUP93_HUMAN
-0.587029	-0.802636	-0.371422	-1.33208	-5.8187	3.81e-05	0.000593542	2.02393	A6NED2	3.45115	0.333389	RCCD1	RCCD1_HUMAN
0.320082	0.202452	0.437713	1.6631	5.81527	3.84e-05	0.000595	2.01763	Q9NUQ6	3.45047	0.181819	SPATS2L	SPS2L_HUMAN
0.480465	0.303863	0.657067	0.920449	5.81428	3.84e-05	0.000595	2.01581	Q16864	3.45047	0.272923	ATP6V1F	VATF_HUMAN
-0.228527	-0.312529	-0.144525	2.82196	-5.81403	3.85e-05	0.000595	2.01536	P30520	3.45047	0.129812	ADSS2	PURA2_HUMAN
0.447212	0.282774	0.611649	0.241986	5.8122	3.86e-05	0.000595783	2.012	P63096	3.4501	0.25406	GNAI1	GNAI1_HUMAN
0.581707	0.367552	0.795861	1.75867	5.80505	3.91e-05	0.000601857	1.99884	P61457	3.44727	0.330738	PCBD1	PHS_HUMAN
0.381233	0.243876	0.51859	-1.13752	5.97117	3.91e-05	0.000601857	2.10123	Q8N1S5	3.44727	0.216756	SLC39A11	S39AB_HUMAN
0.683177	0.436824	0.92953	-2.90556	5.96617	3.95e-05	0.00060576	2.09259	Q8TAD7	3.44547	0.388634	OCC1	OCC1_HUMAN
0.256672	0.162038	0.351306	3.33737	5.79642	3.97e-05	0.000608141	1.98295	P14923	3.44438	0.146057	JUP	PLAK_HUMAN
0.23955	0.151205	0.327894	0.463175	5.79489	3.98e-05	0.000608625	1.98014	Q9UM22	3.44415	0.136323	EPDR1	EPDR1_HUMAN
0.834035	0.549183	1.11889	-2.72589	6.40675	4.01e-05	0.000612152	2.30669	O43548	3.44254	0.474856	TGM5	TGM5_HUMAN
-0.245761	-0.336509	-0.155014	0.306254	-5.78774	4.03e-05	0.000614115	1.96696	O95248	3.44165	0.13996	SBF1	MTMR5_HUMAN
0.26024	0.16409	0.35639	-1.18221	5.78433	4.06e-05	0.000616691	1.96069	Q9HBF4	3.44048	0.148256	ZFYVE1	ZFYV1_HUMAN
0.212222	0.133791	0.290653	0.268102	5.78273	4.07e-05	0.000617273	1.95774	P56962	3.44021	0.12091	STX17	STX17_HUMAN
0.249389	0.157165	0.341614	0.582265	5.77913	4.09e-05	0.000620089	1.95111	Q9BZL6	3.43894	0.142138	PRKD2	KPCD2_HUMAN
-0.323332	-0.442958	-0.203707	-0.107004	-5.77639	4.11e-05	0.000621365	1.94605	Q9H4I3	3.43837	0.184312	TRABD	TRABD_HUMAN
0.271354	0.170949	0.371759	1.14997	5.77578	4.12e-05	0.000621365	1.94493	Q8TE77	3.43837	0.154682	SSH3	SSH3_HUMAN
-0.41203	-0.564513	-0.259547	1.90852	-5.77479	4.13e-05	0.000621365	1.9431	Q96EN8	3.43837	0.234873	MOCOS	MOCOS_HUMAN
0.322962	0.203353	0.442571	-0.923659	5.77055	4.16e-05	0.000624931	1.93528	Q86TG7	3.43677	0.184186	PEG10	PEG10_HUMAN
0.285901	0.179886	0.391916	-0.658834	5.76338	4.21e-05	0.000631844	1.92205	Q969V6	3.43369	0.163196	MRTFA	MRTFA_HUMAN
-0.580937	-0.796804	-0.365069	4.6929	-5.75137	4.3e-05	0.000644436	1.89988	P02795	3.42816	0.332142	MT2A	MT2_HUMAN
0.222858	0.139964	0.305753	-1.98092	5.74559	4.35e-05	0.000649952	1.8892	Q8N0X4	3.42578	0.127505	CLYBL	CLYBL_HUMAN
-0.257463	-0.353297	-0.161628	-1.40529	-5.74146	4.38e-05	0.000653571	1.88156	Q7Z6J9	3.42422	0.14737	TSEN54	SEN54_HUMAN
-0.304078	-0.417312	-0.190845	-1.75351	-5.73905	4.4e-05	0.000655171	1.87712	Q8IWE5	3.42353	0.174087	PLEKHM2	PKHM2_HUMAN
0.449428	0.281968	0.616889	-0.624587	5.73558	4.43e-05	0.00065627	1.87069	Q9Y625	3.42306	0.257337	GPC6	GPC6_HUMAN
0.440064	0.276087	0.604041	-0.94986	5.73539	4.43e-05	0.00065627	1.87035	P09668	3.42306	0.251975	CTSH	CATH_HUMAN
0.646284	0.405449	0.88712	-2.50485	5.73499	4.43e-05	0.00065627	1.86961	O43593	3.42306	0.370054	HR	HAIR_HUMAN
-0.276747	-0.379912	-0.173582	-1.08339	-5.73299	4.45e-05	0.000657414	1.8659	Q14680	3.42257	0.158484	MELK	MELK_HUMAN
-1.08353	-1.48761	-0.679451	0.289763	-5.73063	4.47e-05	0.000658974	1.86155	P33552	3.42191	0.620625	CKS2	CKS2_HUMAN
0.233547	0.146432	0.320662	0.836279	5.72944	4.48e-05	0.000659156	1.85935	Q9Y4G6	3.42183	0.133774	TLN2	TLN2_HUMAN
0.240862	0.151002	0.330721	2.70365	5.72841	4.49e-05	0.00065916	1.85743	P28838	3.42183	0.137964	LAP3	AMPL_HUMAN
-0.234269	-0.321845	-0.146692	3.26171	-5.71683	4.58e-05	0.000670626	1.83601	P42166	3.41699	0.134378	TMPO	LAP2A_HUMAN
-0.360208	-0.494865	-0.22555	0.447799	-5.7168	4.58e-05	0.000670626	1.83594	Q99848	3.41699	0.206617	EBNA1BP2	EBP2_HUMAN
0.288425	0.180576	0.396275	-0.364067	5.71537	4.59e-05	0.000671114	1.83329	Q8IUH4	3.41678	0.165452	ZDHHC13	ZDH13_HUMAN
0.315452	0.197433	0.433471	1.39611	5.71231	4.62e-05	0.000673577	1.82764	O15460	3.41576	0.18101	P4HA2	P4HA2_HUMAN
0.964267	0.603071	1.32546	-0.0299972	5.70538	4.68e-05	0.000680815	1.81479	Q9BS40	3.41275	0.553795	LXN	LXN_HUMAN
0.268025	0.167406	0.368645	3.0008	5.69275	4.79e-05	0.000694469	1.79137	P49419	3.40716	0.154184	ALDH7A1	AL7A1_HUMAN
0.246004	0.153645	0.338362	0.480582	5.69237	4.79e-05	0.000694469	1.79067	Q9H8W4	3.40716	0.141516	PLEKHF2	PKHF2_HUMAN
0.401212	0.250491	0.551934	1.29024	5.6889	4.82e-05	0.000697553	1.78424	P15586	3.40592	0.230885	GNS	GNS_HUMAN
0.243927	0.152267	0.335586	1.13024	5.68736	4.83e-05	0.000698222	1.78138	Q5VWQ8	3.40565	0.140383	DAB2IP	DAB2P_HUMAN
0.232601	0.145096	0.320105	-0.0769573	5.6808	4.89e-05	0.000705281	1.76919	Q9UBP0	3.40281	0.133977	SPAST	SPAST_HUMAN
-0.237876	-0.327446	-0.148305	-1.80334	-5.67563	4.94e-05	0.000710612	1.75961	Q9C0B7	3.40069	0.1371	TANGO6	TNG6_HUMAN
-0.474326	-0.652987	-0.295664	3.95519	-5.67382	4.95e-05	0.000711647	1.75624	Q13451	3.40028	0.273413	FKBP5	FKBP5_HUMAN
0.560956	0.349456	0.772456	-1.72344	5.66823	5e-05	0.00071734	1.74586	Q9NX95	3.39803	0.323562	SYBU	SYBU_HUMAN
-0.592133	-0.810829	-0.373437	-1.04285	-5.82502	5.01e-05	0.00071734	1.84696	O43542	3.39803	0.341545	XRCC3	XRCC3_HUMAN
0.352905	0.219805	0.486005	-1.01238	5.66642	5.02e-05	0.00071734	1.74249	Q9UBU6	3.39803	0.203557	FAM8A1	FA8A1_HUMAN
0.222663	0.138621	0.306706	-1.61299	5.66212	5.06e-05	0.000721639	1.73451	Q96JK2	3.39634	0.128497	DCAF5	DCAF5_HUMAN
0.317219	0.197347	0.437091	-1.65547	5.65551	5.12e-05	0.000729033	1.72221	Q9BQ89	3.39347	0.18322	FAM110A	F110A_HUMAN
0.274298	0.170626	0.37797	-0.563353	5.65444	5.13e-05	0.000729131	1.72022	Q5M775	3.39343	0.158431	SPECC1	CYTSB_HUMAN
-0.308083	-0.425001	-0.191166	-0.844948	-5.63142	5.35e-05	0.00075891	1.67737	Q9Y232	3.38211	0.17854	CDYL	CDYL_HUMAN
0.272579	0.169079	0.376078	-1.08142	5.62835	5.38e-05	0.000761783	1.67166	Q8IWA4	3.38104	0.158015	MFN1	MFN1_HUMAN
0.265883	0.164851	0.366914	-0.484865	5.62423	5.42e-05	0.000766135	1.66398	P08571	3.37942	0.154207	CD14	CD14_HUMAN
0.302541	0.187501	0.41758	0.496484	5.62038	5.46e-05	0.000770148	1.6568	Q53T59	3.37794	0.175545	HS1BP3	H1BP3_HUMAN
0.348768	0.215946	0.48159	0.192584	5.61172	5.54e-05	0.00078098	1.64066	Q9UNF1	3.37398	0.202605	MAGED2	MAGD2_HUMAN
-0.364043	-0.503092	-0.224993	-0.0217032	-5.59517	5.71e-05	0.000802522	1.60977	Q96FX7	3.36625	0.211964	TRMT61A	TRM61_HUMAN
-0.397011	-0.545605	-0.248416	-2.86631	-5.74803	5.72e-05	0.000802522	1.71182	Q86XK3	3.36625	0.231159	SFR1	SFR1_HUMAN
0.402925	0.248788	0.557062	0.0873354	5.5866	5.8e-05	0.000813222	1.59375	Q9H4G0	3.36248	0.234866	EPB41L1	E41L1_HUMAN
0.666891	0.416365	0.917417	-1.90668	5.72693	5.93e-05	0.000829157	1.67464	Q9NSY2	3.35696	0.389372	STARD5	STAR5_HUMAN
-0.203012	-0.280937	-0.125087	0.243338	-5.5677	6.01e-05	0.000838385	1.55841	Q9NZU0	3.35381	0.118642	FLRT3	FLRT3_HUMAN
-0.465855	-0.644693	-0.287017	-0.651295	-5.56699	6.02e-05	0.000838385	1.55709	Q9H9K5	3.35381	0.272251	ERVMER34-1	MER34_HUMAN
0.299151	0.184277	0.414025	0.114721	5.56544	6.03e-05	0.000839282	1.55419	A1IGU5	3.3535	0.174843	ARHGEF37	ARH37_HUMAN
-0.338601	-0.468876	-0.208326	-0.539928	-5.55463	6.15e-05	0.00085452	1.53396	Q07864	3.34837	0.198203	POLE	DPOE1_HUMAN
-0.385174	-0.533598	-0.236751	0.384187	-5.54605	6.25e-05	0.000866516	1.51788	Q7Z6M1	3.34439	0.225734	RABEPK	RABEK_HUMAN
-0.710925	-0.966193	-0.455657	-2.86022	-6.09397	6.33e-05	0.000873744	1.69595	Q9HAW4	3.34201	0.416939	CLSPN	CLSPN_HUMAN
0.225969	0.138785	0.313153	-1.03675	5.53915	6.33e-05	0.000873744	1.50494	Q9UMX1	3.34201	0.132525	SUFU	SUFU_HUMAN
0.405533	0.249055	0.562011	0.952013	5.53864	6.34e-05	0.000873744	1.50398	Q02487	3.34201	0.237834	DSC2	DSC2_HUMAN
0.338047	0.207465	0.46863	-0.134344	5.5325	6.41e-05	0.000882067	1.49248	Q6UX71	3.3393	0.198417	PLXDC2	PXDC2_HUMAN
0.738408	0.472671	1.00414	-1.69233	6.0802	6.46e-05	0.000887391	1.87772	Q7L5A8	3.33758	0.433632	FA2H	FA2H_HUMAN
-0.329938	-0.457521	-0.202354	-0.166497	-5.52672	6.48e-05	0.000888357	1.48164	Q86U44	3.33727	0.193775	METTL3	MTA70_HUMAN
0.295967	0.181478	0.410457	-0.0870368	5.52469	6.5e-05	0.000889796	1.47782	O15254	3.3368	0.173848	ACOX3	ACOX3_HUMAN
0.336264	0.206169	0.466359	-1.12127	5.52394	6.51e-05	0.000889796	1.47642	Q14999	3.3368	0.197518	CUL7	CUL7_HUMAN
0.469375	0.287625	0.651126	-1.2918	5.51918	6.57e-05	0.000894976	1.46749	Q9NNX1	3.33514	0.275843	TUFT1	TUFT1_HUMAN
-0.332136	-0.460752	-0.20352	1.62757	-5.51889	6.57e-05	0.000894976	1.46693	Q9NR30	3.33514	0.19519	DDX21	DDX21_HUMAN
-0.39763	-0.551718	-0.243541	-1.29189	-5.5149	6.62e-05	0.00089998	1.45945	Q8IVH8	3.33354	0.233792	MAP4K3	M4K3_HUMAN
-0.21621	-0.300012	-0.132408	-1.80307	-5.51382	6.63e-05	0.000900218	1.45741	Q96EB6	3.33347	0.127126	SIRT1	SIR1_HUMAN
-0.2868	-0.398259	-0.175341	-1.6092	-5.49912	6.81e-05	0.000923243	1.4298	P33981	3.32623	0.168999	TTK	TTK_HUMAN
-0.304533	-0.422917	-0.18615	0.652346	-5.4976	6.83e-05	0.000924239	1.42694	Q9NSI2	3.32592	0.179465	SLX9	SLX9_HUMAN
0.196919	0.120325	0.273514	-0.0126762	5.49439	6.87e-05	0.000928111	1.4209	Q96K76	3.32472	0.116089	USP47	UBP47_HUMAN
0.236367	0.144292	0.328442	0.0559851	5.48623	6.97e-05	0.000940511	1.40556	O00212	3.3209	0.139504	RHOD	RHOD_HUMAN
0.219898	0.134154	0.305643	0.172876	5.48079	7.04e-05	0.000948339	1.39533	Q8IY33	3.31852	0.129877	MICALL2	MILK2_HUMAN
0.246817	0.150527	0.343106	-1.0479	5.47804	7.08e-05	0.000951487	1.39014	O43295	3.31757	0.145818	SRGAP3	SRGP3_HUMAN
0.39479	0.240747	0.548832	-1.73934	5.47714	7.09e-05	0.000951487	1.38844	O00192	3.31757	0.233239	ARVCF	ARVC_HUMAN
-0.29389	-0.408587	-0.179194	-1.13369	-5.47603	7.11e-05	0.000951813	1.38635	P42858	3.31747	0.173634	HTT	HD_HUMAN
-0.251034	-0.34943	-0.152638	1.84667	-5.45238	7.42e-05	0.000992358	1.34179	Q96HA7	3.30546	0.148853	TONSL	TONSL_HUMAN
0.517815	0.31482	0.72081	-1.63561	5.45153	7.43e-05	0.000992358	1.34019	P98082	3.30546	0.307043	DAB2	DAB2_HUMAN
0.223418	0.135681	0.311156	-0.70917	5.44206	7.57e-05	0.00100812	1.32232	Q8N573	3.30091	0.13266	OXR1	OXR1_HUMAN
0.415773	0.252387	0.57916	0.0880071	5.43839	7.62e-05	0.00101326	1.3154	Q9BQE5	3.29944	0.246986	APOL2	APOL2_HUMAN
-0.474176	-0.660598	-0.287754	-2.56271	-5.4359	7.65e-05	0.00101418	1.31071	Q9P2W1	3.29918	0.281702	PSMC3IP	HOP2_HUMAN
-0.3413	-0.475496	-0.207104	-0.579877	-5.43533	7.66e-05	0.00101418	1.30963	Q9HCE5	3.29918	0.202762	METTL14	MET14_HUMAN
0.564872	0.342762	0.786982	-0.255188	5.43515	7.66e-05	0.00101418	1.30929	Q9H3M7	3.29918	0.335584	TXNIP	TXNIP_HUMAN
0.431451	0.261564	0.601339	-0.495695	5.42751	7.77e-05	0.00102687	1.29486	Q9NQZ2	3.29558	0.256599	UTP3	SAS10_HUMAN
0.268521	0.162709	0.374332	0.688088	5.42345	7.83e-05	0.00103285	1.2872	Q9P265	3.2939	0.15978	DIP2B	DIP2B_HUMAN
0.280159	0.169536	0.390782	0.106862	5.41237	7.99e-05	0.00105244	1.26626	Q9H939	3.28847	0.166981	PSTPIP2	PPIP2_HUMAN
0.23654	0.143009	0.33007	-1.03238	5.40483	8.1e-05	0.00106545	1.25199	P28715	3.28491	0.141136	ERCC5	ERCC5_HUMAN
0.334388	0.201953	0.466823	0.909662	5.39608	8.24e-05	0.00108102	1.23544	Q9UHD9	3.2807	0.199775	UBQLN2	UBQL2_HUMAN
0.227441	0.137246	0.317636	-0.356264	5.38912	8.34e-05	0.00109321	1.22226	O15534	3.27744	0.136016	PER1	PER1_HUMAN
0.30637	0.184697	0.428043	1.50258	5.38123	8.47e-05	0.00110747	1.20731	Q13423	3.27368	0.183428	NNT	NNTM_HUMAN
0.346658	0.208855	0.484461	3.32705	5.37614	8.55e-05	0.00111461	1.19768	O14745	3.27181	0.207668	NHERF1	NHRF1_HUMAN
-0.554868	-0.775446	-0.33429	-1.28864	-5.37597	8.55e-05	0.00111461	1.19734	Q14191	3.27181	0.332397	WRN	WRN_HUMAN
0.330251	0.198709	0.461792	-0.889234	5.36551	8.72e-05	0.00113455	1.17751	Q9Y3Q8	3.26665	0.198151	TSC22D4	T22D4_HUMAN
-0.314512	-0.439983	-0.189041	0.346541	-5.35702	8.85e-05	0.00115065	1.16142	Q8IV48	3.26255	0.188945	ERI1	ERI1_HUMAN
0.35759	0.214901	0.500279	0.598594	5.35578	8.87e-05	0.0011514	1.15907	P22830	3.26236	0.214837	FECH	HEMH_HUMAN
-0.222494	-0.311526	-0.133462	-0.15484	-5.34075	9.13e-05	0.00118204	1.13052	Q10570	3.2547	0.133988	CPSF1	CPSF1_HUMAN
0.268591	0.161091	0.376091	0.287166	5.33964	9.14e-05	0.00118254	1.12841	Q9NQ48	3.25457	0.161753	LZTFL1	LZTL1_HUMAN
0.378908	0.22705	0.530767	-2.29343	5.33242	9.27e-05	0.00119653	1.1147	Q24JP5	3.25114	0.228431	TMEM132A	T132A_HUMAN
0.287437	0.172168	0.402707	0.341241	5.32915	9.32e-05	0.00120186	1.10848	Q96QC0	3.24984	0.173355	PPP1R10	PP1RA_HUMAN
-0.275411	-0.386046	-0.164775	-1.12077	-5.32006	9.48e-05	0.00122035	1.0912	Q9H334	3.24537	0.166331	FOXP1	FOXP1_HUMAN
0.412506	0.246671	0.57834	0.759096	5.31601	9.56e-05	0.0012276	1.08348	P16219	3.24364	0.24926	ACADS	ACADS_HUMAN
-0.491104	-0.689154	-0.293054	-0.997369	-5.29941	9.86e-05	0.00126405	1.0519	O43502	3.23506	0.297541	RAD51C	RA51C_HUMAN
0.432015	0.257732	0.606298	-1.67627	5.29754	9.89e-05	0.00126642	1.04832	P02686	3.23451	0.261786	MBP	MBP_HUMAN
-0.570405	-0.800557	-0.340254	0.395257	-5.29663	9.91e-05	0.0012665	1.0466	P28300	3.2345	0.345647	LOX	LYOX_HUMAN
0.437162	0.260715	0.613609	0.0121427	5.29489	9.94e-05	0.00126705	1.04328	Q6DKJ4	3.23437	0.264916	NXN	NXN_HUMAN
0.345217	0.205867	0.484566	1.38627	5.29439	9.95e-05	0.00126705	1.04234	O43252	3.23437	0.209198	PAPSS1	PAPS1_HUMAN
-0.296087	-0.415618	-0.176556	0.24008	-5.29379	9.96e-05	0.00126705	1.04118	P10398	3.23437	0.179426	ARAF	ARAF_HUMAN
0.491585	0.29268	0.69049	-0.876921	5.2818	0.000101845	0.0012936	1.01834	Q14534	3.22828	0.298458	SQLE	ERG1_HUMAN
0.332721	0.198013	0.467429	1.80829	5.27858	0.000102459	0.0012936	1.0122	P61421	3.22828	0.202007	ATP6V0D1	VA0D1_HUMAN
0.245344	0.146011	0.344676	-1.20352	5.27852	0.000102471	0.0012936	1.01207	P78310	3.22828	0.148957	CXADR	CXAR_HUMAN
0.243006	0.144617	0.341395	-0.840251	5.27838	0.000102497	0.0012936	1.01182	Q96EH3	3.22828	0.147537	MALSU1	MASU1_HUMAN
-0.814574	-1.14438	-0.484766	-1.19857	-5.27835	0.000102503	0.0012936	1.01176	Q3B726	3.22828	0.494556	POLR1F	RPA43_HUMAN
0.317599	0.188721	0.446476	1.30158	5.26661	0.000104774	0.00132016	0.989356	Q15031	3.2223	0.193183	LARS2	SYLM_HUMAN
0.256071	0.152109	0.360034	-0.0456603	5.26397	0.000105292	0.00132456	0.984319	Q9H0R6	3.22132	0.155805	QRSL1	GATA_HUMAN
-0.615787	-0.856163	-0.37541	-2.30056	-5.5543	0.000105815	0.00132902	1.13949	P15407	3.22033	0.374788	FOSL1	FOSL1_HUMAN
0.340083	0.201872	0.478294	-0.359969	5.25862	0.00010635	0.00133361	0.974098	Q14693	3.21932	0.207051	LPIN1	LPIN1_HUMAN
0.358944	0.212905	0.504982	-0.0159999	5.25278	0.000107517	0.0013461	0.962949	O15231	3.21657	0.21872	ZNF185	ZN185_HUMAN
0.243273	0.144239	0.342307	0.132329	5.24976	0.000108125	0.00135156	0.957185	P40855	3.21538	0.148292	PEX19	PEX19_HUMAN
-0.197886	-0.278457	-0.117314	1.23327	-5.24883	0.000108314	0.00135178	0.955398	Q9Y6I9	3.21533	0.120627	TEX264	TX264_HUMAN
-0.340003	-0.47847	-0.201536	-2.68861	-5.24765	0.000108553	0.00135262	0.953145	P49454	3.21515	0.207271	CENPF	CENPF_HUMAN
0.247294	0.146544	0.348044	0.0965544	5.24562	0.000108966	0.00135443	0.949268	Q86TP1	3.21475	0.150772	PRUNE1	PRUN1_HUMAN
0.232432	0.137726	0.327138	0.951793	5.24501	0.000109089	0.00135443	0.948111	Q9Y2D4	3.21475	0.141711	EXOC6B	EXC6B_HUMAN
-0.71037	-0.99985	-0.42089	1.65018	-5.2444	0.000109214	0.00135443	0.946942	Q6P5R6	3.21475	0.433105	RPL22L1	RL22L_HUMAN
-0.335763	-0.472854	-0.198672	-1.18733	-5.23425	0.000111309	0.00137824	0.927524	Q13395	3.20961	0.205039	TARBP1	TARB1_HUMAN
0.870219	0.514729	1.22571	-0.670727	5.23155	0.000111872	0.00138303	0.922371	Q9BPZ3	3.20859	0.531582	PAIP2	PAIP2_HUMAN
0.27044	0.159934	0.380947	-1.5619	5.23012	0.000112172	0.00138456	0.919639	Q86YD1	3.20826	0.165218	PTOV1	PTOV1_HUMAN
-0.488941	-0.68905	-0.288831	0.243891	-5.22177	0.00011394	0.00140419	0.903653	Q00535	3.2041	0.299093	CDK5	CDK5_HUMAN
-0.58202	-0.820408	-0.343633	0.00300904	-5.21775	0.000114801	0.00141208	0.895967	Q8IUF8	3.20244	0.356215	RIOX2	RIOX2_HUMAN
-0.289667	-0.408325	-0.171008	-0.919502	-5.21711	0.000114939	0.00141208	0.894738	Q96JI7	3.20244	0.177285	SPG11	SPTCS_HUMAN
0.249917	0.147515	0.35232	-0.242874	5.21575	0.000115233	0.00141349	0.892127	Q86UU1	3.20215	0.152972	PHLDB1	PHLB1_HUMAN
0.334494	0.197358	0.47163	-0.394951	5.21275	0.000115881	0.00141923	0.886396	Q08431	3.20095	0.204817	MFGE8	MFGM_HUMAN
0.262807	0.154962	0.370652	1.4738	5.20795	0.00011693	0.00142767	0.877193	Q9BSD7	3.1992	0.16101	NTPCR	NTPCR_HUMAN
0.278271	0.16408	0.392462	1.20917	5.20794	0.000116933	0.00142767	0.877169	Q9Y6W5	3.1992	0.170484	WASF2	WASF2_HUMAN
-1.15744	-1.60302	-0.711859	-0.562667	-5.68388	0.000117363	0.00143014	1.10093	P60006	3.19868	0.709223	ANAPC15	APC15_HUMAN
0.189466	0.111679	0.267254	0.913587	5.20536	0.000117499	0.00143014	0.872235	Q8N271	3.19868	0.116096	PROM2	PROM2_HUMAN
-0.367331	-0.518236	-0.216425	-0.0454977	-5.20214	0.000118211	0.00143537	0.866061	Q9BWH6	3.1976	0.225159	RPAP1	RPAP1_HUMAN
-0.406358	-0.570349	-0.242366	-2.57148	-5.33096	0.000118293	0.00143537	0.965876	O60906	3.1976	0.249081	SMPD2	NSMA_HUMAN
0.230588	0.135819	0.325358	-1.17887	5.19994	0.000118699	0.00143808	0.861851	O00562	3.19704	0.141366	PITPNM1	PITM1_HUMAN
-0.349205	-0.492777	-0.205632	-0.732079	-5.19802	0.000119128	0.00144106	0.858168	P42356	3.19643	0.214127	PI4KA	PI4KA_HUMAN
-0.263137	-0.371586	-0.154688	-1.00423	-5.18544	0.000121975	0.00147325	0.834037	Q13315	3.18988	0.161682	ATM	ATM_HUMAN
0.372873	0.219152	0.526594	5.13044	5.18391	0.000122324	0.0014752	0.83112	Q06830	3.18949	0.229137	PRDX1	PRDX1_HUMAN
-0.605363	-0.855153	-0.355573	-1.36703	-5.17929	0.00012339	0.00148578	0.822257	Q8IXQ3	3.18737	0.372254	C9orf40	CI040_HUMAN
0.297679	0.174826	0.420532	-1.75273	5.17835	0.000123609	0.00148613	0.82045	Q9ULL1	3.1873	0.183055	PLEKHG1	PKHG1_HUMAN
0.369018	0.216684	0.521352	0.151101	5.17703	0.000123915	0.00148755	0.817918	Q8N8N7	3.18702	0.226944	PTGR2	PTGR2_HUMAN
0.249234	0.146258	0.35221	0.259579	5.17252	0.000124972	0.00149795	0.809246	Q9NQT8	3.18495	0.153378	KIF13B	KI13B_HUMAN
-0.392572	-0.551994	-0.233151	-2.35135	-5.29777	0.000125469	0.00150163	0.905522	Q14674	3.18422	0.241642	ESPL1	ESPL1_HUMAN
0.232702	0.136434	0.32897	1.90491	5.16593	0.000126528	0.001512	0.796608	Q9Y305	3.18217	0.143328	ACOT9	ACOT9_HUMAN
0.30196	0.176871	0.427049	-1.84514	5.15894	0.000128203	0.00152969	0.783181	Q9BRK4	3.17872	0.186189	LZTS2	LZTS2_HUMAN
0.234445	0.137132	0.331758	0.851009	5.14872	0.000130692	0.00155647	0.763541	Q5HYI8	3.17355	0.144794	RABL3	RABL3_HUMAN
0.219521	0.128392	0.310651	-0.170918	5.14812	0.000130842	0.00155647	0.76237	P46939	3.17355	0.135577	UTRN	UTRN_HUMAN
-0.203209	-0.287628	-0.118789	-0.276534	-5.14433	0.000131777	0.00156522	0.755098	Q96SZ6	3.17188	0.125569	CDK5RAP1	CK5P1_HUMAN
0.21268	0.124243	0.301118	0.821347	5.13949	0.000132985	0.00157719	0.745782	Q9H3P7	3.16961	0.131516	ACBD3	GCP60_HUMAN
0.25623	0.149636	0.362825	-0.736376	5.13719	0.000133562	0.00158166	0.741359	O00499	3.16877	0.158488	BIN1	BIN1_HUMAN
0.189436	0.110465	0.268407	3.75447	5.12652	0.000136275	0.00161136	0.72083	P35221	3.16321	0.117379	CTNNA1	CTNA1_HUMAN
0.373458	0.217718	0.529199	0.560154	5.12473	0.000136737	0.0016144	0.717372	Q9BW83	3.16265	0.231444	IFT27	IFT27_HUMAN
0.389472	0.226924	0.552021	0.50462	5.12062	0.000137799	0.0016245	0.709476	P25311	3.16079	0.241511	AZGP1	ZA2G_HUMAN
-0.216346	-0.306686	-0.126006	1.36247	-5.11797	0.000138491	0.00163021	0.704362	Q13444	3.15974	0.1342	ADAM15	ADA15_HUMAN
-0.464015	-0.657963	-0.270067	-1.48936	-5.11302	0.00013979	0.00164306	0.694824	Q68CP9	3.15739	0.288045	ARID2	ARID2_HUMAN
-0.328279	-0.465548	-0.191011	4.36611	-5.11095	0.000140337	0.00164702	0.690844	P27708	3.15667	0.203831	CAD	PYR1_HUMAN
0.375864	0.218604	0.533124	0.314203	5.1079	0.000141148	0.00165408	0.684954	P04062	3.15539	0.233471	GBA1	GBA1_HUMAN
0.310007	0.18028	0.439733	-0.958436	5.10706	0.000141371	0.00165423	0.683349	O00391	3.15537	0.192565	QSOX1	QSOX1_HUMAN
0.579985	0.337032	0.822937	3.10081	5.10182	0.000142778	0.00166822	0.673236	Q9NS69	3.15285	0.360554	TOMM22	TOM22_HUMAN
0.227518	0.132122	0.322914	-1.07899	5.097	0.000144082	0.00168096	0.663956	Q6PML9	3.15057	0.141541	SLC30A9	ZNT9_HUMAN
0.466683	0.27087	0.662495	-0.522017	5.09344	0.000145056	0.00168982	0.657079	Q7L5L3	3.14899	0.290473	GDPD3	GDPD3_HUMAN
0.650663	0.377533	0.923793	-2.5695	5.09115	0.000145684	0.00169017	0.65267	G9CGD6;Q6P9H4	3.14893	0.404994	CNK3/IPCEF1;CNKSR3	CNIPF_HUMAN;CNKR3_HUMAN
-0.312023	-0.443006	-0.181039	-0.0293711	-5.09095	0.000145739	0.00169017	0.652285	P08651	3.14893	0.194213	NFIC	NFIC_HUMAN
0.274482	0.159255	0.389709	1.11048	5.09082	0.000145774	0.00169017	0.652041	Q92882	3.14893	0.170847	OSTF1	OSTF1_HUMAN
0.200809	0.1165	0.285119	-1.19937	5.09021	0.000145945	0.00169017	0.650846	Q2V2M9	3.14893	0.124991	FHOD3	FHOD3_HUMAN
0.216769	0.125707	0.307831	3.01375	5.08732	0.000146743	0.00169691	0.64528	Q13421	3.14774	0.134975	MSLN	MSLN_HUMAN
-0.242062	-0.343776	-0.140348	-1.33952	-5.08599	0.000147113	0.0016987	0.642709	Q6AI08	3.14742	0.15074	HEATR6	HEAT6_HUMAN
-0.482033	-0.68119	-0.282877	-2.6763	-5.20717	0.000147461	0.00170023	0.740088	Q96G04	3.14715	0.300203	EEF2KMT	EF2KT_HUMAN
0.223492	0.129514	0.317471	2.14965	5.08234	0.000148132	0.00170426	0.635664	Q5VZK9	3.14644	0.139219	CARMIL1	CARL1_HUMAN
0.342566	0.198491	0.486642	0.930176	5.0814	0.000148394	0.00170426	0.63386	Q96RQ3	3.14644	0.213393	MCCC1	MCCA_HUMAN
0.252235	0.146146	0.358324	0.349137	5.08116	0.00014846	0.00170426	0.633401	Q9BYB4	3.14644	0.157124	GNB1L	GNB1L_HUMAN
0.366347	0.21216	0.520534	-2.91447	5.07779	0.000149412	0.00171269	0.626882	P40424	3.14496	0.228314	PBX1	PBX1_HUMAN
0.238422	0.138046	0.338797	-1.52797	5.07631	0.000149831	0.00171499	0.624024	Q86WC4	3.14456	0.148608	OSTM1	OSTM1_HUMAN
0.253332	0.146659	0.360005	0.646562	5.07533	0.000150108	0.00171567	0.62214	Q86UT6	3.14444	0.157907	NLRX1	NLRX1_HUMAN
0.288529	0.166802	0.410256	-0.0383195	5.06561	0.000152895	0.00174347	0.603366	Q765P7	3.13961	0.180123	MTSS2	MTSS2_HUMAN
0.3382	0.195509	0.480891	-2.56729	5.06531	0.000152983	0.00174347	0.602778	Q9NS15	3.13961	0.211132	LTBP3	LTBP3_HUMAN
0.483815	0.279635	0.687995	6.69913	5.06402	0.000153356	0.0017441	0.600289	P61604	3.13951	0.302047	HSPE1	CH10_HUMAN
0.215048	0.124274	0.305821	3.08514	5.06298	0.000153657	0.0017441	0.598289	Q9C0D7	3.13951	0.134255	ZC3H12C	ZC12C_HUMAN
-0.3611	-0.513528	-0.208672	0.122564	-5.06283	0.000153702	0.0017441	0.597989	Q96LD4	3.13951	0.225436	TRIM47	TRI47_HUMAN
-0.260954	-0.371242	-0.150666	2.18449	-5.05668	0.000155502	0.00176198	0.586109	Q9UMD9	3.13644	0.163074	COL17A1	COHA1_HUMAN
0.225312	0.129977	0.320646	1.57193	5.05084	0.000157231	0.00177901	0.574827	O00330	3.13355	0.14093	PDHX	ODPX_HUMAN
0.401509	0.231545	0.571473	0.819214	5.04856	0.000157912	0.00178416	0.570416	P10114	3.13268	0.251209	RAP2A	RAP2A_HUMAN
-0.335668	-0.477872	-0.193463	-1.13852	-5.04458	0.000159108	0.00179509	0.56272	Q8IWF6	3.13084	0.210138	DENND6A	DEN6A_HUMAN
-0.253618	-0.361182	-0.146053	-1.61598	-5.03895	0.000160817	0.00181007	0.551818	P78549	3.12834	0.158899	NTHL1	NTH_HUMAN
0.277776	0.159947	0.395605	-2.29701	5.03817	0.000161054	0.00181007	0.550313	P15260	3.12834	0.174035	IFNGR1	INGR1_HUMAN
0.358883	0.206643	0.511123	0.242666	5.03794	0.000161125	0.00181007	0.549865	Q86SF2	3.12834	0.224851	GALNT7	GALT7_HUMAN
-0.336358	-0.479108	-0.193608	-1.36642	-5.03565	0.000161825	0.00181534	0.545442	Q15269	3.12746	0.210798	PWP2	PWP2_HUMAN
0.260733	0.14999	0.371477	0.646693	5.03162	0.000163069	0.0018267	0.537627	Q9NUL3	3.12558	0.163502	STAU2	STAU2_HUMAN
0.306336	0.176192	0.43648	2.86804	5.03041	0.000163442	0.00182828	0.535296	P09110	3.12532	0.192114	ACAA1	THIK_HUMAN
0.215408	0.123759	0.307057	-0.283542	5.02299	0.000165761	0.00185158	0.520928	Q12805	3.1215	0.135255	EFEMP1	FBLN3_HUMAN
-0.422911	-0.602905	-0.242916	0.488473	-5.02133	0.000166284	0.0018548	0.51771	P98172	3.12098	0.265592	EFNB1	EFNB1_HUMAN
0.184022	0.105587	0.262457	-0.8197	5.01406	0.000168597	0.00187794	0.503621	Q04912	3.11723	0.115706	MST1R	RON_HUMAN
-0.520709	-0.739317	-0.302101	-2.03318	-5.12447	0.00017105	0.00190118	0.588168	Q9Y664	3.11352	0.327793	KPTN	KPTN_HUMAN
-0.193497	-0.276102	-0.110892	-0.56598	-5.0061	0.000171167	0.00190118	0.488191	Q99708	3.11352	0.121809	RBBP8	CTIP_HUMAN
0.346607	0.198585	0.494628	1.28215	5.00428	0.000171759	0.00190508	0.484666	P06865	3.1129	0.218237	HEXA	HEXA_HUMAN
-0.473089	-0.66821	-0.277967	-1.93041	-5.25688	0.000173911	0.00192623	0.627688	O75712	3.10956	0.298195	GJB3	CXB3_HUMAN
0.20709	0.118427	0.295754	0.0357265	4.99166	0.000175931	0.00194239	0.460188	Q9Y2H6	3.10703	0.130638	FNDC3A	FND3A_HUMAN
-0.577894	-0.787209	-0.36858	-1.43801	-6.2953	0.000176073	0.00194239	1.05246	Q8N1G0	3.10703	0.364552	ZNF687	ZN687_HUMAN
-0.208883	-0.298323	-0.119442	0.512733	-4.99112	0.00017611	0.00194239	0.459156	Q8N201	3.10703	0.131769	INTS1	INT1_HUMAN
-0.351076	-0.50144	-0.200713	-0.288617	-4.98986	0.000176532	0.00194433	0.456709	Q12769	3.10673	0.22149	NUP160	NU160_HUMAN
-0.288368	-0.412166	-0.16457	-2.37055	-4.97808	0.000180535	0.00198327	0.433845	Q9H9A7	3.10072	0.182281	RMI1	RMI1_HUMAN
0.26138	0.149165	0.373594	-0.151553	4.97798	0.000180572	0.00198327	0.43364	Q9BPX6	3.10072	0.165221	MICU1	MICU1_HUMAN
0.276187	0.157598	0.394777	-1.75124	4.97722	0.000180831	0.00198335	0.432175	Q969E4	3.1007	0.174582	TCEAL3	TCAL3_HUMAN
-0.320069	-0.457555	-0.182583	0.735092	-4.97524	0.000181514	0.00198807	0.428334	O75717	3.09998	0.202367	WDHD1	WDHD1_HUMAN
0.359273	0.207393	0.511153	-0.666974	5.08913	0.000182297	0.00199133	0.523004	P04066	3.09948	0.227191	FUCA1	FUCO_HUMAN
0.308656	0.17601	0.441301	4.86524	4.97292	0.000182317	0.00199133	0.423828	Q92526	3.09948	0.195183	CCT6B	TCPW_HUMAN
0.394409	0.227458	0.56136	-0.179921	5.08251	0.000184489	0.00201226	0.510769	O14593	3.09631	0.249666	RFXANK	RFXK_HUMAN
0.306338	0.174468	0.438208	0.878313	4.96461	0.000185227	0.00201752	0.407683	Q7Z3D6	3.09552	0.193965	DGLUCY	GLUCM_HUMAN
0.403354	0.229576	0.577132	0.33022	4.96045	0.000186703	0.00203078	0.39959	O00159	3.09353	0.255557	MYO1C	MYO1C_HUMAN
-0.266704	-0.381888	-0.15152	-1.15701	-4.94844	0.000191029	0.00207252	0.376239	Q96H55	3.08734	0.169317	MYO19	MYO19_HUMAN
-0.211405	-0.302712	-0.120099	-0.957571	-4.94815	0.000191132	0.00207252	0.375689	Q96Q42	3.08734	0.134211	ALS2	ALS2_HUMAN
0.176603	0.100303	0.252903	-1.20851	4.94656	0.000191715	0.00207252	0.372585	Q7Z569	3.08734	0.112116	BRAP	BRAP_HUMAN
-0.190663	-0.27304	-0.108287	-0.293954	-4.94644	0.000191758	0.00207252	0.372355	O00443	3.08734	0.121043	PIK3C2A	P3C2A_HUMAN
0.280379	0.159234	0.401525	-0.29325	4.94617	0.000191857	0.00207252	0.371832	Q9P2M7	3.08734	0.177999	CGN	CING_HUMAN
-0.18088	-0.259056	-0.102704	-0.57883	-4.94479	0.000192361	0.00207513	0.369154	Q96EK7	3.08696	0.114846	FAM120B	F120B_HUMAN
-0.272988	-0.391052	-0.154924	-0.848275	-4.94148	0.000193582	0.00208544	0.362707	O75815	3.08545	0.173413	BCAR3	BCAR3_HUMAN
-0.247432	-0.354508	-0.140355	-2.14642	-4.93846	0.000194701	0.00209463	0.356831	P11473	3.08411	0.157247	VDR	VDR_HUMAN
-0.266575	-0.381987	-0.151162	0.195413	-4.93623	0.000195531	0.00210069	0.352492	Q9Y4C2	3.08323	0.169461	TCAF1	TCAF1_HUMAN
-0.394153	-0.56484	-0.223466	-1.27579	-4.93508	0.000195961	0.00210244	0.350255	Q5SWX8	3.08298	0.250582	ODR4	ODR4_HUMAN
-0.448387	-0.642888	-0.253885	-1.84906	-4.92674	0.000199107	0.00213329	0.334022	Q9P215	3.07854	0.285473	POGK	POGK_HUMAN
-0.248826	-0.35678	-0.140871	-0.525059	-4.92589	0.00019943	0.00213385	0.332368	Q7Z4H7	3.07846	0.158423	HAUS6	HAUS6_HUMAN
0.32471	0.183787	0.465633	-2.4991	4.92428	0.000200046	0.00213753	0.329224	Q8N5C8	3.07793	0.206773	TAB3	TAB3_HUMAN
0.20543	0.116242	0.294617	0.554722	4.92251	0.000200723	0.00214187	0.325779	Q9Y4X5	3.07731	0.130842	ARIH1	ARI1_HUMAN
0.339485	0.192048	0.486923	-1.1931	4.92088	0.000201347	0.00214561	0.322617	Q9H1P3	3.07678	0.216262	OSBPL2	OSBL2_HUMAN
0.458593	0.262357	0.654828	-2.0073	5.0277	0.000203717	0.00216793	0.409356	P21217;P51993;Q11128	3.07362	0.292437	FUT3;FUT6;FUT5	FUT3_HUMAN;FUT6_HUMAN;FUT5_HUMAN
-0.57333	-0.822822	-0.323838	-2.18077	-4.91109	0.000205154	0.00218028	0.30353	Q99618	3.07188	0.36581	CDCA3	CDCA3_HUMAN
0.381592	0.215421	0.547764	2.08153	4.90765	0.000206508	0.00219171	0.296825	O43278	3.07029	0.2436	SPINT1	SPIT1_HUMAN
-0.530829	-0.762046	-0.299611	-1.07121	-4.9064	0.000206999	0.00219397	0.294404	Q9UJX6	3.06997	0.338904	ANAPC2	ANC2_HUMAN
0.323239	0.182321	0.464157	0.235019	4.90216	0.000208687	0.00220889	0.286127	P51649	3.0679	0.206509	ALDH5A1	SSDH_HUMAN
-0.442393	-0.635413	-0.249372	1.60339	-4.89817	0.000210284	0.0022228	0.278361	P01130	3.06598	0.28281	LDLR	LDLR_HUMAN
0.367169	0.206938	0.5274	-2.81781	4.89722	0.000210667	0.00222386	0.276505	Q9Y4K0	3.06583	0.234733	LOXL2	LOXL2_HUMAN
0.536628	0.302143	0.771113	-0.765511	4.89088	0.00021324	0.00224801	0.264135	O95169	3.06252	0.343439	NDUFB8	NDUB8_HUMAN
-0.418786	-0.60183	-0.235742	-2.25652	-4.88952	0.000213798	0.00225088	0.261475	Q68DK7	3.06213	0.268055	MSL1	MSL1_HUMAN
0.219192	0.123216	0.315167	-1.02531	4.88082	0.000217387	0.00228396	0.244511	Q05DH4	3.05766	0.140505	FHIP1A	FHI1A_HUMAN
0.719306	0.404329	1.03428	-2.01011	4.8805	0.00021752	0.00228396	0.243887	O60356	3.05766	0.461084	NUPR1	NUPR1_HUMAN
0.326073	0.182956	0.469191	0.269902	4.86914	0.000222309	0.00233064	0.221705	Q01995	3.05145	0.209442	TAGLN	TAGL_HUMAN
0.217007	0.121742	0.312272	-0.372065	4.86821	0.000222707	0.00233064	0.219879	Q9BRQ6	3.05145	0.139387	CHCHD6	MIC25_HUMAN
-0.260004	-0.374152	-0.145855	-0.0806638	-4.86787	0.000222853	0.00233064	0.219211	Q8WUM0	3.05145	0.167005	NUP133	NU133_HUMAN
0.537187	0.301188	0.773185	2.08595	4.86458	0.000224261	0.00234225	0.212795	P34931	3.04993	0.345217	HSPA1L	HS71L_HUMAN
0.335248	0.18789	0.482606	0.831559	4.86208	0.000225341	0.00235041	0.207904	Q9H7C9	3.04886	0.215519	AAMDC	AAMDC_HUMAN
0.226008	0.126639	0.325378	-0.601984	4.86072	0.000225929	0.00235234	0.20525	O75063	3.04861	0.145304	FAM20B	XYLK_HUMAN
-0.733893	-1.03082	-0.436969	-0.736555	-5.46811	0.000226123	0.00235234	0.564021	Q15034	3.04861	0.471832	HERC3	HERC3_HUMAN
0.278903	0.156128	0.401678	2.56963	4.85481	0.000228505	0.00237398	0.193699	Q9NTX5	3.04579	0.179477	ECHDC1	ECHD1_HUMAN
-0.318995	-0.45945	-0.178541	-0.28223	-4.85375	0.00022897	0.00237567	0.191631	P30530	3.04557	0.205292	AXL	UFO_HUMAN
-0.2076	-0.299158	-0.116042	-1.7704	-4.84572	0.000232526	0.0024094	0.175933	P08069	3.04123	0.133793	IGF1R	IGF1R_HUMAN
0.301077	0.168163	0.43399	0.906964	4.84102	0.000234635	0.00242806	0.166739	Q12955	3.03886	0.194188	ANK3	ANK3_HUMAN
-0.276323	-0.39834	-0.154305	1.68354	-4.83976	0.000235203	0.00243074	0.164278	Q13428	3.03852	0.178242	TCOF1	TCOF_HUMAN
0.272939	0.152126	0.393753	1.89009	4.82814	0.000240514	0.00248237	0.141536	Q7Z2K6	3.03203	0.176436	ERMP1	ERMP1_HUMAN
-0.292836	-0.422569	-0.163103	-0.851219	-4.82396	0.000242456	0.00249589	0.133348	Q16514	3.03036	0.189403	TAF12	TAF12_HUMAN
-0.339657	-0.490163	-0.189152	-2.07846	-4.82301	0.000242896	0.00249589	0.131502	Q9UBL6	3.03036	0.219687	CPNE7	CPNE7_HUMAN
-0.314769	-0.454255	-0.175284	-0.291347	-4.82273	0.000243028	0.00249589	0.130951	Q86U86	3.03036	0.203589	PBRM1	PB1_HUMAN
-0.534608	-0.771519	-0.297698	-2.39735	-4.82259	0.000243092	0.00249589	0.130681	Q01664	3.03036	0.345779	TFAP4	TFAP4_HUMAN
-0.37555	-0.542077	-0.209023	-0.0544877	-4.81963	0.00024448	0.0025055	0.124885	Q6NXE6	3.02917	0.242997	ARMC6	ARMC6_HUMAN
-0.248049	-0.358047	-0.13805	0.760043	-4.81924	0.000244664	0.0025055	0.124119	O75909	3.02917	0.160498	CCNK	CCNK_HUMAN
-0.242342	-0.349831	-0.134853	-1.68181	-4.81831	0.000245101	0.00250672	0.1223	P49848	3.02902	0.156813	TAF6	TAF6_HUMAN
0.282517	0.157168	0.407865	-0.137531	4.81674	0.000245846	0.00251107	0.119211	Q9UEY8	3.02848	0.182842	ADD3	ADDG_HUMAN
0.221734	0.123323	0.320146	1.23121	4.81523	0.00024656	0.0025151	0.11626	Q9NSK0	3.02799	0.143528	KLC4	KLC4_HUMAN
-0.320311	-0.462519	-0.178104	-0.909309	-4.81371	0.000247279	0.00251918	0.113293	Q75QN2	3.02749	0.20737	INTS8	INT8_HUMAN
0.257498	0.143076	0.37192	1.16549	4.80942	0.00024933	0.00253678	0.104886	Q9P270	3.02533	0.166823	SLAIN2	SLAI2_HUMAN
0.216172	0.120062	0.312281	2.14926	4.80688	0.000250554	0.00254595	0.0998987	O94905	3.02422	0.140101	ERLIN2	ERLN2_HUMAN
-0.485762	-0.701909	-0.269614	-0.841681	-4.80289	0.000252484	0.00256225	0.0920887	O43663	3.02224	0.315028	PRC1	PRC1_HUMAN
0.271879	0.150853	0.392906	0.242163	4.80094	0.000253432	0.00256857	0.0882725	Q5T0W9	3.02148	0.176365	FAM83B	FA83B_HUMAN
0.510341	0.286482	0.7342	-1.99573	4.90462	0.000254883	0.00257996	0.180299	Q9UKR5	3.02011	0.331202	ERG28	ERG28_HUMAN
0.706928	0.391872	1.02198	6.24752	4.79531	0.000256193	0.00258989	0.0772404	P07900	3.01892	0.458965	HSP90AA1	HS90A_HUMAN
-0.198902	-0.287566	-0.110238	-0.695737	-4.79425	0.000256721	0.0025919	0.0751453	Q13823	3.01868	0.129145	GNL2	NOG2_HUMAN
0.277789	0.15392	0.401658	0.0708376	4.79273	0.000257473	0.00259616	0.072168	P13716	3.01817	0.180396	ALAD	HEM2_HUMAN
0.513824	0.284494	0.743155	1.3982	4.78831	0.000259675	0.00261501	0.0635017	Q9UFN0	3.01593	0.333925	NIPSNAP3A	NPS3A_HUMAN
0.379664	0.212605	0.546724	-1.39663	4.88933	0.000262112	0.00263619	0.151726	Q9NPC4	3.01343	0.246942	A4GALT	A4GAT_HUMAN
0.27747	0.153478	0.401461	-0.795789	4.78249	0.000262604	0.00263777	0.0520832	O95685	3.01325	0.180483	PPP1R3D	PPR3D_HUMAN
-0.266403	-0.385595	-0.147212	-0.345509	-4.77665	0.000265576	0.00266421	0.0406318	Q9NVM9	3.01015	0.173463	INTS13	INT13_HUMAN
-0.329246	-0.476603	-0.181889	0.928693	-4.77508	0.000266381	0.00266686	0.0375494	Q9BTW9	3.00984	0.214404	TBCD	TBCD_HUMAN
0.274573	0.151671	0.397476	-0.655828	4.77449	0.000266686	0.00266686	0.0363848	P50336	3.00984	0.178801	PPOX	PPOX_HUMAN
0.267695	0.147861	0.387529	-0.35214	4.77406	0.000266903	0.00266686	0.0355595	Q8NAF0	3.00984	0.174322	ZNF579	ZN579_HUMAN
0.268247	0.148151	0.388343	0.99617	4.7735	0.000267193	0.00266686	0.0344509	Q16134	3.00984	0.174682	ETFDH	ETFD_HUMAN
0.316155	0.174453	0.457856	3.30895	4.76819	0.000269942	0.00269088	0.0240368	O00151	3.00706	0.20607	PDLIM1	PDLI1_HUMAN
0.175846	0.0968681	0.254824	0.0345133	4.75835	0.000275116	0.00273899	0.00471488	Q96CN9	3.00155	0.114827	GCC1	GCC1_HUMAN
-0.397987	-0.576774	-0.219199	-2.34193	-4.7573	0.000275676	0.0027411	0.00264562	Q8IY47	3.00131	0.259905	KBTBD2	KBTB2_HUMAN
-0.257191	-0.372798	-0.141583	-0.000413166	-4.75442	0.000277214	0.00275258	-0.00301328	Q96PU4	3.00001	0.168031	UHRF2	UHRF2_HUMAN
-0.335682	-0.4866	-0.184765	2.00076	-4.75355	0.00027768	0.00275258	-0.00472139	P33991	3.00001	0.219312	MCM4	MCM4_HUMAN
0.311904	0.171666	0.452143	1.28346	4.75318	0.000277879	0.00275258	-0.0054528	Q9UBB4	3.00001	0.203777	ATXN10	ATX10_HUMAN
0.253988	0.139753	0.368223	1.46121	4.75165	0.000278699	0.00275723	-0.00844934	Q96PU5	2.99948	0.165968	NEDD4L	NED4L_HUMAN
0.439336	0.241568	0.637105	-1.07349	4.74755	0.000280918	0.00277561	-0.0165167	Q7Z7L7	2.99741	0.287281	ZER1	ZER1_HUMAN
0.546528	0.300462	0.792593	-1.47131	4.74669	0.000281385	0.00277561	-0.0182091	Q93073	2.99741	0.357373	SECISBP2L	SBP2L_HUMAN
0.35262	0.196208	0.509031	-2.35403	4.85017	0.000281614	0.00277561	0.0784274	Q9NZC4	2.99741	0.230577	EHF	EHF_HUMAN
0.248267	0.136373	0.360161	1.74163	4.74178	0.000284065	0.00279627	-0.0278526	P21283	2.9951	0.162466	ATP6V1C1	VATC1_HUMAN
0.343874	0.188723	0.499025	2.07584	4.73668	0.000286876	0.00282041	-0.0378687	P11310	2.99242	0.225233	ACADM	ACADM_HUMAN
0.313217	0.171857	0.454578	4.52216	4.73529	0.00028765	0.0028245	-0.0406122	P50502	2.99197	0.205184	ST13	F10A1_HUMAN
-0.879126	-1.27029	-0.487962	-2.76637	-4.83518	0.000289477	0.00283699	0.0503055	Q96RG2	2.99059	0.576169	PASK	PASK_HUMAN
0.330554	0.181241	0.479867	1.05418	4.73123	0.000289917	0.00283699	-0.0485965	P45954	2.99059	0.216641	ACADSB	ACDSB_HUMAN
0.246718	0.13527	0.358166	0.740327	4.73107	0.000290004	0.00283699	-0.0489004	Q13557	2.99059	0.161696	CAMK2D	KCC2D_HUMAN
0.253616	0.139035	0.368197	-1.08761	4.73035	0.000290409	0.00283743	-0.0503206	Q8N8R3	2.99055	0.16622	SLC25A29	S2529_HUMAN
0.24577	0.134709	0.35683	-1.75747	4.72929	0.000291004	0.00283972	-0.0524028	Q5T5U3	2.99029	0.161091	ARHGAP21	RHG21_HUMAN
0.218276	0.119615	0.316936	-0.950143	4.72816	0.000291641	0.00284242	-0.0546289	Q96RU3	2.99	0.143084	FNBP1	FNBP1_HUMAN
-0.266156	-0.38648	-0.145832	-0.111753	-4.7273	0.00029213	0.00284366	-0.0563306	Q5VW36	2.98986	0.174478	FOCAD	FOCAD_HUMAN
0.502692	0.275349	0.730036	0.505436	4.72552	0.000293137	0.00284797	-0.0598317	Q08380	2.98939	0.329591	LGALS3BP	LG3BP_HUMAN
-0.384186	-0.557946	-0.210427	-1.44958	-4.72522	0.000293302	0.00284797	-0.0604048	Q9H2J7	2.98939	0.251893	SLC6A15	S6A15_HUMAN
0.429499	0.23522	0.623778	-0.590405	4.7246	0.000293657	0.00284797	-0.0616363	Q9NV31	2.98939	0.281602	IMP3	IMP3_HUMAN
-0.307739	-0.447121	-0.168356	-2.08973	-4.71848	0.000297154	0.00287834	-0.0736771	Q9Y5J1	2.98608	0.201993	UTP18	UTP18_HUMAN
0.211629	0.115743	0.307514	1.09433	4.71685	0.000298095	0.0028839	-0.0768899	O43896	2.98547	0.138937	KIF1C	KIF1C_HUMAN
0.39767	0.217453	0.577887	0.574353	4.71582	0.000298687	0.00288609	-0.0789096	P00441	2.98524	0.261096	SOD1	SODC_HUMAN
0.404545	0.220987	0.588103	1.84452	4.71003	0.000302053	0.00291503	-0.0903049	P17096	2.98212	0.265888	HMGA1	HMGA1_HUMAN
-0.385089	-0.559879	-0.2103	4.04892	-4.70843	0.000302991	0.00292051	-0.0934592	P13489	2.98153	0.25315	RNH1	RINI_HUMAN
-0.448252	-0.65219	-0.244314	-1.74018	-4.69735	0.00030956	0.00298017	-0.11527	P17676	2.9752	0.295299	CEBPB	CEBPB_HUMAN
0.290512	0.158261	0.422763	-0.614449	4.69455	0.000311244	0.00299273	-0.120789	Q9P2E3	2.97388	0.191468	ZNFX1	ZNFX1_HUMAN
0.205405	0.111857	0.298954	0.470441	4.69252	0.000312474	0.0030001	-0.124798	P61966	2.97311	0.135412	AP1S1	AP1S1_HUMAN
0.283644	0.15445	0.412839	-1.35631	4.69203	0.000312772	0.0030001	-0.125767	P23470	2.97311	0.18699	PTPRG	PTPRG_HUMAN
-0.260809	-0.379859	-0.141759	0.989969	-4.6819	0.000318971	0.00305584	-0.145723	O43172	2.96734	0.172271	PRPF4	PRP4_HUMAN
-0.283024	-0.412316	-0.153733	-2.49992	-4.67825	0.000321238	0.00307382	-0.152922	P54132	2.9655	0.187061	BLM	BLM_HUMAN
0.21981	0.119379	0.320242	-1.23841	4.67745	0.000321737	0.00307485	-0.154499	Q6PJI9	2.96539	0.145285	WDR59	WDR59_HUMAN
0.379159	0.205752	0.552566	0.448494	4.67287	0.000324607	0.00309852	-0.163529	Q969S9	2.96298	0.250812	GFM2	RRF2M_HUMAN
0.334132	0.181033	0.487231	-2.37682	4.66418	0.000330126	0.00314739	-0.180666	Q6NV74	2.95806	0.221394	CRACDL	CRCDL_HUMAN
-0.401255	-0.585296	-0.217215	-1.4238	-4.65947	0.000333155	0.00317243	-0.18995	O75808	2.95557	0.266094	CAPN15	CAN15_HUMAN
0.225988	0.122276	0.329701	0.41559	4.65676	0.000334918	0.00318536	-0.195312	Q8IYJ3	2.95429	0.14993	SYTL1	SYTL1_HUMAN
-0.210035	-0.306445	-0.113625	0.114686	-4.65586	0.000335503	0.00318708	-0.197086	Q9HCU5	2.95412	0.139354	PREB	PREB_HUMAN
0.306328	0.165684	0.446973	-0.056641	4.65473	0.00033624	0.00319023	-0.199316	Q96EC8	2.95381	0.203264	YIPF6	YIPF6_HUMAN
-0.261548	-0.381716	-0.141379	-1.71492	-4.65147	0.000338372	0.0032066	-0.205741	Q8N2W9	2.95219	0.173645	PIAS4	PIAS4_HUMAN
0.406797	0.219767	0.593827	-0.382965	4.64832	0.000340453	0.00322244	-0.211971	Q96G21	2.95064	0.27022	IMP4	IMP4_HUMAN
0.340112	0.183653	0.496571	-1.72675	4.6457	0.000342187	0.00323496	-0.217136	Q9P2E5	2.94942	0.226017	CHPF2	CHPF2_HUMAN
0.259097	0.139849	0.378345	1.37622	4.64344	0.000343695	0.00324532	-0.221604	P05166	2.94841	0.172239	PCCB	PCCB_HUMAN
0.224615	0.121176	0.328054	-0.228439	4.64071	0.000345524	0.00325868	-0.226996	Q96RT1	2.94711	0.149382	ERBIN	ERBIN_HUMAN
-0.35803	-0.517886	-0.198173	-1.44306	-4.85599	0.000346379	0.00326284	-0.0805364	Q9BWT6	2.94671	0.238143	MND1	MND1_HUMAN
-0.401898	-0.587059	-0.216738	-2.13911	-4.63871	0.000346867	0.00326353	-0.230939	O75496	2.94664	0.267328	GMNN	GEMI_HUMAN
0.318349	0.171542	0.465156	0.263879	4.63432	0.000349839	0.00328757	-0.239609	Q6WKZ4	2.94433	0.211921	RAB11FIP1	RFIP1_HUMAN
-0.312455	-0.456607	-0.168303	1.48986	-4.6323	0.000351218	0.00329659	-0.243606	Q9BZE4	2.94346	0.208058	GTPBP4	GTPB4_HUMAN
0.195242	0.105094	0.28539	0.438771	4.62859	0.00035376	0.0033165	-0.250933	Q00653	2.94156	0.130092	NFKB2	NFKB2_HUMAN
-0.228295	-0.333884	-0.122705	-0.887269	-4.62067	0.00035925	0.00336396	-0.266578	O95235	2.93707	0.152349	KIF20A	KI20A_HUMAN
0.20582	0.110552	0.301089	3.09497	4.6171	0.00036176	0.00338345	-0.273653	Q96I99	2.93524	0.137436	SUCLG2	SUCB2_HUMAN
-0.727997	-1.02031	-0.435686	-3.18366	-5.67873	0.000364306	0.00340321	0.254353	Q9UQ84	2.93339	0.486424	EXO1	EXO1_HUMAN
0.218566	0.117237	0.319894	0.461366	4.60977	0.000366955	0.0034239	-0.288138	P18440	2.93147	0.146134	NAT1	ARY1_HUMAN
0.227962	0.122108	0.333816	-0.554051	4.6024	0.000372257	0.0034681	-0.30271	A6NJ78	2.92741	0.152629	METTL15	MET15_HUMAN
-0.265995	-0.389535	-0.142454	1.85159	-4.60144	0.000372957	0.0034681	-0.304616	Q9BV38	2.92741	0.178093	WDR18	WDR18_HUMAN
-0.349654	-0.512056	-0.187252	-0.723886	-4.60125	0.000373093	0.0034681	-0.304988	Q9NY93	2.92741	0.234105	DDX56	DDX56_HUMAN
0.316771	0.169613	0.463929	0.922215	4.60035	0.000373752	0.0034681	-0.30678	Q8TF74	2.92741	0.212089	WIPF2	WIPF2_HUMAN
-0.333415	-0.488312	-0.178518	-0.547511	-4.60015	0.000373894	0.0034681	-0.307166	Q5SRE5	2.92741	0.223233	NUP188	NU188_HUMAN
-0.182762	-0.267716	-0.097809	1.75889	-4.59765	0.000375718	0.00348092	-0.312108	Q9Y5P6	2.92624	0.122415	GMPPB	GMPPB_HUMAN
-0.192093	-0.281421	-0.102764	1.97717	-4.59569	0.000377158	0.00349015	-0.315992	O95347	2.9254	0.128701	SMC2	SMC2_HUMAN
0.209773	0.112164	0.307381	1.48132	4.59295	0.000379179	0.00350474	-0.321422	P30622	2.92407	0.14061	CLIP1	CLIP1_HUMAN
0.227724	0.121601	0.333847	2.28084	4.58593	0.0003844	0.00354883	-0.33531	Q13740	2.9201	0.15285	ALCAM	CD166_HUMAN
-0.426393	-0.625182	-0.227604	0.459029	-4.58403	0.000385824	0.00355613	-0.339065	Q9NUQ7	2.91945	0.286263	UFSP2	UFSP2_HUMAN
-0.254271	-0.372824	-0.135718	-0.571077	-4.58368	0.000386094	0.00355613	-0.339774	O95602	2.91945	0.170707	POLR1A	RPA1_HUMAN
0.242237	0.129271	0.355202	-0.367133	4.58273	0.000386809	0.00355856	-0.341654	Q8TEB1	2.91923	0.16264	DCAF11	DCA11_HUMAN
0.306331	0.163314	0.449348	-1.141	4.57754	0.000390744	0.00359055	-0.35193	Q08495	2.91639	0.205874	DMTN	DEMA_HUMAN
-0.244502	-0.358731	-0.130272	-1.71291	-4.57437	0.000393161	0.00360856	-0.358192	Q6AI12	2.91479	0.164411	ANKRD40	ANR40_HUMAN
0.409433	0.220745	0.59812	-0.829479	4.66831	0.000394006	0.00361211	-0.264221	P02792	2.91448	0.275345	FTL	FRIL_HUMAN
-0.179378	-0.263217	-0.0955386	-1.0421	-4.57248	0.000394621	0.00361353	-0.361955	Q2PPJ7	2.91436	0.120637	RALGAPA2	RGPA2_HUMAN
0.171988	0.0915396	0.252437	-0.194994	4.56888	0.000397398	0.0036314	-0.369077	Q9Y6N7	2.91278	0.11573	ROBO1	ROBO1_HUMAN
0.312271	0.166198	0.458345	0.292272	4.56866	0.000397566	0.0036314	-0.369504	Q9HAN9	2.91278	0.210126	NMNAT1	NMNA1_HUMAN
0.313123	0.166635	0.459612	-0.867618	4.56816	0.000397956	0.0036314	-0.370499	O15344	2.91278	0.210699	MID1	TRI18_HUMAN
0.30174	0.160512	0.442968	1.06399	4.56606	0.000399594	0.00364214	-0.374672	Q92614	2.91184	0.203105	MYO18A	MY18A_HUMAN
-0.23983	-0.352125	-0.127534	0.383732	-4.56426	0.000400998	0.00364693	-0.378233	Q9BRS2	2.91143	0.161456	RIOK1	RIOK1_HUMAN
-0.543282	-0.797667	-0.288898	-2.26917	-4.5642	0.000401046	0.00364693	-0.378353	O94782	2.91143	0.365743	USP1	UBP1_HUMAN
0.195892	0.104126	0.287659	0.960624	4.56207	0.000402716	0.00365644	-0.382573	O75879	2.9106	0.131914	GATB	GATB_HUMAN
0.198405	0.105453	0.291357	1.01594	4.56168	0.000403021	0.00365644	-0.383342	Q9Y697	2.9106	0.133606	NFS1	NFS1_HUMAN
0.331205	0.175839	0.486571	-1.6404	4.55587	0.000407619	0.0036939	-0.394858	Q86VP1	2.90735	0.223283	TAX1BP1	TAXB1_HUMAN
0.344238	0.182693	0.505784	0.454388	4.55401	0.000409099	0.00370305	-0.398537	O43739	2.90656	0.232133	CYTH3	CYH3_HUMAN
0.247953	0.131519	0.364387	2.41428	4.55112	0.000411419	0.00371978	-0.404277	Q9UBI6	2.90512	0.167286	GNG12	GBG12_HUMAN
-0.287063	-0.421881	-0.152246	-2.80452	-4.55053	0.000411897	0.00371982	-0.405454	O75747	2.90512	0.193673	PIK3C2G	P3C2G_HUMAN
-0.214028	-0.314615	-0.113441	3.84171	-4.54734	0.000414468	0.00373876	-0.411772	P52292	2.9035	0.144479	KPNA2	IMA1_HUMAN
-0.424832	-0.62475	-0.224913	0.136126	-4.54144	0.000419273	0.00377777	-0.423469	Q9BZH6	2.90018	0.28711	WDR11	WDR11_HUMAN
-0.244502	-0.35959	-0.129415	-0.14421	-4.5403	0.000420209	0.00378056	-0.425733	P15151	2.89995	0.165253	PVR	PVR_HUMAN
0.337604	0.178679	0.496529	-1.39155	4.53989	0.000420542	0.00378056	-0.426537	Q96NT0	2.89995	0.228178	CCDC115	CC115_HUMAN
-0.898633	-1.28116	-0.516104	-2.53779	-5.26746	0.000423142	0.0037996	-0.0722363	Q96GX5	2.89834	0.6077	MASTL	GWL_HUMAN
0.357733	0.189043	0.526424	-0.562922	4.53209	0.000427007	0.00382993	-0.44202	Q9Y2E5	2.8958	0.242129	MAN2B2	MA2B2_HUMAN
0.55024	0.290654	0.809826	0.633497	4.53003	0.000428731	0.00384102	-0.44611	Q9UIV8	2.89487	0.372545	SERPINB13	SPB13_HUMAN
0.213886	0.112906	0.314866	4.29658	4.52664	0.000431582	0.00386217	-0.452835	P24752	2.89312	0.144901	ACAT1	THIL_HUMAN
-0.458414	-0.67497	-0.241857	3.10048	-4.52392	0.000433881	0.00387833	-0.458226	P16403	2.89178	0.310705	H1-2	H12_HUMAN
-0.456129	-0.671661	-0.240598	-2.45124	-4.5228	0.000434836	0.00388247	-0.460458	Q9H3R5	2.89144	0.309194	CENPH	CENPH_HUMAN
0.215324	0.113549	0.317099	0.128355	4.5215	0.000435943	0.00388794	-0.463037	Q9BTZ2	2.89099	0.145983	DHRS4	DHRS4_HUMAN
0.202101	0.106554	0.297648	-1.32499	4.52044	0.000436848	0.0038916	-0.465141	O94953	2.89068	0.137033	KDM4B	KDM4B_HUMAN
-0.482206	-0.710344	-0.254068	-1.17601	-4.51715	0.000439671	0.00391233	-0.471677	Q9UBD5	2.88898	0.327148	ORC3	ORC3_HUMAN
0.287027	0.151109	0.422945	0.983733	4.5131	0.000443168	0.00393899	-0.479716	Q7Z7K0	2.8868	0.194878	CMC1	COXM1_HUMAN
0.350214	0.184235	0.516193	3.07407	4.5093	0.000446477	0.00396393	-0.487262	Q02818	2.88478	0.237945	NUCB1	NUCB1_HUMAN
0.514214	0.277507	0.750921	-1.39937	4.71003	0.000447528	0.00396789	-0.298507	Q9BU68	2.88446	0.34941	PRR15L	PR15L_HUMAN
0.28397	0.149336	0.418603	0.897894	4.50764	0.00044793	0.00396789	-0.490559	Q9HCC0	2.88446	0.192958	MCCC2	MCCB_HUMAN
0.28002	0.14706	0.41298	-2.29642	4.50088	0.000453898	0.00401419	-0.503985	Q8NE62	2.88074	0.19052	CHDH	CHDH_HUMAN
-0.191599	-0.282582	-0.100617	-0.558044	-4.50056	0.000454177	0.00401419	-0.504609	Q8TBB5	2.88074	0.130361	KLHDC4	KLDC4_HUMAN
-0.25562	-0.37729	-0.13395	-0.015479	-4.48996	0.000463715	0.0040939	-0.525691	Q9UKX7	2.87442	0.174302	NUP50	NUP50_HUMAN
-0.398728	-0.588549	-0.208908	-2.65928	-4.48915	0.00046445	0.0040958	-0.527297	Q9Y546	2.87427	0.271898	LRRC42	LRC42_HUMAN
-0.275048	-0.406051	-0.144045	-0.569709	-4.487	0.000466409	0.00410847	-0.531566	O14727	2.87327	0.187623	APAF1	APAF_HUMAN
-0.264669	-0.390781	-0.138558	0.520585	-4.48516	0.000468096	0.00411733	-0.535226	Q9GZS1	2.87258	0.180587	POLR1E	RPA49_HUMAN
0.273888	0.143372	0.404404	-2.44575	4.48476	0.00046846	0.00411733	-0.536016	Q9HBR0	2.87258	0.186878	SLC38A10	S38AA_HUMAN
0.317318	0.166017	0.468619	-1.19259	4.4821	0.000470909	0.00413424	-0.541304	P55290	2.87126	0.21661	CDH13	CAD13_HUMAN
-0.328304	-0.48499	-0.171619	1.60344	-4.47794	0.000474767	0.00416346	-0.549577	O60271	2.86899	0.224287	SPAG9	JIP4_HUMAN
0.248859	0.130045	0.367673	4.57247	4.47627	0.000476325	0.00417248	-0.5529	Q9BRA2	2.8683	0.170053	TXNDC17	TXD17_HUMAN
0.229614	0.119942	0.339285	-0.154654	4.47436	0.000478108	0.00418344	-0.556688	Q5W111	2.86745	0.156949	SPRYD7	SPRY7_HUMAN
-0.411579	-0.608194	-0.214963	2.149	-4.47368	0.000478747	0.00418438	-0.558043	Q06203	2.86738	0.281335	PPAT	PUR1_HUMAN
-0.426858	-0.630892	-0.222825	2.11532	-4.47107	0.000481202	0.00420118	-0.56323	Q14566	2.86609	0.291911	MCM6	MCM6_HUMAN
-0.584012	-0.863208	-0.304817	-0.556319	-4.47037	0.000481865	0.00420231	-0.564626	Q96SY0	2.866	0.399394	INTS14	INT14_HUMAN
0.936906	0.488817	1.385	0.736481	4.46849	0.000483644	0.00421316	-0.568363	O43653	2.86517	0.640917	PSCA	PSCA_HUMAN
0.309045	0.161086	0.457003	2.15195	4.46387	0.000488056	0.00424321	-0.577571	Q12797	2.86287	0.21158	ASPH	ASPH_HUMAN
0.350514	0.182697	0.51833	1.99888	4.46374	0.000488172	0.00424321	-0.577811	Q9UHD1	2.86287	0.239971	CHORDC1	CHRD1_HUMAN
0.234853	0.122356	0.34735	0.925488	4.46154	0.000490288	0.00425346	-0.582197	P46937	2.8621	0.16083	YAP1	YAP1_HUMAN
-0.782092	-1.09518	-0.469003	-2.42148	-5.81979	0.000490431	0.00425346	0.18038	Q96FT9	2.8621	0.535586	IFT43	IFT43_HUMAN
0.475699	0.247759	0.703639	0.183824	4.46006	0.000491712	0.00425988	-0.585138	Q9BWQ6	2.86161	0.32582	YIPF2	YIPF2_HUMAN
0.212305	0.11056	0.31405	2.13444	4.45941	0.000492344	0.00426067	-0.586441	Q13751	2.86155	0.145417	LAMB3	LAMB3_HUMAN
0.209376	0.10899	0.309763	1.04499	4.45739	0.000494295	0.00427286	-0.590449	Q96KP1	2.86063	0.143457	EXOC2	EXOC2_HUMAN
0.230264	0.119795	0.340732	2.71641	4.45469	0.000496922	0.00429085	-0.595822	P12830	2.85927	0.157843	CDH1	CADH1_HUMAN
0.298641	0.155281	0.442	-0.182728	4.45197	0.000499582	0.0043091	-0.601236	Q8N3E9	2.8579	0.204813	PLCD3	PLCD3_HUMAN
0.380841	0.200164	0.561518	-1.75981	4.53483	0.000505418	0.00435467	-0.517872	Q96CN4	2.8545	0.261499	EVI5L	EVI5L_HUMAN
-0.237209	-0.351419	-0.122999	0.0780187	-4.4387	0.000512772	0.00440918	-0.627651	Q9UJK0	2.85047	0.163106	TSR3	TSR3_HUMAN
-0.331309	-0.490829	-0.171789	-1.84155	-4.43861	0.000512865	0.00440918	-0.627834	Q7L1W4	2.85047	0.22781	LRRC8D	LRC8D_HUMAN
0.170206	0.088148	0.252263	-2.48159	4.43287	0.000518688	0.00445438	-0.639276	P25054	2.84717	0.11717	APC	APC_HUMAN
-0.236284	-0.350274	-0.122294	-0.127827	-4.42994	0.000521677	0.00447517	-0.645101	Q12788	2.84566	0.162745	TBL3	TBL3_HUMAN
-0.328084	-0.486421	-0.169746	-0.0954383	-4.42823	0.000523434	0.00448536	-0.648508	Q9Y244	2.84492	0.226032	POMP	POMP_HUMAN
0.223324	0.115509	0.331139	-2.72933	4.42677	0.000524942	0.00449339	-0.651423	Q14865	2.84434	0.15389	ARID5B	ARI5B_HUMAN
0.155933	0.0805733	0.231293	0.0999141	4.4221	0.000529788	0.00452947	-0.660735	Q12972	2.84175	0.10755	PPP1R8	PP1R8_HUMAN
0.269623	0.139304	0.399942	-0.468417	4.4216	0.000530307	0.00452947	-0.661727	P82970	2.84175	0.185964	HMGN5	HMGN5_HUMAN
-0.544146	-0.807194	-0.281098	-1.73456	-4.4209	0.00053104	0.00453081	-0.663127	P52429	2.84165	0.375319	DGKE	DGKE_HUMAN
0.188682	0.0974065	0.279957	-0.717412	4.41781	0.000534277	0.0045535	-0.669285	Q5W0V3	2.84003	0.130215	FHIP2A	FHI2A_HUMAN
0.30425	0.15702	0.45148	-1.5809	4.41636	0.000535803	0.00456157	-0.672175	Q9BXS4	2.83946	0.210015	TMEM59	TMM59_HUMAN
0.366871	0.189278	0.544464	2.88284	4.41485	0.000537389	0.00456926	-0.67517	P33121	2.83891	0.25329	ACSL1	ACSL1_HUMAN
-0.320506	-0.475671	-0.165341	-0.475419	-4.4144	0.000537867	0.00456926	-0.676071	Q9UHD2	2.83891	0.221279	TBK1	TBK1_HUMAN
-0.400449	-0.59446	-0.206437	1.0764	-4.41112	0.000541347	0.00459387	-0.682605	O95163	2.83716	0.276642	ELP1	ELP1_HUMAN
0.293963	0.151521	0.436404	3.16943	4.41047	0.000542042	0.00459481	-0.683904	O75531	2.8371	0.203083	BANF1	BAF_HUMAN
0.35834	0.184638	0.532042	1.96943	4.40881	0.000543818	0.00460491	-0.687218	P09669	2.83638	0.24762	COX6C	COX6C_HUMAN
0.199992	0.102935	0.29705	0.459388	4.40366	0.000549356	0.0046468	-0.697482	Q8IYI6	2.83344	0.138342	EXOC8	EXOC8_HUMAN
-0.216789	-0.322071	-0.111507	-0.312206	-4.40061	0.000552669	0.00466981	-0.703574	Q96BP3	2.83183	0.150046	PPWD1	PPWD1_HUMAN
-0.288757	-0.429066	-0.148449	-0.168709	-4.39824	0.000555247	0.00468657	-0.708289	Q13546	2.83067	0.19994	RIPK1	RIPK1_HUMAN
0.201004	0.103309	0.298699	-1.54656	4.39706	0.000556538	0.00469244	-0.710642	P28827	2.83026	0.139199	PTPRM	PTPRM_HUMAN
0.30477	0.156581	0.45296	-2.1995	4.39526	0.000558514	0.00470406	-0.714231	Q9C040	2.82945	0.211119	TRIM2	TRIM2_HUMAN
0.221585	0.113798	0.329372	-2.41177	4.39342	0.000560544	0.00471611	-0.717906	Q5TGY3	2.82862	0.15354	AHDC1	AHDC1_HUMAN
0.322979	0.16584	0.480118	-0.676195	4.39259	0.000561465	0.00471882	-0.719569	O75911	2.82843	0.223813	DHRS3	DHRS3_HUMAN
0.217276	0.111545	0.323008	0.165258	4.39175	0.000562385	0.00472152	-0.721228	Q14254	2.82825	0.150574	FLOT2	FLOT2_HUMAN
0.255033	0.130897	0.379169	-0.0327844	4.39065	0.000563609	0.00472675	-0.72343	P06280	2.82789	0.176763	GLA	AGAL_HUMAN
0.217042	0.111385	0.322698	1.24473	4.39011	0.000564209	0.00472675	-0.724507	Q9H0E2	2.82789	0.150431	TOLLIP	TOLIP_HUMAN
0.263342	0.135074	0.391609	-0.68982	4.38765	0.000566949	0.00474466	-0.729413	Q9UBG0	2.82665	0.182601	MRC2	MRC2_HUMAN
-0.170185	-0.253152	-0.087218	0.59007	-4.38374	0.00057133	0.00477362	-0.73721	Q2NKX8	2.82467	0.118089	ERCC6L	ERC6L_HUMAN
-0.250745	-0.372993	-0.128497	-0.440685	-4.38348	0.000571622	0.00477362	-0.737728	Q96EA4	2.82467	0.173988	SPDL1	SPDLY_HUMAN
0.644314	0.329834	0.958794	4.74121	4.37859	0.000577157	0.00481436	-0.747486	P63261	2.8219	0.44752	ACTG1	ACTG_HUMAN
-0.411596	-0.612513	-0.21068	2.64176	-4.3781	0.000577723	0.00481436	-0.748479	P49736	2.8219	0.285882	MCM2	MCM2_HUMAN
0.282051	0.144295	0.419806	-2.3801	4.3757	0.000580457	0.0048302	-0.75326	P37840	2.82083	0.195978	SNCA	SYUA_HUMAN
0.314812	0.161044	0.468581	-0.281795	4.37536	0.000580851	0.0048302	-0.753948	Q9NUJ3	2.82083	0.218742	TCP11L1	T11L1_HUMAN
0.408003	0.208537	0.607469	0.281263	4.37143	0.000585364	0.00485977	-0.761785	Q9UGK3	2.81883	0.283694	STAP2	STAP2_HUMAN
0.271176	0.138595	0.403758	0.667671	4.37119	0.000585641	0.00485977	-0.762264	P05165	2.81883	0.188555	PCCA	PCCA_HUMAN
0.205518	0.104883	0.306152	-0.124746	4.36447	0.000593451	0.0049194	-0.775678	O95167	2.81485	0.143103	NDUFA3	NDUA3_HUMAN
0.229976	0.117307	0.342645	0.800422	4.36221	0.000596104	0.0049362	-0.780194	Q8NHP8	2.81374	0.160197	PLBD2	PLBL2_HUMAN
0.264878	0.135088	0.394668	2.70818	4.36149	0.000596944	0.00493796	-0.78162	P09493	2.81362	0.184517	TPM1	TPM1_HUMAN
0.226238	0.115362	0.337113	-0.341152	4.36073	0.000597842	0.00494019	-0.783141	O60825	2.81347	0.157608	PFKFB2	F262_HUMAN
0.342219	0.174352	0.510087	-0.591366	4.35681	0.000602488	0.00497242	-0.790979	Q15773	2.81134	0.238587	MLF2	MLF2_HUMAN
0.147767	0.0752763	0.220258	-0.586412	4.35637	0.000603005	0.00497242	-0.791846	Q9NZM3	2.81134	0.103019	ITSN2	ITSN2_HUMAN
-0.374457	-0.556024	-0.192889	-0.792437	-4.43694	0.000607473	0.00500403	-0.704955	P56270	2.80927	0.261255	MAZ	MAZ_HUMAN
0.254311	0.129316	0.379307	-0.236635	4.34811	0.000612918	0.00503961	-0.808354	O75414	2.80695	0.177577	NME6	NDK6_HUMAN
-0.247762	-0.369543	-0.125982	-1.23918	-4.34798	0.000613072	0.00503961	-0.808608	Q9NZJ4	2.80695	0.173004	SACS	SACS_HUMAN
-0.358238	-0.534687	-0.181788	-1.51125	-4.3389	0.000624161	0.00512413	-0.826751	Q14114	2.8015	0.250632	LRP8	LRP8_HUMAN
0.193791	0.0983303	0.289251	-0.682029	4.3385	0.000624656	0.00512413	-0.827554	Q9BU02	2.8015	0.135581	THTPA	THTPA_HUMAN
-0.306061	-0.456982	-0.155139	0.417783	-4.33398	0.000630259	0.00515975	-0.836591	Q9Y4W2	2.79922	0.214302	LAS1L	LAS1L_HUMAN
0.172741	0.0875593	0.257924	0.466757	4.33389	0.000630369	0.00515975	-0.836768	Q8TF72	2.79922	0.120953	SHROOM3	SHRM3_HUMAN
0.173231	0.0877979	0.258663	0.30125	4.33341	0.000630963	0.00515975	-0.837722	Q53SF7	2.79922	0.121295	COBLL1	COBL1_HUMAN
-0.331406	-0.494907	-0.167905	-0.75037	-4.33182	0.000632952	0.00516123	-0.840906	Q9Y6D0	2.79913	0.232057	SELENOK	SELK_HUMAN
0.219564	0.11124	0.327887	0.300022	4.33178	0.000632994	0.00516123	-0.840974	O75886	2.79913	0.153742	STAM2	STAM2_HUMAN
0.280463	0.142075	0.41885	-1.38475	4.33119	0.000633743	0.00516123	-0.84217	Q969H4	2.79913	0.196385	CNKSR1	CNKR1_HUMAN
0.233879	0.118476	0.349282	0.31309	4.33117	0.000633766	0.00516123	-0.842207	Q9UM00	2.79913	0.163766	TMCO1	TMCO1_HUMAN
-0.259823	-0.388078	-0.131567	0.846129	-4.32942	0.000635953	0.00517369	-0.845693	Q9NS87	2.79834	0.181984	KIF15	KIF15_HUMAN
-0.237983	-0.355516	-0.120449	0.0124783	-4.32727	0.000638664	0.00519038	-0.849998	O60832	2.79728	0.16675	DKC1	DKC1_HUMAN
0.187779	0.0950007	0.280558	3.53198	4.32543	0.000640992	0.00519986	-0.853679	P18564	2.79668	0.131602	ITGB6	ITB6_HUMAN
0.536809	0.271562	0.802056	-1.48389	4.32512	0.00064138	0.00519986	-0.854292	P03973	2.79668	0.376212	SLPI	SLPI_HUMAN
-0.2528	-0.377723	-0.127877	-2.2816	-4.32478	0.000641811	0.00519986	-0.854971	P19419	2.79668	0.17717	ELK1	ELK1_HUMAN
-0.320383	-0.478778	-0.161988	-0.453198	-4.32273	0.000644421	0.00521564	-0.859078	Q9H0K6	2.79568	0.224614	PUS7L	PUS7L_HUMAN
-0.781797	-1.1585	-0.405096	-0.686245	-4.49974	0.000650456	0.00525908	-0.726156	Q96CG3	2.79296	0.548638	TIFA	TIFA_HUMAN
0.278618	0.140636	0.416601	1.83919	4.31536	0.000653878	0.00528132	-0.873818	Q9BR76	2.79157	0.195622	CORO1B	COR1B_HUMAN
0.269591	0.135959	0.403222	0.503433	4.31146	0.000658935	0.00531599	-0.881612	Q2M2I8	2.78942	0.189429	AAK1	AAK1_HUMAN
0.435	0.219355	0.650645	-1.15872	4.31101	0.00065952	0.00531599	-0.882511	Q8WXI7	2.78942	0.305655	MUC16	MUC16_HUMAN
-0.239709	-0.358614	-0.120805	-1.92872	-4.3084	0.000662932	0.00533802	-0.88773	Q8TET4	2.78805	0.168516	GANC	GANC_HUMAN
0.356794	0.179673	0.533915	0.829129	4.30503	0.000667366	0.00536824	-0.894474	O60784	2.78619	0.250993	TOM1	TOM1_HUMAN
0.272467	0.137059	0.407874	0.934006	4.30032	0.000673609	0.00541293	-0.903893	O96011	2.78346	0.19186	PEX11B	PX11B_HUMAN
0.354168	0.177662	0.530674	-1.30276	4.28824	0.000689905	0.00553823	-0.92807	Q9H6K1	2.77591	0.250069	ILRUN	ILRUN_HUMAN
-0.258875	-0.388049	-0.129702	-2.43727	-4.28299	0.000697104	0.00559032	-0.938568	Q02241	2.77281	0.182989	KIF23	KIF23_HUMAN
0.267582	0.133995	0.40117	-1.50952	4.28076	0.000700189	0.0056059	-0.943033	Q9BV19	2.77189	0.189207	C1orf50	CA050_HUMAN
0.256961	0.128645	0.385277	-0.659631	4.27973	0.00070163	0.0056059	-0.945111	O95081	2.77189	0.181697	AGFG2	AGFG2_HUMAN
-0.375869	-0.56357	-0.188168	2.5722	-4.27956	0.000701862	0.0056059	-0.945446	Q02750	2.77189	0.265776	MAP2K1	MP2K1_HUMAN
0.242748	0.121524	0.363972	-1.68692	4.27954	0.000701894	0.0056059	-0.945492	Q8N1W1	2.77189	0.171647	ARHGEF28	ARG28_HUMAN
0.225064	0.112586	0.337543	1.62475	4.27629	0.000706423	0.00563167	-0.951996	P22223	2.77038	0.15923	CDH3	CADH3_HUMAN
-0.558693	-0.837918	-0.279468	-1.51783	-4.2761	0.00070668	0.00563167	-0.952364	Q8WU10	2.77038	0.395267	PYROXD1	PYRD1_HUMAN
-0.339813	-0.509663	-0.169964	1.17546	-4.27568	0.000707267	0.00563167	-0.953203	Q8IZL8	2.77038	0.240413	PELP1	PELP1_HUMAN
-0.219389	-0.329099	-0.109678	-1.77452	-4.27361	0.00071018	0.00564916	-0.957358	Q14766	2.76935	0.155272	LTBP1	LTBP1_HUMAN
0.221404	0.110626	0.332182	-1.7546	4.27132	0.000713405	0.00566909	-0.96194	O60291	2.76818	0.156764	MGRN1	MGRN1_HUMAN
0.410716	0.205064	0.616368	-0.219889	4.26813	0.000717925	0.00569836	-0.968326	Q9Y2Q5	2.76648	0.290985	LAMTOR2	LTOR2_HUMAN
-0.542179	-0.813694	-0.270664	-0.0152574	-4.26755	0.000718749	0.00569836	-0.969485	P30825	2.76648	0.384124	SLC7A1	CTR1_HUMAN
0.302394	0.150932	0.453857	0.39376	4.26675	0.000719887	0.00569836	-0.971085	P61764	2.76648	0.214241	STXBP1	STXB1_HUMAN
-0.433564	-0.65073	-0.216398	-0.623265	-4.26669	0.000719983	0.00569836	-0.971219	O95059	2.76648	0.307172	RPP14	RPP14_HUMAN
-0.446908	-0.670848	-0.222968	3.05139	-4.26497	0.000722436	0.00571203	-0.974658	Q16831	2.76568	0.316717	UPP1	UPP1_HUMAN
0.195846	0.0976776	0.294015	0.693558	4.26355	0.00072447	0.00572089	-0.9775	Q15904	2.76517	0.138819	ATP6AP1	VAS1_HUMAN
0.233522	0.116458	0.350586	0.272113	4.26318	0.000725009	0.00572089	-0.978251	Q96S19	2.76517	0.165524	METTL26	MTL26_HUMAN
-0.186002	-0.279357	-0.0926472	4.29723	-4.25805	0.000732414	0.00577353	-0.988524	Q8IVF2	2.76213	0.131986	AHNAK2	AHNK2_HUMAN
-0.37075	-0.557029	-0.184471	-1.97366	-4.25351	0.000739033	0.00581989	-0.997618	Q96HE9	2.75948	0.263336	PRR11	PRR11_HUMAN
0.389339	0.193551	0.585127	0.673701	4.24982	0.000744456	0.00585674	-1.00501	P31321	2.75739	0.276749	PRKAR1B	KAP1_HUMAN
-0.349194	-0.524867	-0.173522	-1.06392	-4.24808	0.000747023	0.00586786	-1.00849	Q5XXA6	2.75676	0.24827	ANO1	ANO1_HUMAN
-1.30726	-1.95718	-0.657334	-2.34428	-4.32731	0.00074736	0.00586786	-0.915467	Q309B1	2.75676	0.929436	TRIM16L	TR16L_HUMAN
-0.866681	-1.29188	-0.441484	-3.89626	-4.41936	0.00075148	0.00589433	-0.828009	Q9NZ53	2.75526	0.616528	PODXL2	PDXL2_HUMAN
-0.175086	-0.263318	-0.0868533	-0.838604	-4.24084	0.000757828	0.00593821	-1.023	Q9H3H1	2.75279	0.124662	TRIT1	MOD5_HUMAN
0.205604	0.101966	0.309242	2.1369	4.23977	0.000759434	0.00594487	-1.02514	Q9H5N1	2.75242	0.146411	RABEP2	RABE2_HUMAN
0.222161	0.110085	0.334236	2.1633	4.23629	0.000764702	0.00597899	-1.03212	O96000	2.75052	0.15831	NDUFB10	NDUBA_HUMAN
0.173838	0.0861196	0.261556	0.999578	4.2353	0.00076621	0.00597899	-1.03411	Q9NYQ8	2.75052	0.123876	FAT2	FAT2_HUMAN
0.226538	0.112225	0.340851	3.34838	4.23521	0.000766341	0.00597899	-1.03429	Q7L1Q6	2.75052	0.161429	BZW1	5MP2_HUMAN
0.176551	0.0874552	0.265647	-0.957288	4.23489	0.000766829	0.00597899	-1.03493	Q9NPI6	2.75052	0.125809	DCP1A	DCP1A_HUMAN
-0.334038	-0.502637	-0.16544	0.503288	-4.2342	0.000767871	0.00598119	-1.0363	P40938	2.7504	0.238044	RFC3	RFC3_HUMAN
-0.1672	-0.251641	-0.082759	1.3259	-4.23167	0.000771739	0.00600538	-1.04138	Q15003	2.74905	0.119209	NCAPH	CND2_HUMAN
0.199873	0.0988435	0.300902	2.98342	4.22801	0.000777373	0.00604094	-1.04873	P14550	2.74709	0.142606	AKR1A1	AK1A1_HUMAN
0.276151	0.136555	0.415747	-0.334064	4.2277	0.000777843	0.00604094	-1.04934	Q92997	2.74709	0.197029	DVL3	DVL3_HUMAN
0.383893	0.19204	0.575745	-1.89855	4.30488	0.000779855	0.0060506	-0.958659	Q96HL8	2.74655	0.273954	SH3YL1	SH3Y1_HUMAN
-0.253862	-0.382246	-0.125478	1.37267	-4.22587	0.000780669	0.00605095	-1.053	Q16822	2.74653	0.181163	PCK2	PCKGM_HUMAN
0.318854	0.157546	0.480162	-0.0224238	4.22441	0.000782947	0.00605873	-1.05595	Q16651	2.74611	0.227578	PRSS8	PRSS8_HUMAN
-0.241606	-0.36384	-0.119373	-0.340206	-4.22424	0.000783211	0.00605873	-1.05629	P52564	2.74611	0.172443	MAP2K6	MP2K6_HUMAN
0.391789	0.193551	0.590027	-1.31361	4.22371	0.000784032	0.00605913	-1.05735	P53794	2.74609	0.279637	SLC5A3	SC5A3_HUMAN
0.310832	0.153501	0.468162	-0.687425	4.22224	0.000786327	0.00607091	-1.0603	P17813	2.74544	0.221906	ENG	EGLN_HUMAN
0.59417	0.293361	0.894978	1.29936	4.22133	0.000787738	0.00607416	-1.06211	P05204	2.74526	0.424212	HMGN2	HMGN2_HUMAN
0.177794	0.0877752	0.267813	0.428163	4.22098	0.000788291	0.00607416	-1.06282	Q12802	2.74526	0.126938	AKAP13	AKP13_HUMAN
0.452867	0.223542	0.682191	-0.954428	4.22036	0.000789263	0.0060757	-1.06406	Q8WUH1	2.74518	0.323338	CHURC1	CHUR_HUMAN
0.504652	0.248916	0.760388	-1.37182	4.21725	0.000794151	0.00610736	-1.0703	Q9H7M9	2.74344	0.360539	VSIR	VISTA_HUMAN
0.150187	0.0740644	0.22631	-0.632387	4.21646	0.000795398	0.00611098	-1.07189	Q96JJ3	2.74325	0.107306	ELMO2	ELMO2_HUMAN
-0.254306	-0.383385	-0.125226	-1.09603	-4.21045	0.000804949	0.00617833	-1.08394	Q6P2H3	2.73959	0.181939	CEP85	CEP85_HUMAN
0.208943	0.102803	0.315083	0.905942	4.20704	0.000810407	0.00621417	-1.09077	Q16537	2.73766	0.149591	PPP2R5E	2A5E_HUMAN
-0.245801	-0.370685	-0.120917	1.81847	-4.20636	0.000811504	0.00621653	-1.09214	O60287	2.73753	0.175987	URB1	NPA1P_HUMAN
-0.370365	-0.558612	-0.182119	1.1813	-4.20468	0.000814217	0.00623125	-1.09551	Q96HW7	2.73674	0.265248	INTS4	INT4_HUMAN
-0.459399	-0.692951	-0.225847	-0.592742	-4.20374	0.000815741	0.00623686	-1.09739	Q8TCG2	2.73644	0.329049	PI4K2B	P4K2B_HUMAN
0.353057	0.173498	0.532615	0.888108	4.2021	0.000818399	0.00625111	-1.10068	Q93050	2.73568	0.25295	ATP6V0A1	VPP1_HUMAN
-0.327453	-0.494033	-0.160874	-1.15704	-4.20104	0.000820125	0.00625425	-1.10281	Q15542	2.73551	0.234621	TAF5	TAF5_HUMAN
0.207958	0.102163	0.313752	1.03345	4.20088	0.000820399	0.00625425	-1.10314	Q9UKK3	2.73551	0.149002	PARP4	PARP4_HUMAN
-0.56361	-0.850582	-0.276638	0.363763	-4.19729	0.000826264	0.00628938	-1.11034	Q6IA86	2.73364	0.404104	ELP2	ELP2_HUMAN
-0.342082	-0.516268	-0.167897	-0.322657	-4.19708	0.000826604	0.00628938	-1.11075	Q8WUM9	2.73364	0.245271	SLC20A1	S20A1_HUMAN
0.17606	0.0863588	0.265761	0.479054	4.19461	0.000830672	0.00631423	-1.11571	Q99985	2.73232	0.126295	SEMA3C	SEM3C_HUMAN
0.236564	0.116021	0.357107	-0.347116	4.19406	0.000831581	0.00631504	-1.11682	Q9H9Q2	2.73228	0.169699	COPS7B	CSN7B_HUMAN
-0.456539	-0.689259	-0.223819	-0.764645	-4.19251	0.000834152	0.00632846	-1.11993	Q9NWT1	2.73157	0.327583	PAK1IP1	PK1IP_HUMAN
-0.338886	-0.511686	-0.166085	-0.429822	-4.19119	0.000836341	0.00633897	-1.12258	Q15050	2.73101	0.243212	RRS1	RRS1_HUMAN
0.275684	0.135053	0.416316	-0.733166	4.18948	0.000839187	0.00635442	-1.12601	P31146	2.7302	0.197913	CORO1A	COR1A_HUMAN
0.274309	0.134265	0.414353	4.02897	4.18607	0.000844894	0.00639149	-1.13285	P21796	2.72825	0.197066	VDAC1	VDAC1_HUMAN
0.271471	0.132809	0.410132	1.73964	4.18406	0.000848284	0.00641098	-1.1369	Q13510	2.72723	0.1951	ASAH1	ASAH1_HUMAN
0.203551	0.0993379	0.307763	1.95898	4.17428	0.00086494	0.00653059	-1.15652	Q07812	2.72104	0.14662	BAX	BAX_HUMAN
-0.263741	-0.398818	-0.128664	-0.790713	-4.17278	0.000867525	0.00654077	-1.15954	Q9NYV4	2.72051	0.190013	CDK12	CDK12_HUMAN
0.285821	0.139427	0.432216	3.46912	4.17253	0.00086795	0.00654077	-1.16003	Q16543	2.72051	0.205921	CDC37	CDC37_HUMAN
0.298364	0.145497	0.45123	-1.02769	4.17122	0.000870218	0.00654896	-1.16267	O95340	2.72009	0.21499	PAPSS2	PAPS2_HUMAN
-0.274562	-0.415243	-0.133881	0.668531	-4.17094	0.0008707	0.00654896	-1.16322	Q5C9Z4	2.72009	0.197839	NOM1	NOM1_HUMAN
0.258162	0.125856	0.390469	-1.18689	4.17005	0.000872248	0.00655434	-1.16502	Q6NSJ0	2.71982	0.186041	MYORG	MYORG_HUMAN
-0.312827	-0.473296	-0.152359	0.702455	-4.16624	0.000878882	0.0065979	-1.17266	Q86WQ0	2.71759	0.225619	NR2C2AP	NR2CA_HUMAN
-0.241191	-0.364999	-0.117383	3.41719	-4.16334	0.000883973	0.00662915	-1.17849	P25205	2.71601	0.174055	MCM3	MCM3_HUMAN
0.547877	0.266608	0.829145	-2.51721	4.16285	0.000884827	0.00662915	-1.17947	Q9Y6Q2	2.71601	0.395374	STON1	STON1_HUMAN
-0.307365	-0.465177	-0.149554	0.56714	-4.16243	0.00088557	0.00662915	-1.18032	O75694	2.71601	0.22181	NUP155	NU155_HUMAN
-0.204508	-0.309542	-0.0994729	-0.378737	-4.16108	0.000887949	0.00664064	-1.18302	Q96B70	2.71542	0.147614	LENG9	LENG9_HUMAN
0.202777	0.0984696	0.307085	0.847691	4.15463	0.000899418	0.00672003	-1.19597	Q13043	2.71143	0.146581	STK4	STK4_HUMAN
0.171344	0.0831859	0.259501	-0.616099	4.15372	0.000901055	0.00672589	-1.19781	Q8WTW3	2.71114	0.123872	COG1	COG1_HUMAN
0.45141	0.218986	0.683834	1.06768	4.15068	0.00090652	0.00676027	-1.20391	P35609	2.70942	0.326551	ACTN2	ACTN2_HUMAN
-0.276694	-0.419214	-0.134175	0.529281	-4.14912	0.000909345	0.00677492	-1.20705	Q8IVD9	2.70869	0.200215	NUDCD3	NUDC3_HUMAN
0.155913	0.075555	0.23627	-0.533581	4.14652	0.000914063	0.00680364	-1.21227	Q9NYQ6	2.70727	0.112877	CELSR1	CELR1_HUMAN
-0.261583	-0.396577	-0.12659	-1.01126	-4.1412	0.000923796	0.00686959	-1.22296	Q99523	2.70402	0.189608	SORT1	SORT_HUMAN
0.219711	0.106232	0.33319	1.89235	4.13775	0.000930173	0.00691048	-1.2299	Q5VW32	2.70202	0.159375	BROX	BROX_HUMAN
0.411785	0.199058	0.624511	2.38435	4.13693	0.000931697	0.00691528	-1.23155	P15313	2.70178	0.298728	ATP6V1B1	VATB1_HUMAN
0.250247	0.120937	0.379557	0.841071	4.13587	0.000933653	0.00692327	-1.23366	P07311	2.70139	0.181567	ACYP1	ACYP1_HUMAN
-0.33008	-0.500704	-0.159456	-0.990133	-4.13436	0.000936479	0.0069377	-1.23671	Q9NTJ4	2.70069	0.239552	MAN2C1	MA2C1_HUMAN
-0.189317	-0.287192	-0.0914412	-2.02312	-4.13376	0.000937603	0.0069395	-1.23792	Q9UGK8	2.7006	0.137399	SERGEF	SRGEF_HUMAN
-0.200622	-0.30436	-0.096884	-0.831617	-4.13305	0.000938929	0.00694279	-1.23935	Q9Y484	2.70044	0.145613	WDR45	WIPI4_HUMAN
0.220146	0.106295	0.333996	2.14954	4.13243	0.000940083	0.0069448	-1.24059	O15498	2.70035	0.159789	YKT6	YKT6_HUMAN
-0.240178	-0.364474	-0.115882	-2.30428	-4.12958	0.000945441	0.00697783	-1.24632	Q9NPI1	2.69874	0.174432	BRD7	BRD7_HUMAN
0.222624	0.107338	0.33791	1.69774	4.12691	0.000950471	0.00700839	-1.25167	Q9HA77	2.69727	0.161772	CARS2	SYCM_HUMAN
-0.247166	-0.375262	-0.11907	-1.79263	-4.12366	0.000956656	0.00704739	-1.25821	Q13206	2.69539	0.179731	DDX10	DDX10_HUMAN
0.176374	0.084907	0.267841	1.12303	4.12098	0.000961783	0.00707854	-1.2636	Q9H4A3	2.6939	0.128324	WNK1	WNK1_HUMAN
0.177606	0.0854505	0.269762	1.76484	4.11875	0.000966056	0.00709371	-1.26808	P35080	2.69318	0.129255	PFN2	PROF2_HUMAN
0.27676	0.133148	0.420371	-0.332589	4.11855	0.000966453	0.00709371	-1.26849	O60449	2.69318	0.201416	LY75	LY75_HUMAN
0.184093	0.0885654	0.27962	0.533015	4.1185	0.000966546	0.00709371	-1.26859	Q16527	2.69318	0.133976	CSRP2	CSRP2_HUMAN
-0.472481	-0.715362	-0.2296	-2.06562	-4.18515	0.000979593	0.00718277	-1.18983	Q9P2S5	2.68896	0.344395	WRAP73	WRP73_HUMAN
-0.414842	-0.630606	-0.199079	-1.3068	-4.10899	0.000985052	0.00721508	-1.28771	Q8N8R7	2.68744	0.302552	ARL14EP	AL14E_HUMAN
0.240593	0.115446	0.36574	-1.26066	4.10859	0.000985832	0.00721508	-1.28851	Q5HYI7	2.68744	0.175469	MTX3	MTX3_HUMAN
0.215505	0.103311	0.327699	0.0648105	4.10504	0.000992835	0.00725959	-1.29565	P27361	2.68536	0.157294	MAPK3	MK03_HUMAN
0.203727	0.0976014	0.309853	-0.0457366	4.10258	0.000997716	0.00728851	-1.30059	Q5TCZ1	2.68401	0.148772	SH3PXD2A	SPD2A_HUMAN
-0.328949	-0.500342	-0.157556	-2.08025	-4.10172	0.000999439	0.00729433	-1.30233	Q8N5V2	2.68374	0.24024	NGEF	NGEF_HUMAN
-0.28655	-0.435919	-0.137181	-0.478169	-4.09987	0.00100313	0.00731449	-1.30605	Q9Y2U5	2.6828	0.209348	MAP3K2	M3K2_HUMAN
-0.419387	-0.638043	-0.200731	-0.46562	-4.09905	0.00100476	0.00731961	-1.30768	Q9NX24	2.68257	0.306423	NHP2	NHP2_HUMAN
0.284586	0.136179	0.432994	2.03402	4.09815	0.00100658	0.00732605	-1.3095	Q9Y5Z4	2.68227	0.207954	HEBP2	HEBP2_HUMAN
-0.266137	-0.405037	-0.127237	-1.57449	-4.0948	0.00101332	0.00736835	-1.31624	Q9NSU2	2.68031	0.194615	TREX1	TREX1_HUMAN
-0.398247	-0.606232	-0.190263	3.53263	-4.09215	0.0010187	0.00740061	-1.32157	P78527	2.67883	0.291383	PRKDC	PRKDC_HUMAN
0.309103	0.147641	0.470565	0.870239	4.0913	0.00102042	0.00740631	-1.32328	Q9UNW1	2.67857	0.226181	MINPP1	MINP1_HUMAN
0.159035	0.0758981	0.242171	-0.670833	4.08818	0.00102681	0.00744579	-1.32956	Q969S2	2.67676	0.116449	NEIL2	NEIL2_HUMAN
0.196835	0.0939223	0.299748	-1.42449	4.08755	0.0010281	0.00744826	-1.33083	Q9UL01	2.67665	0.144134	DSE	DSE_HUMAN
-0.210011	-0.31984	-0.100183	-0.418987	-4.08654	0.00103017	0.00745097	-1.33286	Q9NYV6	2.67653	0.15379	RRN3	RRN3_HUMAN
0.185697	0.0885816	0.282813	1.49645	4.08645	0.00103036	0.00745097	-1.33305	P22033	2.67653	0.135985	MMUT	MUTA_HUMAN
-1.03515	-1.57658	-0.493729	0.139714	-4.08598	0.00103132	0.00745102	-1.33398	Q9NWL6	2.67653	0.758035	ASNSD1	ASND1_HUMAN
-0.245818	-0.374415	-0.117221	-0.869753	-4.08518	0.00103298	0.00745217	-1.3356	O00519	2.67647	0.180014	FAAH	FAAH1_HUMAN
-0.817938	-1.24123	-0.394646	-2.68607	-4.15719	0.00103337	0.00745217	-1.24394	Q6PIW4	2.67647	0.598981	FIGNL1	FIGL1_HUMAN
0.171802	0.0818749	0.261729	1.39454	4.08289	0.0010377	0.00747099	-1.3402	Q9BW92	2.67562	0.125852	TARS2	SYTM_HUMAN
-0.431233	-0.656959	-0.205506	3.73808	-4.08281	0.00103787	0.00747099	-1.34037	P41250	2.67562	0.315896	GARS1	GARS_HUMAN
0.166916	0.0795079	0.254324	0.111697	4.08109	0.00104143	0.00748975	-1.34381	Q96IF1	2.67476	0.122312	AJUBA	AJUBA_HUMAN
0.410048	0.195216	0.624879	-1.80807	4.07911	0.00104555	0.00751253	-1.3478	P21860	2.67373	0.300589	ERBB3	ERBB3_HUMAN
0.212623	0.101204	0.324041	0.765139	4.07832	0.00104722	0.00751766	-1.3494	Q7Z434	2.6735	0.155878	MAVS	MAVS_HUMAN
-0.513134	-0.782089	-0.24418	-1.72752	-4.07739	0.00104916	0.00752474	-1.35127	Q2T9J0	2.67318	0.376235	TYSND1	TYSD1_HUMAN
0.161348	0.0767014	0.245994	1.06616	4.07366	0.001057	0.00757407	-1.35877	Q5JTZ9	2.67096	0.1184	AARS2	SYAM_HUMAN
0.183835	0.0873617	0.280308	-1.22734	4.0724	0.00105966	0.00758622	-1.3613	Q9P260	2.67041	0.134929	RELCH	RELCH_HUMAN
0.235481	0.111881	0.359081	3.09248	4.07162	0.00106132	0.0075912	-1.36288	P22570	2.67019	0.17285	FDXR	ADRO_HUMAN
0.414865	0.19693	0.632801	-2.44904	4.06826	0.00106846	0.00763533	-1.36963	Q96K49	2.66822	0.304749	TMEM87B	TM87B_HUMAN
0.359198	0.170449	0.547948	-1.33526	4.06704	0.00107106	0.00764695	-1.37208	Q9UHW9	2.6677	0.263909	SLC12A6	S12A6_HUMAN
0.512991	0.243202	0.78278	0.731131	4.06363	0.00107838	0.00769226	-1.37894	P62760	2.66569	0.377187	VSNL1	VISL1_HUMAN
0.272147	0.129	0.415294	-2.27672	4.06304	0.00107967	0.00769446	-1.38014	Q96AX9	2.66559	0.200109	MIB2	MIB2_HUMAN
0.302709	0.143456	0.461962	-1.36496	4.06225	0.00108136	0.00769953	-1.38172	O94766	2.66536	0.2226	B3GAT3	B3GA3_HUMAN
-0.317274	-0.484273	-0.150276	-0.0272913	-4.06025	0.0010857	0.00772346	-1.38576	Q9UBN7	2.66431	0.233403	HDAC6	HDAC6_HUMAN
0.194802	0.0922522	0.297352	0.853571	4.05965	0.00108701	0.0077254	-1.38697	O43795	2.66422	0.143311	MYO1B	MYO1B_HUMAN
-0.379322	-0.57903	-0.179614	2.81308	-4.05922	0.00108793	0.0077254	-1.38783	P33992	2.66422	0.279058	MCM5	MCM5_HUMAN
0.216511	0.102439	0.330583	3.02767	4.05631	0.00109428	0.00776346	-1.39369	O15511	2.66255	0.159382	ARPC5	ARPC5_HUMAN
-0.255542	-0.390245	-0.120839	-0.32601	-4.0543	0.00109869	0.00778774	-1.39774	P46734	2.66148	0.188189	MAP2K3	MP2K3_HUMAN
0.224248	0.105959	0.342537	2.82865	4.05149	0.00110486	0.00781932	-1.40338	Q92841	2.6601	0.165229	DDX17	DDX17_HUMAN
-0.234096	-0.357582	-0.110609	-0.824674	-4.05137	0.00110513	0.00781932	-1.40363	Q9Y448	2.6601	0.172485	KNSTRN	SKAP_HUMAN
0.290684	0.137313	0.444055	2.06769	4.05048	0.0011071	0.00782625	-1.40542	P26440	2.6598	0.214205	IVD	IVD_HUMAN
-0.256996	-0.392612	-0.121381	0.275511	-4.04992	0.00110834	0.00782793	-1.40654	Q6RFH5	2.65972	0.189385	WDR74	WDR74_HUMAN
-0.280975	-0.429333	-0.132618	-1.85218	-4.0475	0.00111371	0.00785882	-1.41141	Q7Z6V5	2.65838	0.207161	ADAT2	ADAT2_HUMAN
0.22272	0.105059	0.340382	-0.061948	4.04534	0.00111854	0.00788587	-1.41578	Q6UWE0	2.65721	0.164282	LRSAM1	LRSM1_HUMAN
-0.3809	-0.582191	-0.17961	-2.03642	-4.04407	0.00112138	0.00789878	-1.41832	Q13111	2.65665	0.281018	CHAF1A	CAF1A_HUMAN
0.292937	0.138094	0.447781	-0.316565	4.04306	0.00112364	0.00790763	-1.42035	Q13555	2.65626	0.216152	CAMK2G	KCC2G_HUMAN
-0.206385	-0.315497	-0.0972719	1.44776	-4.04233	0.00112529	0.00791217	-1.42183	O15067	2.65607	0.152298	PFAS	PUR4_HUMAN
-0.249242	-0.381052	-0.117432	2.18416	-4.04114	0.00112797	0.00792398	-1.42423	P20839	2.65556	0.183959	IMPDH1	IMDH1_HUMAN
-0.420947	-0.641389	-0.200505	-2.3331	-4.10821	0.00113502	0.00796639	-1.33889	P56282	2.65373	0.310904	POLE2	DPOE2_HUMAN
0.207138	0.0974655	0.31681	2.23069	4.03638	0.00113874	0.00798538	-1.4338	Q7Z4V5	2.65292	0.153035	HDGFL2	HDGR2_HUMAN
0.339284	0.159463	0.519105	0.37153	4.0323	0.00114809	0.00804375	-1.44203	O43716	2.65043	0.250901	GATC	GATC_HUMAN
0.262161	0.12316	0.401162	2.28711	4.03068	0.0011518	0.00806262	-1.44528	Q92544	2.64963	0.193928	TM9SF4	TM9S4_HUMAN
0.257281	0.120838	0.393724	-0.788163	4.02983	0.00115375	0.00806313	-1.44698	Q9Y5Y5	2.64961	0.190319	PEX16	PEX16_HUMAN
-0.222293	-0.340183	-0.104403	-1.14991	-4.02976	0.00115392	0.00806313	-1.44713	Q9NPF5	2.64961	0.164437	DMAP1	DMAP1_HUMAN
0.198566	0.0932454	0.303886	2.91386	4.02923	0.00115515	0.00806452	-1.4482	P08559	2.64955	0.146889	PDHA1	ODPA_HUMAN
0.153876	0.0722229	0.23553	-0.873342	4.02742	0.00115935	0.00808667	-1.45185	Q7L099	2.64861	0.11387	RUFY3	RUFY3_HUMAN
-0.270468	-0.414065	-0.126872	-1.60836	-4.02533	0.0011642	0.00810916	-1.45606	Q96T21	2.64766	0.200222	SECISBP2	SEBP2_HUMAN
0.166289	0.0779989	0.254579	-0.774793	4.02514	0.00116463	0.00810916	-1.45643	Q04864	2.64766	0.1231	REL	REL_HUMAN
0.270775	0.126937	0.414612	3.08531	4.02315	0.00116929	0.00813443	-1.46045	P22307	2.64659	0.200529	SCP2	SCP2_HUMAN
0.2254	0.10557	0.345231	3.08381	4.01991	0.00117688	0.00818001	-1.46697	P27105	2.64468	0.167047	STOM	STOM_HUMAN
-0.236201	-0.361842	-0.11056	1.07082	-4.01772	0.00118206	0.00820873	-1.47138	Q8WVX9	2.64347	0.175131	FAR1	FACR1_HUMAN
0.321248	0.150311	0.492185	0.57491	4.01638	0.00118523	0.00822353	-1.47408	P49662	2.64286	0.238245	CASP4	CASP4_HUMAN
1.4814	1.02613	1.93668	-7.32148	9.49658	0.00118863	0.00823983	-0.0188515	Q92556	2.64218	1.09892	ELMO1	ELMO1_HUMAN
0.143995	0.0673339	0.220656	3.19148	4.01423	0.00119034	0.00824447	-1.47841	P55809	2.64198	0.106825	OXCT1	SCOT1_HUMAN
0.275131	0.128555	0.421706	0.688011	4.01149	0.00119688	0.00828246	-1.48393	Q93052	2.64041	0.204232	LPP	LPP_HUMAN
0.2803	0.130813	0.429787	1.26339	4.00728	0.00120702	0.00834529	-1.49242	Q9UHL4	2.63781	0.208274	DPP7	DPP2_HUMAN
-0.286838	-0.439868	-0.133809	-1.41275	-4.00582	0.00121054	0.00836231	-1.49535	Q96RL7	2.63711	0.213189	VPS13A	VP13A_HUMAN
-0.219498	-0.336624	-0.102372	0.992021	-4.00505	0.00121241	0.00836783	-1.4969	Q6PGP7	2.63689	0.163153	SKIC3	SKI3_HUMAN
0.258935	0.120687	0.397183	0.499258	4.00277	0.00121796	0.00839883	-1.5015	Q93062	2.63561	0.192559	RBPMS	RBPMS_HUMAN
0.233691	0.108853	0.358529	1.3479	4.00059	0.00122329	0.00842821	-1.50589	Q9HAB8	2.63441	0.173866	PPCS	PPCS_HUMAN
0.175043	0.0814065	0.26868	-0.382734	3.99511	0.00123679	0.00851375	-1.51693	Q8TBC3	2.63094	0.130404	SHKBP1	SHKB1_HUMAN
0.294892	0.137092	0.452693	-0.107861	3.99379	0.00124006	0.00852881	-1.51959	P78537	2.63033	0.21974	BLOC1S1	BL1S1_HUMAN
-0.597446	-0.9173	-0.277592	-1.87619	-3.99187	0.00124484	0.00855421	-1.52346	O15182	2.62931	0.445362	CETN3	CETN3_HUMAN
0.199284	0.0925551	0.306012	-0.143048	3.99044	0.00124841	0.00857127	-1.52634	P42694	2.62862	0.148593	HELZ	HELZ_HUMAN
0.605307	0.284207	0.926407	-1.54595	4.0556	0.00125565	0.0086035	-1.44101	Q9BZD2	2.62733	0.451561	SLC29A3	S29A3_HUMAN
0.215191	0.0998552	0.330526	1.65232	3.9874	0.00125602	0.0086035	-1.53245	P11182	2.62733	0.160533	DBT	ODB2_HUMAN
-0.526564	-0.808796	-0.244332	1.84701	-3.98726	0.00125638	0.0086035	-1.53275	O00541	2.62733	0.392819	PES1	PESC_HUMAN
0.498721	0.231337	0.766105	0.478965	3.98613	0.00125922	0.00861541	-1.53501	A5PLL7	2.62685	0.372115	PEDS1	PDES1_HUMAN
0.201568	0.0933135	0.309823	1.84212	3.97928	0.00127662	0.00872691	-1.54882	Q13753	2.62242	0.150652	LAMC2	LAMC2_HUMAN
0.150169	0.0694401	0.230898	-0.0706125	3.97539	0.00128661	0.00878755	-1.55666	Q9UKL6	2.62003	0.112339	PCTP	PPCT_HUMAN
0.303016	0.139951	0.466081	1.48348	3.97132	0.00129716	0.00885194	-1.56487	Q14677	2.61751	0.2269	CLINT1	EPN4_HUMAN
0.20569	0.0949382	0.316441	-1.67544	3.96911	0.00130292	0.00888355	-1.56933	P41162	2.61628	0.154094	ETV3	ETV3_HUMAN
-1.4272	-2.19609	-0.658304	-3.19557	-3.96686	0.00130879	0.00891585	-1.57385	Q9P225	2.61502	1.06971	DNAH2	DYH2_HUMAN
0.15167	0.0697728	0.233568	1.32008	3.95785	0.00133264	0.0090705	-1.59201	P53367	2.60907	0.113938	ARFIP1	ARFP1_HUMAN
0.221637	0.101914	0.341361	0.96538	3.95633	0.00133673	0.00909046	-1.59508	O95999	2.60831	0.166548	BCL10	BCL10_HUMAN
0.236381	0.108484	0.364277	-0.939092	3.94985	0.0013542	0.00920129	-1.60813	Q9Y496	2.60411	0.177913	KIF3A	KIF3A_HUMAN
-0.301731	-0.465007	-0.138455	-0.474382	-3.94936	0.00135555	0.00920251	-1.60913	Q9Y4K4	2.60407	0.227103	MAP4K5	M4K5_HUMAN
-0.242651	-0.373988	-0.111314	-0.37119	-3.94843	0.00135808	0.00921175	-1.61101	Q9C0J8	2.60372	0.18266	WDR33	WDR33_HUMAN
-0.225546	-0.34765	-0.103443	-1.42138	-3.94764	0.00136022	0.00921838	-1.6126	Q15058	2.60347	0.169801	KIF14	KIF14_HUMAN
0.337761	0.154871	0.520651	2.64831	3.94684	0.0013624	0.00922519	-1.6142	C9JRZ8	2.60321	0.254305	AKR1B15	AK1BF_HUMAN
0.329933	0.151223	0.508643	-0.493044	3.94555	0.00136594	0.00924124	-1.61682	Q16773	2.60261	0.248469	KYAT1	KAT1_HUMAN
0.280313	0.128456	0.43217	-0.40097	3.94492	0.00136766	0.00924492	-1.61808	Q8N4P3	2.60247	0.211112	HDDC3	MESH1_HUMAN
0.293096	0.134276	0.451915	0.931566	3.94399	0.00137022	0.0092543	-1.61996	Q8NCN5	2.60212	0.220769	PDPR	PDPR_HUMAN
0.296648	0.135849	0.457448	-1.42344	3.94263	0.00137395	0.00926279	-1.62269	Q92796	2.6018	0.223472	DLG3	DLG3_HUMAN
0.224106	0.102625	0.345587	1.76397	3.94252	0.00137427	0.00926279	-1.62293	Q5K651	2.6018	0.168824	SAMD9	SAMD9_HUMAN
0.142255	0.0651375	0.219372	-2.12203	3.94225	0.00137501	0.00926279	-1.62347	Q8WXW3	2.6018	0.107164	PIBF1	PIBF1_HUMAN
-0.214211	-0.330355	-0.0980669	2.30417	-3.94162	0.00137675	0.00926467	-1.62474	O94776	2.60173	0.161374	MTA2	MTA2_HUMAN
-0.348666	-0.537725	-0.159606	-1.77791	-3.9413	0.00137764	0.00926467	-1.62539	Q8NCD3	2.60173	0.262665	HJURP	HJURP_HUMAN
0.229792	0.105114	0.35447	3.06232	3.93889	0.00138431	0.0092973	-1.63024	P11498	2.60051	0.173194	PC	PYC_HUMAN
0.234511	0.107266	0.361757	-0.199168	3.93869	0.00138485	0.0092973	-1.63064	Q9BWH2	2.60051	0.176751	FUNDC2	FUND2_HUMAN
0.24792	0.113216	0.382624	0.649489	3.93334	0.00139981	0.00938754	-1.64143	O75348	2.59716	0.187098	ATP6V1G1	VATG1_HUMAN
0.422772	0.195317	0.650227	-0.946559	3.99881	0.00140068	0.00938754	-1.55141	Q5BJF2	2.59716	0.319054	TMEM97	SGMR2_HUMAN
0.17849	0.0814299	0.275551	2.02093	3.93009	0.00140898	0.00943513	-1.64799	Q9BZL4	2.5954	0.134793	PPP1R12C	PP12C_HUMAN
0.175693	0.0800509	0.271335	0.538677	3.92586	0.00142096	0.0095073	-1.6565	Q08357	2.59275	0.132816	SLC20A2	S20A2_HUMAN
0.190132	0.0865285	0.293735	-0.875111	3.92203	0.00143195	0.00957267	-1.66424	Q8NEZ2	2.59036	0.143863	VPS37A	VP37A_HUMAN
0.198932	0.0905051	0.307359	0.369734	3.921	0.00143491	0.0095843	-1.66631	P41236	2.58994	0.150547	PPP1R2	IPP2_HUMAN
-0.254306	-0.392976	-0.115635	4.41888	-3.91924	0.00144	0.00961016	-1.66987	P33316	2.589	0.192522	DUT	DUT_HUMAN
0.22893	0.104067	0.353794	1.14919	3.91829	0.00144273	0.00961248	-1.67177	Q8TAE6	2.58892	0.173317	PPP1R14C	PP14C_HUMAN
0.389242	0.176917	0.601567	2.39357	3.91786	0.00144399	0.00961248	-1.67265	P17900	2.58892	0.294685	GM2A	SAP3_HUMAN
-0.471998	-0.729482	-0.214514	-2.08672	-3.9176	0.00144474	0.00961248	-1.67317	Q9NRW4	2.58892	0.357337	DUSP22	DUS22_HUMAN
-0.242447	-0.374712	-0.110182	-1.46698	-3.91743	0.00144523	0.00961248	-1.67351	Q5T3I0	2.58892	0.18355	GPATCH4	GPTC4_HUMAN
-0.187982	-0.290579	-0.0853841	-0.735048	-3.91569	0.00145029	0.00963094	-1.67702	Q2KHR3	2.58825	0.142353	QSER1	QSER1_HUMAN
-0.940664	-1.39018	-0.491145	-1.67015	-4.87533	0.00145045	0.00963094	-0.791575	Q9NW38	2.58825	0.712335	FANCL	FANCL_HUMAN
0.1535	0.0696777	0.237322	3.48142	3.91362	0.00145632	0.00966175	-1.68119	O60664	2.58714	0.11629	PLIN3	PLIN3_HUMAN
-0.30586	-0.472929	-0.138791	-0.510553	-3.91251	0.00145957	0.00967519	-1.68343	P30307	2.58665	0.231761	CDC25C	MPIP3_HUMAN
-0.169396	-0.261948	-0.0768438	0.925388	-3.91152	0.00146247	0.00968625	-1.68542	O14777	2.58625	0.128377	NDC80	NDC80_HUMAN
0.2246	0.101853	0.347346	1.94594	3.91047	0.00146557	0.00969402	-1.68755	Q9Y2Q3	2.58598	0.170232	GSTK1	GSTK1_HUMAN
0.333597	0.151273	0.515921	-1.81957	3.91029	0.00146611	0.00969402	-1.68792	P35568	2.58598	0.252845	IRS1	IRS1_HUMAN
-0.479922	-0.742367	-0.217477	-0.603151	-3.90806	0.00147267	0.00972924	-1.6924	O95562	2.58471	0.363927	SFT2D2	SFT2B_HUMAN
0.53138	0.240682	0.822078	0.0907735	3.90655	0.00147715	0.00974544	-1.69545	O60831	2.58413	0.403039	PRAF2	PRAF2_HUMAN
0.150773	0.0682877	0.233258	-0.997803	3.9064	0.00147759	0.00974544	-1.69576	Q60I27	2.58413	0.114358	ALS2CL	AL2CL_HUMAN
0.220701	0.0998929	0.341509	-1.96619	3.90425	0.00148397	0.00977338	-1.70008	Q9UQR0	2.58313	0.167461	SCML2	SCML2_HUMAN
-0.471118	-0.729008	-0.213228	-0.649591	-3.90414	0.00148431	0.00977338	-1.70031	Q9H7B2	2.58313	0.35747	RPF2	RPF2_HUMAN
0.297897	0.134773	0.461021	-1.18422	3.90282	0.00148827	0.00979123	-1.70298	Q8IV38	2.5825	0.226091	ANKMY2	ANKY2_HUMAN
0.279077	0.126205	0.43195	-0.316756	3.90143	0.0014924	0.00981024	-1.70577	Q96I51	2.58182	0.211863	RCC1L	RCC1L_HUMAN
-0.369901	-0.572682	-0.16712	-0.471533	-3.89842	0.00150148	0.00986166	-1.71186	O95478	2.57999	0.281011	NSA2	NSA2_HUMAN
0.184406	0.0832606	0.285552	1.39469	3.89635	0.00150773	0.00989447	-1.71603	Q6IAA8	2.57883	0.140155	LAMTOR1	LTOR1_HUMAN
0.334628	0.150849	0.518408	1.10735	3.89131	0.00152307	0.00998681	-1.72619	Q9UHQ9	2.57559	0.254649	CYB5R1	NB5R1_HUMAN
-0.224904	-0.348476	-0.101333	1.55819	-3.88964	0.00152818	0.0100052	-1.72956	Q92922	2.57494	0.171193	SMARCC1	SMRC1_HUMAN
0.441066	0.198722	0.683409	-0.787951	3.88957	0.00152841	0.0100052	-1.72971	Q96F07	2.57494	0.335731	CYFIP2	CYFP2_HUMAN
-0.278578	-0.431661	-0.125495	-1.80424	-3.8891	0.00152984	0.0100062	-1.73064	Q8TE82	2.57491	0.212051	SH3TC1	S3TC1_HUMAN
-0.314137	-0.486849	-0.141426	1.91076	-3.88711	0.00153596	0.0100379	-1.73466	P33993	2.5738	0.239222	MCM7	MCM7_HUMAN
-0.209423	-0.324737	-0.0941094	1.28878	-3.88126	0.00155413	0.0101454	-1.74646	Q9NUQ3	2.57007	0.159711	TXLNG	TXLNG_HUMAN
-0.234295	-0.363313	-0.105277	-1.69707	-3.88099	0.00155498	0.0101454	-1.74701	O75448	2.57007	0.178679	MED24	MED24_HUMAN
0.269823	0.121221	0.418425	-1.3065	3.88046	0.00155663	0.0101477	-1.74807	Q8N5D0	2.56999	0.20578	WDTC1	WDTC1_HUMAN
0.231687	0.103912	0.359463	-0.967211	3.87511	0.00157346	0.0102489	-1.75887	Q14141	2.56652	0.176935	SEPTIN6	SEPT6_HUMAN
-0.171075	-0.265433	-0.0767172	0.600231	-3.8747	0.00157475	0.0102489	-1.75969	Q15477	2.56652	0.130647	SKIC2	SKI2_HUMAN
0.21429	0.0959211	0.332659	-0.58236	3.86896	0.00159304	0.0103594	-1.77128	O60292	2.56276	0.163889	SIPA1L3	SI1L3_HUMAN
-0.182729	-0.283704	-0.081753	-1.28638	-3.8674	0.00159803	0.0103832	-1.77442	Q14691	2.56195	0.139795	GINS1	PSF1_HUMAN
0.510083	0.230708	0.789458	-1.58307	3.92801	0.00160576	0.0104239	-1.68925	Q16854	2.56058	0.390444	DGUOK	DGUOK_HUMAN
0.151578	0.0677563	0.2354	1.31615	3.86464	0.00160693	0.0104239	-1.77999	P29353	2.56058	0.116026	SHC1	SHC1_HUMAN
0.355619	0.158912	0.552325	0.363751	3.86363	0.00161019	0.0104364	-1.78202	P14621	2.56015	0.272254	ACYP2	ACYP2_HUMAN
-0.247776	-0.384853	-0.110699	0.424033	-3.863	0.00161223	0.0104376	-1.78329	Q86YV9	2.56012	0.189695	HPS6	HPS6_HUMAN
0.307902	0.137551	0.478253	-0.66035	3.86276	0.00161302	0.0104376	-1.78378	P84022	2.56012	0.235727	SMAD3	SMAD3_HUMAN
-0.205952	-0.319926	-0.0919769	1.84339	-3.86177	0.00161623	0.0104498	-1.78578	P49792	2.5597	0.1577	RANBP2	RBP2_HUMAN
0.171095	0.076323	0.265868	-1.33961	3.85821	0.00162783	0.0105142	-1.79295	Q7Z2T5	2.55754	0.131121	TRMT1L	TRM1L_HUMAN
0.243001	0.108388	0.377613	-1.73694	3.8579	0.00162887	0.0105142	-1.79359	Q9GZT4	2.55754	0.186226	SRR	SRR_HUMAN
0.229541	0.102364	0.356719	0.710315	3.85728	0.00163089	0.0105186	-1.79484	Q8IZP0	2.5574	0.175922	ABI1	ABI1_HUMAN
0.291752	0.130036	0.453468	0.124627	3.8556	0.00163642	0.0105457	-1.79823	P57078	2.55649	0.223679	RIPK4	RIPK4_HUMAN
-0.31087	-0.48321	-0.13853	-1.6805	-3.85498	0.00163845	0.0105486	-1.79948	Q9Y5W7	2.5564	0.238345	SNX14	SNX14_HUMAN
0.422557	0.188279	0.656834	-0.531278	3.85464	0.00163956	0.0105486	-1.80015	P80365	2.5564	0.323976	HSD11B2	DHI2_HUMAN
-0.37157	-0.577658	-0.165482	0.48289	-3.85317	0.00164444	0.0105664	-1.80313	Q8N6R0	2.5558	0.284951	METTL13	EFNMT_HUMAN
0.252245	0.112333	0.392157	-1.5514	3.853	0.001645	0.0105664	-1.80348	Q6JQN1	2.5558	0.193442	ACAD10	ACD10_HUMAN
-0.214354	-0.333434	-0.0952735	-1.27236	-3.84699	0.00166499	0.010686	-1.81559	O14965	2.55184	0.164639	AURKA	AURKA_HUMAN
-0.260358	-0.405056	-0.11566	0.09384	-3.84536	0.00167046	0.0107125	-1.81889	Q5TBB1	2.55097	0.200042	RNASEH2B	RNH2B_HUMAN
0.243136	0.107925	0.378346	-0.916753	3.84297	0.00167853	0.0107554	-1.82372	Q9H0V9	2.54956	0.186913	LMAN2L	LMA2L_HUMAN
-0.829759	-1.29139	-0.368124	2.43475	-3.84134	0.00168402	0.0107818	-1.82699	Q9Y617	2.5487	0.638101	PSAT1	SERC_HUMAN
0.226113	0.100291	0.351935	-1.2009	3.8406	0.00168652	0.0107891	-1.82848	Q8TD43	2.54846	0.173902	TRPM4	TRPM4_HUMAN
-0.346163	-0.538889	-0.153438	-0.282014	-3.83859	0.00169337	0.0108241	-1.83254	O43156	2.54732	0.266351	TTI1	TTI1_HUMAN
0.260482	0.115386	0.405578	-0.855621	3.83665	0.00169998	0.0108575	-1.83645	Q96GS4	2.54623	0.20051	BORCS6	BORC6_HUMAN
0.243425	0.107806	0.379044	0.398197	3.83597	0.00170233	0.0108597	-1.83784	Q6ZXV5	2.54616	0.187385	TMTC3	TMTC3_HUMAN
-0.379336	-0.590687	-0.167985	0.076737	-3.83575	0.00170308	0.0108597	-1.83828	Q8IWB7	2.54616	0.292008	WDFY1	WDFY1_HUMAN
-0.758197	-1.18072	-0.335679	-0.826218	-3.83501	0.00170562	0.0108671	-1.83977	Q9H490	2.54592	0.583705	PIGU	PIGU_HUMAN
-0.311516	-0.485149	-0.137883	-1.63691	-3.83423	0.0017083	0.0108754	-1.84135	Q02086	2.54565	0.239849	SP2	SP2_HUMAN
0.16549	0.0732202	0.257759	0.68684	3.83303	0.00171242	0.010892	-1.84376	Q32P28	2.54511	0.127444	P3H1	P3H1_HUMAN
-0.158943	-0.247579	-0.0703062	-0.363384	-3.83228	0.001715	0.010892	-1.84528	O15111	2.54511	0.122402	CHUK	IKKA_HUMAN
0.297864	0.131755	0.463973	-1.06109	3.83226	0.00171506	0.010892	-1.84531	Q8N465	2.54511	0.229386	D2HGDH	D2HDH_HUMAN
0.250953	0.110965	0.390942	-2.02401	3.83116	0.00171887	0.0109065	-1.84754	Q07890	2.54465	0.193296	SOS2	SOS2_HUMAN
-0.18206	-0.283627	-0.0804925	1.24793	-3.83081	0.00172011	0.0109065	-1.84825	Q9HD15	2.54465	0.14023	SRA1	SRA1_HUMAN
0.248685	0.109866	0.387504	-0.539024	3.82851	0.00172808	0.0109391	-1.85289	Q96AB6	2.54359	0.191628	NTAN1	NTAN1_HUMAN
-0.226713	-0.353277	-0.100149	-0.36564	-3.8282	0.00172913	0.0109391	-1.8535	Q6UW02	2.54359	0.174697	CYP20A1	CP20A_HUMAN
-0.315871	-0.492213	-0.13953	-2.3885	-3.82812	0.00172943	0.0109391	-1.85367	Q8N9M1	2.54359	0.243399	C19orf47	CS047_HUMAN
0.290575	0.128271	0.45288	-0.588798	3.82611	0.00173642	0.0109671	-1.85772	O75431	2.54269	0.223986	MTX2	MTX2_HUMAN
-0.276918	-0.431597	-0.12224	0.839767	-3.82606	0.00173663	0.0109671	-1.85784	Q5TA45	2.54269	0.213459	INTS11	INT11_HUMAN
0.325623	0.145352	0.505893	-2.7007	3.88606	0.00174148	0.0109889	-1.77101	O43272	2.54199	0.251071	PRODH	PROD_HUMAN
-0.406012	-0.63297	-0.179055	0.632128	-3.82318	0.00174672	0.0110131	-1.86365	Q9HBI1	2.54121	0.313152	PARVB	PARVB_HUMAN
-0.327126	-0.508334	-0.145917	-2.31018	-3.88379	0.00174916	0.0110197	-1.77544	Q9NQC8	2.541	0.252328	IFT46	IFT46_HUMAN
-0.187974	-0.293088	-0.0828592	-1.09345	-3.82177	0.00175168	0.0110268	-1.86649	Q9HCE0	2.54077	0.145006	EPG5	EPG5_HUMAN
0.149441	0.0657551	0.233128	-1.55669	3.81633	0.00177097	0.0111393	-1.87746	P85298	2.53719	0.115445	ARHGAP8	RHG08_HUMAN
-0.319439	-0.498473	-0.140405	-1.81375	-3.81313	0.00178241	0.0112023	-1.88392	Q96SI1	2.53519	0.246964	KCTD15	KCD15_HUMAN
0.166473	0.0731408	0.259806	0.981061	3.8119	0.00178683	0.0112148	-1.8864	P50148	2.5348	0.128723	GNAQ	GNAQ_HUMAN
-0.256517	-0.400337	-0.112698	1.4491	-3.81178	0.00178724	0.0112148	-1.88663	Q12882	2.5348	0.198349	DPYD	DPYD_HUMAN
-0.737341	-1.147	-0.327679	-1.26604	-3.87224	0.00178873	0.0112152	-1.79797	P05549	2.53478	0.570143	TFAP2A	AP2A_HUMAN
-0.171399	-0.267556	-0.0752411	1.61247	-3.80938	0.00179593	0.0112513	-1.89149	O43805	2.53364	0.132592	SSNA1	SSNA1_HUMAN
0.240912	0.105728	0.376095	-1.15607	3.80859	0.00179878	0.0112532	-1.89308	Q9H7B4	2.53358	0.186371	SMYD3	SMYD3_HUMAN
0.244679	0.107379	0.381979	-0.780187	3.8085	0.00179909	0.0112532	-1.89325	Q9GZY8	2.53358	0.189286	MFF	MFF_HUMAN
0.381976	0.167532	0.59642	3.9859	3.80673	0.00180554	0.0112846	-1.89684	P19012	2.5326	0.295615	KRT15	K1C15_HUMAN
-0.349119	-0.545358	-0.152881	-2.8103	-3.80206	0.00182258	0.0113791	-1.90626	O00221	2.52964	0.270502	NFKBIE	IKBE_HUMAN
-0.207069	-0.32347	-0.0906684	-0.627187	-3.8018	0.00182355	0.0113791	-1.90679	Q684P5	2.52964	0.16044	RAP1GAP2	RPGP2_HUMAN
0.339034	0.148373	0.529695	0.93345	3.80024	0.00182927	0.0114058	-1.90993	Q96HS1	2.52881	0.262774	PGAM5	PGAM5_HUMAN
-0.513071	-0.801703	-0.22444	-1.85668	-3.79896	0.00183401	0.0114263	-1.91252	Q9NYZ3	2.52818	0.397765	GTSE1	GTSE1_HUMAN
0.14786	0.0646589	0.231061	2.49824	3.79796	0.00183768	0.011432	-1.91452	P51116	2.528	0.114638	FXR2	FXR2_HUMAN
0.336196	0.147016	0.525376	-0.539054	3.79792	0.00183783	0.011432	-1.9146	Q15067	2.528	0.260658	ACOX1	ACOX1_HUMAN
-0.288471	-0.450899	-0.126044	1.85344	-3.79552	0.00184674	0.0114783	-1.91945	P50579	2.52657	0.223784	METAP2	MAP2_HUMAN
0.175696	0.076745	0.274648	-0.710753	3.79464	0.00185002	0.0114869	-1.92123	Q6ICG6	2.5263	0.136312	KIAA0930	K0930_HUMAN
-0.221054	-0.345559	-0.0965485	-0.293998	-3.79437	0.00185103	0.0114869	-1.92177	Q9NQ55	2.5263	0.171502	PPAN	SSF1_HUMAN
-0.153331	-0.239721	-0.0669418	-0.0994675	-3.79315	0.0018556	0.0115061	-1.92424	Q8TF40	2.52571	0.118988	FNIP1	FNIP1_HUMAN
-0.218124	-0.341031	-0.0952167	-1.27058	-3.79276	0.00185705	0.0115061	-1.92502	Q9H410	2.52571	0.169268	DSN1	DSN1_HUMAN
0.346128	0.150979	0.541277	-0.222381	3.79053	0.00186541	0.0115409	-1.92953	Q92934	2.52464	0.268716	BAD	BAD_HUMAN
-0.373993	-0.584876	-0.163109	3.28784	-3.7901	0.00186703	0.0115409	-1.93039	O60814;P57053;P58876;P62807;Q5QNW6;Q93079;Q99877;Q99879;Q99880	2.52464	0.290349	H2BC12;H2BC12L;H2BC5;H2BC10;H2BC18;H2BC9;H2BC15;H2BC14;H2BC13	H2B1K_HUMAN;H2BFS_HUMAN;H2B1D_HUMAN;H2B1C_HUMAN;H2B2F_HUMAN;H2B1H_HUMAN;H2B1N_HUMAN;H2B1M_HUMAN;H2B1L_HUMAN
0.160801	0.07013	0.251472	0.0493101	3.79009	0.00186706	0.0115409	-1.93041	Q5JSZ5	2.52464	0.124838	PRRC2B	PRC2B_HUMAN
-0.248206	-0.388214	-0.108197	-1.37324	-3.78867	0.0018724	0.0115648	-1.93327	O95639	2.5239	0.19275	CPSF4	CPSF4_HUMAN
0.243062	0.105875	0.380249	0.975313	3.78646	0.00188076	0.0116073	-1.93773	Q9BRP8	2.5226	0.188854	PYM1	PYM1_HUMAN
-0.17581	-0.275061	-0.076559	1.02409	-3.78563	0.00188392	0.0116177	-1.93941	P55011	2.52228	0.136618	SLC12A2	S12A2_HUMAN
0.150593	0.065538	0.235648	0.831179	3.78385	0.00189067	0.0116466	-1.943	Q9HC36	2.5214	0.117063	MRM3	MRM3_HUMAN
-0.161603	-0.252881	-0.0703237	0.459547	-3.78362	0.00189156	0.0116466	-1.94347	Q13308	2.5214	0.125621	PTK7	PTK7_HUMAN
0.267393	0.116302	0.418484	6.44231	3.78216	0.00189713	0.0116718	-1.94641	P10809	2.52063	0.20792	HSPD1	CH60_HUMAN
-0.47517	-0.741316	-0.209025	-3.43503	-3.84105	0.00190019	0.0116815	-1.85882	Q8TE04	2.52034	0.369528	PANK1	PANK1_HUMAN
-0.244121	-0.382112	-0.106131	0.224358	-3.78081	0.00190229	0.0116853	-1.94913	Q96EY4	2.52022	0.189856	TMA16	TMA16_HUMAN
-0.263872	-0.413168	-0.114575	0.209671	-3.77723	0.00191608	0.0117608	-1.95637	Q96GA3	2.51793	0.205402	LTV1	LTV1_HUMAN
0.210017	0.0911589	0.328875	1.06111	3.7762	0.00192005	0.011776	-1.95844	Q9Y3M8	2.51747	0.163511	STARD13	STA13_HUMAN
0.320459	0.13901	0.501909	-1.20202	3.7744	0.00192704	0.0117991	-1.96208	Q9NVC3	2.51677	0.249566	SLC38A7	S38A7_HUMAN
0.274265	0.118972	0.429559	-0.988595	3.77439	0.00192709	0.0117991	-1.9621	Q8NHG8	2.51677	0.213591	ZNRF2	ZNRF2_HUMAN
0.131915	0.0572161	0.206614	1.73761	3.77407	0.00192831	0.0117991	-1.96274	O94804	2.51677	0.102732	STK10	STK10_HUMAN
0.350313	0.151774	0.548852	1.31425	3.77085	0.00194085	0.011866	-1.96923	P55210	2.51476	0.273033	CASP7	CASP7_HUMAN
0.162913	0.0705736	0.255252	0.345358	3.77049	0.00194226	0.011866	-1.96995	Q8IWJ2	2.51476	0.126974	GCC2	GCC2_HUMAN
-0.266552	-0.4178	-0.115304	-0.380325	-3.76635	0.00195854	0.0119562	-1.97831	Q07002	2.51207	0.207973	CDK18	CDK18_HUMAN
-0.215233	-0.337482	-0.0929852	0.729851	-3.76267	0.00197311	0.0120358	-1.98573	A6NHR9	2.5097	0.168091	SMCHD1	SMHD1_HUMAN
-0.192429	-0.301753	-0.0831062	-2.24125	-3.76174	0.00197683	0.0120492	-1.98762	Q9BZF3	2.5093	0.150305	OSBPL6	OSBL6_HUMAN
-0.260269	-0.408247	-0.11229	-0.985576	-3.75884	0.00198844	0.0121105	-1.99348	Q6PK04	2.50749	0.203441	CCDC137	CC137_HUMAN
0.149479	0.0644692	0.234488	1.07857	3.75787	0.00199234	0.0121249	-1.99544	Q96P48	2.50707	0.116861	ARAP1	ARAP1_HUMAN
0.199777	0.0861032	0.31345	-2.02702	3.75591	0.0020002	0.0121634	-1.99938	P18850	2.50594	0.156254	ATF6	ATF6A_HUMAN
-0.280607	-0.440454	-0.120761	-0.763494	-3.75167	0.00201737	0.0122583	-2.00794	Q6PI98	2.50316	0.219718	INO80C	IN80C_HUMAN
0.15472	0.0665107	0.242929	-0.0100207	3.74854	0.00203015	0.0123265	-2.01426	Q6UX04	2.50118	0.121243	CWC27	CWC27_HUMAN
0.522057	0.224285	0.81983	-0.697553	3.74683	0.00203718	0.0123596	-2.01772	Q9Y2J8	2.50022	0.409257	PADI2	PADI2_HUMAN
0.164264	0.0705366	0.257992	0.13471	3.74546	0.00204282	0.0123803	-2.02048	Q9BT17	2.49963	0.128802	MTG1	MTG1_HUMAN
0.215899	0.0927015	0.339096	-1.14833	3.74523	0.00204373	0.0123803	-2.02093	Q08117	2.49963	0.16929	TLE5	TLE5_HUMAN
0.191094	0.0820342	0.300155	0.0800985	3.74465	0.00204614	0.0123826	-2.02211	Q15057	2.49956	0.149845	ACAP2	ACAP2_HUMAN
-0.199954	-0.314079	-0.0858292	-0.427188	-3.74438	0.00204726	0.0123826	-2.02265	Q9Y2Z2	2.49956	0.156792	MTO1	MTO1_HUMAN
-0.190232	-0.298848	-0.0816169	2.1892	-3.74302	0.00205287	0.012407	-2.02539	Q3SY69	2.49886	0.14921	ALDH1L2	AL1L2_HUMAN
0.264938	0.113608	0.416268	-1.72157	3.74152	0.00205908	0.012435	-2.02842	Q8TBM8	2.49805	0.207874	DNAJB14	DJB14_HUMAN
-0.192972	-0.30346	-0.0824836	-0.838316	-3.73256	0.00209663	0.0126521	-2.0465	Q8TEA1	2.49185	0.151785	NSUN6	NSUN6_HUMAN
0.196102	0.0837923	0.308412	-2.83899	3.73159	0.00210076	0.0126673	-2.04846	Q5TH69	2.49142	0.154274	ARFGEF3	BIG3_HUMAN
-0.236582	-0.372157	-0.101007	-2.24315	-3.72934	0.00211031	0.0127152	-2.053	Q8TEP8	2.49007	0.18622	CEP192	CE192_HUMAN
-0.164009	-0.258042	-0.0699755	-1.57435	-3.72748	0.00211825	0.0127533	-2.05676	P0C2W1	2.489	0.129151	FBXO45	FBSP1_HUMAN
0.253671	0.108159	0.399183	-1.28196	3.72564	0.0021261	0.0127837	-2.06046	Q8TEQ0	2.48814	0.199826	SNX29	SNX29_HUMAN
-0.287268	-0.452066	-0.12247	0.717508	-3.72533	0.00212743	0.0127837	-2.06108	Q15334	2.48814	0.226292	LLGL1	L2GL1_HUMAN
-0.447982	-0.702776	-0.193188	-1.86582	-3.7826	0.00212848	0.0127837	-1.97292	Q86TA1	2.48814	0.352892	MOB3B	MOB3B_HUMAN
0.296371	0.126326	0.466417	0.0482538	3.72478	0.00212981	0.0127837	-2.0622	P23786	2.48814	0.233463	CPT2	CPT2_HUMAN
0.160817	0.0685169	0.253117	0.147278	3.72357	0.00213501	0.0128052	-2.06464	P78356	2.48754	0.126712	PIP4K2B	PI42B_HUMAN
-0.242255	-0.381314	-0.103196	-0.605438	-3.72309	0.0021371	0.012808	-2.06562	Q8TD19	2.48746	0.190885	NEK9	NEK9_HUMAN
-0.393906	-0.620099	-0.167712	-0.586446	-3.7217	0.00214308	0.012834	-2.06841	P57076	2.48673	0.31047	CFAP298	CF298_HUMAN
-0.184967	-0.291292	-0.0786419	-0.074874	-3.71782	0.00215993	0.0129251	-2.07624	Q86X10	2.48419	0.145937	RALGAPB	RLGPB_HUMAN
0.891777	0.378962	1.40459	-2.50906	3.71642	0.00216604	0.0129518	-2.07907	Q14508	2.48345	0.703813	WFDC2	WFDC2_HUMAN
-0.191725	-0.302002	-0.0814473	-0.339847	-3.71553	0.00216992	0.012959	-2.08086	Q9Y248	2.48325	0.151326	GINS2	PSF2_HUMAN
-0.268215	-0.421183	-0.115247	-1.83253	-3.77226	0.00217169	0.012959	-1.99311	O94806	2.48325	0.211699	PRKD3	KPCD3_HUMAN
0.302418	0.128445	0.476391	-1.75327	3.71497	0.00217237	0.012959	-2.08199	Q92828	2.48325	0.238695	CORO2A	COR2A_HUMAN
-0.378895	-0.596883	-0.160908	-1.32799	-3.71464	0.00217381	0.012959	-2.08265	O14939	2.48325	0.299057	PLD2	PLD2_HUMAN
-0.21051	-0.331687	-0.0893343	-1.53083	-3.71267	0.0021825	0.0130009	-2.08664	Q9H8N7	2.48209	0.166231	ZNF395	ZN395_HUMAN
0.360656	0.152941	0.568372	0.360228	3.71069	0.00219125	0.0130401	-2.09064	P26447	2.48101	0.284919	S100A4	S10A4_HUMAN
-0.240665	-0.379283	-0.102047	-1.02687	-3.71043	0.00219239	0.0130401	-2.09116	Q96BD0	2.48101	0.190126	SLCO4A1	SO4A1_HUMAN
-0.268598	-0.421999	-0.115197	0.463429	-3.76699	0.00219406	0.0130402	-2.00341	Q5T3U5	2.48101	0.212193	ABCC10	MRP7_HUMAN
-0.198903	-0.313496	-0.084311	-0.343722	-3.70951	0.00219647	0.0130447	-2.09302	Q8IWB9	2.48088	0.157142	TEX2	TEX2_HUMAN
-0.276188	-0.435639	-0.116736	-1.31882	-3.70174	0.00223118	0.0132408	-2.10869	Q53H47	2.47551	0.218673	SETMAR	SETMR_HUMAN
-0.31264	-0.493162	-0.132118	-0.588782	-3.70122	0.00223353	0.0132448	-2.10975	Q9NV06	2.4754	0.247545	DCAF13	DCA13_HUMAN
0.237078	0.100163	0.373993	-0.920137	3.70058	0.0022364	0.0132518	-2.11103	Q8IVT2	2.47521	0.18773	MISP	MISP_HUMAN
-0.557247	-0.876399	-0.238095	-2.1607	-3.75639	0.00223975	0.0132617	-2.02411	Q9Y4C4	2.47494	0.441305	MFHAS1	MFHA1_HUMAN
0.359053	0.151619	0.566487	-1.40793	3.6992	0.00224264	0.0132688	-2.11381	Q96IV0	2.47475	0.28437	NGLY1	NGLY1_HUMAN
0.162162	0.0684443	0.25588	-1.76475	3.69791	0.00224848	0.0132934	-2.11641	Q9NYJ8	2.47408	0.128467	TAB2	TAB2_HUMAN
-0.16774	-0.264756	-0.0707235	1.73416	-3.69506	0.00226145	0.01336	-2.12216	Q9BVP2	2.47228	0.132982	GNL3	GNL3_HUMAN
-0.261002	-0.411977	-0.110027	-1.47349	-3.69461	0.00226351	0.0133622	-2.12307	O00268	2.47222	0.206925	TAF4	TAF4_HUMAN
-0.713719	-1.12319	-0.304253	-3.08322	-3.74998	0.00226785	0.0133709	-2.03663	Q8TDJ6	2.47199	0.565897	DMXL2	DMXL2_HUMAN
-0.475824	-0.751141	-0.200507	-0.256029	-3.69354	0.00226839	0.0133709	-2.12522	O95997	2.47199	0.377274	PTTG1	PTTG1_HUMAN
-0.36621	-0.578192	-0.154228	-2.41452	-3.692	0.00227548	0.0134027	-2.12835	Q03164	2.47113	0.290463	KMT2A	KMT2A_HUMAN
-0.30196	-0.475347	-0.128573	-2.05678	-3.74672	0.00228224	0.0134325	-2.04298	Q8WW35	2.47033	0.23958	DYNLT2B	DYT2B_HUMAN
0.563557	0.256867	0.870246	-1.7526	4.12023	0.00228577	0.0134432	-1.4237	O60268	2.47004	0.447187	KIAA0513	K0513_HUMAN
-0.426872	-0.674354	-0.17939	-2.09541	-3.68625	0.00230206	0.0135289	-2.13995	Q8NB15	2.46775	0.339041	ZNF511	ZN511_HUMAN
0.175904	0.0737759	0.278033	1.24855	3.68094	0.00232684	0.0136643	-2.15065	P29218	2.46415	0.139915	IMPA1	IMPA1_HUMAN
0.207392	0.0868629	0.327922	0.363896	3.6773	0.00234401	0.0137549	-2.15799	O75569	2.46176	0.165121	PRKRA	PRKRA_HUMAN
0.388693	0.162774	0.614612	1.08762	3.67692	0.00234582	0.0137553	-2.15876	P52943	2.46175	0.30947	CRIP2	CRIP2_HUMAN
0.222268	0.0929985	0.351537	1.35965	3.6746	0.00235682	0.0138095	-2.16343	Q9UQ90	2.46033	0.177068	SPG7	SPG7_HUMAN
0.173916	0.072732	0.275099	1.38313	3.67332	0.00236295	0.0138351	-2.16603	Q14126	2.45966	0.138586	DSG2	DSG2_HUMAN
0.204998	0.085665	0.32433	-0.577623	3.67129	0.00237262	0.0138814	-2.17011	Q12926	2.45845	0.163434	ELAVL2	ELAV2_HUMAN
0.45889	0.191635	0.726146	0.169916	3.66955	0.00238101	0.0139202	-2.17364	Q9ULZ3	2.45744	0.366	PYCARD	ASC_HUMAN
0.514455	0.217185	0.811725	-1.9679	3.7232	0.00238915	0.0139518	-2.08894	Q9H0Q0	2.45662	0.410455	CYRIA	CYRIA_HUMAN
0.241998	0.100988	0.383008	-0.470994	3.66769	0.00238997	0.0139518	-2.17739	Q9UDT6	2.45662	0.193077	CLIP2	CLIP2_HUMAN
0.131247	0.0547518	0.207743	0.661315	3.66677	0.00239439	0.0139672	-2.17923	Q9NUI1	2.45622	0.104732	DECR2	DECR2_HUMAN
0.19113	0.0796934	0.302567	1.3593	3.66548	0.00240067	0.0139935	-2.18185	Q14789	2.45554	0.152559	GOLGB1	GOGB1_HUMAN
-0.191863	-0.30394	-0.079786	-1.43947	-3.65851	0.00243467	0.0141812	-2.19589	P43250	2.45071	0.153446	GRK6	GRK6_HUMAN
0.182579	0.0758797	0.289278	4.39967	3.65695	0.00244237	0.0142156	-2.19904	P48047	2.44983	0.146073	ATP5PO	ATPO_HUMAN
-0.285022	-0.451653	-0.11839	-0.831089	-3.65553	0.00244939	0.0142459	-2.20191	P50748	2.44906	0.228105	KNTC1	KNTC1_HUMAN
-0.142438	-0.225753	-0.0591222	-1.23078	-3.65367	0.0024586	0.0142797	-2.20566	Q9Y2L9	2.4482	0.114034	LRCH1	LRCH1_HUMAN
-0.174336	-0.276312	-0.0723614	-0.242565	-3.65362	0.00245883	0.0142797	-2.20575	Q9HCS7	2.4482	0.139572	XAB2	SYF1_HUMAN
0.218397	0.0905908	0.346203	-1.23862	3.65195	0.00246718	0.0143176	-2.20913	Q96CD0	2.44723	0.174915	FBXL8	FBXL8_HUMAN
-0.298751	-0.473819	-0.123683	1.08377	-3.64697	0.00249212	0.0144517	-2.21917	Q13257	2.44384	0.239603	MAD2L1	MD2L1_HUMAN
0.140994	0.0583561	0.223632	1.11521	3.64629	0.00249555	0.014461	-2.22055	Q9H078	2.44361	0.11309	CLPB	CLPB_HUMAN
0.202083	0.0835713	0.320595	1.82822	3.64416	0.00250629	0.0145125	-2.22483	Q9H4A5	2.44232	0.162175	GOLPH3L	GLP3L_HUMAN
0.396073	0.163651	0.628496	-1.71265	3.64189	0.00251781	0.0145635	-2.22941	O00566	2.44104	0.318021	MPHOSPH10	MPP10_HUMAN
-0.260914	-0.414033	-0.107794	-1.10014	-3.64163	0.00251915	0.0145635	-2.22994	Q99081	2.44104	0.209497	TCF12	HTF4_HUMAN
0.480263	0.200682	0.759844	-2.46764	3.69565	0.00252084	0.0145635	-2.14277	Q9NPB0	2.44104	0.38562	SAYSD1	SMDC1_HUMAN
-0.324318	-0.514682	-0.133955	-1.56649	-3.64097	0.00252249	0.0145635	-2.23126	P07199	2.44104	0.260407	CENPB	CENPB_HUMAN
-0.21849	-0.346783	-0.0901978	-0.860068	-3.63966	0.00252919	0.0145915	-2.23391	Q9Y2Y0	2.44034	0.175484	ARL2BP	AR2BP_HUMAN
-0.227152	-0.360614	-0.0936893	0.845675	-3.63736	0.00254095	0.0146486	-2.23854	P50613	2.43892	0.182547	CDK7	CDK7_HUMAN
-0.308345	-0.48956	-0.127131	-1.77497	-3.63642	0.0025458	0.0146644	-2.24044	O00124	2.43853	0.247837	UBXN8	UBXN8_HUMAN
0.20831	0.0858757	0.330745	0.116287	3.6361	0.00254742	0.0146644	-2.24108	Q9BTU6	2.43853	0.167432	PI4K2A	P4K2A_HUMAN
0.173913	0.0716361	0.27619	-1.11942	3.63399	0.00255834	0.0147165	-2.24535	Q5XPI4	2.43724	0.139859	RNF123	RN123_HUMAN
0.231952	0.0954978	0.368407	0.235734	3.63279	0.00256453	0.0147414	-2.24776	Q5EBL4	2.43662	0.186581	RILPL1	RIPL1_HUMAN
-0.184764	-0.293474	-0.0760547	-0.1407	-3.63228	0.00256719	0.0147459	-2.24879	O60306	2.43651	0.14863	AQR	AQR_HUMAN
-0.316759	-0.503152	-0.130367	2.12	-3.63187	0.00256931	0.0147473	-2.24961	P04733	2.43647	0.254814	MT1F	MT1F_HUMAN
0.337107	0.138691	0.535524	-0.210499	3.63094	0.00257413	0.0147642	-2.25149	Q96HJ9	2.43606	0.271229	FMC1	FMC1_HUMAN
0.205288	0.0843791	0.326196	-1.32479	3.62857	0.00258651	0.0148244	-2.25627	Q5T3F8	2.43457	0.165271	TMEM63B	CSCL2_HUMAN
0.180788	0.0742938	0.287282	0.322345	3.62805	0.00258921	0.0148291	-2.25731	Q6P597	2.43446	0.145554	KLC3	KLC3_HUMAN
-0.243196	-0.386649	-0.0997423	-0.616212	-3.62305	0.00261552	0.0149689	-2.2674	Q8N954	2.43104	0.196074	GPATCH11	GPT11_HUMAN
-0.352169	-0.559944	-0.144394	-1.77747	-3.62232	0.00261936	0.01498	-2.26886	O95619	2.43076	0.283965	YEATS4	YETS4_HUMAN
0.177683	0.0728418	0.282525	1.1995	3.62195	0.00262134	0.0149804	-2.26962	P85037	2.43075	0.143272	FOXK1	FOXK1_HUMAN
0.454333	0.186146	0.72252	2.1255	3.62048	0.00262913	0.0150141	-2.27258	P26232	2.42993	0.366468	CTNNA2	CTNA2_HUMAN
-0.250018	-0.397631	-0.102406	-0.1869	-3.61974	0.00263308	0.0150257	-2.27407	Q9BTD8	2.42965	0.20169	RBM42	RBM42_HUMAN
0.230264	0.0942506	0.366278	-1.14449	3.61804	0.00264213	0.0150665	-2.2775	O95479	2.42866	0.18583	H6PD	G6PE_HUMAN
-0.314205	-0.500101	-0.128309	-1.17216	-3.61221	0.00267348	0.0152342	-2.28926	Q96RF0	2.42462	0.253996	SNX18	SNX18_HUMAN
-0.19074	-0.303616	-0.0778641	-0.782794	-3.61135	0.00267811	0.0152495	-2.29099	O94830	2.42425	0.154213	DDHD2	DDHD2_HUMAN
0.132707	0.0541649	0.211249	1.693	3.61095	0.0026803	0.015251	-2.2918	P51003	2.42421	0.107295	PAPOLA	PAPOA_HUMAN
0.122575	0.0499991	0.195151	-0.0420079	3.60943	0.00268853	0.0152868	-2.29486	Q9Y6Q9	2.42336	0.0991382	NCOA3	NCOA3_HUMAN
-0.188035	-0.299403	-0.0766676	2.45834	-3.60836	0.00269436	0.0153089	-2.29702	Q9UI30	2.42283	0.152115	TRMT112	TR112_HUMAN
0.147865	0.0602751	0.235456	0.282301	3.60778	0.0026975	0.0153157	-2.29818	P28290	2.42267	0.119627	ITPRID2	ITPI2_HUMAN
0.205929	0.0839214	0.327937	2.77938	3.60712	0.00270113	0.0153252	-2.29952	P60983	2.42244	0.166618	GMFB	GMFB_HUMAN
0.156669	0.0638204	0.249517	1.14349	3.6061	0.00270667	0.0153456	-2.30157	Q7Z460	2.42195	0.126786	CLASP1	CLAP1_HUMAN
0.177912	0.0724551	0.283369	0.225059	3.60545	0.00271023	0.0153547	-2.30288	Q8N4T8	2.42173	0.143991	CBR4	CBR4_HUMAN
0.183058	0.074488	0.291629	-0.365588	3.60336	0.00272172	0.0154087	-2.30709	O14639	2.42045	0.148235	ABLIM1	ABLM1_HUMAN
0.248978	0.101215	0.396742	-0.950283	3.601	0.00273474	0.0154713	-2.31185	P20933	2.41896	0.201738	AGA	ASPG_HUMAN
-0.170474	-0.271675	-0.0692735	-1.68373	-3.60002	0.00274016	0.0154909	-2.31383	P16591	2.4185	0.138155	FER	FER_HUMAN
-0.185161	-0.295163	-0.0751577	0.360864	-3.59728	0.00275539	0.0155658	-2.31935	Q8TCG1	2.41673	0.150168	CIP2A	CIP2A_HUMAN
-0.237807	-0.379148	-0.096467	-1.18636	-3.59574	0.00276396	0.0155937	-2.32245	Q9NPE3	2.41607	0.192917	NOP10	NOP10_HUMAN
0.16849	0.0683467	0.268634	0.46457	3.59568	0.0027643	0.0155937	-2.32257	O60885	2.41607	0.136685	BRD4	BRD4_HUMAN
0.2224	0.0901852	0.354615	1.0134	3.59488	0.00276881	0.0156006	-2.32419	Q96JY6	2.41591	0.180431	PDLIM2	PDLI2_HUMAN
-0.185742	-0.296168	-0.0753163	-1.10326	-3.59476	0.00276948	0.0156006	-2.32444	Q96CS2	2.41591	0.15069	HAUS1	HAUS1_HUMAN
0.208048	0.0843063	0.331789	1.60668	3.59317	0.00277839	0.0156396	-2.32764	Q92930	2.415	0.168851	RAB8B	RAB8B_HUMAN
0.182166	0.0737041	0.290628	1.32291	3.58938	0.00279976	0.0157486	-2.33527	Q8IX12	2.41245	0.148001	CCAR1	CCAR1_HUMAN
0.359022	0.145187	0.572858	-1.46429	3.58816	0.00280669	0.0157763	-2.33774	Q9C0H2	2.4118	0.291767	TTYH3	TTYH3_HUMAN
0.197708	0.0807878	0.314628	-1.17505	3.63793	0.00282109	0.015846	-2.25555	Q8WYN0	2.41019	0.160779	ATG4A	ATG4A_HUMAN
-0.273412	-0.436429	-0.110394	-0.672909	-3.58436	0.0028283	0.0158752	-2.34538	Q86W42	2.40951	0.222405	THOC6	THOC6_HUMAN
0.289623	0.116915	0.462332	-2.32484	3.58384	0.00283128	0.0158806	-2.34643	Q8N2F6	2.40938	0.235604	ARMC10	ARM10_HUMAN
0.187835	0.0757257	0.299945	-0.457601	3.58067	0.00284951	0.0159715	-2.35283	Q9H3G5	2.40729	0.152934	CPVL	CPVL_HUMAN
0.897557	0.361328	1.43379	-1.72879	3.57719	0.00286965	0.0160729	-2.35984	Q9UPT6	2.40496	0.731494	MAPK8IP3	JIP3_HUMAN
-0.320274	-0.511677	-0.128872	0.181167	-3.57605	0.00287624	0.0160984	-2.36213	O15446	2.40438	0.261081	POLR1G	RPA34_HUMAN
-0.440387	-0.703798	-0.176975	-1.34278	-3.57297	0.00289424	0.0161868	-2.36834	A6NGR9	2.40236	0.359296	MROH6	MROH6_HUMAN
-0.218435	-0.349101	-0.087769	-1.02982	-3.57264	0.00289615	0.0161868	-2.369	Q9Y2X0	2.40236	0.178213	MED16	MED16_HUMAN
0.180238	0.0723902	0.288086	-0.443136	3.57161	0.0029022	0.0162091	-2.37108	P23142	2.40185	0.147081	FBLN1	FBLN1_HUMAN
0.171328	0.0687609	0.273896	-2.08875	3.56985	0.00291257	0.0162555	-2.37463	Q969K3	2.4008	0.139872	RNF34	RNF34_HUMAN
0.155	0.0621967	0.247803	-0.701661	3.56942	0.00291506	0.0162579	-2.37548	O00506	2.40075	0.126544	STK25	STK25_HUMAN
-0.234448	-0.374932	-0.0939648	0.419902	-3.56658	0.0029319	0.0163402	-2.38122	P0DPB6	2.39888	0.191555	POLR1D	RPAC2_HUMAN
-0.179363	-0.286871	-0.0718558	2.97113	-3.56553	0.00293809	0.0163631	-2.38332	Q8N1G4	2.39837	0.14658	LRRC47	LRC47_HUMAN
-0.263524	-0.421522	-0.105526	-0.542	-3.5645	0.00294422	0.0163857	-2.3854	Q8IUI8	2.39786	0.215404	CRLF3	CRLF3_HUMAN
0.181624	0.0727047	0.290543	-1.27175	3.56368	0.00294914	0.0164015	-2.38706	Q6N069	2.3975	0.148481	NAA16	NAA16_HUMAN
0.194035	0.0776155	0.310454	0.429287	3.56192	0.00295963	0.0164448	-2.3906	Q96AJ9	2.39653	0.158691	VTI1A	VTI1A_HUMAN
0.311467	0.124576	0.498358	1.77362	3.56167	0.00296111	0.0164448	-2.3911	P46976	2.39653	0.254733	GYG1	GLYG_HUMAN
-0.219007	-0.35051	-0.0875043	-1.76724	-3.5592	0.00297595	0.0165156	-2.39607	Q9HCU9	2.39495	0.179233	BRMS1	BRMS1_HUMAN
0.185364	0.0740169	0.296711	2.24377	3.55775	0.00298468	0.0165503	-2.39899	Q9H4M9	2.39417	0.151749	EHD1	EHD1_HUMAN
-0.460779	-0.73302	-0.188538	-1.10718	-3.66969	0.00298682	0.0165503	-2.19806	Q9NQ11	2.39417	0.377219	ATP13A2	AT132_HUMAN
-0.325807	-0.521576	-0.130038	0.947763	-3.55669	0.00299114	0.0165503	-2.40114	Q8NFH3	2.39417	0.266723	NUP43	NUP43_HUMAN
0.259501	0.103554	0.415447	-0.65029	3.55625	0.00299378	0.0165503	-2.40202	Q96RR1	2.39417	0.212441	TWNK	PEO1_HUMAN
-0.264534	-0.423513	-0.105555	0.397664	-3.55608	0.00299482	0.0165503	-2.40237	O76021	2.39417	0.216562	RSL1D1	RL1D1_HUMAN
0.169021	0.0674432	0.270599	-0.823742	3.55608	0.00299482	0.0165503	-2.40237	Q96EQ0	2.39417	0.13837	SGTB	SGTB_HUMAN
0.208944	0.0833341	0.334553	4.47944	3.55497	0.00300152	0.0165757	-2.40459	Q00325	2.3936	0.171093	SLC25A3	S25A3_HUMAN
-0.258922	-0.41471	-0.103135	2.20311	-3.55195	0.00301996	0.0166658	-2.41069	Q14324	2.3916	0.212196	MYBPC2	MYPC2_HUMAN
-0.312864	-0.501266	-0.124462	-0.586827	-3.54894	0.00303836	0.0167556	-2.41674	Q9BRT6	2.38962	0.256616	LLPH	LLPH_HUMAN
0.254006	0.101003	0.407009	-0.628925	3.54791	0.0030447	0.0167789	-2.41881	Q9Y3L5	2.3891	0.208384	RAP2C	RAP2C_HUMAN
-0.340173	-0.545169	-0.135177	-0.832038	-3.54638	0.00305417	0.0168193	-2.42191	P51956	2.38821	0.279179	NEK3	NEK3_HUMAN
-0.152975	-0.245174	-0.0607755	-0.918394	-3.54586	0.00305738	0.0168252	-2.42295	Q9C0F1	2.38808	0.125553	CEP44	CEP44_HUMAN
0.187776	0.0745465	0.301006	-1.07659	3.54413	0.00306811	0.0168725	-2.42644	P10636	2.38705	0.154183	MAPT	TAU_HUMAN
-0.172547	-0.276615	-0.0684783	-0.472803	-3.54338	0.00307276	0.0168862	-2.42795	Q7Z7A3	2.38674	0.141696	CTU1	CTU1_HUMAN
0.529637	0.210101	0.849172	-0.582785	3.54233	0.0030793	0.0168992	-2.43006	Q8NEG4	2.38646	0.434991	FAM83F	FA83F_HUMAN
-0.536602	-0.855069	-0.218136	-3.46712	-3.65325	0.00308036	0.0168992	-2.25808	Q9C075	2.38646	0.440712	KRT23	K1C23_HUMAN
0.330947	0.131263	0.530632	-0.157661	3.54196	0.00308156	0.0168992	-2.43079	P35754	2.38646	0.271807	GLRX	GLRX1_HUMAN
0.165609	0.0655663	0.265652	2.95876	3.53775	0.00310793	0.017032	-2.43927	O75828	2.38356	0.13618	CBR3	CBR3_HUMAN
0.696532	0.286907	1.10616	-2.15132	3.72073	0.00311056	0.0170341	-2.15543	Q96KN4	2.38352	0.572768	LRATD1	LRAT1_HUMAN
0.241043	0.0954004	0.386686	0.419305	3.537	0.00311265	0.0170341	-2.44078	O75832	2.38352	0.198213	PSMD10	PSD10_HUMAN
-1.10394	-1.68626	-0.521628	-4.47051	-4.54506	0.00313024	0.0171185	-1.4538	P54284	2.38169	0.908487	CACNB3	CACB3_HUMAN
0.142534	0.0563254	0.228742	-0.0706783	3.53344	0.00313516	0.0171335	-2.44795	Q8WXH0	2.38136	0.117314	SYNE2	SYNE2_HUMAN
0.350206	0.138362	0.56205	-1.85694	3.53295	0.00313829	0.0171387	-2.44895	Q9HB90	2.38125	0.288254	RRAGC	RRAGC_HUMAN
0.255808	0.100985	0.41063	2.55909	3.5311	0.00315006	0.017191	-2.45267	P19404	2.38012	0.210655	NDUFV2	NDUV2_HUMAN
0.387139	0.152714	0.621565	-2.66929	3.52933	0.00316134	0.0172407	-2.45623	Q8IVU3	2.37905	0.318948	HERC6	HERC6_HUMAN
-0.196831	-0.316031	-0.0776302	-1.6004	-3.52894	0.00316383	0.0172424	-2.45701	O43155	2.37901	0.162163	FLRT2	FLRT2_HUMAN
0.250398	0.0987375	0.402058	2.78991	3.52848	0.00316677	0.0172464	-2.45794	O75915	2.37893	0.206303	ARL6IP5	PRAF3_HUMAN
-0.281029	-0.451367	-0.110691	-1.62682	-3.5259	0.00318338	0.0173137	-2.46314	Q15723	2.37748	0.231681	ELF2	ELF2_HUMAN
0.368619	0.145189	0.592048	-0.454278	3.52588	0.00318352	0.0173137	-2.46319	Q9UL26	2.37748	0.30389	RAB22A	RB22A_HUMAN
-0.215607	-0.346374	-0.0848398	-2.05727	-3.52366	0.00319784	0.0173796	-2.46765	O95625	2.37607	0.177852	ZBTB11	ZBT11_HUMAN
0.181184	0.0712768	0.291091	-1.27808	3.52309	0.00320152	0.0173876	-2.46879	Q9H4K7	2.3759	0.149467	MTG2	MTG2_HUMAN
0.240587	0.0946063	0.386567	-1.3143	3.52214	0.00320768	0.017409	-2.47071	Q5JU85	2.37544	0.19851	IQSEC2	IQEC2_HUMAN
0.215219	0.08456	0.345877	2.38147	3.52023	0.00322008	0.0174643	-2.47454	P51659	2.37427	0.177667	HSD17B4	DHB4_HUMAN
0.201896	0.0793058	0.324486	-0.929493	3.51967	0.00322375	0.0174721	-2.47568	Q49MG5	2.3741	0.16668	MAP9	MAP9_HUMAN
-0.135898	-0.218474	-0.0533227	0.231165	-3.51715	0.0032402	0.0175492	-2.48074	Q12929	2.37246	0.112272	EPS8	EPS8_HUMAN
-0.232848	-0.374625	-0.0910698	2.07445	-3.50989	0.00328821	0.017797	-2.49537	Q9Y263	2.36725	0.19279	PLAA	PLAP_HUMAN
-0.272372	-0.438248	-0.106495	1.06414	-3.50919	0.00329283	0.0178098	-2.49676	P50416	2.36698	0.22554	CPT1A	CPT1A_HUMAN
0.212622	0.0830189	0.342225	0.424487	3.50609	0.0033136	0.0179098	-2.50302	Q9BT09	2.3649	0.176219	CNPY3	CNPY3_HUMAN
-0.259406	-0.415044	-0.103768	-1.28663	-3.61372	0.00331753	0.0179188	-2.33267	Q02078	2.36471	0.21501	MEF2A	MEF2A_HUMAN
-0.435787	-0.70149	-0.170084	-1.62547	-3.50516	0.00331983	0.0179189	-2.50488	Q12884	2.36471	0.361204	FAP	SEPR_HUMAN
-0.423814	-0.682446	-0.165182	0.0312741	-3.50205	0.00334076	0.0180088	-2.51113	Q15527	2.36284	0.351557	SURF2	SURF2_HUMAN
-0.288606	-0.46473	-0.112482	-0.78206	-3.50201	0.00334106	0.0180088	-2.51122	Q9UKT5	2.36284	0.239402	FBXO4	FBX4_HUMAN
-0.144944	-0.233419	-0.0564694	-0.0896073	-3.50115	0.00334689	0.0180279	-2.51296	Q32P44	2.36245	0.120253	EML3	EMAL3_HUMAN
-0.303565	-0.489024	-0.118106	-0.0209806	-3.49812	0.00336748	0.0181264	-2.51905	Q9NZI6	2.36042	0.252069	TFCP2L1	TF2L1_HUMAN
-0.261119	-0.420666	-0.101572	-1.23193	-3.49767	0.00337049	0.0181302	-2.51994	Q9NS91	2.36034	0.21683	RAD18	RAD18_HUMAN
0.247905	0.0964169	0.399392	-0.293122	3.49733	0.00337283	0.0181304	-2.52063	P57764	2.36033	0.205858	GSDMD	GSDMD_HUMAN
0.416756	0.162007	0.671505	1.26091	3.49622	0.00338042	0.0181454	-2.52287	Q6NVY1	2.36003	0.346116	HIBCH	HIBCH_HUMAN
-0.189423	-0.305211	-0.0736344	-0.843526	-3.49621	0.00338052	0.0181454	-2.5229	Q5UIP0	2.36003	0.157315	RIF1	RIF1_HUMAN
0.270803	0.105256	0.436351	-1.22258	3.49591	0.00338253	0.0181454	-2.52348	Q9HBL0	2.36003	0.224902	TNS1	TENS1_HUMAN
-0.216072	-0.348215	-0.0839293	-1.59805	-3.4945	0.00339225	0.0181851	-2.52634	P15923	2.35921	0.17951	TCF3	TFE2_HUMAN
0.213365	0.0828445	0.343885	1.00579	3.49361	0.00339832	0.0182053	-2.52811	Q9BZL1	2.3588	0.177292	UBL5	UBL5_HUMAN
0.696482	0.270302	1.12266	0.718773	3.49258	0.00340543	0.018231	-2.53019	Q9BSR8	2.35827	0.578858	YIPF4	YIPF4_HUMAN
0.165871	0.0643437	0.267399	1.26281	3.49154	0.0034126	0.018257	-2.53228	Q9HB21	2.35774	0.13789	PLEKHA1	PKHA1_HUMAN
0.272001	0.105354	0.438648	-2.06448	3.48821	0.00343569	0.0183619	-2.53898	O94916	2.3556	0.226321	NFAT5	NFAT5_HUMAN
0.130688	0.0506153	0.210761	-0.222193	3.48804	0.00343688	0.0183619	-2.53933	Q9NQE9	2.3556	0.10874	HINT3	HINT3_HUMAN
-0.405927	-0.65467	-0.157184	1.51785	-3.4876	0.00343995	0.0183658	-2.54022	P49888	2.35552	0.337767	SULT1E1	ST1E1_HUMAN
0.198341	0.0767845	0.319897	-2.14395	3.4871	0.00344343	0.0183719	-2.54122	P00750	2.35539	0.165046	PLAT	TPA_HUMAN
0.275893	0.106755	0.445031	-2.75858	3.48601	0.003451	0.0183999	-2.5434	Q8N4L2	2.35483	0.229635	PIP4P2	PP4P2_HUMAN
-0.823781	-1.32545	-0.32211	-3.49639	-3.53274	0.00346471	0.0184605	-2.46108	Q9Y535	2.3536	0.686019	POLR3H	RPC8_HUMAN
-0.203984	-0.329259	-0.0787081	0.129455	-3.47983	0.00349442	0.0186062	-2.55583	Q9BZG8	2.35066	0.170084	DPH1	DPH1_HUMAN
0.569268	0.2196	0.918936	3.6415	3.47929	0.0034983	0.0186142	-2.55693	P50454	2.35049	0.474694	SERPINH1	SERPH_HUMAN
0.329146	0.126946	0.531347	-0.281601	3.47886	0.00350131	0.0186177	-2.55778	Q9Y6I3	2.35042	0.274472	EPN1	EPN1_HUMAN
-0.274545	-0.44323	-0.105861	0.834004	-3.47831	0.00350521	0.0186259	-2.55889	Q9BQC3	2.35026	0.228957	DPH2	DPH2_HUMAN
-0.221732	-0.358037	-0.0854269	-0.270982	-3.47653	0.00351786	0.0186648	-2.56247	O43913	2.34948	0.184975	ORC5	ORC5_HUMAN
0.252414	0.0972474	0.40758	0.292495	3.47652	0.00351793	0.0186648	-2.56249	Q9NRW7	2.34948	0.210571	VPS45	VPS45_HUMAN
-0.165742	-0.267636	-0.0638485	-1.89579	-3.47628	0.00351965	0.0186648	-2.56297	Q5VWQ0	2.34948	0.138267	RSBN1	RSBN1_HUMAN
0.493548	0.190015	0.797081	0.436908	3.47499	0.00352887	0.0187011	-2.56557	Q9UI14	2.34875	0.411859	RABAC1	PRAF1_HUMAN
-0.146673	-0.236915	-0.0564304	-1.36719	-3.47351	0.00353945	0.0187446	-2.56855	Q6ZNJ1	2.34788	0.122442	NBEAL2	NBEL2_HUMAN
-0.43347	-0.700207	-0.166734	-4.7831	-3.47301	0.00354299	0.0187507	-2.56954	P06213	2.34776	0.361878	INSR	INSR_HUMAN
-0.515102	-0.832479	-0.197724	-1.08106	-3.46854	0.00357526	0.0189088	-2.57855	Q7Z7A4	2.34462	0.430603	PXK	PXK_HUMAN
-0.219509	-0.354803	-0.0842143	0.25508	-3.46738	0.00358363	0.0189403	-2.58087	P49790	2.34399	0.183549	NUP153	NU153_HUMAN
0.306537	0.11758	0.495494	-0.757903	3.46697	0.00358663	0.0189435	-2.5817	P49006	2.34393	0.256327	MARCKSL1	MRP_HUMAN
0.231769	0.088884	0.374654	-0.172229	3.46656	0.00358961	0.0189465	-2.58252	Q9BUT1	2.34387	0.193811	BDH2	DHRS6_HUMAN
0.253337	0.0970159	0.409658	5.5912	3.46346	0.00361217	0.0190528	-2.58874	P13647	2.34177	0.212036	KRT5	K2C5_HUMAN
0.238349	0.0923011	0.384397	-2.04245	3.51105	0.00361487	0.0190543	-2.50344	P13747	2.34174	0.199494	HLA-E	HLAE_HUMAN
-0.284705	-0.460466	-0.108945	1.74669	-3.46182	0.0036242	0.0190907	-2.59205	Q16850	2.34102	0.238367	CYP51A1	CP51A_HUMAN
-0.116626	-0.188654	-0.0445976	-0.0662035	-3.46036	0.00363494	0.0191345	-2.59499	O14802	2.34016	0.0976799	POLR3A	RPC1_HUMAN
0.303259	0.115839	0.490678	4.13488	3.45802	0.00365215	0.0192122	-2.59967	O75874	2.33864	0.254159	IDH1	IDHC_HUMAN
-0.148967	-0.241049	-0.0568842	1.28029	-3.45734	0.00365723	0.0192261	-2.60105	P56945	2.33837	0.124862	BCAR1	BCAR1_HUMAN
0.35111	0.134009	0.568211	3.13839	3.4563	0.00366492	0.0192537	-2.60314	P09758	2.33783	0.294365	TACSTD2	TACD2_HUMAN
-0.23027	-0.372745	-0.0877956	-0.676655	-3.45406	0.0036816	0.019316	-2.60765	P30305	2.33662	0.193155	CDC25B	MPIP2_HUMAN
-0.412686	-0.668028	-0.157345	-3.1954	-3.45405	0.00368168	0.019316	-2.60767	O43312	2.33662	0.346169	MTSS1	MTSS1_HUMAN
0.177757	0.0677579	0.287755	0.245526	3.45357	0.00368527	0.019316	-2.60864	Q9Y530	2.33662	0.149106	OARD1	OARD1_HUMAN
0.218202	0.0831681	0.353236	1.48569	3.45339	0.0036866	0.019316	-2.609	Q5VWZ2	2.33662	0.183032	LYPLAL1	LYPL1_HUMAN
-0.434811	-0.703948	-0.165673	-1.86008	-3.45268	0.00369192	0.0193262	-2.61043	Q9Y573	2.33642	0.364759	IPP	IPP_HUMAN
-0.224836	-0.364012	-0.0856595	0.681021	-3.45247	0.00369345	0.0193262	-2.61084	P51531	2.33642	0.188612	SMARCA2	SMCA2_HUMAN
-0.284851	-0.461259	-0.108442	0.129752	-3.45086	0.00370554	0.0193766	-2.61408	O00712	2.33544	0.239059	NFIB	NFIB_HUMAN
-0.123878	-0.20066	-0.0470961	-1.50362	-3.44797	0.00372721	0.019477	-2.61987	Q9P0U4	2.3335	0.10405	CXXC1	CXXC1_HUMAN
0.282265	0.107204	0.457327	-1.09717	3.44585	0.00374326	0.0195478	-2.62414	O00584	2.33213	0.237225	RNASET2	RNT2_HUMAN
-0.205539	-0.333032	-0.0780471	0.155295	-3.44541	0.00374662	0.0195524	-2.62503	Q86YP4	2.33204	0.172749	GATAD2A	P66A_HUMAN
0.248263	0.0942143	0.402312	-1.32927	3.44416	0.00375609	0.0195792	-2.62753	Q6UXV4	2.33153	0.208702	APOOL	MIC27_HUMAN
-0.162949	-0.264062	-0.0618355	-0.252127	-3.44408	0.00375673	0.0195792	-2.6277	Q6NXR4	2.33153	0.136983	TTI2	TTI2_HUMAN
0.447651	0.169799	0.725502	0.809821	3.44315	0.00376379	0.0196031	-2.62956	Q53FT3	2.33107	0.376392	HIKESHI	HIKES_HUMAN
0.349029	0.132216	0.565842	-1.3896	3.44037	0.00378505	0.0197008	-2.63516	Q9NVH6	2.3292	0.293705	TMLHE	TMLH_HUMAN
0.193023	0.0730869	0.312959	-0.133799	3.43945	0.00379211	0.0197138	-2.63701	Q9NSC5	2.32895	0.162445	HOMER3	HOME3_HUMAN
-0.298972	-0.484744	-0.113201	1.3877	-3.43939	0.00379256	0.0197138	-2.63712	P62805	2.32895	0.25161	H4C16	H4_HUMAN
0.166781	0.0631224	0.27044	-1.06326	3.43851	0.0037993	0.0197358	-2.63888	O14924	2.32853	0.140385	RGS12	RGS12_HUMAN
-0.249784	-0.405163	-0.0944057	1.07652	-3.43561	0.00382173	0.0198392	-2.64472	Q6P2Q9	2.32656	0.21043	PRPF8	PRP8_HUMAN
0.142619	0.0538653	0.231372	0.543167	3.43417	0.00383288	0.0198731	-2.64761	Q96FZ7	2.32592	0.120182	CHMP6	CHMP6_HUMAN
-0.800353	-1.29502	-0.305681	-3.37692	-3.48084	0.00383508	0.0198731	-2.56243	Q6NSI4	2.32592	0.67444	RADX	RADX_HUMAN
-0.549162	-0.882591	-0.215733	-2.72795	-3.60388	0.00383581	0.0198731	-2.36718	Q8N565	2.32592	0.462767	MREG	MREG_HUMAN
0.165138	0.0623487	0.267927	0.123434	3.43344	0.00383856	0.0198742	-2.64908	Q5VYS8	2.3259	0.139159	TUT7	TUT7_HUMAN
-0.497325	-0.804787	-0.189864	-1.86269	-3.47992	0.00384198	0.0198788	-2.56423	Q86VV8	2.32581	0.419105	RTTN	RTTN_HUMAN
0.167112	0.0630517	0.271173	0.434161	3.43204	0.00384945	0.0198978	-2.6519	P11047	2.32545	0.14085	LAMC1	LAMC1_HUMAN
0.18679	0.0704708	0.30311	-2.32365	3.43188	0.00385069	0.0198978	-2.65221	Q6PIJ6	2.32545	0.157436	FBXO38	FBX38_HUMAN
-0.127541	-0.206978	-0.0481041	-0.828324	-3.43129	0.00385526	0.0199083	-2.65339	Q9UKF7	2.32525	0.107507	PITPNC1	PITC1_HUMAN
0.288704	0.110028	0.46738	-2.88815	3.47621	0.00387003	0.0199715	-2.57148	Q49A26	2.32405	0.243479	GLYR1	GLYR1_HUMAN
0.15804	0.0594992	0.25658	0.531337	3.42753	0.00388472	0.0200342	-2.66094	O14974	2.32287	0.133351	PPP1R12A	MYPT1_HUMAN
0.759012	0.284918	1.23311	-3.78201	3.42148	0.00393264	0.020268	-2.6731	Q9NWQ8	2.31849	0.641652	PAG1	PHAG1_HUMAN
0.196822	0.073792	0.319852	-0.299377	3.41895	0.00395282	0.0203587	-2.67818	Q6ZUT6	2.3168	0.16651	CCDC9B	CCD9B_HUMAN
0.345577	0.129535	0.56162	2.26653	3.41851	0.00395634	0.0203635	-2.67906	P35270	2.31671	0.292368	SPR	SPRE_HUMAN
-0.190707	-0.310054	-0.0713598	5.50946	-3.41495	0.00398495	0.0204973	-2.68621	Q16658	2.31423	0.161516	FSCN1	FSCN1_HUMAN
0.133806	0.0500143	0.217598	-1.26582	3.41274	0.00400278	0.0205757	-2.69063	Q15596	2.31279	0.113396	NCOA2	NCOA2_HUMAN
0.193294	0.0721961	0.314391	1.52353	3.41124	0.00401502	0.020621	-2.69366	O60749	2.31196	0.163868	SNX2	SNX2_HUMAN
-0.290404	-0.472353	-0.108455	3.04779	-3.41101	0.00401684	0.020621	-2.69411	P49915	2.31196	0.246195	GMPS	GUAA_HUMAN
0.20663	0.0771479	0.336112	0.475747	3.41046	0.00402131	0.0206305	-2.69521	Q9Y6R0	2.31178	0.175187	NUMBL	NUMBL_HUMAN
-0.189833	-0.308928	-0.070737	0.330125	-3.40647	0.00405396	0.0207845	-2.70323	Q9BZD4	2.30896	0.161142	NUF2	NUF2_HUMAN
0.295857	0.110197	0.481517	-0.821169	3.4056	0.00406109	0.0208075	-2.70497	Q9NQ92	2.30854	0.251188	COPRS	COPRS_HUMAN
0.256213	0.0953712	0.417056	1.08441	3.40433	0.00407156	0.0208476	-2.70752	Q4G176	2.30781	0.217599	ACSF3	ACSF3_HUMAN
0.148563	0.055289	0.241837	1.82707	3.40392	0.00407495	0.0208513	-2.70835	Q03001	2.30775	0.126177	DST	DYST_HUMAN
0.141673	0.0527145	0.230632	-0.157521	3.40352	0.00407823	0.0208546	-2.70914	Q9Y4E1	2.30769	0.120328	WASHC2C	WAC2C_HUMAN
0.237595	0.0883895	0.386801	1.03769	3.40315	0.00408125	0.0208565	-2.70988	Q53H12	2.30765	0.201801	AGK	AGK_HUMAN
-0.31788	-0.517541	-0.11822	-1.67149	-3.40253	0.00408645	0.0208695	-2.71114	Q6UVJ0	2.30742	0.270019	SASS6	SAS6_HUMAN
0.226974	0.0843851	0.369562	0.334974	3.40189	0.0040917	0.0208828	-2.71241	Q9BQ95	2.30717	0.19282	ECSIT	ECSIT_HUMAN
0.220859	0.0820983	0.359621	1.71999	3.40156	0.00409449	0.0208835	-2.71309	Q6NUK1	2.30716	0.187626	SLC25A24	SCMC1_HUMAN
-0.226228	-0.368399	-0.0840572	0.81317	-3.40068	0.00410178	0.0209071	-2.71485	P17535	2.30673	0.192223	JUND	JUND_HUMAN
0.340565	0.126482	0.554647	-2.83811	3.39975	0.00410948	0.0209311	-2.71671	O00287	2.3063	0.289428	RFXAP	RFXAP_HUMAN
-0.246903	-0.402122	-0.0916842	-0.754024	-3.39947	0.00411179	0.0209311	-2.71727	O14519	2.3063	0.20983	CDK2AP1	CDKA1_HUMAN
0.304562	0.113062	0.496062	5.62122	3.39888	0.00411672	0.0209426	-2.71846	Q99497	2.30609	0.258854	PARK7	PARK7_HUMAN
0.385209	0.142787	0.627631	2.33169	3.39589	0.00414173	0.0210563	-2.72446	P32320	2.30404	0.32769	CDA	CDD_HUMAN
-0.371512	-0.605431	-0.137594	0.769461	-3.39421	0.00415582	0.0210997	-2.72782	Q8NBT2	2.30325	0.316146	SPC24	SPC24_HUMAN
0.373333	0.138266	0.608399	1.14948	3.39418	0.00415612	0.0210997	-2.7279	Q9BRT3	2.30325	0.317695	MIEN1	MIEN1_HUMAN
0.26933	0.0997284	0.438931	0.400134	3.39379	0.0041594	0.0210997	-2.72868	Q9BWM7	2.30325	0.229192	SFXN3	SFXN3_HUMAN
0.363375	0.136065	0.590685	-1.15169	3.43919	0.004161	0.0210997	-2.64372	Q6P1Q0	2.30325	0.309221	LETMD1	LTMD1_HUMAN
0.157298	0.0582059	0.256389	2.3016	3.39246	0.00417062	0.0211332	-2.73135	Q9Y2V7	2.30265	0.133891	COG6	COG6_HUMAN
-0.161005	-0.262449	-0.0595614	0.445573	-3.39191	0.00417524	0.0211332	-2.73244	Q9UHR4	2.30265	0.137046	BAIAP2L1	BI2L1_HUMAN
-0.259831	-0.423559	-0.0961033	0.510579	-3.39155	0.0041783	0.0211332	-2.73317	Q2TAY7	2.30265	0.221167	SMU1	SMU1_HUMAN
-0.221675	-0.36136	-0.0819904	-0.31712	-3.39154	0.00417834	0.0211332	-2.73318	O94927	2.30265	0.188689	HAUS5	HAUS5_HUMAN
0.166832	0.0616938	0.27197	-0.269041	3.39116	0.00418158	0.021136	-2.73395	Q9UMZ2	2.3026	0.142009	SYNRG	SYNRG_HUMAN
0.204234	0.0753852	0.333083	0.273081	3.38748	0.00421282	0.0212803	-2.74132	P41214	2.30001	0.174042	EIF2D	EIF2D_HUMAN
0.15632	0.0576593	0.254981	-0.382144	3.3861	0.00422462	0.0213262	-2.74409	Q16875	2.2992	0.133258	PFKFB3	F263_HUMAN
-0.358993	-0.58569	-0.132296	-1.24603	-3.38431	0.00423999	0.0213901	-2.74769	Q8WY91	2.29806	0.306183	THAP4	THAP4_HUMAN
0.233218	0.0859176	0.380518	0.293886	3.38367	0.00424547	0.021404	-2.74897	Q9Y2R0	2.29781	0.198931	COA3	COA3_HUMAN
-0.224888	-0.366992	-0.0827843	-1.78604	-3.38213	0.00425875	0.0214572	-2.75206	O60318	2.29687	0.191906	MCM3AP	GANP_HUMAN
0.17122	0.0629575	0.279482	3.07963	3.37992	0.00427782	0.0215395	-2.75649	Q9H6S3	2.29541	0.146201	EPS8L2	ES8L2_HUMAN
0.185876	0.0681984	0.303553	2.68514	3.37566	0.00431485	0.0217121	-2.76503	Q99471	2.29237	0.158926	PFDN5	PFD5_HUMAN
-0.585561	-0.956455	-0.214668	-1.79377	-3.37406	0.00432889	0.0217689	-2.76824	Q2TAZ0	2.29137	0.500878	ATG2A	ATG2A_HUMAN
-0.276494	-0.45179	-0.101198	-1.77003	-3.37088	0.00435684	0.0218954	-2.77461	P42696	2.28916	0.236737	RBM34	RBM34_HUMAN
0.182389	0.0667354	0.298043	0.781923	3.3703	0.00436198	0.0219072	-2.77578	Q96AC1	2.28896	0.156177	FERMT2	FERM2_HUMAN
-0.266826	-0.436087	-0.0975659	-0.598237	-3.36901	0.00437336	0.0219504	-2.77836	Q9H0H0	2.28821	0.228554	INTS2	INT2_HUMAN
-0.250549	-0.409537	-0.0915604	-1.35326	-3.36788	0.00438341	0.0219868	-2.78063	Q8IUF1	2.28757	0.214671	ZNG1B	ZNG1B_HUMAN
-0.998408	-1.56131	-0.435508	-2.82383	-4.25234	0.00438967	0.0219919	-1.8407	O00458	2.28749	0.855472	IFRD1	IFRD1_HUMAN
-0.176472	-0.28848	-0.0644653	-0.389124	-3.36714	0.00439	0.0219919	-2.78212	Q9UIF7	2.28749	0.151208	MUTYH	MUTYH_HUMAN
0.150593	0.0549974	0.246188	0.166669	3.36664	0.0043944	0.0219999	-2.78311	Q8TBA6	2.28735	0.129041	GOLGA5	GOGA5_HUMAN
-0.281205	-0.45974	-0.102669	-0.127045	-3.36611	0.00439914	0.0220007	-2.78418	O75817	2.28733	0.240962	POP7	POP7_HUMAN
0.206131	0.0752551	0.337006	0.83484	3.366	0.00440015	0.0220007	-2.78441	O00560	2.28733	0.176632	SDCBP	SDCB1_HUMAN
0.190361	0.0694669	0.311255	1.50647	3.36514	0.00440782	0.0220251	-2.78613	Q9Y3A3	2.28691	0.163149	MOB4	PHOCN_HUMAN
0.167259	0.0609896	0.273528	0.909509	3.36365	0.0044211	0.0220774	-2.78911	Q12979	2.286	0.143406	ABR	ABR_HUMAN
0.338983	0.123536	0.55443	-2.70385	3.36253	0.00443113	0.0221102	-2.79135	Q92622	2.28544	0.290713	RUBCN	RUBIC_HUMAN
0.170228	0.0620286	0.278428	5.30472	3.36229	0.00443328	0.0221102	-2.79183	P40925	2.28544	0.145988	MDH1	MDHC_HUMAN
0.156977	0.0571578	0.256796	0.201672	3.36087	0.00444607	0.02216	-2.79468	Q92600	2.28458	0.134675	CNOT9	CNOT9_HUMAN
0.230858	0.0840131	0.377703	1.23296	3.35982	0.00445552	0.0221931	-2.79679	Q9NR19	2.28401	0.198108	ACSS2	ACSA_HUMAN
0.222795	0.081026	0.364564	-0.765713	3.35857	0.00446683	0.0222353	-2.7993	P42785	2.28328	0.19125	PRCP	PCP_HUMAN
-0.136663	-0.223688	-0.0496374	-0.181404	-3.35609	0.00448927	0.0223329	-2.80426	Q9NVC6	2.28161	0.117399	MED17	MED17_HUMAN
0.193342	0.0700332	0.31665	1.36031	3.35091	0.00453664	0.0225543	-2.81464	Q86V21	2.27783	0.166364	AACS	AACS_HUMAN
0.166806	0.0603487	0.273264	0.191032	3.34862	0.00455773	0.0226449	-2.81923	Q96EY5	2.2763	0.143628	MVB12A	MB12A_HUMAN
0.201665	0.0729469	0.330382	-0.141077	3.34828	0.00456088	0.0226462	-2.81992	Q9BVC5	2.27628	0.173644	C2orf49	ASHWN_HUMAN
-0.323572	-0.53017	-0.116974	-0.593287	-3.34715	0.00457128	0.0226836	-2.82217	P53677	2.27565	0.278691	AP3M2	AP3M2_HUMAN
-0.275922	-0.452217	-0.099627	2.686	-3.34484	0.00459267	0.0227754	-2.82679	Q9BV86	2.2741	0.237812	NTMT1	NTM1A_HUMAN
0.23856	0.0860621	0.391057	5.37719	3.34321	0.00460789	0.0228244	-2.83006	P40926	2.27327	0.205684	MDH2	MDHM_HUMAN
0.195841	0.0706491	0.321032	-1.61539	3.34316	0.00460836	0.0228244	-2.83016	Q13887	2.27327	0.168853	KLF5	KLF5_HUMAN
-0.352803	-0.578597	-0.127009	0.488175	-3.33926	0.00464491	0.0229782	-2.83798	P0DPD7	2.2707	0.30453	EEF1AKMT4	EFMT4_HUMAN
0.47219	0.169985	0.774394	-0.119001	3.33922	0.00464524	0.0229782	-2.83805	Q06033	2.2707	0.40758	ITIH3	ITIH3_HUMAN
0.691857	0.25511	1.1286	-1.85489	3.43461	0.00464853	0.02298	-2.64154	Q9NV92	2.27067	0.597199	NDFIP2	NFIP2_HUMAN
0.251858	0.090629	0.413086	1.81475	3.33843	0.00465267	0.0229861	-2.83963	O14949	2.27057	0.217409	UQCRQ	QCR8_HUMAN
0.18931	0.0681032	0.310517	-0.29754	3.33792	0.00465748	0.0229923	-2.84065	Q9P000	2.27046	0.163424	COMMD9	COMD9_HUMAN
-0.223582	-0.365838	-0.0813267	-1.23582	-3.38133	0.00466052	0.0229923	-2.75653	Q9HBG6	2.27046	0.19301	IFT122	IF122_HUMAN
0.198272	0.0713061	0.325237	-0.829497	3.33737	0.00466269	0.0229923	-2.84175	Q8WVV4	2.27046	0.17116	POF1B	POF1B_HUMAN
0.209803	0.0753354	0.344271	-0.293798	3.33444	0.00469039	0.0231115	-2.84761	Q8NBM8	2.26848	0.181273	PCYOX1L	PCYXL_HUMAN
0.545073	0.197881	0.892264	-1.82478	3.37757	0.00469499	0.0231115	-2.76386	Q17RB0	2.26848	0.470951	RTL8B	RTL8B_HUMAN
0.25896	0.0929586	0.424961	0.0308192	3.33389	0.00469568	0.0231115	-2.84873	P05067	2.26848	0.223745	APP	A4_HUMAN
0.14534	0.0521637	0.238517	-0.193924	3.33356	0.00469877	0.0231123	-2.84938	Q9UKU7	2.26846	0.125577	ACAD8	ACAD8_HUMAN
0.261003	0.0935891	0.428417	-0.416086	3.33184	0.00471522	0.0231788	-2.85283	Q96BI1	2.26736	0.225622	SLC22A18	S22AI_HUMAN
0.188238	0.0674796	0.308997	-0.39464	3.33134	0.00471997	0.0231876	-2.85383	P0C0L4	2.26721	0.162732	C4A	CO4A_HUMAN
-0.13393	-0.219857	-0.0480023	0.815511	-3.331	0.00472318	0.0231889	-2.8545	Q9BST9	2.26719	0.115783	RTKN	RTKN_HUMAN
0.174412	0.0623052	0.286518	-1.38944	3.32487	0.00478221	0.0234641	-2.86678	Q9Y426	2.26266	0.151082	C2CD2	C2CD2_HUMAN
0.228838	0.0817297	0.375946	1.20824	3.32446	0.00478618	0.0234662	-2.8676	Q9Y281	2.26262	0.198231	CFL2	COF2_HUMAN
-0.184111	-0.302479	-0.0657421	-1.67943	-3.32409	0.00478976	0.0234662	-2.86834	Q16594	2.26262	0.159486	TAF9	TAF9_HUMAN
-0.162459	-0.266912	-0.0580048	0.387689	-3.3239	0.00479157	0.0234662	-2.86872	P29372	2.26262	0.14073	MPG	3MG_HUMAN
0.138285	0.0493012	0.22727	-1.24025	3.32118	0.00481802	0.0235809	-2.87416	Q9NZC9	2.26075	0.119889	SMARCAL1	SMAL1_HUMAN
0.325662	0.116085	0.535238	1.14877	3.32088	0.00482097	0.0235809	-2.87476	Q9Y6M9	2.26075	0.282339	NDUFB9	NDUB9_HUMAN
-0.277373	-0.456023	-0.098722	1.58163	-3.31809	0.00484823	0.0236994	-2.88034	Q9H9A6	2.25882	0.240679	LRRC40	LRC40_HUMAN
0.374144	0.13302	0.615267	-2.11339	3.31611	0.00486776	0.0237617	-2.88431	Q02535	2.25781	0.324794	ID3	ID3_HUMAN
0.180288	0.0640937	0.296483	0.599585	3.31598	0.00486907	0.0237617	-2.88458	P29558	2.25781	0.156508	RBMS1	RBMS1_HUMAN
0.152119	0.0540767	0.250162	3.92491	3.31588	0.00487001	0.0237617	-2.88477	P45974	2.25781	0.132055	USP5	UBP5_HUMAN
0.228009	0.0809238	0.375094	0.290192	3.31293	0.00489914	0.023889	-2.89066	Q9NVE5	2.25575	0.198115	USP40	UBP40_HUMAN
0.176132	0.0624546	0.289809	-1.00901	3.31127	0.00491569	0.0239548	-2.89399	Q9NRD5	2.25469	0.153111	PICK1	PICK1_HUMAN
-0.455358	-0.749456	-0.161261	-1.11524	-3.30896	0.00493871	0.0240522	-2.89861	Q9H900	2.25312	0.396118	ZWILCH	ZWILC_HUMAN
0.186399	0.0659444	0.306855	-1.98191	3.30711	0.0049572	0.0241273	-2.9023	Q96C24	2.25192	0.162236	SYTL4	SYTL4_HUMAN
-0.26192	-0.431313	-0.0925264	2.77867	-3.30447	0.00498382	0.0242279	-2.90759	P49589	2.25031	0.228129	CARS1	SYCC_HUMAN
0.205603	0.0726311	0.338575	0.342207	3.30445	0.00498402	0.0242279	-2.90763	Q9UGR2	2.25031	0.179078	ZC3H7B	Z3H7B_HUMAN
0.1635	0.0577392	0.26926	2.0925	3.30387	0.00498985	0.0242291	-2.90879	P12955	2.25029	0.142408	PEPD	PEPD_HUMAN
0.388482	0.138727	0.638237	-2.81723	3.34638	0.004991	0.0242291	-2.82461	P16035	2.25029	0.338367	TIMP2	TIMP2_HUMAN
0.214098	0.0755927	0.352604	1.70701	3.30351	0.00499351	0.0242291	-2.90951	Q96A65	2.25029	0.186479	EXOC4	EXOC4_HUMAN
0.380075	0.134026	0.626124	1.42315	3.30124	0.00501644	0.0243254	-2.91404	Q9H190	2.24876	0.33127	SDCBP2	SDCB2_HUMAN
0.202199	0.0712666	0.333132	1.56218	3.30036	0.00502546	0.0243542	-2.91581	Q92626	2.2483	0.176271	PXDN	PXDN_HUMAN
-0.172108	-0.283625	-0.060591	1.2871	-3.29829	0.00504649	0.024441	-2.91994	Q8N3C0	2.24693	0.15013	ASCC3	ASCC3_HUMAN
-1.42487	-1.97122	-0.878528	-7.16041	-9.17767	0.00505404	0.0244562	-1.24215	Q9HC84	2.24669	1.24305	MUC5B	MUC5B_HUMAN
0.126616	0.0445528	0.20868	-0.16219	3.29738	0.00505583	0.0244562	-2.92177	O43149	2.24669	0.11046	ZZEF1	ZZEF1_HUMAN
0.148077	0.0520655	0.244089	-0.283394	3.29605	0.00506948	0.0245071	-2.92443	O60941	2.24588	0.129228	DTNB	DTNB_HUMAN
-0.246238	-0.405912	-0.0865641	0.198572	-3.29572	0.00507284	0.0245084	-2.92508	Q9NVP1	2.24586	0.214896	DDX18	DDX18_HUMAN
0.157255	0.0552185	0.259291	-1.05398	3.29366	0.00509405	0.0245957	-2.9292	Q86X27	2.24449	0.137323	RALGPS2	RGPS2_HUMAN
-0.328018	-0.540951	-0.115084	-0.571974	-3.29217	0.00510939	0.0246547	-2.93217	Q8NBI5	2.24356	0.28656	SLC43A3	S43A3_HUMAN
0.129416	0.0453465	0.213486	1.15288	3.28987	0.00513328	0.0247548	-2.93678	P35813	2.24199	0.113139	PPM1A	PPM1A_HUMAN
-0.210426	-0.347168	-0.073684	0.550534	-3.28872	0.00514524	0.0247973	-2.93908	Q9H2P9	2.24133	0.184014	DPH5	DPH5_HUMAN
0.13268	0.0464325	0.218928	1.25452	3.28767	0.0051562	0.0248182	-2.94118	P31483	2.241	0.116043	TIA1	TIA1_HUMAN
0.22593	0.0790548	0.372805	0.125267	3.28742	0.00515877	0.0248182	-2.94167	P20338	2.241	0.1976	RAB4A	RAB4A_HUMAN
0.230875	0.0807842	0.380966	-1.43461	3.2874	0.00515903	0.0248182	-2.94172	P57723	2.241	0.201926	PCBP4	PCBP4_HUMAN
-0.361039	-0.592888	-0.129191	-1.14883	-3.3763	0.00518992	0.0249515	-2.78099	Q8IXM6	2.23892	0.316061	NRM	NRM_HUMAN
0.378646	0.132086	0.625206	0.666749	3.28202	0.00521551	0.0250468	-2.95247	P57735	2.23745	0.331693	RAB25	RAB25_HUMAN
-0.186402	-0.307781	-0.0650221	2.00108	-3.28196	0.00521609	0.0250468	-2.95258	P11388	2.23745	0.163288	TOP2A	TOP2A_HUMAN
0.174455	0.0607759	0.288134	-0.620695	3.27969	0.00524015	0.025147	-2.95712	Q06481	2.2359	0.152928	APLP2	APLP2_HUMAN
-0.165478	-0.27336	-0.0575963	-1.44707	-3.2781	0.00525703	0.0252126	-2.9603	Q7Z624	2.23489	0.145125	CAMKMT	CMKMT_HUMAN
0.180329	0.0627191	0.297939	-1.37313	3.27681	0.00527078	0.0252631	-2.96287	Q9ULP9	2.23411	0.158204	TBC1D24	TBC24_HUMAN
0.136169	0.0473372	0.225001	1.10889	3.27597	0.00527976	0.0252908	-2.96455	Q86Y82	2.23368	0.119485	STX12	STX12_HUMAN
-0.178204	-0.294471	-0.0619363	0.615827	-3.27558	0.00528388	0.0252952	-2.96532	Q9GZR7	2.23362	0.156374	DDX24	DDX24_HUMAN
0.193919	0.0672645	0.320573	3.00839	3.27212	0.00532101	0.0254575	-2.97224	P53597	2.23113	0.170353	SUCLG1	SUCA_HUMAN
0.217719	0.0763241	0.359115	-2.3041	3.3127	0.00533184	0.0254938	-2.89017	Q9Y251	2.23058	0.191309	HPSE	HPSE_HUMAN
-0.246262	-0.407196	-0.0853279	-2.72799	-3.27023	0.00534138	0.0255239	-2.97601	Q8IY21	2.23012	0.216434	DDX60	DDX60_HUMAN
0.446583	0.154605	0.738561	0.288524	3.26875	0.00535741	0.0255765	-2.97896	O95832	2.22932	0.392632	CLDN1	CLD1_HUMAN
0.261702	0.0905931	0.432811	-0.213602	3.26862	0.00535888	0.0255765	-2.97924	Q6NYC8	2.22932	0.230086	PPP1R18	PPR18_HUMAN
-0.214362	-0.354692	-0.0740319	1.87077	-3.26458	0.00540288	0.0257709	-2.9873	Q9NWZ3	2.22637	0.188715	IRAK4	IRAK4_HUMAN
0.164109	0.0565776	0.27164	0.618531	3.26157	0.00543582	0.0259123	-2.9933	P42025	2.22424	0.144612	ACTR1B	ACTY_HUMAN
0.328446	0.113114	0.543779	-2.19413	3.25976	0.00545584	0.0259775	-2.99692	Q6KB66	2.22327	0.289554	KRT80	K2C80_HUMAN
0.23008	0.0792365	0.380923	-0.0229969	3.25973	0.0054561	0.0259775	-2.99697	P58546	2.22327	0.202835	MTPN	MTPN_HUMAN
0.223689	0.0769682	0.370409	-0.379197	3.25824	0.00547262	0.0260348	-2.99995	Q8TB37	2.22241	0.197277	NUBPL	NUBPL_HUMAN
-0.20525	-0.339885	-0.0706159	-1.5289	-3.25804	0.00547475	0.0260348	-3.00034	Q86XA9	2.22241	0.181016	HEATR5A	HTR5A_HUMAN
-0.227432	-0.37665	-0.078214	1.21874	-3.25732	0.00548283	0.0260575	-3.00179	Q96PZ0	2.22207	0.200609	PUS7	PUS7_HUMAN
-0.120896	-0.200239	-0.0415525	-0.0586587	-3.25634	0.00549363	0.0260931	-3.00373	Q96ST3	2.22154	0.106663	SIN3A	SIN3A_HUMAN
0.156809	0.0538795	0.259738	0.755818	3.25583	0.00549937	0.0260999	-3.00476	Q9BZ29	2.22143	0.138354	DOCK9	DOCK9_HUMAN
0.528277	0.181494	0.87506	-1.08314	3.25562	0.0055017	0.0260999	-3.00518	Q9HBI6	2.22143	0.466106	CYP4F11	CP4FB_HUMAN
0.223184	0.076397	0.369971	-0.42304	3.24941	0.0055712	0.0264137	-3.01756	Q9UBV2	2.21677	0.197332	SEL1L	SE1L1_HUMAN
-0.210185	-0.348714	-0.0716554	-1.14748	-3.24257	0.00564891	0.0267661	-3.03122	Q8NEL9	2.21159	0.186274	DDHD1	DDHD1_HUMAN
0.181408	0.061746	0.30107	1.0001	3.23988	0.00567965	0.0268955	-3.03657	O14936	2.20971	0.160908	CASK	CSKP_HUMAN
-0.208788	-0.34664	-0.0709351	0.817309	-3.23683	0.00571488	0.0270461	-3.04266	Q9UG63	2.20752	0.185377	ABCF2	ABCF2_HUMAN
-0.384402	-0.636801	-0.132003	-2.32018	-3.27656	0.00572346	0.0270704	-2.96044	P81877	2.20717	0.341355	SSBP2	SSBP2_HUMAN
-0.178348	-0.29618	-0.0605163	0.111392	-3.23471	0.00573937	0.0271198	-3.04688	O60911	2.20645	0.158427	CTSV	CATL2_HUMAN
0.14695	0.0498587	0.244041	-0.237489	3.23459	0.0057408	0.0271198	-3.04712	Q8NBM4	2.20645	0.130536	UBAC2	UBAC2_HUMAN
0.375567	0.12882	0.622313	-3.12725	3.27458	0.00574571	0.0271268	-2.96428	Q9P2H5	2.20635	0.333632	USP35	UBP35_HUMAN
0.275749	0.0932289	0.458269	2.04415	3.22874	0.00580916	0.0274099	-3.05879	P51114	2.20228	0.245413	FXR1	FXR1_HUMAN
-0.131819	-0.219171	-0.044466	2.45834	-3.225	0.00585319	0.0276011	-3.06623	Q9UHX1	2.19955	0.117462	PUF60	PUF60_HUMAN
-0.230003	-0.382507	-0.0774994	0.62255	-3.22317	0.005875	0.0276874	-3.06989	Q9Y2X3	2.19833	0.205068	NOP58	NOP58_HUMAN
0.127069	0.0427654	0.211372	-0.0160842	3.22124	0.0058979	0.0277787	-3.07372	Q12774	2.19704	0.11336	ARHGEF5	ARHG5_HUMAN
-0.169884	-0.282628	-0.0571408	-1.04875	-3.22026	0.00590958	0.027817	-3.07567	A8MPS7	2.19649	0.151593	YDJC	YDJC_HUMAN
-0.258602	-0.430431	-0.086774	0.166059	-3.21638	0.0059562	0.0280198	-3.08341	Q13123	2.19364	0.231059	IK	RED_HUMAN
0.131821	0.044182	0.219459	3.22119	3.21453	0.00597852	0.0280953	-3.08709	P62820	2.19258	0.117838	RAB1A	RAB1A_HUMAN
0.206713	0.0692804	0.344145	0.169969	3.21446	0.00597939	0.0280953	-3.08724	A1L390	2.19258	0.184786	PLEKHG3	PKHG3_HUMAN
-0.240064	-0.399736	-0.0803919	0.162723	-3.21312	0.00599553	0.0281543	-3.08989	Q96A72	2.19175	0.21468	MAGOHB	MGN2_HUMAN
-0.279195	-0.46492	-0.09347	-0.462521	-3.21268	0.00600097	0.0281631	-3.09078	O95396	2.19163	0.249687	MOCS3	MOCS3_HUMAN
0.251413	0.0838892	0.418937	-0.380846	3.20731	0.00606646	0.0284464	-3.10147	Q96DZ1	2.18769	0.225247	ERLEC1	ERLEC_HUMAN
0.153293	0.0511376	0.255448	3.4951	3.20694	0.006071	0.0284464	-3.10221	P14649	2.18769	0.137339	MYL6B	MYL6B_HUMAN
-0.175636	-0.29269	-0.0585811	0.414297	-3.20667	0.00607433	0.0284464	-3.10275	Q05932	2.18769	0.157356	FPGS	FOLC_HUMAN
0.136311	0.0454614	0.22716	0.463824	3.20655	0.0060758	0.0284464	-3.10298	P29590	2.18769	0.122124	PML	PML_HUMAN
-0.150125	-0.250283	-0.0499667	-2.25889	-3.20329	0.00611599	0.0286176	-3.10948	Q3L8U1	2.18532	0.134646	CHD9	CHD9_HUMAN
0.186804	0.0621561	0.311451	-1.5356	3.20281	0.00612192	0.0286283	-3.11043	O14972	2.18517	0.167554	VPS26C	VP26C_HUMAN
-0.21546	-0.359253	-0.0716673	-0.0742587	-3.20228	0.00612845	0.0286419	-3.11148	Q01968	2.18499	0.193274	OCRL	OCRL_HUMAN
-0.354164	-0.590568	-0.117761	-1.43895	-3.2017	0.00613566	0.0286585	-3.11264	Q96P53	2.18476	0.317729	WDFY2	WDFY2_HUMAN
-0.222071	-0.370323	-0.0738184	-0.344923	-3.20125	0.00614125	0.0286676	-3.11353	Q9Y3T9	2.18463	0.199236	NOC2L	NOC2L_HUMAN
0.391366	0.131518	0.651213	-2.34192	3.24028	0.00614549	0.0286704	-3.03088	Q92628	2.18459	0.35113	KIAA0232	K0232_HUMAN
-0.302653	-0.504749	-0.100558	2.17281	-3.2005	0.00615055	0.0286771	-3.11502	Q9H9T3	2.1845	0.271549	ELP3	ELP3_HUMAN
-0.288477	-0.481434	-0.0955199	-1.08856	-3.19507	0.0062185	0.0289767	-3.12583	P08047	2.1804	0.259317	SP1	SP1_HUMAN
-0.198639	-0.331581	-0.0656973	-0.335986	-3.19325	0.0062414	0.0290663	-3.12945	Q96FZ2	2.17918	0.17866	HMCES	HMCES_HUMAN
-0.419474	-0.700422	-0.138526	-0.741115	-3.19087	0.00627154	0.0291893	-3.13419	Q96EE3	2.17751	0.377573	SEH1L	SEH1_HUMAN
0.256513	0.0845614	0.428464	-1.64746	3.18811	0.00630661	0.0293353	-3.13968	Q9NRF2	2.17554	0.231099	SH2B1	SH2B1_HUMAN
0.164476	0.0541661	0.274786	1.63654	3.18653	0.00632679	0.0294118	-3.14282	Q86WR0	2.17451	0.148251	CCDC25	CCD25_HUMAN
0.293688	0.0975741	0.489801	-0.978553	3.22179	0.00637246	0.0296066	-3.06675	Q6ZVX7	2.17189	0.265035	NCCRP1	FBX50_HUMAN
-0.549882	-0.91923	-0.180534	-1.27087	-3.18173	0.00638847	0.0296635	-3.15236	Q6EEV6	2.17113	0.496409	SUMO4	SUMO4_HUMAN
-0.231181	-0.386497	-0.0758646	3.56944	-3.18101	0.00639781	0.0296889	-3.1538	P54577	2.17079	0.208732	YARS1	SYYC_HUMAN
0.163514	0.0536491	0.273379	0.0700498	3.18072	0.00640149	0.0296889	-3.15437	Q969M7	2.17079	0.147636	UBE2F	UBE2F_HUMAN
-0.189305	-0.316565	-0.0620448	0.777982	-3.17907	0.00642294	0.0297679	-3.15766	Q9Y5S2	2.16974	0.171006	CDC42BPB	MRCKB_HUMAN
0.342464	0.112225	0.572702	3.40359	3.17882	0.00642609	0.0297679	-3.15814	P25815	2.16974	0.30936	S100P	S100P_HUMAN
0.215981	0.070683	0.36128	-1.69716	3.17677	0.00645286	0.0298744	-3.16223	Q63HR2	2.16832	0.195231	TNS2	TENS2_HUMAN
0.178891	0.0585144	0.299268	-1.44605	3.17597	0.0064633	0.0299051	-3.16382	Q674X7	2.16791	0.161734	KAZN	KAZRN_HUMAN
0.242866	0.0794117	0.406321	3.30335	3.17541	0.00647056	0.0299179	-3.16492	P55786	2.16774	0.219591	NPEPPS	PSA_HUMAN
-0.236123	-0.39505	-0.0771948	0.954084	-3.17517	0.00647367	0.0299179	-3.16539	P51532	2.16774	0.213494	SMARCA4	SMCA4_HUMAN
-0.310562	-0.518558	-0.102565	-0.693553	-3.21227	0.00649264	0.029988	-3.08523	P56557	2.16682	0.28092	TMEM50B	TM50B_HUMAN
0.236094	0.0779267	0.394262	-1.4665	3.21135	0.00650433	0.0300244	-3.087	Q9H1N7	2.16633	0.213607	SLC35B3	S35B3_HUMAN
0.141612	0.0462148	0.23701	-0.293877	3.17244	0.00650956	0.0300309	-3.17083	Q9UL18	2.16625	0.12813	AGO1	AGO1_HUMAN
-0.207451	-0.34722	-0.0676831	-1.16507	-3.17203	0.00651493	0.0300381	-3.17164	Q9BXS6	2.16615	0.187708	NUSAP1	NUSAP_HUMAN
-0.200391	-0.335436	-0.0653463	-0.757083	-3.17125	0.00652523	0.030068	-3.17319	Q9NQG6	2.16576	0.181353	MIEF1	MID51_HUMAN
-0.281467	-0.47118	-0.0917545	-0.494916	-3.17074	0.00653192	0.030081	-3.1742	Q71SY5	2.16559	0.254747	MED25	MED25_HUMAN
-0.113669	-0.190291	-0.0370477	-1.08744	-3.17045	0.0065357	0.030081	-3.17477	Q9UBW7	2.16559	0.102878	ZMYM2	ZMYM2_HUMAN
-0.344384	-0.576621	-0.112147	1.06117	-3.16914	0.00655313	0.0301436	-3.17739	Q9BZF1	2.16476	0.311809	OSBPL8	OSBL8_HUMAN
0.148413	0.0483059	0.24852	0.250693	3.16837	0.00656324	0.0301725	-3.1789	Q86US8	2.16438	0.134398	SMG6	EST1A_HUMAN
-0.344243	-0.575224	-0.113263	-1.94016	-3.20635	0.00656845	0.0301789	-3.0967	Q15831	2.1643	0.311749	STK11	STK11_HUMAN
0.168405	0.0547637	0.282046	-0.631116	3.167	0.00658146	0.030221	-3.18163	P23508	2.16374	0.152548	MCC	CRCM_HUMAN
0.249593	0.0811307	0.418056	-1.90634	3.16635	0.00659012	0.0302431	-3.18292	Q1W6H9	2.16345	0.226121	FAM110C	F110C_HUMAN
0.309562	0.100593	0.518531	3.18337	3.16589	0.00659632	0.0302539	-3.18385	P30626	2.16331	0.280469	SRI	SORCN_HUMAN
0.262915	0.085367	0.440464	1.76902	3.16467	0.00661252	0.0302935	-3.18626	Q9NX47	2.16279	0.238264	MARCHF5	MARH5_HUMAN
0.121985	0.039602	0.204369	0.944584	3.16445	0.00661552	0.0302935	-3.1867	Q13439	2.16279	0.110548	GOLGA4	GOGA4_HUMAN
-0.660588	-1.10434	-0.216833	-2.85416	-3.20263	0.00661648	0.0302935	-3.1039	Q9NYK6	2.16279	0.598649	EURL	EURL_HUMAN
-0.397162	-0.665482	-0.128842	-0.0812527	-3.16333	0.0066305	0.0303185	-3.18892	Q8IUE6	2.16246	0.359978	H2AC21	H2A2B_HUMAN
-0.148819	-0.249364	-0.048274	-1.8285	-3.16321	0.00663214	0.0303185	-3.18917	Q9UL63	2.16246	0.134886	MKLN1	MKLN1_HUMAN
-0.143949	-0.241207	-0.0466911	-1.03852	-3.16311	0.00663349	0.0303185	-3.18937	Q6PFW1	2.16246	0.130471	PPIP5K1	VIP1_HUMAN
-0.366381	-0.614048	-0.118715	-2.95887	-3.16152	0.00665475	0.030398	-3.19251	O94941	2.16142	0.332239	UBOX5	RNF37_HUMAN
-0.153671	-0.257567	-0.0497737	0.787691	-3.16095	0.00666243	0.0304154	-3.19365	Q8WWY3	2.16119	0.139365	PRPF31	PRP31_HUMAN
0.30165	0.0976745	0.505626	-0.629009	3.16049	0.00666862	0.0304261	-3.19456	Q9HBH0	2.16106	0.273586	RHOF	RHOF_HUMAN
0.155859	0.0503728	0.261345	0.927062	3.15766	0.00670685	0.0305827	-3.20018	Q8WUK0	2.15901	0.141492	PTPMT1	PTPM1_HUMAN
0.313349	0.101236	0.525461	-1.47509	3.15712	0.00671421	0.0305986	-3.20126	Q9H239	2.15881	0.284492	MMP28	MMP28_HUMAN
-0.151141	-0.253478	-0.0488045	0.508453	-3.15632	0.00672509	0.0306305	-3.20285	Q8WVC0	2.15839	0.137249	LEO1	LEO1_HUMAN
0.171772	0.0554504	0.288094	1.26792	3.15589	0.00673098	0.0306363	-3.20371	Q9H1K1	2.15832	0.155989	ISCU	ISCU_HUMAN
0.217694	0.0702528	0.365136	-1.46008	3.15542	0.00673736	0.0306363	-3.20464	O76024	2.15832	0.197692	WFS1	WFS1_HUMAN
0.15977	0.0515582	0.267983	-0.359125	3.15537	0.00673804	0.0306363	-3.20474	Q9HCJ3	2.15832	0.14509	RAVER2	RAVR2_HUMAN
0.292736	0.0942838	0.491189	0.387316	3.15246	0.00677772	0.0307989	-3.21051	Q7L523	2.15621	0.266098	RRAGA	RRAGA_HUMAN
0.13072	0.0420831	0.219357	-0.578438	3.15179	0.0067869	0.0308229	-3.21183	Q8NI37	2.1559	0.118842	PPTC7	PPTC7_HUMAN
0.194351	0.0624593	0.326243	1.01814	3.14919	0.00682268	0.0309675	-3.217	Q6P1N0	2.15403	0.176844	CC2D1A	C2D1A_HUMAN
0.172588	0.0553214	0.289855	-0.389308	3.14533	0.00687613	0.0311921	-3.22466	Q96BH1	2.15115	0.157252	RNF25	RNF25_HUMAN
-0.30359	-0.509938	-0.0972423	-0.87984	-3.14425	0.00689106	0.0312419	-3.22679	A6NKF1	2.15052	0.276695	SAC3D1	SAC31_HUMAN
-0.211622	-0.355537	-0.067706	0.28078	-3.14255	0.00691483	0.0313316	-3.23018	Q969G3	2.14937	0.192976	SMARCE1	SMCE1_HUMAN
0.231442	0.0739879	0.388896	-0.5394	3.14136	0.00693143	0.0313887	-3.23253	Q8WV93	2.14864	0.211122	AFG1L	AFG1L_HUMAN
-0.24782	-0.416441	-0.0791995	-0.898285	-3.14091	0.00693774	0.0313992	-3.23342	O75586	2.14851	0.226076	MED6	MED6_HUMAN
-0.183413	-0.30823	-0.0585954	0.838919	-3.1404	0.00694494	0.0314138	-3.23444	Q99707	2.14833	0.167334	MTR	METH_HUMAN
0.264403	0.0844313	0.444374	-1.78915	3.13973	0.00695432	0.0314381	-3.23577	Q9NW97	2.14802	0.24126	TMEM51	TMM51_HUMAN
0.155145	0.0495096	0.260781	3.06648	3.13876	0.00696798	0.0314734	-3.2377	Q15691	2.14757	0.141595	MAPRE1	MARE1_HUMAN
0.171439	0.0547035	0.288174	-0.927643	3.1386	0.00697012	0.0314734	-3.238	Q709F0	2.14757	0.156465	ACAD11	ACD11_HUMAN
0.412307	0.131342	0.693272	2.3607	3.13616	0.00700468	0.0316114	-3.24285	P10606	2.14582	0.376603	COX5B	COX5B_HUMAN
0.130395	0.0415177	0.219273	2.99306	3.13545	0.00701473	0.0316386	-3.24426	Q9UNZ2	2.14548	0.119123	NSFL1C	NSF1C_HUMAN
0.213864	0.068064	0.359664	-1.1366	3.1348	0.00702387	0.0316617	-3.24554	Q96QE5	2.14519	0.195402	TEFM	TEFM_HUMAN
0.426799	0.135758	0.71784	1.33623	3.134	0.00703523	0.0316947	-3.24713	O14618	2.14477	0.390031	CCS	CCS_HUMAN
-0.131441	-0.221082	-0.0417998	2.02056	-3.13367	0.00703997	0.031698	-3.24779	Q8NHV4	2.14473	0.12012	NEDD1	NEDD1_HUMAN
0.279097	0.0886855	0.469508	2.04367	3.13251	0.0070565	0.0317521	-3.25009	P19525	2.14405	0.255139	EIF2AK2	E2AK2_HUMAN
0.30944	0.0983039	0.520575	-3.09077	3.13216	0.00706145	0.0317521	-3.25078	Q9GZV1	2.14405	0.282877	ANKRD2	ANKR2_HUMAN
0.313587	0.0996088	0.527565	-2.4498	3.13197	0.00706409	0.0317521	-3.25114	O94875	2.14405	0.286669	SORBS2	SRBS2_HUMAN
-0.172674	-0.290633	-0.0547159	2.21818	-3.12844	0.00711463	0.0319503	-3.25814	P46060	2.14156	0.158035	RANGAP1	RAGP1_HUMAN
-0.241662	-0.406754	-0.07657	-0.34037	-3.12833	0.0071163	0.0319503	-3.25837	Q92785	2.14156	0.221174	DPF2	REQU_HUMAN
-0.316652	-0.533058	-0.100246	-2.27959	-3.1271	0.00713393	0.032003	-3.2608	Q02224	2.1409	0.289896	CENPE	CENPE_HUMAN
0.275237	0.0871252	0.463348	-0.761849	3.12695	0.00713616	0.032003	-3.26111	O94907	2.1409	0.25198	DKK1	DKK1_HUMAN
0.144807	0.04576	0.243853	-1.65093	3.12448	0.00717177	0.0321444	-3.26599	Q70EL4	2.13913	0.132681	USP43	UBP43_HUMAN
-0.146947	-0.247478	-0.046416	-0.556869	-3.12385	0.00718093	0.0321671	-3.26725	Q8NBF6	2.13885	0.134659	AVL9	AVL9_HUMAN
0.183327	0.0577859	0.308869	0.0714204	3.12083	0.00722491	0.0323457	-3.27324	O76041	2.13663	0.168172	NEBL	NEBL_HUMAN
-0.182785	-0.308069	-0.0575003	0.938414	-3.11797	0.00726666	0.0324964	-3.27889	Q9Y3D8	2.13477	0.167821	AK6	KAD6_HUMAN
0.230289	0.0724437	0.388135	-2.20214	3.11796	0.0072668	0.0324964	-3.27891	Q8IWK6	2.13477	0.211436	ADGRA3	AGRA3_HUMAN
0.38057	0.11968	0.641461	1.53786	3.1175	0.00727363	0.0325021	-3.27983	Q8IV08	2.1347	0.349426	PLD3	PLD3_HUMAN
-0.261707	-0.441124	-0.0822896	2.63287	-3.11731	0.00727634	0.0325021	-3.2802	Q9NR09	2.1347	0.24029	BIRC6	BIRC6_HUMAN
0.115381	0.0362681	0.194495	2.43449	3.11685	0.00728315	0.032514	-3.28111	O75396	2.13455	0.105946	SEC22B	SC22B_HUMAN
-0.316666	-0.531481	-0.101851	2.26338	-3.19615	0.00729916	0.0325666	-3.12049	O95755	2.1339	0.290859	RAB36	RAB36_HUMAN
0.165157	0.0518647	0.278449	0.768384	3.11549	0.00730318	0.0325666	-3.28381	O95363	2.1339	0.151697	FARS2	SYFM_HUMAN
0.233725	0.0733767	0.394072	-0.791834	3.11509	0.00730904	0.0325742	-3.28459	Q7RTP0	2.13381	0.214687	NIPA1	NIPA1_HUMAN
0.226626	0.0711281	0.382124	1.27521	3.11469	0.00731497	0.0325822	-3.28539	O75251	2.13371	0.208176	NDUFS7	NDUS7_HUMAN
0.23299	0.0730657	0.392913	0.120885	3.11353	0.00733217	0.0326404	-3.28769	O43708	2.13299	0.214093	GSTZ1	MAAI_HUMAN
0.186884	0.0585731	0.315196	0.390264	3.1127	0.00734435	0.0326668	-3.28932	Q9Y237	2.13267	0.171754	PIN4	PIN4_HUMAN
-0.188736	-0.318324	-0.0591477	-0.892847	-3.11257	0.0073464	0.0326668	-3.2896	Q96RT7	2.13267	0.173455	TUBGCP6	GCP6_HUMAN
-0.129764	-0.218877	-0.0406513	-1.16603	-3.11203	0.00735436	0.0326837	-3.29066	Q9H6D7	2.13246	0.11927	HAUS4	HAUS4_HUMAN
-0.222115	-0.374722	-0.0695085	-0.573078	-3.11053	0.0073767	0.0327645	-3.29363	Q6NZY4	2.13147	0.204247	ZCCHC8	ZCHC8_HUMAN
-0.274488	-0.463193	-0.0857833	0.841811	-3.10864	0.00740491	0.0328266	-3.29738	Q6PJG6	2.13071	0.252497	BRAT1	BRAT1_HUMAN
-0.384745	-0.649271	-0.120219	0.353006	-3.10838	0.00740881	0.0328266	-3.29789	Q5T5X7	2.13071	0.35392	BEND3	BEND3_HUMAN
0.135062	0.0422006	0.227923	-0.305064	3.10834	0.00740939	0.0328266	-3.29797	Q9P0K7	2.13071	0.124241	RAI14	RAI14_HUMAN
0.190563	0.0595384	0.321587	0.56419	3.10825	0.00741072	0.0328266	-3.29815	Q96TC7	2.13071	0.175295	RMDN3	RMD3_HUMAN
-0.233375	-0.393839	-0.0729118	-0.981555	-3.1082	0.00741151	0.0328266	-3.29825	Q9HBM1	2.13071	0.214678	SPC25	SPC25_HUMAN
0.222005	0.0693433	0.374667	-0.0763688	3.10786	0.00741648	0.0328301	-3.29891	Q96CB9	2.13067	0.204223	NSUN4	NSUN4_HUMAN
-0.174882	-0.295173	-0.0545913	0.209894	-3.10701	0.00742932	0.0328521	-3.3006	Q9HBH5	2.1304	0.160895	RDH14	RDH14_HUMAN
-0.209792	-0.354097	-0.0654873	-0.982354	-3.10697	0.00742979	0.0328521	-3.30067	Q9NVX0	2.1304	0.193012	HAUS2	HAUS2_HUMAN
0.370505	0.115458	0.625552	-0.623	3.10458	0.00746578	0.0329927	-3.3054	Q9Y2G5	2.12868	0.341145	POFUT2	OFUT2_HUMAN
0.257197	0.0820394	0.432355	2.4563	3.18366	0.00747397	0.0330104	-3.14397	P78386	2.12847	0.23684	KRT85	KRT85_HUMAN
-0.203318	-0.34342	-0.0632158	-1.61592	-3.10142	0.00751357	0.0331667	-3.31166	Q96SI9	2.12657	0.187393	STRBP	STRBP_HUMAN
0.873364	0.274333	1.47239	-1.78462	3.13665	0.00753047	0.0332226	-3.2316	Q9C002	2.12589	0.805213	NMES1	NMES1_HUMAN
0.173174	0.0537622	0.292586	0.682862	3.09931	0.00754565	0.033271	-3.31584	Q9UK41	2.1253	0.159705	VPS28	VPS28_HUMAN
0.207231	0.0648911	0.34957	-2.09883	3.13219	0.00759652	0.0334766	-3.2402	Q13488	2.12282	0.191336	TCIRG1	VPP3_HUMAN
0.310895	0.0962341	0.525556	-0.590585	3.09521	0.00760829	0.0335097	-3.32394	P59780	2.12243	0.287103	AP3S2	AP3S2_HUMAN
0.280988	0.0869113	0.475064	-2.97118	3.09417	0.00762429	0.0335614	-3.326	Q9H2C2	2.1218	0.25956	ARV1	ARV1_HUMAN
0.128238	0.0396453	0.216832	4.44924	3.09348	0.0076349	0.0335893	-3.32736	P18206	2.12147	0.118478	VCL	VINC_HUMAN
-0.141204	-0.238841	-0.0435667	-1.04872	-3.09073	0.00767743	0.0337551	-3.33281	Q9BUI4	2.11949	0.130579	POLR3C	RPC3_HUMAN
0.17866	0.0551088	0.30221	-0.0875611	3.09037	0.00768299	0.0337551	-3.33352	Q6ZSZ5	2.11949	0.165216	ARHGEF18	ARHGI_HUMAN
0.374151	0.116667	0.631635	-2.33345	3.1262	0.00768623	0.0337551	-3.25177	O00329	2.11949	0.345997	PIK3CD	PK3CD_HUMAN
-0.458889	-0.774711	-0.143067	-3.11519	-3.12597	0.00768972	0.0337551	-3.25222	Q9NRM2	2.11949	0.424359	ZNF277	ZN277_HUMAN
0.262724	0.0809897	0.444458	5.9386	3.08953	0.00769599	0.0337637	-3.33517	P31948	2.11938	0.242966	STIP1	STIP1_HUMAN
-0.212326	-0.359216	-0.0654367	-2.02076	-3.08917	0.00770156	0.0337694	-3.33588	Q06330	2.11931	0.196365	RBPJ	SUH_HUMAN
0.424987	0.130925	0.719049	-0.0691396	3.08864	0.00770993	0.0337873	-3.33695	Q9UQM7	2.1191	0.393079	CAMK2A	KCC2A_HUMAN
0.138248	0.0425201	0.233976	-0.718248	3.08638	0.00774505	0.0339223	-3.3414	P29083	2.11749	0.127966	GTF2E1	T2EA_HUMAN
0.205973	0.0632054	0.34874	-1.86045	3.08326	0.00779397	0.0341176	-3.34757	Q96HD1	2.11518	0.190862	CRELD1	CREL1_HUMAN
-0.157117	-0.266056	-0.0481784	-0.126351	-3.08227	0.00780961	0.034167	-3.34953	Q15398	2.11459	0.145631	DLGAP5	DLGP5_HUMAN
-0.251107	-0.425295	-0.0769191	1.45961	-3.08085	0.00783202	0.034246	-3.35234	Q9NXH9	2.11366	0.232852	TRMT1	TRM1_HUMAN
-0.458965	-0.77748	-0.14045	0.63909	-3.07949	0.00785342	0.0343149	-3.35501	P52657	2.11285	0.425763	GTF2A2	T2AG_HUMAN
0.151807	0.0464487	0.257166	0.566096	3.0793	0.00785648	0.0343149	-3.3554	Q9NXS2	2.11285	0.140825	QPCTL	QPCTL_HUMAN
0.201957	0.061736	0.342178	-1.39529	3.07805	0.00787637	0.0343827	-3.35787	Q99551	2.11205	0.187418	MTERF1	MTEF1_HUMAN
-0.157285	-0.26651	-0.0480591	-0.727389	-3.07745	0.00788583	0.034405	-3.35905	O43929	2.11179	0.14598	ORC4	ORC4_HUMAN
0.170109	0.0518864	0.288332	1.35227	3.07508	0.0079237	0.034551	-3.36374	Q14738	2.11007	0.158011	PPP2R5D	2A5D_HUMAN
-0.14834	-0.251505	-0.0451756	-1.92863	-3.07296	0.00795755	0.0346794	-3.36791	Q15652	2.10857	0.137888	JMJD1C	JHD2C_HUMAN
-0.17587	-0.298225	-0.0535152	-1.27881	-3.07185	0.00797541	0.034738	-3.37011	Q5JTW2	2.10789	0.163531	CEP78	CEP78_HUMAN
-0.213134	-0.361434	-0.0648335	-2.08871	-3.07143	0.0079823	0.0347488	-3.37095	Q8NB14	2.10776	0.198192	USP38	UBP38_HUMAN
0.25228	0.0766667	0.427893	0.379745	3.07012	0.00800335	0.0348212	-3.37353	Q9UGM6	2.10692	0.234687	WARS2	SYWM_HUMAN
0.105929	0.0321798	0.179677	0.238537	3.06964	0.00801104	0.0348354	-3.37447	Q8IYB7	2.10676	0.0985496	DIS3L2	DI3L2_HUMAN
0.251718	0.076438	0.426999	1.02454	3.0691	0.00801981	0.0348543	-3.37554	Q6GMV3	2.10654	0.234208	PTRHD1	PTRD1_HUMAN
-0.232567	-0.394666	-0.0704675	-1.06485	-3.06617	0.00806734	0.0350415	-3.38133	Q9BQ75	2.10437	0.216612	CMSS1	CMS1_HUMAN
-0.170966	-0.290174	-0.0517579	-0.730691	-3.06502	0.00808602	0.0350815	-3.38359	Q5JVF3	2.10391	0.159272	PCID2	PCID2_HUMAN
0.243261	0.0736395	0.412882	-0.620844	3.06494	0.00808742	0.0350815	-3.38376	Q9NXV2	2.10391	0.226622	KCTD5	KCTD5_HUMAN
-0.231678	-0.393232	-0.0701233	-1.45569	-3.06475	0.00809049	0.0350815	-3.38414	Q70Z53	2.10391	0.215831	FRA10AC1	F10C1_HUMAN
-0.587262	-0.982625	-0.191898	-3.25609	-3.33057	0.00809436	0.0350815	-3.06325	Q96FF9	2.10391	0.547093	CDCA5	CDCA5_HUMAN
0.2092	0.0631602	0.35524	-0.740709	3.0614	0.00814535	0.0352791	-3.39075	Q9BWJ5	2.10163	0.195102	SF3B5	SF3B5_HUMAN
0.301737	0.0910745	0.5124	-0.878919	3.06105	0.00815103	0.0352791	-3.39143	P40306	2.10163	0.281403	PSMB10	PSB10_HUMAN
0.477381	0.145662	0.8091	-1.19884	3.0961	0.00815339	0.0352791	-3.30987	P03886	2.10163	0.44521	MT-ND1	NU1M_HUMAN
0.150793	0.0454472	0.256139	-1.98117	3.0591	0.00818322	0.0353887	-3.39529	Q96NE9	2.10037	0.140716	FRMD6	FRMD6_HUMAN
0.181653	0.0547111	0.308596	1.3319	3.0582	0.00819796	0.035433	-3.39705	Q9BQ69	2.09986	0.169554	MACROD1	MACD1_HUMAN
0.300306	0.0903933	0.51022	0.486997	3.05742	0.008211	0.0354699	-3.39861	Q96LJ7	2.09944	0.280361	DHRS1	DHRS1_HUMAN
0.116202	0.0348738	0.197531	0.846662	3.05352	0.00827569	0.0357297	-3.40629	O60826	2.09648	0.108638	CCDC22	CCD22_HUMAN
-0.321048	-0.542317	-0.0997801	-2.02753	-3.17486	0.00834922	0.0360275	-3.18828	Q92830	2.0931	0.300633	KAT2A	KAT2A_HUMAN
0.298277	0.089136	0.507418	-2.02162	3.04797	0.00836891	0.0360927	-3.41724	O00622	2.09237	0.279407	CCN1	CCN1_HUMAN
0.134089	0.0400461	0.228131	0.802793	3.04717	0.00838234	0.0361308	-3.41881	Q96JH7	2.09194	0.125632	VCPIP1	VCIP1_HUMAN
0.116337	0.034716	0.197959	-0.0504222	3.0461	0.00840038	0.0361709	-3.42092	O14730	2.09149	0.109024	RIOK3	RIOK3_HUMAN
-0.212466	-0.361531	-0.0634001	-0.777496	-3.04608	0.00840084	0.0361709	-3.42097	Q2VPK5	2.09149	0.199109	CTU2	CTU2_HUMAN
-0.376882	-0.641439	-0.112325	0.700696	-3.0445	0.00842757	0.0362662	-3.42408	Q3ZAQ7	2.09041	0.35337	VMA21	VMA21_HUMAN
0.251839	0.0749899	0.428688	-0.926063	3.04333	0.00844741	0.0363254	-3.42638	P28065	2.08975	0.236203	PSMB9	PSB9_HUMAN
-0.275716	-0.469345	-0.0820881	-2.56451	-3.04315	0.00845055	0.0363254	-3.42674	Q99674	2.08975	0.258597	CGREF1	CGRE1_HUMAN
0.197536	0.0587396	0.336332	-0.78862	3.04157	0.00847752	0.0364056	-3.42986	Q8IUX1	2.08885	0.185351	TMEM126B	T126B_HUMAN
0.226309	0.0672927	0.385326	-1.02467	3.04151	0.00847847	0.0364056	-3.42997	Q9Y2I1	2.08885	0.212349	NISCH	NISCH_HUMAN
-0.131944	-0.224692	-0.0391967	-0.00484641	-3.04031	0.00849913	0.0364597	-3.43235	Q7Z4G4	2.08825	0.123841	TRMT11	TRM11_HUMAN
0.24118	0.071629	0.41073	2.32657	3.03998	0.00850471	0.0364597	-3.43299	P22695	2.08825	0.226368	UQCRC2	QCR2_HUMAN
-0.177843	-0.302868	-0.0528178	1.9241	-3.03997	0.00850495	0.0364597	-3.43302	Q9BTY7	2.08825	0.166921	HGH1	HGH1_HUMAN
-0.545297	-0.922386	-0.168209	-3.47824	-3.16419	0.00851327	0.0364755	-3.23745	Q9BVV6	2.08807	0.511852	KIAA0586	TALD3_HUMAN
0.191385	0.0567801	0.325989	3.10617	3.03862	0.008528	0.0365187	-3.43566	Q9Y624	2.08759	0.179688	F11R	JAM1_HUMAN
0.148439	0.0440105	0.252868	3.95412	3.0378	0.00854223	0.0365486	-3.43729	Q9Y490	2.08726	0.139389	TLN1	TLN1_HUMAN
0.145657	0.0431818	0.248133	-1.58597	3.03768	0.00854424	0.0365486	-3.43752	Q63ZY3	2.08726	0.136777	KANK2	KANK2_HUMAN
-0.23552	-0.400518	-0.070522	-1.47578	-3.07092	0.00856563	0.0366201	-3.35838	Q6P9G4	2.08646	0.221245	TMEM154	TM154_HUMAN
0.279293	0.0826876	0.475899	-1.74305	3.03595	0.00857414	0.0366366	-3.44094	Q8NFH8	2.08627	0.262389	REPS2	REPS2_HUMAN
0.141936	0.0419432	0.241928	-1.50585	3.03357	0.00861532	0.0367927	-3.44562	Q96RU2	2.08454	0.133456	USP28	UBP28_HUMAN
0.114387	0.0337935	0.19498	2.66069	3.03324	0.00862105	0.0367971	-3.44627	Q08209	2.08449	0.107555	PPP3CA	PP2BA_HUMAN
-0.169194	-0.288419	-0.049969	-1.30196	-3.03282	0.00862826	0.036808	-3.44709	Q9BVC3	2.08437	0.159099	DSCC1	DCC1_HUMAN
0.226687	0.0668556	0.386519	-0.5711	3.03106	0.008659	0.0369191	-3.45057	Q9Y680	2.08314	0.213287	FKBP7	FKBP7_HUMAN
-0.32708	-0.556664	-0.0974963	-3.36552	-3.06501	0.00866535	0.0369262	-3.36976	Q96GZ6	2.08306	0.307757	SLC41A3	S41A3_HUMAN
0.671785	0.197872	1.1457	-1.9458	3.02943	0.00868737	0.037	-3.45376	O15432	2.08225	0.632344	SLC31A2	COPT2_HUMAN
-0.17425	-0.297199	-0.051302	-0.943775	-3.02887	0.00869724	0.0370109	-3.45487	Q8WYP5	2.08213	0.16403	AHCTF1	ELYS_HUMAN
0.214314	0.0630913	0.365536	1.48228	3.02875	0.00869932	0.0370109	-3.45511	Q99816	2.08213	0.201743	TSG101	TS101_HUMAN
-0.275802	-0.469683	-0.0819218	-2.49968	-3.06044	0.0087434	0.0371783	-3.37857	Q9BQ13	2.08028	0.259855	KCTD14	KCD14_HUMAN
0.538632	0.158139	0.919124	-2.6323	3.02535	0.00875917	0.0372253	-3.46181	Q15119	2.07977	0.507613	PDK2	PDK2_HUMAN
0.20138	0.059096	0.343664	-0.39875	3.02475	0.00876968	0.0372498	-3.46298	O94832	2.0795	0.189808	MYO1D	MYO1D_HUMAN
0.25622	0.0751246	0.437315	1.97343	3.02368	0.00878869	0.0373105	-3.4651	P09496	2.07883	0.241573	CLTA	CLCA_HUMAN
-0.150179	-0.256364	-0.0439931	-1.84703	-3.02254	0.00880879	0.0373757	-3.46733	Q6P0Q8	2.07812	0.141643	MAST2	MAST2_HUMAN
0.533881	0.156325	0.911436	-1.0541	3.02199	0.0088186	0.0373971	-3.46841	Q96SL1	2.07789	0.503592	SLC49A4	DIRC2_HUMAN
-0.130438	-0.222695	-0.0381805	0.69998	-3.02157	0.00882609	0.0374087	-3.46924	P50750	2.07776	0.123045	CDK9	CDK9_HUMAN
-0.318373	-0.543578	-0.0931687	-1.80076	-3.02127	0.00883146	0.0374114	-3.46984	Q9HCJ1	2.07773	0.300333	ANKH	ANKH_HUMAN
0.268848	0.0784899	0.459205	2.18532	3.01832	0.00888403	0.0376138	-3.47564	Q14116	2.07552	0.253884	IL18	IL18_HUMAN
0.187305	0.0546058	0.320004	-1.69069	3.01655	0.00891574	0.0377278	-3.47912	P38432	2.07428	0.176985	COIL	COIL_HUMAN
0.137765	0.0401133	0.235416	-1.4142	3.01501	0.0089434	0.0378245	-3.48214	O94885	2.07324	0.13024	SASH1	SASH1_HUMAN
-0.122526	-0.209402	-0.0356489	0.984868	-3.01407	0.00896037	0.037876	-3.484	O95352	2.07268	0.115864	ATG7	ATG7_HUMAN
0.212787	0.0618952	0.36368	0.269962	3.01376	0.00896596	0.0378793	-3.48461	P48594	2.07264	0.201223	SERPINB4	SPB4_HUMAN
-0.190389	-0.325444	-0.0553332	-0.431588	-3.01272	0.00898481	0.0379385	-3.48666	Q9UBU8	2.072	0.180097	MORF4L1	MO4L1_HUMAN
0.262548	0.0762432	0.448854	-1.6774	3.01171	0.00900298	0.0379943	-3.48863	Q8WUY8	2.0714	0.248428	NAT14	NAT14_HUMAN
-0.211639	-0.361832	-0.0614464	0.409716	-3.01146	0.00900765	0.0379943	-3.48914	Q9UJX3	2.0714	0.200257	ANAPC7	APC7_HUMAN
-0.123961	-0.211994	-0.0359282	0.186288	-3.00933	0.0090463	0.0381368	-3.49332	Q6DT37	2.06987	0.117381	CDC42BPG	MRCKG_HUMAN
-0.626288	-1.06915	-0.183428	-2.72964	-3.04248	0.00905632	0.0381587	-3.41311	Q68D85	2.06963	0.593113	NCR3LG1	NR3L1_HUMAN
-0.132592	-0.226822	-0.0383618	-2.02714	-3.00716	0.00908588	0.0382627	-3.49758	Q53GS7	2.06852	0.125636	GLE1	GLE1_HUMAN
-0.259684	-0.444288	-0.0750792	-2.89702	-3.0063	0.0091017	0.0383089	-3.49928	Q96RT8	2.06802	0.246119	TUBGCP5	GCP5_HUMAN
-0.166488	-0.284885	-0.0480921	0.390214	-3.00521	0.0091216	0.0383721	-3.50141	Q9UJY5	2.06734	0.157844	GGA1	GGA1_HUMAN
-0.138308	-0.236699	-0.0399166	-0.459636	-3.00414	0.00914135	0.0384347	-3.50352	Q8WVT3	2.06668	0.131169	TRAPPC12	TPC12_HUMAN
0.193251	0.0557313	0.330771	-0.850496	3.00321	0.00915839	0.038483	-3.50534	Q9NRZ7	2.06616	0.183322	AGPAT3	PLCC_HUMAN
0.244268	0.0704307	0.418106	4.35862	3.00298	0.00916263	0.038483	-3.50579	P05787	2.06616	0.231718	KRT8	K2C8_HUMAN
-0.608586	-1.04058	-0.176592	-2.0049	-3.03085	0.00926494	0.038892	-3.43546	Q9UPT9	2.06182	0.578532	USP22	UBP22_HUMAN
-0.167065	-0.286215	-0.0479154	-1.58247	-2.99656	0.00928191	0.0389425	-3.51842	Q5T011	2.06128	0.158856	SZT2	SZT2_HUMAN
0.270478	0.0775342	0.463421	-1.00195	2.99592	0.00929375	0.0389714	-3.51966	Q9NWH9	2.06098	0.257225	SLTM	SLTM_HUMAN
-0.239044	-0.409605	-0.0684836	-1.0599	-2.99522	0.00930691	0.0390058	-3.52104	Q9H4L4	2.06062	0.227372	SENP3	SENP3_HUMAN
0.209531	0.0599138	0.359149	-0.017864	2.99293	0.00934998	0.0391621	-3.52555	P48436	2.05897	0.199459	SOX9	SOX9_HUMAN
0.168597	0.0481999	0.288994	0.390954	2.9927	0.0093542	0.0391621	-3.52599	Q9NV70	2.05897	0.160493	EXOC1	EXOC1_HUMAN
-0.159233	-0.272954	-0.045513	-0.450576	-2.99244	0.00935913	0.0391621	-3.5265	Q9H9B1	2.05897	0.151579	EHMT1	EHMT1_HUMAN
-0.157706	-0.270404	-0.0450073	1.55655	-2.99061	0.00939372	0.039286	-3.5301	O75116	2.05767	0.15022	ROCK2	ROCK2_HUMAN
0.142316	0.0410342	0.243598	-1.38568	3.02303	0.0094079	0.0393047	-3.45049	Q9UPM9	2.05748	0.135574	B9D1	B9D1_HUMAN
0.126249	0.0360068	0.21649	-0.331053	2.98984	0.00940816	0.0393047	-3.5316	Q13490	2.05748	0.120267	BIRC2	BIRC2_HUMAN
-0.392212	-0.672699	-0.111725	-0.460889	-2.98839	0.00943566	0.0393986	-3.53445	Q659C4	2.05649	0.373809	LARP1B	LAR1B_HUMAN
0.18708	0.0531388	0.321022	-0.277333	2.98499	0.00950055	0.0396486	-3.54114	Q96ND0	2.05389	0.178529	FAM210A	F210A_HUMAN
-0.131145	-0.225055	-0.0372342	0.882397	-2.98446	0.00951057	0.0396694	-3.54217	Q6P1J9	2.05367	0.125163	CDC73	CDC73_HUMAN
-0.274761	-0.471561	-0.0779614	-2.42994	-2.98374	0.00952447	0.0397063	-3.54359	Q8IZR5	2.05329	0.262278	CMTM4	CKLF4_HUMAN
0.18237	0.0517148	0.313025	1.5721	2.98302	0.00953817	0.0397424	-3.54499	Q96DB5	2.05291	0.174116	RMDN1	RMD1_HUMAN
-0.363092	-0.61927	-0.106914	-2.20068	-3.10133	0.00954821	0.0397632	-3.28074	Q9HCI7	2.0527	0.346696	MSL2	MSL2_HUMAN
0.157294	0.0445694	0.270019	3.65169	2.9821	0.0095558	0.0397737	-3.54679	O95757	2.05259	0.150199	HSPA4L	HS74L_HUMAN
0.16851	0.0477143	0.289305	-1.84868	2.98129	0.00957149	0.039818	-3.54839	O75151	2.05213	0.160945	PHF2	PHF2_HUMAN
-0.135191	-0.232154	-0.0382269	1.87002	-2.97966	0.00960285	0.0399274	-3.55158	A6NDG6	2.051	0.129193	PGP	PGP_HUMAN
-0.529819	-0.908517	-0.151121	-1.93215	-3.00991	0.00965247	0.0400869	-3.47566	Q96GR4	2.04935	0.506719	ZDHHC12	ZDH12_HUMAN
0.121365	0.0342379	0.208493	3.0786	2.97693	0.00965569	0.0400869	-3.55693	Q05048	2.04935	0.116074	CSTF1	CSTF1_HUMAN
0.273518	0.0771584	0.469878	-0.0223505	2.97689	0.00965648	0.0400869	-3.55701	P83111	2.04935	0.261593	LACTB	LACTB_HUMAN
-0.240177	-0.412635	-0.0677196	-1.96101	-2.97631	0.00966773	0.0401124	-3.55815	Q9BVS4	2.04909	0.229735	RIOK2	RIOK2_HUMAN
-0.633505	-1.08678	-0.180234	-3.06693	-3.00685	0.00971043	0.0402186	-3.48153	Q9Y2I9	2.048	0.606285	TBC1D30	TBC30_HUMAN
0.205089	0.0577102	0.352467	0.973586	2.97398	0.00971332	0.0402186	-3.56274	Q969G5	2.048	0.196276	CAVIN3	CAVN3_HUMAN
0.165207	0.0464866	0.283928	2.28721	2.97394	0.00971397	0.0402186	-3.5628	Q8IXM3	2.048	0.158109	MRPL41	RM41_HUMAN
-0.21623	-0.371622	-0.0608372	-0.853425	-2.97382	0.0097163	0.0402186	-3.56304	Q9H9F9	2.048	0.206939	ACTR5	ARP5_HUMAN
-0.177396	-0.304887	-0.0499049	0.0839796	-2.97367	0.00971921	0.0402186	-3.56333	O75818	2.048	0.169774	RPP40	RPP40_HUMAN
0.209413	0.0588786	0.359948	0.897088	2.97302	0.00973206	0.0402186	-3.56462	O14672	2.048	0.200415	ADAM10	ADA10_HUMAN
-0.136383	-0.234425	-0.0383413	0.0098378	-2.97289	0.00973453	0.0402186	-3.56486	Q9NQS1	2.048	0.130523	AVEN	AVEN_HUMAN
-0.141332	-0.242937	-0.0397259	0.308284	-2.9727	0.0097383	0.0402186	-3.56524	Q8N3D4	2.048	0.135259	EHBP1L1	EH1L1_HUMAN
-0.129452	-0.222519	-0.0363852	-0.898857	-2.97265	0.00973928	0.0402186	-3.56534	Q14004	2.048	0.12389	CDK13	CDK13_HUMAN
-0.63385	-1.08779	-0.179909	-4.14946	-3.00405	0.00976383	0.0402988	-3.4869	Q96BF6	2.04717	0.606859	NACC2	NACC2_HUMAN
0.213326	0.0598221	0.366829	-0.143195	2.96999	0.00979157	0.0403921	-3.57056	Q8IWS0	2.04622	0.204337	PHF6	PHF6_HUMAN
0.171068	0.047942	0.294194	-0.687477	2.96926	0.00980581	0.0404297	-3.57198	P41134	2.04583	0.163891	ID1	ID1_HUMAN
0.281062	0.0786331	0.483491	1.1467	2.96728	0.00984488	0.0405696	-3.57585	Q9UI09	2.0444	0.269458	NDUFA12	NDUAC_HUMAN
0.136028	0.0380375	0.234019	4.94936	2.9667	0.0098565	0.0405962	-3.577	P13804	2.04413	0.13043	ETFA	ETFA_HUMAN
0.177985	0.0497135	0.306256	-1.18024	2.9654	0.00988227	0.0406811	-3.57955	Q15345	2.04327	0.170731	LRRC41	LRC41_HUMAN
-0.300964	-0.518113	-0.0838155	-1.81916	-2.96201	0.00994976	0.0409375	-3.58618	Q3T8J9	2.04067	0.289067	GON4L	GON4L_HUMAN
-0.238969	-0.411436	-0.0665017	2.64206	-2.96118	0.00996649	0.0409849	-3.58782	Q96KB5	2.04019	0.229576	PBK	TOPK_HUMAN
0.239328	0.0665676	0.412088	-2.14293	2.9606	0.00997815	0.0409951	-3.58896	Q9BZF2	2.04009	0.229933	OSBPL7	OSBL7_HUMAN
-0.208256	-0.358597	-0.0579148	-0.792146	-2.96039	0.00998227	0.0409951	-3.58936	O75925	2.04009	0.200081	PIAS1	PIAS1_HUMAN
-0.232742	-0.400773	-0.064711	1.70955	-2.96016	0.00998693	0.0409951	-3.58981	Q9BXB5	2.04009	0.223605	OSBPL10	OSB10_HUMAN
-0.247248	-0.425009	-0.0694858	-1.86668	-2.99236	0.00998979	0.0409951	-3.50932	Q969U6	2.04009	0.237541	FBXW5	FBXW5_HUMAN
0.167386	0.0464922	0.28828	3.19475	2.959	0.0100103	0.0410578	-3.59209	Q9UBQ7	2.03945	0.160865	GRHPR	GRHPR_HUMAN
-0.752615	-1.27993	-0.225298	-3.273	-3.20025	0.0100379	0.0411497	-3.36067	Q9NZ71	2.03853	0.723623	RTEL1	RTEL1_HUMAN
0.177504	0.0491895	0.305818	1.06726	2.95639	0.0100628	0.0412302	-3.59718	Q92520	2.03772	0.170734	FAM3C	FAM3C_HUMAN
0.161802	0.0448133	0.278792	6.1374	2.95576	0.0100756	0.0412613	-3.59843	P30041	2.0374	0.155655	PRDX6	PRDX6_HUMAN
0.193196	0.0534839	0.332907	2.53499	2.95525	0.010086	0.0412677	-3.59943	O95372	2.03734	0.185862	LYPLA2	LYPA2_HUMAN
-0.226865	-0.39093	-0.0628002	0.0632721	-2.95517	0.0100877	0.0412677	-3.59959	Q86U38	2.03734	0.218253	NOP9	NOP9_HUMAN
-0.240828	-0.415052	-0.0666036	-0.658523	-2.95412	0.0101089	0.0413333	-3.60164	Q8WTT2	2.03668	0.231761	NOC3L	NOC3L_HUMAN
0.121264	0.033495	0.209033	-1.62483	2.95271	0.0101376	0.0414291	-3.60441	Q8NDH3	2.03572	0.116754	NPEPL1	PEPL1_HUMAN
-0.140568	-0.242387	-0.0387495	0.680878	-2.95046	0.0101836	0.0415953	-3.60881	Q96G46	2.03406	0.13545	DUS3L	DUS3L_HUMAN
-0.499974	-0.862382	-0.137565	-3.9543	-2.94835	0.0102269	0.0417504	-3.61294	Q92610	2.03251	0.482136	ZNF592	ZN592_HUMAN
0.143622	0.0395017	0.247742	0.570066	2.94792	0.0102357	0.0417647	-3.61378	Q7Z2W4	2.03237	0.138508	ZC3HAV1	ZCCHV_HUMAN
0.172197	0.0473357	0.297057	1.49567	2.94732	0.0102479	0.0417929	-3.61494	Q13813	2.03209	0.166088	SPTAN1	SPTN1_HUMAN
0.134784	0.0370373	0.23253	0.855906	2.94691	0.0102564	0.0418062	-3.61575	Q15075	2.03196	0.13001	EEA1	EEA1_HUMAN
-0.227539	-0.392579	-0.062499	-2.05316	-2.94643	0.0102663	0.0418247	-3.61669	Q96A54	2.03178	0.219501	ADIPOR1	PAQR1_HUMAN
-0.256068	-0.441846	-0.0702898	0.813267	-2.94571	0.0102811	0.0418635	-3.61809	P60763	2.03139	0.247069	RAC3	RAC3_HUMAN
0.265723	0.0727632	0.458682	0.984466	2.94301	0.010337	0.0420693	-3.62337	O43181	2.02935	0.256642	NDUFS4	NDUS4_HUMAN
-0.113841	-0.196519	-0.0311626	0.944811	-2.94264	0.0103448	0.0420744	-3.6241	O15294	2.0293	0.109953	OGT	OGT1_HUMAN
-0.180498	-0.311595	-0.0494004	1.8382	-2.94244	0.010349	0.0420744	-3.6245	P23921	2.0293	0.174334	RRM1	RIR1_HUMAN
0.161879	0.0442693	0.279489	-1.11826	2.94156	0.0103673	0.0421273	-3.62622	O94985	2.02878	0.156391	CLSTN1	CSTN1_HUMAN
0.207531	0.0567301	0.358331	1.67819	2.94109	0.0103769	0.0421446	-3.62712	Q15785	2.02861	0.200512	TOMM34	TOM34_HUMAN
0.117516	0.0320936	0.202939	0.020638	2.94005	0.0103988	0.0422115	-3.62917	O15021	2.02795	0.113579	MAST4	MAST4_HUMAN
-0.252921	-0.436874	-0.068969	0.310475	-2.93839	0.0104334	0.0423303	-3.63241	Q9BUK6	2.02678	0.244588	MSTO1	MSTO1_HUMAN
-0.604917	-1.04495	-0.164889	-1.26123	-2.93795	0.0104426	0.0423457	-3.63326	Q53T94	2.02663	0.585029	TAF1B	TAF1B_HUMAN
0.146661	0.0398764	0.253446	2.09405	2.93518	0.0105009	0.0425601	-3.63868	Q9H223	2.02453	0.141987	EHD4	EHD4_HUMAN
0.259904	0.0706406	0.449168	-2.30523	2.93478	0.0105093	0.0425726	-3.63946	Q2YD98	2.0244	0.251636	UVSSA	UVSSA_HUMAN
0.183154	0.0496446	0.316664	2.33356	2.9318	0.0105725	0.0427915	-3.6453	Q9UBR2	2.02227	0.177515	CTSZ	CATZ_HUMAN
0.315605	0.0855208	0.545689	-0.557846	2.93148	0.0105793	0.0427915	-3.64592	Q9UJJ9	2.02227	0.305887	GNPTG	GNPTG_HUMAN
0.240685	0.0652182	0.416151	-0.135173	2.93146	0.0105797	0.0427915	-3.64596	O75896	2.02227	0.233274	TUSC2	TUSC2_HUMAN
-0.36693	-0.634553	-0.0993076	-1.40991	-2.93015	0.0106075	0.0428786	-3.64851	Q8NCJ5	2.02142	0.355781	SPRYD3	SPRY3_HUMAN
0.408988	0.110648	0.707329	1.32137	2.92973	0.0106164	0.0428786	-3.64933	O00767	2.02142	0.396561	SCD	SCD_HUMAN
0.117464	0.0317771	0.203151	3.25542	2.92968	0.0106176	0.0428786	-3.64943	P62333	2.02142	0.113895	PSMC6	PRS10_HUMAN
0.281696	0.0761856	0.487206	2.42426	2.92938	0.0106238	0.042882	-3.65001	P30533	2.02139	0.273141	LRPAP1	AMRP_HUMAN
-1.47913	-2.55861	-0.399654	-1.74946	-2.92835	0.010646	0.0429495	-3.65204	Q96QD8	2.02073	1.43468	SLC38A2	S38A2_HUMAN
-0.238747	-0.413071	-0.0644236	0.801483	-2.92693	0.0106764	0.0430501	-3.65481	P61964	2.01976	0.231684	WDR5	WDR5_HUMAN
-0.317366	-0.549152	-0.0855795	1.60972	-2.92619	0.0106923	0.0430919	-3.65625	P12270	2.01935	0.308038	TPR	TPR_HUMAN
0.246149	0.0663535	0.425944	1.90275	2.92583	0.0107	0.0431009	-3.65696	Q7L9L4;Q9H8S9	2.01926	0.238925	MOB1B;MOB1A	MOB1B_HUMAN;MOB1A_HUMAN
0.143053	0.0384817	0.247625	-1.25448	2.92357	0.0107486	0.0432745	-3.66136	P11532	2.01759	0.13897	DMD	DMD_HUMAN
-0.307641	-0.532813	-0.0824678	-1.72772	-2.91983	0.0108296	0.0435785	-3.66867	Q8N6T7	2.01466	0.299293	SIRT6	SIR6_HUMAN
-0.287922	-0.498808	-0.0770361	-1.15184	-2.91781	0.0108736	0.0437332	-3.67261	A0AVF1	2.01318	0.280316	IFT56	IFT56_HUMAN
0.238257	0.0637008	0.412814	-1.62581	2.91702	0.0108908	0.04378	-3.67415	Q9H6X2	2.01274	0.232015	ANTXR1	ANTR1_HUMAN
0.184989	0.0493781	0.320601	1.01998	2.91528	0.0109289	0.0439106	-3.67754	Q96JB5	2.01149	0.180254	CDK5RAP3	CK5P3_HUMAN
0.200783	0.0535576	0.348009	3.93749	2.91456	0.0109446	0.0439515	-3.67894	P09972	2.0111	0.195682	ALDOC	ALDOC_HUMAN
-0.245049	-0.424853	-0.0652441	0.047437	-2.9126	0.0109878	0.0441024	-3.68277	Q6ZW49	2.00967	0.238993	PAXIP1	PAXI1_HUMAN
-0.250182	-0.433808	-0.0665565	-1.71118	-2.91174	0.0110069	0.0441564	-3.68445	Q9Y5X2	2.00915	0.244062	SNX8	SNX8_HUMAN
-0.306902	-0.532262	-0.0815419	3.63272	-2.9104	0.0110365	0.0442384	-3.68707	P61221	2.00838	0.299509	ABCE1	ABCE1_HUMAN
-0.128767	-0.223325	-0.0342082	-1.09572	-2.91026	0.0110395	0.0442384	-3.68733	Q96CP6	2.00838	0.125665	GRAMD1A	ASTRA_HUMAN
0.257132	0.0682861	0.445978	2.77852	2.9099	0.0110475	0.0442384	-3.68804	O95678	2.00838	0.250938	KRT75	K2C75_HUMAN
0.672381	0.178506	1.16626	-2.30033	2.90956	0.011055	0.0442384	-3.6887	Q6P1L5	2.00838	0.656185	FAM117B	F117B_HUMAN
-0.36541	-0.633811	-0.0970086	-2.02715	-2.90955	0.0110554	0.0442384	-3.68873	O15431	2.00838	0.356608	SLC31A1	COPT1_HUMAN
0.29711	0.0788215	0.515398	3.48616	2.90881	0.0110716	0.0442808	-3.69016	A4UGR9	2.00798	0.290011	XIRP2	XIRP2_HUMAN
0.206364	0.0546557	0.358073	0.199498	2.90706	0.0111106	0.0444144	-3.69358	Q9UQC9	2.00671	0.20156	CLCA2	CLCA2_HUMAN
-0.142601	-0.247467	-0.0377347	2.28508	-2.90614	0.0111312	0.0444741	-3.69538	E9PRG8	2.00615	0.139321	C11orf98	CK098_HUMAN
0.117981	0.0311436	0.204819	2.43421	2.90359	0.0111883	0.0446796	-3.70035	O00629	2.00422	0.115378	KPNA4	IMA3_HUMAN
0.135673	0.0357726	0.235574	3.05376	2.90239	0.0112153	0.0447646	-3.70269	Q99426	2.00342	0.132733	TBCB	TBCB_HUMAN
-0.178511	-0.310047	-0.0469752	-1.97203	-2.90035	0.0112612	0.044925	-3.70666	Q8N118	2.00192	0.174773	CYP4X1	CP4X1_HUMAN
0.174122	0.0457405	0.302504	2.73064	2.89855	0.011302	0.0450563	-3.71017	P84085	2.00069	0.170581	ARF5	ARF5_HUMAN
0.154469	0.0405695	0.268369	-0.386778	2.89834	0.0113067	0.0450563	-3.71058	Q13425	2.00069	0.151327	SNTB2	SNTB2_HUMAN
-0.352328	-0.612166	-0.0924901	-2.77097	-2.89784	0.011318	0.0450563	-3.71155	Q93083	2.00069	0.345161	MT1L	MT1L_HUMAN
-0.39248	-0.677971	-0.106989	-2.51397	-3.00814	0.0113205	0.0450563	-3.62562	Q53H80	2.00069	0.384497	AKIRIN2	AKIR2_HUMAN
-0.140637	-0.244363	-0.0369115	-0.190274	-2.89763	0.0113227	0.0450563	-3.71195	Q9Y6W3	2.00069	0.137777	CAPN7	CAN7_HUMAN
0.167986	0.0440137	0.291959	4.01412	2.89586	0.011363	0.0451938	-3.7154	Q15417	1.99942	0.164675	CNN3	CNN3_HUMAN
0.220882	0.0578247	0.383939	-1.40787	2.89501	0.0113825	0.0452483	-3.71706	P17275	1.99891	0.216582	JUNB	JUNB_HUMAN
-0.216974	-0.377201	-0.056747	0.617127	-2.89402	0.011405	0.0453152	-3.71899	P19388	1.99829	0.212817	POLR2E	RPAB1_HUMAN
0.146869	0.0383694	0.255369	-1.24831	2.89288	0.011431	0.0453956	-3.7212	Q9Y4K3	1.99754	0.144109	TRAF6	TRAF6_HUMAN
-0.334331	-0.581387	-0.0872761	0.024665	-2.89209	0.0114492	0.0454446	-3.72274	Q9BXY0	1.99709	0.328122	MAK16	MAK16_HUMAN
0.200328	0.0522593	0.348396	0.108383	2.8914	0.0114651	0.0454661	-3.72409	O95749	1.99689	0.196627	GGPS1	GGPPS_HUMAN
0.598072	0.157703	1.03844	-3.1015	2.92184	0.0114661	0.0454661	-3.64414	P00414	1.99689	0.587024	MT-CO3	COX3_HUMAN
-0.477358	-0.830374	-0.124342	-0.923837	-2.88988	0.0115001	0.045578	-3.72705	Q86WG5	1.99586	0.468782	SBF2	MTMRD_HUMAN
0.182135	0.0474181	0.316851	3.71164	2.88936	0.0115122	0.0455843	-3.72807	P40939	1.9958	0.178868	HADHA	ECHA_HUMAN
0.159262	0.0414612	0.277062	0.730537	2.88931	0.0115133	0.0455843	-3.72816	Q14746	1.9958	0.156405	COG2	COG2_HUMAN
0.375876	0.0987858	0.652966	-0.761167	2.91839	0.0115436	0.0456475	-3.65072	Q2M296	1.99522	0.369241	MTHFSD	MTHSD_HUMAN
-0.288018	-0.501158	-0.0748768	1.52744	-2.8879	0.0115458	0.0456475	-3.7309	O14530	1.99522	0.282934	TXNDC9	TXND9_HUMAN
-0.191172	-0.332648	-0.0496956	1.31963	-2.88782	0.0115477	0.0456475	-3.73106	O95470	1.99522	0.187797	SGPL1	SGPL1_HUMAN
0.45118	0.117262	0.785099	1.97451	2.88761	0.0115524	0.0456475	-3.73146	Q15847	1.99522	0.443217	ADIRF	ADIRF_HUMAN
0.35688	0.0927022	0.621059	-0.546152	2.88706	0.0115654	0.0456601	-3.73254	P17405	1.9951	0.350602	SMPD1	ASM_HUMAN
0.176303	0.0457922	0.306813	0.310473	2.88698	0.0115672	0.0456601	-3.7327	Q9HA65	1.9951	0.173201	TBC1D17	TBC17_HUMAN
0.231772	0.0607664	0.402778	-0.645066	2.91588	0.0116002	0.0457674	-3.6555	Q9NY35	1.99411	0.227807	CLDND1	CLDN1_HUMAN
-0.298621	-0.519819	-0.0774239	0.658915	-2.88516	0.0116094	0.0457797	-3.73623	Q15397	1.994	0.29353	PUM3	PUM3_HUMAN
0.186159	0.0482541	0.324064	0.886461	2.88492	0.011615	0.0457797	-3.7367	Q7Z406	1.994	0.182985	MYH14	MYH14_HUMAN
0.189268	0.0490463	0.329489	1.36298	2.88464	0.0116215	0.0457826	-3.73724	P50897	1.99397	0.186043	PPT1	PPT1_HUMAN
[truncated: 5,876 more rows]

## Sheet: MDA-MB-231
logFC	CI.L	CI.R	AveExpr	t	P.Value	adj.P.Val	B	Accession	corrected_z	error	gene	proteinName
3.79394	3.27878	4.3091	1.06451	15.8689	4.79e-10	3.4e-06	13.1827	P68871	4.70705	1.57978	HBB	HBB_HUMAN
6.00265	4.84539	7.15991	2.26861	11.1001	1.98e-08	4.78e-05	9.80699	A5A3E0	4.10359	2.86705	POTEF	POTEF_HUMAN
2.75782	2.22522	3.29042	5.33156	11.0809	2.02e-08	4.78e-05	9.78542	Q562R1	4.10359	1.31722	ACTBL2	ACTBL_HUMAN
7.02698	6.17143	7.88253	0.931991	18.8062	4.01e-08	7.11e-05	8.34372	C9JRZ8	4.00668	3.43748	AKR1B15	AK1BF_HUMAN
1.25057	0.9772	1.52395	1.1815	9.78966	9.84e-08	0.000139584	8.24665	Q9GZM5	3.83725	0.638771	YIPF3	YIPF3_HUMAN
1.58785	1.18911	1.9866	5.85803	8.52181	5.46e-07	0.00051241	6.55397	P0DMV8;P0DMV9	3.49192	0.891255	HSPA1A;HSPA1B	HS71A_HUMAN;HS71B_HUMAN
-1.84418	-2.2747	-1.41366	1.77288	-9.30474	6.23e-07	0.00051241	6.53854	Q9UPU7	3.49192	1.03513	TBC1D2B	TBD2B_HUMAN
2.88059	2.14772	3.61345	1.58026	8.41151	6.39e-07	0.00051241	6.39737	P68133	3.49192	1.61686	ACTA1	ACTS_HUMAN
1.37093	1.02058	1.72129	2.68861	8.37383	6.75e-07	0.00051241	6.34351	Q8TCT9	3.49192	0.769499	HM13	HM13_HUMAN
-4.67811	-5.38689	-3.96933	-3.11644	-15.4612	7.22e-07	0.00051241	6.11581	Q9BPZ7	3.49192	2.6258	MAPKAP1	SIN1_HUMAN
-4.48472	-5.09496	-3.87448	-2.60549	-17.7506	1.21e-06	0.000699195	4.66994	Q99638	3.40525	2.58132	RAD9A	RAD9A_HUMAN
1.29594	0.94546	1.64642	6.6901	7.91295	1.33e-06	0.000699195	5.66966	P11142	3.40525	0.745918	HSPA8	HSP7C_HUMAN
1.14639	0.836211	1.45658	5.17234	7.90919	1.33e-06	0.000699195	5.66404	P60174	3.40525	0.659843	TPI1	TPIS_HUMAN
-3.70504	-4.23655	-3.17352	-2.70029	-16.8366	1.68e-06	0.000699195	4.51954	Q9NYT0	3.40525	2.13255	PLEK2	PLEK2_HUMAN
-4.14522	-4.74602	-3.54441	-5.00687	-16.6645	1.79e-06	0.000699195	4.48925	Q96AY4	3.40525	2.38591	TTC28	TTC28_HUMAN
4.26086	3.2755	5.24622	5.3516	9.59194	1.8e-06	0.000699195	5.60411	Q15834	3.40525	2.45247	CCDC85B	CC85B_HUMAN
-4.78002	-5.48078	-4.07925	-4.65452	-16.4753	1.92e-06	0.000699195	4.45517	P02462	3.40525	2.75129	COL4A1	CO4A1_HUMAN
0.96535	0.694722	1.23598	2.06219	7.63355	2.02e-06	0.000699195	5.24728	Q9Y3C6	3.40525	0.555638	PPIL1	PPIL1_HUMAN
2.51888	1.97044	3.06732	-0.248476	10.3321	2.03e-06	0.000699195	5.45513	Q16585	3.40525	1.44982	SGCB	SGCB_HUMAN
-3.65271	-4.19462	-3.1108	-3.41253	-16.2805	2.07e-06	0.000699195	4.41923	Q8TEA7	3.40525	2.10243	TBCK	TBCK_HUMAN
-2.16397	-2.67181	-1.65613	-2.23347	-9.45208	2.07e-06	0.000699195	5.48349	P15559	3.40525	1.24554	NQO1	NQO1_HUMAN
-3.56399	-4.10274	-3.02524	-2.98471	-15.9782	2.32e-06	0.000748434	4.36166	Q8TAP8	3.38604	2.063	PPP1R35	PPR35_HUMAN
3.66704	3.09685	4.23723	-1.1956	15.5336	2.76e-06	0.000828895	4.27279	Q9NPB0	3.35705	2.14099	SAYSD1	SMDC1_HUMAN
-3.36205	-4.12177	-2.60233	-2.15319	-9.95545	2.8e-06	0.000828895	5.16714	Q8WWB7	3.35705	1.96292	GLMP	GLMP_HUMAN
-4.37897	-5.07193	-3.686	-2.72311	-15.2629	3.08e-06	0.000874884	4.21611	Q8TBF4	3.34164	2.56843	ZCRB1	ZCRB1_HUMAN
-5.96051	-6.72279	-5.19823	-5.73421	-19.7199	3.4e-06	0.000901829	3.50904	P86397	3.33296	3.50518	HTD2	HTD2_HUMAN
1.34327	0.948867	1.73767	1.84278	7.28854	3.46e-06	0.000901829	4.71087	O96005	3.33296	0.78993	CLPTM1	CLPT1_HUMAN
1.46773	1.03476	1.9007	4.1722	7.25438	3.65e-06	0.000901829	4.65685	Q05639	3.33296	0.863123	EEF1A2	EF1A2_HUMAN
1.22225	0.859303	1.5852	2.63081	7.2066	3.94e-06	0.000901829	4.58102	P09972	3.33296	0.718766	ALDOC	ALDOC_HUMAN
-4.13835	-4.82102	-3.45567	-2.4437	-14.6417	3.99e-06	0.000901829	4.07811	P15056	3.33296	2.43362	BRAF	BRAF_HUMAN
4.46079	3.72281	5.19877	-1.10757	14.5997	4.06e-06	0.000901829	4.06836	Q8TB96	3.33296	2.62324	ITFG1	TIP_HUMAN
0.835759	0.58687	1.08465	4.9503	7.18607	4.07e-06	0.000901829	4.54833	Q14240	3.33296	0.491482	EIF4A2	IF4A2_HUMAN
-1.77694	-2.16569	-1.38819	-2.29299	-10.4659	4.41e-06	0.000929739	4.77136	Q8IUQ4	3.32421	1.04771	SIAH1	SIAH1_HUMAN
-6.30581	-7.36493	-5.24669	-4.85876	-14.3805	4.45e-06	0.000929739	4.01659	Q8TDW7	3.32421	3.71799	FAT3	FAT3_HUMAN
3.78535	3.14424	4.42646	-1.18738	14.2612	4.69e-06	0.000950862	3.98774	Q86U06	3.31776	2.23624	RBM23	RBM23_HUMAN
-1.99814	-2.40119	-1.5951	-1.91879	-11.6134	5.48e-06	0.00107971	4.56065	Q96GI7	3.28105	1.19363	FAM89A	FA89A_HUMAN
1.2359	0.855951	1.61585	1.05919	6.96104	5.83e-06	0.00111867	4.1862	P51153	3.27076	0.740612	RAB13	RAB13_HUMAN
-3.67926	-4.33012	-3.02841	-1.77433	-13.6539	6.13e-06	0.00112041	3.8335	Q8N357	3.2703	2.20511	SLC35F6	S35F6_HUMAN
3.02991	2.49357	3.56624	-0.125075	13.645	6.16e-06	0.00112041	3.83114	Q96S94	3.2703	1.81592	CCNL2	CCNL2_HUMAN
-3.16373	-3.73263	-2.59482	-2.00083	-13.4319	6.78e-06	0.00118498	3.77383	Q13227	3.25397	1.90564	GPS2	GPS2_HUMAN
3.28827	2.69609	3.88045	-0.367281	13.4119	6.85e-06	0.00118498	3.76835	Q9H9Y4	3.25397	1.98066	GPN2	GPN2_HUMAN
-7.37233	-8.72756	-6.0171	-0.357873	-13.1392	7.77e-06	0.00131242	3.69228	Q99732	3.22403	4.48189	LITAF	LITAF_HUMAN
2.88973	2.35131	3.42814	-2.11679	12.9633	8.44e-06	0.00139251	3.64164	Q8TBN0	3.20657	1.76633	RAB3IL1	R3GEF_HUMAN
1.24688	0.849682	1.64409	2.21226	6.71783	8.68e-06	0.00139973	3.78668	Q14533	3.20504	0.762516	KRT81	KRT81_HUMAN
3.03797	2.45538	3.62055	-1.86338	12.5951	1.01e-05	0.00158783	3.53147	Q9HCM4	3.1676	1.87978	EPB41L5	E41L5_HUMAN
-3.17348	-3.79871	-2.54825	-1.69404	-12.2595	1.19e-05	0.0018325	3.42592	P0C7P0	3.12463	1.99065	CISD3	CISD3_HUMAN
-1.7302	-2.30217	-1.15824	-1.39887	-6.47357	1.3e-05	0.00196908	3.37687	Q99836	3.10289	1.09292	MYD88	MYD88_HUMAN
3.05123	2.43086	3.67159	-2.38492	11.8797	1.44e-05	0.00210623	3.66481	P13637	3.08243	1.94016	ATP1A3	AT1A3_HUMAN
0.976375	0.650357	1.30239	0.677162	6.40901	1.45e-05	0.00210623	3.26712	Q01581	3.08243	0.62084	HMGCS1	HMCS1_HUMAN
1.01544	0.675297	1.35558	4.07328	6.38862	1.51e-05	0.00213634	3.23233	Q9HC38	3.0781	0.646589	GLOD4	GLOD4_HUMAN
-2.15468	-2.81334	-1.49602	-0.839164	-7.17375	1.54e-05	0.00213634	3.45102	P17612	3.0781	1.37201	PRKACA	KAPCA_HUMAN
2.34821	1.73251	2.96391	0.0543831	8.73259	1.78e-05	0.00238681	3.32748	Q9UBU6	3.04413	1.51192	FAM8A1	FA8A1_HUMAN
-2.95564	-3.57802	-2.33326	-3.15288	-11.4703	1.78e-05	0.00238681	3.15654	Q96JM7	3.04413	1.90302	L3MBTL3	LMBL3_HUMAN
3.33819	2.63171	4.04467	-1.29757	11.4127	1.84e-05	0.00239223	3.40948	Q9UJ72	3.04343	2.14983	ANXA10	ANX10_HUMAN
1.23168	0.811054	1.65231	4.48336	6.26639	1.85e-05	0.00239223	3.02254	P12694	3.04343	0.793214	BCKDHA	ODBA_HUMAN
1.80641	1.22024	2.39258	1.9429	6.69394	1.93e-05	0.00239925	3.12865	Q96P71	3.04253	1.16369	NECAB3	NECA3_HUMAN
-1.53926	-2.00122	-1.0773	-1.4276	-7.39114	1.94e-05	0.00239925	3.26293	Q12962	3.04253	0.991594	TAF10	TAF10_HUMAN
1.65401	1.25299	2.05503	-1.66145	9.66172	1.96e-05	0.00239925	3.45499	Q71F56	3.04253	1.06551	MED13L	MD13L_HUMAN
1.00744	0.661038	1.35385	2.61745	6.22376	1.99e-05	0.00239925	2.94887	Q9NRR5	3.04253	0.648994	UBQLN4	UBQL4_HUMAN
2.67341	2.09416	3.25266	-2.01598	11.1476	2.12e-05	0.00250761	3.03712	P11474	3.02891	1.72996	ESRRA	ERR1_HUMAN
3.10359	2.42625	3.78093	-2.1371	11.0671	2.22e-05	0.00257729	3.00645	P06702	3.02043	2.01396	S100A9	S10A9_HUMAN
2.5986	2.01978	3.17742	-1.82277	10.8436	2.51e-05	0.00286948	2.91929	P15941	2.98704	1.70512	MUC1	MUC1_HUMAN
2.36362	1.59817	3.12907	0.566288	6.77152	2.63e-05	0.0029664	2.91376	Q4VXU2	2.97665	1.55634	PABPC1L	PAP1L_HUMAN
-4.03503	-4.94663	-3.12342	1.91905	-10.691	2.73e-05	0.00302879	2.85806	Q38SD2	2.97013	2.66273	LRRK1	LRRK1_HUMAN
2.72952	2.10805	3.351	-2.86731	10.6081	2.86e-05	0.00309856	2.82423	Q8WW35	2.96298	1.80557	DYNLT2B	DYT2B_HUMAN
-2.16366	-2.80956	-1.51776	-1.0039	-7.53591	2.9e-05	0.00309856	2.96746	O43570	2.96298	1.43125	CA12	CAH12_HUMAN
-1.55019	-2.05805	-1.04234	1.45262	-6.69376	2.93e-05	0.00309856	2.77319	P22692	2.96298	1.02545	IGFBP4	IBP4_HUMAN
1.51537	0.974383	2.05636	4.09948	5.99441	2.97e-05	0.00309856	2.54808	P0CG38	2.96298	1.00241	POTEI	POTEI_HUMAN
-3.32362	-4.08812	-2.55913	1.0963	-10.5007	3.04e-05	0.00311234	2.77972	Q9UKI9	2.96159	2.1996	POU2F3	PO2F3_HUMAN
-1.95102	-2.65068	-1.25137	-3.71124	-5.96751	3.11e-05	0.00311234	2.50058	Q14185	2.96159	1.2912	DOCK1	DOCK1_HUMAN
-2.81726	-3.54807	-2.08645	-2.95096	-9.03039	3.11e-05	0.00311234	2.8396	Q86T24	2.96159	1.86449	ZBTB33	KAISO_HUMAN
3.32039	2.54786	4.09292	-0.603588	10.3813	3.26e-05	0.00317331	2.72942	Q5TKA1	2.95548	2.202	LIN9	LIN9_HUMAN
2.84664	2.18419	3.50909	-0.435819	10.3791	3.27e-05	0.00317331	2.72848	Q93015	2.95548	1.88782	NAA80	NAA80_HUMAN
2.56374	1.96584	3.16164	-1.30351	10.3568	3.31e-05	0.00317331	2.71898	Q6PI98	2.95548	1.70021	INO80C	IN80C_HUMAN
3.0991	2.15473	4.04348	-3.3789	7.38248	3.42e-05	0.00323949	2.81006	Q9H2Y7	2.94898	2.05978	ZNF106	ZN106_HUMAN
2.71251	2.07479	3.35023	-0.968501	10.2735	3.47e-05	0.00324389	2.6832	Q9BXS9	2.94855	1.8031	SLC26A6	S26A6_HUMAN
1.65145	1.16889	2.134	-3.20965	7.83602	4.02e-05	0.00370072	2.62964	Q9UKY1	2.90676	1.11355	ZHX1	ZHX1_HUMAN
-1.30312	-1.72916	-0.877072	1.13198	-6.78473	4.1e-05	0.00370072	2.54315	P0C0S5;Q71UI9	2.90676	0.878678	H2AZ1;H2AZ2	H2AZ_HUMAN;H2AV_HUMAN
-3.00365	-3.73117	-2.27613	-2.85611	-9.97203	4.16e-05	0.00370072	2.54987	Q8NF64	2.90676	2.02533	ZMIZ2	ZMIZ2_HUMAN
2.30553	1.74579	2.86528	-0.99978	9.94852	4.22e-05	0.00370072	2.5392	Q9HCC9	2.90676	1.5546	ZFYVE28	LST2_HUMAN
-3.3699	-4.06728	-2.67252	-3.75916	-12.1866	4.22e-05	0.00370072	2.3215	Q32NC0	2.90676	2.27229	C18orf21	CR021_HUMAN
2.38496	1.80117	2.96876	-1.98702	9.86733	4.43e-05	0.00381136	2.5021	Q69YN4	2.89735	1.61338	VIRMA	VIR_HUMAN
2.57175	1.94107	3.20243	-1.98649	9.84915	4.48e-05	0.00381136	2.49372	P12755	2.89735	1.73974	SKI	SKI_HUMAN
-1.78408	-2.27293	-1.29523	-2.80837	-8.54921	4.51e-05	0.00381136	2.69144	Q9H4B6	2.89735	1.20689	SAV1	SAV1_HUMAN
-2.69476	-3.62229	-1.76723	0.807527	-6.37114	4.6e-05	0.0038367	2.31746	Q15125	2.89523	1.82428	EBP	EBP_HUMAN
-2.25369	-2.80987	-1.69751	-1.64352	-9.78715	4.65e-05	0.0038367	2.46499	Q9BQ15	2.89523	1.52569	NABP2	SOSB1_HUMAN
2.44963	1.84281	3.05645	-2.49312	9.75037	4.76e-05	0.00387914	2.44781	Q9UGU5	2.89171	1.66036	HMGXB4	HMGX4_HUMAN
-2.28889	-2.92442	-1.65335	-4.51571	-8.43663	4.93e-05	0.00394542	2.45944	Q8TEJ3	2.88628	1.55432	SH3RF3	SH3R3_HUMAN
1.0801	0.675005	1.4852	1.95083	5.70587	4.95e-05	0.00394542	2.0333	Q9BUN8	2.88628	0.733469	DERL1	DERL1_HUMAN
1.52269	0.950625	2.09476	2.45323	5.69613	5.04e-05	0.00397021	2.01573	O15511	2.88427	1.03474	ARPC5	ARPC5_HUMAN
2.53002	1.8212	3.23885	-0.704643	8.36117	5.24e-05	0.00404299	2.40866	Q53FV1	2.87844	1.72276	ORMDL2	ORML2_HUMAN
-1.97855	-2.53351	-1.42359	-2.90852	-8.35158	5.28e-05	0.00404299	2.54384	Q9NRH1	2.87844	1.34724	YAE1	YAE1_HUMAN
-0.983214	-1.29981	-0.666619	-1.27386	-6.98639	5.33e-05	0.00404299	2.32995	Q9Y375	2.87844	0.669494	NDUFAF1	CIA30_HUMAN
1.93846	1.20571	2.67122	0.666605	5.66127	5.36e-05	0.00404299	1.95271	Q9BZF2	2.87844	1.31995	OSBPL7	OSBL7_HUMAN
-1.90034	-2.47882	-1.32187	-1.41452	-7.52185	5.44e-05	0.00404299	2.42997	Q9NZC3	2.87844	1.29399	GDE1	GDE1_HUMAN
2.82487	2.1083	3.54144	-1.69463	9.52176	5.48e-05	0.00404299	2.33884	A4D1U4	2.87844	1.92352	DENND11	DEN11_HUMAN
2.37827	1.77416	2.98239	-1.56495	9.50869	5.53e-05	0.00404299	2.3325	Q96HA8	2.87844	1.61942	NTAQ1	NTAQ1_HUMAN
2.01271	1.32911	2.6963	0.392998	6.53106	5.67e-05	0.00410625	2.1809	O75449	2.87345	1.37288	KATNA1	KTNA1_HUMAN
1.13641	0.700885	1.57194	4.63003	5.58389	6.16e-05	0.00438466	1.81222	Q07020	2.85228	0.780908	RPL18	RL18_HUMAN
0.904998	0.565206	1.24479	1.5913	5.73897	6.18e-05	0.00438466	1.89673	Q9HD42	2.85228	0.621887	CHMP1A	CHM1A_HUMAN
-1.46027	-1.96293	-0.957609	-1.32554	-6.44408	6.35e-05	0.00444019	2.06577	Q96FV2	2.8482	1.00489	SCRN2	SCRN2_HUMAN
-2.09201	-2.63639	-1.54763	-0.999216	-9.28199	6.38e-05	0.00444019	2.22031	Q9NWZ8	2.8482	1.43962	GEMIN8	GEMI8_HUMAN
2.27782	1.67589	2.87975	-1.05704	9.14018	7e-05	0.00481909	2.14809	Q9Y4P1	2.82158	1.58228	ATG4B	ATG4B_HUMAN
2.74023	2.0145	3.46595	0.866052	9.11997	7.09e-05	0.00483471	2.13766	P78381	2.82052	1.9042	SLC35A2	S35A2_HUMAN
1.78297	1.16025	2.40569	0.394117	6.35115	7.18e-05	0.00483471	2.03428	O15551	2.82052	1.239	CLDN3	CLD3_HUMAN
2.06372	1.51544	2.61201	-1.06827	9.0912	7.22e-05	0.00483471	2.12276	Q6NXT6	2.82052	1.4341	TAPT1	TAPT1_HUMAN
-1.97192	-2.6629	-1.28095	-0.84856	-6.33038	7.38e-05	0.00489341	1.95258	P51808	2.81658	1.37222	DYNLT3	DYLT3_HUMAN
-2.45008	-3.23074	-1.66942	-0.411397	-7.18609	7.6e-05	0.00496157	2.0957	P58335	2.81206	1.7077	ANTXR2	ANTR2_HUMAN
3.37078	2.29639	4.44518	-1.45714	7.18362	7.62e-05	0.00496157	2.06212	Q53HI1	2.81206	2.34943	UNC50	UNC50_HUMAN
0.924447	0.562137	1.28676	2.73995	5.46031	7.71e-05	0.00497467	1.58618	Q9BVK6	2.8112	0.644536	TMED9	TMED9_HUMAN
1.49969	0.910399	2.08899	0.418984	5.44611	7.91e-05	0.00505925	1.56008	Q16720	2.80567	1.04766	ATP2B3	AT2B3_HUMAN
-2.8431	-3.61311	-2.0731	-2.08512	-8.91823	8.09e-05	0.00510769	2.03177	Q9BVI4	2.80255	1.98836	NOC4L	NOC4L_HUMAN
-1.92017	-2.5377	-1.30265	0.239708	-7.11972	8.13e-05	0.00510769	2.05146	O95858	2.80255	1.3429	TSPAN15	TSN15_HUMAN
2.02751	1.47572	2.57929	-0.329832	8.87498	8.33e-05	0.00518562	2.00862	Q9H2V7	2.79758	1.42048	SPNS1	SPNS1_HUMAN
-2.07976	-2.64778	-1.51174	-3.54623	-8.84359	8.51e-05	0.00524958	1.99172	Q12789	2.79355	1.45919	GTF3C1	TF3C1_HUMAN
-2.3137	-3.21369	-1.41372	-0.47923	-5.53952	8.69e-05	0.00531648	1.51578	O95864	2.78939	1.62576	FADS2	FADS2_HUMAN
-2.70561	-3.35177	-2.05945	-1.37482	-10.56	8.84e-05	0.00532454	1.84482	P00740	2.78889	1.90147	F9	FA9_HUMAN
2.28492	1.65645	2.91339	-2.31359	8.78146	8.87e-05	0.00532454	1.95803	Q15361	2.78889	1.60582	TTF1	TTF1_HUMAN
-1.32112	-1.81101	-0.83123	0.0969707	-5.91383	8.93e-05	0.00532454	1.64556	Q8N2G8	2.78889	0.928469	GHDC	GHDC_HUMAN
2.09344	1.51541	2.67146	-0.526399	8.74764	9.07e-05	0.00532454	1.93955	Q9H694	2.78889	1.47125	BICC1	BICC1_HUMAN
-1.71537	-2.30678	-1.12396	-1.08063	-6.52496	9.14e-05	0.00532454	1.85811	Q7RTV5	2.78889	1.20554	PRXL2C	PXL2C_HUMAN
2.09075	1.51232	2.66918	0.141139	8.73026	9.18e-05	0.00532454	1.93001	Q8NEM7	2.78889	1.46936	SUPT20H	SP20H_HUMAN
1.89803	1.24283	2.55323	-0.266822	6.51687	9.23e-05	0.00532454	1.84857	Q9BW85	2.78889	1.33392	YJU2	YJU2_HUMAN
-1.30364	-1.73164	-0.875636	-1.98335	-6.9741	9.45e-05	0.00540741	1.90503	Q4ZIN3	2.7838	0.917856	TMEM259	MBRL_HUMAN
1.07813	0.645702	1.51056	5.60626	5.33548	9.69e-05	0.0055023	1.35582	P54652	2.77806	0.760651	HSPA2	HSP72_HUMAN
1.03235	0.617134	1.44756	5.605	5.3207	9.96e-05	0.00555577	1.32842	O00299	2.77486	0.72919	CLIC1	CLIC1_HUMAN
-1.45236	-1.98033	-0.924384	-1.66063	-6.10191	0.000100217	0.00555577	1.60235	Q9BVC4	2.77486	1.02586	MLST8	LST8_HUMAN
1.90809	1.37232	2.44387	-0.263322	8.60191	0.000100217	0.00555577	1.85877	O60427	2.77486	1.34777	FADS1	FADS1_HUMAN
-3.15915	-4.04943	-2.26887	-1.50457	-8.57081	0.00010238	0.00560283	1.84129	Q5JU69	2.77207	2.23368	TOR2A	TOR2A_HUMAN
2.47785	1.779	3.1767	-2.63184	8.56385	0.000102872	0.00560283	1.83737	Q9BYE7	2.77207	1.75197	PCGF6	PCGF6_HUMAN
2.17802	1.56316	2.79287	-1.5426	8.55594	0.000103434	0.00560283	1.8329	Q5SXM2	2.77207	1.53997	SNAPC4	SNPC4_HUMAN
-3.05525	-3.8114	-2.29909	-2.855	-10.19	0.000106161	0.00566758	1.71795	Q96N06	2.76827	2.16318	SPATA33	SPT33_HUMAN
-1.03348	-1.4519	-0.615062	5.40189	-5.28577	0.000106227	0.00566758	1.26352	P15880	2.76827	0.731727	RPS2	RS2_HUMAN
2.1252	1.52133	2.72907	-0.716552	8.50035	0.000107485	0.00567593	1.80136	Q53ET0	2.76778	1.50496	CRTC2	CRTC2_HUMAN
-2.01319	-2.58567	-1.4407	-2.61433	-8.49367	0.000107983	0.00567593	1.79755	Q8WVP7	2.76778	1.42563	LMBR1	LMBR1_HUMAN
2.05872	1.47158	2.64586	-0.253179	8.46899	0.00010985	0.00572726	1.78344	Q8WUD1	2.7648	1.45945	RAB2B	RAB2B_HUMAN
-2.05858	-2.64634	-1.47082	-0.724369	-8.45954	0.000110574	0.00572726	1.77802	Q9BXN6;Q9NY87	2.7648	1.45935	SPANXD;SPANXC	SPNXD_HUMAN;SPNXC_HUMAN
-1.64799	-2.29192	-1.00406	-2.63785	-5.55908	0.000111849	0.00575132	1.31687	O00411	2.76341	1.16887	POLRMT	RPOM_HUMAN
-1.61532	-2.21143	-1.01922	-0.205225	-6.0109	0.000113435	0.00575213	1.51939	P08651	2.76337	1.14572	NFIC	NFIC_HUMAN
1.88435	1.34395	2.42474	-0.0879609	8.42225	0.000113486	0.00575213	1.75657	Q13884	2.76337	1.33653	SNTB1	SNTB1_HUMAN
-1.18001	-1.57818	-0.781842	-1.40312	-6.78571	0.000115117	0.00579338	1.71146	Q9UDX5	2.761	0.837676	MTFP1	MTFP1_HUMAN
0.995082	0.588029	1.40213	0.436617	5.23147	0.000117453	0.00586936	1.16234	Q96EA4	2.75667	0.707506	SPDL1	SPDLY_HUMAN
1.8579	1.19547	2.52034	-0.809886	6.30942	0.000118631	0.00588677	1.61275	Q9NWB7	2.75569	1.32144	IFT57	IFT57_HUMAN
1.98202	1.40683	2.55722	-1.52267	8.32287	0.000121686	0.00595902	1.69876	Q9NV58	2.75163	1.4118	RNF19A	RN19A_HUMAN
2.27715	1.46248	3.09182	-0.459619	6.28811	0.000121767	0.00595902	1.57493	Q9NRR3	2.75163	1.62202	CDC42SE2	C42S2_HUMAN
2.14025	1.51787	2.76262	-0.884324	8.30596	0.000123147	0.00597522	1.68884	Q96H78	2.75073	1.52501	SLC25A44	S2544_HUMAN
1.17785	0.693268	1.66242	6.53552	5.20163	0.000124139	0.00597522	1.10659	P34931	2.75073	0.839261	HSPA1L	HS71L_HUMAN
1.8656	1.27005	2.46116	0.829271	7.3381	0.000124624	0.00597522	1.65938	P61244	2.75073	1.32932	MAX	MAX_HUMAN
-1.20054	-1.5843	-0.816788	-1.13191	-7.32835	0.000125714	0.00598701	1.71429	Q14693	2.75007	0.855639	LPIN1	LPIN1_HUMAN
-1.85678	-2.40008	-1.31348	-1.5146	-8.25462	0.00012771	0.00600869	1.65853	Q5H9U9	2.74887	1.32392	DDX60L	DDX6L_HUMAN
2.73954	1.62883	3.85026	-0.935569	5.31465	0.000128517	0.00600869	1.12023	P22794	2.74887	1.95335	EVI2A	EVI2A_HUMAN
-1.97741	-2.55777	-1.39704	-1.55258	-8.22946	0.000130017	0.00600869	1.64358	Q13873	2.74887	1.40993	BMPR2	BMPR2_HUMAN
-2.54783	-3.29608	-1.79959	-2.43705	-8.22442	0.000130485	0.00600869	1.64058	O95926	2.74887	1.81666	SYF2	SYF2_HUMAN
1.84418	1.21049	2.47787	-1.19353	6.66353	0.000131122	0.00600869	1.56967	Q9UQR0	2.74887	1.31494	SCML2	SCML2_HUMAN
1.82293	1.16438	2.48148	-0.352904	6.22714	0.00013125	0.00600869	1.5007	P01116	2.74887	1.29979	KRAS	RASK_HUMAN
1.87958	1.19921	2.55996	-0.370203	6.21476	0.00013327	0.00606209	1.48557	P11831	2.74592	1.34162	SRF	SRF_HUMAN
1.02966	0.601476	1.45784	2.10527	5.14613	0.00013765	0.0061643	1.00257	Q13509	2.74035	0.736449	TUBB3	TBB3_HUMAN
1.87239	1.31689	2.42789	-0.114538	8.14127	0.000138487	0.0061643	1.59072	Q13469	2.74035	1.33921	NFATC2	NFAC2_HUMAN
-1.88084	-2.43944	-1.32224	-3.23286	-8.13257	0.000139357	0.0061643	1.58546	P25445	2.74035	1.34525	FAS	TNR6_HUMAN
2.2448	1.57799	2.91161	-2.12679	8.13117	0.000139497	0.0061643	1.58461	O75907	2.74035	1.60556	DGAT1	DGAT1_HUMAN
1.94141	1.36446	2.51836	-0.378326	8.12755	0.000139861	0.0061643	1.58243	Q8ND90	2.74035	1.38857	PNMA1	PNMA1_HUMAN
1.87911	1.3183	2.43993	-2.60603	8.0931	0.00014338	0.00628039	1.56152	O94885	2.73412	1.34708	SASH1	SASH1_HUMAN
2.05071	1.43802	2.6634	-2.58678	8.08424	0.000144301	0.00628195	1.55613	Q58A45	2.73403	1.47013	PAN3	PAN3_HUMAN
2.00205	1.3472	2.65689	-2.40221	7.16177	0.000146096	0.00632132	1.51797	Q9H7Z3	2.73194	1.43634	NRDE2	NRDE2_HUMAN
-1.44057	-2.0088	-0.872347	-0.926652	-5.55955	0.000152317	0.00642371	1.10388	Q6ZT21	2.72657	1.03556	TMPPE	TMPPE_HUMAN
-2.72253	-3.54385	-1.90121	-2.99506	-8.00641	0.000152691	0.00642371	1.61405	Q9UIL1	2.72657	1.9571	SCOC	SCOC_HUMAN
1.78478	1.19697	2.3726	-0.912919	7.11259	0.000152802	0.00642371	1.47784	Q9Y5Z0	2.72657	1.28299	BACE2	BACE2_HUMAN
-1.64136	-2.24627	-1.03645	-0.923898	-6.10414	0.000152908	0.00642371	1.3493	Q8N5I9	2.72657	1.1799	NOPCHAP1	NOPC1_HUMAN
-1.25946	-1.7892	-0.729725	0.531202	-5.08792	0.000153466	0.00642371	0.893085	Q9Y296	2.72657	0.905367	TRAPPC4	TPPC4_HUMAN
-1.96184	-2.55466	-1.36902	-1.85869	-7.99313	0.000154178	0.00642371	1.50021	Q6P5R6	2.72657	1.41027	RPL22L1	RL22L_HUMAN
-2.44936	-3.19001	-1.70871	-0.443589	-7.98762	0.000154799	0.00642371	1.4968	Q14469	2.72657	1.76073	HES1	HES1_HUMAN
1.75011	1.0122	2.48802	3.31288	5.07549	0.00015708	0.00648044	0.869658	P62820	2.72362	1.25943	RAB1A	RAB1A_HUMAN
2.34268	1.62882	3.05653	-1.82433	7.92648	0.000161895	0.00661573	1.45877	O95391	2.71669	1.69016	SLU7	SLU7_HUMAN
-1.92885	-2.67335	-1.18435	-0.614993	-5.74697	0.00016352	0.00661573	1.10358	Q9BQ13	2.71669	1.3916	KCTD14	KCD14_HUMAN
-1.19281	-1.58992	-0.795707	-1.99216	-7.0364	0.000163884	0.00661573	1.45583	Q9UJX6	2.71669	0.860575	ANAPC2	ANC2_HUMAN
0.801058	0.461522	1.1406	4.39488	5.04885	0.000165127	0.00661573	0.819378	P30041	2.71669	0.577937	PRDX6	PRDX6_HUMAN
-2.08941	-2.89754	-1.28129	-1.49677	-5.7352	0.000166246	0.00661573	1.08672	Q6P4F2	2.71669	1.50744	FDX2	FDX2_HUMAN
-1.87457	-2.44941	-1.29974	-1.7277	-7.8766	0.000167958	0.00661573	1.42747	Q9NRR8	2.71669	1.35244	CDC42SE1	C42S1_HUMAN
1.3564	0.779745	1.93305	2.52114	5.03371	0.000169889	0.00661573	0.790766	O60234	2.71669	0.978596	GMFG	GMFG_HUMAN
1.85176	1.28273	2.42079	-0.4333	7.86009	0.000170022	0.00661573	1.41706	Q86VQ1	2.71669	1.33598	GLCCI1	GLCI1_HUMAN
1.08921	0.625911	1.55251	3.42396	5.03114	0.000170713	0.00661573	0.785898	P00403	2.71669	0.785828	MT-CO2	COX2_HUMAN
-1.87698	-2.45452	-1.29944	-3.40926	-7.84979	0.000171325	0.00661573	1.41054	Q9H8T0	2.71669	1.35418	AKTIP	AKTIP_HUMAN
-1.77895	-2.53599	-1.02191	0.732327	-5.02873	0.000171488	0.00661573	0.78134	Q5GLZ8	2.71669	1.28345	HERC4	HERC4_HUMAN
-1.88061	-2.4594	-1.30183	-2.91557	-7.84805	0.000171547	0.00661573	1.40944	P16591	2.71669	1.3568	FER	FER_HUMAN
-1.70535	-2.27847	-1.13223	-1.05642	-6.97035	0.000174221	0.00667294	1.39592	Q96FX2	2.71379	1.23166	DPH3	DPH3_HUMAN
-2.53722	-3.23038	-1.84405	-4.87398	-9.23122	0.000175592	0.00667294	1.35092	Q7Z570	2.71379	1.83247	ZNF804A	Z804A_HUMAN
-1.86504	-2.44148	-1.2886	-0.445998	-7.81469	0.000175851	0.00667294	1.38826	Q9NZE8	2.71379	1.347	MRPL35	RM35_HUMAN
1.02035	0.584377	1.45633	2.11412	5.00844	0.00017816	0.00668306	0.742932	Q9UDY4	2.71329	0.737075	DNAJB4	DNJB4_HUMAN
1.4824	0.982216	1.98258	-1.16853	6.94256	0.000178787	0.00668306	1.33672	Q96GM5	2.71329	1.07084	SMARCD1	SMRD1_HUMAN
-1.71666	-2.24884	-1.18449	-1.43041	-7.79129	0.000178943	0.00668306	1.37335	Q9UPR3	2.71329	1.24007	SMG5	SMG5_HUMAN
1.7385	1.19845	2.27855	-0.871609	7.77539	0.000181081	0.00672749	1.36317	Q86SQ4	2.71106	1.25688	ADGRG6	AGRG6_HUMAN
1.71973	1.18317	2.25629	-1.62638	7.74146	0.000185739	0.0068646	1.34138	Q13615	2.70426	1.24643	MTMR3	MTMR3_HUMAN
-1.58379	-2.12205	-1.04553	-0.900571	-6.89271	0.000187315	0.00688698	1.29465	Q3ZCW2	2.70317	1.14837	LGALSL	LEGL_HUMAN
1.15171	0.656367	1.64705	2.12174	4.97568	0.000189502	0.0068898	0.680842	O14737	2.70303	0.835119	PDCD5	PDCD5_HUMAN
-6.257	-8.21891	-4.29508	-4.86288	-7.70309	0.000191173	0.0068898	1.31659	Q15700	2.70303	4.53703	DLG2	DLG2_HUMAN
0.89546	0.50979	1.28113	1.09433	4.96873	0.000192004	0.0068898	0.667649	Q6P4E1	2.70303	0.649309	GOLM2	GOLM2_HUMAN
1.11881	0.737067	1.50054	-0.899931	6.8655	0.000192162	0.0068898	1.29969	O60318	2.70303	0.81126	MCM3AP	GANP_HUMAN
-3.36469	-4.6427	-2.08667	-1.74549	-5.92268	0.000192246	0.0068898	1.12181	Q5VST6	2.70303	2.43978	ABHD17B	AB17B_HUMAN
-1.80222	-2.36863	-1.2358	-1.46787	-7.68517	0.000193773	0.00690767	1.30496	Q8IU60	2.70215	1.30723	DCP2	DCP2_HUMAN
2.09241	1.43422	2.75059	-2.05627	7.67854	0.000194745	0.00690767	1.30065	Q14681	2.70215	1.51772	KCTD2	KCTD2_HUMAN
1.81923	1.1578	2.48066	-0.58563	6.29764	0.000195665	0.00690767	1.14175	Q9BT23	2.70215	1.31957	LIMD2	LIMD2_HUMAN
1.75827	1.20131	2.31522	-1.54963	7.62502	0.0002028	0.0071241	1.26567	Q96BD5	2.69173	1.28029	PHF21A	PF21A_HUMAN
0.983776	0.556547	1.411	1.1503	4.92778	0.000207455	0.00723599	0.589801	P62072	2.68646	0.717748	TIMM10	TIM10_HUMAN
2.10332	1.3319	2.87475	0.173932	6.24292	0.000208025	0.00723599	1.14338	O75879	2.68646	1.53455	GATB	GATB_HUMAN
-2.13282	-2.81249	-1.45314	-1.57121	-7.57936	0.000209974	0.00726818	1.23559	Q96D31	2.68496	1.55694	ORAI1	CRCM1_HUMAN
1.83412	1.2485	2.41974	-1.36724	7.56464	0.000212349	0.00731469	1.22584	O95873	2.68279	1.33997	C6orf47	CF047_HUMAN
1.09082	0.614942	1.5667	3.05506	4.90539	0.000216439	0.00741926	0.547165	O00487	2.67798	0.798365	PSMD14	PSDE_HUMAN
-2.28386	-3.12683	-1.44089	-2.70957	-6.20343	0.000217475	0.00741926	1.03434	Q92536	2.67798	1.67155	SLC7A6	YLAT2_HUMAN
-3.08836	-4.28191	-1.89482	-2.23139	-5.82101	0.00021898	0.00742299	0.933977	Q9H9Q4	2.67781	2.2605	NHEJ1	NHEJ1_HUMAN
0.837622	0.471619	1.20362	1.51019	4.89755	0.000219677	0.00742299	0.532234	O60518	2.67781	0.613091	RANBP6	RNBP6_HUMAN
0.907142	0.510539	1.30374	2.99881	4.8948	0.000220829	0.00742655	0.526976	P01111	2.67764	0.664016	NRAS	RASN_HUMAN
1.85408	1.25557	2.4526	-2.9183	7.48228	0.000226213	0.00755268	1.17088	A8MPP1	2.67192	1.36007	DDX11L8	D11L8_HUMAN
0.863723	0.485031	1.24241	1.93653	4.88095	0.000226708	0.00755268	0.500557	Q96E11	2.67192	0.633588	MRRF	RRFM_HUMAN
1.11939	0.627602	1.61118	1.15497	4.87101	0.000231024	0.0076605	0.481596	P19012	2.6671	0.822619	KRT15	K1C15_HUMAN
-1.65645	-2.19459	-1.11831	-0.821956	-7.43469	0.000234695	0.00774603	1.13878	P78368	2.66331	1.21903	CSNK1G2	KC1G2_HUMAN
3.34771	2.25724	4.43817	-1.30477	7.41506	0.000238298	0.00782854	1.12547	Q96DR4	2.6597	2.46701	STARD4	STAR4_HUMAN
1.08605	0.646281	1.52581	0.170337	5.47811	0.000239712	0.00783598	0.763146	Q9NRN9	2.65937	0.800434	METTL5	METL5_HUMAN
1.11079	0.648065	1.57351	-0.00520172	5.26422	0.000240928	0.00783598	0.638262	Q15063	2.65937	0.818669	POSTN	POSTN_HUMAN
1.80195	1.21305	2.39085	-0.957862	7.39062	0.000242874	0.00783598	1.10883	Q8WUY8	2.65937	1.32807	NAT14	NAT14_HUMAN
1.71402	1.15349	2.27456	-0.43985	7.38568	0.000243812	0.00783598	1.10546	P07902	2.65937	1.26326	GALT	GALT_HUMAN
1.67699	1.1284	2.22558	-0.934645	7.38353	0.000244221	0.00783598	1.10399	P62380	2.65937	1.23597	TBPL1	TBPL1_HUMAN
0.865688	0.488937	1.24244	0.906096	4.95116	0.0002454	0.00783598	0.508224	Q5TAX3	2.65937	0.638026	TUT4	TUT4_HUMAN
-1.39482	-2.01201	-0.777636	-0.571958	-4.83635	0.000246764	0.00783598	0.415339	Q96EE3	2.65937	1.02801	SEH1L	SEH1_HUMAN
1.86526	1.25357	2.47695	-2.6536	7.36523	0.000247735	0.00783598	1.09148	C9J7I0	2.65937	1.37473	UMAD1	UMAD1_HUMAN
0.921851	0.51355	1.33015	-0.0320115	4.83165	0.000248983	0.00783598	0.406342	Q99715	2.65937	0.679419	COL12A1	COCA1_HUMAN
0.727902	0.405298	1.05051	0.670314	4.82857	0.000250446	0.00783598	0.400455	P04424	2.65937	0.536475	ASL	ARLY_HUMAN
1.79397	1.15561	2.43232	-1.59769	6.58317	0.000251648	0.00783598	1.02598	Q99081	2.65937	1.32218	TCF12	HTF4_HUMAN
1.80515	1.21142	2.39887	-1.36764	7.34359	0.000251965	0.00783598	1.07663	Q9Y6X3	2.65937	1.33042	MAU2	SCC4_HUMAN
1.76437	1.1837	2.34505	-1.18839	7.33896	0.00025288	0.00783598	1.07345	Q14289	2.65937	1.30037	PTK2B	FAK2_HUMAN
-2.24034	-3.21965	-1.26102	-1.82556	-4.92936	0.000255249	0.00786749	0.468638	Q9H0W8	2.658	1.65201	SMG9	SMG9_HUMAN
1.6963	1.13679	2.25581	-1.17247	7.32276	0.000256115	0.00786749	1.06229	Q5XUX1	2.658	1.25084	FBXW9	FBXW9_HUMAN
1.71183	1.1451	2.27856	-0.947752	7.2957	0.000261623	0.00800206	1.04359	Q9BRA0	2.65221	1.26505	NAA38	LSMD1_HUMAN
1.65321	1.10416	2.20227	-1.24933	7.27264	0.000266423	0.00811388	1.02759	Q8NAF0	2.64746	1.22393	ZNF579	ZN579_HUMAN
-2.05842	-2.74276	-1.37408	-2.03523	-7.26509	0.000268017	0.00812755	1.02233	Q15438	2.64688	1.52425	CYTH1	CYH1_HUMAN
1.3021	0.8338	1.77041	-0.963971	6.5133	0.000269377	0.00813404	0.966164	Q9HD67	2.64661	0.964301	MYO10	MYO10_HUMAN
-1.20495	-1.74457	-0.665341	4.48659	-4.77863	0.000275471	0.00822693	0.304744	P61313	2.64271	0.893667	RPL15	RL15_HUMAN
0.619112	0.341815	0.896409	2.47116	4.77793	0.000275844	0.00822693	0.303386	Q9Y4Z0	2.64271	0.459172	LSM4	LSM4_HUMAN
1.70575	1.13578	2.27573	-2.27229	7.22834	0.000275931	0.00822693	0.996666	Q9H4G4	2.64271	1.26509	GLIPR2	GAPR1_HUMAN
-2.02154	-2.69761	-1.34546	-0.42991	-7.22213	0.000277295	0.008233	0.992313	Q9Y587	2.64246	1.49944	AP4S1	AP4S1_HUMAN
2.68066	1.78261	3.5787	-2.85033	7.2098	0.000280025	0.00827941	0.98366	O75808	2.64053	1.98978	CAPN15	CAN15_HUMAN
1.67436	1.03298	2.31574	-0.723811	5.97737	0.000281515	0.00828891	0.825399	Q96IW7	2.64014	1.24302	SEC22A	SC22A_HUMAN
2.40122	1.59421	3.20823	-1.84333	7.18672	0.000285219	0.00835326	0.967413	O60285	2.63748	1.78442	NUAK1	NUAK1_HUMAN
1.67601	1.11244	2.23958	-1.69943	7.18305	0.000286055	0.00835326	0.964824	P17544	2.63748	1.2455	ATF7	ATF7_HUMAN
0.81317	0.446901	1.17944	1.92414	4.75113	0.000290343	0.00842143	0.251918	P04233	2.63469	0.604934	CD74	HG2A_HUMAN
1.32094	0.812245	1.82963	-0.394336	5.94569	0.000292036	0.00842143	0.826183	O00212	2.63469	0.982672	RHOD	RHOD_HUMAN
-2.81143	-3.76082	-1.86204	-2.58219	-7.15256	0.000293108	0.00842143	0.93372	O14817	2.63469	2.09148	TSPAN4	TSN4_HUMAN
1.04826	0.626752	1.46977	-0.642508	5.59464	0.000294099	0.00842143	0.697871	O15120	2.63469	0.779821	AGPAT2	PLCB_HUMAN
1.8416	1.21926	2.46394	-0.580836	7.14739	0.000294323	0.00842143	0.939589	Q5SXM8	2.63469	1.37	DNLZ	DNLZ_HUMAN
-1.7766	-2.37824	-1.17495	-1.29057	-7.13225	0.000297916	0.00849001	0.928828	Q96JC9	2.6319	1.32305	EAF1	EAF1_HUMAN
1.51664	0.928773	2.10451	-0.806578	5.90715	0.000305419	0.00866902	0.784056	Q8IZL2	2.62472	1.13255	MAML2	MAML2_HUMAN
-1.65032	-2.214	-1.08664	-1.60983	-7.07152	0.00031284	0.00884426	0.885399	Q9H6X2	2.61781	1.23562	ANTXR1	ANTR1_HUMAN
2.08945	1.37481	2.80408	-3.11862	7.06199	0.00031526	0.00887731	0.878539	Q5THK1	2.61652	1.56518	PRR14L	PR14L_HUMAN
1.60029	1.05094	2.14965	-2.51447	7.03599	0.000321965	0.0089886	0.859787	P27540	2.61221	1.20073	ARNT	ARNT_HUMAN
2.71826	1.78511	3.65142	-1.42044	7.03585	0.000322003	0.0089886	0.859683	Q96D70	2.61221	2.03957	R3HDM4	R3HD4_HUMAN
1.05564	0.611445	1.49984	-1.65102	5.27162	0.000323799	0.0089886	0.458593	Q6UXD5	2.61221	0.79207	SEZ6L2	SE6L2_HUMAN
1.84731	1.21216	2.48246	-1.18967	7.02493	0.000324869	0.0089886	0.851781	O14529	2.61221	1.38608	CUX2	CUX2_HUMAN
0.723624	0.393542	1.05371	3.18665	4.69144	0.000325545	0.0089886	0.136985	P16615	2.61221	0.542951	ATP2A2	AT2A2_HUMAN
1.84356	1.20894	2.47817	-1.61419	7.01656	0.000327085	0.0089961	0.845717	Q9UHC7	2.61193	1.38341	MKRN1	MKRN1_HUMAN
1.69657	1.11203	2.2811	-1.58681	7.01036	0.000328738	0.00900667	0.841216	Q8N3Y1	2.61152	1.27331	FBXW8	FBXW8_HUMAN
1.71434	1.12011	2.30858	-2.27856	6.96816	0.000340245	0.00928608	0.810471	Q7RTN6	2.60093	1.29189	STRADA	STRAA_HUMAN
1.64324	1.02946	2.25702	-1.80772	6.27151	0.000342379	0.0093085	0.742173	Q86UA1	2.60009	1.2387	PRPF39	PRP39_HUMAN
-1.55967	-2.27649	-0.842855	0.411078	-4.6563	0.000348296	0.00943323	0.0691665	P60510	2.59547	1.1778	PPP4C	PP4C_HUMAN
1.5292	0.996384	2.06202	-1.56038	6.9321	0.000350443	0.00945531	0.784028	Q8WYP5	2.59466	1.15516	AHCTF1	ELYS_HUMAN
1.82298	1.18642	2.45955	-3.14482	6.917	0.000354817	0.00953705	0.772909	Q63HQ0	2.59166	1.37867	AP1AR	AP1AR_HUMAN
0.579465	0.311685	0.847245	1.08201	4.63089	0.00036576	0.00978366	0.0200592	Q92947	2.58277	0.439742	GCDH	GCDH_HUMAN
-1.38954	-1.99922	-0.779853	-0.73998	-4.99794	0.000368159	0.00978366	0.207659	Q86XI2	2.58277	1.05449	NCAPG2	CNDG2_HUMAN
-1.68359	-2.38251	-0.984661	-1.20912	-5.41893	0.000371572	0.00978366	0.396184	Q8NDX5	2.58277	1.27763	PHC3	PHC3_HUMAN
0.895058	0.48062	1.3095	2.75581	4.62175	0.00037226	0.00978366	0.00238279	P56385	2.58277	0.679238	ATP5ME	ATP5I_HUMAN
-0.877725	-1.26346	-0.49199	0.0535597	-4.98993	0.000372944	0.00978366	0.194548	Q8IUF8	2.58277	0.666085	RIOX2	RIOX2_HUMAN
1.61374	1.04525	2.18223	-2.35183	6.85626	0.000373048	0.00978366	0.727902	Q7Z2K8	2.58277	1.22463	GPRIN1	GRIN1_HUMAN
1.53356	0.993163	2.07396	-0.491255	6.85433	0.000373643	0.00978366	0.726467	Q12980	2.58277	1.16378	NPRL3	NPRL3_HUMAN
-1.90291	-2.57563	-1.2302	-1.65245	-6.83228	0.000380538	0.00992757	0.710007	Q92558	2.57767	1.44693	WASF1	WASF1_HUMAN
-1.65167	-2.23808	-1.06526	-1.44558	-6.80301	0.000389915	0.010065	0.688068	Q9NWA0	2.57286	1.25824	MED9	MED9_HUMAN
0.823751	0.440319	1.20718	5.49685	4.59751	0.000390086	0.010065	-0.0445535	P10809	2.57286	0.627533	HSPD1	CH60_HUMAN
2.02725	1.37754	2.67695	-1.43977	7.86911	0.000391563	0.010065	0.715365	Q9BU02	2.57286	1.54435	THTPA	THTPA_HUMAN
2.0411	1.31524	2.76697	-3.3975	6.79182	0.000393569	0.010065	0.679651	Q92729	2.57286	1.55491	PTPRU	PTPRU_HUMAN
1.13369	0.605417	1.66197	4.42078	4.59251	0.000393876	0.010065	-0.0542538	P26447	2.57286	0.863647	S100A4	S10A4_HUMAN
-1.17178	-1.71787	-0.625686	2.47294	-4.59193	0.000394317	0.010065	-0.0553762	P06493	2.57286	0.892659	CDK1	CDK1_HUMAN
1.74815	1.12369	2.3726	-1.38523	6.7617	0.000403598	0.0102558	0.656925	Q8N9A8	2.56628	1.33515	CNEP1R1	NEPR1_HUMAN
1.37385	0.846857	1.90085	-0.986807	6.10683	0.000404684	0.0102558	0.586604	A7KAX9	2.56628	1.04928	ARHGAP32	RHG32_HUMAN
0.851161	0.453119	1.2492	0.616334	4.57613	0.000406539	0.0102662	-0.0859997	Q9Y2H0	2.56593	0.650165	DLGAP4	DLGP4_HUMAN
-1.4793	-2.04765	-0.910949	-2.55582	-6.09711	0.000408739	0.0102851	0.577297	Q6ZW49	2.56528	1.13026	PAXIP1	PAXI1_HUMAN
2.51012	1.61054	3.40969	-1.40392	6.73962	0.000411135	0.0103089	0.640195	P25311	2.56447	1.91846	AZGP1	ZA2G_HUMAN
-1.72847	-2.34916	-1.10779	-2.24438	-6.72616	0.000415809	0.0103894	0.629963	Q9P2G1	2.56174	1.32246	ANKIB1	AKIB1_HUMAN
1.58748	1.01554	2.15942	-2.43645	6.70399	0.000423638	0.0105137	0.613064	Q9UBT6	2.55756	1.21657	POLK	POLK_HUMAN
-1.76368	-2.39913	-1.12822	-2.40665	-6.70369	0.000423746	0.0105137	0.612833	Q8N8R5	2.55756	1.3516	C2orf69	CB069_HUMAN
-1.20381	-1.76212	-0.645497	-0.256104	-4.64602	0.000428023	0.0105828	-0.0945074	Q15334	2.55526	0.923375	LLGL1	L2GL1_HUMAN
0.841795	0.445415	1.23818	2.13452	4.54475	0.000431987	0.0106437	-0.146895	P32929	2.55324	0.646206	CTH	CGL_HUMAN
1.46713	0.935433	1.99883	-0.930452	6.66474	0.00043792	0.0107525	0.582984	Q9UMN6	2.54966	1.12783	KMT2B	KMT2B_HUMAN
0.948016	0.544799	1.35123	-1.0023	5.28915	0.000442849	0.010836	0.288157	O14561	2.54693	0.72955	NDUFAB1	ACPM_HUMAN
-2.39047	-3.25925	-1.52168	-1.42403	-6.64583	0.000444995	0.0108512	0.568423	Q9NTJ4	2.54644	1.83995	MAN2C1	MA2C1_HUMAN
-1.08767	-1.51167	-0.663672	-2.69847	-6.00919	0.000447537	0.0108758	0.459799	O75953	2.54564	0.837447	DNAJB5	DNJB5_HUMAN
-1.45436	-2.0761	-0.832623	-0.573357	-5.26227	0.000459377	0.0111254	0.180028	Q99985	2.53763	1.12331	SEMA3C	SEM3C_HUMAN
1.00164	0.548964	1.45432	1.05493	4.85231	0.000466206	0.0112524	0.0250313	Q9UKV5	2.53361	0.774869	AMFR	AMFR_HUMAN
1.5946	1.00946	2.17973	-2.0571	6.58226	0.000469747	0.0112678	0.519147	Q13503	2.53313	1.23382	MED21	MED21_HUMAN
1.66881	0.979558	2.35806	-1.26684	5.54377	0.000470482	0.0112678	0.375332	P18850	2.53313	1.29124	ATF6	ATF6A_HUMAN
1.62571	1.02874	2.22268	-1.58016	6.57763	0.00047161	0.0112678	0.515539	Q9HBG4	2.53313	1.25789	ATP6V0A4	VPP4_HUMAN
-2.87415	-4.10829	-1.64	-2.23478	-5.23905	0.00047419	0.0112914	0.095239	P13498	2.53238	2.22452	CYBA	CY24A_HUMAN
0.698926	0.366111	1.03174	2.35606	4.49411	0.000476565	0.0113037	-0.24536	P20339	2.532	0.541033	RAB5A	RAB5A_HUMAN
-5.08588	-6.95784	-3.21392	-3.5425	-6.56218	0.00047789	0.0113037	0.503471	Q17RB0	2.532	3.93694	RTL8B	RTL8B_HUMAN
1.78413	1.12622	2.44204	-1.9209	6.54996	0.000482922	0.0113848	0.493909	Q86VP3	2.52947	1.38246	PACS2	PACS2_HUMAN
-1.8782	-2.57187	-1.18453	-1.61971	-6.53985	0.000487132	0.011446	0.485982	Q86UY6	2.52757	1.45645	NAA40	NAA40_HUMAN
1.58725	1.00041	2.17409	-2.63333	6.53289	0.000490057	0.0114767	0.480511	Q9UPR0	2.52662	1.23129	PLCL2	PLCL2_HUMAN
-1.0505	-1.48912	-0.611884	-2.00078	-5.48385	0.000506089	0.0118132	0.1716	Q8IYB1	2.51635	0.818243	MB21D2	M21D2_HUMAN
-1.67197	-2.29657	-1.04738	-1.40016	-6.46559	0.000519367	0.0120528	0.427342	P46531	2.5092	1.30602	NOTCH1	NOTC1_HUMAN
2.15576	1.29465	3.01686	-0.916875	5.86443	0.000520669	0.0120528	0.350306	Q6P4A7	2.5092	1.68392	SFXN4	SFXN4_HUMAN
1.82289	1.05813	2.58764	-0.570454	5.45775	0.000522506	0.0120528	0.275475	Q9NWH9	2.5092	1.42391	SLTM	SLTM_HUMAN
1.29544	0.777586	1.8133	-1.02398	5.85992	0.000523151	0.0120528	0.345827	Q9H410	2.5092	1.01191	DSN1	DSN1_HUMAN
1.15222	0.667588	1.63685	0.434558	5.44376	0.000531546	0.0122066	0.188116	Q5VW38	2.50467	0.901656	GPR107	GP107_HUMAN
1.4831	0.925944	2.04025	-1.10717	6.42943	0.00053594	0.0122166	0.398522	Q96BT7	2.50438	1.16072	ALKBH8	ALKB8_HUMAN
-1.26369	-1.86559	-0.661788	-0.0125973	-4.52391	0.000536461	0.0122166	-0.277704	Q9H7D7	2.50438	0.989001	WDR26	WDR26_HUMAN
-1.86084	-2.56018	-1.1615	-1.90055	-6.42685	0.000537145	0.0122166	0.39646	Q96D53	2.50438	1.45635	COQ8B	COQ8B_HUMAN
-2.06585	-2.84354	-1.28816	-3.25248	-6.41612	0.00054219	0.012292	0.387872	Q6ZWT7	2.50218	1.61821	MBOAT2	MBOA2_HUMAN
0.837682	0.432127	1.24324	1.98115	4.42023	0.000550256	0.0124351	-0.389421	Q8IWE2	2.49805	0.657256	FAM114A1	NXP20_HUMAN
-1.3985	-2.05662	-0.740382	-0.592076	-4.6158	0.000552887	0.0124549	-0.304046	Q6DKI1	2.49748	1.09753	RPL7L1	RL7L_HUMAN
-3.4309	-4.88722	-1.97457	-3.98535	-5.39418	0.000564985	0.0126442	0.126689	P12532	2.49207	2.69838	CKMT1B	KCRU_HUMAN
1.75001	1.08614	2.41388	-0.332235	6.36703	0.000565973	0.0126442	0.348381	A0PJW6	2.49207	1.37637	TMEM223	TM223_HUMAN
-1.9999	-2.80978	-1.19002	-0.820339	-5.78457	0.000566637	0.0126442	0.270513	Q9NQG1	2.49207	1.57291	MANBAL	MANBL_HUMAN
1.57414	0.976079	2.17221	-0.654089	6.35732	0.000570815	0.0126975	0.340534	P55789	2.49057	1.2388	GFER	ALR_HUMAN
1.95571	1.21215	2.69927	0.895521	6.35285	0.000573058	0.0127076	0.33692	Q9BRL6	2.49028	1.53926	SRSF8	SRSF8_HUMAN
1.9686	1.16877	2.76843	-2.33464	5.76557	0.000578227	0.0127822	0.251383	Q9Y3E1	2.48818	1.55071	HDGFL3	HDGR3_HUMAN
1.72501	1.02354	2.42648	-1.29281	5.76054	0.000581339	0.0128111	0.246311	Q9HB20	2.48737	1.35927	PLEKHA3	PKHA3_HUMAN
-1.84639	-2.73547	-0.957304	-0.363975	-4.47487	0.00058768	0.0129108	-0.413747	Q96FX7	2.48459	1.45655	TRMT61A	TRM61_HUMAN
1.55506	0.959798	2.15032	-2.57907	6.30984	0.000595182	0.0130352	0.301977	Q9H6A9	2.48114	1.22843	PCNX3	PCX3_HUMAN
-1.49128	-2.19979	-0.782777	-0.912	-4.572	0.000597208	0.0130393	-0.382088	Q9H1A4	2.48103	1.17811	ANAPC1	APC1_HUMAN
1.57612	0.97077	2.18146	-1.11931	6.28873	0.000606398	0.0131994	0.28473	Q96HI0	2.47664	1.24733	SENP5	SENP5_HUMAN
-1.63651	-2.26558	-1.00743	-1.98568	-6.28341	0.000609261	0.0132199	0.280375	Q96EZ8	2.47608	1.29541	MCRS1	MCRS1_HUMAN
1.4399	0.886109	1.99369	-1.17317	6.28007	0.000611065	0.0132199	0.277641	Q9Y6I4	2.47608	1.13979	USP3	UBP3_HUMAN
1.01664	0.563808	1.46946	-0.61804	5.05058	0.000615278	0.0132615	-0.0418828	Q9UBP9	2.47495	0.80511	GULP1	GULP1_HUMAN
3.25835	2.2662	4.25049	-2.82987	8.8424	0.000616727	0.0132615	0.302763	B2RTY4	2.47495	2.5804	MYO9A	MYO9A_HUMAN
-1.61203	-2.23351	-0.990552	-2.17532	-6.26505	0.000619261	0.0132758	0.265318	Q9BWT6	2.47456	1.27683	MND1	MND1_HUMAN
1.51983	0.933001	2.10665	-1.4983	6.25552	0.000624528	0.0133099	0.25748	O00257	2.47364	1.20424	CBX4	CBX4_HUMAN
1.70573	1.04687	2.36459	-0.726878	6.25313	0.000625857	0.0133099	0.255513	Q6P1X5	2.47364	1.35155	TAF2	TAF2_HUMAN
1.54541	0.948167	2.14265	-0.900315	6.2499	0.000627658	0.0133099	0.252853	Q8IYA6	2.47364	1.22451	CKAP2L	CKP2L_HUMAN
2.30611	1.17188	3.44034	1.97269	4.35106	0.000629845	0.0133099	-0.524673	P05386	2.47364	1.82726	RPLP1	RLA1_HUMAN
-1.87151	-2.53197	-1.21104	-3.17387	-7.14627	0.000630233	0.0133099	0.311428	P41221;Q9H1J7	2.47364	1.4829	WNT5A;WNT5B	WNT5A_HUMAN;WNT5B_HUMAN
-1.46316	-2.02946	-0.896861	-0.618457	-6.24058	0.000632882	0.0133197	0.245176	P40337	2.47337	1.15947	VHL	VHL_HUMAN
-2.82576	-3.99135	-1.66017	-7.55067	-5.67903	0.000634451	0.0133197	0.108634	Q5T8I9	2.47337	2.23925	HENMT1	HENMT_HUMAN
1.37245	0.839929	1.90498	-0.883297	6.22497	0.000641752	0.0134333	0.23228	Q96E52	2.47031	1.08894	OMA1	OMA1_HUMAN
1.39959	0.855846	1.94333	-3.07766	6.21708	0.000646284	0.0134883	0.225755	Q86XX4	2.46883	1.11113	FRAS1	FRAS1_HUMAN
1.71982	1.05115	2.38849	-0.169163	6.21228	0.000649063	0.0135047	0.221777	Q9H1C4	2.4684	1.3656	UNC93B1	UN93B_HUMAN
1.91797	1.17141	2.66452	-0.528099	6.20522	0.000653172	0.0135047	0.215923	Q9NYF3	2.4684	1.52294	FAM53C	FA53C_HUMAN
-1.68328	-2.4604	-0.906152	-0.439154	-4.80472	0.000653597	0.0135047	-0.310909	Q8ND56	2.4684	1.33658	LSM14A	LS14A_HUMAN
-0.905591	-1.3532	-0.457977	0.999819	-4.32957	0.000656913	0.0135047	-0.56678	P38435	2.4684	0.719073	GGCX	VKGC_HUMAN
1.70871	0.864109	2.55332	-1.0499	4.32944	0.000657077	0.0135047	-0.56703	Q9H0N0	2.4684	1.35678	RAB6C	RAB6C_HUMAN
1.46123	0.891626	2.03084	-0.981017	6.19616	0.000658487	0.0135047	0.208403	Q8N6T7	2.4684	1.16027	SIRT6	SIR6_HUMAN
1.47431	0.898001	2.05063	-2.5977	6.17889	0.00066876	0.0136759	0.194029	Q6PGP7	2.46385	1.17282	SKIC3	SKI3_HUMAN
0.795821	0.401402	1.19024	3.50424	4.31791	0.000672089	0.0137007	-0.589629	P05388	2.46319	0.633247	RPLP0	RLA0_HUMAN
1.38101	0.840434	1.92159	-1.82295	6.17046	0.000673836	0.0137007	0.187004	Q96T21	2.46319	1.09889	SECISBP2	SEBP2_HUMAN
1.36179	0.828435	1.89515	-0.501323	6.16695	0.000675966	0.0137047	0.184072	Q8NHG8	2.46309	1.08365	ZNRF2	ZNRF2_HUMAN
0.572747	0.288426	0.857068	2.11208	4.31091	0.000681371	0.013775	-0.603351	P18031	2.46124	0.456105	PTPN1	PTN1_HUMAN
-1.42483	-1.98401	-0.865661	-1.92558	-6.15456	0.000683537	0.0137795	0.173718	P29728	2.46112	1.13472	OAS2	OAS2_HUMAN
0.818898	0.410588	1.22721	1.39812	4.29195	0.000707179	0.0142157	-0.640536	P53990	2.44983	0.655165	IST1	IST1_HUMAN
1.35874	0.819022	1.89847	-0.699794	6.08059	0.000730804	0.0146491	0.111443	Q9BUR4	2.43891	1.09194	WRAP53	TCAB1_HUMAN
1.14637	0.570644	1.7221	0.956284	4.26112	0.000751325	0.0149912	-0.701084	O15126	2.43049	0.924459	SCAMP1	SCAM1_HUMAN
1.44022	0.829328	2.05111	-1.58003	5.52267	0.000752096	0.0149912	0.00188488	Q9C0B7	2.43049	1.16142	TANGO6	TNG6_HUMAN
1.46289	0.878404	2.04737	-0.0544078	6.04529	0.000754659	0.0150002	0.0814551	Q7Z6K3	2.43027	1.17981	PTAR1	PTAR1_HUMAN
2.18877	1.31298	3.06457	-0.805412	6.03639	0.000760811	0.015071	0.0738669	Q9BQE9	2.42855	1.76648	BCL7B	BCL7B_HUMAN
1.51101	0.906169	2.11585	-0.217684	6.03401	0.000762472	0.015071	0.0718292	Q9H920	2.42855	1.21948	RNF121	RN121_HUMAN
0.892545	0.443207	1.34188	3.64596	4.25082	0.000766682	0.0151122	-0.721311	P48643	2.42756	0.720637	CCT5	TCPE_HUMAN
-3.19548	-4.61728	-1.77367	-2.50346	-5.14603	0.000770681	0.0151489	-0.2601	Q7Z4R8	2.42667	2.58096	C6orf120	CF120_HUMAN
1.38158	0.792668	1.97048	-1.40384	5.49555	0.000774869	0.0151891	-0.0265511	Q9UI42	2.4257	1.11633	CPA4	CBPA4_HUMAN
1.44763	0.717635	2.17763	1.04143	4.24378	0.000777378	0.0151964	-0.735159	Q8N2F6	2.42553	1.16979	ARMC10	ARM10_HUMAN
1.38294	0.826393	1.9395	-2.68142	6.00175	0.000785308	0.0153092	0.0442244	P35226	2.42282	1.11877	BMI1	BMI1_HUMAN
1.35265	0.807957	1.89734	-0.385421	5.99807	0.000787966	0.0153189	0.0410615	Q8NBF6	2.42259	1.09437	AVL9	AVL9_HUMAN
1.36482	0.814875	1.91477	-1.55487	5.99425	0.000790735	0.0153308	0.0377766	Q9UL40	2.4223	1.10434	ZNF346	ZN346_HUMAN
-1.12194	-1.6024	-0.641477	-1.96322	-5.47009	0.000796945	0.0154091	-0.121949	Q9H0H0	2.42044	0.908512	INTS2	INT2_HUMAN
0.608227	0.300054	0.916401	3.86271	4.22363	0.00080881	0.015596	-0.77477	Q99436	2.41602	0.493425	PSMB7	PSB7_HUMAN
1.01433	0.544107	1.48456	2.19664	4.85269	0.000813266	0.0156394	-0.213718	Q13576	2.415	0.823227	IQGAP2	IQGA2_HUMAN
-0.927733	-1.37849	-0.476972	-1.66763	-4.51337	0.000816861	0.0156661	-0.600889	Q86X10	2.41438	0.753137	RALGAPB	RLGPB_HUMAN
1.07437	0.527809	1.62093	1.08187	4.20659	0.000836406	0.0159977	-0.80829	O00161	2.40668	0.874965	SNAP23	SNP23_HUMAN
-1.5772	-2.22028	-0.934107	-0.222168	-5.92371	0.000843854	0.0160967	-0.0231957	Q9NPF0	2.40441	1.28568	CD320	CD320_HUMAN
1.38326	0.817065	1.94945	-1.61976	5.9009	0.000861885	0.0163868	-0.0430616	Q9NPF2	2.39783	1.13068	CHST11	CHSTB_HUMAN
-2.01116	-2.99557	-1.02675	-1.86656	-4.48019	0.000863681	0.0163868	-0.657361	Q643R3	2.39783	1.64393	LPCAT4	LPCT4_HUMAN
-1.60534	-2.26333	-0.947339	-1.09542	-5.89278	0.00086841	0.0163875	-0.0501534	Q12894	2.39782	1.31222	IFRD2	IFRD2_HUMAN
1.31277	0.774441	1.85111	-0.596781	5.89003	0.00087063	0.0163875	-0.0525543	P33897	2.39782	1.07307	ABCD1	ABCD1_HUMAN
1.17342	0.573568	1.77328	2.20612	4.18623	0.000870646	0.0163875	-0.848365	P17693	2.39782	0.959169	HLA-G	HLAG_HUMAN
1.30145	0.764942	1.83796	0.181568	5.85908	0.000896096	0.0167564	-0.0796889	P34910	2.3896	1.06748	EVI2B	EVI2B_HUMAN
1.44367	0.70298	2.18436	3.00649	4.17107	0.000897082	0.0167564	-0.878235	Q12904	2.3896	1.18413	AIMP1	AIMP1_HUMAN
1.28438	0.723413	1.84534	1.26891	5.36341	0.000897325	0.0167564	-0.166776	P24723	2.3896	1.05347	PRKCH	KPCL_HUMAN
1.41476	0.830992	1.99852	-0.513925	5.8536	0.000900692	0.0167751	-0.0845067	Q9Y259	2.38919	1.16061	CHKB	CHKB_HUMAN
1.36717	0.742703	1.99164	-0.475433	5.01288	0.000913647	0.0169388	-0.260286	Q9Y2Y0	2.38559	1.12327	ARL2BP	AR2BP_HUMAN
-0.857914	-1.28113	-0.434696	0.535464	-4.44533	0.000915908	0.0169388	-0.716836	Q9H6Y2	2.38559	0.704861	WDR55	WDR55_HUMAN
-1.01967	-1.54419	-0.495142	1.79893	-4.16014	0.000916644	0.0169388	-0.899773	Q9NWV4	2.38559	0.837757	CZIB	CZIB_HUMAN
-1.01427	-1.53687	-0.49167	2.37377	-4.15336	0.000928998	0.0171225	-0.913138	Q14739	2.3816	0.834721	LBR	LBR_HUMAN
0.737663	0.357367	1.11796	2.56803	4.15099	0.000933356	0.0171583	-0.91781	P22307	2.38083	0.607276	SCP2	SCP2_HUMAN
0.891326	0.430961	1.35169	1.80701	4.14333	0.000947578	0.0173424	-0.932905	P42126	2.37687	0.735001	ECI1	ECI1_HUMAN
0.890506	0.430524	1.35049	2.38703	4.14297	0.000948258	0.0173424	-0.93362	P29218	2.37687	0.734324	IMPA1	IMPA1_HUMAN
-1.43317	-2.12989	-0.736446	-1.48813	-4.5629	0.000951899	0.0173642	-0.634618	Q12983	2.3764	1.18204	BNIP3	BNIP3_HUMAN
0.922028	0.497857	1.3462	-0.383756	4.97713	0.000956781	0.0174085	-0.405158	Q14511	2.37545	0.76077	NEDD9	CASL_HUMAN
0.858764	0.463276	1.25425	2.19291	4.97183	0.000963355	0.0174579	-0.412086	Q9NX14	2.3744	0.708884	NDUFB11	NDUBB_HUMAN
1.42112	0.827131	2.0151	-1.39825	5.77873	0.00096623	0.0174579	-0.150773	Q9Y4D7	2.3744	1.17309	PLXND1	PLXD1_HUMAN
1.47611	0.79593	2.15629	0.285854	4.96901	0.000966876	0.0174579	-0.314892	O95169	2.3744	1.21849	NDUFB8	NDUB8_HUMAN
-1.47072	-2.17034	-0.771098	-0.341616	-4.72907	0.000970891	0.0174859	-0.500586	P61024	2.37381	1.21434	CKS1B	CKS1_HUMAN
-1.08567	-1.63464	-0.536695	2.13825	-4.29573	0.000976564	0.0174932	-0.770683	P30536	2.37365	0.896469	TSPO	TSPO_HUMAN
2.02097	1.12525	2.91669	-0.541364	5.28534	0.000979651	0.0174932	-0.250941	Q9NP84	2.37365	1.66878	TNFRSF12A	TNR12_HUMAN
1.35909	0.788916	1.92927	-0.518578	5.75728	0.000985989	0.0174932	-0.169909	Q92543	2.37365	1.12225	SNX19	SNX19_HUMAN
-1.09893	-1.66935	-0.528504	3.22895	-4.12276	0.000986893	0.0174932	-0.973473	Q9UMY4	2.37365	0.907417	SNX12	SNX12_HUMAN
1.50424	0.872892	2.13559	-1.30258	5.75474	0.000988361	0.0174932	-0.172181	O95164	2.37365	1.2421	UBL3	UBL3_HUMAN
-1.54494	-2.30013	-0.789754	-1.00197	-4.53795	0.000990018	0.0174932	-0.734637	P01344	2.37365	1.27571	IGF2	IGF2_HUMAN
-1.46643	-2.08245	-0.850408	-0.572751	-5.74969	0.000993098	0.0174932	-0.176703	Q9UBS0	2.37365	1.21088	RPS6KB2	KS6B2_HUMAN
-0.93946	-1.42757	-0.451355	0.129646	-4.11889	0.000994465	0.0174932	-0.9811	Q13546	2.37365	0.775742	RIPK1	RIPK1_HUMAN
-1.52531	-2.16628	-0.884345	-2.7204	-5.74779	0.000994877	0.0174932	-0.178397	Q9BT40	2.37365	1.2595	INPP5K	INP5K_HUMAN
-1.40453	-2.09166	-0.717401	0.484782	-4.53414	0.000995974	0.0174932	-0.680489	Q86WA6	2.37365	1.15977	BPHL	BPHL_HUMAN
-2.03509	-3.00716	-1.06302	-1.05286	-4.70971	0.000998411	0.0174932	-0.61207	Q9Y3D5	2.37365	1.68044	MRPS18C	RT18C_HUMAN
2.57065	1.48889	3.65241	-1.96952	5.73973	0.0010025	0.0175215	-0.185618	Q8TAD8	2.37305	2.1232	SNIP1	SNIP1_HUMAN
-1.73378	-2.46424	-1.00333	-2.33455	-5.73297	0.00100894	0.0175791	-0.191683	Q96BF6	2.37183	1.43274	NACC2	NACC2_HUMAN
-0.822846	-1.21659	-0.429098	-0.309144	-4.70121	0.00101075	0.0175791	-0.624604	Q9BTT4	2.37183	0.679971	MED10	MED10_HUMAN
-1.52368	-2.16629	-0.881075	-2.52229	-5.72701	0.00101466	0.017604	-0.197036	P78312	2.37131	1.2594	FAM193A	F193A_HUMAN
1.3777	0.795175	1.96022	-0.669226	5.7124	0.00102884	0.0178064	-0.210174	O14772	2.36705	1.14078	FPGT	FPGT_HUMAN
1.43687	0.685228	2.18852	4.27773	4.09092	0.00105105	0.0180853	-1.0363	P13645	2.36126	1.1927	KRT10	K1C10_HUMAN
0.84264	0.449238	1.23604	-0.700389	4.90435	0.00105158	0.0180853	-0.500772	Q9NX74	2.36126	0.699445	DUS2	DUS2L_HUMAN
0.782122	0.372799	1.19144	1.58476	4.08906	0.00105492	0.0180853	-1.03997	Q8TCS8	2.36126	0.649211	PNPT1	PNPT1_HUMAN
2.09211	1.15323	3.03098	-0.760271	5.21988	0.00105515	0.0180853	-0.322277	Q92567	2.36126	1.73658	FAM168A	F168A_HUMAN
1.33268	0.766256	1.8991	-2.23109	5.68282	0.00105823	0.0180945	-0.23688	Q5BKZ1	2.36107	1.1063	ZNF326	ZN326_HUMAN
1.40099	0.805082	1.99689	-1.41709	5.67854	0.00106256	0.0181249	-0.240756	Q8TB37	2.36045	1.16331	NUBPL	NUBPL_HUMAN
-1.34931	-2.02874	-0.669886	-0.923314	-4.35507	0.00106707	0.018158	-0.871497	O14874	2.35977	1.12073	BCKDK	BCKD_HUMAN
-2.05913	-2.93627	-1.18199	-0.814013	-5.67015	0.0010711	0.0181603	-0.248352	P10643	2.35972	1.71033	C7	CO7_HUMAN
-1.80055	-2.70779	-0.893308	-1.16108	-4.35218	0.00107232	0.0181603	-0.876467	Q01973	2.35972	1.49555	ROR1	ROR1_HUMAN
-2.01324	-2.9569	-1.06958	-1.46789	-4.88492	0.00107858	0.0182228	-0.526441	Q8WTS1	2.35844	1.67312	ABHD5	ABHD5_HUMAN
-1.02485	-1.56295	-0.486762	0.680561	-4.07588	0.00108282	0.0182511	-1.066	P78346	2.35786	0.851923	RPP30	RPP30_HUMAN
-1.70189	-2.42864	-0.975137	-2.03846	-5.6562	0.0010855	0.0182528	-0.261025	Q96LD8	2.35782	1.41474	SENP8	SENP8_HUMAN
0.931023	0.441843	1.4202	3.46137	4.07294	0.00108916	0.0182711	-1.07182	Q9H0U4	2.35745	0.774059	RAB1B	RAB1B_HUMAN
-1.35601	-2.04134	-0.670675	-0.188528	-4.33896	0.00109668	0.0183147	-0.899196	Q5U5X0	2.35656	1.12782	LYRM7	LYRM7_HUMAN
-1.47249	-2.10268	-0.842294	-2.48599	-5.6436	0.00109867	0.0183147	-0.272484	Q96NL6	2.35656	1.2247	SCLT1	SCLT1_HUMAN
0.850362	0.403039	1.29768	3.20742	4.06816	0.0010995	0.0183147	-1.08124	P21796	2.35656	0.707264	VDAC1	VDAC1_HUMAN
0.787992	0.373184	1.2028	3.50913	4.06527	0.00110582	0.0183767	-1.08695	Q99439	2.3553	0.655741	CNN2	CNN2_HUMAN
0.918881	0.434613	1.40315	2.59418	4.06058	0.00111614	0.0184866	-1.09622	Q9BRA2	2.35307	0.765387	TXNDC17	TXD17_HUMAN
-1.03549	-1.5813	-0.489673	3.56933	-4.05991	0.00111764	0.0184866	-1.09755	P68036	2.35307	0.862513	UBE2L3	UB2L3_HUMAN
1.2887	0.734145	1.84326	-0.0298466	5.61287	0.00113159	0.0186739	-0.300551	Q92560	2.3493	1.07516	BAP1	BAP1_HUMAN
1.27497	0.725675	1.82427	0.465196	5.60626	0.00113882	0.0187496	-0.306605	Q53GA4	2.34778	1.06438	PHLDA2	PHLA2_HUMAN
-1.30798	-1.87199	-0.743969	-2.45591	-5.60135	0.00114421	0.0187733	-0.311101	Q9Y3A4	2.34731	1.09216	RRP7A	RRP7A_HUMAN
1.60728	0.914059	2.3005	-1.53938	5.60014	0.00114555	0.0187733	-0.312213	O94941	2.34731	1.34207	UBOX5	RNF37_HUMAN
-0.907813	-1.32117	-0.494452	-1.30966	-5.14459	0.00115005	0.0188036	-0.494443	Q9H900	2.34671	0.758217	ZWILCH	ZWILC_HUMAN
1.20396	0.654175	1.75375	-1.44355	5.12982	0.00116975	0.0190816	-0.421578	Q6T4R5	2.3412	1.00793	NHS	NHS_HUMAN
2.18532	1.02648	3.34416	-0.704976	4.03557	0.00117289	0.0190881	-1.14564	Q9NS69	2.34108	1.8296	TOMM22	TOM22_HUMAN
1.24986	0.708207	1.79151	-2.05319	5.5734	0.00117552	0.0190881	-0.336803	P51687	2.34108	1.04641	SUOX	SUOX_HUMAN
1.70846	0.966937	2.44997	0.156806	5.56494	0.00118518	0.0192011	-0.344603	Q9H082	2.33886	1.43171	RAB33B	RB33B_HUMAN
1.46013	0.713861	2.2064	0.0380059	4.29064	0.00119077	0.0192105	-0.982478	Q9P2E5	2.33868	1.22371	CHPF2	CHPF2_HUMAN
1.44257	0.815866	2.06927	-2.1062	5.55972	0.00119118	0.0192105	-0.349416	Q7Z2E3	2.33868	1.20899	APTX	APTX_HUMAN
-0.670884	-1.02754	-0.314227	7.84408	-4.02543	0.00119675	0.0192565	-1.16571	P68104	2.33778	0.562471	EEF1A1	EF1A1_HUMAN
0.956731	0.447623	1.46584	5.97239	4.02156	0.00120596	0.0193608	-1.17334	P61604	2.33575	0.802823	HSPE1	CH10_HUMAN
2.29135	1.29245	3.29025	-1.18439	5.54048	0.00121362	0.0194099	-0.367213	Q9BUV8	2.3348	1.92353	RAB5IF	RCAF1_HUMAN
0.909215	0.474994	1.34344	-2.68799	4.79437	0.0012147	0.0194099	-0.646833	O75506	2.3348	0.763263	HSBP1	HSBP1_HUMAN
-1.22531	-1.87114	-0.579482	-0.756567	-4.08816	0.00121722	0.0194099	-1.14488	Q9UHD2	2.3348	1.02862	TBK1	TBK1_HUMAN
1.90663	0.900264	2.913	0.369897	4.08234	0.00123077	0.0195819	-1.10914	Q01628	2.33148	1.60285	IFITM3	IFM3_HUMAN
-1.73548	-2.56672	-0.90424	-1.91719	-4.78045	0.00123723	0.0196407	-0.746972	P56559	2.33035	1.45967	ARL4C	ARL4C_HUMAN
1.49489	0.77855	2.21123	-1.68818	4.77822	0.00124089	0.0196548	-0.668445	Q96GS4	2.33008	1.25746	BORCS6	BORC6_HUMAN
1.10388	0.513826	1.69394	0.724209	4.00355	0.00124987	0.0197518	-1.20897	Q9BTE1	2.32822	0.929296	DCTN5	DCTN5_HUMAN
-1.14644	-1.75956	-0.533317	0.611343	-4.00147	0.00125503	0.0197518	-1.21308	Q9H9T3	2.32822	0.965122	ELP3	ELP3_HUMAN
-2.57314	-3.70202	-1.44426	-4.07098	-5.50549	0.00125569	0.0197518	-0.399734	Q13470	2.32822	2.16618	TNK1	TNK1_HUMAN
1.2184	0.683598	1.75319	-0.231992	5.50272	0.00125908	0.0197518	-0.402312	Q9Y248	2.32822	1.0257	GINS2	PSF2_HUMAN
-1.4659	-2.14393	-0.787867	-4.76595	-5.0645	0.00126145	0.0197518	-0.494428	Q7Z401	2.32822	1.23406	DENND4A	MYCPP_HUMAN
-0.989876	-1.47952	-0.500236	0.0361272	-4.54792	0.00126372	0.0197518	-0.852607	Q96EL2	2.32822	0.833321	MRPS24	RT24_HUMAN
-4.16183	-6.08836	-2.2353	-4.84469	-5.06048	0.00126736	0.0197652	-0.593374	Q86YN1	2.32797	3.504	DOLPP1	DOPP1_HUMAN
1.29094	0.723351	1.85854	-1.74481	5.4935	0.00127046	0.0197702	-0.410912	Q92613	2.32787	1.08694	JADE3	JADE3_HUMAN
0.849932	0.394234	1.30563	1.27574	3.99138	0.00128046	0.0198117	-1.23305	Q13557	2.32708	0.71586	CAMK2D	KCC2D_HUMAN
1.29999	0.697134	1.90284	-0.480314	5.05139	0.0012808	0.0198117	-0.509134	Q8WVK2	2.32708	1.09492	SNRNP27	SNR27_HUMAN
2.74286	1.62202	3.8637	-1.61589	6.17159	0.00128151	0.0198117	-0.323136	Q6P1L5	2.32708	2.31019	FAM117B	F117B_HUMAN
1.2638	0.706545	1.82106	-2.68279	5.47776	0.00129018	0.0198801	-0.425634	P38432	2.32578	1.06504	COIL	COIL_HUMAN
-1.64528	-2.50839	-0.782171	4.3514	-4.1406	0.00129221	0.0198801	-1.11505	Q96L46	2.32578	1.38652	CAPNS2	CPNS2_HUMAN
1.33269	0.744704	1.92067	-1.17753	5.47448	0.00129433	0.0198801	-0.428707	Q7Z7L7	2.32578	1.12309	ZER1	ZER1_HUMAN
1.21907	0.680926	1.75721	-1.54636	5.47154	0.00129806	0.0198942	-0.431457	O75330	2.32551	1.02746	HMMR	HMMR_HUMAN
1.3073	0.729607	1.885	-1.89231	5.46583	0.00130535	0.0199628	-0.436812	Q4AC94	2.32422	1.10244	C2CD3	C2CD3_HUMAN
2.76044	1.47562	4.04527	0.571672	5.03291	0.00130863	0.01997	-0.529915	Q8N1S5	2.32408	2.328	SLC39A11	S39AB_HUMAN
1.1457	0.528413	1.76298	4.47215	3.97191	0.00133097	0.0202673	-1.27157	P02533	2.3185	0.968543	KRT14	K1C14_HUMAN
-0.66099	-0.981547	-0.340433	-1.39948	-4.72134	0.00133808	0.0203319	-0.827623	Q9UGQ3	2.3173	0.559074	SLC2A6	GTR6_HUMAN
-0.656843	-1.01117	-0.302514	4.69369	-3.96707	0.00134384	0.0203758	-1.28115	P30048	2.31648	0.555762	PRDX3	PRDX3_HUMAN
1.47348	0.818288	2.12866	-2.06364	5.43195	0.00134954	0.0204186	-0.468681	A0AVF1	2.31569	1.24715	IFT56	IFT56_HUMAN
-0.915642	-1.34457	-0.486718	-0.975188	-5.00068	0.00135878	0.0205053	-0.664387	P23610	2.31409	0.775537	F8A3	HAP40_HUMAN
0.968172	0.444916	1.49143	2.87213	3.95962	0.00136392	0.0205053	-1.29591	Q08722	2.31409	0.820029	CD47	CD47_HUMAN
1.23375	0.684069	1.78344	-1.32763	5.42118	0.00136394	0.0205053	-0.478849	Q86XN8	2.31409	1.04497	MEX3D	MEX3D_HUMAN
1.29854	0.718642	1.87844	-1.05073	5.40857	0.00138102	0.0207106	-0.490779	Q5SQN1	2.31031	1.10164	SNAP47	SNP47_HUMAN
1.13452	0.581384	1.68765	-0.2328	4.69631	0.00138343	0.0207106	-0.778668	P53609	2.31031	0.962491	PGGT1B	PGTB1_HUMAN
-1.41227	-2.16953	-0.655003	-1.15393	-4.01855	0.00138987	0.0207632	-1.27766	P41743	2.30935	1.19862	PRKCI	KPCI_HUMAN
1.20874	0.667842	1.74964	-2.35482	5.39755	0.00139615	0.0208132	-0.501225	P16885	2.30844	1.02629	PLCG2	PLCG2_HUMAN
1.37994	0.705042	2.05483	-0.0990332	4.68164	0.00141077	0.0209688	-0.680507	O43826	2.30562	1.17308	SLC37A4	G6PT1_HUMAN
-1.31669	-2.03149	-0.601901	1.99525	-3.94203	0.0014125	0.0209688	-1.33073	Q9H3K6	2.30562	1.11932	BOLA2B	BOLA2_HUMAN
1.42279	0.750925	2.09465	-0.745647	4.96071	0.00142394	0.0210946	-0.611649	Q8IUW5	2.30335	1.2107	RELL1	RELL1_HUMAN
1.14513	0.603972	1.68629	-0.854195	4.95693	0.00143027	0.0211344	-0.615946	O15541	2.30263	0.974738	RNF113A	R113A_HUMAN
-1.95395	-2.93889	-0.969009	-0.632381	-4.46285	0.00143259	0.0211344	-0.892276	Q9UHA4	2.30263	1.66321	LAMTOR3	LTOR3_HUMAN
1.06616	0.486085	1.64623	2.93886	3.93328	0.00143731	0.0211601	-1.34806	P10606	2.30217	0.907696	COX5B	COX5B_HUMAN
-1.36572	-2.03616	-0.695276	-1.11901	-4.66418	0.00144409	0.0212158	-0.906109	Q99595	2.30117	1.16324	TIMM17A	TI17A_HUMAN
1.46773	0.806307	2.12916	0.650652	5.35974	0.00144947	0.021251	-0.537198	Q9P1Y5	2.30054	1.25047	CAMSAP3	CAMP3_HUMAN
1.2545	0.688807	1.82018	-2.02795	5.35637	0.00145434	0.0212784	-0.540421	Q96K49	2.30005	1.06903	TMEM87B	TM87B_HUMAN
1.20898	0.661773	1.75618	0.21059	5.3364	0.00148356	0.0216611	-0.559529	Q9BZG8	2.29326	1.03328	DPH1	DPH1_HUMAN
1.36752	0.746401	1.98864	0.321365	5.31786	0.00151126	0.0219812	-0.577318	Q96HJ9	2.28767	1.17165	FMC1	FMC1_HUMAN
1.36438	0.744487	1.98428	-0.796911	5.31614	0.00151386	0.0219812	-0.57897	Q9UHK6	2.28767	1.16896	AMACR	AMACR_HUMAN
1.02835	0.505439	1.55127	-0.00807342	4.42406	0.00151742	0.0219812	-0.950218	P49069	2.28767	0.881058	CAMLG	CAMLG_HUMAN
-1.46313	-2.24746	-0.678813	0.0953367	-4.0521	0.00151787	0.0219812	-1.32354	Q8N9N8	2.28767	1.25356	EIF1AD	EIF1A_HUMAN
-0.937162	-1.44615	-0.428174	1.4532	-3.96741	0.00153256	0.0221254	-1.32796	Q56VL3	2.28518	0.803806	OCIAD2	OCAD2_HUMAN
0.983837	0.443989	1.52369	3.92705	3.90002	0.00153578	0.0221254	-1.41395	P50914	2.28518	0.843839	RPL14	RL14_HUMAN
0.660444	0.298004	1.02288	0.559289	3.89956	0.00153718	0.0221254	-1.41486	Q9BTZ2	2.28518	0.566464	DHRS4	DHRS4_HUMAN
-0.910698	-1.41073	-0.410662	3.51699	-3.89753	0.00154343	0.0221703	-1.41889	Q13162	2.2844	0.781372	PRDX4	PRDX4_HUMAN
0.880532	0.401287	1.35978	-0.32372	3.95901	0.00155737	0.0223254	-1.39146	Q13488	2.28174	0.756373	TCIRG1	VPP3_HUMAN
1.40719	0.76352	2.05086	-2.28537	5.28042	0.00156901	0.0224469	-0.613412	Q14542	2.27966	1.20987	SLC29A2	S29A2_HUMAN
1.06716	0.535863	1.59846	-0.626481	4.59903	0.00157614	0.0225036	-0.788147	Q9C0B0	2.2787	0.91791	UNK	UNK_HUMAN
1.23119	0.552568	1.90981	4.11655	3.88251	0.00159033	0.0226471	-1.44864	P09211	2.27626	1.06013	GSTP1	GSTP1_HUMAN
0.995385	0.498874	1.4919	-1.59038	4.59026	0.00159489	0.0226471	-0.922924	Q8TEH3	2.27626	0.857087	DENND1A	DEN1A_HUMAN
-1.51677	-2.21299	-0.820551	-1.23887	-5.26201	0.00159831	0.0226471	-0.631243	Q96AQ8	2.27626	1.30603	MCUR1	MCUR1_HUMAN
1.28764	0.696548	1.87873	-2.66396	5.26161	0.00159896	0.0226471	-0.63163	Q9UPV0	2.27626	1.10873	CEP164	CE164_HUMAN
-1.36559	-2.11966	-0.611522	-0.742909	-3.87548	0.0016128	0.0227977	-1.46259	Q96S99	2.27372	1.17717	PLEKHF1	PKHF1_HUMAN
1.96803	1.01819	2.91787	-1.02135	4.85363	0.00161613	0.0227993	-0.841426	P36894	2.2737	1.69651	BMPR1A	BMR1A_HUMAN
1.39351	0.677763	2.10925	1.22764	4.37986	0.00162067	0.022818	-0.880631	P49116	2.27338	1.20142	NR2C2	NR2C2_HUMAN
-1.17443	-1.71514	-0.633719	-2.29975	-5.24615	0.00162406	0.0228205	-0.64665	Q13393	2.27334	1.01256	PLD1	PLD1_HUMAN
-1.1968	-1.74842	-0.645176	-2.01722	-5.24032	0.00163365	0.022852	-0.652328	Q96BZ9	2.27281	1.03208	TBC1D20	TBC20_HUMAN
1.27856	0.689241	1.86787	-1.58937	5.24024	0.00163378	0.022852	-0.652401	Q5SVS4	2.27281	1.10259	SLC25A30	KMCP1_HUMAN
1.25541	0.676615	1.8342	-1.54668	5.23891	0.00163597	0.022852	-0.653694	Q9UPT9	2.27281	1.08262	USP22	UBP22_HUMAN
0.742313	0.339815	1.14481	0.46508	4.00601	0.00165109	0.023018	-1.29542	Q9H6H4	2.27003	0.640931	REEP4	REEP4_HUMAN
1.39423	0.749819	2.03863	-1.98004	5.22578	0.00165781	0.0230663	-0.666492	Q6P3S6	2.26923	1.20423	FBXO42	FBX42_HUMAN
1.25697	0.64663	1.86732	-0.909403	4.82432	0.00167359	0.0232403	-0.768423	Q8N4Q0	2.26634	1.08707	PTGR3	PTGR3_HUMAN
1.35079	0.72447	1.97711	-0.463272	5.20918	0.00168591	0.0233657	-0.682717	O95167	2.26427	1.16927	NDUFA3	NDUA3_HUMAN
1.27158	0.681469	1.86169	-1.65282	5.20463	0.00169371	0.0233921	-0.687173	Q9Y2P8	2.26384	1.10091	RCL1	RCL1_HUMAN
-1.54642	-2.40582	-0.687011	-0.0319466	-3.85074	0.00169441	0.0233921	-1.51163	Q8N6R0	2.26384	1.33886	METTL13	EFNMT_HUMAN
-1.52032	-2.22634	-0.814286	-1.74102	-5.20103	0.0016999	0.0233974	-0.690698	Q14114	2.26375	1.31632	LRP8	LRP8_HUMAN
1.1999	0.64258	1.75723	-1.94558	5.20017	0.00170139	0.0233974	-0.69154	Q9BYP7	2.26375	1.0389	WNK3	WNK3_HUMAN
0.588971	0.261034	0.916908	2.58913	3.84343	0.0017193	0.023598	-1.52612	Q15019	2.26047	0.510683	SEPTIN2	SEPT2_HUMAN
0.981466	0.434126	1.52881	1.2294	3.83737	0.00174024	0.0237867	-1.53813	O95139	2.2574	0.852163	NDUFB6	NDUB6_HUMAN
0.733951	0.324584	1.14332	0.340466	3.8368	0.00174221	0.0237867	-1.53926	Q8NHV4	2.2574	0.637257	NEDD1	NEDD1_HUMAN
-1.41007	-2.18916	-0.630976	0.241972	-3.89987	0.00174422	0.0237867	-1.45686	A6NDU8	2.2574	1.2243	RIMOC1	RIMC1_HUMAN
1.37939	0.681132	2.07765	-1.25761	4.52321	0.00174646	0.0237867	-0.887931	Q9Y3C7	2.2574	1.19766	MED31	MED31_HUMAN
1.14932	0.612394	1.68625	-0.789851	5.17017	0.00175407	0.0238152	-0.721011	A2RUC4	2.25694	0.998107	TYW5	TYW5_HUMAN
-1.15525	-1.69534	-0.615151	-1.73012	-5.16633	0.00176094	0.0238152	-0.724791	O15213	2.25694	1.00325	WDR46	WDR46_HUMAN
-1.31388	-1.92819	-0.699572	-0.444716	-5.16592	0.00176168	0.0238152	-0.725196	O77932	2.25694	1.14102	DXO	DXO_HUMAN
-1.40121	-2.1766	-0.625821	-0.856247	-3.89388	0.00176439	0.0238152	-1.4683	Q9H981	2.25694	1.21686	ACTR8	ARP8_HUMAN
-1.79533	-2.63519	-0.955464	0.622056	-5.16313	0.00176669	0.0238152	-0.727945	P15954	2.25694	1.55912	COX7C	COX7C_HUMAN
-1.08248	-1.68744	-0.477513	0.734023	-3.82917	0.00176899	0.0238152	-1.5544	P01033	2.25694	0.940059	TIMP1	TIMP1_HUMAN
0.970657	0.42806	1.51325	1.55511	3.82828	0.00177211	0.0238152	-1.55616	Q14353	2.25694	0.84295	GAMT	GAMT_HUMAN
-1.71397	-2.51652	-0.911415	-2.76012	-5.15831	0.0017754	0.0238152	-0.7327	Q9BX69	2.25694	1.48847	CARD6	CARD6_HUMAN
1.18567	0.628808	1.74253	-1.35219	5.14275	0.00180383	0.0241469	-0.748072	Q92968	2.25161	1.03211	PEX13	PEX13_HUMAN
-1.23424	-1.81429	-0.654196	-1.76675	-5.13945	0.00180994	0.0241469	-0.751342	Q9UK99	2.25161	1.0744	FBXO3	FBX3_HUMAN
-0.826809	-1.23392	-0.4197	-0.452492	-4.75749	0.00181319	0.0241469	-0.95902	P21953	2.25161	0.719729	BCKDHB	ODBB_HUMAN
-1.22608	-1.82981	-0.622343	-2.46005	-4.75724	0.00181374	0.0241469	-0.959326	P42336	2.25161	1.06729	PIK3CA	PK3CA_HUMAN
1.17207	0.520677	1.82347	5.23477	3.87713	0.00182205	0.0242122	-1.54825	P47914	2.25056	1.02075	RPL29	RL29_HUMAN
1.32412	0.648641	1.99961	-1.28725	4.48838	0.00183127	0.0242858	-1.15064	Q9BY41	2.24939	1.15377	HDAC8	HDAC8_HUMAN
1.17086	0.619192	1.72253	-0.431305	5.12631	0.00183444	0.0242858	-0.764359	Q8IWB9	2.24939	1.02023	TEX2	TEX2_HUMAN
-1.04841	-1.60875	-0.48808	-0.00151231	-4.15039	0.00184182	0.0243381	-1.3669	P17405	2.24856	0.913871	SMPD1	ASM_HUMAN
0.688721	0.301526	1.07592	0.687827	3.80653	0.00185083	0.0244117	-1.59929	Q9HB19	2.24739	0.600649	PLEKHA2	PKHA2_HUMAN
0.759489	0.332369	1.18661	1.3054	3.80528	0.00185545	0.0244273	-1.60177	P17252	2.24714	0.66244	PRKCA	KPCA_HUMAN
0.979625	0.494107	1.46514	-0.775788	4.72648	0.00188229	0.0247076	-0.8828	Q9UKB1	2.24273	0.856128	FBXW11	FBW1B_HUMAN
-2.59735	-3.74881	-1.4459	-4.2289	-5.68881	0.00188371	0.0247076	-0.681631	Q6PI26	2.24273	2.26992	SHQ1	SHQ1_HUMAN
-1.56602	-2.30803	-0.824013	-2.43253	-5.09762	0.00188925	0.0247345	-0.792881	Q9NP73	2.24231	1.36886	ALG13	ALG13_HUMAN
0.844689	0.3728	1.31658	2.13492	3.85706	0.00189365	0.0247465	-1.58671	Q16678	2.24212	0.738404	CYP1B1	CP1B1_HUMAN
1.48948	0.749896	2.22906	-1.18686	4.71771	0.00190236	0.0248146	-0.893135	P15408	2.24106	1.30268	FOSL2	FOSL2_HUMAN
-1.21858	-1.90688	-0.530271	0.49961	-3.78867	0.00191809	0.0249739	-1.63471	Q9BV68	2.23858	1.06693	RNF126	RN126_HUMAN
0.869749	0.3943	1.3452	1.12034	4.01158	0.0019261	0.0250322	-1.40279	Q8N5G0	2.23767	0.761822	SMIM20	SIM20_HUMAN
0.721555	0.313529	1.12958	1.94693	3.7844	0.00193457	0.0250963	-1.64319	O75190	2.23668	0.632298	DNAJB6	DNJB6_HUMAN
-1.46472	-2.23858	-0.690859	-1.12934	-4.25795	0.00194608	0.0251997	-1.29307	O43427	2.23509	1.28445	FIBP	FIBP_HUMAN
-1.19546	-1.7653	-0.62561	-1.09473	-5.06705	0.00194969	0.0252003	-0.82342	O14832	2.23508	1.04833	PHYH	PAHX_HUMAN
-1.57979	-2.39469	-0.764885	-1.50775	-4.43883	0.00195968	0.0252834	-1.00008	Q9P021	2.2338	1.38615	CRIPT	CRIPT_HUMAN
1.20579	0.630143	1.78144	-2.49686	5.05934	0.00196527	0.0253095	-0.831145	Q96EP1	2.2334	1.05819	CHFR	CHFR_HUMAN
0.680781	0.294629	1.06693	1.06376	3.77281	0.00197992	0.0253984	-1.66618	Q9NW15	2.23204	0.597809	ANO10	ANO10_HUMAN
-1.21885	-1.91029	-0.52741	-0.0836414	-3.77234	0.00198177	0.0253984	-1.66711	Q9GZQ3	2.23204	1.0703	COMMD5	COMD5_HUMAN
-0.979775	-1.46982	-0.489725	-2.32354	-4.68349	0.00198291	0.0253984	-0.933563	Q68BL7	2.23204	0.860362	OLFML2A	OLM2A_HUMAN
2.62921	1.45	3.80842	-1.07065	5.62306	0.00198899	0.0254304	-0.732952	Q96P63	2.23155	2.30927	SERPINB12	SPB12_HUMAN
1.4056	0.732322	2.07888	-1.02104	5.04251	0.00199979	0.0255225	-0.848049	O00559	2.23014	1.23534	EBAG9	RCAS1_HUMAN
1.28276	0.60179	1.96374	-0.160039	4.23766	0.00200669	0.0255646	-1.23167	O95544	2.2295	1.1277	NADK	NADK_HUMAN
-0.967322	-1.4998	-0.434848	-0.0488675	-3.9838	0.00202154	0.0257076	-1.51695	Q15527	2.22733	0.851221	SURF2	SURF2_HUMAN
1.13406	0.589249	1.67887	-2.69162	5.0277	0.00203071	0.0257781	-0.862953	Q5TH69	2.22627	0.998423	ARFGEF3	BIG3_HUMAN
1.0106	0.453531	1.56768	0.625661	3.97827	0.00204114	0.0258641	-1.46097	Q5T8D3	2.22497	0.890253	ACBD5	ACBD5_HUMAN
-1.06104	-1.6655	-0.456573	4.0864	-3.75643	0.00204587	0.0258779	-1.69867	P12236	2.22476	0.934768	SLC25A6	ADT3_HUMAN
-2.15694	-3.24455	-1.06932	-1.62741	-4.64565	0.0020764	0.0261748	-1.09769	Q99547	2.22032	1.90405	MPHOSPH6	MPH6_HUMAN
1.35375	0.700598	2.0069	-1.52473	5.00614	0.00207672	0.0261748	-0.884727	Q86UD0	2.22032	1.19503	SAPCD2	SAPC2_HUMAN
-0.92865	-1.45903	-0.398264	0.920272	-3.74693	0.00208515	0.0262345	-1.71752	P51970	2.21943	0.8201	NDUFA8	NDUA8_HUMAN
1.16346	0.599203	1.72771	-0.93591	4.98029	0.00213341	0.0267426	-0.910921	Q99650	2.21194	1.03094	OSMR	OSMR_HUMAN
1.22657	0.523726	1.92942	2.19384	3.73463	0.00213713	0.0267426	-1.74192	Q9UII2	2.21194	1.08687	ATP5IF1	ATIF1_HUMAN
-1.37607	-2.13972	-0.612418	-0.846305	-3.95158	0.00213845	0.0267426	-1.5736	Q9NUQ7	2.21194	1.21934	UFSP2	UFSP2_HUMAN
-1.43644	-2.18829	-0.684596	-1.96889	-4.37457	0.00214087	0.0267426	-1.31143	P54802	2.21194	1.27283	NAGLU	ANAG_HUMAN
1.1038	0.567949	1.63964	-1.3498	4.97538	0.00214438	0.0267426	-0.915911	P62699	2.21194	0.978076	YPEL5	YPEL5_HUMAN
-1.28688	-2.02491	-0.548851	1.0653	-3.73147	0.00215072	0.0267746	-1.7482	P35244	2.21147	1.14055	RPA3	RFA3_HUMAN
1.42785	0.733839	2.12186	-1.30997	4.96929	0.00215808	0.0268191	-0.922108	Q8NHS3	2.21082	1.26586	MFSD8	MFSD8_HUMAN
0.723777	0.308292	1.13926	0.171885	3.7279	0.00216612	0.0268721	-1.75527	P16219	2.21005	0.641888	ACADS	ACADS_HUMAN
0.875868	0.371815	1.37992	2.83237	3.71859	0.0022069	0.0273302	-1.77375	P25685	2.20343	0.779106	DNAJB1	DNJB1_HUMAN
-1.27998	-2.01735	-0.542598	1.91386	-3.71473	0.00222402	0.0274605	-1.7814	P14854	2.20156	1.13953	COX6B1	CX6B1_HUMAN
1.41142	0.721304	2.10153	-0.312401	4.93985	0.00222566	0.0274605	-0.952137	Q96AP0	2.20156	1.25655	ACD	ACD_HUMAN
-1.41751	-2.1108	-0.724214	-2.77881	-4.9384	0.00222904	0.0274605	-0.953615	Q9UPZ3	2.20156	1.26198	HPS5	HPS5_HUMAN
-0.994493	-1.50304	-0.48595	-1.08206	-4.58097	0.00224756	0.0275947	-1.17878	Q9UGK3	2.19965	0.886145	STAP2	STAP2_HUMAN
1.17494	0.59936	1.75053	-1.14518	4.93046	0.00224771	0.0275947	-0.961741	P07199	2.19965	1.04694	CENPB	CENPB_HUMAN
-0.676075	-1.06627	-0.285881	-1.29869	-3.70792	0.00225458	0.0276313	-1.79492	Q9HBM1	2.19913	0.602561	SPC25	SPC25_HUMAN
-1.19166	-1.88011	-0.503218	1.66475	-3.70425	0.00227123	0.0277873	-1.8022	P14927	2.19691	1.06315	UQCRB	QCR7_HUMAN
-1.1084	-1.653	-0.563792	0.532439	-4.91577	0.00228269	0.0278795	-0.976798	Q04771	2.19561	0.989456	ACVR1	ACVR1_HUMAN
-1.12239	-1.6743	-0.570481	-1.61504	-4.91197	0.00229186	0.0279433	-0.980704	P61587	2.19471	1.00235	RND3	RND3_HUMAN
0.868653	0.365996	1.37131	5.36357	3.69819	0.00229894	0.0279816	-1.81421	P04792	2.19417	0.775946	HSPB1	HSPB1_HUMAN
-1.2342	-1.93527	-0.533134	0.733081	-3.82398	0.0023066	0.0280268	-1.74381	Q9NX20	2.19354	1.1028	MRPL16	RM16_HUMAN
-1.09915	-1.64055	-0.557744	-2.72281	-4.90358	0.00231221	0.0280469	-0.989326	Q8IVU3	2.19326	0.982251	HERC6	HERC6_HUMAN
1.11119	0.49648	1.7259	-0.569397	4.00978	0.00231839	0.0280739	-1.43829	Q9GZT6	2.19288	0.993184	CCDC90B	CC90B_HUMAN
-1.08132	-1.70799	-0.454638	1.18753	-3.69253	0.00232518	0.0281082	-1.82545	O75340	2.1924	0.966693	PDCD6	PDCD6_HUMAN
1.3569	0.591769	2.12202	-0.436308	3.889	0.00238588	0.0287481	-1.68386	Q9HAF1	2.18353	1.21799	MEAF6	EAF6_HUMAN
-1.33886	-2.0524	-0.625326	-2.20124	-4.29631	0.00238622	0.0287481	-1.33186	Q9BSJ6	2.18353	1.2018	PIMREG	PIMRE_HUMAN
-2.43432	-3.73275	-1.13589	-2.62364	-4.29274	0.00239812	0.0288425	-1.19699	Q15170	2.18223	2.18642	TCEAL1	TCAL1_HUMAN
0.875926	0.365565	1.38629	2.55495	3.67287	0.00241864	0.02904	-1.86445	P51572	2.17954	0.787697	BCAP31	BAP31_HUMAN
0.8038	0.334691	1.27291	2.12546	3.66682	0.00244816	0.0292312	-1.87646	O95757	2.17694	0.723698	HSPA4L	HS74L_HUMAN
1.13934	0.571874	1.7068	-2.49737	4.84947	0.00244845	0.0292312	-1.04522	Q9P227	2.17694	1.0258	ARHGAP23	RHG23_HUMAN
-1.03281	-1.61742	-0.448191	0.176708	-3.87412	0.00244897	0.0292312	-1.75796	P51580	2.17694	0.929884	TPMT	TPMT_HUMAN
-1.37667	-2.17343	-0.579909	-1.9392	-3.72308	0.00245128	0.0292312	-1.84391	Q5K651	2.17694	1.23948	SAMD9	SAMD9_HUMAN
1.04251	0.500956	1.58407	-1.19116	4.50942	0.00245516	0.0292312	-1.14232	Q9ULU4	2.17694	0.938622	ZMYND8	ZMYD8_HUMAN
-2.06207	-3.25619	-0.867948	-1.38132	-3.72096	0.00246133	0.0292556	-1.84798	Q9UER7	2.17661	1.85685	DAXX	DAXX_HUMAN
1.53527	0.646003	2.42454	0.903378	3.72008	0.00246549	0.029256	-1.80093	Q92506	2.17661	1.38249	HSD17B8	DHB8_HUMAN
1.08758	0.544969	1.6302	-2.46236	4.84117	0.00247014	0.0292623	-1.05383	Q9BXV9	2.17652	0.979389	GON7	GON7_HUMAN
0.706844	0.293286	1.1204	1.73542	3.65765	0.0024936	0.029491	-1.89465	Q92879	2.17344	0.637429	CELF1	CELF1_HUMAN
1.20316	0.601541	1.80479	-1.49302	4.83036	0.00249871	0.0295022	-1.06507	O75419	2.17329	1.08508	CDC45	CDC45_HUMAN
-1.40986	-2.2107	-0.609022	-0.682926	-3.86062	0.00250773	0.0295596	-1.73398	Q8IUR7	2.17252	1.27194	ARMC8	ARMC8_HUMAN
1.06988	0.534228	1.60553	-1.02433	4.82428	0.00251494	0.0295954	-1.0714	O75928	2.17204	0.965432	PIAS2	PIAS2_HUMAN
1.05397	0.45418	1.65375	-1.24863	3.8535	0.00253927	0.0297514	-1.67975	Q9BPZ3	2.16996	0.951988	PAIP2	PAIP2_HUMAN
-1.22898	-1.87133	-0.586639	-1.36051	-4.4819	0.00254055	0.0297514	-1.1758	O14569	2.16996	1.11007	CYB561D2	C56D2_HUMAN
-1.45708	-2.27446	-0.639701	-2.32277	-3.95424	0.00254078	0.0297514	-1.69366	Q8WUB8	2.16996	1.3161	PHF10	PHF10_HUMAN
-1.27732	-1.91845	-0.63619	-1.64135	-4.81207	0.00254787	0.0297854	-1.08413	Q5W0B1	2.16951	1.15397	OBI1	OBI1_HUMAN
-2.16891	-3.10562	-1.23221	-1.31484	-6.23428	0.00255701	0.0298429	-0.84208	Q9Y253	2.16874	1.96016	POLH	POLH_HUMAN
1.23134	0.612582	1.85009	-1.58076	4.80659	0.00256284	0.0298619	-1.08985	O43513	2.16849	1.11295	MED7	MED7_HUMAN
1.06351	0.528483	1.59853	-3.30758	4.80116	0.00257774	0.0299863	-1.09553	Q5TGY3	2.16684	0.961987	AHDC1	AHDC1_HUMAN
-1.13586	-1.70907	-0.562651	-2.25799	-4.78619	0.00261935	0.0304205	-1.1112	Q8NB14	2.16113	1.03015	USP38	UBP38_HUMAN
1.64346	0.716771	2.57014	0.730545	3.93395	0.00262748	0.0304236	-1.56325	Q8N6M3	2.16109	1.49053	FITM2	FITM2_HUMAN
-1.86782	-2.94877	-0.786871	-0.50896	-3.75335	0.00262819	0.0304236	-1.82602	Q969G6	2.16109	1.69402	RFK	RIFK_HUMAN
-1.16243	-1.75112	-0.573738	-2.6954	-4.76934	0.00266708	0.0308235	-1.12888	P08138	2.15589	1.05681	NGFR	TNR16_HUMAN
1.30035	0.641359	1.95935	-2.00252	4.76604	0.00267654	0.0308408	-1.13235	Q9ULV3	2.15567	1.18232	CIZ1	CIZ1_HUMAN
0.941886	0.444937	1.43883	-1.69587	4.43987	0.00267727	0.0308408	-1.22716	Q9Y2X9	2.15567	0.856392	ZNF281	ZN281_HUMAN
2.37565	1.17046	3.58085	-1.6465	4.76108	0.00269083	0.030946	-1.13756	Q9HCJ0	2.15431	2.16138	TNRC6C	TNR6C_HUMAN
-2.50098	-3.82211	-1.17986	-2.94157	-4.43455	0.00269513	0.030946	-1.23368	Q9Y546	2.15431	2.27541	LRRC42	LRC42_HUMAN
-2.75456	-4.25337	-1.25575	-1.30709	-4.20805	0.00269978	0.0309493	-1.4572	Q96GC9	2.15427	2.50616	VMP1	VMP1_HUMAN
-1.35071	-2.13601	-0.565416	-0.817905	-3.7361	0.00271347	0.0310343	-1.85789	P48200	2.15317	1.22953	IREB2	IREB2_HUMAN
-1.13081	-1.70557	-0.556044	-1.85271	-4.75201	0.00271719	0.0310343	-1.14711	Q9HB21	2.15317	1.02936	PLEKHA1	PKHA1_HUMAN
-1.07991	-1.7141	-0.445724	-0.596425	-3.66919	0.00272032	0.0310343	-1.94748	P60484	2.15317	0.983028	PTEN	PTEN_HUMAN
-1.19397	-1.80156	-0.586385	0.00612115	-4.74639	0.00273367	0.0311245	-1.15304	Q53RE8	2.15202	1.08744	ANKRD39	ANR39_HUMAN
-1.37329	-2.07229	-0.674284	-1.51815	-4.74526	0.00273699	0.0311245	-1.15422	Q6ZWL3	2.15202	1.25075	CYP4V2	CP4V2_HUMAN
-1.16993	-1.76651	-0.573354	-4.26161	-4.73666	0.00276246	0.0313639	-1.16331	P25116	2.14896	1.06706	F2R	PAR1_HUMAN
1.09198	0.534232	1.64973	-0.561687	4.72884	0.00278587	0.0315791	-1.17158	Q5VTB9	2.14623	0.997232	RNF220	RN220_HUMAN
1.45136	0.707339	2.19537	-3.01897	4.71162	0.00283816	0.0321124	-1.18981	O75367	2.13953	1.32957	MACROH2A1	H2AY_HUMAN
-1.12102	-1.69585	-0.546195	-3.04367	-4.71038	0.00284197	0.0321124	-1.19113	Q8IZD4	2.13953	1.02696	DCP1B	DCP1B_HUMAN
-1.07392	-1.62527	-0.522579	-3.55868	-4.70467	0.00285957	0.03226	-1.19719	P23508	2.13769	0.984655	MCC	CRCM_HUMAN
-2.21236	-3.45548	-0.969238	-1.21099	-4.00361	0.00286988	0.032282	-1.75397	Q8NI36	2.13742	2.02872	WDR36	WDR36_HUMAN
1.11119	0.5402	1.68218	-0.648193	4.70044	0.00287269	0.032282	-1.20168	Q6MZQ0	2.13742	1.01895	PRR5L	PRR5L_HUMAN
-1.27593	-1.99334	-0.558528	-0.416264	-4.00104	0.00288131	0.032282	-1.69279	Q86UA6	2.13742	1.17002	RPAIN	RIP_HUMAN
-0.863204	-1.37842	-0.347983	-0.553969	-3.58538	0.00288274	0.032282	-2.03797	Q92599	2.13742	0.791552	SEPTIN8	SEPT8_HUMAN
-1.18401	-1.87094	-0.49708	-1.29055	-3.77979	0.00289115	0.032282	-1.87702	Q9H9C1	2.13742	1.08573	VIPAS39	SPE39_HUMAN
-0.901788	-1.44029	-0.363289	-0.64273	-3.58372	0.00289236	0.032282	-2.04126	Q8WUA2	2.13742	0.826934	PPIL4	PPIL4_HUMAN
-2.51165	-3.63074	-1.39255	-4.92303	-6.0428	0.00289337	0.032282	-0.970348	Q9Y4B4	2.13742	2.30316	RAD54L2	ARIP4_HUMAN
-2.33449	-3.62122	-1.04776	-2.98337	-4.15412	0.00291292	0.03242	-1.62825	Q8IX18	2.13571	2.14242	DHX40	DHX40_HUMAN
-1.53592	-2.40113	-0.670714	-2.50102	-3.99354	0.00291487	0.03242	-1.70457	Q99871	2.13571	1.40956	HAUS7	HAUS7_HUMAN
-1.11195	-1.68543	-0.538475	-2.18799	-4.68326	0.00292668	0.0324668	-1.21996	O94887	2.13513	1.02075	FARP2	FARP2_HUMAN
1.05764	0.511972	1.60331	-2.3244	4.68153	0.00293217	0.0324668	-1.2218	Q8IWI9	2.13513	0.970889	MGA	MGAP_HUMAN
-1.25503	-2.00596	-0.504106	-0.254544	-3.57662	0.0029339	0.0324668	-2.05534	Q9H0S4	2.13513	1.15209	DDX47	DDX47_HUMAN
-1.17011	-1.77402	-0.566205	-2.39047	-4.67989	0.00293739	0.0324668	-1.22354	Q8IWZ6	2.13513	1.07413	BBS7	BBS7_HUMAN
0.950651	0.440154	1.46115	-0.945331	4.36226	0.0029514	0.0325175	-1.32278	Q6EMK4	2.13451	0.872931	VASN	VASN_HUMAN
-1.56357	-2.4612	-0.665933	0.205465	-3.86385	0.00295151	0.0325175	-1.77896	Q8TCF1	2.13451	1.43574	ZFAND1	ZFAN1_HUMAN
1.08731	0.525409	1.64921	-2.04245	4.67382	0.00295685	0.0325175	-1.23002	Q4J6C6	2.13451	0.998419	PREPL	PPCEL_HUMAN
0.50458	0.202297	0.806864	4.67748	3.57216	0.0029603	0.0325175	-2.06419	P62424	2.13451	0.463328	RPL7A	RL7A_HUMAN
1.24234	0.599909	1.88478	-2.13331	4.67081	0.00296654	0.0325356	-1.23324	Q8NI77	2.13428	1.14089	KIF18A	KI18A_HUMAN
2.04592	0.819477	3.27236	3.43054	3.56991	0.00297374	0.0325643	-2.06866	P52815	2.13393	1.87916	MRPL12	RM12_HUMAN
1.96589	0.907904	3.02387	-0.969141	4.35275	0.00298704	0.0326596	-1.33457	Q6P1A2	2.13276	1.80665	LPCAT3	MBOA5_HUMAN
-1.39348	-2.11561	-0.671344	-0.625302	-4.66081	0.00299896	0.0326884	-1.24391	Q8N300	2.1324	1.28082	SVBP	SVBP_HUMAN
1.16457	0.560935	1.76821	-1.36815	4.65982	0.00300218	0.0326884	-1.24497	Q01850	2.1324	1.07042	CDR2	CDR2_HUMAN
1.19107	0.516856	1.86529	-1.01611	3.97419	0.0030035	0.0326884	-1.73504	Q9UBB5	2.1324	1.09478	MBD2	MBD2_HUMAN
1.18763	0.571463	1.80379	-1.65701	4.65545	0.0030165	0.0327796	-1.24964	Q76L83	2.13128	1.09218	ASXL2	ASXL2_HUMAN
1.1555	0.555769	1.75522	-0.43303	4.65365	0.00302244	0.032794	-1.25158	Q9NWR8	2.13111	1.06272	MCUB	MCUB_HUMAN
-1.54643	-2.34992	-0.74295	-4.10517	-4.64871	0.00303873	0.0329203	-1.25686	Q96KR6	2.12956	1.4233	FAM210B	F210B_HUMAN
0.713332	0.287501	1.13916	1.37732	3.60956	0.00305313	0.033026	-2.01285	Q9H446	2.12828	0.656932	RWDD1	RWDD1_HUMAN
-0.908215	-1.4457	-0.370728	-0.712947	-3.67038	0.0030653	0.0331071	-2.02841	Q9Y680	2.12729	0.836794	FKBP7	FKBP7_HUMAN
1.72855	0.766855	2.69025	1.06296	4.11547	0.00307677	0.0331805	-1.44049	Q9UPY6	2.1264	1.59329	WASF3	WASF3_HUMAN
1.13918	0.544929	1.73343	-1.20203	4.6302	0.00310074	0.0333883	-1.27671	Q8WUQ7	2.12389	1.05128	CACTIN	CATIN_HUMAN
0.804331	0.319206	1.28946	3.08073	3.5481	0.00310688	0.0334036	-2.11188	Q92598	2.1237	0.742331	HSPH1	HS105_HUMAN
1.0782	0.515208	1.64119	-0.980688	4.62568	0.00311613	0.0334524	-1.28158	Q8NEL9	2.12311	0.995366	DDHD1	DDHD1_HUMAN
2.14979	0.983185	3.31639	-1.26681	4.31675	0.00312635	0.0334628	-1.37934	O00507	2.12299	1.98474	USP9Y	USP9Y_HUMAN
1.18926	0.567865	1.81065	-2.67978	4.62263	0.00312652	0.0334628	-1.28486	P15336	2.12299	1.09795	ATF2	ATF2_HUMAN
2.1299	0.972484	3.28731	-0.125799	4.31076	0.0031502	0.0336382	-1.52481	Q96PE2	2.12088	1.96833	ARHGEF17	ARHGH_HUMAN
-1.8567	-2.94825	-0.765158	-5.52331	-3.73015	0.00315616	0.0336382	-1.79509	O60245	2.12088	1.71586	PCDH7	PCDH7_HUMAN
1.13303	0.453402	1.81267	0.414187	3.59227	0.00315714	0.0336382	-2.09538	Q8NC54	2.12088	1.04709	KCT2	KCT2_HUMAN
-0.817683	-1.30864	-0.326726	0.695388	-3.58873	0.00317885	0.0338188	-2.10218	Q9UL33	2.11872	0.756427	TRAPPC2L	TPC2L_HUMAN
-1.66921	-2.67207	-0.666352	-0.0129689	-3.5865	0.00319259	0.0339141	-2.10646	Q00535	2.11759	1.54499	CDK5	CDK5_HUMAN
1.05382	0.50007	1.60757	-1.85047	4.59654	0.0032172	0.0341244	-1.31298	Q9UKE5	2.11509	0.976547	TNIK	TNIK_HUMAN
-1.49462	-2.39392	-0.595323	-0.794514	-3.58118	0.00322569	0.0341634	-2.06726	Q6GMV2	2.11463	1.38533	SMYD5	SMYD5_HUMAN
-1.2831	-1.92321	-0.642983	-2.2451	-5.05522	0.00324805	0.034349	-1.20281	Q9NW75	2.11244	1.1905	GPATCH2	GPTC2_HUMAN
-3.69622	-5.7183	-1.67414	-4.0983	-4.28196	0.00326771	0.034459	-1.56237	Q9UL45	2.11115	3.43158	BLOC1S6	BL1S6_HUMAN
0.936323	0.390144	1.4825	-0.671623	3.80271	0.00326816	0.034459	-1.94877	P51531	2.11115	0.869285	SMARCA2	SMCA2_HUMAN
-2.61311	-3.99134	-1.23487	-3.87893	-4.57943	0.00327823	0.0344981	-1.33148	A0AVI2	2.11069	2.42654	FER1L5	FR1L5_HUMAN
1.08107	0.510763	1.65138	-2.20531	4.5785	0.00328159	0.0344981	-1.33249	Q9UL03	2.11069	1.00389	INTS6	INT6_HUMAN
-1.00813	-1.54074	-0.475532	-1.88	-4.57187	0.00330565	0.0346995	-1.33968	P04626	2.10834	0.937204	ERBB2	ERBB2_HUMAN
2.05776	0.928129	3.18739	-2.13548	4.26719	0.00332981	0.0349016	-1.4413	Q9NR82	2.10599	1.91511	KCNQ5	KCNQ5_HUMAN
0.559976	0.218236	0.901716	5.01977	3.50662	0.00337694	0.0353433	-2.19406	P31948	2.10089	0.522423	STIP1	STIP1_HUMAN
-0.94801	-1.52711	-0.368906	1.39727	-3.50325	0.00339986	0.0354857	-2.20073	P21266	2.09926	0.885121	GSTM3	GSTM3_HUMAN
0.770493	0.299742	1.24124	1.69794	3.50262	0.0034042	0.0354857	-2.20199	Q9Y281	2.09926	0.719381	CFL2	COF2_HUMAN
1.43332	0.564113	2.30252	1.46196	3.5532	0.00340554	0.0354857	-2.17049	P53611	2.09926	1.33823	RABGGTB	PGTB2_HUMAN
1.21492	0.568901	1.86094	-2.00205	4.54235	0.00341505	0.0355325	-1.37175	Q96GZ6	2.09872	1.13461	SLC41A3	S41A3_HUMAN
0.785507	0.305132	1.26588	0.367596	3.49933	0.00342677	0.0355756	-2.2085	Q96AQ6	2.09823	0.733758	PBXIP1	PBIP1_HUMAN
1.63618	0.708451	2.56392	-2.33021	4.03817	0.00343483	0.0355756	-1.54819	Q96PM5	2.09823	1.52839	RCHY1	ZN363_HUMAN
1.1735	0.548649	1.79835	0.106614	4.53614	0.0034386	0.0355756	-1.37853	Q9NR77	2.09823	1.09619	PXMP2	PXMP2_HUMAN
1.01228	0.47302	1.55154	-2.17572	4.53399	0.00344679	0.0355756	-1.38087	Q969X0	2.09823	0.945592	RILPL2	RIPL2_HUMAN
0.72213	0.280139	1.16412	0.680894	3.49637	0.00344723	0.0355756	-2.21436	P0CG29;P0CG30	2.09823	0.674556	GSTT2;GSTT2B	GST2_HUMAN;GSTT2_HUMAN
-1.6704	-2.56059	-0.780206	-1.67967	-4.53227	0.00345336	0.0355756	-1.38275	Q15051	2.09823	1.56035	IQCB1	IQCB1_HUMAN
0.797032	0.308946	1.28512	1.52433	3.49458	0.00345966	0.0355756	-2.21791	Q9NWU5	2.09823	0.744524	MRPL22	RM22_HUMAN
1.18016	0.527647	1.83266	-1.53276	4.23679	0.00346178	0.0355756	-1.47953	Q8N5U6	2.09823	1.10241	RNF10	RNF10_HUMAN
-0.732843	-1.13809	-0.327599	-1.14623	-4.23622	0.00346431	0.0355756	-1.62229	Q9H8M2	2.09823	0.684563	BRD9	BRD9_HUMAN
-0.892835	-1.43636	-0.349313	-0.0461618	-3.5396	0.00349665	0.0358088	-2.19666	Q9NWS0	2.09558	0.835071	PIH1D1	PIHD1_HUMAN
-0.763334	-1.23162	-0.295046	4.94494	-3.48833	0.00350341	0.0358088	-2.23029	P46781	2.09558	0.713949	RPS9	RS9_HUMAN
1.00305	0.466811	1.53929	-1.71186	4.51797	0.0035085	0.0358088	-1.39836	Q9Y5W7	2.09558	0.938154	SNX14	SNX14_HUMAN
2.14895	0.957745	3.34016	0.611762	4.22593	0.00351026	0.0358088	-1.61431	Q6XE24	2.09558	2.00992	RBMS3	RBMS3_HUMAN
1.88086	0.726501	3.03523	3.92136	3.48683	0.00351399	0.0358088	-2.23326	P45877	2.09558	1.75918	PPIC	PPIC_HUMAN
-0.617247	-0.996128	-0.238367	4.87949	-3.48636	0.0035173	0.0358088	-2.23419	Q14103	2.09558	0.577313	HNRNPD	HNRPD_HUMAN
-0.965966	-1.55971	-0.372222	0.57088	-3.4816	0.00355115	0.0361017	-2.24362	Q92882	2.09227	0.904901	OSTF1	OSTF1_HUMAN
-0.693227	-1.11968	-0.266778	-0.294527	-3.47876	0.00357148	0.0361654	-2.24924	Q05048	2.09155	0.649626	CSTF1	CSTF1_HUMAN
1.29205	0.598757	1.98534	-1.70097	4.50134	0.00357384	0.0361654	-1.41656	Q86V85	2.09155	1.21078	GPR180	GP180_HUMAN
0.858929	0.358524	1.35933	1.61928	3.8614	0.00357973	0.0361654	-1.91346	Q9Y584	2.09155	0.804906	TIMM22	TIM22_HUMAN
-1.32698	-2.12237	-0.531584	-0.84494	-3.65853	0.00358331	0.0361654	-2.09241	Q9NUN5	2.09155	1.24352	LMBRD1	LMBD1_HUMAN
0.790846	0.350665	1.23103	-0.0843736	4.20867	0.00358891	0.0361654	-1.65854	Q9H871	2.09155	0.741105	RMND5A	RMD5A_HUMAN
1.90429	0.731941	3.07663	5.29093	3.4761	0.00359061	0.0361654	-2.2545	P63261	2.09155	1.78452	ACTG1	ACTG_HUMAN
1.16529	0.539344	1.79124	-2.03995	4.49651	0.00359309	0.0361654	-1.42186	Q9NX09	2.09155	1.092	DDIT4	DDIT4_HUMAN
-1.10719	-1.77865	-0.435724	0.0773503	-3.5817	0.00361514	0.0363358	-2.14374	Q9BS40	2.08963	1.0385	LXN	LXN_HUMAN
-1.20176	-1.92373	-0.479788	-1.01591	-3.65025	0.00363643	0.0364749	-2.10716	Q96II8	2.08808	1.12805	LRCH3	LRCH3_HUMAN
1.16952	0.539568	1.79948	-1.07769	4.48413	0.00364296	0.0364749	-1.43547	Q8N5I4	2.08808	1.09779	DHRSX	DHRSX_HUMAN
1.08816	0.480773	1.69554	-1.41513	4.19673	0.0036444	0.0364749	-1.53011	O60462	2.08808	1.02141	NRP2	NRP2_HUMAN
1.00546	0.462729	1.54819	-1.63149	4.47464	0.00368167	0.0367696	-1.4459	Q9Y2K6	2.0848	0.945274	USP20	UBP20_HUMAN
0.692716	0.264644	1.12079	2.07853	3.46301	0.00368634	0.0367696	-2.28041	Q99816	2.0848	0.65125	TSG101	TS101_HUMAN
-0.79333	-1.28364	-0.303024	0.782183	-3.4626	0.0036894	0.0367696	-2.28122	O14734	2.0848	0.745841	ACOT8	ACOT8_HUMAN
1.1804	0.542469	1.81834	-2.49475	4.46923	0.00370395	0.0368216	-1.45185	Q9NZM4	2.08422	1.11005	BICRA	BICRA_HUMAN
-1.1561	-1.82033	-0.491875	-1.13204	-3.98525	0.00370559	0.0368216	-1.62246	Q3SXM5	2.08422	1.0872	HSDL1	HSDL1_HUMAN
0.672055	0.256366	1.08774	0.65337	3.4598	0.00371018	0.0368216	-2.28675	Q86VP1	2.08422	0.632	TAX1BP1	TAXB1_HUMAN
0.706282	0.269086	1.14348	-0.493894	3.45714	0.00373011	0.0369213	-2.29203	Q8IV38	2.08312	0.66454	ANKMY2	ANKY2_HUMAN
-1.28731	-2.08418	-0.490433	1.07582	-3.45707	0.00373064	0.0369213	-2.29216	P35625	2.08312	1.21122	TIMP3	TIMP3_HUMAN
1.18776	0.543996	1.83153	-2.14456	4.45635	0.00375764	0.0370946	-1.46606	Q12873	2.08121	1.11859	CHD3	CHD3_HUMAN
1.0183	0.466341	1.57026	-0.845768	4.45602	0.00375901	0.0370946	-1.46643	Q5QP82	2.08121	0.958997	DCAF10	DCA10_HUMAN
0.853009	0.344135	1.36188	0.178916	3.71831	0.00376449	0.0370946	-1.92176	Q8WW59	2.08121	0.803331	SPRYD4	SPRY4_HUMAN
-1.5692	-2.45058	-0.687829	-2.23613	-4.17064	0.00376905	0.0370946	-1.56322	P78539	2.08121	1.47782	SRPX	SRPX_HUMAN
0.508071	0.19302	0.823122	6.10411	3.45111	0.00377561	0.0371077	-2.30396	P08238	2.08106	0.478515	HSP90AB1	HS90B_HUMAN
-0.81116	-1.31467	-0.307654	0.0767125	-3.4476	0.00380232	0.0373185	-2.31089	P04150	2.07875	0.764823	NR3C1	GCR_HUMAN
1.15709	0.489045	1.82513	-0.725121	3.96586	0.00381039	0.037346	-1.80693	P57721	2.07845	1.09115	PCBP3	PCBP3_HUMAN
-1.53164	-2.46811	-0.595166	-0.194655	-3.55264	0.00381641	0.0373535	-2.24713	Q9NX08	2.07836	1.44441	COMMD8	COMD8_HUMAN
1.05411	0.479993	1.62822	-1.10587	4.43471	0.00384978	0.0375915	-1.49	Q15542	2.07577	0.99532	TAF5	TAF5_HUMAN
0.926944	0.350503	1.50339	-0.647226	3.44123	0.00385133	0.0375915	-2.32349	Q6QNY1	2.07577	0.875248	BLOC1S2	BL1S2_HUMAN
0.637133	0.250804	1.02346	1.0099	3.61657	0.00386078	0.037632	-2.16714	Q9BYN8	2.07533	0.601728	MRPS26	RT26_HUMAN
1.06673	0.484452	1.64901	-1.25202	4.4249	0.00389238	0.037888	-1.50087	Q9ULQ1	2.07255	1.0088	TPCN1	TPC1_HUMAN
-1.05813	-1.71269	-0.403567	-0.433435	-3.48328	0.00390068	0.0379066	-2.25504	Q8WVQ1	2.07235	1.00076	CANT1	CANT1_HUMAN
-1.11424	-1.79788	-0.430608	0.0328633	-3.54034	0.00390498	0.0379066	-2.22041	Q9BV20	2.07235	1.05384	MRI1	MTNA_HUMAN
-1.1326	-1.82793	-0.437268	-0.0988517	-3.53813	0.00392111	0.0380112	-2.22451	Q9UHR6	2.07122	1.07178	ZNHIT2	ZNHI2_HUMAN
1.17107	0.530473	1.81167	-0.963916	4.41546	0.00393386	0.0380787	-1.51135	Q75QN2	2.07049	1.10858	INTS8	INT8_HUMAN
1.16124	0.473854	1.84862	-1.9554	3.80042	0.00393881	0.0380787	-1.91001	Q9BX70	2.07049	1.09927	BTBD2	BTBD2_HUMAN
-0.830146	-1.34494	-0.315349	-1.03102	-3.47471	0.00396617	0.0382911	-2.32141	Q15418	2.06821	0.786711	RPS6KA1	KS6A1_HUMAN
1.80291	0.780057	2.82577	0.574504	4.12899	0.00397765	0.0383461	-1.61627	Q8N999	2.06762	1.70907	RLIG1	RLIG1_HUMAN
-1.15111	-1.85947	-0.442742	0.101209	-3.52979	0.00398267	0.0383461	-2.28961	Q8N5M4	2.06762	1.09119	TTC9C	TTC9C_HUMAN
-0.829717	-1.34473	-0.314705	-0.0641172	-3.47146	0.00399125	0.0383766	-2.32764	Q9NYM9	2.0673	0.786653	BET1L	BET1L_HUMAN
-0.960847	-1.56188	-0.35981	3.46083	-3.42112	0.00401027	0.0385073	-2.36326	P25787	2.0659	0.911592	PSMA2	PSA2_HUMAN
-1.33244	-2.10892	-0.555963	-0.838117	-3.92911	0.00401788	0.0385282	-1.86072	P28068	2.06568	1.26428	HLA-DMB	DMB_HUMAN
1.44051	0.64843	2.23259	-2.52873	4.39264	0.0040362	0.0386517	-1.53675	Q9P031	2.06436	1.36769	CCDC59	TAP26_HUMAN
1.10029	0.410974	1.7896	0.348185	3.41589	0.00405267	0.038723	-2.3736	Q96A26	2.06361	1.04505	FAM162A	F162A_HUMAN
-1.08635	-1.68424	-0.488462	-1.33688	-4.38861	0.00405456	0.038723	-1.54123	P47974	2.06361	1.03181	ZFP36L2	TISD_HUMAN
1.01163	0.453177	1.57008	-0.654671	4.37537	0.00411566	0.0392536	-1.55603	Q14571	2.05801	0.96345	ITPR2	ITPR2_HUMAN
-2.14439	-3.37002	-0.918764	-2.245	-4.09854	0.00413814	0.03941	-1.80463	Q6PCB0	2.05637	2.04389	VWA1	VWA1_HUMAN
-1.09486	-1.7486	-0.441108	-1.19395	-3.76752	0.00414803	0.03941	-2.06306	Q13608	2.05637	1.04355	PEX6	PEX6_HUMAN
1.22269	0.546631	1.89874	-1.67764	4.36829	0.00414872	0.03941	-1.56395	Q96BK5	2.05637	1.16539	PINX1	PINX1_HUMAN
-2.97927	-4.78549	-1.17304	-4.0565	-3.65882	0.00416095	0.0394734	-2.12455	Q96EH3	2.05571	2.84056	MALSU1	MASU1_HUMAN
-0.962156	-1.49471	-0.4296	-1.28603	-4.36374	0.0041701	0.0395074	-1.56904	P29597	2.05536	0.917518	TYK2	TYK2_HUMAN
0.941046	0.388743	1.49335	-0.635241	3.9013	0.00418292	0.039576	-1.74112	O95551	2.05464	0.897699	TDP2	TYDP2_HUMAN
1.01685	0.452777	1.58093	-1.19775	4.35412	0.0042158	0.039834	-1.57982	Q96F63	2.05196	0.971279	CCDC97	CCD97_HUMAN
0.803574	0.300425	1.30672	1.56177	3.44135	0.00423177	0.0398809	-2.33541	O94913	2.05148	0.767743	PCF11	PCF11_HUMAN
-0.698224	-1.099	-0.297447	-1.30581	-4.08108	0.00423335	0.0398809	-1.82796	Q9C0F1	2.05148	0.66709	CEP44	CEP44_HUMAN
1.02755	0.456944	1.59816	-0.654354	4.34956	0.00423763	0.0398809	-1.58494	Q16584	2.05148	0.981732	MAP3K11	M3K11_HUMAN
1.28926	0.548564	2.02995	0.135236	4.07741	0.00425366	0.0399788	-1.68239	Q14657	2.05047	1.23238	LAGE3	LAGE3_HUMAN
-0.493198	-0.804889	-0.181506	6.88186	-3.38619	0.00430214	0.040381	-2.4323	P00338	2.04633	0.47239	LDHA	LDHA_HUMAN
1.02635	0.454243	1.59846	-0.512033	4.33309	0.00431759	0.0404713	-1.60345	Q14146	2.04541	0.983493	URB2	URB2_HUMAN
-3.37277	-5.03867	-1.70686	-6.15951	-5.4511	0.00433039	0.0404713	-1.34352	Q8IUD6	2.04541	3.23193	RNF135	RN135_HUMAN
-0.955529	-1.48858	-0.422477	-1.55259	-4.32965	0.00433445	0.0404713	-1.60731	Q9BXK1	2.04541	0.91563	KLF16	KLF16_HUMAN
0.797228	0.292839	1.30162	2.51682	3.38246	0.00433458	0.0404713	-2.43968	A8MWD9	2.04541	0.76394	SNRPGP15	RUXGL_HUMAN
0.846417	0.357725	1.33511	-1.11078	4.05726	0.00436706	0.040721	-1.70833	Q5VUB5	2.04286	0.812085	FAM171A1	F1711_HUMAN
1.0915	0.433786	1.7492	0.0859959	3.73334	0.00437789	0.0407683	-2.01611	Q16890	2.04238	1.04747	TPD52L1	TPD53_HUMAN
1.77753	0.705799	2.84926	-0.636458	3.73113	0.00439319	0.040826	-2.01961	Q6PGN9	2.0418	1.70632	PSRC1	PSRC1_HUMAN
1.01852	0.448513	1.58853	-2.14018	4.31585	0.00440303	0.040826	-1.62286	O15455	2.0418	0.97772	TLR3	TLR3_HUMAN
1.02449	0.451123	1.59786	-1.76021	4.31572	0.00440371	0.040826	-1.62301	Q96BD8	2.0418	0.983448	SKA1	SKA1_HUMAN
2.48301	1.39805	3.56797	-2.31311	6.87995	0.00440859	0.040826	-1.26388	Q9H7Z6	2.0418	2.38354	KAT8	KAT8_HUMAN
1.19964	0.527966	1.87132	-2.60322	4.3139	0.00441284	0.040826	-1.62507	Q02297	2.0418	1.15158	NRG1	NRG1_HUMAN
1.05037	0.461967	1.63877	-0.575405	4.31168	0.00442401	0.0408448	-1.62757	Q9HBH0	2.04161	1.00838	RHOF	RHOF_HUMAN
1.03	0.452944	1.60705	-0.0587325	4.31121	0.00442639	0.0408448	-1.6281	Q9H3L0	2.04161	0.988827	MMADHC	MMAD_HUMAN
1.84559	0.928277	2.76291	-3.57133	5.41707	0.00443662	0.040867	-1.36639	P12273	2.04138	1.77202	PIP	PIP_HUMAN
-0.949401	-1.5522	-0.3466	-1.35352	-3.37047	0.00444031	0.040867	-2.46334	Q9BQP7	2.04138	0.911551	MGME1	MGME1_HUMAN
-1.37642	-2.1493	-0.603544	-3.2843	-4.3015	0.00447567	0.0411391	-1.63908	Q9UPW6	2.03863	1.32333	SATB2	SATB2_HUMAN
1.06809	0.468129	1.66804	-1.24212	4.29997	0.00448349	0.0411499	-1.64081	Q03112	2.03853	1.02694	MECOM	MECOM_HUMAN
0.954912	0.418406	1.49142	-1.75752	4.299	0.00448844	0.0411499	-1.6419	O94952	2.03853	0.918129	FBXO21	FBX21_HUMAN
1.0626	0.465256	1.65994	-0.925901	4.2966	0.00450073	0.0412093	-1.64461	O00255	2.03793	1.02196	MEN1	MEN1_HUMAN
-0.97054	-1.51673	-0.424348	-2.14765	-4.29187	0.00452511	0.0412918	-1.64997	Q5H8A4	2.0371	0.933808	PIGG	PIGG_HUMAN
-0.935405	-1.531	-0.339807	1.1818	-3.36095	0.00452622	0.0412918	-2.48215	Q6IBS0	2.0371	0.900003	TWF2	TWF2_HUMAN
-1.66656	-2.7028	-0.63031	-2.34781	-3.52681	0.00453096	0.0412918	-2.25774	O00220	2.0371	1.60348	TNFRSF10A	TR10A_HUMAN
0.797666	0.307273	1.28806	-0.772123	3.60811	0.00453302	0.0412918	-2.21055	P82921	2.0371	0.767477	MRPS21	RT21_HUMAN
-0.989852	-1.54808	-0.431626	-2.65416	-4.2829	0.00457172	0.0415909	-1.66012	Q8IWU2	2.0341	0.953791	LMTK2	LMTK2_HUMAN
0.868341	0.327409	1.40927	0.0691367	3.52024	0.00458443	0.0416532	-2.16388	Q13042	2.03348	0.836962	CDC16	CDC16_HUMAN
0.988195	0.430126	1.54626	-1.92413	4.27694	0.00460302	0.0417686	-1.66689	Q16566	2.03233	0.953024	CAMK4	KCC4_HUMAN
0.964551	0.419518	1.50958	-1.38904	4.27446	0.0046161	0.0418338	-1.6697	Q13077	2.03169	0.930518	TRAF1	TRAF1_HUMAN
0.654905	0.236549	1.07326	0.831303	3.35002	0.00462675	0.0418768	-2.5037	P53365	2.03126	0.63193	ARFIP2	ARFP2_HUMAN
1.64858	0.715195	2.58197	-4.17272	4.26607	0.00466068	0.0421302	-1.67924	Q5SXH7	2.02875	1.59271	PLEKHS1	PKHS1_HUMAN
-1.08202	-1.77417	-0.389862	-0.492788	-3.34539	0.00467011	0.0421617	-2.51286	P50583	2.02844	1.04551	NUDT2	AP4A_HUMAN
1.37826	0.552935	2.20358	-2.07926	3.82368	0.00468294	0.042175	-2.01604	Q6ZSS7	2.02831	1.33184	MFSD6	MFSD6_HUMAN
-1.16687	-1.90309	-0.430644	-0.894085	-3.44272	0.00468658	0.042175	-2.40149	Q9NX18	2.02831	1.12757	SDHAF2	SDHF2_HUMAN
-1.02285	-1.67756	-0.368142	0.921782	-3.34334	0.00468941	0.042175	-2.5169	P07711	2.02831	0.988401	CTSL	CATL1_HUMAN
-0.919808	-1.50872	-0.330896	3.87486	-3.34243	0.00469795	0.0421983	-2.51869	P43487	2.02808	0.888931	RANBP1	RANG_HUMAN
1.09072	0.391812	1.78963	-0.291268	3.33971	0.00472371	0.0423761	-2.52405	Q9H892	2.02633	1.05502	TTC12	TTC12_HUMAN
-1.237	-2.01177	-0.462237	-1.47259	-3.50127	0.00474264	0.04244	-2.3729	Q9NUW8	2.0257	1.19688	TDP1	TYDP1_HUMAN
1.12192	0.402589	1.84125	-0.55293	3.33771	0.0047428	0.04244	-2.52801	Q04695	2.0257	1.08553	KRT17	K1C17_HUMAN
0.999077	0.43112	1.56703	-1.46446	4.24876	0.00475417	0.0424881	-1.69894	Q8TE76	2.02523	0.966897	MORC4	MORC4_HUMAN
0.98088	0.422903	1.53886	-0.921781	4.24598	0.00476936	0.0425485	-1.7021	Q92539	2.02464	0.949564	LPIN2	LPIN2_HUMAN
-1.55031	-2.54525	-0.555373	-1.49132	-3.33456	0.00477292	0.0425485	-2.53421	Q8ND76	2.02464	1.50082	CCNY	CCNY_HUMAN
1.02159	0.440182	1.60301	-0.110716	4.24397	0.00478037	0.0425615	-1.70439	Q8IWB1	2.02451	0.98904	ITPRIP	IPRI_HUMAN
1.22439	0.527154	1.92163	-0.888698	4.24148	0.00479407	0.042604	-1.70723	Q07912	2.0241	1.18562	TNK2	ACK1_HUMAN
0.876924	0.313648	1.4402	3.38825	3.33163	0.00480114	0.042604	-2.53999	Q9UJZ1	2.0241	0.849154	STOML2	STML2_HUMAN
1.2994	0.535523	2.06329	0.533352	3.98476	0.00480316	0.042604	-1.80223	Q6ZNJ1	2.0241	1.25826	NBEAL2	NBEL2_HUMAN
0.777051	0.277603	1.2765	3.94311	3.32947	0.00482205	0.0426807	-2.54426	O95433	2.02335	0.752722	AHSA1	AHSA1_HUMAN
0.758898	0.271091	1.2467	2.21287	3.32928	0.00482383	0.0426807	-2.54462	Q96RS6	2.02335	0.735138	NUDCD1	NUDC1_HUMAN
-1.52336	-2.49649	-0.550237	-0.101456	-3.37314	0.00483217	0.0426909	-2.51651	Q8WVT3	2.02325	1.47574	TRAPPC12	TPC12_HUMAN
0.999767	0.397555	1.60198	0.729833	3.80123	0.00483914	0.0426909	-2.0493	O15123	2.02325	0.968513	ANGPT2	ANGP2_HUMAN
-1.55638	-2.53444	-0.578308	-2.03158	-3.48956	0.00484303	0.0426909	-2.39382	O75394	2.02325	1.50772	MRPL33	RM33_HUMAN
1.12109	0.480136	1.76205	-1.34746	4.22466	0.0048878	0.043032	-1.72645	Q8TEV9	2.01993	1.08783	SMCR8	SMCR8_HUMAN
-1.27491	-2.0966	-0.453213	0.784471	-3.32035	0.00491126	0.0431538	-2.56223	Q9NRN7	2.01875	1.2378	AASDHPPT	ADPPT_HUMAN
0.827761	0.31904	1.33648	-0.780639	3.66045	0.00491379	0.0431538	-2.13195	Q7L099	2.01875	0.80367	RUFY3	RUFY3_HUMAN
-0.781495	-1.28218	-0.280807	3.73964	-3.36324	0.00492608	0.0432082	-2.48504	P58107	2.01823	0.758949	EPPK1	EPIPL_HUMAN
0.528612	0.187617	0.869606	2.69719	3.31745	0.00493998	0.0432766	-2.56794	P39748	2.01757	0.513529	FEN1	FEN1_HUMAN
0.624918	0.221588	1.02825	0.858588	3.31572	0.00495722	0.0433591	-2.57136	Q9Y2X3	2.01677	0.607327	NOP58	NOP58_HUMAN
-1.29598	-2.11358	-0.478387	-0.00497698	-3.47605	0.00496161	0.0433591	-2.41798	P51553	2.01677	1.2595	IDH3G	IDH3G_HUMAN
0.966013	0.394103	1.53792	-1.31081	3.95675	0.0049841	0.043502	-1.83872	P49789	2.0154	0.93946	FHIT	FHIT_HUMAN
0.563153	0.199015	0.927291	1.28773	3.3096	0.00501857	0.0437491	-2.58341	Q9NRF9	2.01303	0.548318	POLE3	DPOE3_HUMAN
-0.862783	-1.42082	-0.304749	1.21952	-3.30869	0.00502778	0.0437756	-2.5852	P37198	2.01278	0.84016	NUP62	NUP62_HUMAN
1.17052	0.497055	1.84399	-0.619775	4.198	0.00504055	0.0437954	-1.75701	Q8NDV7	2.01259	1.13994	TNRC6A	TNR6A_HUMAN
-2.13708	-3.43393	-0.840222	-2.83344	-3.77315	0.00504239	0.0437954	-2.09099	Q92622	2.01259	2.08123	RUBCN	RUBIC_HUMAN
0.994401	0.403708	1.58509	-1.16642	3.94352	0.00507218	0.0440002	-1.85602	P19438	2.01064	0.969358	TNFRSF1A	TNR1A_HUMAN
2.98987	1.34115	4.6386	-3.97099	4.57343	0.00508195	0.0440312	-1.64132	Q9NRW1	2.01034	2.915	RAB6B	RAB6B_HUMAN
1.39412	0.590163	2.19808	-0.587171	4.18838	0.00509694	0.0441065	-1.76806	Q03393	2.00963	1.35969	PTS	PTPS_HUMAN
1.31622	0.533451	2.09899	-1.10075	3.93893	0.00510308	0.0441065	-1.86201	O15014	2.00963	1.28372	ZNF609	ZN609_HUMAN
-1.37175	-2.2558	-0.487709	1.01694	-3.3435	0.00511902	0.0441905	-2.57337	P12235	2.00883	1.33841	SLC25A4	ADT1_HUMAN
1.07639	0.454799	1.69799	0.00921085	4.18256	0.00513138	0.0442434	-1.77475	Q01664	2.00833	1.05049	TFAP4	TFAP4_HUMAN
1.10362	0.465699	1.74153	-2.34408	4.17861	0.00515492	0.0443624	-1.7793	Q96DU7	2.0072	1.07766	ITPKC	IP3KC_HUMAN
-0.988674	-1.57785	-0.399499	-0.614451	-3.9309	0.00515769	0.0443624	-1.87252	Q9H2H9	2.0072	0.965424	SLC38A1	S38A1_HUMAN
0.766701	0.27172	1.26168	0.655902	3.33763	0.00517793	0.0444498	-2.53407	Q92545	2.00638	0.748978	TMEM131	TM131_HUMAN
-0.732885	-1.20904	-0.256727	-1.6369	-3.29382	0.00518038	0.0444498	-2.61449	O95671	2.00638	0.715944	ASMTL	ASML_HUMAN
-1.86096	-3.01588	-0.706037	-0.349862	-3.62488	0.00519985	0.044563	-2.36065	Q5SY16	2.00531	1.81891	NOL9	NOL9_HUMAN
-0.916142	-1.51185	-0.320435	0.525266	-3.29113	0.00520847	0.044583	-2.61979	Q9GZP4	2.00513	0.895525	PITHD1	PITH1_HUMAN
-1.54377	-2.54781	-0.539726	0.0743957	-3.29037	0.00521645	0.0445975	-2.62129	P02647	2.00499	1.50913	APOA1	APOA1_HUMAN
-1.39173	-2.29237	-0.491079	-2.71991	-3.32965	0.0052589	0.0449063	-2.54932	Q8IWA0	2.00209	1.36246	WDR75	WDR75_HUMAN
-0.884022	-1.41304	-0.355004	-0.687427	-3.9145	0.0052712	0.0449494	-2.05289	Q5MNZ6	2.00169	0.865609	WDR45B	WIPI3_HUMAN
-1.15189	-1.79255	-0.511235	-2.85971	-4.53444	0.00527661	0.0449494	-1.6785	Q8N9B5	2.00169	1.1279	JMY	JMY_HUMAN
-1.47064	-2.42382	-0.517459	-1.19921	-3.32453	0.00531156	0.0451929	-2.55911	P49815	1.99942	1.44164	TSC2	TSC2_HUMAN
0.512172	0.177909	0.846436	4.33324	3.27901	0.00533703	0.0453533	-2.64366	P05387	1.99793	0.502448	RPLP2	RLA2_HUMAN
1.03766	0.360178	1.71513	3.01127	3.27773	0.00535076	0.0453533	-2.64618	O75607	1.99793	1.01795	NPM3	NPM3_HUMAN
1.08971	0.454904	1.72451	-2.77705	4.14619	0.00535279	0.0453533	-1.81674	Q7Z4I7	1.99793	1.06902	LIMS2	LIMS2_HUMAN
-0.629611	-1.04074	-0.218481	0.542427	-3.27725	0.00535599	0.0453533	-2.64713	Q9BXS4	1.99793	0.617657	TMEM59	TMM59_HUMAN
-1.53289	-2.52151	-0.544264	-1.98388	-3.36798	0.00539092	0.0455765	-2.54014	P29084	1.99587	1.50534	GTF2E2	T2EB_HUMAN
0.987061	0.411023	1.5631	-2.77587	4.13877	0.00539922	0.0455765	-1.82533	Q9UKG9	1.99587	0.969321	CROT	OCTC_HUMAN
0.664336	0.229923	1.09875	6.06761	3.27265	0.00540566	0.0455765	-2.65617	P07900	1.99587	0.652396	HSP90AA1	HS90A_HUMAN
-0.999427	-1.63883	-0.360021	-0.236295	-3.42767	0.005411	0.0455765	-2.50448	Q7Z7E8	1.99587	0.981465	UBE2Q1	UB2Q1_HUMAN
0.848644	0.293573	1.40371	0.903893	3.27185	0.00541446	0.0455765	-2.65776	Q9UBV8	1.99587	0.833392	PEF1	PEF1_HUMAN
0.752308	0.259716	1.2449	2.98557	3.26831	0.00545305	0.045847	-2.66471	P40123	1.99338	0.73971	CAP2	CAP2_HUMAN
-1.35991	-2.12355	-0.596267	-0.0465625	-4.49116	0.00550275	0.0461351	-1.72007	Q9BQD7	1.99074	1.33891	ANTKMT	ANKMT_HUMAN
0.944539	0.390815	1.49826	-1.40791	4.12007	0.00551826	0.0461351	-1.84701	O94923	1.99074	0.929953	GLCE	GLCE_HUMAN
-1.48931	-2.46036	-0.518272	-2.25058	-3.30482	0.00551936	0.0461351	-2.64753	Q8IYQ7	1.99074	1.46631	THNSL1	THNS1_HUMAN
-0.519934	-0.846002	-0.193866	-1.07243	-3.58715	0.00552244	0.0461351	-2.35304	Q15119	1.99074	0.511905	PDK2	PDK2_HUMAN
0.965421	0.39931	1.53153	-2.4032	4.11902	0.00552507	0.0461351	-1.84824	A2RU67	1.99074	0.950513	FAM234B	F234B_HUMAN
-1.22075	-2.02176	-0.41973	-0.820172	-3.26137	0.00552975	0.0461351	-2.67838	Q96C90	1.99074	1.20189	PPP1R14B	PP14B_HUMAN
0.912905	0.313834	1.51198	3.41166	3.26109	0.00553283	0.0461351	-2.67892	P62310	1.99074	0.898808	LSM3	LSM3_HUMAN
-1.07496	-1.75957	-0.390354	-0.296821	-3.483	0.00560564	0.0466193	-2.49324	Q9H0M0	1.98634	1.06071	WWP1	WWP1_HUMAN
-0.635079	-1.01967	-0.250484	-0.0277994	-3.86819	0.00560668	0.0466193	-2.11617	Q9UBK9	1.98634	0.626657	UXT	UXT_HUMAN
1.92749	0.734894	3.12008	-0.882457	3.70062	0.00561061	0.0466193	-2.02882	Q9NWM3	1.98634	1.90193	CUEDC1	CUED1_HUMAN
1.30473	0.446136	2.16332	2.04661	3.25198	0.00563503	0.0467675	-2.69683	O76013;Q14532	1.985	1.2883	KRT36;KRT32	KRT36_HUMAN;K1H2_HUMAN
-2.08575	-3.37831	-0.793183	-0.824594	-3.69475	0.00565949	0.0469156	-2.03732	Q6NTF9	1.98367	2.06086	RHBDD2	RHBD2_HUMAN
-1.70218	-2.77506	-0.629303	0.174147	-3.56915	0.00568366	0.0470366	-2.38215	O95298	1.98258	1.6828	NDUFC2	NDUC2_HUMAN
1.08312	0.444068	1.72218	-1.86682	4.09371	0.00569108	0.0470366	-1.8777	Q5T5X7	1.98258	1.07079	BEND3	BEND3_HUMAN
1.08032	0.399181	1.76146	-0.745041	3.56801	0.00569398	0.0470366	-2.2796	P54760	1.98258	1.06802	EPHB4	EPHB4_HUMAN
0.629716	0.214444	1.04499	5.37533	3.2451	0.00571361	0.0470937	-2.71037	P10599	1.98206	0.622706	TXN	THIO_HUMAN
-1.20674	-1.91934	-0.494149	-1.01375	-4.09026	0.00571416	0.0470937	-1.88172	Q5JS37	1.98206	1.19331	NHLRC3	NHLC3_HUMAN
0.94788	0.387505	1.50825	-1.44575	4.08558	0.00574564	0.0472698	-1.88719	P49641	1.98049	0.938074	MAN2A2	MA2A2_HUMAN
1.01833	0.416234	1.62042	-1.50574	4.0851	0.00574884	0.0472698	-1.88775	Q9BSE5	1.98049	1.00779	AGMAT	GDAH_HUMAN
1.14753	0.468518	1.82654	-1.48712	4.08193	0.00577026	0.0473909	-1.89145	Q9UHQ1	1.9794	1.13628	NARF	NARF_HUMAN
-1.116	-1.85393	-0.378072	1.24586	-3.23643	0.00581403	0.0476952	-2.7274	P01036	1.9767	1.10657	CST4	CYTS_HUMAN
1.01613	0.343988	1.68827	0.293946	3.23522	0.00582814	0.0477558	-2.72977	Q96KR1	1.97616	1.00782	ZFR	ZFR_HUMAN
1.22467	0.498109	1.95123	-2.90703	4.07123	0.00584328	0.0478246	-1.90397	Q6IC98	1.97555	1.21503	GRAMD4	GRAM4_HUMAN
-1.19114	-1.89861	-0.483663	-2.50805	-4.06658	0.00587527	0.0479816	-1.9094	Q9C000	1.97416	1.1826	NLRP1	NLRP1_HUMAN
-1.17431	-1.95218	-0.396443	0.0573121	-3.23067	0.0058817	0.0479816	-2.73871	O75909	1.97416	1.16589	CCNK	CCNK_HUMAN
-1.29895	-2.07067	-0.527236	-0.379883	-4.0655	0.00588275	0.0479816	-1.91067	P01037	1.97416	1.28964	CST1	CYTN_HUMAN
-1.34546	-2.23689	-0.454028	-0.0671525	-3.22997	0.00589001	0.0479857	-2.74009	Q9UDW1	1.97412	1.33583	UQCR10	QCR9_HUMAN
-2.17954	-3.56331	-0.795778	-2.70721	-3.54334	0.00592345	0.0481334	-2.49313	P36897	1.97282	2.16538	TGFBR1	TGFR1_HUMAN
0.608846	0.205094	1.0126	1.01528	3.22707	0.00592446	0.0481334	-2.74579	P09758	1.97282	0.60489	TACSTD2	TACD2_HUMAN
1.23761	0.501143	1.97407	-0.817485	4.05892	0.0059285	0.0481334	-1.91838	Q96Q07	1.97282	1.22956	BTBD9	BTBD9_HUMAN
-0.703442	-1.17026	-0.236622	3.49623	-3.22474	0.00595224	0.048271	-2.75036	Q02543	1.97161	0.699299	RPL18A	RL18A_HUMAN
-1.34662	-2.24071	-0.452527	-1.52393	-3.22313	0.00597153	0.0483361	-2.75352	Q13332	1.97104	1.33908	PTPRS	PTPRS_HUMAN
0.941049	0.380163	1.50193	-1.15357	4.05244	0.0059739	0.0483361	-1.92598	Q8TF46	1.97104	0.935779	DIS3L	DI3L1_HUMAN
0.968028	0.390236	1.54582	-2.48431	4.04665	0.00601482	0.0486118	-1.93278	Q6P0Q8	1.96862	0.963788	MAST2	MAST2_HUMAN
0.441061	0.151451	0.730671	0.648264	3.30807	0.00603215	0.0486336	-2.65122	Q16877	1.96843	0.439171	PFKFB4	F264_HUMAN
-0.987719	-1.57763	-0.397805	-2.75105	-4.04411	0.0060328	0.0486336	-1.93575	P12644	1.96843	0.983487	BMP4	BMP4_HUMAN
-0.922533	-1.5361	-0.308965	5.03113	-3.21762	0.00603808	0.0486336	-2.76435	P62942	1.96843	0.918581	FKBP1A	FKB1A_HUMAN
-0.73522	-1.22444	-0.246	0.395301	-3.21609	0.00605662	0.0486876	-2.76734	O95989	1.96796	0.732245	NUDT3	NUDT3_HUMAN
-1.36675	-2.27097	-0.462524	-0.858654	-3.25696	0.00605851	0.0486876	-2.68828	Q06587	1.96796	1.36122	RING1	RING1_HUMAN
-1.25565	-2.09158	-0.419715	-0.474758	-3.21449	0.00607614	0.0487496	-2.77049	Q8IYB5	1.96742	1.25091	SMAP1	SMAP1_HUMAN
0.925563	0.371868	1.47926	-1.04807	4.03752	0.00607996	0.0487496	-1.94351	Q7Z699	1.96742	0.922071	SPRED1	SPRE1_HUMAN
-1.24711	-2.07767	-0.416549	1.1882	-3.21328	0.00609087	0.0487819	-2.77285	P48507	1.96714	1.24258	GCLM	GSH0_HUMAN
-1.18374	-1.92748	-0.44	-0.831114	-3.64427	0.00609889	0.0487911	-2.38649	Q9Y653	1.96706	1.17949	ADGRG1	AGRG1_HUMAN
0.783073	0.260439	1.30571	1.87579	3.20642	0.0061755	0.0493484	-2.78633	P46937	1.96223	0.782183	YAP1	YAP1_HUMAN
1.36566	0.522042	2.20928	4.37214	3.79211	0.00620903	0.0495605	-2.16197	P35900	1.9604	1.36538	KRT20	K1C20_HUMAN
-1.38899	-2.31738	-0.460587	-0.945204	-3.20169	0.0062345	0.0496437	-2.79561	O95376	1.95969	1.38921	ARIH2	ARI2_HUMAN
0.696717	0.265834	1.1276	-1.30633	3.78774	0.00624562	0.0496437	-2.22682	Q9Y2E4	1.95969	0.696827	DIP2C	DIP2C_HUMAN
1.75318	0.800174	2.70618	-2.52953	4.95312	0.00625073	0.0496437	-1.69477	Q49A88	1.95969	1.75345	CCDC14	CCD14_HUMAN
-1.20662	-2.00369	-0.409548	-1.27464	-3.28823	0.00626109	0.0496437	-2.68799	Q96AB3	1.95969	1.20681	ISOC2	ISOC2_HUMAN
-0.921369	-1.53773	-0.305009	0.26862	-3.199	0.00626818	0.0496437	-2.80087	Q13895	1.95969	0.921515	BYSL	BYST_HUMAN
-1.33423	-2.21597	-0.452493	0.016664	-3.28686	0.0062773	0.0496437	-2.69054	Q6UW68	1.95969	1.33444	TMEM205	TM205_HUMAN
-1.04721	-1.67798	-0.416443	-1.18956	-4.00999	0.00628109	0.0496437	-1.97594	P28347	1.95969	1.04738	TEAD1	TEAD1_HUMAN
-0.945288	-1.57793	-0.312641	0.248998	-3.19755	0.00628646	0.0496437	-2.80372	P45985	1.95969	0.945437	MAP2K4	MP2K4_HUMAN
0.838759	0.277374	1.40014	3.37054	3.19736	0.00628887	0.0496437	-2.80409	Q99832	1.95969	0.838892	CCT7	TCPH_HUMAN
0.651761	0.215529	1.08799	2.91744	3.19732	0.00628942	0.0496437	-2.80417	Q04828	1.95969	0.651864	AKR1C1	AK1C1_HUMAN
-1.27228	-2.11368	-0.430885	-2.6896	-3.28452	0.00630495	0.0497087	-2.69488	Q7Z6J0	1.95913	1.27285	SH3RF1	SH3R1_HUMAN
0.9947	0.328568	1.66083	1.35792	3.19556	0.00631166	0.0497087	-2.80762	Q8N8N7	1.95913	0.99514	PTGR2	PTGR2_HUMAN
0.938434	0.308815	1.56805	1.93499	3.18964	0.00638727	0.0502281	-2.81924	Q03154	1.9547	0.940978	ACY1	ACY1_HUMAN
-0.97569	-1.62674	-0.324642	-2.02444	-3.22923	0.00639467	0.0502281	-2.79226	Q8NBN3	1.9547	0.978336	TMEM87A	TM87A_HUMAN
0.638545	0.209947	1.06714	5.01843	3.18829	0.00640463	0.0502281	-2.82189	P18206	1.9547	0.640276	VCL	VINC_HUMAN
1.70639	0.56745	2.84533	-0.174258	3.22833	0.00640592	0.0502281	-2.79399	Q15555	1.9547	1.71102	MAPRE2	MARE2_HUMAN
-0.904859	-1.45228	-0.357439	-0.372408	-3.99244	0.0064132	0.0502296	-1.99668	O75063	1.95469	0.907319	FAM20B	XYLK_HUMAN
1.05257	0.414824	1.69032	0.723757	3.9864	0.00645939	0.0505357	-2.00384	O95562	1.95209	1.05684	SFT2D2	SFT2B_HUMAN
0.88393	0.333381	1.43448	-1.83043	3.76102	0.00647496	0.0505537	-2.26378	Q92636	1.95194	0.887579	NSMAF	FAN_HUMAN
-0.825048	-1.37979	-0.270309	-0.56374	-3.18277	0.00647595	0.0505537	-2.8327	Q9H5V9	1.95194	0.828454	STEEP1	STEEP_HUMAN
-0.769971	-1.28863	-0.251313	2.37815	-3.17694	0.0065523	0.0510936	-2.84413	P36873	1.9474	0.774953	PPP1CC	PP1G_HUMAN
0.605819	0.197616	1.01402	2.48133	3.17601	0.0065645	0.0511325	-2.84595	P20674	1.94707	0.60984	COX5A	COX5A_HUMAN
0.759867	0.247776	1.27196	0.684073	3.17546	0.00657181	0.0511333	-2.84703	Q92990	1.94707	0.764914	GLMN	GLMN_HUMAN
-1.27015	-2.11654	-0.423755	-0.327409	-3.25966	0.00660635	0.0513458	-2.66928	Q9NY12	1.94529	1.27975	GAR1	GAR1_HUMAN
-0.803762	-1.34643	-0.261097	0.367856	-3.16965	0.00664892	0.0516201	-2.85841	P28340	1.94301	0.81079	POLD1	DPOD1_HUMAN
-1.16293	-1.93337	-0.392477	-1.15494	-3.31004	0.00668526	0.0518455	-2.71499	Q9H201	1.94114	1.17422	EPN3	EPN3_HUMAN
-1.18885	-1.98308	-0.394622	-0.594438	-3.2514	0.0067096	0.0519456	-2.75623	A4D1E9	1.94032	1.20091	GTPBP10	GTPBA_HUMAN
-1.33577	-2.15179	-0.51975	-2.55042	-3.95375	0.00671544	0.0519456	-2.03325	Q9ULD2	1.94032	1.34932	MTUS1	MTUS1_HUMAN
-1.56332	-2.59025	-0.536398	0.542102	-3.37686	0.00672013	0.0519456	-2.67539	P23458	1.94032	1.57918	JAK1	JAK1_HUMAN
0.556818	0.182173	0.931463	0.0234185	3.20253	0.00673598	0.0519978	-2.8433	Q9UP95	1.93988	0.562592	SLC12A4	S12A4_HUMAN
0.946883	0.306197	1.58757	1.65378	3.16276	0.00674154	0.0519978	-2.8719	P05161	1.93988	0.956702	ISG15	ISG15_HUMAN
1.20936	0.469562	1.94915	-1.77757	3.9484	0.00675841	0.0520713	-2.04897	Q92633	1.93928	1.22228	LPAR1	LPAR1_HUMAN
-1.00244	-1.68136	-0.323525	1.50445	-3.15979	0.00678189	0.0521955	-2.87771	Q00059	1.93826	1.01369	TFAM	TFAM_HUMAN
0.80749	0.260337	1.35464	-0.0577992	3.15823	0.00680317	0.0522484	-2.88077	O75674	1.93782	0.816732	TOM1L1	TM1L1_HUMAN
-1.24949	-2.09614	-0.402832	-2.03846	-3.15821	0.00680348	0.0522484	-2.88081	Q2VIQ3	1.93782	1.26379	KIF4B	KIF4B_HUMAN
-0.999707	-1.64115	-0.358265	-0.976111	-3.56854	0.00682725	0.0523742	-2.39772	Q9NZI7	1.93679	1.01169	UBP1	UBIP1_HUMAN
0.872526	0.280719	1.46433	0.599024	3.15511	0.00684601	0.0524338	-2.88689	Q96AJ9	1.9363	0.883205	VTI1A	VTI1A_HUMAN
-1.0562	-1.70415	-0.408252	-3.58708	-3.93716	0.00684979	0.0524338	-2.06237	Q8NCL4	1.9363	1.06913	GALNT6	GALT6_HUMAN
-1.07892	-1.80694	-0.350904	-0.516764	-3.19336	0.00685736	0.0524352	-2.8096	P51946	1.93629	1.09213	CCNH	CCNH_HUMAN
-0.847756	-1.4235	-0.27201	2.44039	-3.15105	0.00690196	0.0527051	-2.89482	P09651	1.93408	0.859117	HNRNPA1	ROA1_HUMAN
0.691049	0.255102	1.127	-2.22463	3.71329	0.00690752	0.0527051	-2.33005	Q14207	1.93408	0.70031	NPAT	NPAT_HUMAN
-1.1431	-1.87834	-0.407858	-0.625477	-3.55984	0.0069167	0.0527185	-2.51514	Q9H977	1.93397	1.15848	WDR54	WDR54_HUMAN
0.86561	0.277154	1.45407	4.56303	3.14792	0.00694548	0.0527791	-2.90095	P62829	1.93348	0.877483	RPL23	RL23_HUMAN
0.647925	0.207449	1.0884	2.69205	3.14788	0.00694606	0.0527791	-2.90103	Q8TB61	1.93348	0.656812	SLC35B2	S35B2_HUMAN
-0.951468	-1.53692	-0.366018	-2.22566	-3.92539	0.00694697	0.0527791	-2.07642	Q8WUF8	1.93348	0.96452	ARB2A	ARB2A_HUMAN
-1.21475	-1.98389	-0.445612	-0.990351	-3.6997	0.00703636	0.053401	-2.34898	Q8N442	1.92844	1.23463	GUF1	GUF1_HUMAN
1.10124	0.420957	1.78151	-3.00128	3.90996	0.00707668	0.0536497	-2.09489	Q8TD26	1.92644	1.12042	CHD6	CHD6_HUMAN
0.866553	0.306475	1.42663	-0.21869	3.5426	0.00709744	0.0536979	-2.25915	Q8NBP0	1.92605	0.881828	TTC13	TTC13_HUMAN
0.820147	0.260673	1.37962	0.890505	3.13709	0.00709817	0.0536979	-2.92213	O75688	1.92605	0.834605	PPM1B	PPM1B_HUMAN
1.32275	0.504575	2.14093	-1.7373	3.9049	0.00711981	0.0538042	-2.10095	Q86YH6	1.9252	1.34667	PDSS2	DLP1_HUMAN
1.05296	0.401306	1.70461	-1.00601	3.90278	0.00713792	0.0538837	-2.10349	Q9NUP7	1.92456	1.07235	TRMT13	TRM13_HUMAN
-2.29828	-3.80718	-0.789377	-0.572434	-3.4265	0.00714847	0.053906	-2.50711	Q9UKK6	1.92438	2.34082	NXT1	NXT1_HUMAN
-0.79133	-1.33188	-0.250783	2.708	-3.13285	0.00715885	0.053927	-2.93042	P36551	1.92421	0.806048	CPOX	HEM6_HUMAN
1.11269	0.361016	1.86437	-0.193147	3.21539	0.00717945	0.0540248	-2.82292	Q15022	1.92343	1.13385	SUZ12	SUZ12_HUMAN
-1.71717	-2.83037	-0.603961	-2.29094	-3.53194	0.00721182	0.0542109	-2.45311	Q9NRG7	1.92195	1.75116	SDR39U1	D39U1_HUMAN
0.515544	0.162908	0.86818	3.32992	3.12864	0.00721965	0.0542123	-2.93866	Q00325	1.92193	0.525755	SLC25A3	S25A3_HUMAN
-1.44797	-2.38774	-0.508211	-2.03344	-3.52791	0.00725548	0.0544238	-2.45921	O14494	1.92025	1.47795	PLPP1	PLPP1_HUMAN
-0.867005	-1.42998	-0.304031	-1.22311	-3.52621	0.00727398	0.0544632	-2.56658	Q03405	1.91994	0.885094	PLAUR	UPAR_HUMAN
-2.25652	-3.69484	-0.818208	-1.36259	-3.6751	0.00727608	0.0544632	-2.2126	Q96BI1	1.91994	2.3036	SLC22A18	S22AI_HUMAN
1.41229	0.481801	2.34278	-1.423	3.41446	0.00728895	0.054502	-2.52654	A6NED2	1.91963	1.44199	RCCD1	RCCD1_HUMAN
0.926042	0.350004	1.50208	-2.86538	3.88292	0.00731043	0.0546051	-2.12733	Q9UQQ2	1.91882	0.945917	SH2B3	SH2B3_HUMAN
0.924888	0.349238	1.50054	-1.01716	3.88069	0.00733008	0.0546943	-2.13001	Q5T6S3	1.91811	0.945087	PHF19	PHF19_HUMAN
1.01192	0.353577	1.67027	-0.986946	3.5194	0.0073487	0.054734	-2.29323	Q9Y4D1	1.9178	1.03419	DAAM1	DAAM1_HUMAN
-0.896526	-1.51156	-0.281494	1.92194	-3.11947	0.00735374	0.054734	-2.95657	P00533	1.9178	0.916255	EGFR	EGFR_HUMAN
0.660554	0.207355	1.11375	1.9073	3.11914	0.00735854	0.054734	-2.95721	Q9NPJ3	1.9178	0.67509	ACOT13	ACO13_HUMAN
0.889375	0.295239	1.48351	0.0358354	3.32049	0.00740232	0.0550019	-2.70124	Q9P1Y6	1.91568	0.909949	PHRF1	PHRF1_HUMAN
-1.14906	-1.93437	-0.363737	-0.853394	-3.15279	0.00742105	0.0550834	-2.88685	O60704	1.91504	1.17603	TPST2	TPST2_HUMAN
0.955552	0.358936	1.55217	-2.47229	3.86846	0.00743895	0.0551586	-2.14473	Q96HA1	1.91445	0.978286	POM121	P121A_HUMAN
0.850938	0.319234	1.38264	-0.402237	3.86551	0.00746548	0.0552534	-2.14828	Q8N5M1	1.91371	0.871522	ATPAF2	ATPF2_HUMAN
-1.27634	-2.15408	-0.398599	2.25982	-3.11183	0.00746731	0.0552534	-2.97149	P62273	1.91371	1.30721	RPS29	RS29_HUMAN
-0.626907	-1.05902	-0.194798	0.815854	-3.10474	0.00757424	0.0559863	-2.98532	P17480	1.908	0.643993	UBTF	UBF1_HUMAN
-0.751096	-1.26894	-0.233257	0.987271	-3.10396	0.00758613	0.0560158	-2.98685	P68400	1.90777	0.77166	CSNK2A1	CSK21_HUMAN
-3.0399	-4.94647	-1.13332	-0.884843	-3.85109	0.0075966	0.0560348	-2.16568	Q8TCT8	1.90762	3.12336	SPPL2A	SPP2A_HUMAN
0.655859	0.203021	1.1087	1.92288	3.09944	0.00765522	0.0564086	-2.99567	Q9NVI7	1.90474	0.674889	ATAD3A	ATD3A_HUMAN
1.15278	0.453572	1.85198	-2.36355	4.15794	0.00766969	0.0564566	-2.05095	O43900	1.90437	1.18645	PRICKLE3	PRIC3_HUMAN
2.06975	0.692854	3.44664	1.45572	3.38163	0.00768663	0.0565226	-2.57957	Q9BT67	1.90386	2.13078	NDFIP1	NFIP1_HUMAN
0.898695	0.333271	1.46412	-2.1277	3.83899	0.00770863	0.0566257	-2.1803	Q8NEN9	1.90307	0.925582	PDZD8	PDZD8_HUMAN
-1.69629	-2.85722	-0.535355	-0.65535	-3.17382	0.00776318	0.0569568	-2.89983	Q9BTD8	1.90053	1.74937	RBM42	RBM42_HUMAN
0.893916	0.330542	1.45729	-0.759028	3.83247	0.00776975	0.0569568	-2.18819	O15438	1.90053	0.921888	ABCC3	MRP3_HUMAN
1.56284	0.57759	2.54809	-2.53845	3.8313	0.00778075	0.0569686	-2.1896	Q96DT0	1.90044	1.61182	LGALS12	LEG12_HUMAN
-1.30004	-2.20013	-0.399949	-0.0351082	-3.0909	0.00778742	0.0569686	-3.01232	O15127	1.90044	1.34078	SCAMP2	SCAM2_HUMAN
-1.66062	-2.81143	-0.509803	4.76263	-3.08802	0.00783266	0.0572405	-3.01795	Q9H853	1.89837	1.71453	TUBA4B	TBA4B_HUMAN
1.02801	0.362757	1.69327	-1.03103	3.61988	0.0078471	0.057287	-2.46066	Q01196	1.89801	1.06159	RUNX1	RUNX1_HUMAN
0.680535	0.208604	1.15247	1.73148	3.08594	0.00786536	0.0573614	-3.022	Q9UL26	1.89745	0.70297	RAB22A	RB22A_HUMAN
0.997948	0.366067	1.62983	-0.517195	3.81462	0.0079398	0.0578448	-2.20982	Q9NX07	1.89379	1.03284	TRNAU1AP	TSAP1_HUMAN
0.575422	0.175681	0.975164	1.27788	3.08051	0.00795143	0.0578618	-3.03258	Q86TB9	1.89366	0.59558	PATL1	PATL1_HUMAN
0.845414	0.309757	1.38107	-2.13549	3.81207	0.00796443	0.0578618	-2.21292	Q9H2C0	1.89366	0.87503	GAN	GAN_HUMAN
0.868125	0.304601	1.43165	0.335702	3.60872	0.00796818	0.0578618	-2.47634	Q9Y3C1	1.89366	0.898537	NOP16	NOP16_HUMAN
-0.993282	-1.62281	-0.363759	-2.18764	-3.811	0.00797476	0.0578618	-2.21421	Q9HC52	1.89366	1.02808	CBX8	CBX8_HUMAN
0.977257	0.300953	1.65356	1.2358	3.11363	0.00800899	0.0580509	-3.01285	Q96A57	1.89224	1.01225	TMEM230	TM230_HUMAN
0.813364	0.261713	1.36501	-0.435911	3.27057	0.00806569	0.0583982	-2.8582	Q5HYI7	1.88963	0.843652	MTX3	MTX3_HUMAN
-1.22705	-2.02567	-0.428425	-0.964705	-3.59918	0.00807337	0.0583982	-2.31544	Q9BQ90	1.88963	1.27274	KLHDC3	KLDC3_HUMAN
1.769	0.596936	2.94106	-1.99209	3.45583	0.00808657	0.0584341	-2.56872	O15021	1.88937	1.83513	MAST4	MAST4_HUMAN
-0.867544	-1.41929	-0.315795	-0.071297	-3.79777	0.00810414	0.0585015	-2.2303	Q96HR3	1.88886	0.900217	MED30	MED30_HUMAN
0.675768	0.204296	1.14724	2.36118	3.06731	0.00816477	0.0588793	-3.0583	Q9BQA1	1.88605	0.702265	WDR77	MEP50_HUMAN
0.868269	0.283855	1.45268	0.338631	3.34228	0.00819326	0.0590248	-2.64324	Q15596	1.88497	0.90283	NCOA2	NCOA2_HUMAN
0.6595	0.198861	1.12014	2.02622	3.06387	0.00822126	0.0590661	-3.065	P23193	1.88466	0.685863	TCEA1	TCEA1_HUMAN
-0.845326	-1.43577	-0.254878	4.35587	-3.06378	0.00822265	0.0590661	-3.06516	P13489	1.88466	0.879117	RNH1	RINI_HUMAN
0.882065	0.319295	1.44484	0.489117	3.78572	0.00822397	0.0590661	-2.24497	Q9UK58	1.88466	0.917325	CCNL1	CCNL1_HUMAN
-0.722794	-1.22778	-0.217803	1.58064	-3.063	0.00823564	0.0590901	-3.0667	P00491	1.88448	0.751758	PNP	PNPH_HUMAN
0.785347	0.271962	1.29873	-1.45666	3.58345	0.00824997	0.0591331	-2.33685	Q9UJX5	1.88417	0.816956	ANAPC4	APC4_HUMAN
1.42327	0.428137	2.41841	0.641533	3.0607	0.00827358	0.0592425	-3.07116	Q969E2	1.88336	1.48119	SCAMP4	SCAM4_HUMAN
-1.68814	-2.79407	-0.582208	-3.66802	-3.57572	0.00833829	0.0595966	-2.5228	Q53SF7	1.88075	1.75928	COBLL1	COBL1_HUMAN
-1.40919	-2.3608	-0.457587	-1.42659	-3.33137	0.00833983	0.0595966	-2.76901	O76080	1.88075	1.46858	ZFAND5	ZFAN5_HUMAN
0.541549	0.171756	0.911342	-0.694334	3.2485	0.00837821	0.0597335	-2.82461	Q4U2R6	1.87974	0.564672	MRPL51	RM51_HUMAN
-0.978992	-1.66493	-0.293056	-0.311916	-3.05429	0.0083805	0.0597335	-3.08363	Q96GG9	1.87974	1.02079	DCUN1D1	DCNL1_HUMAN
-0.58265	-0.991011	-0.174288	0.241997	-3.05336	0.00839621	0.0597335	-3.08545	Q15678	1.87974	0.607527	PTPN14	PTN14_HUMAN
0.705263	0.210806	1.19972	1.58967	3.05238	0.00841274	0.0597335	-3.08736	Q8IXM2	1.87974	0.735376	BAP18	BAP18_HUMAN
-1.62795	-2.76386	-0.492037	-0.762491	-3.08813	0.0084165	0.0597335	-3.06136	Q9C0H6	1.87974	1.69746	KLHL4	KLHL4_HUMAN
-0.973515	-1.64439	-0.302635	-0.65761	-3.18217	0.00842032	0.0597335	-2.8717	Q9UNH6	1.87974	1.01508	SNX7	SNX7_HUMAN
1.16293	0.347306	1.97854	4.56906	3.05126	0.00843157	0.0597335	-3.08953	P25398	1.87974	1.21258	RPS12	RS12_HUMAN
-0.965105	-1.63495	-0.295256	-0.895371	-3.12959	0.00843662	0.0597335	-2.98156	Q96BW9	1.87974	1.00631	TAMM41	TAM41_HUMAN
0.560292	0.167251	0.953333	1.91981	3.05065	0.00844198	0.0597335	-3.09072	Q9P2R7	1.87974	0.584215	SUCLA2	SUCB1_HUMAN
0.629904	0.216194	1.04361	-1.23336	3.56666	0.00844317	0.0597335	-2.53559	Q8WWN8	1.87974	0.656799	ARAP3	ARAP3_HUMAN
0.869753	0.311361	1.42814	-0.655858	3.76215	0.00846402	0.0598214	-2.27373	Q7Z6J9	1.8791	0.9072	TSEN54	SEN54_HUMAN
-1.68218	-2.8218	-0.542573	-1.40149	-3.32067	0.00848607	0.0599176	-2.7865	Q9H8H2	1.87839	1.75527	DDX31	DDX31_HUMAN
0.910373	0.325264	1.49548	-0.586199	3.75804	0.00850662	0.059983	-2.27875	O00213	1.87791	0.950168	APBB1	APBB1_HUMAN
-0.763077	-1.2991	-0.227057	-0.406338	-3.04651	0.00851225	0.059983	-3.09877	Q9BZF1	1.87791	0.796433	OSBPL8	OSBL8_HUMAN
1.09719	0.326248	1.86814	3.50283	3.04562	0.00852751	0.060009	-3.10051	Q99497	1.87772	1.14527	PARK7	PARK7_HUMAN
0.461663	0.137241	0.786084	1.71014	3.0453	0.00853285	0.060009	-3.10112	P20839	1.87772	0.481892	IMPDH1	IMDH1_HUMAN
-0.757147	-1.2761	-0.238196	-0.706273	-3.23636	0.00855526	0.060107	-2.84542	P12110	1.87701	0.790625	COL6A2	CO6A2_HUMAN
-1.4455	-2.45737	-0.433635	-1.50506	-3.07819	0.00858098	0.0602281	-3.08027	Q13671	1.87612	1.51013	RIN1	RIN1_HUMAN
0.900636	0.266687	1.53458	4.06422	3.04026	0.00861951	0.060419	-3.11092	P24752	1.87473	0.941599	ACAT1	THIL_HUMAN
0.769643	0.261955	1.27733	-1.05168	3.55121	0.00862521	0.060419	-2.38084	Q8TER5	1.87473	0.804648	ARHGEF40	ARH40_HUMAN
-0.973031	-1.65501	-0.29105	-1.81266	-3.07436	0.0086452	0.0604993	-3.03582	Q9H974	1.87415	1.0176	QTRT2	QTRT2_HUMAN
1.17022	0.397508	1.94293	-0.674956	3.54759	0.00866845	0.0605243	-2.56253	Q96MY1	1.87397	1.22394	NOL4L	NOL4L_HUMAN
-1.31628	-2.16587	-0.466696	-1.74308	-3.74214	0.00867387	0.0605243	-2.29822	Q8N5H3	1.87397	1.37671	FAM89B	LRA25_HUMAN
-1.88799	-3.1723	-0.603675	0.545911	-3.30703	0.00867654	0.0605243	-2.80882	Q16798	1.87397	1.97466	ME3	MAON_HUMAN
-0.805855	-1.37377	-0.237939	-0.0671334	-3.0366	0.00868288	0.0605243	-3.11803	O43181	1.87397	0.84285	NDUFS4	NDUS4_HUMAN
0.817761	0.289591	1.34593	-1.91833	3.73965	0.00870031	0.0605863	-2.30127	P19419	1.87352	0.855509	ELK1	ELK1_HUMAN
-1.28024	-2.1529	-0.407571	1.20627	-3.30029	0.00877225	0.0608432	-2.7113	Q9NWB6	1.87166	1.34066	ARGLU1	ARGL1_HUMAN
1.75519	0.619199	2.89118	-2.43866	3.73188	0.00878365	0.0608432	-2.3108	Q9HCH5	1.87166	1.83803	SYTL2	SYTL2_HUMAN
-3.82134	-5.55792	-2.08475	-5.72664	-8.26096	0.00879614	0.0608432	-1.90674	Q0VF96	1.87166	4.0017	CGNL1	CGNL1_HUMAN
0.819563	0.288961	1.35017	-1.24682	3.73071	0.00879624	0.0608432	-2.31223	Q969V6	1.87166	0.858246	MRTFA	MRTFA_HUMAN
-0.844247	-1.44064	-0.24785	0.796169	-3.02935	0.00880991	0.0608432	-3.13212	Q9Y2S7	1.87166	0.884095	POLDIP2	PDIP2_HUMAN
0.663307	0.194721	1.13189	4.17805	3.02929	0.00881098	0.0608432	-3.13224	P69905	1.87166	0.694615	HBA2	HBA_HUMAN
-0.901421	-1.53177	-0.271074	-1.34123	-3.10626	0.00881517	0.0608432	-3.02464	O00443	1.87166	0.943967	PIK3C2A	P3C2A_HUMAN
3.76269	1.26951	6.25587	-1.1675	3.53532	0.00881687	0.0608432	-2.5799	Q14781	1.87166	3.94029	CBX2	CBX2_HUMAN
0.922454	0.270603	1.57431	1.56996	3.02839	0.00882691	0.0608432	-3.13399	Q9NZZ3	1.87166	0.965993	CHMP5	CHMP5_HUMAN
0.726412	0.213092	1.23973	1.35368	3.02838	0.00882707	0.0608432	-3.13401	P31937	1.87166	0.760698	HIBADH	3HIDH_HUMAN
0.649916	0.190614	1.10922	1.55575	3.02813	0.00883152	0.0608432	-3.13449	P13473	1.87166	0.680592	LAMP2	LAMP2_HUMAN
-1.81824	-3.0821	-0.554384	-0.635945	-3.15485	0.00884666	0.0608465	-2.92037	Q9UFG5	1.87164	1.90409	C19orf25	CS025_HUMAN
-1.06428	-1.75422	-0.374339	-2.55385	-3.72583	0.00884915	0.0608465	-2.31823	O43422	1.87164	1.11453	THAP12	P52K_HUMAN
-1.05461	-1.73961	-0.369607	-2.84295	-3.71859	0.00892814	0.0613302	-2.32712	Q8IXJ9	1.86815	1.10646	ASXL1	ASXL1_HUMAN
1.29022	0.385718	2.19473	-0.476278	3.09844	0.00894578	0.0613919	-3.03906	Q8N5C8	1.86771	1.35398	TAB3	TAB3_HUMAN
-0.740911	-1.253	-0.228826	-0.31118	-3.20942	0.00896206	0.0614443	-2.9635	O60671	1.86733	0.777679	RAD1	RAD1_HUMAN
-0.735177	-1.2562	-0.214152	-0.0360948	-3.01959	0.00898376	0.0615336	-3.15107	O75616	1.86669	0.771925	ERAL1	ERAL1_HUMAN
-1.10528	-1.88875	-0.321819	2.74992	-3.01905	0.00899361	0.0615416	-3.15213	P62136	1.86664	1.16057	PPP1CA	PP1A_HUMAN
-0.846094	-1.39686	-0.295323	0.133127	-3.71044	0.00901807	0.0616296	-2.33715	Q9UEE5	1.86601	0.888713	STK17A	ST17A_HUMAN
-0.936268	-1.54582	-0.326712	-2.04176	-3.70992	0.00902385	0.0616296	-2.33779	Q8N2K1	1.86601	0.98343	UBE2J2	UB2J2_HUMAN
-0.824435	-1.36132	-0.287555	-1.50294	-3.70901	0.00903404	0.06164	-2.33892	Q5VWG9	1.86593	0.865998	TAF3	TAF3_HUMAN
-1.14848	-1.91457	-0.382391	-0.676917	-3.51179	0.0091091	0.0620924	-2.43484	Q9H0N5	1.86271	1.20847	PCBD2	PHS2_HUMAN
-1.05495	-1.80483	-0.305059	-0.856229	-3.01058	0.00914739	0.0622935	-3.16856	O15228	1.86128	1.1109	GNPAT	GNPAT_HUMAN
-1.81383	-3.099	-0.528672	-1.6332	-3.04116	0.00922193	0.0627409	-3.15056	Q9H7B4	1.85812	1.91329	SMYD3	SMYD3_HUMAN
-1.58763	-2.69141	-0.483851	-3.58069	-3.19058	0.00925825	0.0629277	-2.92393	P98196	1.85681	1.67587	ATP11A	AT11A_HUMAN
-1.83824	-2.85888	-0.817589	-2.70631	-5.41437	0.00929793	0.0630835	-1.90653	Q6NV74	1.85571	1.94154	CRACDL	CRCDL_HUMAN
0.751036	0.215717	1.28636	-0.0411246	3.00237	0.00929894	0.0630835	-3.18449	Q96CW6	1.85571	0.793243	SLC7A6OS	S7A6O_HUMAN
0.977813	0.335398	1.62023	-2.43891	3.67637	0.00940504	0.0636828	-2.37919	Q52LR7	1.85153	1.0351	EPC2	EPC2_HUMAN
1.51321	0.480836	2.54559	-0.276876	3.35612	0.00940533	0.0636828	-2.72106	Q96CP6	1.85153	1.60187	GRAMD1A	ASTRA_HUMAN
0.97523	0.334371	1.61609	-2.14869	3.67556	0.00941444	0.0636828	-2.38019	Q96CM3	1.85153	1.03236	RPUSD4	RUSD4_HUMAN
0.586495	0.167531	1.00546	4.28057	2.99573	0.00942319	0.0636828	-3.19734	Q13404	1.85153	0.620855	UBE2V1	UB2V1_HUMAN
0.721983	0.208411	1.23555	1.01636	3.02918	0.00943931	0.0637311	-3.12137	Q9Y448	1.85119	0.764419	KNSTRN	SKAP_HUMAN
-1.32291	-2.2595	-0.386322	2.66243	-3.06811	0.00947107	0.0638515	-3.09498	Q9HCH3	1.85036	1.4013	CPNE5	CPNE5_HUMAN
0.699919	0.211256	1.18858	0.427627	3.17718	0.00947514	0.0638515	-2.94693	Q9UJY1	1.85036	0.741393	HSPB8	HSPB8_HUMAN
-1.80196	-3.08493	-0.518981	0.200776	-3.0264	0.00949057	0.0638948	-3.12663	Q9BYN0	1.85006	1.90904	SRXN1	SRXN1_HUMAN
1.06247	0.30244	1.8225	-0.540457	2.99158	0.0095018	0.0639098	-3.20539	Q96G46	1.84995	1.12568	DUS3L	DUS3L_HUMAN
0.890487	0.303803	1.47717	-3.25467	3.66608	0.00952541	0.0640004	-2.39191	Q92610	1.84932	0.94378	ZNF592	ZN592_HUMAN
0.576853	0.163831	0.989875	1.25291	2.98887	0.00955339	0.0640004	-3.21063	Q9UK41	1.84932	0.611376	VPS28	VPS28_HUMAN
0.97163	0.298632	1.64463	0.14797	3.24785	0.00955521	0.0640004	-2.79641	O00767	1.84932	1.02978	SCD	SCD_HUMAN
1.08622	0.370064	1.80237	-1.41087	3.66344	0.00955658	0.0640004	-2.39518	P49754	1.84932	1.15122	VPS41	VPS41_HUMAN
0.421682	0.119724	0.72364	3.32799	2.98851	0.00956037	0.0640004	-3.21134	P13861	1.84932	0.446918	PRKAR2A	KAP2_HUMAN
0.93594	0.265027	1.60685	1.95566	2.98536	0.00962072	0.0643437	-3.21743	P84022	1.84695	0.993228	SMAD3	SMAD3_HUMAN
0.889723	0.251556	1.52789	-0.959216	2.98357	0.00965535	0.0645145	-3.22091	Q9NVP1	1.84577	0.944784	DDX18	DDX18_HUMAN
-1.40273	-2.39995	-0.405497	-2.95229	-3.0554	0.00970039	0.0646359	-3.11841	Q9HCG8	1.84494	1.49021	CWC22	CWC22_HUMAN
-0.566142	-0.970783	-0.1615	-1.70594	-3.01477	0.00970753	0.0646359	-3.20058	Q7Z6E9	1.84494	0.601449	RBBP6	RBBP6_HUMAN
-0.889223	-1.51292	-0.265531	-1.14142	-3.16259	0.00971692	0.0646359	-3.04418	Q9NUG6	1.84494	0.94468	PDRG1	PDRG1_HUMAN
-0.710224	-1.22023	-0.200218	3.71188	-2.98013	0.00972188	0.0646359	-3.22756	O43852	1.84494	0.754518	CALU	CALU_HUMAN
-0.825862	-1.41894	-0.232782	4.27934	-2.97996	0.00972535	0.0646359	-3.2279	P24534	1.84494	0.877367	EEF1B2	EF1B_HUMAN
-2.2734	-3.81056	-0.736244	-2.04189	-3.4645	0.00972818	0.0646359	-2.68045	P53677	1.84494	2.41519	AP3M2	AP3M2_HUMAN
-0.924042	-1.58783	-0.260252	-1.40198	-2.97904	0.00974313	0.0646747	-3.22967	Q9H1Z4	1.84467	0.981812	WDR13	WDR13_HUMAN
-1.19008	-1.99534	-0.38481	-1.7916	-3.46193	0.0097631	0.0647256	-2.68412	Q13206	1.84432	1.26472	DDX10	DDX10_HUMAN
-1.54102	-2.61288	-0.469164	-1.7995	-3.23431	0.00976904	0.0647256	-2.81843	O60942	1.84432	1.63768	RNGTT	MCE1_HUMAN
0.81838	0.275729	1.36103	-0.811083	3.64261	0.00980645	0.0649128	-2.42101	Q96RS0	1.84304	0.870315	TGS1	TGS1_HUMAN
1.43194	0.446723	2.41716	-0.600627	3.32789	0.0098185	0.064932	-2.57685	O75530	1.84291	1.52292	EED	EED_HUMAN
0.926013	0.265455	1.58657	0.59545	3.04506	0.0098909	0.0653499	-3.13745	O14735	1.84006	0.986375	CDIPT	CDIPT_HUMAN
-1.30735	-2.17627	-0.438428	0.453565	-3.63404	0.00991135	0.0654241	-2.43166	Q8IV36	1.83955	1.39295	HID1	HID1_HUMAN
1.07523	0.300265	1.85019	3.93395	2.96917	0.00993736	0.0655349	-3.24877	P26599	1.8388	1.1461	PTBP1	PTBP1_HUMAN
0.670596	0.187009	1.15418	1.54365	2.96757	0.0099691	0.0656831	-3.25185	Q9Y570	1.83779	0.715189	PPME1	PPME1_HUMAN
0.796496	0.254681	1.33831	0.575011	3.44363	0.0100157	0.0659291	-2.52868	Q13901	1.83613	0.850231	C1D	C1D_HUMAN
1.84326	0.56947	3.11705	-0.11203	3.31333	0.010039	0.0659722	-2.59857	Q9NX76	1.83584	1.96792	CMTM6	CKLF6_HUMAN
-1.32863	-2.23289	-0.42436	-2.88326	-3.44183	0.0100409	0.0659722	-2.71278	Q86TN4	1.83584	1.41849	TRPT1	TRPT1_HUMAN
-1.01291	-1.74472	-0.281108	2.33386	-2.96205	0.0100798	0.0661669	-3.26254	P35613	1.83452	1.08219	BSG	BASI_HUMAN
0.524843	0.145012	0.904674	0.994546	2.95702	0.0101816	0.0667732	-3.27225	P56211	1.83045	0.561987	ARPP19	ARP19_HUMAN
-0.582479	-0.986371	-0.178587	-0.476879	-3.3021	0.0102125	0.0668687	-2.91226	Q15004	1.82982	0.623919	PCLAF	PAF15_HUMAN
0.895393	0.296276	1.49451	-1.55729	3.60978	0.010215	0.0668687	-2.46187	Q9UKU9	1.82982	0.959096	ANGPTL2	ANGL2_HUMAN
-0.825328	-1.4045	-0.246153	-1.40336	-3.20572	0.0102365	0.0669477	-2.8649	Q92889	1.82929	0.884302	ERCC4	XPF_HUMAN
0.644583	0.177489	1.11168	1.02061	2.95318	0.0102601	0.0670401	-3.27968	Q9NTX5	1.82867	0.690874	ECHDC1	ECHD1_HUMAN
0.872404	0.287467	1.45734	-0.338773	3.60236	0.0103099	0.0673034	-2.47113	P59780	1.82692	0.935952	AP3S2	AP3S2_HUMAN
-2.17995	-3.76355	-0.59636	-2.17693	-2.94591	0.0104103	0.0678965	-3.29372	Q96J42	1.823	2.34378	TXNDC15	TXD15_HUMAN
0.588156	0.160471	1.01584	0.747014	2.94295	0.0104718	0.0682351	-3.29942	P55809	1.82077	0.633131	OXCT1	SCOT1_HUMAN
0.53559	0.146044	0.925136	4.64425	2.94231	0.0104852	0.0682598	-3.30065	P63000	1.82061	0.576597	RAC1	RAC1_HUMAN
0.593973	0.161494	1.02645	1.21243	2.93912	0.0105524	0.0686343	-3.30683	Q96HS1	1.81815	0.640313	PGAM5	PGAM5_HUMAN
0.877884	0.284446	1.47132	0.27217	3.57306	0.0106942	0.0694924	-2.50777	Q96L12	1.81258	0.949286	CALR3	CALR3_HUMAN
1.16431	0.314465	2.01415	4.19213	2.93187	0.0107062	0.0694992	-3.3208	P35908	1.81253	1.25903	KRT2	K22E_HUMAN
-2.03433	-3.48722	-0.581451	-1.05417	-3.10595	0.0107173	0.0694992	-3.06912	Q8NI22	1.81253	2.19985	MCFD2	MCFD2_HUMAN
-0.862134	-1.44529	-0.278973	-1.24063	-3.57079	0.0107246	0.0694992	-2.51062	Q15052	1.81253	0.932277	ARHGEF6	ARHG6_HUMAN
1.33789	0.432496	2.24328	-3.98789	3.56912	0.010747	0.0695105	-2.51271	Q9H2C2	1.81246	1.4468	ARV1	ARV1_HUMAN
-1.228	-2.12501	-0.330989	0.883841	-2.92965	0.0107537	0.0695105	-3.32508	Q96G23	1.81246	1.32796	CERS2	CERS2_HUMAN
0.946646	0.305888	1.5874	-1.37096	3.56839	0.0107569	0.0695105	-2.51363	Q8NG27	1.81246	1.02371	PJA1	PJA1_HUMAN
0.89676	0.27747	1.51605	-1.51977	3.39208	0.0107655	0.0695105	-2.60007	Q6ZUM4	1.81246	0.969759	ARHGAP27	RHG27_HUMAN
0.544529	0.146005	0.943053	2.03133	2.92403	0.010875	0.070093	-3.33591	O43633	1.80871	0.590078	CHMP2A	CHM2A_HUMAN
0.631133	0.169109	1.09316	3.73887	2.92329	0.0108912	0.070093	-3.33735	Q08043	1.80871	0.683926	ACTN3	ACTN3_HUMAN
0.579365	0.15515	1.00358	1.99293	2.92268	0.0109044	0.070093	-3.33851	O14964	1.80871	0.627828	HGS	HGS_HUMAN
-1.16214	-2.01311	-0.311168	-0.131317	-2.92253	0.0109077	0.070093	-3.33881	Q5EBL8	1.80871	1.25935	PDZD11	PDZ11_HUMAN
2.24885	0.626107	3.8716	0.341495	3.03903	0.0109101	0.070093	-3.12646	P13928	1.80871	2.43697	ANXA8	ANXA8_HUMAN
-0.775231	-1.34063	-0.209831	0.494112	-2.95444	0.010915	0.070093	-3.31463	Q9NY35	1.80871	0.840077	CLDND1	CLDN1_HUMAN
1.35915	0.461378	2.25692	-2.49518	3.81802	0.0109446	0.0702196	-2.40857	Q7Z3B1	1.80789	1.4735	NEGR1	NEGR1_HUMAN
0.848317	0.226595	1.47004	0.595554	2.91997	0.0109637	0.07025	-3.34375	Q7L4I2	1.8077	0.919789	RSRC2	RSRC2_HUMAN
-0.558348	-0.967597	-0.1491	0.235476	-2.91967	0.0109702	0.07025	-3.34432	Q9P0M9	1.8077	0.60539	MRPL27	RM27_HUMAN
0.665451	0.177472	1.15343	1.6646	2.9183	0.0110001	0.07025	-3.34695	O60885	1.8077	0.721516	BRD4	BRD4_HUMAN
-2.32588	-4.00683	-0.644937	-3.3968	-3.0343	0.011004	0.07025	-3.13486	Q92793	1.8077	2.52184	CREBBP	CBP_HUMAN
1.14993	0.367582	1.93229	-0.809388	3.55017	0.0110053	0.07025	-2.53649	Q9Y672	1.8077	1.24682	ALG6	ALG6_HUMAN
-1.88908	-3.26229	-0.515864	-3.11226	-2.98814	0.0110087	0.07025	-3.29417	Q96NA2	1.8077	2.04823	RILP	RILP_HUMAN
-1.63422	-2.76952	-0.498919	-1.72942	-3.37196	0.0110742	0.0705882	-2.81279	Q13115	1.80554	1.77403	DUSP4	DUS4_HUMAN
-0.696578	-1.20803	-0.185125	1.68771	-2.9146	0.0110816	0.0705882	-3.35407	P25205	1.80554	0.756171	MCM3	MCM3_HUMAN
-0.708116	-1.22816	-0.188071	3.38586	-2.91393	0.0110966	0.0706203	-3.35538	P62888	1.80533	0.768783	RPL30	RL30_HUMAN
-0.827891	-1.39233	-0.263447	-2.13091	-3.54267	0.0111094	0.0706385	-2.54592	Q00978	1.80521	0.898877	IRF9	IRF9_HUMAN
0.587992	0.155839	1.02015	4.97749	2.91172	0.0111457	0.0708054	-3.35963	P40926	1.80415	0.638785	MDH2	MDHM_HUMAN
0.777068	0.205763	1.34837	3.29925	2.91076	0.0111669	0.0708766	-3.36147	P43307	1.8037	0.844406	SSR1	SSRA_HUMAN
0.699529	0.212468	1.18659	-1.00896	3.36439	0.0111929	0.070935	-2.63856	Q14331	1.80333	0.760305	FRG1	FRG1_HUMAN
0.558895	0.147788	0.970002	1.61991	2.90931	0.0111992	0.070935	-3.36426	Q13011	1.80333	0.607452	ECH1	ECH1_HUMAN
-1.00294	-1.74077	-0.265115	0.0813424	-2.90895	0.0112073	0.070935	-3.36496	Q9Y2I1	1.80333	1.09008	NISCH	NISCH_HUMAN
-0.762437	-1.31549	-0.209389	0.287799	-3.02319	0.0112277	0.070935	-3.2279	O15235	1.80333	0.828678	MRPS12	RT12_HUMAN
0.84676	0.267992	1.42553	-2.5032	3.53374	0.0112349	0.070935	-2.55717	P17029	1.80333	0.920327	ZKSCAN1	ZKSC1_HUMAN
0.84566	0.267573	1.42375	-0.682644	3.53331	0.011241	0.070935	-2.55771	Q86TP1	1.80333	0.919131	PRUNE1	PRUN1_HUMAN
0.864414	0.273447	1.45538	-0.565731	3.53295	0.011246	0.070935	-2.55816	Q99741	1.80333	0.939515	CDC6	CDC6_HUMAN
1.47794	0.44761	2.50827	-1.44738	3.36019	0.0112592	0.0709551	-2.6444	Q9H4I2	1.8032	1.60646	ZHX3	ZHX3_HUMAN
0.804883	0.212015	1.39775	1.45869	2.9053	0.0112893	0.0710817	-3.37199	Q8IVF2	1.80239	0.875264	AHNAK2	AHNK2_HUMAN
-0.824916	-1.38955	-0.260285	-2.02909	-3.52877	0.0113052	0.0711054	-2.56342	O94864	1.80224	0.897124	SUPT7L	ST65G_HUMAN
-1.23762	-2.13659	-0.338644	1.80219	-3.01901	0.0113131	0.0711054	-3.23536	P09493	1.80224	1.34595	TPM1	TPM1_HUMAN
1.35842	0.409284	2.30755	-1.69106	3.35266	0.0113793	0.0714578	-2.65488	Q9Y478	1.80001	1.47915	PRKAB1	AAKB1_HUMAN
-0.707875	-1.21922	-0.196526	0.0842463	-3.07074	0.0113915	0.0714713	-3.20242	Q6NW29	1.79993	0.770828	RWDD4	RWDD4_HUMAN
-1.02953	-1.73586	-0.323197	-2.10972	-3.52053	0.0114231	0.071606	-2.57381	P35443	1.79908	1.12162	THBS4	TSP4_HUMAN
-0.743853	-1.29309	-0.194611	3.17392	-2.89827	0.0114486	0.0716501	-3.3855	P62249	1.7988	0.810514	RPS16	RS16_HUMAN
-1.23575	-2.12929	-0.342217	-1.23718	-3.06777	0.0114503	0.0716501	-3.20753	Q5SWX8	1.7988	1.3465	ODR4	ODR4_HUMAN
-0.743571	-1.26405	-0.223091	-0.280695	-3.34659	0.0114772	0.0717552	-2.84926	Q5TA50	1.79814	0.810505	CPTP	CPTP_HUMAN
-0.801379	-1.35211	-0.250649	-0.473779	-3.51462	0.0115085	0.0718764	-2.58127	O14683	1.79737	0.873887	TP53I11	P5I11_HUMAN
-0.800304	-1.39184	-0.208772	2.10297	-2.89529	0.0115168	0.0718764	-3.39123	P22694	1.79737	0.872715	PRKACB	KAPCB_HUMAN
0.409898	0.106781	0.713015	5.6032	2.89388	0.0115492	0.0719758	-3.39394	P37802	1.79675	0.447141	TAGLN2	TAGL2_HUMAN
-1.37967	-2.37074	-0.388601	-2.46057	-3.1317	0.0115575	0.0719758	-2.98541	Q9BVW5	1.79675	1.50502	TIPIN	TIPIN_HUMAN
-1.75706	-3.03031	-0.483805	-2.23013	-3.06108	0.0115838	0.0719758	-3.14609	Q9Y2G3	1.79675	1.9167	ATP11B	AT11B_HUMAN
0.752378	0.195679	1.30908	2.385	2.89222	0.0115876	0.0719758	-3.39714	P63313	1.79675	0.820738	TMSB10	TYB10_HUMAN
0.522667	0.150966	0.894367	-0.924797	3.21964	0.0115879	0.0719758	-2.931	P30414	1.79675	0.570156	NKTR	NKTR_HUMAN
-0.861372	-1.49334	-0.2294	-1.71107	-2.96062	0.0115936	0.0719758	-3.29263	Q9NQS1	1.79675	0.939636	AVEN	AVEN_HUMAN
0.7825	0.243693	1.32131	-0.311777	3.50776	0.0116085	0.0720049	-2.58993	Q9BRK3	1.79657	0.853684	MXRA8	MXRA8_HUMAN
0.552791	0.143301	0.96228	3.83998	2.88891	0.0116644	0.0722884	-3.4035	Q9BUF5	1.79479	0.603675	TUBB6	TBB6_HUMAN
-0.791229	-1.37851	-0.203947	-0.803408	-2.88317	0.0117984	0.0730554	-3.41451	Q9UBU9	1.79001	0.86637	NXF1	NXF1_HUMAN
-0.731117	-1.27397	-0.188261	1.76913	-2.88216	0.0118223	0.0731398	-3.41647	P21964	1.78949	0.800783	COMT	COMT_HUMAN
0.793526	0.244723	1.34233	-0.827199	3.49239	0.0118358	0.0731595	-2.60936	Q9UII4	1.78936	0.869198	HERC5	HERC5_HUMAN
-0.79406	-1.3434	-0.244723	-1.81256	-3.49134	0.0118515	0.0731635	-2.61069	Q6P1M3	1.78934	0.869795	LLGL2	L2GL2_HUMAN
0.778489	0.239866	1.31711	-1.94991	3.49097	0.0118571	0.0731635	-2.61116	Q8TEP8	1.78934	0.852739	CEP192	CE192_HUMAN
-3.68237	-6.34147	-1.02327	-0.304422	-3.11532	0.011873	0.0731981	-3.12338	Q5BJD5	1.78913	4.03406	TMEM41B	TM41B_HUMAN
-0.975206	-1.67964	-0.270776	-1.89732	-3.11436	0.0118918	0.0732504	-3.01369	Q9NZJ0	1.7888	1.06854	DTL	DTL_HUMAN
0.864052	0.239676	1.48843	-0.321548	3.11317	0.011915	0.0732858	-3.01561	P45973	1.78858	0.946863	CBX5	CBX5_HUMAN
0.550385	0.14456	0.95621	-0.106395	2.94589	0.0119192	0.0732858	-3.37185	Q9NUI1	1.78858	0.603134	DECR2	DECR2_HUMAN
-2.3796	-4.02824	-0.730951	-2.64728	-3.48622	0.0119286	0.0732858	-2.61718	Q9Y575	1.78858	2.60766	ASB3	ASB3_HUMAN
0.780377	0.19956	1.3612	2.47631	2.87528	0.0119855	0.0735153	-3.42967	P62841	1.78716	0.855847	RPS15	RS15_HUMAN
0.800215	0.245194	1.35524	-1.74018	3.48238	0.0119866	0.0735153	-2.62205	Q9UBN6	1.78716	0.877604	TNFRSF10D	TR10D_HUMAN
-0.672389	-1.17298	-0.171798	0.758637	-2.87444	0.0120056	0.0735678	-3.43128	O15269	1.78684	0.737549	SPTLC1	SPTC1_HUMAN
-1.3374	-2.3256	-0.34921	-1.06351	-2.93975	0.0120577	0.0738103	-3.3309	Q9UJM3	1.78535	1.46824	ERRFI1	ERRFI_HUMAN
-0.635768	-1.10951	-0.162026	0.152054	-2.87192	0.0120659	0.0738103	-3.43611	Q9NRW7	1.78535	0.697963	VPS45	VPS45_HUMAN
-1.32235	-2.30796	-0.336739	-1.52453	-2.87115	0.0120844	0.0738598	-3.43759	Q9BRT6	1.78504	1.45196	LLPH	LLPH_HUMAN
0.740453	0.190391	1.29051	-0.0436038	2.90059	0.0121175	0.0739982	-3.41605	P60604	1.78419	0.813415	UBE2G2	UB2G2_HUMAN
0.864268	0.262126	1.46641	-0.356317	3.46679	0.0122255	0.0745492	-2.64181	Q8WWM9	1.78082	0.951227	CYGB	CYGB_HUMAN
1.68638	0.451744	2.92101	-0.372758	3.02984	0.0122288	0.0745492	-3.27284	P55899	1.78082	1.85605	FCGRT	FCGRN_HUMAN
0.391773	0.0990662	0.68448	1.86487	2.86429	0.0122507	0.0746189	-3.45075	Q9Y3D8	1.78039	0.431295	AK6	KAD6_HUMAN
0.788439	0.199245	1.37763	0.7182	2.86368	0.0122656	0.0746452	-3.45191	Q9UPQ0	1.78023	0.868055	LIMCH1	LIMC1_HUMAN
0.805914	0.203301	1.40853	4.35629	2.86197	0.0123074	0.0748355	-3.45519	P61978	1.77908	0.887872	HNRNPK	HNRPK_HUMAN
-1.1421	-1.99637	-0.287831	1.46639	-2.86105	0.01233	0.0749092	-3.45696	P56134	1.77863	1.25856	ATP5MF	ATPK_HUMAN
0.469558	0.118238	0.820878	4.83251	2.86023	0.0123501	0.0749667	-3.45852	P23284	1.77828	0.517542	PPIB	PPIB_HUMAN
0.780318	0.235169	1.32547	-1.90299	3.45728	0.0123739	0.075047	-2.6539	Q8NFD5	1.77779	0.860294	ARID1B	ARI1B_HUMAN
-0.844575	-1.43496	-0.254193	-0.733359	-3.45528	0.0124053	0.0751734	-2.65644	Q9BW71	1.77702	0.931538	HIRIP3	HIRP3_HUMAN
-0.59725	-1.0225	-0.171998	-1.86078	-3.28998	0.0124335	0.0752799	-2.93085	Q96L50	1.77638	0.658986	LRR1	LLR1_HUMAN
-0.582612	-1.01777	-0.147452	0.0374289	-2.8849	0.0124918	0.0755686	-3.44553	Q9UBT7	1.77464	0.643468	CTNNAL1	CTNL1_HUMAN
-1.60693	-2.80212	-0.411746	-2.93767	-2.92046	0.012503	0.0755715	-3.36621	P08294	1.77462	1.7748	SOD3	SODE_HUMAN
-0.596183	-1.04347	-0.148896	2.81965	-2.85239	0.0125444	0.0757577	-3.47355	Q8N1G4	1.7735	0.658878	LRRC47	LRC47_HUMAN
0.808563	0.24148	1.37565	-0.960651	3.44386	0.0125865	0.0759472	-2.67096	O75581	1.77236	0.894167	LRP6	LRP6_HUMAN
-0.985896	-1.7234	-0.248394	-0.91894	-2.8805	0.0125988	0.075957	-3.45379	Q6UXV4	1.7723	1.09031	APOOL	MIC27_HUMAN
1.19313	0.321196	2.06507	-0.7826	3.07832	0.0126184	0.0759736	-3.07245	Q92673	1.7722	1.31957	SORL1	SORL_HUMAN
1.08576	0.270248	1.90127	0.9412	2.84917	0.012625	0.0759736	-3.47971	Q6RW13	1.7722	1.20082	AGTRAP	ATRAP_HUMAN
-0.582248	-1.01963	-0.144869	1.63033	-2.84883	0.0126337	0.0759736	-3.48037	Q13451	1.7722	0.64395	FKBP5	FKBP5_HUMAN
0.562155	0.13976	0.984551	0.282555	2.84808	0.0126525	0.076022	-3.4818	Q8WUX9	1.77191	0.62183	CHMP7	CHMP7_HUMAN
0.80251	0.238656	1.36636	-1.96295	3.43766	0.0126862	0.0761604	-2.67887	Q6AI12	1.77108	0.888115	ANKRD40	ANR40_HUMAN
0.894388	0.239258	1.54952	-0.941589	3.0712	0.0127673	0.076582	-3.08406	Q9UIM3	1.76856	0.991205	FKBPL	FKBPL_HUMAN
0.876808	0.259689	1.49393	-0.81821	3.43174	0.0127821	0.0766062	-2.68641	Q8IVH8	1.76841	0.971801	MAP4K3	M4K3_HUMAN
-1.82403	-3.19805	-0.450006	-1.55946	-2.84088	0.012835	0.0768581	-3.49557	Q13084	1.76691	2.02336	MRPL28	RM28_HUMAN
-1.69008	-2.95342	-0.426752	-0.460802	-2.9059	0.0128499	0.0768826	-3.39285	P51636	1.76676	1.87493	CAV2	CAV2_HUMAN
0.760805	0.224392	1.29722	-1.91172	3.42572	0.0128804	0.0770001	-2.69408	Q5T8I3	1.76607	0.84435	EEIG2	EEIG2_HUMAN
-0.777643	-1.32626	-0.229027	-1.70732	-3.42366	0.0129143	0.0771378	-2.69672	Q68CP9	1.76525	0.863437	ARID2	ARID2_HUMAN
-1.15005	-2.00667	-0.293418	0.706655	-2.94407	0.0129591	0.0773406	-3.42102	O43920	1.76405	1.27779	NDUFS5	NDUS5_HUMAN
-1.44093	-2.50008	-0.381784	0.0611969	-3.06053	0.0129937	0.0774818	-3.2135	Q13888;Q6P1K8	1.76321	1.60175	GTF2H2;GTF2H2C_2	TF2H2_HUMAN;T2H2L_HUMAN
0.756269	0.185204	1.32733	0.577808	2.83404	0.0130108	0.0774935	-3.50865	Q86U90	1.76314	0.840707	YRDC	YRDC_HUMAN
0.794163	0.194369	1.39396	0.817753	2.8335	0.0130249	0.0774935	-3.5097	Q5T0F9	1.76314	0.882832	CC2D1B	C2D1B_HUMAN
0.848124	0.207545	1.4887	2.82166	2.83336	0.0130284	0.0774935	-3.50996	Q9UNF1	1.76314	0.942818	MAGED2	MAGD2_HUMAN
-1.04447	-1.8335	-0.255438	0.395104	-2.8328	0.0130429	0.0775146	-3.51103	Q9HAU5	1.76302	1.16117	UPF2	RENT2_HUMAN
0.749635	0.203227	1.29604	-0.0110975	3.1413	0.0130746	0.0775932	-3.05215	Q15653	1.76255	0.833611	NFKBIB	IKBB_HUMAN
-1.8592	-3.17464	-0.543765	-4.42955	-3.41378	0.013078	0.0775932	-2.70934	Q9Y535	1.76255	2.06747	POLR3H	RPC8_HUMAN
-0.588477	-1.01766	-0.159298	-1.57623	-3.13955	0.01311	0.0777181	-3.16555	Q9H019	1.76182	0.654673	MTFR1L	MFR1L_HUMAN
0.77536	0.226184	1.32454	-0.663653	3.41012	0.0131391	0.0778253	-2.71401	Q8WZA1	1.76119	0.862888	POMGNT1	PMGT1_HUMAN
-1.04586	-1.83712	-0.254595	-0.560896	-2.82857	0.0131531	0.0778433	-3.51911	O75431	1.76108	1.16399	MTX2	MTX2_HUMAN
-0.831778	-1.46129	-0.202262	0.237731	-2.82759	0.0131789	0.077931	-3.52099	Q96ME1	1.76056	0.926001	FBXL18	FXL18_HUMAN
0.665231	0.163348	1.16711	1.58067	2.85608	0.0132093	0.0779659	-3.49958	O00506	1.76036	0.740674	STK25	STK25_HUMAN
0.532692	0.129368	0.936017	1.31385	2.82642	0.0132094	0.0779659	-3.52322	Q92692	1.76036	0.593105	NECTIN2	NECT2_HUMAN
0.831903	0.224116	1.43969	-0.599466	3.13399	0.0132232	0.0779659	-3.06347	Q7Z388	1.76036	0.926248	DPY19L4	D19L4_HUMAN
-0.907531	-1.55133	-0.263734	-0.638453	-3.4048	0.0132287	0.0779659	-2.72082	Q9NPE3	1.76036	1.01045	NOP10	NOP10_HUMAN
0.862538	0.24981	1.47527	1.85793	3.40008	0.0133086	0.0783719	-2.72685	Q13571	1.75798	0.961659	LAPTM5	LAPM5_HUMAN
-2.86939	-4.9442	-0.794592	-1.90436	-3.23964	0.0133555	0.0785825	-3.0037	Q8TCG2	1.75675	3.20138	PI4K2B	P4K2B_HUMAN
-1.40305	-2.4641	-0.341988	-1.38848	-2.84926	0.0133848	0.0786897	-3.45971	O75427	1.75612	1.56593	LRCH4	LRCH4_HUMAN
0.823681	0.237544	1.40982	-1.33135	3.39421	0.0134089	0.0787661	-2.73437	P62166	1.75567	0.919541	NCS1	NCS1_HUMAN
-1.00897	-1.77512	-0.242825	-1.22235	-2.81827	0.0134253	0.0787973	-3.53879	Q9Y5X2	1.75549	1.12651	SNX8	SNX8_HUMAN
-1.61494	-2.79876	-0.431132	-1.20183	-3.12356	0.013438	0.0788066	-3.07962	Q13595	1.75544	1.80313	TRA2A	TRA2A_HUMAN
-1.01914	-1.78416	-0.25412	-1.96929	-2.92137	0.0135036	0.0791261	-3.3352	Q7Z6B7	1.75358	1.13911	SRGAP1	SRGP1_HUMAN
-1.36192	-2.39743	-0.326414	1.7236	-2.81458	0.013524	0.0791799	-3.54582	P14406	1.75327	1.52251	COX7A2	CX7A2_HUMAN
0.541487	0.129579	0.953395	3.55127	2.81322	0.0135608	0.0793298	-3.54843	O75874	1.7524	0.605635	IDH1	IDHC_HUMAN
-1.16175	-2.04359	-0.279903	-1.21023	-2.8387	0.0136613	0.0798523	-3.53211	Q8IX04	1.74938	1.30162	UEVLD	UEVLD_HUMAN
-1.60003	-2.60962	-0.590433	-3.4182	-4.76434	0.0136943	0.0799621	-2.27154	O43566	1.74875	1.79332	RGS14	RGS14_HUMAN
-0.787605	-1.35088	-0.224329	0.225891	-3.37727	0.0137026	0.0799621	-2.75608	O14519	1.74875	0.882751	CDK2AP1	CDKA1_HUMAN
1.40901	0.354313	2.46371	-0.547676	2.96339	0.0137245	0.0800239	-3.31354	P54132	1.74839	1.57954	BLM	BLM_HUMAN
1.44034	0.409476	2.47121	-2.54777	3.37475	0.0137469	0.0800889	-2.75932	Q8N9M1	1.74802	1.61502	C19orf47	CS047_HUMAN
1.15597	0.277099	2.03483	0.758512	2.83414	0.0137824	0.0802297	-3.54064	P19440	1.74721	1.29675	GGT1	GGT1_HUMAN
-1.25436	-2.19442	-0.3143	-1.33903	-2.95985	0.0138093	0.0802533	-3.31961	Q86WC4	1.74707	1.40724	OSTM1	OSTM1_HUMAN
-2.42078	-4.18397	-0.657587	-1.01231	-3.21617	0.01381	0.0802533	-2.84616	Q5T5C0	1.74707	2.71582	STXBP5	STXB5_HUMAN
-1.14534	-1.96608	-0.324592	-3.76271	-3.37057	0.0138207	0.0802533	-2.76468	Q6ZMG9	1.74707	1.28493	CERS6	CERS6_HUMAN
-0.783853	-1.34566	-0.222043	-1.58354	-3.36995	0.0138317	0.0802533	-2.76547	Q04864	1.74707	0.879387	REL	REL_HUMAN
-0.814482	-1.432	-0.196959	-0.276567	-2.86496	0.0138773	0.0804518	-3.39319	Q96NB2	1.74593	0.914344	SFXN2	SFXN2_HUMAN
-0.867695	-1.52836	-0.207031	0.263313	-2.83	0.0138934	0.0804797	-3.54839	Q9BV79	1.74577	0.974172	MECR	MECR_HUMAN
-1.55762	-2.7483	-0.366938	2.4708	-2.7995	0.0139351	0.080606	-3.57457	P20742	1.74505	1.74948	PZP	PZP_HUMAN
-0.643514	-1.13545	-0.151579	2.00392	-2.7994	0.0139379	0.080606	-3.57477	Q14166	1.74505	0.72278	TTLL12	TTL12_HUMAN
-0.709154	-1.24965	-0.168657	0.026565	-2.82714	0.0139705	0.0806706	-3.55373	O00178	1.74468	0.796674	GTPBP1	GTPB1_HUMAN
-0.793164	-1.39978	-0.186551	0.110147	-2.79812	0.0139734	0.0806706	-3.57721	Q9UNQ2	1.74468	0.891052	DIMT1	DIM1_HUMAN
-1.13315	-1.94745	-0.318846	-0.879893	-3.36109	0.0139899	0.0806706	-2.77687	Q6NXT4	1.74468	1.27299	SLC30A6	ZNT6_HUMAN
-1.33421	-2.32068	-0.347746	-1.38655	-3.09684	0.0140057	0.0806706	-3.23238	Q96EN8	1.74468	1.49887	MOCOS	MOCOS_HUMAN
-0.67423	-1.1901	-0.158362	-0.45582	-2.79695	0.0140059	0.0806706	-3.57944	Q9NVA1	1.74468	0.75744	UQCC1	UQCC1_HUMAN
0.925488	0.25975	1.59123	-0.979089	3.35773	0.0140503	0.0808602	-2.78118	Q9C035	1.7436	1.04035	TRIM5	TRIM5_HUMAN
-3.52823	-6.1085	-0.947957	-1.83443	-3.20313	0.0140695	0.0808758	-3.0567	Q9NRW3	1.74351	3.96633	APOBEC3C	ABC3C_HUMAN
-0.735372	-1.27964	-0.191099	-1.67198	-3.09362	0.0140758	0.0808758	-3.23742	P11362	1.74351	0.826683	FGFR1	FGFR1_HUMAN
0.637537	0.148497	1.12658	2.13078	2.78982	0.0142055	0.0815554	-3.59301	Q93052	1.73965	0.718291	LPP	LPP_HUMAN
0.694793	0.161329	1.22826	3.71051	2.78718	0.0142801	0.0818927	-3.59803	Q01518	1.73774	0.783659	CAP1	CAP1_HUMAN
-1.76385	-3.08518	-0.442513	-1.07861	-3.00301	0.0142874	0.0818927	-3.19531	O14880	1.73774	1.98945	MGST3	MGST3_HUMAN
1.07612	0.249351	1.90289	1.99548	2.78543	0.01433	0.0820706	-3.60138	P13647	1.73673	1.21446	KRT5	K2C5_HUMAN
0.916259	0.213569	1.61895	1.44759	2.80966	0.0144508	0.082696	-3.53357	P49006	1.73322	1.03614	MARCKSL1	MRP_HUMAN
0.545308	0.125588	0.965028	0.849343	2.78034	0.0144755	0.0827702	-3.61106	Q5T5P2	1.73281	0.616805	KIAA1217	SKT_HUMAN
-0.864792	-1.52849	-0.201091	1.63147	-2.80762	0.014508	0.0828893	-3.53737	P01911	1.73214	0.978554	HLA-DRB1	DRB1_HUMAN
-0.728514	-1.28978	-0.167244	-0.532469	-2.77768	0.014552	0.0830742	-3.61612	Q8IUI8	1.73111	0.824841	CRLF3	CRLF3_HUMAN
0.782302	0.2148	1.3498	-2.72821	3.32955	0.0145687	0.0831027	-2.81748	Q16254	1.73095	0.885822	E2F4	E2F4_HUMAN
0.5926	0.150435	1.03476	-1.03099	3.06869	0.0146306	0.0833885	-3.16476	Q8NB16	1.72936	0.671635	MLKL	MLKL_HUMAN
0.420182	0.0960691	0.744295	4.6831	2.77432	0.0146492	0.0834275	-3.6225	P25705	1.72914	0.476281	ATP5F1A	ATPA_HUMAN
-1.10893	-1.9647	-0.253148	4.35244	-2.77304	0.0146863	0.0835718	-3.62492	P84098	1.72834	1.25756	RPL19	RL19_HUMAN
1.30283	0.297163	2.3085	1.07364	2.77236	0.0147063	0.0836186	-3.62623	O95273	1.72808	1.47768	CCNDBP1	CCDB1_HUMAN
0.975696	0.224698	1.72669	0.0506683	2.79947	0.0147385	0.0837343	-3.55255	Q2TB90	1.72744	1.10705	HKDC1	HKDC1_HUMAN
0.907064	0.205743	1.60839	2.002	2.76781	0.0148395	0.0842409	-3.63487	Q14157	1.72463	1.03085	UBAP2L	UBP2L_HUMAN
0.796619	0.180438	1.4128	1.06063	2.76667	0.014873	0.0843187	-3.63703	Q9UBB4	1.72421	0.905561	ATXN10	ATX10_HUMAN
0.571208	0.129306	1.01311	0.317808	2.7662	0.0148869	0.0843187	-3.63792	P51809	1.72421	0.649324	VAMP7	VAMP7_HUMAN
-1.23087	-2.15265	-0.309078	-3.47186	-3.05742	0.0148888	0.0843187	-3.18227	Q5TCQ9	1.72421	1.39919	MAGI3	MAGI3_HUMAN
0.782012	0.211606	1.35242	-0.212815	3.31137	0.0149142	0.0843948	-2.84096	Q8NBA8	1.72379	0.889173	DTWD2	DTWD2_HUMAN
3.02329	1.28671	4.75987	-1.23847	6.53575	0.0149547	0.0845566	-2.23679	Q96B49	1.7229	3.43936	TOMM6	TOM6_HUMAN
0.78723	0.212416	1.36204	-1.84287	3.30791	0.014981	0.084638	-2.84544	Q5VTE6	1.72245	0.895801	ANGEL2	ANGE2_HUMAN
-1.24859	-2.2136	-0.283579	-2.07763	-2.78797	0.0150698	0.0850007	-3.57394	P32780	1.72046	1.42243	GTF2H1	TF2H1_HUMAN
-0.544759	-0.967148	-0.122371	0.183611	-2.75999	0.0150712	0.0850007	-3.6497	Q13464	1.72046	0.620607	ROCK1	ROCK1_HUMAN
0.78524	0.176317	1.39416	2.46108	2.75966	0.0150812	0.0850007	-3.65034	P18754	1.72046	0.89457	RCC1	RCC1_HUMAN
-1.3397	-2.35477	-0.324635	-0.155003	-2.96909	0.0151117	0.0851052	-3.36399	Q14181	1.71989	1.52674	POLA2	DPOA2_HUMAN
0.600944	0.137855	1.06403	1.57813	2.81877	0.0151343	0.085117	-3.55173	O43676	1.71982	0.684868	NDUFB3	NDUB3_HUMAN
0.495609	0.110971	0.880248	1.07998	2.75741	0.0151484	0.085117	-3.6546	O00401	1.71982	0.564823	WASL	WASL_HUMAN
-1.21451	-2.15411	-0.274916	-0.542406	-2.78523	0.0151498	0.085117	-3.63192	O15084	1.71982	1.38412	ANKRD28	ANR28_HUMAN
0.759403	0.203272	1.31553	-1.84401	3.29818	0.0151705	0.0851661	-2.85803	O15550	1.71955	0.865592	KDM6A	KDM6A_HUMAN
0.853056	0.205691	1.50042	-1.15903	2.9644	0.0152292	0.0854125	-3.37169	Q8NG31	1.71821	0.973101	KNL1	KNL1_HUMAN
0.797707	0.197376	1.39804	0.288482	3.04248	0.0152385	0.0854125	-3.00589	P17706	1.71821	0.909963	PTPN2	PTN2_HUMAN
0.747467	0.166467	1.32847	0.503163	2.75316	0.0152766	0.085479	-3.66266	Q9H3Q1	1.71785	0.852833	CDC42EP4	BORG4_HUMAN
0.513666	0.115637	0.911695	0.421338	2.78077	0.0152806	0.085479	-3.5873	Q9H4E7	1.71785	0.586074	DEF6	DEFI6_HUMAN
-0.843855	-1.49991	-0.187802	1.63654	-2.75261	0.0152933	0.085479	-3.66371	P24941	1.71785	0.962809	CDK2	CDK2_HUMAN
0.806035	0.214589	1.39748	-2.61581	3.29168	0.0152985	0.085479	-2.86644	Q9P1T7	1.71785	0.919657	MDFIC	MDFIC_HUMAN
0.73703	0.163886	1.31017	3.04721	2.75193	0.0153139	0.0854976	-3.665	P07951	1.71774	0.840974	TPM2	TPM2_HUMAN
-1.57421	-2.79514	-0.353279	-2.60153	-2.77825	0.0153553	0.0856331	-3.6449	P37275	1.71701	1.797	ZEB1	ZEB1_HUMAN
-1.00274	-1.77428	-0.231191	-0.340093	-2.85004	0.0153678	0.0856331	-3.53573	Q9P2I0	1.71701	1.14464	CPSF2	CPSF2_HUMAN
-0.931975	-1.602	-0.261949	-2.67708	-3.50793	0.0153744	0.0856331	-2.7526	O43439	1.71701	1.06387	CBFA2T2	MTG8R_HUMAN
-0.718444	-1.24694	-0.189943	-1.55567	-3.28341	0.015463	0.0860594	-2.87716	P54277	1.71469	0.821227	PMS1	PMS1_HUMAN
-0.792319	-1.40972	-0.174918	1.03982	-2.7463	0.0154855	0.0861121	-3.67566	O14933	1.7144	0.905821	UBE2L6	UB2L6_HUMAN
-0.848755	-1.47344	-0.224074	-2.92389	-3.28173	0.0154968	0.0861121	-2.87934	Q24JP5	1.7144	0.970342	TMEM132A	T132A_HUMAN
1.07009	0.270231	1.86995	-0.296015	3.13394	0.0155364	0.0862248	-2.96241	Q8N5I2	1.71379	1.22382	ARRDC1	ARRD1_HUMAN
0.780335	0.205615	1.35506	-2.08929	3.27946	0.0155423	0.0862248	-2.88228	Q86X27	1.71379	0.892439	RALGPS2	RGPS2_HUMAN
-1.04382	-1.84885	-0.238792	0.228999	-2.84341	0.0155535	0.0862248	-3.54746	P82930	1.71379	1.19378	MRPS34	RT34_HUMAN
-1.08893	-1.93832	-0.239532	0.752853	-2.7435	0.0155717	0.0862583	-3.68098	Q16540	1.71361	1.24549	MRPL23	RM23_HUMAN
1.95316	0.586727	3.31959	-0.971108	3.84855	0.0157153	0.0869858	-2.61469	Q969T4	1.70969	2.23911	UBE2E3	UB2E3_HUMAN
0.528791	0.132263	0.925319	-1.65543	3.12387	0.015763	0.0871817	-3.1722	Q6PCB5	1.70864	0.606582	RSBN1L	RSBNL_HUMAN
0.749183	0.195437	1.30293	-1.44837	3.2678	0.015779	0.0872025	-2.89742	Q9Y6B7	1.70853	0.859453	AP4B1	AP4B1_HUMAN
0.731592	0.190453	1.27273	-1.50464	3.26542	0.0158279	0.0873483	-2.90052	Q9Y4F3	1.70775	0.839657	MARF1	MARF1_HUMAN
-1.17546	-2.08903	-0.261882	0.0718697	-2.79481	0.01583	0.0873483	-3.59526	Q15287	1.70775	1.34909	RNPS1	RNPS1_HUMAN
0.725032	0.188252	1.26181	-1.30852	3.26242	0.0158896	0.0875964	-2.90441	Q5W0Z9	1.70642	0.832774	ZDHHC20	ZDH20_HUMAN
-0.825559	-1.47203	-0.179091	0.344891	-2.73286	0.0159031	0.0875964	-3.70112	Q9BUK6	1.70642	0.94824	MSTO1	MSTO1_HUMAN
-0.895365	-1.59444	-0.196294	-0.717607	-2.75981	0.015912	0.0875964	-3.6792	Q96DM3	1.70642	1.02842	RMC1	RMC1_HUMAN
0.880782	0.20521	1.55635	-0.759334	2.93296	0.016043	0.0882488	-3.10518	Q2KHT3	1.70294	1.01373	CLEC16A	CL16A_HUMAN
1.07476	0.265162	1.88435	-0.878751	3.10975	0.0160867	0.0883984	-2.99673	O43278	1.70215	1.23757	SPINT1	SPIT1_HUMAN
0.524605	0.112891	0.936319	1.72811	2.72679	0.0160951	0.0883984	-3.71259	Q9UNE7	1.70215	0.604075	STUB1	CHIP_HUMAN
-1.14329	-2.03155	-0.255032	-0.406071	-2.82255	0.0161527	0.0886464	-3.50972	Q6P1N9	1.70084	1.3175	TATDN1	TATD1_HUMAN
1.19189	0.255492	2.1283	0.00961209	2.7239	0.0161875	0.088734	-3.71807	Q5T9A4	1.70037	1.37388	ATAD3B	ATD3B_HUMAN
-0.907013	-1.61205	-0.201977	1.57776	-2.82116	0.0161937	0.088734	-3.51219	Q16394	1.70037	1.0455	EXT1	EXT1_HUMAN
-0.806709	-1.4408	-0.172616	1.54709	-2.72257	0.01623	0.0888395	-3.72057	Q96IU4	1.69982	0.930189	ABHD14B	ABHEB_HUMAN
1.01116	0.239631	1.78269	2.48181	3.00084	0.016259	0.0888395	-3.06898	Q92540	1.69982	1.16593	SMG7	SMG7_HUMAN
0.5377	0.1241	0.951299	-0.825393	2.92462	0.0162662	0.0888395	-3.32328	O95453	1.69982	0.620003	PARN	PARN_HUMAN
0.496739	0.114614	0.878864	0.242238	2.92437	0.0162729	0.0888395	-3.43759	Q969T7	1.69982	0.572773	NT5C3B	5NT3B_HUMAN
-0.900087	-1.60795	-0.192228	0.89068	-2.72115	0.0162756	0.0888395	-3.72325	Q9P0J0	1.69982	1.03786	NDUFA13	NDUAD_HUMAN
-1.79336	-3.14872	-0.438011	-0.228779	-3.09956	0.0163248	0.0889612	-2.99795	P68431;Q16695;Q71DI3	1.69917	2.06865	H3C12;H3-4;H3C13	H31_HUMAN;H31T_HUMAN;H32_HUMAN
-0.741905	-1.29472	-0.189095	-2.10478	-3.24153	0.0163266	0.0889612	-2.93158	Q6ZV89	1.69917	0.855789	SH2D5	SH2D5_HUMAN
0.772882	0.196914	1.34885	-2.15273	3.24111	0.0163357	0.0889612	-2.93214	Q96B01	1.69917	0.891521	RAD51AP1	R51A1_HUMAN
0.701834	0.149432	1.25424	-1.02416	2.71891	0.016348	0.0889612	-3.72749	O00291	1.69917	0.809567	HIP1	HIP1_HUMAN
-1.03065	-1.842	-0.219303	3.3771	-2.71844	0.0163631	0.0889752	-3.72837	P61970	1.6991	1.18891	NUTF2	NTF2_HUMAN
-0.877521	-1.53215	-0.222889	-2.30757	-3.23772	0.016408	0.0891507	-2.93656	Q14703	1.69817	1.01282	MBTPS1	MBTP1_HUMAN
1.81686	0.414927	3.21879	0.0578522	2.91544	0.0165156	0.0896667	-3.33826	Q96SL1	1.69546	2.10034	SLC49A4	DIRC2_HUMAN
-0.738399	-1.3209	-0.155897	0.295236	-2.71275	0.0165483	0.0897756	-3.73912	P49840	1.69489	0.853896	GSK3A	GSK3A_HUMAN
-0.793952	-1.38795	-0.199956	-1.57882	-3.22841	0.0166079	0.0900301	-2.94869	Q2VPB7	1.69356	0.91886	AP5B1	AP5B1_HUMAN
-1.21874	-2.18122	-0.256255	0.0110051	-2.70977	0.0166459	0.0901672	-3.74474	Q9NRF8	1.69285	1.41107	CTPS2	PYRG2_HUMAN
0.698273	0.146399	1.25015	5.68693	2.7077	0.0167141	0.0904679	-3.74865	Q06830	1.69128	0.809219	PRDX1	PRDX1_HUMAN
0.73578	0.184068	1.28749	-0.324652	3.22117	0.0167654	0.0906761	-2.95814	Q5T9L3	1.6902	0.853231	WLS	WLS_HUMAN
0.890003	0.213111	1.56689	-1.33694	3.08004	0.0167912	0.0906901	-3.03898	Q9NY93	1.69012	1.03212	DDX56	DDX56_HUMAN
0.751487	0.187744	1.31523	5.14731	3.21973	0.016797	0.0906901	-2.96003	O15381	1.69012	0.871483	NVL	NVL_HUMAN
-1.13828	-2.02956	-0.247003	-0.841597	-2.80067	0.0168063	0.0906901	-3.54826	Q99538	1.69012	1.32004	LGMN	LGMN_HUMAN
1.1831	0.246548	2.11965	-0.156132	2.70337	0.0168578	0.0908356	-3.75682	P60033	1.68937	1.37262	CD81	CD81_HUMAN
0.635984	0.135678	1.13629	-0.901277	2.76122	0.0168589	0.0908356	-3.70909	O00194	1.68937	0.737866	RAB27B	RB27B_HUMAN
0.844907	0.210061	1.47975	-0.764281	3.21454	0.016911	0.0909272	-2.9668	Q8N5J2	1.68889	0.980533	MINDY1	MINY1_HUMAN
-1.35633	-2.40002	-0.312637	-2.50759	-2.97556	0.0169129	0.0909272	-3.3096	P47895	1.68889	1.57405	ALDH1A3	AL1A3_HUMAN
0.735082	0.182704	1.28746	-0.603494	3.21424	0.0169177	0.0909272	-2.96719	Q9BU76	1.68889	0.853079	MMTAG2	MMTA2_HUMAN
-0.663957	-1.19004	-0.137878	1.25914	-2.70088	0.016941	0.0909272	-3.76152	Q9BQ67	1.68889	0.770537	GRWD1	GRWD1_HUMAN
1.05635	0.219333	1.89336	1.80004	2.70078	0.0169441	0.0909272	-3.76169	Q9UMX0	1.68889	1.22592	UBQLN1	UBQL1_HUMAN
1.0316	0.237385	1.82582	-0.61394	2.97405	0.0169527	0.0909272	-3.10961	Q6P1K2	1.68889	1.1972	PMF1	PMF1_HUMAN
-0.662964	-1.16843	-0.157502	-1.13565	-3.07245	0.0169762	0.0909842	-3.24744	Q3B726	1.6886	0.769519	POLR1F	RPA43_HUMAN
1.13185	0.253274	2.01043	1.02299	2.89813	0.0169962	0.0910226	-3.16067	Q5VWZ2	1.6884	1.31393	LYPLAL1	LYPL1_HUMAN
0.811309	0.167668	1.45495	1.12235	2.69748	0.017055	0.0912689	-3.76792	O00193	1.68713	0.942529	SMAP	SMAP_HUMAN
-0.933694	-1.67471	-0.192678	2.40059	-2.69645	0.0170896	0.091385	-3.76985	Q15843	1.68653	1.08509	NEDD8	NEDD8_HUMAN
-1.93057	-3.42117	-0.439976	-1.74079	-2.96552	0.01718	0.0917555	-3.43837	Q9P086	1.68462	2.24616	MED11	MED11_HUMAN
-0.555861	-0.996226	-0.115496	-0.571021	-2.7199	0.0171848	0.0917555	-3.75318	Q9Y4R8	1.68462	0.646727	TELO2	TELO2_HUMAN
-1.08758	-1.94969	-0.225463	0.674459	-2.71828	0.0172385	0.0919732	-3.75618	Q16762	1.6835	1.2662	TST	THTR_HUMAN
-1.12936	-2.00233	-0.256401	-2.37706	-2.9622	0.0172695	0.0920062	-3.33041	Q99496	1.68333	1.31499	RNF2	RING2_HUMAN
-1.54207	-2.73406	-0.350083	-2.39233	-2.96216	0.0172706	0.0920062	-3.44366	Q14807	1.68333	1.79553	KIF22	KIF22_HUMAN
0.463721	0.0947626	0.832679	0.50122	2.68964	0.0173208	0.0921641	-3.78267	Q9NV70	1.68252	0.540197	EXOC1	EXOC1_HUMAN
-1.08961	-1.95428	-0.224934	0.157087	-2.7153	0.017338	0.0921641	-3.7617	Q9NVN3	1.68252	1.26931	RIC8B	RIC8B_HUMAN
-1.44807	-2.55746	-0.338682	-0.808008	-3.05766	0.0173431	0.0921641	-3.26911	O75446	1.68252	1.68689	SAP30	SAP30_HUMAN
0.715657	0.174581	1.25673	-1.47769	3.19467	0.0173557	0.0921641	-2.99279	Q9Y6M4	1.68252	0.833682	CSNK1G3	KC1G3_HUMAN
0.54644	0.111437	0.981443	1.57867	2.68822	0.0173694	0.0921641	-3.78535	P08240	1.68252	0.636558	SRPRA	SRPRA_HUMAN
-0.933644	-1.67702	-0.190271	0.898784	-2.68776	0.0173854	0.0921641	-3.78623	P09488	1.68252	1.08762	GSTM1	GSTM1_HUMAN
0.586537	0.119504	1.05357	0.936867	2.68759	0.0173912	0.0921641	-3.78654	Q02252	1.68252	0.683269	ALDH6A1	MMSA_HUMAN
0.88835	0.21609	1.56061	-0.95148	3.19173	0.0174226	0.0922616	-2.99664	Q9NPR9	1.68202	1.03516	GPR108	GP108_HUMAN
0.840853	0.203617	1.47809	-0.314794	3.18712	0.0175278	0.0927497	-3.00267	Q0ZGT2	1.67953	0.981272	NEXN	NEXN_HUMAN
0.779936	0.188636	1.37124	-3.31433	3.18588	0.0175563	0.0928314	-3.00429	P20336	1.67911	0.910408	RAB3A	RAB3A_HUMAN
-0.614915	-1.10551	-0.124323	-0.501154	-2.68232	0.017573	0.0928501	-3.79646	Q92896	1.67901	0.717822	GLG1	GSLG1_HUMAN
-0.786121	-1.38392	-0.188321	-1.68587	-3.17623	0.0177796	0.0938722	-3.01694	Q9H4I3	1.67383	0.920522	TRABD	TRABD_HUMAN
-0.891811	-1.60507	-0.178555	2.00114	-2.67573	0.0178027	0.0938934	-3.80884	Q16576	1.67372	1.04435	RBBP7	RBBP7_HUMAN
0.733456	0.175475	1.29144	-0.921946	3.17492	0.0178101	0.0938934	-3.01866	Q9NZM5	1.67372	0.858908	NOP53	NOP53_HUMAN
-2.75914	-4.92354	-0.594742	-3.27092	-2.86778	0.017874	0.0941603	-3.53069	Q96RL1	1.67238	3.23367	UIMC1	UIMC1_HUMAN
-0.977104	-1.75929	-0.194913	0.0105715	-2.67327	0.0178892	0.0941707	-3.81346	Q9NNW7	1.67232	1.14519	TXNRD2	TRXR2_HUMAN
-0.655715	-1.18108	-0.130348	3.99923	-2.67096	0.017971	0.0944919	-3.81781	P62906	1.67071	0.769255	RPL10A	RL10A_HUMAN
-0.629066	-1.13311	-0.125019	3.12717	-2.67079	0.0179769	0.0944919	-3.81812	P07099	1.67071	0.737992	EPHX1	HYEP_HUMAN
-1.1574	-2.04007	-0.274729	-1.18707	-3.16711	0.0179934	0.0945089	-3.02891	P52848	1.67062	1.35788	NDST1	NDST1_HUMAN
0.653451	0.143677	1.16323	-0.596586	2.93502	0.018019	0.0945319	-3.16887	Q8IY21	1.67051	0.766692	DDX60	DDX60_HUMAN
0.665522	0.131962	1.19908	1.66248	2.66928	0.0180305	0.0945319	-3.82096	Q969T9	1.67051	0.780854	WBP2	WBP2_HUMAN
-0.619411	-1.11604	-0.122778	0.696615	-2.66906	0.0180383	0.0945319	-3.82137	P11172	1.67051	0.726752	UMPS	UMPS_HUMAN
0.55474	0.109899	0.999581	2.77427	2.6687	0.0180511	0.0945319	-3.82205	O60684	1.67051	0.650874	KPNA6	IMA7_HUMAN
0.84455	0.199813	1.48929	-1.20154	3.16389	0.0180696	0.0945591	-3.03314	Q92908	1.67037	0.990988	GATA6	GATA6_HUMAN
0.692116	0.163283	1.22095	-0.508255	3.1611	0.0181358	0.0948033	-3.0368	Q68CZ6	1.66915	0.812718	HAUS3	HAUS3_HUMAN
-0.766325	-1.38143	-0.151223	0.780232	-2.66613	0.018143	0.0948033	-3.82688	P04156	1.66915	0.899859	PRNP	PRIO_HUMAN
1.27068	0.253232	2.28812	-1.45446	2.69106	0.018166	0.0948256	-3.80646	Q7Z589	1.66904	1.49219	EMSY	EMSY_HUMAN
-0.462819	-0.834429	-0.0912095	0.173683	-2.66526	0.018174	0.0948256	-3.82851	Q13438	1.66904	0.543503	OS9	OS9_HUMAN
-1.28841	-2.28724	-0.289588	-1.48355	-3.02168	0.0182711	0.0952623	-3.32192	P56277	1.66685	1.51501	CMC4	CMC4_HUMAN
1.28955	0.289611	2.28949	-0.831728	3.02098	0.0182898	0.0952897	-3.12319	Q9Y2H5	1.66672	1.51647	PLEKHA6	PKHA6_HUMAN
1.36537	0.296165	2.43457	-0.682702	2.92392	0.0183346	0.0954528	-3.18573	Q16611	1.6659	1.60641	BAK1	BAK_HUMAN
0.612788	0.119773	1.1058	1.73231	2.6599	0.018367	0.0954613	-3.83857	Q71RC2	1.66586	0.720987	LARP4	LARP4_HUMAN
-1.49717	-2.67034	-0.324005	-3.23195	-2.92205	0.0183884	0.0954613	-3.39296	Q96C92	1.66586	1.76153	ENTR1	ENTR1_HUMAN
0.677582	0.132314	1.22285	5.08845	2.6593	0.0183888	0.0954613	-3.8397	P62736	1.66586	0.797222	ACTA2	ACTA_HUMAN
-1.17348	-2.10476	-0.242201	-1.09581	-2.79511	0.0183935	0.0954613	-3.67589	Q9ULK4	1.66586	1.38068	MED23	MED23_HUMAN
-0.849139	-1.53086	-0.16742	-0.975205	-2.68394	0.0184166	0.0954613	-3.76634	Q9UHJ6	1.66586	0.999071	SHPK	SHPK_HUMAN
1.05129	0.24489	1.85768	-1.93519	3.14884	0.0184301	0.0954613	-3.05291	Q8IYH5	1.66586	1.23691	ZZZ3	ZZZ3_HUMAN
1.0017	0.223478	1.77993	-1.19618	3.01521	0.0184437	0.0954613	-3.13144	O75113	1.66586	1.17857	N4BP1	N4BP1_HUMAN
0.394322	0.0768194	0.711825	3.24827	2.65778	0.0184438	0.0954613	-3.84254	P47756	1.66586	0.463948	CAPZB	CAPZB_HUMAN
1.02185	0.237529	1.80617	-1.45118	3.14682	0.0184792	0.0955749	-3.05557	Q53T94	1.6653	1.20269	TAF1B	TAF1B_HUMAN
-1.86242	-3.33412	-0.390725	-1.94119	-2.84688	0.0185051	0.0956154	-3.6394	Q13432	1.66509	2.19228	UNC119	U119A_HUMAN
-1.10321	-1.97996	-0.226463	-1.12008	-2.79117	0.01852	0.0956154	-3.60784	P23142	1.66509	1.2986	FBLN1	FBLN1_HUMAN
-1.19023	-2.13622	-0.244248	-1.39723	-2.79094	0.0185275	0.0956154	-3.60823	O43818	1.66509	1.40104	RRP9	U3IP2_HUMAN
0.933928	0.185221	1.68264	0.827654	2.70951	0.0185724	0.095737	-3.80269	Q6NZY4	1.66449	1.09974	ZCCHC8	ZCHC8_HUMAN
0.764224	0.176886	1.35156	-1.02287	3.14276	0.018578	0.095737	-3.06091	Q7L3B6	1.66449	0.899903	CDC37L1	CD37L_HUMAN
0.709229	0.163279	1.25518	-1.39956	3.13771	0.018702	0.0963056	-3.06756	Q9NXN4	1.66167	0.836561	GDAP2	GDAP2_HUMAN
0.68866	0.158312	1.21901	-1.03753	3.13634	0.0187357	0.0964094	-3.06936	Q9Y5J1	1.66116	0.81255	UTP18	UTP18_HUMAN
1.53457	0.336553	2.73259	-1.57354	3.00059	0.0188394	0.0967742	-3.35293	O94916	1.65936	1.81261	NFAT5	NFAT5_HUMAN
1.69911	0.504671	2.89354	-1.68605	4.27642	0.0188454	0.0967742	-2.58584	Q86XK2	1.65936	2.00695	FBXO11	FBX11_HUMAN
0.556732	0.106524	1.00694	3.54587	2.64636	0.0188633	0.0967742	-3.86395	Q08209	1.65936	0.6576	PPP3CA	PP2BA_HUMAN
-1.53099	-2.73745	-0.324524	-1.86501	-2.90558	0.0188687	0.0967742	-3.53259	Q8TEY7	1.65936	1.80837	USP33	UBP33_HUMAN
0.858904	0.16426	1.55355	3.0278	2.64605	0.0188748	0.0967742	-3.86453	Q9UI12	1.65936	1.01452	ATP6V1H	VATH_HUMAN
-0.717853	-1.27241	-0.1633	-2.62881	-3.12659	0.0189777	0.097201	-3.08221	O43567	1.65726	0.848988	RNF13	RNF13_HUMAN
-1.00985	-1.82757	-0.192128	0.270365	-2.64281	0.0189954	0.097201	-3.87058	Q7Z5L9	1.65726	1.19433	IRF2BP2	I2BP2_HUMAN
1.07469	0.220583	1.9288	0.152234	2.83061	0.019012	0.097201	-3.47667	P08842	1.65726	1.27101	STS	STS_HUMAN
-0.609489	-1.10311	-0.11587	0.366155	-2.64235	0.0190128	0.097201	-3.87146	Q9H0C8	1.65726	0.720829	ILKAP	ILKAP_HUMAN
-0.373655	-0.676493	-0.0708163	1.26662	-2.64043	0.0190846	0.0974975	-3.87504	Q9Y399	1.6558	0.4423	MRPS2	RT02_HUMAN
-1.17641	-2.11763	-0.235187	-0.670539	-2.77249	0.0191327	0.0976482	-3.63966	Q8TCT7	1.65507	1.39315	SPPL2B	SPP2B_HUMAN
0.601357	0.113691	1.08902	1.4476	2.63892	0.0191416	0.0976482	-3.87788	Q96IF1	1.65507	0.712152	AJUBA	AJUBA_HUMAN
-1.75597	-3.14482	-0.367124	-2.42336	-2.89493	0.0191862	0.0978053	-3.43524	Q96QD8	1.6543	2.08046	SLC38A2	S38A2_HUMAN
-1.72385	-3.12274	-0.324967	-3.72274	-2.63714	0.0192086	0.0978492	-3.8812	Q9NS56	1.65408	2.04267	TOPORS	TOPRS_HUMAN
0.918048	0.206198	1.6299	-1.15743	3.11498	0.0192703	0.0980931	-3.09751	Q5VUM1	1.6529	1.08862	SDHAF4	SDHF4_HUMAN
-0.705893	-1.25351	-0.158278	-0.823305	-3.11345	0.0193092	0.0981773	-3.09953	Q8NHU3	1.65249	0.837254	SGMS2	SMS2_HUMAN
-0.770988	-1.3973	-0.144676	2.43089	-2.63434	0.0193145	0.0981773	-3.88643	Q9BSJ8	1.65249	0.914463	ESYT1	ESYT1_HUMAN
1.20379	0.225601	2.18197	1.35846	2.63356	0.0193442	0.0982579	-3.88789	Q9NZJ9	1.65209	1.42814	NUDT4	NUDT4_HUMAN
-0.91904	-1.66606	-0.172019	-1.59637	-2.63279	0.0193735	0.0983362	-3.88933	Q9H147	1.65171	1.09058	DNTTIP1	TDIF1_HUMAN
0.835325	0.155688	1.51496	2.2984	2.63023	0.0194713	0.0987624	-3.89412	Q4VC31	1.64964	0.992479	MIX23	MIX23_HUMAN
0.532406	0.0987665	0.966045	3.81364	2.62742	0.0195792	0.0992142	-3.89937	P62244	1.64746	0.633409	RPS15A	RS15A_HUMAN
-0.729652	-1.29768	-0.161621	-1.64868	-3.10258	0.0195884	0.0992142	-3.11389	Q8WV41	1.64746	0.868076	SNX33	SNX33_HUMAN
0.702316	0.155257	1.24937	-0.277042	3.10082	0.0196338	0.0993733	-3.11621	Q8WUD6	1.64669	0.835943	CHPT1	CHPT1_HUMAN
0.654156	0.120904	1.18741	1.87143	2.62521	0.0196644	0.0994573	-3.90349	O94905	1.64629	0.778812	ERLIN2	ERLN2_HUMAN
-0.698899	-1.26894	-0.128855	5.16472	-2.62375	0.0197211	0.0996731	-3.90623	P32119	1.64525	0.832606	PRDX2	PRDX2_HUMAN
0.581819	0.107041	1.0566	0.975494	2.62248	0.0197701	0.0998495	-3.90859	Q5VWQ8	1.6444	0.693484	DAB2IP	DAB2P_HUMAN
-0.81819	-1.4777	-0.158679	-0.519448	-2.75191	0.0198306	0.100084	-3.67467	Q8IY22	1.64327	0.975889	CMIP	CMIP_HUMAN
-0.92689	-1.67988	-0.173895	-0.962966	-2.67378	0.0198553	0.100137	-3.86712	Q13889	1.64302	1.10571	GTF2H3	TF2H3_HUMAN
-1.58139	-2.87342	-0.289369	-1.69022	-2.6193	0.0198943	0.100174	-3.91454	Q13823	1.64284	1.88669	GNL2	NOG2_HUMAN
0.87008	0.162865	1.57729	-0.242159	2.67238	0.0199075	0.100174	-3.81636	Q86Y37	1.64284	1.03805	CACUL1	CACL1_HUMAN
-0.927098	-1.6847	-0.169493	-0.5118	-2.61877	0.0199147	0.100174	-3.91551	Q00013	1.64284	1.10608	MPP1	EM55_HUMAN
-0.76326	-1.35989	-0.166629	-0.55711	-3.08991	0.0199191	0.100174	-3.13064	O75845	1.64284	0.910611	SC5D	SC5D_HUMAN
0.623776	0.113515	1.13404	1.82641	2.61608	0.0200202	0.100612	-3.92053	P31689	1.64075	0.745148	DNAJA1	DNJA1_HUMAN
[truncated: 5,684 more rows]

## Sheet: MDA-MB-468
logFC	CI.L	CI.R	AveExpr	t	P.Value	adj.P.Val	B	Accession	corrected_z	error	gene	proteinName
[truncated: 5,507 more rows]
